# Supplementary material for: HypoMap—a unified single-cell gene expression atlas of the murine hypothalamus
Source: Nat Metab. 2022 Oct 20;4(10):1402–19. doi: 10.1038/s42255-022-00657-y (PMC9584816; doi:10.1038/s42255-022-00657-y)
Supplement: Supplementary file 3 — See data dictionary included in the .xlsx file for a detailed description of tables and columns. [file 42255_2022_657_MOESM3_ESM.xlsx]

## Sheet: 0_dictionary
Table	Explanation
1_dataset_overview	Included datasets with information
Dataset	Internal dataset name based on first authors
SRA_Acc	SRR id
GEO_Acc	GEO id
publication	link to associated paper
year	year of publication
Process	info on processing from SRA files
Technology	single-cell technology
Region	region of origin
ncells	cells in final HypoMap
nbatches	batches used for integration
used_for_integration_method_eval	which datasets were used for initial evaluation of methods
2_all_signatures	Curated set of signatures fo purity estimation during evaluation of integration methods
name	Internal signature name
description	Study describing or mentioning the celltype
description_link	Link to above study
signature_length	number of specific marker genes
genes	Specific marker genes
3_hypomap_cluster_overview	All clusters from the mrtree based clustering that are used throughout HypoMap and the paper
cluster_id	numeric id
cluster_name	name based on gene annotation
clusterlevel	tree level
Region_summarized	likely region (see methods)
ncells	total number of cells in cluster
pct_of_all	percentage of all cells in hypoMap
4_hypomap_cluster_edgelist	An edgelist describing the cluster tree
from	source cluster (starting with tree root)
to	target clusters (ending with tree leaves)
nchildren	how many children (nodes on next level)
height	level in tree
5_hypomap_marker_genes	Marker genes based on HypoMap marker detection. Each cluster vs ALL other cells
gene	gene name
cluster_id	The target cluster (vs all other clusters)
cluster_name	name based on gene annotation
parent_id	cluster die of parent node
specificity	avg_log2FC * (pct.1 / pct.2)
avg_log2FC	foldchange vs all other clusters
pct.1	percentage of cells expressing gene in target cluster
pct.2	percentage of cells expressing gene in all other clusters
p_val_adj	bonferroni-corrected pvalue from two-sided wilcoxon test
6_hypomap_sibling_marker_genes	Marker genes based on HypoMap marker detection. Each cluster vs cells from ist sibling nodes
gene	gene name
cluster_id	The target cluster (vs all other clusters)
cluster_name	name based on gene annotation
parent_id	cluster die of parent node
specificity	avg_log2FC * (pct.1 / pct.2)
avg_log2FC	foldchange vs all other clusters
pct.1	percentage of cells expressing gene in target cluster
pct.2	percentage of cells expressing gene in all other clusters
p_val_adj	bonferroni-corrected pvalue from two-sided wilcoxon test
7_hypomap_dataset_contribution_C185	for each cluster the contribution of all datasets (sums to 100 per cluster)
C185_named	cluster id and name (C185 level)
….	pct per dataset
8_hypomap_region_prediction_C286	Result of Allen brain atlas based region prediction (top 10 per C286 cluster)
cluster_id	cluster id
region_id	allen brain atlas structure id
region_name	allen brain atlas structure name
aba_enrichment	median-rank absed enrichment score
9_hypomap_nucSeq_per_gene_correlation	per gene correlation between all sc-seq data and nucseq using per cluster aggregated values as input
gene	gene name
pearson	pearson correlation
spearman	spearman correlation
marker_gene	whetehr the gene is a cluster marker gene for any cluster
G-protein coupled receptors	TRUE if the gene belongs to the class
growth factors	TRUE if the gene belongs to the class
ion channels	TRUE if the gene belongs to the class
ligand-dependent nuclear receptors	TRUE if the gene belongs to the class
neuropeptide/hormones	TRUE if the gene belongs to the class
transcription regulators	TRUE if the gene belongs to the class
translation regulators	TRUE if the gene belongs to the class
transmembrane receptors	TRUE if the gene belongs to the class
10_nucseq_IEGs_fasting	Immediate early genes (IEG) differentially expressed within a cluster between fasting and fed samples
cluster_id	The target cluster
cluster_name	name based on gene annotation
gene	gene name
avg_log2FC	foldchange: fed vs fasting
p_val_bonferroni	bonferroni-corrected pvalue from two-sided wilcoxon test
p_val_bonferroni_negbinom	bonferroni-corrected pvalue from (two-sided) negative binomial model
pct.1	percentage of cells expressing gene in fed samples
pct.2	percentage of cells expressing gene in fasted samples
pct_diff	pct.1 - pct.2
11_nucseq_DEG_fasting	Genes differentially expressed within a cluster between fasting and fed samples
cluster_id	The target cluster
cluster_name	name based on gene annotation
gene	gene name
avg_log2FC	foldchange: fed vs fasting
p_val_adj	bonferroni-corrected pvalue from two-sided wilcoxon test
p_val_adj_negbinom	bonferroni-corrected pvalue from (two-sided) negative binomial model
pct.1	percentage of cells expressing gene in fed samples
pct.2	percentage of cells expressing gene in fasted samples
pct_diff	pct.1 - pct.2
N_DEG	in how many clusters was the gene differentially expressed
12_romanov_projected	Metadata of the projected Romanov data set
Cell_ID	Cell id (barcode) from romanov et al
Author_CellType	Original author annotation
C25_named_predicted	projected C25 annotation from HypoMap
C185_named_predicted	projected C185 annotation from HypoMap
C185_named_predicted_prob	projected C185 annotation probability from HypoMap
umapscvi_1	projected UMAP coordinates
umapscvi_2	projected UMAP coordinates
13_bacTRAP_Agrp	DEseq2 results from IP vs Input comparison of Agrp bacTRAp RNA-seq
gene	gene name
ensembl_gene_id	ensembl gene id
log2FoldChange	foldchange Ip vs Input (up-regulated means enriched in celltype)
padj	adjusted pvalue based on Wald test on coeffcients of negative general linearized model and corrected for multiple testing using Benjamini-Hochberg as implemented in Deseq2 (two-sided)
14_bacTRAP_Glp1r	DEseq2 results from IP vs Input comparison of Glp1r bacTRAp RNA-seq -- columns correspond to Table 13
15_bacTRAP_Pnoc	DEseq2 results from IP vs Input comparison of Pnoc bacTRAp RNA-seq -- columns correspond to Table 13
16_bacTRAP_Pomc_glp1r	DEseq2 results from IP vs Input comparison of Pomc/Glp1r bacTRAp RNA-seq -- columns correspond to Table 13
17_bacTRAP_Pomc_lepr	DEseq2 results from IP vs Input comparison of Pomc/Lepr bacTRAp RNA-seq -- columns correspond to Table 13
18_bacTRAP_Pomc	DEseq2 results from IP vs Input comparison of Pomc bacTRAp RNA-seq -- columns correspond to Table 13
19_bacTRAP_enrichment	rbo enrichment result for each cluster on level C286
cluster_id	cluster id
cluster_name	cluster name
rbo_score	rbo enrichement score
bacTRAP_signature	signature name (see tables 20-25)
20_all_cell_labels	metadata from HypoMap (labels for all 385K cells)
Cell_ID	the unique hypoMap id (barcode+SRR id for most cells)
Dataset	Dataset of origin
Author_CellType	author annotation
Class_Harmonized	Cleaned and propagated major cell type annotation
C2	HypoMap cluster level 1 -- see table 6_hypomap_cluster_overview for full names
C7	HypoMap cluster level 2
C25	HypoMap cluster level 3
C66	HypoMap cluster level 4
C185	HypoMap cluster level 5
C286	HypoMap cluster level 6
C465	HypoMap cluster level 7
21_reagents	Table with reagents used in Experiments (see methods)
Product	Name of reagent
Source	Company
Identifier	Catalog identifier

## Sheet: 1_dataset_overview
Dataset	SRA_Acc	GEO_Acc	publication	year	Process	Technology	Region	ncells	nbatches	used_for_integration_method_eval
Affinati10x	SRP315086	GSE172204	https://elifesciences.org/articles/69065	2021	Done	10x v3 nucSeq	Ventromedial hypothalamus	23473	4	n
Anderson10x	SRP355661	GSE193921	https://doi.org/10.1016/j.neuron.2021.12.002	2022	Done	10x v3	Ventromedial hypothalamus	60756	1	n
CampbellDropseq	SRP096361	GSE93374	https://www.ncbi.nlm.nih.gov/pubmed/28166221	2017	Done	Drop-seq	Arcuate Nucleus/Median Eminence	20889	2	y
ChenDropseq	SRP090730	GSE87544	https://www.ncbi.nlm.nih.gov/pubmed/28355573	2017	Done	Drop-seq	Hypothalamus	13329	1	y
Dowsett10xnuc	…	…	…	2021	Done	10x v3 nucSeq	Hypothalamus	35945	2	n
Flynn10x	SRP252133	GSE146692	https://elifesciences.org/articles/58901	2020	Done	10x v2	Ventroposterior hypothalamus	13353	2	y
Kim10x	10.17632/ypx3sw2f7c.3	10.17632/ypx3sw2f7c.3	https://www.ncbi.nlm.nih.gov/pubmed/31626771	2019	Cannot find reads, use count table	10x v2	Ventromedial hypothalamus	40599	1	y
KimDev10x	SRP200721	GSE132355	https://www.biorxiv.org/content/10.1101/657148v3	2020	Done	10x v2	Hypothalamus	6912	1	y
LeeDropseq	SRP161751	GSE119960	https://www.ncbi.nlm.nih.gov/pmc/articles/PMC7028310/	2019	Done	Drop-seq	Hypothalamus	2212	1	y
Mickelsen10x	SRP179101	GSE125065	https://www.ncbi.nlm.nih.gov/pmc/articles/PMC7043322/	2019	Done	10x v2	Lateral hypothalamus	8441	1	y
Moffit10x	SRP142447	GSE113576	https://www.ncbi.nlm.nih.gov/pubmed/30385464	2018	Done	10x v2	Preoptic region	28035	3	y
Morris10x	SRP308663	GSE167927	https://www.ncbi.nlm.nih.gov/pmc/articles/PMC8521297/	2021	Done	10x v3	Suprachiasmatic nucleus	30950	3	n
Mousebrainorg10x	SRP135960	SRP135960	https://www.ncbi.nlm.nih.gov/pmc/articles/PMC6086934/	2018	Done	10x v2	Hypothalamus	21421	2	y
RomanovDev10x	SRP201462	GSE132730	https://www.nature.com/articles/s41586-020-2266-0?proof=trueIn%EF%BB%BF	2020	Done	10x v2	Hypothalamus	2152	1	y
RossiDropseq	SRP194426	GSE130597	https://www.ncbi.nlm.nih.gov/pubmed/31249056	2019	Done	Drop-seq	Lateral hypothalamus	9292	1	y
Rupp10x	SRP315601	GSE172461	https://www.biorxiv.org/content/10.1101/2021.12.10.472115v1.full	2021	Done	10x v3 nucSeq	Mediobasal Hypothalamus	33502	1	n
Wen10x	SRP201224	GSE132608	https://www.ncbi.nlm.nih.gov/pubmed/32066983	2019	Done	10x v2	Suprachiasmatic nucleus	17483	1	y
wenDropseq	SRP154310	GSE117295	https://www.ncbi.nlm.nih.gov/pubmed/32066983	2019	Done	Drop-seq	Suprachiasmatic nucleus	16181	1	y

## Sheet: 2_all_signatures
name	description	description_link	signature_length	genes
Vip_Nov	Wen et al. SCN	https://www.nature.com/articles/s41593-020-0586-x	15	Vip;Nms;Npy6r;Sod3;Nov;Cebpa;Ctla2a;Creb3l1;Insl6;Rhpn2;Dusp4;D7Ertd443e;Itgb8;Flt3;Iqsec3
Vip_Grp	Wen et al. SCN	https://www.nature.com/articles/s41593-020-0586-x	5	Vip;Grp;Dsg2;Emp1;Pvrl3
Omp_Sim2	Possibly: olfactory?		8	Trh;Omp;Sall3;Ghrh;Mab21l2;Sim2;Gstm2;Traf3ip2
Fst_Fezf2	Not excatly in : Moffit et al.	https://www.ncbi.nlm.nih.gov/pmc/articles/PMC6482113/	7	Fezf2;Il31ra;Fst;Samd3;Mab21l1;Tnfaip8;Gpsm3
Ttn_Foxb1	Not excatly in : Mickelsen et al. VPH	https://elifesciences.org/articles/58901	20	Foxb1;Ttn;Sall3;Asb2;Car7;Col19a1;Ccdc121;Ifit2;Tmem196;Tnc;Mapk12;Tcap;Mamdc2;Pygm;Hcn4;Rasgef1c;Glis2;Usp28;Myadml2;Robo2
Shox2_Gbx2	Moffit et al.	https://www.ncbi.nlm.nih.gov/pmc/articles/PMC6482113/	14	Shox2;Tcf7l2;Gbx2;Nbl1;Ramp3;Gpr4;Slitrk6;Fbln1;Synpo2;Arsj;Nkd1;Edaradd;Hrk;Clmn
Gnrh1_Gng8	Moffit et al.	https://www.ncbi.nlm.nih.gov/pmc/articles/PMC6482113/	20	A930003A15Rik;Arg1;Epcam;Fgd2;Gng8;Gnrh1;Rab25;Six1;Tstd1;Wfdc1;Tmem45b;Tmprss6;Pirt;Smim22;Fam92b;Lect1;Clic1;Meis1;Pde11a;Acbd7
Prph_Hdc	Mickelsen et al. VPH	https://elifesciences.org/articles/58901	20	Hdc;Prph;Barhl2;Tmem114;Otop3;Wnt2;Wif1;Slc35d3;Avil;Wnt9b;Tspan12;Gm8773;Slc26a4;Oas1d;Kremen1;Syk;Matn2;Lix1;Ism1;Cwh43
Pmch_Parpbp	Mickelsen et al. LHA	https://www.nature.com/articles/s41593-019-0349-8	11	Parpbp;Otx1;Mup6;Pmch;Fkbp11;Enpp2;Cd302;Tnfaip8;Nucb2;Cpxm2;Rcn1
Hcrt_Rfx4	Mickelsen et al. LHA	https://www.nature.com/articles/s41593-019-0349-8	20	Rfx4;Pter;Gm867;Pdyn;Car12;Hcrt;Vim;Mns1;Vgll2;Hspb3;Psmb8;Tmem106a;Kif26a;Igfbp3;Prrg4;Gast;Cdkl4;Tead1;Dtx3l;Gnb4
Npw_Nkx24	Mickelsen et al. LHA	https://www.nature.com/articles/s41593-019-0349-8	12	Npw;Ebf1;Npy;Omp;9130206I24Rik;Nkx2-4;Rbp1;Foxd2;Mbnl3;4933403O08Rik;Esyt3;Lnx2
Oxt_Avp	Madrigal & Jurado	https://www.nature.com/articles/s42003-021-02110-4	20	Ebf3;Avp;Oxt;Sfrp1;Nog;H2-DMb2;Caprin2;Fkbp11;Bmp4;Chil1;Cdh9;Grm3;Plekha2;Tns1;Maml3;Racgap1;Ern1;Dact1;Adam23;Vstm2a
Ntrk1_Chat	Locations in: Tago et al.	https://www.sciencedirect.com/science/article/pii/000689938790268X?via%3Dihub	20	Slc18a3;Ngfr;Chat;Sln;Slc5a7;Ntrk1;Insrr;Ptgds;Chrnb3;Prima1;Npr1;Thsd4;Tpbgl;Gpx2;Xaf1;S100a4;Kctd6;Ahnak2;Zap70;Vwa7
Qrfp_Car8	Cook thesis	https://www.research.manchester.ac.uk/portal/files/60768465/FULL_TEXT.PDF	10	Qrfp;Tm4sf4;Slc25a48;Rfx4;Fibcd1;Car8;Galnt15;Fam181a;Nek7;Ptpro
Pomc_Anxa2	Campbell et al. ARH	https://www.ncbi.nlm.nih.gov/pmc/articles/PMC5323293/	8	Pomc;Cd44;Anxa2;Prdm12;Sox3;Dpys;Pon3;Myo3b
Pomc_Ttr	Campbell et al. ARH	https://www.ncbi.nlm.nih.gov/pmc/articles/PMC5323293/	5	Pomc;Ttr;Tbx3os1;Kcne1l;Tmem8c
Agrp_Acvr1c	Campbell et al. ARH	https://www.ncbi.nlm.nih.gov/pmc/articles/PMC5323293/	13	Agrp;Npy;Acvr1c;Gm8773;Krtap17-1;Atf3;Nr5a2;Psmb8;Timp1;Serpina3c;Gm10714;C1qtnf7;Ccdc160
Ghrh_Mbnl3	Campbell et al. ARH	https://www.ncbi.nlm.nih.gov/pmc/articles/PMC5323293/	10	Ghrh;Slc18a3;Slc10a4;Chat;Scgn;Gsx1;Gm2990;Mbnl3;Colec12;Neb
Tac2_Kiss1	Campbell et al. ARH	https://www.ncbi.nlm.nih.gov/pmc/articles/PMC5323293/	20	Tac2;Kiss1;Lhfpl1;Rxfp1;Nr5a2;Inhbb;Nr4a2;Col24a1;Col2a1;Rd3;Npr3;Lrrc38;Slc38a3;Nxf3;Lipg;Aebp1;Sdc2;Laptm4b;Rap2c;Rara
Slc6a3_Rxfp2	Campbell et al. ARH	https://www.ncbi.nlm.nih.gov/pmc/articles/PMC5323293/	16	Slc6a3;Sln;Th;Rxfp2;Coch;9130024F11Rik;Satb2;Aox3;Cgnl1;Scn7a;Trpm1;Tnfrsf11b;Sntg2;Glis3;Homer2;Man1a
Pirt_Tbx19	Campbell et al. ARH	https://www.ncbi.nlm.nih.gov/pmc/articles/PMC5323293/	5	Pirt;Tbx19;Anxa2;Cd1d1;Crhr2
Gpr50_Pgr15l	Campbell et al. ARH	https://www.ncbi.nlm.nih.gov/pmc/articles/PMC5323293/	4	Gpr50;Tac2;Nup62cl;Renbp
Lef1_Wif1	Campbell et al. ARH	https://www.ncbi.nlm.nih.gov/pmc/articles/PMC5323293/	10	Sox14;Unc13c;Lef1;Krt73;Wif1;Bmp2;Kl;Rspo2;Bsx;Opcml
Sln_Ctxn3	?		20	Sln;Ebf3;Ctxn3;Ebf2;Postn;Adgrd1;Eomes;Fam129a;Rbp7;Cxcl13;Pdlim3;Tmem182;Clec1a;Adprhl1;Zfp114;Col9a1;Wdfy2;Tank;Bhlhe40;Crispld2
Astrocytes			21	Abhd3;Paqr8;Paqr6;Htra1;Nrarp;Arhgef26;Dbx2;Lfng;Gm3764;Tlcd1;Slc6a11;Phkg1;Lrig1;Pla2g7;Cyp2j9;Slc39a12;Cd38;Itih3;Fgfr3;Agt;Slc7a10
Ependymal			50	Ccdc41;2900006K08Rik;Ddo;Cfap46;Fhad1;Spata24;Stk33;Nin;Ccpg1os;4933434E20Rik;Efcab1;Ccdc30;2610015P09Rik;Lrrc6;Dnah7b;Ipo11;Fam188b;Hipk1;Drc1;D930014E17Rik;Galk2;Lyrm1;Ccdc173;Acss3;Cdk5rap2;Wdr78;Cep128;Cfap74;Plekha7;Armc2;Ccdc164;Rsph10b;Cetn4;Erich3;Nr2f1;Dnah1;Spag16;Plch1;Fam179a;Vwa5b1;1700003M02Rik;Cfap69;Lrrc9;Ulk4;Fank1;4932438H23Rik;Iqck;Gm5918;Ccdc65;A330021E22Rik
Fibroblasts			50	Clmp;Shc1;Flrt2;Fkbp9;Tnfsf12;Fhl2;Tnfrsf1a;Fam43a;Cmbl;Efemp2;Tgfbr3;Matn2;Medag;Eln;Mmp14;Copz2;Igfbp4;Wnt5a;Selenbp1;Lamb1;Serpine1;Col5a2;Col26a1;Abca8a;Cpxm1;Fkbp7;Bmp4;Fbln5;Htra3;Slc1a5;Tfpi;Mrc2;Zic4;Ogn;Bmp7;Enpp1;Lama1;Islr;Col6a1;Col4a5;Fgl2;Aldh1a1;Fbln7;Emp3;Gpr182;Zic1;Sod3;Ccl7;Serpinf1;Fbln2
Immune			50	Rgs10;Grn;Ifngr1;Plekho1;Kctd12;Ctsz;Nfkbiz;Fam105a;Lpcat2;F11r;Lyn;Tgfbr1;Fyb;Hexb;Alox5ap;Vsir;Lst1;Tgfb1;Pycard;Ptpn18;Hpgd;Hk2;Arhgdib;Unc93b1;Apbb1ip;Hpgds;Lcp1;Lair1;Cmtm7;Plek;Bcl2a1b;Cd68;Cyth4;Fermt3;Ctsc;Ncf1;Ptgs1;Gngt2;Ccr5;Cd52;Inpp5d;Crybb1;Slc15a3;Irf8;Tyrobp;Ltc4s;Aif1;Abi3;Selplg;Ccl4
Mural			44	Lpp;Tns2;Tgfb1i1;Wtip;Ecm2;Ntn4;Tbx3os1;Igfbp3;Perp;S1pr3;Pde3a;1810011O10Rik;Rasl12;4930523C07Rik;P2ry14;Cox4i2;Clec14a;Asb2;Pdlim3;Pde5a;Filip1l;Hspb2;Mylk;Mndal;Lrrc32;Slc38a11;Gja4;Tpm2;Sema3g;Mrvi1;Gm13861;Rbpms2;Mustn1;Gper1;Mir143hg;Gpr20;Map3k7cl;Aspn;Tagln;Pln;Des;Myh11;Olfr558;Lmod1
NG/OPC			13	G0s2;Gpt2;Cdo1;Ppp1r14b;Car8;Traf4;Rlbp1;Snx22;Matn4;3110035E14Rik;Emid1;Neu4;C1ql1
Oligodendrocytes			48	Cd82;Dock10;Carhsp1;Mbp;Tmbim1;Psat1;Etv1;Arhgef10;Csrp1;Frmd8;Litaf;Slc44a1;Slain1;Gal3st1;Ppp1r16b;Tmem63a;Prr5l;Ttyh2;Gltp;Rhog;Creb5;Mobp;Elovl1;Gamt;Tspan2;Grb14;Gpr37;Trim59;Tprn;1700047M11Rik;Ugt8a;Myrf;Mag;Car14;Pdlim2;Tnfaip6;Hapln2;Fa2h;Tmem88b;Ppp1r14a;Gjc2;Cldn11;Gjb1;Ermn;Aspa;Opalin;Mog;Tmem125
ParsTuber			19	Kcnk3;Dnase2a;Smim22;Ccdc68;Krt18;Apoc3;Timeless;Cck;Cga;Ces1d;Cldn9;Figf;Dsp;Epcam;Pitx2;Tshb;Six1;Cldn7;Pitx1
Tanycytes			10	Slit2;Deptor;Nkx2-4;Lhx2;Fzd5;Gpr50;Col23a1;Kctd14;Frzb;Rax
Vascular			37	Cav2;Afap1l1;Ltbp4;Itga6;Eogt;Rasgrp3;Wwtr1;Sema7a;Slc7a5;Palmd;Ccdc141;Sema3c;Rasip1;Kank3;Cgnl1;9430020K01Rik;Ocln;Apold1;Grap;Hmcn1;Lsr;Prom1;Wfdc1;Ctla2a;Lef1;Car4;Paqr5;Foxq1;Nostrin;Pglyrp1;Fn1;Tie1;Cyyr1;Cldn5;Slco1a4;Sox17;Adgrl4

## Sheet: 3_hypomap_cluster_overview
cluster_id	cluster_name	clusterlevel	Region_summarized	ncells	pct_of_all
C2-1	C2-1: Neurons	C2		219030	56.9
C2-2	C2-2: Non-Neurons	C2		165895	43.1
C7-1	C7-1: GLU	C7		92413	24.01
C7-2	C7-2: GABA	C7		126617	32.89
C7-3	C7-3: Astro-Ependymal	C7		64910	16.86
C7-4	C7-4: Oligo+Precursor	C7		69885	18.16
C7-5	C7-5: Immune	C7		14562	3.78
C7-6	C7-6: ParsTuber	C7		726	0.19
C7-7	C7-7: Vascular	C7		15812	4.11
C25-1	C25-1: GLU-1	C25		1396	0.36
C25-2	C25-2: GLU-2	C25		23161	6.02
C25-3	C25-3: GLU-3	C25		41752	10.85
C25-4	C25-4: GLU-4	C25		7537	1.96
C25-5	C25-5: GLU-5	C25		8600	2.23
C25-6	C25-6: GLU-6	C25		2411	0.63
C25-7	C25-7: GLU-7	C25		682	0.18
C25-8	C25-8: GLU-8	C25		6813	1.77
C25-9	C25-9: GLU-9	C25		61	0.02
C25-10	C25-10: GABA-2	C25		54371	14.13
C25-11	C25-11: GABA-1	C25		43549	11.31
C25-12	C25-12: GABA-3	C25		4932	1.28
C25-13	C25-13: GABA-4	C25		10658	2.77
C25-14	C25-14: GABA-5	C25		8775	2.28
C25-15	C25-15: GABA-6	C25		4105	1.07
C25-16	C25-16: GABA-7	C25		227	0.06
C25-17	C25-17: Ependymal-like	C25		14254	3.7
C25-18	C25-18: Astrocytes	C25		50656	13.16
C25-19	C25-19: Oligodendrocytes	C25		48722	12.66
C25-20	C25-20: OPC	C25		21163	5.5
C25-21	C25-21: Immune	C25		14394	3.74
C25-22	C25-22: Immune-Trbc1	C25		168	0.04
C25-23	C25-23: ParsTuber	C25		726	0.19
C25-24	C25-24: Mural+Endothelial	C25		14044	3.65
C25-25	C25-25: Fibroblasts	C25		1768	0.46
C66-1	C66-1: GLU-1	C66		1396	0.36
C66-2	C66-2: Irx5.GLU-2	C66		3724	0.97
C66-3	C66-3: Nxph4.GLU-2	C66		4540	1.18
C66-4	C66-4: Trh.GLU-2	C66		7031	1.83
C66-5	C66-5: Tent5a.GLU-2	C66		648	0.17
C66-6	C66-6: Samd3.GLU-2	C66		3599	0.93
C66-7	C66-7: Foxb1.GLU-2	C66		2464	0.64
C66-8	C66-8: Lmx1a.GLU-2	C66		943	0.24
C66-9	C66-9: Sln.GLU-2	C66		212	0.06
C66-10	C66-10: Fezf1.GLU-3	C66		9583	2.49
C66-11	C66-11: Cd40.GLU-3	C66		8142	2.12
C66-12	C66-12: Gpr149.GLU-3	C66		16218	4.21
C66-13	C66-13: Vcan.GLU-3	C66		2011	0.52
C66-14	C66-14: Tcf4.GLU-3	C66		4294	1.12
C66-15	C66-15: Adcyap1.GLU-3	C66		1504	0.39
C66-16	C66-16: Mixed.GLU-4	C66		4865	1.26
C66-17	C66-17: Lpar1.GLU-4	C66		736	0.19
C66-18	C66-18: Rfx4.GLU-4	C66		1936	0.5
C66-19	C66-19: Pomc.GLU-5	C66		4655	1.21
C66-20	C66-20: Tac2.GLU-5	C66		2284	0.59
C66-21	C66-21: Bace2.GLU-5	C66		1661	0.43
C66-22	C66-22: Caprin2.GLU-6	C66		2055	0.53
C66-23	C66-23: Mixed.GLU-6	C66		356	0.09
C66-24	C66-24: Pmch.GLU-7	C66		682	0.18
C66-25	C66-25: Foxb1.GLU-8	C66		6444	1.67
C66-26	C66-26: Prkch.GLU-8	C66		369	0.1
C66-27	C66-27: Gnrh1.GLU-9	C66		61	0.02
C66-28	C66-28: Mixed.GABA-2	C66		15552	4.04
C66-29	C66-29: Vipr2.GABA-2	C66		23271	6.05
C66-30	C66-30: Onecut2.GABA-2	C66		5920	1.54
C66-31	C66-31: Lhx1.GABA-2	C66		7943	2.06
C66-32	C66-32: Aldh3b2.GABA-2	C66		629	0.16
C66-33	C66-33: Tnfrsf12a.GABA-2	C66		1056	0.27
C66-34	C66-34: Il1rapl2.GABA-1	C66		6598	1.71
C66-35	C66-35: Lef1.GABA-1	C66		5368	1.39
C66-36	C66-36: Hmcn1.GABA-1	C66		4361	1.13
C66-37	C66-37: Crh.GABA-1	C66		2635	0.68
C66-38	C66-38: Ppp1r17.GABA-1	C66		2272	0.59
C66-39	C66-39: Lhx6.GABA-1	C66		5150	1.34
C66-40	C66-40: Hdc.GABA-1	C66		793	0.21
C66-41	C66-41: Tbx3.GABA-1	C66		4392	1.14
C66-42	C66-42: Lhx8.GABA-1	C66		5708	1.48
C66-43	C66-43: Nts.GABA-1	C66		6272	1.63
C66-44	C66-44: Nkx2-4.GABA-3	C66		2421	0.63
C66-45	C66-45: Ghrh.GABA-3	C66		2511	0.65
C66-46	C66-46: Agrp.GABA-4	C66		5244	1.36
C66-47	C66-47: Sst.GABA-4	C66		5414	1.41
C66-48	C66-48: Meis2.GABA-5	C66		8775	2.28
C66-49	C66-49: Satb2.GABA-6	C66		4105	1.07
C66-50	C66-50: Chat.GABA-7	C66		227	0.06
C66-51	C66-51: Tanycytes	C66		9759	2.54
C66-52	C66-52: Ependymal	C66		4495	1.17
C66-53	C66-53: Etnppl.Astrocytes	C66		48680	12.65
C66-54	C66-54: Lgals3.Astrocytes	C66		1976	0.51
C66-55	C66-55: Ermn.Oligodendrocytes	C66		43810	11.38
C66-56	C66-56: Gpr17.Oligodendrocytes	C66		4912	1.28
C66-57	C66-57: OPC	C66		21163	5.5
C66-58	C66-58: Tmem119.Immune	C66		13678	3.55
C66-59	C66-59: F13a1.Immune	C66		618	0.16
C66-60	C66-60: Ms4a4b.Immune	C66		98	0.03
C66-61	C66-61: Immune-Trbc1	C66		168	0.04
C66-62	C66-62: ParsTuber	C66		726	0.19
C66-63	C66-63: Mural	C66		3772	0.98
C66-64	C66-64: Endothelial	C66		10272	2.67
C66-65	C66-65: Dcn.Fibroblasts	C66		1505	0.39
C66-66	C66-66: Krt19.Fibroblasts	C66		263	0.07
C185-1	C185-1: Shox2.GLU-1	C185		764	0.2
C185-2	C185-2: Otx1.GLU-1	C185		499	0.13
C185-3	C185-3: NSCs	C185		133	0.03
C185-4	C185-4: Pitx2.Irx5.GLU-2	C185		2646	0.69
C185-5	C185-5: Nts.Irx5.GLU-2	C185		725	0.19
C185-6	C185-6: Rxfp1.Irx5.GLU-2	C185		353	0.09
C185-7	C185-7: Stk26.Nxph4.GLU-2	C185		1270	0.33
C185-8	C185-8: Nfia.Nxph4.GLU-2	C185		1273	0.33
C185-9	C185-9: Ebf3.Nxph4.GLU-2	C185		1865	0.48
C185-10	C185-10: Adgrf5.Nxph4.GLU-2	C185		132	0.03
C185-11	C185-11: Cbln2.Trh.GLU-2	C185		2038	0.53
C185-12	C185-12: Ebf1.Trh.GLU-2	C185		3034	0.79
C185-13	C185-13: Ebf2.Trh.GLU-2	C185		903	0.23
C185-14	C185-14: Syt2.Trh.GLU-2	C185		943	0.24
C185-15	C185-15: Ucn3.Trh.GLU-2	C185		113	0.03
C185-16	C185-16: Tent5a.GLU-2	C185		648	0.17
C185-17	C185-17: Gng8.Samd3.GLU-2	C185		758	0.2
C185-18	C185-18: Meis2.Samd3.GLU-2	C185		2841	0.74
C185-19	C185-19: Foxb1.GLU-2	C185		2464	0.64
C185-20	C185-20: Lmx1a.GLU-2	C185		943	0.24
C185-21	C185-21: Sln.GLU-2	C185		212	0.06
C185-22	C185-22: Unassigned.Fezf1.GLU-3	C185		5061	1.31
C185-23	C185-23: Arhgap36.Fezf1.GLU-3	C185		3025	0.79
C185-24	C185-24: Mc4r.Fezf1.GLU-3	C185		1497	0.39
C185-25	C185-25: Satb2.Cd40.GLU-3	C185		2546	0.66
C185-26	C185-26: Moxd1.Cd40.GLU-3	C185		984	0.26
C185-27	C185-27: Nts.Cd40.GLU-3	C185		652	0.17
C185-28	C185-28: Cbln4.Cd40.GLU-3	C185		1802	0.47
C185-29	C185-29: Iigp1.Cd40.GLU-3	C185		2158	0.56
C185-30	C185-30: Hmcn2.Gpr149.GLU-3	C185		6939	1.8
C185-31	C185-31: Tcf7l2.Gpr149.GLU-3	C185		2199	0.57
C185-32	C185-32: Bcl11b.Gpr149.GLU-3	C185		1517	0.39
C185-33	C185-33: Fezf1.Gpr149.GLU-3	C185		2732	0.71
C185-34	C185-34: Sparc.Gpr149.GLU-3	C185		1654	0.43
C185-35	C185-35: C1ql2.Gpr149.GLU-3	C185		1177	0.31
C185-36	C185-36: Vcan.GLU-3	C185		2011	0.52
C185-37	C185-37: Prdm13.Tcf4.GLU-3	C185		1405	0.37
C185-38	C185-38: Nfia.Tcf4.GLU-3	C185		2668	0.69
C185-39	C185-39: Prdm12.Tcf4.GLU-3	C185		221	0.06
C185-40	C185-40: Adcyap1.GLU-3	C185		1504	0.39
C185-41	C185-41: Lef1.Mixed.GLU-4	C185		2770	0.72
C185-42	C185-42: Lhx9.Mixed.GLU-4	C185		1503	0.39
C185-43	C185-43: Cped1.Mixed.GLU-4	C185		592	0.15
C185-44	C185-44: Lpar1.GLU-4	C185		736	0.19
C185-45	C185-45: Npvf.Rfx4.GLU-4	C185		493	0.13
C185-46	C185-46: Qrfp.Rfx4.GLU-4	C185		761	0.2
C185-47	C185-47: Hcrt.Rfx4.GLU-4	C185		682	0.18
C185-48	C185-48: Anxa2.Pomc.GLU-5	C185		1845	0.48
C185-49	C185-49: Glipr1.Pomc.GLU-5	C185		1123	0.29
C185-50	C185-50: Ttr.Pomc.GLU-5	C185		1687	0.44
C185-51	C185-51: Tac2.GLU-5	C185		2284	0.59
C185-52	C185-52: Bace2.GLU-5	C185		1661	0.43
C185-53	C185-53: Ebf3.Caprin2.GLU-6	C185		1581	0.41
C185-54	C185-54: Oxt.Caprin2.GLU-6	C185		474	0.12
C185-55	C185-55: Unassigned.Mixed.GLU-6	C185		356	0.09
C185-56	C185-56: Pmch.GLU-7	C185		682	0.18
C185-57	C185-57: Nts.Foxb1.GLU-8	C185		1532	0.4
C185-58	C185-58: Postn.Foxb1.GLU-8	C185		1556	0.4
C185-59	C185-59: Fign.Foxb1.GLU-8	C185		2152	0.56
C185-60	C185-60: Epha8.Foxb1.GLU-8	C185		1204	0.31
C185-61	C185-61: Prkch.GLU-8	C185		369	0.1
C185-62	C185-62: Gnrh1.GLU-9	C185		61	0.02
C185-63	C185-63: Thrsp.Mixed.GABA-2	C185		2266	0.59
C185-64	C185-64: Meis2.Mixed.GABA-2	C185		2579	0.67
C185-65	C185-65: Unassigned.Mixed.GABA-2	C185		2479	0.64
C185-66	C185-66: Unassigned.Mixed.GABA-2	C185		3403	0.88
C185-67	C185-67: Pnoc.Mixed.GABA-2	C185		2643	0.69
C185-68	C185-68: C1ql2.Mixed.GABA-2	C185		1305	0.34
C185-69	C185-69: Pvalb.Mixed.GABA-2	C185		371	0.1
C185-70	C185-70: Otx2.Mixed.GABA-2	C185		506	0.13
C185-71	C185-71: Vip.Vipr2.GABA-2	C185		3482	0.9
C185-72	C185-72: Fam122b.Vipr2.GABA-2	C185		13419	3.49
C185-73	C185-73: Cck.Vipr2.GABA-2	C185		6370	1.65
C185-74	C185-74: Onecut3.Onecut2.GABA-2	C185		3383	0.88
C185-75	C185-75: Pmfbp1.Onecut2.GABA-2	C185		2260	0.59
C185-76	C185-76: Slc6a3.Onecut2.GABA-2	C185		277	0.07
C185-77	C185-77: Arx.Lhx1.GABA-2	C185		1606	0.42
C185-78	C185-78: Unassigned.Lhx1.GABA-2	C185		1670	0.43
C185-79	C185-79: Cd24a.Lhx1.GABA-2	C185		4667	1.21
C185-80	C185-80: Aldh3b2.GABA-2	C185		629	0.16
C185-81	C185-81: Tnfrsf12a.GABA-2	C185		1056	0.27
C185-82	C185-82: Tbx19.Il1rapl2.GABA-1	C185		1865	0.48
C185-83	C185-83: Col6a1.Il1rapl2.GABA-1	C185		2438	0.63
C185-84	C185-84: Epha3.Il1rapl2.GABA-1	C185		1068	0.28
C185-85	C185-85: Pthlh.Il1rapl2.GABA-1	C185		1227	0.32
C185-86	C185-86: Tmem114.Lef1.GABA-1	C185		1567	0.41
C185-87	C185-87: Fign.Lef1.GABA-1	C185		398	0.1
C185-88	C185-88: Sox14.Lef1.GABA-1	C185		1784	0.46
C185-89	C185-89: Barhl2.Lef1.GABA-1	C185		894	0.23
C185-90	C185-90: Reln.Lef1.GABA-1	C185		725	0.19
C185-91	C185-91: Gal.Hmcn1.GABA-1	C185		2060	0.54
C185-92	C185-92: Adarb2.Hmcn1.GABA-1	C185		1556	0.4
C185-93	C185-93: Zfp804b.Hmcn1.GABA-1	C185		745	0.19
C185-94	C185-94: Gal.Crh.GABA-1	C185		2032	0.53
C185-95	C185-95: Nts.Crh.GABA-1	C185		603	0.16
C185-96	C185-96: Ppp1r17.GABA-1	C185		2272	0.59
C185-97	C185-97: St18.Lhx6.GABA-1	C185		1583	0.41
C185-98	C185-98: Pbx3.Lhx6.GABA-1	C185		596	0.15
C185-99	C185-99: Piezo2.Lhx6.GABA-1	C185		1063	0.28
C185-100	C185-100: Dlx1.Lhx6.GABA-1	C185		1666	0.43
C185-101	C185-101: Igfbp4.Lhx6.GABA-1	C185		242	0.06
C185-102	C185-102: Hdc.GABA-1	C185		793	0.21
C185-103	C185-103: Vgll3.Tbx3.GABA-1	C185		1776	0.46
C185-104	C185-104: Sytl4.Tbx3.GABA-1	C185		2616	0.68
C185-105	C185-105: Lhx6.Lhx8.GABA-1	C185		1419	0.37
C185-106	C185-106: Sox6.Lhx8.GABA-1	C185		3097	0.8
C185-107	C185-107: Zeb2.Lhx8.GABA-1	C185		1192	0.31
C185-108	C185-108: Gal.Nts.GABA-1	C185		4046	1.05
C185-109	C185-109: Ecel1.Nts.GABA-1	C185		865	0.22
C185-110	C185-110: Gpr50.Nts.GABA-1	C185		725	0.19
C185-111	C185-111: Tac2.Nts.GABA-1	C185		596	0.15
C185-112	C185-112: Meis2.Nts.GABA-1	C185		40	0.01
C185-113	C185-113: Nkx2-4.GABA-3	C185		2421	0.63
C185-114	C185-114: Ghrh.GABA-3	C185		2511	0.65
C185-115	C185-115: Npy.Agrp.GABA-4	C185		4663	1.21
C185-116	C185-116: Lepr.Agrp.GABA-4	C185		581	0.15
C185-117	C185-117: Npy.Sst.GABA-4	C185		1597	0.41
C185-118	C185-118: Otp.Sst.GABA-4	C185		2772	0.72
C185-119	C185-119: Nts.Sst.GABA-4	C185		626	0.16
C185-120	C185-120: Pou3f1.Sst.GABA-4	C185		419	0.11
C185-121	C185-121: Abi3bp.Meis2.GABA-5	C185		2071	0.54
C185-122	C185-122: Satb1.Meis2.GABA-5	C185		653	0.17
C185-123	C185-123: Bcl11b.Meis2.GABA-5	C185		1722	0.45
C185-124	C185-124: Ccn1.Meis2.GABA-5	C185		977	0.25
C185-125	C185-125: Adora2a.Meis2.GABA-5	C185		1389	0.36
C185-126	C185-126: Tac1.Meis2.GABA-5	C185		1963	0.51
C185-127	C185-127: Nfix.Satb2.GABA-6	C185		1504	0.39
C185-128	C185-128: Slc6a3.Satb2.GABA-6	C185		1251	0.32
C185-129	C185-129: Nr5a2.Satb2.GABA-6	C185		1350	0.35
C185-130	C185-130: Chat.GABA-7	C185		227	0.06
C185-131	C185-131: Scn7a.Tanycytes	C185		1327	0.34
C185-132	C185-132: Tgfb2.Tanycytes	C185		2643	0.69
C185-133	C185-133: Prr16.Tanycytes	C185		2663	0.69
C185-134	C185-134: Frzb.Tanycytes	C185		3126	0.81
C185-135	C185-135: Cdhr4.Ependymal	C185		4349	1.13
C185-136	C185-136: Crlf1.Ependymal	C185		44	0.01
C185-137	C185-137: Erythroid-like	C185		47	0.01
C185-138	C185-138: Hypendymal	C185		55	0.01
C185-139	C185-139: Itih3.Etnppl.Astrocytes	C185		8823	2.29
C185-140	C185-140: Gjb6.Etnppl.Astrocytes	C185		23860	6.2
C185-141	C185-141: Trpm3.Etnppl.Astrocytes	C185		8428	2.19
C185-142	C185-142: Unassigned.Etnppl.Astrocytes	C185		2752	0.71
C185-143	C185-143: Crym.Etnppl.Astrocytes	C185		430	0.11
C185-144	C185-144: Gfap.Etnppl.Astrocytes	C185		3743	0.97
C185-145	C185-145: Myoc.Etnppl.Astrocytes	C185		644	0.17
C185-146	C185-146: Myt1l.Lgals3.Astrocytes	C185		411	0.11
C185-147	C185-147: Gfap.Lgals3.Astrocytes	C185		1565	0.41
C185-148	C185-148: Pex5l.Ermn.Oligodendrocytes	C185		15423	4.01
C185-149	C185-149: Opalin.Ermn.Oligodendrocytes	C185		12909	3.35
C185-150	C185-150: Klk6.Ermn.Oligodendrocytes	C185		6019	1.56
C185-151	C185-151: Arhgap45.Ermn.Oligodendrocytes	C185		257	0.07
C185-152	C185-152: Mal.Ermn.Oligodendrocytes	C185		5162	1.34
C185-153	C185-153: Ctps.Ermn.Oligodendrocytes	C185		2175	0.57
C185-154	C185-154: Hspa1a.Ermn.Oligodendrocytes	C185		1865	0.48
C185-155	C185-155: Cnksr3.Gpr17.Oligodendrocytes	C185		1720	0.45
C185-156	C185-156: Bmp4.Gpr17.Oligodendrocytes	C185		3096	0.8
C185-157	C185-157: Ermn.Gpr17.Oligodendrocytes	C185		96	0.02
C185-158	C185-158: C1ql1.OPC	C185		11370	2.95
C185-159	C185-159: Pdgfra.OPC	C185		6691	1.74
C185-160	C185-160: Dividing.OPC	C185		1197	0.31
C185-161	C185-161: Cspg4.OPC	C185		1789	0.46
C185-162	C185-162: Tyrobp.OPC	C185		116	0.03
C185-163	C185-163: Selplg.Tmem119.Immune	C185		2423	0.63
C185-164	C185-164: P2ry12.Tmem119.Immune	C185		5853	1.52
C185-165	C185-165: Wfdc17.Tmem119.Immune	C185		1703	0.44
C185-166	C185-166: Ccl4.Tmem119.Immune	C185		1162	0.3
C185-167	C185-167: Top2a.Tmem119.Immune	C185		608	0.16
C185-168	C185-168: Tyrobp.Tmem119.Immune	C185		1763	0.46
C185-169	C185-169: Ch25h.Tmem119.Immune	C185		166	0.04
C185-170	C185-170: F13a1.Immune	C185		618	0.16
C185-171	C185-171: Ms4a4b.Immune	C185		98	0.03
C185-172	C185-172: Immune-Trbc1	C185		168	0.04
C185-173	C185-173: Cga.ParsTuber	C185		490	0.13
C185-174	C185-174: Anxa1.ParsTuber	C185		236	0.06
C185-175	C185-175: Kcnj8.Mural	C185		1948	0.51
C185-176	C185-176: Acta2.Mural	C185		1824	0.47
C185-177	C185-177: Slco1a4.Endothelial	C185		6063	1.58
C185-178	C185-178: Vtn.Endothelial	C185		2069	0.54
C185-179	C185-179: Sema3g.Endothelial	C185		1847	0.48
C185-180	C185-180: Meox1.Endothelial	C185		255	0.07
C185-181	C185-181: Plvap.Endothelial	C185		38	0.01
C185-182	C185-182: Angptl1.Dcn.Fibroblasts	C185		340	0.09
C185-183	C185-183: Slc6a13.Dcn.Fibroblasts	C185		1030	0.27
C185-184	C185-184: Slc47a1.Dcn.Fibroblasts	C185		135	0.04
C185-185	C185-185: Krt19.Fibroblasts	C185		263	0.07
C286-1	C286-1: Shox2.GLU-1	C286	Paraventricular hypothalamic nucleus	764	0.2
C286-2	C286-2: Otx1.GLU-1	C286	Lateral hypothalamic area	499	0.13
C286-3	C286-3: NSCs	C286		133	0.03
C286-4	C286-4: Lmx1a.Pitx2.Irx5.GLU-2	C286	(Pre)Mammillary region	1954	0.51
C286-5	C286-5: Slc6a3.Pitx2.Irx5.GLU-2	C286	(Pre)Mammillary region	692	0.18
C286-6	C286-6: Nts.Irx5.GLU-2	C286	(Pre)Mammillary region	725	0.19
C286-7	C286-7: Rxfp1.Irx5.GLU-2	C286	(Pre)Mammillary region	353	0.09
C286-8	C286-8: Stk26.Nxph4.GLU-2	C286	Lateral hypothalamic area	1270	0.33
C286-9	C286-9: Nfia.Nxph4.GLU-2	C286	(Pre)Mammillary region	1273	0.33
C286-10	C286-10: Ebf3.Nxph4.GLU-2	C286		1865	0.48
C286-11	C286-11: Adgrf5.Nxph4.GLU-2	C286	Lateral hypothalamic area	132	0.03
C286-12	C286-12: Nostrin.Cbln2.Trh.GLU-2	C286		909	0.24
C286-13	C286-13: Igfbpl1.Cbln2.Trh.GLU-2	C286	Paraventricular hypothalamic nucleus	1129	0.29
C286-14	C286-14: Gsc.Ebf1.Trh.GLU-2	C286	Paraventricular hypothalamic nucleus	2345	0.61
C286-15	C286-15: Sncg.Ebf1.Trh.GLU-2	C286	Paraventricular hypothalamic nucleus	689	0.18
C286-16	C286-16: Ebf2.Trh.GLU-2	C286	Lateral hypothalamic area	903	0.23
C286-17	C286-17: Syt2.Trh.GLU-2	C286	Lateral hypothalamic area	943	0.24
C286-18	C286-18: Ucn3.Trh.GLU-2	C286	Paraventricular hypothalamic nucleus	113	0.03
C286-19	C286-19: Sst.Tent5a.GLU-2	C286	(Anterior/Preoptic)Periventricular region	362	0.09
C286-20	C286-20: Crh.Tent5a.GLU-2	C286	Paraventricular hypothalamic nucleus	286	0.07
C286-21	C286-21: Gng8.Samd3.GLU-2	C286	Lateral hypothalamic area	758	0.2
C286-22	C286-22: Tbr1.Meis2.Samd3.GLU-2	C286	Lateral hypothalamic area	2433	0.63
C286-23	C286-23: Ndnf.Meis2.Samd3.GLU-2	C286	Lateral hypothalamic area	189	0.05
C286-24	C286-24: Ucn3.Meis2.Samd3.GLU-2	C286	Medial preoptic area	219	0.06
C286-25	C286-25: Pde11a.Foxb1.GLU-2	C286	(Pre)Mammillary region	1448	0.38
C286-26	C286-26: Ebf3.Foxb1.GLU-2	C286	(Pre)Mammillary region	1016	0.26
C286-27	C286-27: Ebf3.Lmx1a.GLU-2	C286	(Pre)Mammillary region	735	0.19
C286-28	C286-28: Rxfp1.Lmx1a.GLU-2	C286	(Pre)Mammillary region	208	0.05
C286-29	C286-29: Sln.GLU-2	C286	Lateral preoptic area	212	0.06
C286-30	C286-30: Gpr149.Unassigned.Fezf1.GLU-3	C286	Ventromedial hypothalamic nucleus	1375	0.36
C286-34	C286-34: Egflam.Unassigned.Fezf1.GLU-3	C286	Ventromedial hypothalamic nucleus	1588	0.41
C286-31	C286-31: Col24a1.Unassigned.Fezf1.GLU-3	C286	Ventromedial hypothalamic nucleus	723	0.19
C286-35	C286-35: Sox14.Unassigned.Fezf1.GLU-3	C286	Ventromedial hypothalamic nucleus	529	0.14
C286-36	C286-36: Nkx2-2.Unassigned.Fezf1.GLU-3	C286	Ventromedial hypothalamic nucleus	846	0.22
C286-32	C286-32: Gpr88.Arhgap36.Fezf1.GLU-3	C286	Ventromedial hypothalamic nucleus	2842	0.74
C286-33	C286-33: Cenpf.Arhgap36.Fezf1.GLU-3	C286	Ventromedial hypothalamic nucleus	183	0.05
C286-37	C286-37: Mc4r.Fezf1.GLU-3	C286	Anterior hypothalamic nucleus	1497	0.39
C286-38	C286-38: Satb2.Cd40.GLU-3	C286	Ventromedial hypothalamic nucleus	2546	0.66
C286-39	C286-39: Moxd1.Cd40.GLU-3	C286		984	0.26
C286-40	C286-40: Nts.Cd40.GLU-3	C286	Ventromedial hypothalamic nucleus	652	0.17
C286-41	C286-41: Gldn.Cbln4.Cd40.GLU-3	C286	Ventromedial hypothalamic nucleus	1423	0.37
C286-42	C286-42: Necab1.Cbln4.Cd40.GLU-3	C286	Ventromedial hypothalamic nucleus	379	0.1
C286-43	C286-43: Esr1.Iigp1.Cd40.GLU-3	C286	Ventromedial hypothalamic nucleus	1449	0.38
C286-44	C286-44: Smim3.Iigp1.Cd40.GLU-3	C286	Ventromedial hypothalamic nucleus	709	0.18
C286-45	C286-45: Rai14.Hmcn2.Gpr149.GLU-3	C286	Ventromedial hypothalamic nucleus	2756	0.72
C286-51	C286-51: Nr5a1.Hmcn2.Gpr149.GLU-3	C286	Ventromedial hypothalamic nucleus	2354	0.61
C286-46	C286-46: Slit3.Hmcn2.Gpr149.GLU-3	C286	Ventromedial hypothalamic nucleus	721	0.19
C286-52	C286-52: H2-Q2.Hmcn2.Gpr149.GLU-3	C286	Ventromedial hypothalamic nucleus	1108	0.29
C286-47	C286-47: Nr5a1.Tcf7l2.Gpr149.GLU-3	C286	Ventromedial hypothalamic nucleus	1579	0.41
C286-48	C286-48: Hmcn2.Tcf7l2.Gpr149.GLU-3	C286	Ventromedial hypothalamic nucleus	620	0.16
C286-49	C286-49: Lamp5.Bcl11b.Gpr149.GLU-3	C286	Ventromedial hypothalamic nucleus	321	0.08
C286-50	C286-50: Nkd2.Bcl11b.Gpr149.GLU-3	C286	Ventromedial hypothalamic nucleus	1196	0.31
C286-53	C286-53: Adamts9.Fezf1.Gpr149.GLU-3	C286		2159	0.56
C286-54	C286-54: Tac1.Fezf1.Gpr149.GLU-3	C286	Ventromedial hypothalamic nucleus	573	0.15
C286-55	C286-55: Nr5a1.Sparc.Gpr149.GLU-3	C286		1228	0.32
C286-56	C286-56: Robo3.Sparc.Gpr149.GLU-3	C286	Ventromedial hypothalamic nucleus	426	0.11
C286-57	C286-57: Nr5a1.C1ql2.Gpr149.GLU-3	C286	Ventromedial hypothalamic nucleus	602	0.16
C286-58	C286-58: Nr5a2.C1ql2.Gpr149.GLU-3	C286	Ventromedial hypothalamic nucleus	575	0.15
C286-59	C286-59: Tcf7l2.Vcan.GLU-3	C286	Dorsomedial nucleus of the hypothalamus	794	0.21
C286-60	C286-60: Tac1.Vcan.GLU-3	C286	Dorsomedial nucleus of the hypothalamus	1217	0.32
C286-61	C286-61: Prdm13.Tcf4.GLU-3	C286	Dorsomedial nucleus of the hypothalamus	1405	0.37
C286-62	C286-62: Nfia.Tcf4.GLU-3	C286	Ventromedial hypothalamic nucleus	2668	0.69
C286-63	C286-63: Prdm12.Tcf4.GLU-3	C286	Arcuate hypothalamic nucleus	221	0.06
C286-64	C286-64: Adcyap1.GLU-3	C286	Ventromedial hypothalamic nucleus	1504	0.39
C286-65	C286-65: Tac1.Lef1.Mixed.GLU-4	C286	Ventromedial hypothalamic nucleus	1447	0.38
C286-66	C286-66: Ntng2.Lef1.Mixed.GLU-4	C286	Lateral hypothalamic area	1323	0.34
C286-67	C286-67: Eomes.Lhx9.Mixed.GLU-4	C286	Medial preoptic area	936	0.24
C286-68	C286-68: Shisal2b.Lhx9.Mixed.GLU-4	C286		217	0.06
C286-69	C286-69: Crh.Lhx9.Mixed.GLU-4	C286	Dorsomedial nucleus of the hypothalamus	350	0.09
C286-70	C286-70: Cped1.Mixed.GLU-4	C286	Lateral hypothalamic area	592	0.15
C286-71	C286-71: Lpar1.GLU-4	C286	Arcuate hypothalamic nucleus	736	0.19
C286-72	C286-72: Npvf.Rfx4.GLU-4	C286	Arcuate hypothalamic nucleus	493	0.13
C286-73	C286-73: Qrfp.Rfx4.GLU-4	C286	Arcuate hypothalamic nucleus	761	0.2
C286-74	C286-74: Hcrt.Rfx4.GLU-4	C286	Lateral hypothalamic area	682	0.18
C286-75	C286-75: Anxa2.Pomc.GLU-5	C286	Arcuate hypothalamic nucleus	1845	0.48
C286-76	C286-76: Glipr1.Pomc.GLU-5	C286	Arcuate hypothalamic nucleus	1123	0.29
C286-77	C286-77: Ttr.Pomc.GLU-5	C286	Arcuate hypothalamic nucleus	1687	0.44
C286-78	C286-78: Tac2.GLU-5	C286	Arcuate hypothalamic nucleus	2284	0.59
C286-79	C286-79: Vgll2.Bace2.GLU-5	C286		542	0.14
C286-80	C286-80: Gpc3.Bace2.GLU-5	C286	Arcuate hypothalamic nucleus	1119	0.29
C286-81	C286-81: Ebf3.Caprin2.GLU-6	C286	Paraventricular hypothalamic nucleus	1581	0.41
C286-82	C286-82: Oxt.Caprin2.GLU-6	C286	Paraventricular hypothalamic nucleus	474	0.12
C286-83	C286-83: Unassigned.Unassigned.Mixed.GLU-6	C286		356	0.09
C286-84	C286-84: Pmch.GLU-7	C286	Lateral hypothalamic area	682	0.18
C286-85	C286-85: Nts.Foxb1.GLU-8	C286	(Pre)Mammillary region	1532	0.4
C286-86	C286-86: Myo5b.Postn.Foxb1.GLU-8	C286	(Pre)Mammillary region	1113	0.29
C286-87	C286-87: Nid1.Postn.Foxb1.GLU-8	C286	(Pre)Mammillary region	443	0.12
C286-88	C286-88: Col19a1.Fign.Foxb1.GLU-8	C286	(Pre)Mammillary region	1733	0.45
C286-89	C286-89: Eya4.Fign.Foxb1.GLU-8	C286	(Pre)Mammillary region	419	0.11
C286-90	C286-90: Epha8.Foxb1.GLU-8	C286	(Pre)Mammillary region	1204	0.31
C286-91	C286-91: Prkch.GLU-8	C286	(Pre)Mammillary region	369	0.1
C286-92	C286-92: Gnrh1.GLU-9	C286		61	0.02
C286-93	C286-93: Csta2.Thrsp.Mixed.GABA-2	C286		1145	0.3
C286-94	C286-94: Nfix.Thrsp.Mixed.GABA-2	C286	Medial preoptic area	1121	0.29
C286-95	C286-95: Meis2.Mixed.GABA-2	C286	Zona incerta	2579	0.67
C286-96	C286-96: Unassigned.Unassigned.Mixed.GABA-2	C286		1339	0.35
C286-103	C286-103: Nfix.Unassigned.Mixed.GABA-2	C286	Medial preoptic area	1140	0.3
C286-97	C286-97: Zic3.Unassigned.Mixed.GABA-2	C286		2048	0.53
C286-98	C286-98: Pou6f2.Unassigned.Mixed.GABA-2	C286	Lateral hypothalamic area	1355	0.35
C286-99	C286-99: Unassigned.Pnoc.Mixed.GABA-2	C286		1274	0.33
C286-100	C286-100: Cxcl14.Pnoc.Mixed.GABA-2	C286		943	0.24
C286-101	C286-101: Zic1.Pnoc.Mixed.GABA-2	C286		426	0.11
C286-102	C286-102: Unassigned.C1ql2.Mixed.GABA-2	C286		1305	0.34
C286-104	C286-104: Pvalb.Mixed.GABA-2	C286	Zona incerta	371	0.1
C286-105	C286-105: Otx2.Mixed.GABA-2	C286	Medial preoptic area	506	0.13
C286-106	C286-106: Vip.Vipr2.GABA-2	C286	Suprachiasmatic nucleus	3482	0.9
C286-107	C286-107: Cd79a.Fam122b.Vipr2.GABA-2	C286	(Anterior/Preoptic)Periventricular region	2463	0.64
C286-108	C286-108: Ppp1r17.Fam122b.Vipr2.GABA-2	C286		2485	0.65
C286-112	C286-112: Nms.Fam122b.Vipr2.GABA-2	C286	Suprachiasmatic nucleus	1727	0.45
C286-109	C286-109: Chodl.Fam122b.Vipr2.GABA-2	C286	Suprachiasmatic nucleus	2293	0.6
C286-113	C286-113: Prok2.Fam122b.Vipr2.GABA-2	C286	Suprachiasmatic nucleus	3122	0.81
C286-110	C286-110: C2cd4b.Fam122b.Vipr2.GABA-2	C286	Paraventricular hypothalamic nucleus	1329	0.35
C286-111	C286-111: Igfbp4.Cck.Vipr2.GABA-2	C286	Suprachiasmatic nucleus	1740	0.45
C286-114	C286-114: Prr5l.Cck.Vipr2.GABA-2	C286	Suprachiasmatic nucleus	1763	0.46
C286-115	C286-115: Cdkn1c.Cck.Vipr2.GABA-2	C286	Suprachiasmatic nucleus	2867	0.74
C286-116	C286-116: Shisal2b.Onecut3.Onecut2.GABA-2	C286	Zona incerta	1345	0.35
C286-117	C286-117: Zic1.Onecut3.Onecut2.GABA-2	C286		1417	0.37
C286-118	C286-118: Tacr3.Onecut3.Onecut2.GABA-2	C286		621	0.16
C286-119	C286-119: Etv1.Pmfbp1.Onecut2.GABA-2	C286		1147	0.3
C286-120	C286-120: Alx1.Pmfbp1.Onecut2.GABA-2	C286	Lateral hypothalamic area	1113	0.29
C286-121	C286-121: Slc6a3.Onecut2.GABA-2	C286	Anterior hypothalamic nucleus	277	0.07
C286-122	C286-122: Arx.Lhx1.GABA-2	C286		1606	0.42
C286-123	C286-123: Cck.Unassigned.Lhx1.GABA-2	C286	Suprachiasmatic nucleus	1008	0.26
C286-124	C286-124: Vip.Unassigned.Lhx1.GABA-2	C286	Suprachiasmatic nucleus	662	0.17
C286-125	C286-125: Grp.Cd24a.Lhx1.GABA-2	C286	Suprachiasmatic nucleus	2490	0.65
C286-126	C286-126: Nkd1.Cd24a.Lhx1.GABA-2	C286	Anterior hypothalamic nucleus	1327	0.34
C286-127	C286-127: Rrad.Cd24a.Lhx1.GABA-2	C286	Suprachiasmatic nucleus	850	0.22
C286-128	C286-128: Aldh3b2.GABA-2	C286		629	0.16
C286-129	C286-129: Tnfrsf12a.GABA-2	C286		1056	0.27
C286-130	C286-130: Tbx19.Il1rapl2.GABA-1	C286	Periventricular hypothalamic nucleus, posterior part	1865	0.48
C286-131	C286-131: Satb1.Col6a1.Il1rapl2.GABA-1	C286		934	0.24
C286-132	C286-132: Vcan.Col6a1.Il1rapl2.GABA-1	C286	Arcuate hypothalamic nucleus	1504	0.39
C286-133	C286-133: Epha3.Il1rapl2.GABA-1	C286	Arcuate hypothalamic nucleus	1068	0.28
C286-134	C286-134: Pthlh.Il1rapl2.GABA-1	C286		1227	0.32
C286-135	C286-135: Npsr1.Tmem114.Lef1.GABA-1	C286	Lateral hypothalamic area	1235	0.32
C286-136	C286-136: Foxp2.Tmem114.Lef1.GABA-1	C286	Zona incerta	332	0.09
C286-137	C286-137: Fign.Lef1.GABA-1	C286	Lateral hypothalamic area	398	0.1
C286-138	C286-138: Col11a1.Sox14.Lef1.GABA-1	C286	Periventricular hypothalamic nucleus, posterior part	426	0.11
C286-139	C286-139: Myo5b.Sox14.Lef1.GABA-1	C286	Periventricular hypothalamic nucleus, posterior part	1100	0.29
C286-140	C286-140: Npsr1.Sox14.Lef1.GABA-1	C286	Periventricular hypothalamic nucleus, posterior part	258	0.07
C286-141	C286-141: Barhl2.Lef1.GABA-1	C286	Periventricular hypothalamic nucleus, posterior part	894	0.23
C286-142	C286-142: Reln.Lef1.GABA-1	C286	(Pre)Mammillary region	725	0.19
C286-143	C286-143: Gal.Hmcn1.GABA-1	C286	Anterior hypothalamic nucleus	2060	0.54
C286-144	C286-144: Foxp2.Adarb2.Hmcn1.GABA-1	C286		816	0.21
C286-145	C286-145: Sox6.Adarb2.Hmcn1.GABA-1	C286		740	0.19
C286-146	C286-146: Zfp804b.Hmcn1.GABA-1	C286	Dorsomedial nucleus of the hypothalamus	745	0.19
C286-147	C286-147: Gal.Crh.GABA-1	C286	Lateral hypothalamic area	2032	0.53
C286-148	C286-148: Nts.Crh.GABA-1	C286	Lateral hypothalamic area	603	0.16
C286-149	C286-149: Grp.Ppp1r17.GABA-1	C286	Arcuate hypothalamic nucleus	1859	0.48
C286-150	C286-150: Dlx6os1.Ppp1r17.GABA-1	C286		413	0.11
C286-151	C286-151: St18.Lhx6.GABA-1	C286		1583	0.41
C286-152	C286-152: Pbx3.Lhx6.GABA-1	C286	Periventricular hypothalamic nucleus, posterior part	596	0.15
C286-153	C286-153: Piezo2.Lhx6.GABA-1	C286	Lateral hypothalamic area	1063	0.28
C286-154	C286-154: Moxd1.Dlx1.Lhx6.GABA-1	C286	Medial preoptic area	1067	0.28
C286-155	C286-155: Crhbp.Dlx1.Lhx6.GABA-1	C286	Lateral hypothalamic area	599	0.16
C286-156	C286-156: Igfbp4.Lhx6.GABA-1	C286	Lateral preoptic area	242	0.06
C286-157	C286-157: Hdc.GABA-1	C286	(Pre)Mammillary region	793	0.21
C286-158	C286-158: Vgll3.Tbx3.GABA-1	C286	Arcuate hypothalamic nucleus	1776	0.46
C286-159	C286-159: Crabp1.Sytl4.Tbx3.GABA-1	C286	Arcuate hypothalamic nucleus	1925	0.5
C286-160	C286-160: Pou6f2.Sytl4.Tbx3.GABA-1	C286	Arcuate hypothalamic nucleus	691	0.18
C286-161	C286-161: Lhx6.Lhx8.GABA-1	C286		1419	0.37
C286-162	C286-162: Sfrp1.Sox6.Lhx8.GABA-1	C286	Lateral preoptic area	719	0.19
C286-166	C286-166: Lhx6.Sox6.Lhx8.GABA-1	C286	Lateral hypothalamic area	870	0.23
C286-163	C286-163: Gbx1.Sox6.Lhx8.GABA-1	C286	Lateral preoptic area	1508	0.39
C286-164	C286-164: Nmu.Zeb2.Lhx8.GABA-1	C286	Lateral preoptic area	657	0.17
C286-165	C286-165: Crh.Zeb2.Lhx8.GABA-1	C286	Medial preoptic area	535	0.14
C286-167	C286-167: Hmx2.Gal.Nts.GABA-1	C286	Medial preoptic area	1788	0.46
C286-170	C286-170: Dlx1.Gal.Nts.GABA-1	C286	Medial preoptic area	2258	0.59
C286-168	C286-168: Ecel1.Nts.GABA-1	C286		865	0.22
C286-169	C286-169: Gpr50.Nts.GABA-1	C286	Arcuate hypothalamic nucleus	725	0.19
C286-171	C286-171: Tac2.Nts.GABA-1	C286		596	0.15
C286-172	C286-172: Meis2.Nts.GABA-1	C286	Lateral hypothalamic area	40	0.01
C286-173	C286-173: Ebf1.Nkx2-4.GABA-3	C286	Lateral hypothalamic area	942	0.24
C286-174	C286-174: Trh.Nkx2-4.GABA-3	C286	Arcuate hypothalamic nucleus	1479	0.38
C286-175	C286-175: Ghrh.GABA-3	C286	Arcuate hypothalamic nucleus	2511	0.65
C286-176	C286-176: Serpina3n.Npy.Agrp.GABA-4	C286	Arcuate hypothalamic nucleus	3202	0.83
C286-177	C286-177: Acvr1c.Npy.Agrp.GABA-4	C286	Arcuate hypothalamic nucleus	1461	0.38
C286-178	C286-178: Lepr.Agrp.GABA-4	C286	Arcuate hypothalamic nucleus	581	0.15
C286-179	C286-179: Ptprk.Npy.Sst.GABA-4	C286	Arcuate hypothalamic nucleus	1433	0.37
C286-180	C286-180: Sparc.Npy.Sst.GABA-4	C286	Periventricular hypothalamic nucleus, intermediate part	164	0.04
C286-181	C286-181: Il1rapl2.Otp.Sst.GABA-4	C286	Arcuate hypothalamic nucleus	1739	0.45
C286-182	C286-182: Th.Otp.Sst.GABA-4	C286	Tuberal nucleus	739	0.19
C286-183	C286-183: Gpr101.Otp.Sst.GABA-4	C286	Arcuate hypothalamic nucleus	294	0.08
C286-184	C286-184: Nts.Sst.GABA-4	C286	Arcuate hypothalamic nucleus	626	0.16
C286-185	C286-185: Pou3f1.Sst.GABA-4	C286	Arcuate hypothalamic nucleus	419	0.11
C286-186	C286-186: Abi3bp.Meis2.GABA-5	C286		2071	0.54
C286-187	C286-187: Satb1.Meis2.GABA-5	C286		653	0.17
C286-188	C286-188: Slc17a8.Bcl11b.Meis2.GABA-5	C286	Lateral preoptic area	1196	0.31
C286-189	C286-189: Ppp1r1b.Bcl11b.Meis2.GABA-5	C286	Lateral preoptic area	526	0.14
C286-190	C286-190: Ccn1.Meis2.GABA-5	C286	Lateral preoptic area	977	0.25
C286-191	C286-191: Adora2a.Meis2.GABA-5	C286	Lateral preoptic area	1389	0.36
C286-192	C286-192: Ppp1r1b.Tac1.Meis2.GABA-5	C286	Lateral preoptic area	1665	0.43
C286-193	C286-193: Cxcl14.Tac1.Meis2.GABA-5	C286	Lateral preoptic area	298	0.08
C286-194	C286-194: Nfix.Satb2.GABA-6	C286	Arcuate hypothalamic nucleus	1504	0.39
C286-195	C286-195: Slc6a3.Satb2.GABA-6	C286	Arcuate hypothalamic nucleus	1251	0.32
C286-196	C286-196: Nr5a2.Satb2.GABA-6	C286	Arcuate hypothalamic nucleus	1350	0.35
C286-197	C286-197: Chat.GABA-7	C286		227	0.06
C286-198	C286-198: Scn7a.Tanycytes	C286		1327	0.34
C286-199	C286-199: Rassf9.Tgfb2.Tanycytes	C286		2310	0.6
C286-200	C286-200: Slc17a8.Tgfb2.Tanycytes	C286		333	0.09
C286-201	C286-201: Prr16.Tanycytes	C286		2663	0.69
C286-202	C286-202: Frzb.Tanycytes	C286		3126	0.81
C286-203	C286-203: Dnah12.Cdhr4.Ependymal	C286		1168	0.3
C286-204	C286-204: Ccdc153.Cdhr4.Ependymal	C286		3181	0.83
C286-205	C286-205: Crlf1.Ependymal	C286		44	0.01
C286-206	C286-206: Erythroid-like	C286		47	0.01
C286-207	C286-207: Hypendymal	C286		55	0.01
C286-208	C286-208: Ttll3.Itih3.Etnppl.Astrocytes	C286		4518	1.17
C286-214	C286-214: Agt.Itih3.Etnppl.Astrocytes	C286		3299	0.86
C286-215	C286-215: Serpina3n.Itih3.Etnppl.Astrocytes	C286		1006	0.26
C286-209	C286-209: Pdzph1.Gjb6.Etnppl.Astrocytes	C286		4223	1.1
C286-211	C286-211: Notch2.Gjb6.Etnppl.Astrocytes	C286		6082	1.58
C286-216	C286-216: Fbln5.Gjb6.Etnppl.Astrocytes	C286		8238	2.14
C286-218	C286-218: Rhcg.Gjb6.Etnppl.Astrocytes	C286		3615	0.94
C286-210	C286-210: Pmch.Gjb6.Etnppl.Astrocytes	C286		1702	0.44
C286-212	C286-212: Pla2g7.Trpm3.Etnppl.Astrocytes	C286		2770	0.72
C286-213	C286-213: Rgs6.Trpm3.Etnppl.Astrocytes	C286		5658	1.47
C286-217	C286-217: Unassigned.Unassigned.Etnppl.Astrocytes	C286		2752	0.71
C286-219	C286-219: Crym.Etnppl.Astrocytes	C286		430	0.11
C286-220	C286-220: Aqp4.Gfap.Etnppl.Astrocytes	C286		3057	0.79
C286-221	C286-221: A2m.Gfap.Etnppl.Astrocytes	C286		686	0.18
C286-222	C286-222: Myoc.Etnppl.Astrocytes	C286		644	0.17
C286-223	C286-223: Tmem130.Myt1l.Lgals3.Astrocytes	C286		327	0.08
C286-225	C286-225: Cdca7.Myt1l.Lgals3.Astrocytes	C286		84	0.02
C286-224	C286-224: Gfap.Lgals3.Astrocytes	C286		1565	0.41
C286-226	C286-226: Slc24a2.Pex5l.Ermn.Oligodendrocytes	C286		8882	2.31
C286-230	C286-230: Oxt.Pex5l.Ermn.Oligodendrocytes	C286		1261	0.33
C286-231	C286-231: Hapln2.Pex5l.Ermn.Oligodendrocytes	C286		3196	0.83
C286-232	C286-232: D7Ertd443e.Pex5l.Ermn.Oligodendrocytes	C286		191	0.05
C286-227	C286-227: Spag5.Pex5l.Ermn.Oligodendrocytes	C286		859	0.22
C286-236	C286-236: Mag.Pex5l.Ermn.Oligodendrocytes	C286		1034	0.27
C286-228	C286-228: Plin4.Opalin.Ermn.Oligodendrocytes	C286		2367	0.61
C286-233	C286-233: Ppp1r16b.Opalin.Ermn.Oligodendrocytes	C286		3409	0.89
C286-229	C286-229: Serpinb1a.Opalin.Ermn.Oligodendrocytes	C286		7133	1.85
C286-234	C286-234: Anln.Klk6.Ermn.Oligodendrocytes	C286		4262	1.11
C286-235	C286-235: Nkx2-9.Klk6.Ermn.Oligodendrocytes	C286		1757	0.46
C286-237	C286-237: Arhgap45.Ermn.Oligodendrocytes	C286		257	0.07
C286-238	C286-238: Synpr.Mal.Ermn.Oligodendrocytes	C286		3480	0.9
C286-241	C286-241: Mog.Mal.Ermn.Oligodendrocytes	C286		1682	0.44
C286-239	C286-239: Mal.Ctps.Ermn.Oligodendrocytes	C286		1778	0.46
C286-240	C286-240: Rras2.Ctps.Ermn.Oligodendrocytes	C286		397	0.1
C286-242	C286-242: Hspa1a.Ermn.Oligodendrocytes	C286		1865	0.48
C286-243	C286-243: Cnksr3.Gpr17.Oligodendrocytes	C286		1720	0.45
C286-244	C286-244: Mycl.Bmp4.Gpr17.Oligodendrocytes	C286		2028	0.53
C286-245	C286-245: Rassf10.Bmp4.Gpr17.Oligodendrocytes	C286		1068	0.28
C286-246	C286-246: Ermn.Gpr17.Oligodendrocytes	C286		96	0.02
C286-247	C286-247: Abhd2.C1ql1.OPC	C286		3632	0.94
C286-252	C286-252: Pdgfra.C1ql1.OPC	C286		7738	2.01
C286-248	C286-248: Pdgfra.OPC	C286		6691	1.74
C286-249	C286-249: Dividing.OPC	C286		1197	0.31
C286-250	C286-250: Tmem130.Cspg4.OPC	C286		476	0.12
C286-251	C286-251: Pdgfra.Cspg4.OPC	C286		1313	0.34
C286-253	C286-253: Tyrobp.OPC	C286		116	0.03
C286-254	C286-254: Arhgap45.Selplg.Tmem119.Immune	C286		1518	0.39
C286-255	C286-255: Scn9a.Selplg.Tmem119.Immune	C286		160	0.04
C286-256	C286-256: Gpr34.Selplg.Tmem119.Immune	C286		745	0.19
C286-257	C286-257: Inpp5d.P2ry12.Tmem119.Immune	C286		918	0.24
C286-258	C286-258: Selplg.P2ry12.Tmem119.Immune	C286		4935	1.28
C286-259	C286-259: H2-Aa.Wfdc17.Tmem119.Immune	C286		395	0.1
C286-260	C286-260: Crybb1.Wfdc17.Tmem119.Immune	C286		1308	0.34
C286-261	C286-261: Ccl4.Tmem119.Immune	C286		1162	0.3
C286-262	C286-262: Top2a.Tmem119.Immune	C286		608	0.16
C286-263	C286-263: Tyrobp.Tmem119.Immune	C286		1763	0.46
C286-264	C286-264: Ch25h.Tmem119.Immune	C286		166	0.04
C286-265	C286-265: F13a1.Immune	C286		618	0.16
C286-266	C286-266: Ms4a4b.Immune	C286		98	0.03
C286-267	C286-267: Immune-Trbc1	C286		168	0.04
C286-268	C286-268: Cga.ParsTuber	C286		490	0.13
C286-269	C286-269: Anxa1.ParsTuber	C286		236	0.06
C286-270	C286-270: Vtn.Kcnj8.Mural	C286		1618	0.42
C286-273	C286-273: Sfrp2.Kcnj8.Mural	C286		330	0.09
C286-271	C286-271: Lamc3.Acta2.Mural	C286		885	0.23
C286-272	C286-272: Cnn1.Acta2.Mural	C286		939	0.24
C286-274	C286-274: Pglyrp1.Slco1a4.Endothelial	C286		3634	0.94
C286-275	C286-275: Il1r1.Slco1a4.Endothelial	C286		1512	0.39
C286-276	C286-276: Ctla2a.Slco1a4.Endothelial	C286		917	0.24
C286-277	C286-277: Slc38a5.Vtn.Endothelial	C286		1231	0.32
C286-278	C286-278: Gkn3.Vtn.Endothelial	C286		838	0.22
C286-279	C286-279: Sema3c.Sema3g.Endothelial	C286		1432	0.37
C286-280	C286-280: Cytl1.Sema3g.Endothelial	C286		415	0.11
C286-281	C286-281: Meox1.Endothelial	C286		255	0.07
C286-282	C286-282: Plvap.Endothelial	C286		38	0.01
C286-283	C286-283: Angptl1.Dcn.Fibroblasts	C286		340	0.09
C286-284	C286-284: Slc6a13.Dcn.Fibroblasts	C286		1030	0.27
C286-285	C286-285: Slc47a1.Dcn.Fibroblasts	C286		135	0.04
C286-286	C286-286: Krt19.Fibroblasts	C286		263	0.07
C465-1	C465-1: Shox2.GLU-1	C465		764	0.2
C465-2	C465-2: Otx1.GLU-1	C465		499	0.13
C465-3	C465-3: NSCs	C465		133	0.03
C465-4	C465-4: Egflam.Lmx1a.Pitx2.Irx5.GLU-2	C465		624	0.16
C465-7	C465-7: Irx3.Lmx1a.Pitx2.Irx5.GLU-2	C465		641	0.17
C465-5	C465-5: Cdh23.Lmx1a.Pitx2.Irx5.GLU-2	C465		513	0.13
C465-6	C465-6: Barhl2.Lmx1a.Pitx2.Irx5.GLU-2	C465		176	0.05
C465-8	C465-8: Slc6a3.Pitx2.Irx5.GLU-2	C465		692	0.18
C465-9	C465-9: Ngfr.Nts.Irx5.GLU-2	C465		272	0.07
C465-10	C465-10: Pard3b.Nts.Irx5.GLU-2	C465		453	0.12
C465-11	C465-11: Rxfp1.Irx5.GLU-2	C465		353	0.09
C465-12	C465-12: Col27a1.Stk26.Nxph4.GLU-2	C465		541	0.14
C465-13	C465-13: Ebf3.Stk26.Nxph4.GLU-2	C465		729	0.19
C465-14	C465-14: Tcf4.Nfia.Nxph4.GLU-2	C465		1078	0.28
C465-15	C465-15: Cd68.Nfia.Nxph4.GLU-2	C465		195	0.05
C465-16	C465-16: Sim1.Ebf3.Nxph4.GLU-2	C465		1534	0.4
C465-17	C465-17: Npas1.Ebf3.Nxph4.GLU-2	C465		331	0.09
C465-18	C465-18: Adgrf5.Nxph4.GLU-2	C465		132	0.03
C465-19	C465-19: Ebf1.Nostrin.Cbln2.Trh.GLU-2	C465		594	0.15
C465-20	C465-20: Ghrh.Nostrin.Cbln2.Trh.GLU-2	C465		315	0.08
C465-21	C465-21: Agtr1a.Igfbpl1.Cbln2.Trh.GLU-2	C465		285	0.07
C465-22	C465-22: Asic4.Igfbpl1.Cbln2.Trh.GLU-2	C465		285	0.07
C465-23	C465-23: Ebf1.Igfbpl1.Cbln2.Trh.GLU-2	C465		559	0.15
C465-24	C465-24: Otp.Gsc.Ebf1.Trh.GLU-2	C465		1112	0.29
C465-25	C465-25: Npas3.Gsc.Ebf1.Trh.GLU-2	C465		1016	0.26
C465-26	C465-26: Sall3.Gsc.Ebf1.Trh.GLU-2	C465		217	0.06
C465-27	C465-27: Sncg.Ebf1.Trh.GLU-2	C465		689	0.18
C465-28	C465-28: Ebf2.Trh.GLU-2	C465		903	0.23
C465-29	C465-29: Tac1.Syt2.Trh.GLU-2	C465		708	0.18
C465-30	C465-30: Pvalb.Syt2.Trh.GLU-2	C465		235	0.06
C465-31	C465-31: Ucn3.Trh.GLU-2	C465		113	0.03
C465-32	C465-32: Sst.Tent5a.GLU-2	C465		362	0.09
C465-33	C465-33: Crh.Tent5a.GLU-2	C465		286	0.07
C465-34	C465-34: Tbr1.Gng8.Samd3.GLU-2	C465		716	0.19
C465-35	C465-35: Gpr151.Gng8.Samd3.GLU-2	C465		42	0.01
C465-36	C465-36: Mab21l1.Tbr1.Meis2.Samd3.GLU-2	C465		397	0.1
C465-37	C465-37: Mab21l2.Tbr1.Meis2.Samd3.GLU-2	C465		1418	0.37
C465-38	C465-38: Tcf7l2.Tbr1.Meis2.Samd3.GLU-2	C465		618	0.16
C465-39	C465-39: Ndnf.Meis2.Samd3.GLU-2	C465		189	0.05
C465-40	C465-40: Ucn3.Meis2.Samd3.GLU-2	C465		219	0.06
C465-41	C465-41: Dkk2.Pde11a.Foxb1.GLU-2	C465		976	0.25
C465-42	C465-42: Ebf3.Pde11a.Foxb1.GLU-2	C465		472	0.12
C465-43	C465-43: Postn.Ebf3.Foxb1.GLU-2	C465		425	0.11
C465-44	C465-44: Tac2.Ebf3.Foxb1.GLU-2	C465		107	0.03
C465-45	C465-45: Gpc5.Ebf3.Foxb1.GLU-2	C465		484	0.13
C465-46	C465-46: Crhbp.Ebf3.Lmx1a.GLU-2	C465		469	0.12
C465-47	C465-47: Th.Ebf3.Lmx1a.GLU-2	C465		266	0.07
C465-48	C465-48: Rxfp1.Lmx1a.GLU-2	C465		208	0.05
C465-49	C465-49: Sln.GLU-2	C465		212	0.06
C465-50	C465-50: Gpr149.Unassigned.Fezf1.GLU-3	C465		1375	0.36
C465-56	C465-56: Nkain3.Egflam.Unassigned.Fezf1.GLU-3	C465		937	0.24
C465-57	C465-57: Nts.Egflam.Unassigned.Fezf1.GLU-3	C465		254	0.07
C465-58	C465-58: Lypd1.Egflam.Unassigned.Fezf1.GLU-3	C465		397	0.1
C465-51	C465-51: Col24a1.Unassigned.Fezf1.GLU-3	C465		723	0.19
C465-59	C465-59: Sox14.Unassigned.Fezf1.GLU-3	C465		529	0.14
C465-60	C465-60: Nkx2-2.Unassigned.Fezf1.GLU-3	C465		846	0.22
C465-52	C465-52: Epha6.Gpr88.Arhgap36.Fezf1.GLU-3	C465		1881	0.49
C465-55	C465-55: Npffr1.Gpr88.Arhgap36.Fezf1.GLU-3	C465		569	0.15
C465-53	C465-53: Unassigned.Gpr88.Arhgap36.Fezf1.GLU-3	C465		392	0.1
C465-54	C465-54: Cenpf.Arhgap36.Fezf1.GLU-3	C465		183	0.05
C465-61	C465-61: Epha6.Mc4r.Fezf1.GLU-3	C465		1349	0.35
C465-62	C465-62: Gldn.Mc4r.Fezf1.GLU-3	C465		148	0.04
C465-63	C465-63: Adarb2.Satb2.Cd40.GLU-3	C465		1208	0.31
C465-64	C465-64: Stxbp6.Satb2.Cd40.GLU-3	C465		968	0.25
C465-65	C465-65: Tac1.Satb2.Cd40.GLU-3	C465		370	0.1
C465-66	C465-66: Gldn.Moxd1.Cd40.GLU-3	C465		478	0.12
C465-67	C465-67: Greb1.Moxd1.Cd40.GLU-3	C465		506	0.13
C465-68	C465-68: Nts.Cd40.GLU-3	C465		652	0.17
C465-69	C465-69: Col12a1.Gldn.Cbln4.Cd40.GLU-3	C465		569	0.15
C465-70	C465-70: Gpc5.Gldn.Cbln4.Cd40.GLU-3	C465		633	0.16
C465-71	C465-71: Ctxn3.Gldn.Cbln4.Cd40.GLU-3	C465		221	0.06
C465-72	C465-72: Necab1.Cbln4.Cd40.GLU-3	C465		379	0.1
C465-73	C465-73: Pou6f2.Esr1.Iigp1.Cd40.GLU-3	C465		594	0.15
C465-74	C465-74: Satb2.Esr1.Iigp1.Cd40.GLU-3	C465		855	0.22
C465-75	C465-75: Samd9l.Smim3.Iigp1.Cd40.GLU-3	C465		486	0.13
C465-76	C465-76: Rasl11a.Smim3.Iigp1.Cd40.GLU-3	C465		223	0.06
C465-77	C465-77: Rreb1.Rai14.Hmcn2.Gpr149.GLU-3	C465		1656	0.43
C465-78	C465-78: Megf11.Rai14.Hmcn2.Gpr149.GLU-3	C465		1100	0.29
C465-85	C465-85: Nr5a1.Hmcn2.Gpr149.GLU-3	C465		2354	0.61
C465-79	C465-79: Slit3.Hmcn2.Gpr149.GLU-3	C465		721	0.19
C465-86	C465-86: H2-Q2.Hmcn2.Gpr149.GLU-3	C465		1108	0.29
C465-80	C465-80: Vgll2.Nr5a1.Tcf7l2.Gpr149.GLU-3	C465		674	0.18
C465-81	C465-81: Prkd1.Nr5a1.Tcf7l2.Gpr149.GLU-3	C465		905	0.24
C465-82	C465-82: Hmcn2.Tcf7l2.Gpr149.GLU-3	C465		620	0.16
C465-83	C465-83: Lamp5.Bcl11b.Gpr149.GLU-3	C465		321	0.08
C465-84	C465-84: Nkd2.Bcl11b.Gpr149.GLU-3	C465		1196	0.31
C465-87	C465-87: Npas1.Adamts9.Fezf1.Gpr149.GLU-3	C465		1434	0.37
C465-88	C465-88: Qrfpr.Adamts9.Fezf1.Gpr149.GLU-3	C465		725	0.19
C465-89	C465-89: Tac1.Fezf1.Gpr149.GLU-3	C465		573	0.15
C465-90	C465-90: Nr5a1.Sparc.Gpr149.GLU-3	C465		1228	0.32
C465-91	C465-91: Robo3.Sparc.Gpr149.GLU-3	C465		426	0.11
C465-92	C465-92: Nr5a1.C1ql2.Gpr149.GLU-3	C465		602	0.16
C465-93	C465-93: Nr5a2.C1ql2.Gpr149.GLU-3	C465		575	0.15
C465-94	C465-94: Foxp2.Tcf7l2.Vcan.GLU-3	C465		448	0.12
C465-95	C465-95: Adamts19.Tcf7l2.Vcan.GLU-3	C465		346	0.09
C465-96	C465-96: Nexn.Tac1.Vcan.GLU-3	C465		947	0.25
C465-97	C465-97: Echdc2.Tac1.Vcan.GLU-3	C465		270	0.07
C465-98	C465-98: Slc17a8.Prdm13.Tcf4.GLU-3	C465		1094	0.28
C465-99	C465-99: Kdr.Prdm13.Tcf4.GLU-3	C465		311	0.08
C465-100	C465-100: Slc17a8.Nfia.Tcf4.GLU-3	C465		1904	0.49
C465-101	C465-101: Col8a1.Nfia.Tcf4.GLU-3	C465		396	0.1
C465-102	C465-102: Vgf.Nfia.Tcf4.GLU-3	C465		362	0.09
C465-103	C465-103: Unassigned.Nfia.Tcf4.GLU-3	C465		6	0
C465-104	C465-104: Prdm12.Tcf4.GLU-3	C465		221	0.06
C465-105	C465-105: Pdyn.Adcyap1.GLU-3	C465		1256	0.33
C465-106	C465-106: Nxph4.Adcyap1.GLU-3	C465		248	0.06
C465-107	C465-107: Ntng2.Tac1.Lef1.Mixed.GLU-4	C465		969	0.25
C465-108	C465-108: Prlh.Tac1.Lef1.Mixed.GLU-4	C465		478	0.12
C465-109	C465-109: Ntng2.Lef1.Mixed.GLU-4	C465		1323	0.34
C465-110	C465-110: C1ql2.Eomes.Lhx9.Mixed.GLU-4	C465		568	0.15
C465-111	C465-111: Unassigned.Eomes.Lhx9.Mixed.GLU-4	C465		193	0.05
C465-112	C465-112: Hmx2.Eomes.Lhx9.Mixed.GLU-4	C465		175	0.05
C465-113	C465-113: Shisal2b.Lhx9.Mixed.GLU-4	C465		217	0.06
C465-114	C465-114: Crh.Lhx9.Mixed.GLU-4	C465		350	0.09
C465-115	C465-115: Cped1.Mixed.GLU-4	C465		592	0.15
C465-116	C465-116: Lpar1.GLU-4	C465		736	0.19
C465-117	C465-117: Npvf.Rfx4.GLU-4	C465		493	0.13
C465-118	C465-118: Lhx9.Qrfp.Rfx4.GLU-4	C465		200	0.05
C465-119	C465-119: Fezf2.Qrfp.Rfx4.GLU-4	C465		431	0.11
C465-120	C465-120: Fibcd1.Qrfp.Rfx4.GLU-4	C465		130	0.03
C465-121	C465-121: Hcrt.Rfx4.GLU-4	C465		682	0.18
C465-122	C465-122: Prdm12.Anxa2.Pomc.GLU-5	C465		777	0.2
C465-123	C465-123: Cartpt.Anxa2.Pomc.GLU-5	C465		1068	0.28
C465-124	C465-124: Glipr1.Pomc.GLU-5	C465		1123	0.29
C465-125	C465-125: Tbx3.Ttr.Pomc.GLU-5	C465		1274	0.33
C465-126	C465-126: Shisal2b.Ttr.Pomc.GLU-5	C465		413	0.11
C465-127	C465-127: Slc38a3.Tac2.GLU-5	C465		396	0.1
C465-128	C465-128: Rxfp1.Tac2.GLU-5	C465		1888	0.49
C465-129	C465-129: Vgll2.Bace2.GLU-5	C465		542	0.14
C465-130	C465-130: Gpc3.Bace2.GLU-5	C465		1119	0.29
C465-131	C465-131: Sim1.Ebf3.Caprin2.GLU-6	C465		1011	0.26
C465-133	C465-133: Oxt.Ebf3.Caprin2.GLU-6	C465		195	0.05
C465-132	C465-132: Th.Ebf3.Caprin2.GLU-6	C465		375	0.1
C465-134	C465-134: Oxt.Caprin2.GLU-6	C465		474	0.12
C465-135	C465-135: Pou3f2.Unassigned.Unassigned.Mixed.GLU-6	C465		40	0.01
C465-136	C465-136: Unassigned.Unassigned.Unassigned.Mixed.GLU-6	C465		316	0.08
C465-137	C465-137: Parpbp.Pmch.GLU-7	C465		438	0.11
C465-138	C465-138: Tacr3.Pmch.GLU-7	C465		244	0.06
C465-139	C465-139: Ctxn3.Nts.Foxb1.GLU-8	C465		1311	0.34
C465-140	C465-140: Pvalb.Nts.Foxb1.GLU-8	C465		139	0.04
C465-141	C465-141: Ccdc85c.Nts.Foxb1.GLU-8	C465		82	0.02
C465-142	C465-142: Nxph4.Myo5b.Postn.Foxb1.GLU-8	C465		597	0.16
C465-143	C465-143: Ctxn3.Myo5b.Postn.Foxb1.GLU-8	C465		516	0.13
C465-144	C465-144: Nid1.Postn.Foxb1.GLU-8	C465		443	0.12
C465-145	C465-145: Sall3.Col19a1.Fign.Foxb1.GLU-8	C465		388	0.1
C465-146	C465-146: Adamtsl1.Col19a1.Fign.Foxb1.GLU-8	C465		1345	0.35
C465-147	C465-147: Eya4.Fign.Foxb1.GLU-8	C465		419	0.11
C465-148	C465-148: Epha8.Foxb1.GLU-8	C465		1204	0.31
C465-149	C465-149: Prkch.GLU-8	C465		369	0.1
C465-150	C465-150: Gnrh1.GLU-9	C465		61	0.02
C465-151	C465-151: Csta2.Thrsp.Mixed.GABA-2	C465		1145	0.3
C465-152	C465-152: Nfix.Thrsp.Mixed.GABA-2	C465		1121	0.29
C465-153	C465-153: Slc30a3.Meis2.Mixed.GABA-2	C465		2156	0.56
C465-155	C465-155: Th.Meis2.Mixed.GABA-2	C465		298	0.08
C465-154	C465-154: Syt2.Meis2.Mixed.GABA-2	C465		125	0.03
C465-156	C465-156: Unassigned.Unassigned.Unassigned.Mixed.GABA-2	C465		860	0.22
C465-157	C465-157: Mbp.Unassigned.Unassigned.Mixed.GABA-2	C465		479	0.12
C465-169	C465-169: Nfix.Unassigned.Mixed.GABA-2	C465		1140	0.3
C465-158	C465-158: Zic1.Zic3.Unassigned.Mixed.GABA-2	C465		1831	0.48
C465-159	C465-159: Crhbp.Zic3.Unassigned.Mixed.GABA-2	C465		217	0.06
C465-160	C465-160: Calca.Pou6f2.Unassigned.Mixed.GABA-2	C465		933	0.24
C465-161	C465-161: Tac2.Pou6f2.Unassigned.Mixed.GABA-2	C465		422	0.11
C465-162	C465-162: Serpinb1b.Unassigned.Pnoc.Mixed.GABA-2	C465		874	0.23
C465-163	C465-163: Sp8.Unassigned.Pnoc.Mixed.GABA-2	C465		228	0.06
C465-164	C465-164: Fbxw13.Unassigned.Pnoc.Mixed.GABA-2	C465		172	0.04
C465-165	C465-165: Cxcl14.Pnoc.Mixed.GABA-2	C465		943	0.24
C465-166	C465-166: Zic1.Pnoc.Mixed.GABA-2	C465		426	0.11
C465-167	C465-167: Unassigned.Unassigned.C1ql2.Mixed.GABA-2	C465		885	0.23
C465-168	C465-168: Unassigned.Unassigned.C1ql2.Mixed.GABA-2	C465		420	0.11
C465-170	C465-170: Pvalb.Mixed.GABA-2	C465		371	0.1
C465-171	C465-171: Otx2.Mixed.GABA-2	C465		506	0.13
C465-172	C465-172: Nms.Vip.Vipr2.GABA-2	C465		938	0.24
C465-173	C465-173: Prok2.Vip.Vipr2.GABA-2	C465		2544	0.66
C465-174	C465-174: Mlf1.Cd79a.Fam122b.Vipr2.GABA-2	C465		1657	0.43
C465-175	C465-175: C1ql3.Cd79a.Fam122b.Vipr2.GABA-2	C465		362	0.09
C465-176	C465-176: Shisa8.Cd79a.Fam122b.Vipr2.GABA-2	C465		444	0.12
C465-177	C465-177: Avpr1a.Ppp1r17.Fam122b.Vipr2.GABA-2	C465		799	0.21
C465-181	C465-181: C2cd4b.Ppp1r17.Fam122b.Vipr2.GABA-2	C465		968	0.25
C465-178	C465-178: Mlf1.Ppp1r17.Fam122b.Vipr2.GABA-2	C465		718	0.19
C465-185	C465-185: C1ql3.Nms.Fam122b.Vipr2.GABA-2	C465		921	0.24
C465-186	C465-186: Cdc14a.Nms.Fam122b.Vipr2.GABA-2	C465		806	0.21
C465-179	C465-179: Penk.Chodl.Fam122b.Vipr2.GABA-2	C465		976	0.25
C465-180	C465-180: Creb3l1.Chodl.Fam122b.Vipr2.GABA-2	C465		1317	0.34
C465-187	C465-187: Nms.Prok2.Fam122b.Vipr2.GABA-2	C465		2597	0.67
C465-188	C465-188: Cebpa.Prok2.Fam122b.Vipr2.GABA-2	C465		525	0.14
C465-182	C465-182: Mlf1.C2cd4b.Fam122b.Vipr2.GABA-2	C465		1143	0.3
C465-183	C465-183: Nkd1.C2cd4b.Fam122b.Vipr2.GABA-2	C465		186	0.05
C465-184	C465-184: Igfbp4.Cck.Vipr2.GABA-2	C465		1740	0.45
C465-189	C465-189: Chodl.Prr5l.Cck.Vipr2.GABA-2	C465		839	0.22
C465-190	C465-190: Prokr2.Prr5l.Cck.Vipr2.GABA-2	C465		924	0.24
C465-191	C465-191: Prokr2.Cdkn1c.Cck.Vipr2.GABA-2	C465		1073	0.28
C465-192	C465-192: Sfrp2.Cdkn1c.Cck.Vipr2.GABA-2	C465		1794	0.47
C465-193	C465-193: Adarb2.Shisal2b.Onecut3.Onecut2.GABA-2	C465		1118	0.29
C465-194	C465-194: Penk.Shisal2b.Onecut3.Onecut2.GABA-2	C465		227	0.06
C465-195	C465-195: Zic1.Onecut3.Onecut2.GABA-2	C465		1417	0.37
C465-196	C465-196: Tacr3.Onecut3.Onecut2.GABA-2	C465		621	0.16
C465-197	C465-197: Slc18a2.Etv1.Pmfbp1.Onecut2.GABA-2	C465		857	0.22
C465-198	C465-198: Nox4.Etv1.Pmfbp1.Onecut2.GABA-2	C465		290	0.08
C465-199	C465-199: Alx1.Pmfbp1.Onecut2.GABA-2	C465		1113	0.29
C465-200	C465-200: Slc6a3.Onecut2.GABA-2	C465		277	0.07
C465-201	C465-201: Sst.Arx.Lhx1.GABA-2	C465		999	0.26
C465-202	C465-202: Tac2.Arx.Lhx1.GABA-2	C465		607	0.16
C465-203	C465-203: C1ql3.Cck.Unassigned.Lhx1.GABA-2	C465		871	0.23
C465-204	C465-204: Penk.Cck.Unassigned.Lhx1.GABA-2	C465		137	0.04
C465-205	C465-205: Grp.Vip.Unassigned.Lhx1.GABA-2	C465		413	0.11
C465-206	C465-206: Nms.Vip.Unassigned.Lhx1.GABA-2	C465		249	0.06
C465-207	C465-207: Grp.Cd24a.Lhx1.GABA-2	C465		2490	0.65
C465-208	C465-208: Nkd1.Cd24a.Lhx1.GABA-2	C465		1327	0.34
C465-209	C465-209: Rrad.Cd24a.Lhx1.GABA-2	C465		850	0.22
C465-210	C465-210: Aldh3b2.GABA-2	C465		629	0.16
C465-211	C465-211: Tnfrsf12a.GABA-2	C465		1056	0.27
C465-212	C465-212: Crabp1.Tbx19.Il1rapl2.GABA-1	C465		908	0.24
C465-213	C465-213: Anxa2.Tbx19.Il1rapl2.GABA-1	C465		609	0.16
C465-214	C465-214: Sfrp1.Tbx19.Il1rapl2.GABA-1	C465		348	0.09
C465-215	C465-215: Satb1.Col6a1.Il1rapl2.GABA-1	C465		934	0.24
C465-216	C465-216: Chst9.Vcan.Col6a1.Il1rapl2.GABA-1	C465		630	0.16
C465-217	C465-217: Tbx19.Vcan.Col6a1.Il1rapl2.GABA-1	C465		519	0.13
C465-218	C465-218: Bmp3.Vcan.Col6a1.Il1rapl2.GABA-1	C465		355	0.09
C465-219	C465-219: Epha3.Il1rapl2.GABA-1	C465		1068	0.28
C465-220	C465-220: Pthlh.Il1rapl2.GABA-1	C465		1227	0.32
C465-221	C465-221: Brs3.Npsr1.Tmem114.Lef1.GABA-1	C465		988	0.26
C465-222	C465-222: Pdgfrb.Npsr1.Tmem114.Lef1.GABA-1	C465		247	0.06
C465-223	C465-223: Foxp2.Tmem114.Lef1.GABA-1	C465		332	0.09
C465-224	C465-224: Fign.Lef1.GABA-1	C465		398	0.1
C465-225	C465-225: Col11a1.Sox14.Lef1.GABA-1	C465		426	0.11
C465-226	C465-226: Myo5b.Sox14.Lef1.GABA-1	C465		1100	0.29
C465-227	C465-227: Npsr1.Sox14.Lef1.GABA-1	C465		258	0.07
C465-228	C465-228: Prph.Barhl2.Lef1.GABA-1	C465		628	0.16
C465-229	C465-229: Npsr1.Barhl2.Lef1.GABA-1	C465		266	0.07
C465-230	C465-230: Reln.Lef1.GABA-1	C465		725	0.19
C465-231	C465-231: Cck.Gal.Hmcn1.GABA-1	C465		1035	0.27
C465-232	C465-232: Tbx19.Gal.Hmcn1.GABA-1	C465		703	0.18
C465-233	C465-233: Lef1.Gal.Hmcn1.GABA-1	C465		322	0.08
C465-234	C465-234: Foxp2.Adarb2.Hmcn1.GABA-1	C465		816	0.21
C465-235	C465-235: Sox6.Adarb2.Hmcn1.GABA-1	C465		740	0.19
C465-236	C465-236: Pbx3.Zfp804b.Hmcn1.GABA-1	C465		274	0.07
C465-237	C465-237: Il1rapl2.Zfp804b.Hmcn1.GABA-1	C465		471	0.12
C465-238	C465-238: Nts.Gal.Crh.GABA-1	C465		837	0.22
C465-239	C465-239: Syt2.Gal.Crh.GABA-1	C465		669	0.17
C465-240	C465-240: Dlx6os1.Gal.Crh.GABA-1	C465		526	0.14
C465-241	C465-241: Nts.Crh.GABA-1	C465		603	0.16
C465-242	C465-242: Grp.Ppp1r17.GABA-1	C465		1859	0.48
C465-243	C465-243: Dlx6os1.Ppp1r17.GABA-1	C465		413	0.11
C465-244	C465-244: Dlx6os1.St18.Lhx6.GABA-1	C465		548	0.14
C465-245	C465-245: Nfix.St18.Lhx6.GABA-1	C465		733	0.19
C465-246	C465-246: Lhx8.St18.Lhx6.GABA-1	C465		302	0.08
C465-247	C465-247: Pbx3.Lhx6.GABA-1	C465		596	0.15
C465-248	C465-248: Fign.Piezo2.Lhx6.GABA-1	C465		962	0.25
C465-249	C465-249: Pax6.Piezo2.Lhx6.GABA-1	C465		101	0.03
C465-250	C465-250: Moxd1.Dlx1.Lhx6.GABA-1	C465		1067	0.28
C465-251	C465-251: Crhbp.Dlx1.Lhx6.GABA-1	C465		599	0.16
C465-252	C465-252: Igfbp4.Lhx6.GABA-1	C465		242	0.06
C465-253	C465-253: Hdc.GABA-1	C465		793	0.21
C465-254	C465-254: Vgll3.Tbx3.GABA-1	C465		1776	0.46
C465-255	C465-255: Crabp1.Sytl4.Tbx3.GABA-1	C465		1925	0.5
C465-256	C465-256: Pou6f2.Sytl4.Tbx3.GABA-1	C465		691	0.18
C465-257	C465-257: Pou3f1.Lhx6.Lhx8.GABA-1	C465		1093	0.28
C465-258	C465-258: Cdh23.Lhx6.Lhx8.GABA-1	C465		326	0.08
C465-259	C465-259: Lhx6.Sfrp1.Sox6.Lhx8.GABA-1	C465		547	0.14
C465-260	C465-260: Npy.Sfrp1.Sox6.Lhx8.GABA-1	C465		172	0.04
C465-267	C465-267: Lhx6.Sox6.Lhx8.GABA-1	C465		870	0.23
C465-261	C465-261: Pvalb.Gbx1.Sox6.Lhx8.GABA-1	C465		366	0.1
C465-262	C465-262: Lhx6.Gbx1.Sox6.Lhx8.GABA-1	C465		569	0.15
C465-263	C465-263: Crh.Gbx1.Sox6.Lhx8.GABA-1	C465		110	0.03
C465-264	C465-264: Pantr1.Gbx1.Sox6.Lhx8.GABA-1	C465		463	0.12
C465-265	C465-265: Nmu.Zeb2.Lhx8.GABA-1	C465		657	0.17
C465-266	C465-266: Crh.Zeb2.Lhx8.GABA-1	C465		535	0.14
C465-268	C465-268: Csta2.Hmx2.Gal.Nts.GABA-1	C465		922	0.24
C465-270	C465-270: Tac2.Hmx2.Gal.Nts.GABA-1	C465		284	0.07
C465-269	C465-269: Brs3.Hmx2.Gal.Nts.GABA-1	C465		582	0.15
C465-273	C465-273: Calcr.Dlx1.Gal.Nts.GABA-1	C465		303	0.08
C465-274	C465-274: Tac2.Dlx1.Gal.Nts.GABA-1	C465		818	0.21
C465-275	C465-275: Slc18a2.Dlx1.Gal.Nts.GABA-1	C465		394	0.1
C465-276	C465-276: Brs3.Dlx1.Gal.Nts.GABA-1	C465		426	0.11
C465-277	C465-277: Crh.Dlx1.Gal.Nts.GABA-1	C465		317	0.08
C465-271	C465-271: Ecel1.Nts.GABA-1	C465		865	0.22
C465-272	C465-272: Gpr50.Nts.GABA-1	C465		725	0.19
C465-278	C465-278: Tac2.Nts.GABA-1	C465		596	0.15
C465-279	C465-279: Meis2.Nts.GABA-1	C465		40	0.01
C465-280	C465-280: Ebf1.Nkx2-4.GABA-3	C465		942	0.24
C465-281	C465-281: Tbx19.Trh.Nkx2-4.GABA-3	C465		639	0.17
C465-282	C465-282: Th.Trh.Nkx2-4.GABA-3	C465		840	0.22
C465-283	C465-283: Slc18a3.Ghrh.GABA-3	C465		458	0.12
C465-285	C465-285: Gsx1.Ghrh.GABA-3	C465		1505	0.39
C465-284	C465-284: Slc10a4.Ghrh.GABA-3	C465		548	0.14
C465-286	C465-286: Otp.Serpina3n.Npy.Agrp.GABA-4	C465		1525	0.4
C465-289	C465-289: Acvr1c.Serpina3n.Npy.Agrp.GABA-4	C465		1432	0.37
C465-287	C465-287: Nr0b1.Serpina3n.Npy.Agrp.GABA-4	C465		245	0.06
C465-288	C465-288: Acvr1c.Npy.Agrp.GABA-4	C465		1461	0.38
C465-290	C465-290: Lepr.Agrp.GABA-4	C465		581	0.15
C465-291	C465-291: Gpr101.Ptprk.Npy.Sst.GABA-4	C465		1000	0.26
C465-292	C465-292: Dach2.Ptprk.Npy.Sst.GABA-4	C465		433	0.11
C465-293	C465-293: Sparc.Npy.Sst.GABA-4	C465		164	0.04
C465-294	C465-294: Il1rapl2.Otp.Sst.GABA-4	C465		1739	0.45
C465-295	C465-295: Th.Otp.Sst.GABA-4	C465		739	0.19
C465-296	C465-296: Gpr101.Otp.Sst.GABA-4	C465		294	0.08
C465-297	C465-297: Nts.Sst.GABA-4	C465		626	0.16
C465-298	C465-298: Pou3f1.Sst.GABA-4	C465		419	0.11
C465-299	C465-299: Pthlh.Abi3bp.Meis2.GABA-5	C465		1453	0.38
C465-300	C465-300: Cartpt.Abi3bp.Meis2.GABA-5	C465		618	0.16
C465-301	C465-301: Satb1.Meis2.GABA-5	C465		653	0.17
C465-302	C465-302: Nts.Slc17a8.Bcl11b.Meis2.GABA-5	C465		749	0.19
C465-303	C465-303: Cyp26b1.Slc17a8.Bcl11b.Meis2.GABA-5	C465		140	0.04
C465-304	C465-304: Zfp503.Slc17a8.Bcl11b.Meis2.GABA-5	C465		307	0.08
C465-305	C465-305: Ppp1r1b.Bcl11b.Meis2.GABA-5	C465		526	0.14
C465-306	C465-306: Sp9.Ccn1.Meis2.GABA-5	C465		654	0.17
C465-307	C465-307: Ppp1r1b.Ccn1.Meis2.GABA-5	C465		191	0.05
C465-308	C465-308: Foxp2.Ccn1.Meis2.GABA-5	C465		132	0.03
C465-309	C465-309: Ppp1r1b.Adora2a.Meis2.GABA-5	C465		428	0.11
C465-310	C465-310: Crym.Adora2a.Meis2.GABA-5	C465		961	0.25
C465-311	C465-311: Crym.Ppp1r1b.Tac1.Meis2.GABA-5	C465		932	0.24
C465-312	C465-312: Scn4b.Ppp1r1b.Tac1.Meis2.GABA-5	C465		375	0.1
C465-313	C465-313: Pcp4l1.Ppp1r1b.Tac1.Meis2.GABA-5	C465		358	0.09
C465-314	C465-314: Cxcl14.Tac1.Meis2.GABA-5	C465		298	0.08
C465-315	C465-315: Slc6a3.Nfix.Satb2.GABA-6	C465		324	0.08
C465-316	C465-316: Reln.Nfix.Satb2.GABA-6	C465		1069	0.28
C465-317	C465-317: Col6a1.Nfix.Satb2.GABA-6	C465		111	0.03
C465-318	C465-318: Th.Slc6a3.Satb2.GABA-6	C465		1070	0.28
C465-319	C465-319: Ndnf.Slc6a3.Satb2.GABA-6	C465		181	0.05
C465-320	C465-320: Nr5a2.Satb2.GABA-6	C465		1350	0.35
C465-321	C465-321: Chat.GABA-7	C465		227	0.06
C465-322	C465-322: Scn7a.Tanycytes	C465		1327	0.34
C465-323	C465-323: Crym.Rassf9.Tgfb2.Tanycytes	C465		1541	0.4
C465-324	C465-324: Tmem212.Rassf9.Tgfb2.Tanycytes	C465		583	0.15
C465-325	C465-325: Dnah12.Rassf9.Tgfb2.Tanycytes	C465		186	0.05
C465-326	C465-326: Slc17a8.Tgfb2.Tanycytes	C465		333	0.09
C465-327	C465-327: Col23a1.Prr16.Tanycytes	C465		937	0.24
C465-328	C465-328: Crym.Prr16.Tanycytes	C465		1726	0.45
C465-329	C465-329: Crym.Frzb.Tanycytes	C465		1573	0.41
C465-330	C465-330: Col25a1.Frzb.Tanycytes	C465		1027	0.27
C465-331	C465-331: Dnah12.Frzb.Tanycytes	C465		526	0.14
C465-332	C465-332: Ccdc153.Dnah12.Cdhr4.Ependymal	C465		878	0.23
C465-333	C465-333: Tmem212.Dnah12.Cdhr4.Ependymal	C465		290	0.08
C465-334	C465-334: Tmem212.Ccdc153.Cdhr4.Ependymal	C465		1709	0.44
C465-335	C465-335: C3.Ccdc153.Cdhr4.Ependymal	C465		1472	0.38
C465-336	C465-336: Crlf1.Ependymal	C465		44	0.01
C465-337	C465-337: Erythroid-like	C465		47	0.01
C465-338	C465-338: Hypendymal	C465		55	0.01
C465-339	C465-339: Hr.Ttll3.Itih3.Etnppl.Astrocytes	C465		3040	0.79
C465-340	C465-340: Trpm3.Ttll3.Itih3.Etnppl.Astrocytes	C465		1478	0.38
C465-350	C465-350: Slc7a10.Agt.Itih3.Etnppl.Astrocytes	C465		2362	0.61
C465-353	C465-353: Fgfr3.Agt.Itih3.Etnppl.Astrocytes	C465		937	0.24
C465-351	C465-351: C4b.Serpina3n.Itih3.Etnppl.Astrocytes	C465		825	0.21
C465-352	C465-352: Aspg.Serpina3n.Itih3.Etnppl.Astrocytes	C465		181	0.05
C465-341	C465-341: Slc7a11.Pdzph1.Gjb6.Etnppl.Astrocytes	C465		2051	0.53
C465-342	C465-342: Nkx2-4.Pdzph1.Gjb6.Etnppl.Astrocytes	C465		2172	0.56
C465-344	C465-344: Notch2.Gjb6.Etnppl.Astrocytes	C465		6082	1.58
C465-354	C465-354: Slc7a10.Fbln5.Gjb6.Etnppl.Astrocytes	C465		4712	1.22
C465-355	C465-355: Agt.Fbln5.Gjb6.Etnppl.Astrocytes	C465		2030	0.53
C465-356	C465-356: Pla2g7.Fbln5.Gjb6.Etnppl.Astrocytes	C465		1496	0.39
C465-359	C465-359: Igsf1.Rhcg.Gjb6.Etnppl.Astrocytes	C465		1806	0.47
C465-360	C465-360: Entpd2.Rhcg.Gjb6.Etnppl.Astrocytes	C465		1809	0.47
C465-343	C465-343: Pmch.Gjb6.Etnppl.Astrocytes	C465		1702	0.44
C465-345	C465-345: Igfbp2.Pla2g7.Trpm3.Etnppl.Astrocytes	C465		1148	0.3
C465-349	C465-349: Fbln5.Pla2g7.Trpm3.Etnppl.Astrocytes	C465		1622	0.42
C465-346	C465-346: Mgat4c.Rgs6.Trpm3.Etnppl.Astrocytes	C465		3121	0.81
C465-348	C465-348: Mical2.Rgs6.Trpm3.Etnppl.Astrocytes	C465		2522	0.66
C465-347	C465-347: Cetn4.Rgs6.Trpm3.Etnppl.Astrocytes	C465		15	0
C465-357	C465-357: Unassigned.Unassigned.Unassigned.Etnppl.Astrocytes	C465		1944	0.51
C465-358	C465-358: Sytl4.Unassigned.Unassigned.Etnppl.Astrocytes	C465		808	0.21
C465-361	C465-361: Crym.Etnppl.Astrocytes	C465		430	0.11
C465-362	C465-362: Igsf1.Aqp4.Gfap.Etnppl.Astrocytes	C465		2652	0.69
C465-363	C465-363: Aldh1a1.Aqp4.Gfap.Etnppl.Astrocytes	C465		405	0.11
C465-364	C465-364: A2m.Gfap.Etnppl.Astrocytes	C465		686	0.18
C465-365	C465-365: Myoc.Etnppl.Astrocytes	C465		644	0.17
C465-366	C465-366: Tmem130.Myt1l.Lgals3.Astrocytes	C465		327	0.08
C465-370	C465-370: Cdca7.Myt1l.Lgals3.Astrocytes	C465		84	0.02
C465-367	C465-367: Gpnmb.Gfap.Lgals3.Astrocytes	C465		969	0.25
C465-368	C465-368: S1pr3.Gfap.Lgals3.Astrocytes	C465		271	0.07
C465-369	C465-369: Ube2c.Gfap.Lgals3.Astrocytes	C465		325	0.08
C465-371	C465-371: Cntn2.Slc24a2.Pex5l.Ermn.Oligodendrocytes	C465		2301	0.6
C465-372	C465-372: Nkain2.Slc24a2.Pex5l.Ermn.Oligodendrocytes	C465		3313	0.86
C465-374	C465-374: Ccp110.Slc24a2.Pex5l.Ermn.Oligodendrocytes	C465		2094	0.54
C465-375	C465-375: Opalin.Slc24a2.Pex5l.Ermn.Oligodendrocytes	C465		1174	0.3
C465-379	C465-379: Oxt.Pex5l.Ermn.Oligodendrocytes	C465		1261	0.33
C465-380	C465-380: Hapln2.Pex5l.Ermn.Oligodendrocytes	C465		3196	0.83
C465-381	C465-381: D7Ertd443e.Pex5l.Ermn.Oligodendrocytes	C465		191	0.05
C465-373	C465-373: Spag5.Pex5l.Ermn.Oligodendrocytes	C465		859	0.22
C465-387	C465-387: Ptgds.Mag.Pex5l.Ermn.Oligodendrocytes	C465		869	0.23
C465-388	C465-388: Klk6.Mag.Pex5l.Ermn.Oligodendrocytes	C465		165	0.04
C465-376	C465-376: Plin4.Opalin.Ermn.Oligodendrocytes	C465		2367	0.61
C465-382	C465-382: Ppp1r16b.Opalin.Ermn.Oligodendrocytes	C465		3409	0.89
C465-377	C465-377: Il33.Serpinb1a.Opalin.Ermn.Oligodendrocytes	C465		3750	0.97
C465-378	C465-378: Hapln2.Serpinb1a.Opalin.Ermn.Oligodendrocytes	C465		3383	0.88
C465-383	C465-383: Enpp6.Anln.Klk6.Ermn.Oligodendrocytes	C465		3226	0.84
C465-384	C465-384: Hcn2.Anln.Klk6.Ermn.Oligodendrocytes	C465		453	0.12
C465-386	C465-386: Hapln2.Anln.Klk6.Ermn.Oligodendrocytes	C465		583	0.15
C465-385	C465-385: Nkx2-9.Klk6.Ermn.Oligodendrocytes	C465		1757	0.46
C465-389	C465-389: Arhgap45.Ermn.Oligodendrocytes	C465		257	0.07
C465-390	C465-390: Opalin.Synpr.Mal.Ermn.Oligodendrocytes	C465		2033	0.53
C465-391	C465-391: Plekhh1.Synpr.Mal.Ermn.Oligodendrocytes	C465		156	0.04
C465-393	C465-393: Btbd16.Synpr.Mal.Ermn.Oligodendrocytes	C465		1009	0.26
C465-392	C465-392: Ppp1r16b.Synpr.Mal.Ermn.Oligodendrocytes	C465		282	0.07
C465-398	C465-398: Tmem88b.Mog.Mal.Ermn.Oligodendrocytes	C465		1200	0.31
C465-399	C465-399: Hist1h2al.Mog.Mal.Ermn.Oligodendrocytes	C465		482	0.13
C465-394	C465-394: Onecut2.Mal.Ctps.Ermn.Oligodendrocytes	C465		783	0.2
C465-395	C465-395: Misp3.Mal.Ctps.Ermn.Oligodendrocytes	C465		516	0.13
C465-396	C465-396: Tmem141.Mal.Ctps.Ermn.Oligodendrocytes	C465		479	0.12
C465-397	C465-397: Rras2.Ctps.Ermn.Oligodendrocytes	C465		397	0.1
C465-400	C465-400: Tnfaip6.Hspa1a.Ermn.Oligodendrocytes	C465		1036	0.27
C465-401	C465-401: Il33.Hspa1a.Ermn.Oligodendrocytes	C465		829	0.22
C465-402	C465-402: Cemip2.Cnksr3.Gpr17.Oligodendrocytes	C465		1199	0.31
C465-403	C465-403: Bmp4.Cnksr3.Gpr17.Oligodendrocytes	C465		521	0.14
C465-404	C465-404: Enpp6.Mycl.Bmp4.Gpr17.Oligodendrocytes	C465		939	0.24
C465-405	C465-405: H19.Mycl.Bmp4.Gpr17.Oligodendrocytes	C465		1089	0.28
C465-406	C465-406: Rassf10.Bmp4.Gpr17.Oligodendrocytes	C465		1068	0.28
C465-407	C465-407: Ermn.Gpr17.Oligodendrocytes	C465		96	0.02
C465-408	C465-408: Abhd2.C1ql1.OPC	C465		3632	0.94
C465-416	C465-416: Lhfpl3.Pdgfra.C1ql1.OPC	C465		2997	0.78
C465-417	C465-417: Nxph1.Pdgfra.C1ql1.OPC	C465		2389	0.62
C465-418	C465-418: Neu4.Pdgfra.C1ql1.OPC	C465		2352	0.61
C465-409	C465-409: Pcdh15.Pdgfra.OPC	C465		1465	0.38
C465-410	C465-410: Adarb2.Pdgfra.OPC	C465		3536	0.92
C465-411	C465-411: C1ql1.Pdgfra.OPC	C465		1690	0.44
C465-412	C465-412: Ccne2.Dividing.OPC	C465		664	0.17
C465-413	C465-413: Cenpa.Dividing.OPC	C465		533	0.14
C465-414	C465-414: Tmem130.Cspg4.OPC	C465		476	0.12
C465-415	C465-415: Pdgfra.Cspg4.OPC	C465		1313	0.34
C465-419	C465-419: Tyrobp.OPC	C465		116	0.03
C465-420	C465-420: Arhgap45.Selplg.Tmem119.Immune	C465		1518	0.39
C465-421	C465-421: Scn9a.Selplg.Tmem119.Immune	C465		160	0.04
C465-422	C465-422: Gabrg2.Gpr34.Selplg.Tmem119.Immune	C465		340	0.09
C465-423	C465-423: Trem2.Gpr34.Selplg.Tmem119.Immune	C465		405	0.11
C465-424	C465-424: Inpp5d.P2ry12.Tmem119.Immune	C465		918	0.24
C465-425	C465-425: Gpr34.Selplg.P2ry12.Tmem119.Immune	C465		2104	0.55
C465-428	C465-428: Itgam.Selplg.P2ry12.Tmem119.Immune	C465		1034	0.27
C465-426	C465-426: Crybb1.Selplg.P2ry12.Tmem119.Immune	C465		1036	0.27
C465-427	C465-427: Cx3cr1.Selplg.P2ry12.Tmem119.Immune	C465		761	0.2
C465-429	C465-429: H2-Aa.Wfdc17.Tmem119.Immune	C465		395	0.1
C465-430	C465-430: Ms4a7.Crybb1.Wfdc17.Tmem119.Immune	C465		154	0.04
C465-431	C465-431: Gpr34.Crybb1.Wfdc17.Tmem119.Immune	C465		1154	0.3
C465-432	C465-432: Nlrp3.Ccl4.Tmem119.Immune	C465		467	0.12
C465-433	C465-433: Bcl2a1d.Ccl4.Tmem119.Immune	C465		695	0.18
C465-434	C465-434: Olfml3.Top2a.Tmem119.Immune	C465		471	0.12
C465-435	C465-435: Clec12a.Top2a.Tmem119.Immune	C465		137	0.04
C465-436	C465-436: Tyrobp.Tmem119.Immune	C465		1763	0.46
C465-437	C465-437: Ch25h.Tmem119.Immune	C465		166	0.04
C465-438	C465-438: F13a1.Immune	C465		618	0.16
C465-439	C465-439: Ms4a4b.Immune	C465		98	0.03
C465-440	C465-440: Immune-Trbc1	C465		168	0.04
C465-441	C465-441: Cga.ParsTuber	C465		490	0.13
C465-442	C465-442: Anxa1.ParsTuber	C465		236	0.06
C465-443	C465-443: Abcc9.Vtn.Kcnj8.Mural	C465		723	0.19
C465-444	C465-444: Ifitm1.Vtn.Kcnj8.Mural	C465		895	0.23
C465-449	C465-449: Sfrp2.Kcnj8.Mural	C465		330	0.09
C465-445	C465-445: Ifitm1.Lamc3.Acta2.Mural	C465		172	0.04
C465-446	C465-446: Pln.Lamc3.Acta2.Mural	C465		713	0.19
C465-447	C465-447: Myh11.Cnn1.Acta2.Mural	C465		870	0.23
C465-448	C465-448: Procr.Cnn1.Acta2.Mural	C465		69	0.02
C465-450	C465-450: Cldn5.Pglyrp1.Slco1a4.Endothelial	C465		1686	0.44
C465-451	C465-451: Ctla2a.Pglyrp1.Slco1a4.Endothelial	C465		1948	0.51
C465-452	C465-452: Il1r1.Slco1a4.Endothelial	C465		1512	0.39
C465-453	C465-453: Ctla2a.Slco1a4.Endothelial	C465		917	0.24
C465-454	C465-454: Slc38a5.Vtn.Endothelial	C465		1231	0.32
C465-455	C465-455: Gkn3.Vtn.Endothelial	C465		838	0.22
C465-456	C465-456: Ctla2a.Sema3c.Sema3g.Endothelial	C465		689	0.18
C465-457	C465-457: Gkn3.Sema3c.Sema3g.Endothelial	C465		743	0.19
C465-458	C465-458: Cytl1.Sema3g.Endothelial	C465		415	0.11
C465-459	C465-459: Meox1.Endothelial	C465		255	0.07
C465-460	C465-460: Plvap.Endothelial	C465		38	0.01
C465-461	C465-461: Angptl1.Dcn.Fibroblasts	C465		340	0.09
C465-462	C465-462: Col15a1.Slc6a13.Dcn.Fibroblasts	C465		755	0.2
C465-463	C465-463: Ranbp3l.Slc6a13.Dcn.Fibroblasts	C465		275	0.07
C465-464	C465-464: Slc47a1.Dcn.Fibroblasts	C465		135	0.04
C465-465	C465-465: Krt19.Fibroblasts	C465		263	0.07

## Sheet: 4_hypomap_cluster_edgelist
from	to	nchildren	height
all	C2-1	2	7
all	C2-2	5	7
C2-1	C7-1	9	6
C2-1	C7-2	7	6
C2-2	C7-3	2	6
C2-2	C7-4	2	6
C2-2	C7-5	2	6
C2-2	C7-6	1	6
C2-2	C7-7	2	6
C7-1	C25-1	1	5
C7-1	C25-2	8	5
C7-1	C25-3	6	5
C7-1	C25-4	3	5
C7-1	C25-5	3	5
C7-1	C25-6	2	5
C7-1	C25-7	1	5
C7-1	C25-8	2	5
C7-1	C25-9	1	5
C7-2	C25-10	6	5
C7-2	C25-11	10	5
C7-2	C25-12	2	5
C7-2	C25-13	2	5
C7-2	C25-14	1	5
C7-2	C25-15	1	5
C7-2	C25-16	1	5
C7-3	C25-17	2	5
C7-3	C25-18	2	5
C7-4	C25-19	2	5
C7-4	C25-20	1	5
C7-5	C25-21	3	5
C7-5	C25-22	1	5
C7-6	C25-23	1	5
C7-7	C25-24	2	5
C7-7	C25-25	2	5
C25-1	C66-1	3	4
C25-2	C66-2	3	4
C25-2	C66-3	4	4
C25-2	C66-4	5	4
C25-2	C66-5	1	4
C25-2	C66-6	2	4
C25-2	C66-7	1	4
C25-2	C66-8	1	4
C25-2	C66-9	1	4
C25-3	C66-10	3	4
C25-3	C66-11	5	4
C25-3	C66-12	6	4
C25-3	C66-13	1	4
C25-3	C66-14	3	4
C25-3	C66-15	1	4
C25-4	C66-16	3	4
C25-4	C66-17	1	4
C25-4	C66-18	3	4
C25-5	C66-19	3	4
C25-5	C66-20	1	4
C25-5	C66-21	1	4
C25-6	C66-22	2	4
C25-6	C66-23	1	4
C25-7	C66-24	1	4
C25-8	C66-25	4	4
C25-8	C66-26	1	4
C25-9	C66-27	1	4
C25-10	C66-28	8	4
C25-10	C66-29	3	4
C25-10	C66-30	3	4
C25-10	C66-31	3	4
C25-10	C66-32	1	4
C25-10	C66-33	1	4
C25-11	C66-34	4	4
C25-11	C66-35	5	4
C25-11	C66-36	3	4
C25-11	C66-37	2	4
C25-11	C66-38	1	4
C25-11	C66-39	5	4
C25-11	C66-40	1	4
C25-11	C66-41	2	4
C25-11	C66-42	3	4
C25-11	C66-43	5	4
C25-12	C66-44	1	4
C25-12	C66-45	1	4
C25-13	C66-46	2	4
C25-13	C66-47	4	4
C25-14	C66-48	6	4
C25-15	C66-49	3	4
C25-16	C66-50	1	4
C25-17	C66-51	4	4
C25-17	C66-52	4	4
C25-18	C66-53	7	4
C25-18	C66-54	2	4
C25-19	C66-55	7	4
C25-19	C66-56	3	4
C25-20	C66-57	5	4
C25-21	C66-58	7	4
C25-21	C66-59	1	4
C25-21	C66-60	1	4
C25-22	C66-61	1	4
C25-23	C66-62	2	4
C25-24	C66-63	2	4
C25-24	C66-64	5	4
C25-25	C66-65	3	4
C25-25	C66-66	1	4
C66-1	C185-1	1	3
C66-1	C185-2	1	3
C66-1	C185-3	1	3
C66-2	C185-4	2	3
C66-2	C185-5	1	3
C66-2	C185-6	1	3
C66-3	C185-7	1	3
C66-3	C185-8	1	3
C66-3	C185-9	1	3
C66-3	C185-10	1	3
C66-4	C185-11	2	3
C66-4	C185-12	2	3
C66-4	C185-13	1	3
C66-4	C185-14	1	3
C66-4	C185-15	1	3
C66-5	C185-16	2	3
C66-6	C185-17	1	3
C66-6	C185-18	3	3
C66-7	C185-19	2	3
C66-8	C185-20	2	3
C66-9	C185-21	1	3
C66-10	C185-22	5	3
C66-10	C185-23	2	3
C66-10	C185-24	1	3
C66-11	C185-25	1	3
C66-11	C185-26	1	3
C66-11	C185-27	1	3
C66-11	C185-28	2	3
C66-11	C185-29	2	3
C66-12	C185-30	4	3
C66-12	C185-31	2	3
C66-12	C185-32	2	3
C66-12	C185-33	2	3
C66-12	C185-34	2	3
C66-12	C185-35	2	3
C66-13	C185-36	2	3
C66-14	C185-37	1	3
C66-14	C185-38	1	3
C66-14	C185-39	1	3
C66-15	C185-40	1	3
C66-16	C185-41	2	3
C66-16	C185-42	3	3
C66-16	C185-43	1	3
C66-17	C185-44	1	3
C66-18	C185-45	1	3
C66-18	C185-46	1	3
C66-18	C185-47	1	3
C66-19	C185-48	1	3
C66-19	C185-49	1	3
C66-19	C185-50	1	3
C66-20	C185-51	1	3
C66-21	C185-52	2	3
C66-22	C185-53	1	3
C66-22	C185-54	1	3
C66-23	C185-55	1	3
C66-24	C185-56	1	3
C66-25	C185-57	1	3
C66-25	C185-58	2	3
C66-25	C185-59	2	3
C66-25	C185-60	1	3
C66-26	C185-61	1	3
C66-27	C185-62	1	3
C66-28	C185-63	2	3
C66-28	C185-64	1	3
C66-28	C185-65	2	3
C66-28	C185-66	2	3
C66-28	C185-67	3	3
C66-28	C185-68	1	3
C66-28	C185-69	1	3
C66-28	C185-70	1	3
C66-29	C185-71	1	3
C66-29	C185-72	6	3
C66-29	C185-73	3	3
C66-30	C185-74	3	3
C66-30	C185-75	2	3
C66-30	C185-76	1	3
C66-31	C185-77	1	3
C66-31	C185-78	2	3
C66-31	C185-79	3	3
C66-32	C185-80	1	3
C66-33	C185-81	1	3
C66-34	C185-82	1	3
C66-34	C185-83	2	3
C66-34	C185-84	1	3
C66-34	C185-85	1	3
C66-35	C185-86	2	3
C66-35	C185-87	1	3
C66-35	C185-88	3	3
C66-35	C185-89	1	3
C66-35	C185-90	1	3
C66-36	C185-91	1	3
C66-36	C185-92	2	3
C66-36	C185-93	1	3
C66-37	C185-94	1	3
C66-37	C185-95	1	3
C66-38	C185-96	2	3
C66-39	C185-97	1	3
C66-39	C185-98	1	3
C66-39	C185-99	1	3
C66-39	C185-100	2	3
C66-39	C185-101	1	3
C66-40	C185-102	1	3
C66-41	C185-103	1	3
C66-41	C185-104	2	3
C66-42	C185-105	1	3
C66-42	C185-106	3	3
C66-42	C185-107	2	3
C66-43	C185-108	2	3
C66-43	C185-109	1	3
C66-43	C185-110	1	3
C66-43	C185-111	1	3
C66-43	C185-112	1	3
C66-44	C185-113	2	3
C66-45	C185-114	1	3
C66-46	C185-115	2	3
C66-46	C185-116	1	3
C66-47	C185-117	2	3
C66-47	C185-118	3	3
C66-47	C185-119	1	3
C66-47	C185-120	1	3
C66-48	C185-121	1	3
C66-48	C185-122	1	3
C66-48	C185-123	2	3
C66-48	C185-124	1	3
C66-48	C185-125	1	3
C66-48	C185-126	2	3
C66-49	C185-127	1	3
C66-49	C185-128	1	3
C66-49	C185-129	1	3
C66-50	C185-130	1	3
C66-51	C185-131	1	3
C66-51	C185-132	2	3
C66-51	C185-133	1	3
C66-51	C185-134	1	3
C66-52	C185-135	2	3
C66-52	C185-136	1	3
C66-52	C185-137	1	3
C66-52	C185-138	1	3
C66-53	C185-139	3	3
C66-53	C185-140	5	3
C66-53	C185-141	2	3
C66-53	C185-142	1	3
C66-53	C185-143	1	3
C66-53	C185-144	2	3
C66-53	C185-145	1	3
C66-54	C185-146	2	3
C66-54	C185-147	1	3
C66-55	C185-148	6	3
C66-55	C185-149	3	3
C66-55	C185-150	2	3
C66-55	C185-151	1	3
C66-55	C185-152	2	3
C66-55	C185-153	2	3
C66-55	C185-154	1	3
C66-56	C185-155	1	3
C66-56	C185-156	2	3
C66-56	C185-157	1	3
C66-57	C185-158	2	3
C66-57	C185-159	1	3
C66-57	C185-160	1	3
C66-57	C185-161	2	3
C66-57	C185-162	1	3
C66-58	C185-163	3	3
C66-58	C185-164	2	3
C66-58	C185-165	2	3
C66-58	C185-166	1	3
C66-58	C185-167	1	3
C66-58	C185-168	1	3
C66-58	C185-169	1	3
C66-59	C185-170	1	3
C66-60	C185-171	1	3
C66-61	C185-172	1	3
C66-62	C185-173	1	3
C66-62	C185-174	1	3
C66-63	C185-175	2	3
C66-63	C185-176	2	3
C66-64	C185-177	3	3
C66-64	C185-178	2	3
C66-64	C185-179	2	3
C66-64	C185-180	1	3
C66-64	C185-181	1	3
C66-65	C185-182	1	3
C66-65	C185-183	1	3
C66-65	C185-184	1	3
C66-66	C185-185	1	3
C185-1	C286-1	1	2
C185-2	C286-2	1	2
C185-3	C286-3	1	2
C185-4	C286-4	4	2
C185-4	C286-5	1	2
C185-5	C286-6	2	2
C185-6	C286-7	1	2
C185-7	C286-8	2	2
C185-8	C286-9	2	2
C185-9	C286-10	2	2
C185-10	C286-11	1	2
C185-11	C286-12	2	2
C185-11	C286-13	3	2
C185-12	C286-14	3	2
C185-12	C286-15	1	2
C185-13	C286-16	1	2
C185-14	C286-17	2	2
C185-15	C286-18	1	2
C185-16	C286-19	1	2
C185-16	C286-20	1	2
C185-17	C286-21	2	2
C185-18	C286-22	3	2
C185-18	C286-23	1	2
C185-18	C286-24	1	2
C185-19	C286-25	2	2
C185-19	C286-26	3	2
C185-20	C286-27	2	2
C185-20	C286-28	1	2
C185-21	C286-29	1	2
C185-22	C286-30	1	2
C185-22	C286-34	3	2
C185-22	C286-31	1	2
C185-22	C286-35	1	2
C185-22	C286-36	1	2
C185-23	C286-32	3	2
C185-23	C286-33	1	2
C185-24	C286-37	2	2
C185-25	C286-38	3	2
C185-26	C286-39	2	2
C185-27	C286-40	1	2
C185-28	C286-41	3	2
C185-28	C286-42	1	2
C185-29	C286-43	2	2
C185-29	C286-44	2	2
C185-30	C286-45	2	2
C185-30	C286-51	1	2
C185-30	C286-46	1	2
C185-30	C286-52	1	2
C185-31	C286-47	2	2
C185-31	C286-48	1	2
C185-32	C286-49	1	2
C185-32	C286-50	1	2
C185-33	C286-53	2	2
C185-33	C286-54	1	2
C185-34	C286-55	1	2
C185-34	C286-56	1	2
C185-35	C286-57	1	2
C185-35	C286-58	1	2
C185-36	C286-59	2	2
C185-36	C286-60	2	2
C185-37	C286-61	2	2
C185-38	C286-62	4	2
C185-39	C286-63	1	2
C185-40	C286-64	2	2
C185-41	C286-65	2	2
C185-41	C286-66	1	2
C185-42	C286-67	3	2
C185-42	C286-68	1	2
C185-42	C286-69	1	2
C185-43	C286-70	1	2
C185-44	C286-71	1	2
C185-45	C286-72	1	2
C185-46	C286-73	3	2
C185-47	C286-74	1	2
C185-48	C286-75	2	2
C185-49	C286-76	1	2
C185-50	C286-77	2	2
C185-51	C286-78	2	2
C185-52	C286-79	1	2
C185-52	C286-80	1	2
C185-53	C286-81	3	2
C185-54	C286-82	1	2
C185-55	C286-83	2	2
C185-56	C286-84	2	2
C185-57	C286-85	3	2
C185-58	C286-86	2	2
C185-58	C286-87	1	2
C185-59	C286-88	2	2
C185-59	C286-89	1	2
C185-60	C286-90	1	2
C185-61	C286-91	1	2
C185-62	C286-92	1	2
C185-63	C286-93	1	2
C185-63	C286-94	1	2
C185-64	C286-95	3	2
C185-65	C286-96	2	2
C185-65	C286-103	1	2
C185-66	C286-97	2	2
C185-66	C286-98	2	2
C185-67	C286-99	3	2
C185-67	C286-100	1	2
C185-67	C286-101	1	2
C185-68	C286-102	2	2
C185-69	C286-104	1	2
C185-70	C286-105	1	2
C185-71	C286-106	2	2
C185-72	C286-107	3	2
C185-72	C286-108	3	2
C185-72	C286-112	2	2
C185-72	C286-109	2	2
C185-72	C286-113	2	2
C185-72	C286-110	2	2
C185-73	C286-111	1	2
C185-73	C286-114	2	2
C185-73	C286-115	2	2
C185-74	C286-116	2	2
C185-74	C286-117	1	2
C185-74	C286-118	1	2
C185-75	C286-119	2	2
C185-75	C286-120	1	2
C185-76	C286-121	1	2
C185-77	C286-122	2	2
C185-78	C286-123	2	2
C185-78	C286-124	2	2
C185-79	C286-125	1	2
C185-79	C286-126	1	2
C185-79	C286-127	1	2
C185-80	C286-128	1	2
C185-81	C286-129	1	2
C185-82	C286-130	3	2
C185-83	C286-131	1	2
C185-83	C286-132	3	2
C185-84	C286-133	1	2
C185-85	C286-134	1	2
C185-86	C286-135	2	2
C185-86	C286-136	1	2
C185-87	C286-137	1	2
C185-88	C286-138	1	2
C185-88	C286-139	1	2
C185-88	C286-140	1	2
C185-89	C286-141	2	2
C185-90	C286-142	1	2
C185-91	C286-143	3	2
C185-92	C286-144	1	2
C185-92	C286-145	1	2
C185-93	C286-146	2	2
C185-94	C286-147	3	2
C185-95	C286-148	1	2
C185-96	C286-149	1	2
C185-96	C286-150	1	2
C185-97	C286-151	3	2
C185-98	C286-152	1	2
C185-99	C286-153	2	2
C185-100	C286-154	1	2
C185-100	C286-155	1	2
C185-101	C286-156	1	2
C185-102	C286-157	1	2
C185-103	C286-158	1	2
C185-104	C286-159	1	2
C185-104	C286-160	1	2
C185-105	C286-161	2	2
C185-106	C286-162	2	2
C185-106	C286-166	1	2
C185-106	C286-163	4	2
C185-107	C286-164	1	2
C185-107	C286-165	1	2
C185-108	C286-167	3	2
C185-108	C286-170	5	2
C185-109	C286-168	1	2
C185-110	C286-169	1	2
C185-111	C286-171	1	2
C185-112	C286-172	1	2
C185-113	C286-173	1	2
C185-113	C286-174	2	2
C185-114	C286-175	3	2
C185-115	C286-176	3	2
C185-115	C286-177	1	2
C185-116	C286-178	1	2
C185-117	C286-179	2	2
C185-117	C286-180	1	2
C185-118	C286-181	1	2
C185-118	C286-182	1	2
C185-118	C286-183	1	2
C185-119	C286-184	1	2
C185-120	C286-185	1	2
C185-121	C286-186	2	2
C185-122	C286-187	1	2
C185-123	C286-188	3	2
C185-123	C286-189	1	2
C185-124	C286-190	3	2
C185-125	C286-191	2	2
C185-126	C286-192	3	2
C185-126	C286-193	1	2
C185-127	C286-194	3	2
C185-128	C286-195	2	2
C185-129	C286-196	1	2
C185-130	C286-197	1	2
C185-131	C286-198	1	2
C185-132	C286-199	3	2
C185-132	C286-200	1	2
C185-133	C286-201	2	2
C185-134	C286-202	3	2
C185-135	C286-203	2	2
C185-135	C286-204	2	2
C185-136	C286-205	1	2
C185-137	C286-206	1	2
C185-138	C286-207	1	2
C185-139	C286-208	2	2
C185-139	C286-214	2	2
C185-139	C286-215	2	2
C185-140	C286-209	2	2
C185-140	C286-211	1	2
C185-140	C286-216	3	2
C185-140	C286-218	2	2
C185-140	C286-210	1	2
C185-141	C286-212	2	2
C185-141	C286-213	3	2
C185-142	C286-217	2	2
C185-143	C286-219	1	2
C185-144	C286-220	2	2
C185-144	C286-221	1	2
C185-145	C286-222	1	2
C185-146	C286-223	1	2
C185-146	C286-225	1	2
C185-147	C286-224	3	2
C185-148	C286-226	4	2
C185-148	C286-230	1	2
C185-148	C286-231	1	2
C185-148	C286-232	1	2
C185-148	C286-227	1	2
C185-148	C286-236	2	2
C185-149	C286-228	1	2
C185-149	C286-233	1	2
C185-149	C286-229	2	2
C185-150	C286-234	3	2
C185-150	C286-235	1	2
C185-151	C286-237	1	2
C185-152	C286-238	4	2
C185-152	C286-241	2	2
C185-153	C286-239	3	2
C185-153	C286-240	1	2
C185-154	C286-242	2	2
C185-155	C286-243	2	2
C185-156	C286-244	2	2
C185-156	C286-245	1	2
C185-157	C286-246	1	2
C185-158	C286-247	1	2
C185-158	C286-252	3	2
C185-159	C286-248	3	2
C185-160	C286-249	2	2
C185-161	C286-250	1	2
C185-161	C286-251	1	2
C185-162	C286-253	1	2
C185-163	C286-254	1	2
C185-163	C286-255	1	2
C185-163	C286-256	2	2
C185-164	C286-257	1	2
C185-164	C286-258	4	2
C185-165	C286-259	1	2
C185-165	C286-260	2	2
C185-166	C286-261	2	2
C185-167	C286-262	2	2
C185-168	C286-263	1	2
C185-169	C286-264	1	2
C185-170	C286-265	1	2
C185-171	C286-266	1	2
C185-172	C286-267	1	2
C185-173	C286-268	1	2
C185-174	C286-269	1	2
C185-175	C286-270	2	2
C185-175	C286-273	1	2
C185-176	C286-271	2	2
C185-176	C286-272	2	2
C185-177	C286-274	2	2
C185-177	C286-275	1	2
C185-177	C286-276	1	2
C185-178	C286-277	1	2
C185-178	C286-278	1	2
C185-179	C286-279	2	2
C185-179	C286-280	1	2
C185-180	C286-281	1	2
C185-181	C286-282	1	2
C185-182	C286-283	1	2
C185-183	C286-284	2	2
C185-184	C286-285	1	2
C185-185	C286-286	1	2
C286-1	C465-1	0	1
C286-2	C465-2	0	1
C286-3	C465-3	0	1
C286-4	C465-4	0	1
C286-4	C465-7	0	1
C286-4	C465-5	0	1
C286-4	C465-6	0	1
C286-5	C465-8	0	1
C286-6	C465-9	0	1
C286-6	C465-10	0	1
C286-7	C465-11	0	1
C286-8	C465-12	0	1
C286-8	C465-13	0	1
C286-9	C465-14	0	1
C286-9	C465-15	0	1
C286-10	C465-16	0	1
C286-10	C465-17	0	1
C286-11	C465-18	0	1
C286-12	C465-19	0	1
C286-12	C465-20	0	1
C286-13	C465-21	0	1
C286-13	C465-22	0	1
C286-13	C465-23	0	1
C286-14	C465-24	0	1
C286-14	C465-25	0	1
C286-14	C465-26	0	1
C286-15	C465-27	0	1
C286-16	C465-28	0	1
C286-17	C465-29	0	1
C286-17	C465-30	0	1
C286-18	C465-31	0	1
C286-19	C465-32	0	1
C286-20	C465-33	0	1
C286-21	C465-34	0	1
C286-21	C465-35	0	1
C286-22	C465-36	0	1
C286-22	C465-37	0	1
C286-22	C465-38	0	1
C286-23	C465-39	0	1
C286-24	C465-40	0	1
C286-25	C465-41	0	1
C286-25	C465-42	0	1
C286-26	C465-43	0	1
C286-26	C465-44	0	1
C286-26	C465-45	0	1
C286-27	C465-46	0	1
C286-27	C465-47	0	1
C286-28	C465-48	0	1
C286-29	C465-49	0	1
C286-30	C465-50	0	1
C286-34	C465-56	0	1
C286-34	C465-57	0	1
C286-34	C465-58	0	1
C286-31	C465-51	0	1
C286-35	C465-59	0	1
C286-36	C465-60	0	1
C286-32	C465-52	0	1
C286-32	C465-55	0	1
C286-32	C465-53	0	1
C286-33	C465-54	0	1
C286-37	C465-61	0	1
C286-37	C465-62	0	1
C286-38	C465-63	0	1
C286-38	C465-64	0	1
C286-38	C465-65	0	1
C286-39	C465-66	0	1
C286-39	C465-67	0	1
C286-40	C465-68	0	1
C286-41	C465-69	0	1
C286-41	C465-70	0	1
C286-41	C465-71	0	1
C286-42	C465-72	0	1
C286-43	C465-73	0	1
C286-43	C465-74	0	1
C286-44	C465-75	0	1
C286-44	C465-76	0	1
C286-45	C465-77	0	1
C286-45	C465-78	0	1
C286-51	C465-85	0	1
C286-46	C465-79	0	1
C286-52	C465-86	0	1
C286-47	C465-80	0	1
C286-47	C465-81	0	1
C286-48	C465-82	0	1
C286-49	C465-83	0	1
C286-50	C465-84	0	1
C286-53	C465-87	0	1
C286-53	C465-88	0	1
C286-54	C465-89	0	1
C286-55	C465-90	0	1
C286-56	C465-91	0	1
C286-57	C465-92	0	1
C286-58	C465-93	0	1
C286-59	C465-94	0	1
C286-59	C465-95	0	1
C286-60	C465-96	0	1
C286-60	C465-97	0	1
C286-61	C465-98	0	1
C286-61	C465-99	0	1
C286-62	C465-100	0	1
C286-62	C465-101	0	1
C286-62	C465-102	0	1
C286-62	C465-103	0	1
C286-63	C465-104	0	1
C286-64	C465-105	0	1
C286-64	C465-106	0	1
C286-65	C465-107	0	1
C286-65	C465-108	0	1
C286-66	C465-109	0	1
C286-67	C465-110	0	1
C286-67	C465-111	0	1
C286-67	C465-112	0	1
C286-68	C465-113	0	1
C286-69	C465-114	0	1
C286-70	C465-115	0	1
C286-71	C465-116	0	1
C286-72	C465-117	0	1
C286-73	C465-118	0	1
C286-73	C465-119	0	1
C286-73	C465-120	0	1
C286-74	C465-121	0	1
C286-75	C465-122	0	1
C286-75	C465-123	0	1
C286-76	C465-124	0	1
C286-77	C465-125	0	1
C286-77	C465-126	0	1
C286-78	C465-127	0	1
C286-78	C465-128	0	1
C286-79	C465-129	0	1
C286-80	C465-130	0	1
C286-81	C465-131	0	1
C286-81	C465-133	0	1
C286-81	C465-132	0	1
C286-82	C465-134	0	1
C286-83	C465-135	0	1
C286-83	C465-136	0	1
C286-84	C465-137	0	1
C286-84	C465-138	0	1
C286-85	C465-139	0	1
C286-85	C465-140	0	1
C286-85	C465-141	0	1
C286-86	C465-142	0	1
C286-86	C465-143	0	1
C286-87	C465-144	0	1
C286-88	C465-145	0	1
C286-88	C465-146	0	1
C286-89	C465-147	0	1
C286-90	C465-148	0	1
C286-91	C465-149	0	1
C286-92	C465-150	0	1
C286-93	C465-151	0	1
C286-94	C465-152	0	1
C286-95	C465-153	0	1
C286-95	C465-155	0	1
C286-95	C465-154	0	1
C286-96	C465-156	0	1
C286-96	C465-157	0	1
C286-103	C465-169	0	1
C286-97	C465-158	0	1
C286-97	C465-159	0	1
C286-98	C465-160	0	1
C286-98	C465-161	0	1
C286-99	C465-162	0	1
C286-99	C465-163	0	1
C286-99	C465-164	0	1
C286-100	C465-165	0	1
C286-101	C465-166	0	1
C286-102	C465-167	0	1
C286-102	C465-168	0	1
C286-104	C465-170	0	1
C286-105	C465-171	0	1
C286-106	C465-172	0	1
C286-106	C465-173	0	1
C286-107	C465-174	0	1
C286-107	C465-175	0	1
C286-107	C465-176	0	1
C286-108	C465-177	0	1
C286-108	C465-181	0	1
C286-108	C465-178	0	1
C286-112	C465-185	0	1
C286-112	C465-186	0	1
C286-109	C465-179	0	1
C286-109	C465-180	0	1
C286-113	C465-187	0	1
C286-113	C465-188	0	1
C286-110	C465-182	0	1
C286-110	C465-183	0	1
C286-111	C465-184	0	1
C286-114	C465-189	0	1
C286-114	C465-190	0	1
C286-115	C465-191	0	1
C286-115	C465-192	0	1
C286-116	C465-193	0	1
C286-116	C465-194	0	1
C286-117	C465-195	0	1
C286-118	C465-196	0	1
C286-119	C465-197	0	1
C286-119	C465-198	0	1
C286-120	C465-199	0	1
C286-121	C465-200	0	1
C286-122	C465-201	0	1
C286-122	C465-202	0	1
C286-123	C465-203	0	1
C286-123	C465-204	0	1
C286-124	C465-205	0	1
C286-124	C465-206	0	1
C286-125	C465-207	0	1
C286-126	C465-208	0	1
C286-127	C465-209	0	1
C286-128	C465-210	0	1
C286-129	C465-211	0	1
C286-130	C465-212	0	1
C286-130	C465-213	0	1
C286-130	C465-214	0	1
C286-131	C465-215	0	1
C286-132	C465-216	0	1
C286-132	C465-217	0	1
C286-132	C465-218	0	1
C286-133	C465-219	0	1
C286-134	C465-220	0	1
C286-135	C465-221	0	1
C286-135	C465-222	0	1
C286-136	C465-223	0	1
C286-137	C465-224	0	1
C286-138	C465-225	0	1
C286-139	C465-226	0	1
C286-140	C465-227	0	1
C286-141	C465-228	0	1
C286-141	C465-229	0	1
C286-142	C465-230	0	1
C286-143	C465-231	0	1
C286-143	C465-232	0	1
C286-143	C465-233	0	1
C286-144	C465-234	0	1
C286-145	C465-235	0	1
C286-146	C465-236	0	1
C286-146	C465-237	0	1
C286-147	C465-238	0	1
C286-147	C465-239	0	1
C286-147	C465-240	0	1
C286-148	C465-241	0	1
C286-149	C465-242	0	1
C286-150	C465-243	0	1
C286-151	C465-244	0	1
C286-151	C465-245	0	1
C286-151	C465-246	0	1
C286-152	C465-247	0	1
C286-153	C465-248	0	1
C286-153	C465-249	0	1
C286-154	C465-250	0	1
C286-155	C465-251	0	1
C286-156	C465-252	0	1
C286-157	C465-253	0	1
C286-158	C465-254	0	1
C286-159	C465-255	0	1
C286-160	C465-256	0	1
C286-161	C465-257	0	1
C286-161	C465-258	0	1
C286-162	C465-259	0	1
C286-162	C465-260	0	1
C286-166	C465-267	0	1
C286-163	C465-261	0	1
C286-163	C465-262	0	1
C286-163	C465-263	0	1
C286-163	C465-264	0	1
C286-164	C465-265	0	1
C286-165	C465-266	0	1
C286-167	C465-268	0	1
C286-167	C465-270	0	1
C286-167	C465-269	0	1
C286-170	C465-273	0	1
C286-170	C465-274	0	1
C286-170	C465-275	0	1
C286-170	C465-276	0	1
C286-170	C465-277	0	1
C286-168	C465-271	0	1
C286-169	C465-272	0	1
C286-171	C465-278	0	1
C286-172	C465-279	0	1
C286-173	C465-280	0	1
C286-174	C465-281	0	1
C286-174	C465-282	0	1
C286-175	C465-283	0	1
C286-175	C465-285	0	1
C286-175	C465-284	0	1
C286-176	C465-286	0	1
C286-176	C465-289	0	1
C286-176	C465-287	0	1
C286-177	C465-288	0	1
C286-178	C465-290	0	1
C286-179	C465-291	0	1
C286-179	C465-292	0	1
C286-180	C465-293	0	1
C286-181	C465-294	0	1
C286-182	C465-295	0	1
C286-183	C465-296	0	1
C286-184	C465-297	0	1
C286-185	C465-298	0	1
C286-186	C465-299	0	1
C286-186	C465-300	0	1
C286-187	C465-301	0	1
C286-188	C465-302	0	1
C286-188	C465-303	0	1
C286-188	C465-304	0	1
C286-189	C465-305	0	1
C286-190	C465-306	0	1
C286-190	C465-307	0	1
C286-190	C465-308	0	1
C286-191	C465-309	0	1
C286-191	C465-310	0	1
C286-192	C465-311	0	1
C286-192	C465-312	0	1
C286-192	C465-313	0	1
C286-193	C465-314	0	1
C286-194	C465-315	0	1
C286-194	C465-316	0	1
C286-194	C465-317	0	1
C286-195	C465-318	0	1
C286-195	C465-319	0	1
C286-196	C465-320	0	1
C286-197	C465-321	0	1
C286-198	C465-322	0	1
C286-199	C465-323	0	1
C286-199	C465-324	0	1
C286-199	C465-325	0	1
C286-200	C465-326	0	1
C286-201	C465-327	0	1
C286-201	C465-328	0	1
C286-202	C465-329	0	1
C286-202	C465-330	0	1
C286-202	C465-331	0	1
C286-203	C465-332	0	1
C286-203	C465-333	0	1
C286-204	C465-334	0	1
C286-204	C465-335	0	1
C286-205	C465-336	0	1
C286-206	C465-337	0	1
C286-207	C465-338	0	1
C286-208	C465-339	0	1
C286-208	C465-340	0	1
C286-214	C465-350	0	1
C286-214	C465-353	0	1
C286-215	C465-351	0	1
C286-215	C465-352	0	1
C286-209	C465-341	0	1
C286-209	C465-342	0	1
C286-211	C465-344	0	1
C286-216	C465-354	0	1
C286-216	C465-355	0	1
C286-216	C465-356	0	1
C286-218	C465-359	0	1
C286-218	C465-360	0	1
C286-210	C465-343	0	1
C286-212	C465-345	0	1
C286-212	C465-349	0	1
C286-213	C465-346	0	1
C286-213	C465-348	0	1
C286-213	C465-347	0	1
C286-217	C465-357	0	1
C286-217	C465-358	0	1
C286-219	C465-361	0	1
C286-220	C465-362	0	1
C286-220	C465-363	0	1
C286-221	C465-364	0	1
C286-222	C465-365	0	1
C286-223	C465-366	0	1
C286-225	C465-370	0	1
C286-224	C465-367	0	1
C286-224	C465-368	0	1
C286-224	C465-369	0	1
C286-226	C465-371	0	1
C286-226	C465-372	0	1
C286-226	C465-374	0	1
C286-226	C465-375	0	1
C286-230	C465-379	0	1
C286-231	C465-380	0	1
C286-232	C465-381	0	1
C286-227	C465-373	0	1
C286-236	C465-387	0	1
C286-236	C465-388	0	1
C286-228	C465-376	0	1
C286-233	C465-382	0	1
C286-229	C465-377	0	1
C286-229	C465-378	0	1
C286-234	C465-383	0	1
C286-234	C465-384	0	1
C286-234	C465-386	0	1
C286-235	C465-385	0	1
C286-237	C465-389	0	1
C286-238	C465-390	0	1
C286-238	C465-391	0	1
C286-238	C465-393	0	1
C286-238	C465-392	0	1
C286-241	C465-398	0	1
C286-241	C465-399	0	1
C286-239	C465-394	0	1
C286-239	C465-395	0	1
C286-239	C465-396	0	1
C286-240	C465-397	0	1
C286-242	C465-400	0	1
C286-242	C465-401	0	1
C286-243	C465-402	0	1
C286-243	C465-403	0	1
C286-244	C465-404	0	1
C286-244	C465-405	0	1
C286-245	C465-406	0	1
C286-246	C465-407	0	1
C286-247	C465-408	0	1
C286-252	C465-416	0	1
C286-252	C465-417	0	1
C286-252	C465-418	0	1
C286-248	C465-409	0	1
C286-248	C465-410	0	1
C286-248	C465-411	0	1
C286-249	C465-412	0	1
C286-249	C465-413	0	1
C286-250	C465-414	0	1
C286-251	C465-415	0	1
C286-253	C465-419	0	1
C286-254	C465-420	0	1
C286-255	C465-421	0	1
C286-256	C465-422	0	1
C286-256	C465-423	0	1
C286-257	C465-424	0	1
C286-258	C465-425	0	1
C286-258	C465-428	0	1
C286-258	C465-426	0	1
C286-258	C465-427	0	1
C286-259	C465-429	0	1
C286-260	C465-430	0	1
C286-260	C465-431	0	1
C286-261	C465-432	0	1
C286-261	C465-433	0	1
C286-262	C465-434	0	1
C286-262	C465-435	0	1
C286-263	C465-436	0	1
C286-264	C465-437	0	1
C286-265	C465-438	0	1
C286-266	C465-439	0	1
C286-267	C465-440	0	1
C286-268	C465-441	0	1
C286-269	C465-442	0	1
C286-270	C465-443	0	1
C286-270	C465-444	0	1
C286-273	C465-449	0	1
C286-271	C465-445	0	1
C286-271	C465-446	0	1
C286-272	C465-447	0	1
C286-272	C465-448	0	1
C286-274	C465-450	0	1
C286-274	C465-451	0	1
C286-275	C465-452	0	1
C286-276	C465-453	0	1
C286-277	C465-454	0	1
C286-278	C465-455	0	1
C286-279	C465-456	0	1
C286-279	C465-457	0	1
C286-280	C465-458	0	1
C286-281	C465-459	0	1
C286-282	C465-460	0	1
C286-283	C465-461	0	1
C286-284	C465-462	0	1
C286-284	C465-463	0	1
C286-285	C465-464	0	1
C286-286	C465-465	0	1

## Sheet: 5_hypomap_marker_genes
gene	cluster_id	cluster_name	parent_id	specificity	avg_log2FC	pct.1	pct.2	p_val_adj
Slc17a6	C7-1	C7-1: GLU	C2-1	26.2552	1.94336	0.661	0.048	0
Adcyap1	C7-1	C7-1: GLU	C2-1	12.6716	1.3014	0.369	0.037	0
Cbln1	C7-1	C7-1: GLU	C2-1	9.74832	0.987172	0.315	0.031	0
Fezf1	C7-1	C7-1: GLU	C2-1	9.35379	0.610029	0.183	0.011	0
Nxph4	C7-1	C7-1: GLU	C2-1	5.68758	0.375595	0.105	0.006	2.68708e-285
Tmem163	C7-1	C7-1: GLU	C2-1	5.56687	0.930092	0.406	0.067	0
Gm2694	C7-1	C7-1: GLU	C2-1	4.54499	0.558495	0.235	0.028	0
Cacna2d1	C7-1	C7-1: GLU	C2-1	4.51141	1.76583	0.791	0.309	0
Chst8	C7-1	C7-1: GLU	C2-1	3.483	0.446933	0.225	0.028	0
Tafa1	C7-1	C7-1: GLU	C2-1	3.24547	1.14348	0.385	0.135	0
Tenm2	C7-1	C7-1: GLU	C2-1	2.77685	1.48098	0.629	0.335	8.99425e-303
Gm30382	C7-1	C7-1: GLU	C2-1	2.53312	0.679169	0.275	0.073	4.47853e-198
Brinp3	C7-1	C7-1: GLU	C2-1	2.45149	1.30398	0.657	0.349	0
Rbfox1	C7-1	C7-1: GLU	C2-1	2.39499	1.38122	0.54	0.311	8.00751e-208
Hs3st4	C7-1	C7-1: GLU	C2-1	2.48581	0.851201	0.329	0.112	1.77979e-191
Ntng1	C7-1	C7-1: GLU	C2-1	2.3337	1.02739	0.501	0.22	1.62495e-268
Il1rapl1	C7-1	C7-1: GLU	C2-1	2.24065	1.18475	0.625	0.33	4.0999e-203
Lrp1b	C7-1	C7-1: GLU	C2-1	2.14938	1.28777	0.695	0.416	1.18515e-212
Gpr149	C7-1	C7-1: GLU	C2-1	2.23506	0.467215	0.176	0.036	2.34984e-188
Nkx2-1	C7-1	C7-1: GLU	C2-1	2.06217	0.483818	0.259	0.06	3.46348e-223
Kcnq3	C7-1	C7-1: GLU	C2-1	2.03772	0.877654	0.468	0.201	2.05882e-263
Cntn5	C7-1	C7-1: GLU	C2-1	2.65499	1.25538	0.496	0.234	3.27682e-130
Ncam2	C7-1	C7-1: GLU	C2-1	1.9125	0.991794	0.564	0.292	1.36657e-175
H2-Q2	C7-1	C7-1: GLU	C2-1	1.79101	0.470449	0.216	0.056	4.65491e-184
Rmst	C7-1	C7-1: GLU	C2-1	1.59883	0.891921	0.578	0.322	2.87881e-224
Nptx1	C7-1	C7-1: GLU	C2-1	1.56096	0.586871	0.257	0.096	1.31054e-204
Pcdh15	C7-1	C7-1: GLU	C2-1	2.108	1.02743	0.475	0.231	4.5795e-146
Slit3	C7-1	C7-1: GLU	C2-1	1.91833	0.620397	0.234	0.075	4.33408e-157
Sgcd	C7-1	C7-1: GLU	C2-1	2.35623	0.860762	0.27	0.098	3.89091e-123
Kcnip4	C7-1	C7-1: GLU	C2-1	2.19949	1.26055	0.594	0.34	2.19479e-116
Cntnap5b	C7-1	C7-1: GLU	C2-1	2.11435	0.716729	0.235	0.079	1.78523e-107
Sfta3-ps	C7-1	C7-1: GLU	C2-1	1.56217	0.358381	0.169	0.038	9.22602e-125
Tac1	C7-1	C7-1: GLU	C2-1	1.75605	0.820697	0.29	0.135	4.13531e-109
Kcnh7	C7-1	C7-1: GLU	C2-1	1.56822	0.735101	0.415	0.194	1.70681e-111
Grm7	C7-1	C7-1: GLU	C2-1	1.87288	0.950626	0.527	0.267	2.29956e-93
Nrg3	C7-1	C7-1: GLU	C2-1	2.17295	1.12214	0.456	0.235	2.03685e-75
Nlgn1	C7-1	C7-1: GLU	C2-1	1.54873	1.02663	0.616	0.408	2.62932e-91
Grm8	C7-1	C7-1: GLU	C2-1	1.53064	0.608269	0.306	0.121	1.87661e-78
Astn2	C7-1	C7-1: GLU	C2-1	1.59514	0.769371	0.395	0.19	1.21284e-71
Lingo2	C7-1	C7-1: GLU	C2-1	1.66258	0.965552	0.581	0.337	7.7891e-50
Prkg1	C7-1	C7-1: GLU	C2-1	1.59427	0.806927	0.406	0.205	2.02655e-33
Pomc	C7-1	C7-1: GLU	C2-1	3.33857	2.29527	0.223	0.153	6.92514e-12
Galntl6	C7-1	C7-1: GLU	C2-1	1.795	0.982168	0.37	0.202	1.31101e-18
3300002A11Rik	C7-1	C7-1: GLU	C2-1	2.447	0.871534	0.145	0.051	1.59886e-06
Slc32a1	C7-2	C7-2: GABA	C2-1	17.1875	1.73319	0.594	0.059	0
Dlx1	C7-2	C7-2: GABA	C2-1	11.0614	0.72028	0.214	0.013	0
Gad1	C7-2	C7-2: GABA	C2-1	10.9781	1.78592	0.626	0.101	0
Dlx6	C7-2	C7-2: GABA	C2-1	8.11518	0.427115	0.151	0.007	0
Dlx5	C7-2	C7-2: GABA	C2-1	7.94672	0.383635	0.144	0.006	0
Gad2	C7-2	C7-2: GABA	C2-1	7.9069	1.98835	0.679	0.17	0
Dlx2	C7-2	C7-2: GABA	C2-1	7.10558	0.373978	0.132	0.006	0
Dlx6os1	C7-2	C7-2: GABA	C2-1	6.37444	0.391413	0.113	0.006	0
Six6	C7-2	C7-2: GABA	C2-1	5.1415	0.860691	0.226	0.037	4.65433e-258
Dlk1	C7-2	C7-2: GABA	C2-1	3.23828	1.50631	0.573	0.266	0
Six3	C7-2	C7-2: GABA	C2-1	2.34958	0.923049	0.363	0.142	3.47299e-225
Rasl11b	C7-2	C7-2: GABA	C2-1	1.8993	0.497013	0.106	0.027	5.16328e-68
Etnppl	C7-3	C7-3: Astro-Ependymal	C2-2	48.7107	2.30583	0.506	0.023	0
Slc39a12	C7-3	C7-3: Astro-Ependymal	C2-2	47.9468	2.11142	0.544	0.023	0
Gm9925	C7-3	C7-3: Astro-Ependymal	C2-2	46.5373	1.41022	0.197	0.005	0
Phkg1	C7-3	C7-3: Astro-Ependymal	C2-2	45.0728	1.77627	0.405	0.015	0
Sox9	C7-3	C7-3: Astro-Ependymal	C2-2	41.6403	2.38151	0.576	0.032	0
Gjb6	C7-3	C7-3: Astro-Ependymal	C2-2	41.4587	2.72307	0.608	0.039	0
Aqp4	C7-3	C7-3: Astro-Ependymal	C2-2	40.2941	2.41765	0.549	0.032	0
Gm6145	C7-3	C7-3: Astro-Ependymal	C2-2	40.1821	1.39038	0.288	0.009	0
Entpd2	C7-3	C7-3: Astro-Ependymal	C2-2	37.2427	1.55178	0.359	0.014	0
Gja1	C7-3	C7-3: Astro-Ependymal	C2-2	36.5067	3.42929	0.84	0.078	0
Sfrp5	C7-3	C7-3: Astro-Ependymal	C2-2	36.3103	1.36319	0.292	0.01	0
Ddo	C7-3	C7-3: Astro-Ependymal	C2-2	34.1436	1.12871	0.241	0.007	0
Slc7a11	C7-3	C7-3: Astro-Ependymal	C2-2	33.0709	2.05409	0.482	0.029	0
Dynlrb2	C7-3	C7-3: Astro-Ependymal	C2-2	31.4683	1.31118	0.143	0.005	0
Mlc1	C7-3	C7-3: Astro-Ependymal	C2-2	31.2529	2.63523	0.675	0.056	0
Slc7a10	C7-3	C7-3: Astro-Ependymal	C2-2	30.26	2.55575	0.591	0.049	0
Agt	C7-3	C7-3: Astro-Ependymal	C2-2	29.4212	3.89106	0.74	0.097	0
Atp13a4	C7-3	C7-3: Astro-Ependymal	C2-2	28.9608	1.37908	0.314	0.014	0
Plcd4	C7-3	C7-3: Astro-Ependymal	C2-2	27.0331	1.31468	0.328	0.015	0
Rmst	C7-3	C7-3: Astro-Ependymal	C2-2	26.8804	1.6892	0.365	0.022	0
Fam20a	C7-3	C7-3: Astro-Ependymal	C2-2	26.0857	1.2829	0.304	0.014	0
Fgfr3	C7-3	C7-3: Astro-Ependymal	C2-2	25.3667	2.37678	0.586	0.054	0
Slc4a4	C7-3	C7-3: Astro-Ependymal	C2-2	24.43	3.34403	0.788	0.107	0
Ttll3	C7-3	C7-3: Astro-Ependymal	C2-2	23.2931	1.70901	0.367	0.026	0
Gm973	C7-3	C7-3: Astro-Ependymal	C2-2	22.7867	1.04766	0.173	0.007	0
Bmpr1b	C7-3	C7-3: Astro-Ependymal	C2-2	22.7227	0.941873	0.192	0.007	0
Cldn10	C7-3	C7-3: Astro-Ependymal	C2-2	22.4331	2.60253	0.611	0.07	0
Mia	C7-3	C7-3: Astro-Ependymal	C2-2	22.3851	1.21469	0.128	0.006	0
Ntsr2	C7-3	C7-3: Astro-Ependymal	C2-2	22.0387	3.31926	0.736	0.11	0
Slc6a11	C7-3	C7-3: Astro-Ependymal	C2-2	22.0017	3.6994	0.79	0.132	0
Cbs	C7-3	C7-3: Astro-Ependymal	C2-2	21.9368	1.16273	0.282	0.014	0
Acsbg1	C7-3	C7-3: Astro-Ependymal	C2-2	21.8997	2.02217	0.508	0.046	0
Prodh	C7-3	C7-3: Astro-Ependymal	C2-2	21.8098	1.32181	0.329	0.019	0
Cd38	C7-3	C7-3: Astro-Ependymal	C2-2	21.5767	1.40857	0.336	0.021	0
Igsf1	C7-3	C7-3: Astro-Ependymal	C2-2	21.0399	1.67671	0.388	0.03	0
Rax	C7-3	C7-3: Astro-Ependymal	C2-2	20.8983	0.753091	0.11	0.003	0
Id4	C7-3	C7-3: Astro-Ependymal	C2-2	20.5608	2.2043	0.54	0.057	0
Eva1a	C7-3	C7-3: Astro-Ependymal	C2-2	20.4665	1.27517	0.32	0.019	0
Sdc4	C7-3	C7-3: Astro-Ependymal	C2-2	19.8549	2.17458	0.629	0.068	0
C030005K06Rik	C7-3	C7-3: Astro-Ependymal	C2-2	19.8295	0.734425	0.134	0.004	0
Mgst1	C7-3	C7-3: Astro-Ependymal	C2-2	19.4796	1.74817	0.467	0.041	0
Fzd2	C7-3	C7-3: Astro-Ependymal	C2-2	19.3323	1.23837	0.28	0.017	0
Slc25a18	C7-3	C7-3: Astro-Ependymal	C2-2	19.2146	1.96218	0.518	0.052	0
Mapk4	C7-3	C7-3: Astro-Ependymal	C2-2	19.0973	1.31253	0.29	0.019	0
Cyp4f15	C7-3	C7-3: Astro-Ependymal	C2-2	18.6213	0.610535	0.121	0.003	0
Trpm3	C7-3	C7-3: Astro-Ependymal	C2-2	18.4038	2.63381	0.558	0.079	0
Nwd1	C7-3	C7-3: Astro-Ependymal	C2-2	18.2752	1.1422	0.271	0.016	0
Acsl6	C7-3	C7-3: Astro-Ependymal	C2-2	18.072	2.03674	0.558	0.062	0
Aifm3	C7-3	C7-3: Astro-Ependymal	C2-2	18.0569	1.16915	0.277	0.017	0
B230323A14Rik	C7-3	C7-3: Astro-Ependymal	C2-2	17.9391	0.73521	0.121	0.004	0
Fa2h	C7-4	C7-4: Oligo+Precursor	C2-2	154.163	2.27127	0.542	0.007	0
Ugt8a	C7-4	C7-4: Oligo+Precursor	C2-2	119.428	2.81228	0.636	0.014	0
Gjb1	C7-4	C7-4: Oligo+Precursor	C2-2	99.463	1.67634	0.355	0.005	0
C030029H02Rik	C7-4	C7-4: Oligo+Precursor	C2-2	92.7119	1.22527	0.226	0.002	0
Sox10	C7-4	C7-4: Oligo+Precursor	C2-2	92.4728	2.15411	0.6	0.013	0
Hapln2	C7-4	C7-4: Oligo+Precursor	C2-2	80.3557	2.0604	0.389	0.009	0
Mog	C7-4	C7-4: Oligo+Precursor	C2-2	79.4514	3.6291	0.612	0.027	0
Tmem125	C7-4	C7-4: Oligo+Precursor	C2-2	71.3071	1.10984	0.256	0.003	0
Opalin	C7-4	C7-4: Oligo+Precursor	C2-2	66.8098	3.03681	0.505	0.022	0
Kcna1	C7-4	C7-4: Oligo+Precursor	C2-2	64.8309	1.87012	0.415	0.011	0
Ermn	C7-4	C7-4: Oligo+Precursor	C2-2	64.7026	3.58836	0.576	0.031	0
Myrf	C7-4	C7-4: Oligo+Precursor	C2-2	64.1789	1.34507	0.333	0.006	0
Gpr17	C7-4	C7-4: Oligo+Precursor	C2-2	63.7657	1.97893	0.289	0.008	0
Gjc3	C7-4	C7-4: Oligo+Precursor	C2-2	62.049	2.58538	0.695	0.028	0
St18	C7-4	C7-4: Oligo+Precursor	C2-2	61.6277	1.51543	0.243	0.005	0
Cldn11	C7-4	C7-4: Oligo+Precursor	C2-2	58.2984	4.44427	0.668	0.05	0
Mag	C7-4	C7-4: Oligo+Precursor	C2-2	57.2779	4.15442	0.647	0.046	0
S1pr5	C7-4	C7-4: Oligo+Precursor	C2-2	55.3817	1.09019	0.253	0.004	0
Enpp6	C7-4	C7-4: Oligo+Precursor	C2-2	53.4132	1.25678	0.169	0.003	0
Gal3st1	C7-4	C7-4: Oligo+Precursor	C2-2	52.8948	1.44737	0.401	0.01	0
Neu4	C7-4	C7-4: Oligo+Precursor	C2-2	52.4511	1.4986	0.244	0.006	0
Sec14l5	C7-4	C7-4: Oligo+Precursor	C2-2	50.6381	0.873071	0.173	0.002	0
Tmem88b	C7-4	C7-4: Oligo+Precursor	C2-2	49.6386	2.18535	0.476	0.02	0
Tmeff2	C7-4	C7-4: Oligo+Precursor	C2-2	47.103	2.70982	0.59	0.033	0
Gjc2	C7-4	C7-4: Oligo+Precursor	C2-2	44.4572	1.34719	0.296	0.008	0
Pls1	C7-4	C7-4: Oligo+Precursor	C2-2	40.5847	1.0496	0.231	0.005	0
Ninj2	C7-4	C7-4: Oligo+Precursor	C2-2	39.4906	0.897513	0.219	0.004	0
Plekhh1	C7-4	C7-4: Oligo+Precursor	C2-2	39.0956	1.35663	0.316	0.01	0
Zfp536	C7-4	C7-4: Oligo+Precursor	C2-2	38.8248	1.53544	0.353	0.013	0
Galnt6	C7-4	C7-4: Oligo+Precursor	C2-2	38.8108	1.01246	0.229	0.005	0
Tspan2	C7-4	C7-4: Oligo+Precursor	C2-2	37.4012	3.11187	0.636	0.052	0
D7Ertd443e	C7-4	C7-4: Oligo+Precursor	C2-2	37.1055	1.03071	0.215	0.005	0
Trim59	C7-4	C7-4: Oligo+Precursor	C2-2	36.8008	1.46784	0.35	0.013	0
Enpp2	C7-4	C7-4: Oligo+Precursor	C2-2	36.1318	3.51647	0.821	0.079	0
Tnni1	C7-4	C7-4: Oligo+Precursor	C2-2	36.0965	0.788994	0.182	0.003	0
Pllp	C7-4	C7-4: Oligo+Precursor	C2-2	35.7302	2.81594	0.773	0.06	0
Cntn2	C7-4	C7-4: Oligo+Precursor	C2-2	33.218	1.65654	0.38	0.018	0
Smco3	C7-4	C7-4: Oligo+Precursor	C2-2	32.393	0.899804	0.215	0.005	0
Pcdh15	C7-4	C7-4: Oligo+Precursor	C2-2	32.032	2.06308	0.294	0.018	0
Map6d1	C7-4	C7-4: Oligo+Precursor	C2-2	31.0273	0.912566	0.237	0.006	0
Erbb3	C7-4	C7-4: Oligo+Precursor	C2-2	30.2952	0.793068	0.19	0.004	0
Pdgfra	C7-4	C7-4: Oligo+Precursor	C2-2	30.2458	2.11509	0.285	0.019	0
1700047M11Rik	C7-4	C7-4: Oligo+Precursor	C2-2	29.5874	1.67476	0.423	0.023	0
A230001M10Rik	C7-4	C7-4: Oligo+Precursor	C2-2	29.2015	0.550972	0.105	0.001	0
C1ql1	C7-4	C7-4: Oligo+Precursor	C2-2	28.8369	2.11001	0.286	0.02	0
Pex5l	C7-4	C7-4: Oligo+Precursor	C2-2	28.4943	2.50438	0.511	0.044	0
Edil3	C7-4	C7-4: Oligo+Precursor	C2-2	26.742	2.25429	0.604	0.05	0
Stmn4	C7-4	C7-4: Oligo+Precursor	C2-2	26.7397	3.21336	0.698	0.083	0
Anln	C7-4	C7-4: Oligo+Precursor	C2-2	26.6542	1.50695	0.282	0.015	0
Ano4	C7-4	C7-4: Oligo+Precursor	C2-2	26.5746	1.12604	0.235	0.009	0
Siglech	C7-5	C7-5: Immune	C2-2	368.437	2.98571	0.616	0.004	0
Pld4	C7-5	C7-5: Immune	C2-2	350.171	2.7103	0.645	0.004	0
Fcgr3	C7-5	C7-5: Immune	C2-2	334.554	3.2436	0.721	0.006	0
Gpr34	C7-5	C7-5: Immune	C2-2	332.245	3.3804	0.687	0.006	0
Cd53	C7-5	C7-5: Immune	C2-2	322.209	2.63673	0.61	0.004	0
Fcrls	C7-5	C7-5: Immune	C2-2	305.653	3.35421	0.728	0.007	0
Selplg	C7-5	C7-5: Immune	C2-2	302.014	4.18408	0.793	0.01	0
Ly86	C7-5	C7-5: Immune	C2-2	281.719	3.72914	0.83	0.01	0
Tmem119	C7-5	C7-5: Immune	C2-2	279.778	3.68128	0.683	0.008	0
Cd84	C7-5	C7-5: Immune	C2-2	274.001	1.53933	0.355	0.001	0
Spi1	C7-5	C7-5: Immune	C2-2	265.358	2.38631	0.555	0.004	0
Csf1r	C7-5	C7-5: Immune	C2-2	262.277	4.22055	0.869	0.013	0
P2ry13	C7-5	C7-5: Immune	C2-2	261.611	1.57597	0.331	0.001	0
Cd37	C7-5	C7-5: Immune	C2-2	259.867	2.05023	0.506	0.003	0
P2ry12	C7-5	C7-5: Immune	C2-2	239.515	3.92113	0.732	0.011	0
Trem2	C7-5	C7-5: Immune	C2-2	236.242	3.98	0.83	0.013	0
P2ry6	C7-5	C7-5: Immune	C2-2	232.598	1.74449	0.399	0.002	0
Arhgap45	C7-5	C7-5: Immune	C2-2	231.606	1.81415	0.382	0.002	0
Laptm5	C7-5	C7-5: Immune	C2-2	225.597	3.77342	0.836	0.013	0
Bin2	C7-5	C7-5: Immune	C2-2	220.648	1.91452	0.46	0.003	0
Cx3cr1	C7-5	C7-5: Immune	C2-2	219.463	3.79897	0.75	0.012	0
Cyth4	C7-5	C7-5: Immune	C2-2	214.136	2.28615	0.561	0.005	0
Tnfaip8l2	C7-5	C7-5: Immune	C2-2	212.935	1.65494	0.385	0.002	0
Bcl2a1b	C7-5	C7-5: Immune	C2-2	211.979	2.35532	0.359	0.003	0
Ptprc	C7-5	C7-5: Immune	C2-2	210.177	1.68142	0.374	0.002	0
Rhoh	C7-5	C7-5: Immune	C2-2	206.238	1.38881	0.296	0.001	0
Fcgr1	C7-5	C7-5: Immune	C2-2	200.258	1.60206	0.374	0.002	0
Mpeg1	C7-5	C7-5: Immune	C2-2	199.891	2.08219	0.479	0.004	0
Itgam	C7-5	C7-5: Immune	C2-2	198.481	1.9364	0.409	0.003	0
Aif1	C7-5	C7-5: Immune	C2-2	186.935	3.09409	0.724	0.011	0
Fcer1g	C7-5	C7-5: Immune	C2-2	183.313	4.34981	0.884	0.02	0
Ltc4s	C7-5	C7-5: Immune	C2-2	182.634	2.65542	0.618	0.008	0
Gna15	C7-5	C7-5: Immune	C2-2	180.284	1.27409	0.282	0.001	0
Rac2	C7-5	C7-5: Immune	C2-2	176.892	1.50333	0.352	0.002	0
Cd86	C7-5	C7-5: Immune	C2-2	172.673	1.27434	0.27	0.001	0
Il10ra	C7-5	C7-5: Immune	C2-2	171.385	1.27899	0.267	0.001	0
C5ar1	C7-5	C7-5: Immune	C2-2	168.881	1.50116	0.224	0.001	0
C1qc	C7-5	C7-5: Immune	C2-2	166.492	5.53187	0.932	0.03	0
Cd14	C7-5	C7-5: Immune	C2-2	166.243	2.75107	0.422	0.006	0
Susd3	C7-5	C7-5: Immune	C2-2	164.313	1.4803	0.332	0.002	0
Cd33	C7-5	C7-5: Immune	C2-2	164.052	1.45179	0.338	0.002	0
Fgd2	C7-5	C7-5: Immune	C2-2	158.025	1.67666	0.376	0.003	0
Ccr5	C7-5	C7-5: Immune	C2-2	155.593	1.70047	0.365	0.003	0
Csf3r	C7-5	C7-5: Immune	C2-2	154.988	1.19682	0.258	0.001	0
Irf8	C7-5	C7-5: Immune	C2-2	154.417	2.01414	0.459	0.005	0
Ctss	C7-5	C7-5: Immune	C2-2	153.615	5.48626	0.923	0.032	0
C3ar1	C7-5	C7-5: Immune	C2-2	149.878	1.50884	0.297	0.002	0
Itgb2	C7-5	C7-5: Immune	C2-2	149.557	1.3679	0.327	0.002	0
Ncf1	C7-5	C7-5: Immune	C2-2	146.4	1.57419	0.371	0.003	0
Alox5ap	C7-5	C7-5: Immune	C2-2	144.339	2.0453	0.493	0.006	0
Cga	C7-6	C7-6: ParsTuber	C2-2	1916.9	7.19736	0.798	0.002	0
Pitx1	C7-6	C7-6: ParsTuber	C2-2	682.032	2.38057	0.572	0.001	0
Cldn9	C7-6	C7-6: ParsTuber	C2-2	585.002	2.22434	0.525	0.001	9.71896e-294
Apoc3	C7-6	C7-6: ParsTuber	C2-2	546.709	4.41607	0.618	0.004	0
Ces1d	C7-6	C7-6: ParsTuber	C2-2	504.15	4.71798	0.747	0.006	0
Cyp2f2	C7-6	C7-6: ParsTuber	C2-2	685.777	2.58784	0.264	0	9.56717e-130
Six1	C7-6	C7-6: ParsTuber	C2-2	414.28	1.81304	0.456	0.001	4.90311e-270
Cldn7	C7-6	C7-6: ParsTuber	C2-2	395.455	1.86097	0.424	0.001	6.80359e-237
Tshb	C7-6	C7-6: ParsTuber	C2-2	393.141	3.21588	0.488	0.003	1.09551e-260
Epcam	C7-6	C7-6: ParsTuber	C2-2	300.339	3.47715	0.69	0.007	0
Apoa4	C7-6	C7-6: ParsTuber	C2-2	399.23	1.44648	0.275	0	7.46949e-140
Cck	C7-6	C7-6: ParsTuber	C2-2	260.006	5.70188	0.683	0.014	0
Pitx2	C7-6	C7-6: ParsTuber	C2-2	235.118	1.99676	0.47	0.003	5.05591e-250
Tmem30b	C7-6	C7-6: ParsTuber	C2-2	263.691	1.01811	0.258	0	5.54554e-138
Wfdc2	C7-6	C7-6: ParsTuber	C2-2	199.085	2.21206	0.269	0.002	6.88824e-147
Timeless	C7-6	C7-6: ParsTuber	C2-2	142.385	3.03486	0.562	0.011	1.05892e-306
Krt18	C7-6	C7-6: ParsTuber	C2-2	116.499	3.11797	0.41	0.01	1.14963e-184
Dsp	C7-6	C7-6: ParsTuber	C2-2	144.938	1.10219	0.262	0.001	1.14889e-119
Ccdc68	C7-6	C7-6: ParsTuber	C2-2	124.275	1.2768	0.291	0.002	2.83293e-126
Smim22	C7-6	C7-6: ParsTuber	C2-2	106.89	1.18328	0.27	0.002	8.7879e-145
Lhx3	C7-6	C7-6: ParsTuber	C2-2	131.061	0.770946	0.169	0	1.3892e-104
Chga	C7-6	C7-6: ParsTuber	C2-2	67.7526	7.79886	0.833	0.095	0
Kcnk9	C7-6	C7-6: ParsTuber	C2-2	65.5502	2.08569	0.439	0.013	1.06979e-201
Gata2	C7-6	C7-6: ParsTuber	C2-2	63.7048	2.52188	0.58	0.022	0
Isl1	C7-6	C7-6: ParsTuber	C2-2	59.9064	2.18636	0.547	0.019	8.59259e-296
Rab3b	C7-6	C7-6: ParsTuber	C2-2	54.9284	2.69075	0.591	0.028	1.47721e-270
Krt8	C7-6	C7-6: ParsTuber	C2-2	94.7606	2.27426	0.249	0.005	5.72291e-110
Cldn3	C7-6	C7-6: ParsTuber	C2-2	93.9326	1.25803	0.223	0.002	8.94376e-108
Emb	C7-6	C7-6: ParsTuber	C2-2	49.0361	2.86761	0.683	0.039	1.00727e-304
Chgb	C7-6	C7-6: ParsTuber	C2-2	47.4211	6.42357	0.752	0.101	7.38558e-287
Igfbp5	C7-6	C7-6: ParsTuber	C2-2	33.2512	4.02402	0.784	0.094	3.22802e-251
Ap1m2	C7-6	C7-6: ParsTuber	C2-2	85.5956	0.559448	0.152	0	6.49076e-76
Ripk4	C7-6	C7-6: ParsTuber	C2-2	64.5888	0.892933	0.216	0.002	4.72041e-98
Nell1	C7-6	C7-6: ParsTuber	C2-2	36.4356	1.74426	0.375	0.017	2.73958e-170
Mtnr1a	C7-6	C7-6: ParsTuber	C2-2	79.611	0.669	0.118	0	9.09123e-73
Insm1	C7-6	C7-6: ParsTuber	C2-2	46.0227	1.14579	0.24	0.005	3.49204e-106
Casz1	C7-6	C7-6: ParsTuber	C2-2	35.8126	1.17205	0.274	0.008	3.18053e-136
Tmem184a	C7-6	C7-6: ParsTuber	C2-2	73.1996	0.538232	0.135	0	1.61424e-65
Cdkn1c	C7-6	C7-6: ParsTuber	C2-2	26.0732	3.42095	0.563	0.073	4.65151e-175
Rab25	C7-6	C7-6: ParsTuber	C2-2	47.4782	0.575494	0.164	0.001	1.6292e-87
Kcnmb2	C7-6	C7-6: ParsTuber	C2-2	44.8418	0.924572	0.193	0.003	5.09701e-92
Spint2	C7-6	C7-6: ParsTuber	C2-2	20.0464	2.32421	0.551	0.063	1.49356e-196
Plcb4	C7-6	C7-6: ParsTuber	C2-2	17.6685	2.99187	0.749	0.126	9.7737e-248
Cdh1	C7-6	C7-6: ParsTuber	C2-2	47.4343	0.628269	0.15	0.001	9.2835e-74
Scg2	C7-6	C7-6: ParsTuber	C2-2	17.8083	4.89496	0.763	0.209	5.60242e-195
Kcnk3	C7-6	C7-6: ParsTuber	C2-2	18.8573	1.76363	0.416	0.038	1.2871e-177
Msx1	C7-6	C7-6: ParsTuber	C2-2	27.1816	1.77568	0.397	0.025	6.1902e-123
Tenm4	C7-6	C7-6: ParsTuber	C2-2	17.7056	2.62522	0.606	0.089	6.58219e-187
Esrp1	C7-6	C7-6: ParsTuber	C2-2	43.0539	0.562796	0.152	0.001	1.87207e-75
Fat4	C7-6	C7-6: ParsTuber	C2-2	23.6269	1.39465	0.287	0.016	5.53766e-131
Abcb1a	C7-7	C7-7: Vascular	C2-2	349.347	2.75076	0.507	0.003	0
Adgrl4	C7-7	C7-7: Vascular	C2-2	331.043	2.6751	0.494	0.003	0
Cyyr1	C7-7	C7-7: Vascular	C2-2	284.281	1.73342	0.327	0.001	0
Slco1a4	C7-7	C7-7: Vascular	C2-2	278.107	4.06326	0.615	0.008	0
Slc22a8	C7-7	C7-7: Vascular	C2-2	264.905	1.98183	0.4	0.002	0
Car4	C7-7	C7-7: Vascular	C2-2	255.852	3.08876	0.496	0.005	0
Tinagl1	C7-7	C7-7: Vascular	C2-2	249.043	1.95073	0.382	0.002	0
Emcn	C7-7	C7-7: Vascular	C2-2	248.13	2.21545	0.447	0.003	0
Adgrf5	C7-7	C7-7: Vascular	C2-2	244.388	2.5671	0.475	0.004	0
Esam	C7-7	C7-7: Vascular	C2-2	231.065	2.6868	0.601	0.006	0
Foxq1	C7-7	C7-7: Vascular	C2-2	225.261	1.8668	0.361	0.002	0
Sox17	C7-7	C7-7: Vascular	C2-2	214.904	1.86873	0.344	0.002	0
Ly6a	C7-7	C7-7: Vascular	C2-2	199.26	4.14461	0.624	0.012	0
Ly6c1	C7-7	C7-7: Vascular	C2-2	190.634	4.90284	0.66	0.016	0
Cldn5	C7-7	C7-7: Vascular	C2-2	190.213	4.58714	0.621	0.014	0
Cdh5	C7-7	C7-7: Vascular	C2-2	190.068	1.66726	0.341	0.002	0
Higd1b	C7-7	C7-7: Vascular	C2-2	183.878	2.41152	0.304	0.003	0
Igfbp7	C7-7	C7-7: Vascular	C2-2	166.82	4.67022	0.892	0.024	0
Gja4	C7-7	C7-7: Vascular	C2-2	161.33	1.41518	0.227	0.001	0
Pglyrp1	C7-7	C7-7: Vascular	C2-2	157.464	3.03463	0.466	0.008	0
Nostrin	C7-7	C7-7: Vascular	C2-2	154.548	1.81288	0.34	0.003	0
Icam2	C7-7	C7-7: Vascular	C2-2	146.954	1.28344	0.228	0.001	0
Tie1	C7-7	C7-7: Vascular	C2-2	145.074	1.19403	0.242	0.001	0
Foxf2	C7-7	C7-7: Vascular	C2-2	136.49	1.1327	0.24	0.001	0
Rgs5	C7-7	C7-7: Vascular	C2-2	136.02	4.10626	0.529	0.015	0
Ndufa4l2	C7-7	C7-7: Vascular	C2-2	135.853	2.23443	0.303	0.004	0
Srarp	C7-7	C7-7: Vascular	C2-2	131.63	1.23019	0.213	0.001	0
Vtn	C7-7	C7-7: Vascular	C2-2	130.83	4.13149	0.379	0.011	0
Mgp	C7-7	C7-7: Vascular	C2-2	125.372	3.49227	0.358	0.009	0
Tek	C7-7	C7-7: Vascular	C2-2	124.916	1.60664	0.31	0.003	0
Lef1	C7-7	C7-7: Vascular	C2-2	124.27	1.77023	0.35	0.004	0
Flt1	C7-7	C7-7: Vascular	C2-2	123.782	4.06161	0.639	0.02	0
Paqr5	C7-7	C7-7: Vascular	C2-2	122.001	1.59479	0.305	0.003	0
Cxcl12	C7-7	C7-7: Vascular	C2-2	120.07	3.44287	0.557	0.015	0
Thbd	C7-7	C7-7: Vascular	C2-2	119.712	1.15664	0.206	0.001	0
Ptprb	C7-7	C7-7: Vascular	C2-2	119.579	2.69543	0.487	0.01	0
Gm13861	C7-7	C7-7: Vascular	C2-2	117.784	1.23334	0.19	0.001	0
Slc38a11	C7-7	C7-7: Vascular	C2-2	114.793	1.24101	0.184	0.001	0
Sox18	C7-7	C7-7: Vascular	C2-2	114.512	1.18054	0.193	0.001	0
Aspn	C7-7	C7-7: Vascular	C2-2	110.997	1.26854	0.174	0.001	0
AU021092	C7-7	C7-7: Vascular	C2-2	110.006	1.10559	0.198	0.001	0
Ushbp1	C7-7	C7-7: Vascular	C2-2	107.686	1.28708	0.25	0.002	0
Foxc1	C7-7	C7-7: Vascular	C2-2	101.382	1.35628	0.298	0.003	0
Erg	C7-7	C7-7: Vascular	C2-2	100.643	1.0594	0.189	0.001	0
Cd93	C7-7	C7-7: Vascular	C2-2	100.331	1.45407	0.275	0.003	0
Degs2	C7-7	C7-7: Vascular	C2-2	100.289	1.26948	0.236	0.002	0
Pecam1	C7-7	C7-7: Vascular	C2-2	97.8496	1.96683	0.397	0.007	0
Sema3c	C7-7	C7-7: Vascular	C2-2	97.0984	2.19019	0.398	0.008	0
Ctla2a	C7-7	C7-7: Vascular	C2-2	94.7869	2.80158	0.405	0.011	0
C130074G19Rik	C7-7	C7-7: Vascular	C2-2	94.2041	1.22343	0.23	0.002	0
Shox2	C25-1	C25-1: GLU-1	C7-1	91.6508	1.08249	0.253	0.002	0
Tcf7l2	C25-1	C25-1: GLU-1	C7-1	16.6326	2.18408	0.494	0.064	0
Lhx9	C25-1	C25-1: GLU-1	C7-1	10.1495	0.683645	0.192	0.012	2.03697e-223
Ntng1	C25-1	C25-1: GLU-1	C7-1	5.5534	2.2895	0.814	0.335	0
Zic4	C25-1	C25-1: GLU-1	C7-1	4.12625	0.761154	0.308	0.056	1.39995e-285
Zic1	C25-1	C25-1: GLU-1	C7-1	3.26004	1.01289	0.485	0.15	0
Igf1	C25-1	C25-1: GLU-1	C7-1	3.45061	0.486327	0.148	0.02	6.12035e-147
Wls	C25-1	C25-1: GLU-1	C7-1	2.89278	0.520975	0.21	0.037	1.06235e-141
Wnt3	C25-1	C25-1: GLU-1	C7-1	2.47333	0.327352	0.135	0.017	1.38484e-146
Lef1	C25-1	C25-1: GLU-1	C7-1	2.61577	0.424179	0.147	0.023	1.31481e-133
Kitl	C25-1	C25-1: GLU-1	C7-1	2.43063	0.491439	0.182	0.036	2.3871e-135
Rnf207	C25-1	C25-1: GLU-1	C7-1	3.15605	0.692791	0.245	0.053	7.18407e-104
Nbl1	C25-1	C25-1: GLU-1	C7-1	2.43888	0.491416	0.133	0.026	1.33428e-116
2900064K03Rik	C25-1	C25-1: GLU-1	C7-1	3.20025	1.17578	0.361	0.132	3.47299e-84
Mir124-2hg	C25-1	C25-1: GLU-1	C7-1	2.34247	1.01646	0.506	0.219	2.10137e-102
Slitrk6	C25-1	C25-1: GLU-1	C7-1	1.72218	0.44257	0.178	0.045	1.88884e-131
Rmst	C25-1	C25-1: GLU-1	C7-1	1.74924	1.14046	0.657	0.428	1.11509e-118
Gm43670	C25-1	C25-1: GLU-1	C7-1	3.25728	1.50074	0.381	0.175	6.12147e-64
Cbln2	C25-1	C25-1: GLU-1	C7-1	1.6858	0.662491	0.284	0.111	1.22794e-91
Slc1a2	C25-1	C25-1: GLU-1	C7-1	1.73898	0.898334	0.421	0.217	2.26601e-85
Synpo2	C25-1	C25-1: GLU-1	C7-1	1.96313	0.385616	0.111	0.021	8.47665e-74
Gm42772	C25-1	C25-1: GLU-1	C7-1	2.16096	0.890979	0.324	0.133	9.71736e-66
Cpne7	C25-1	C25-1: GLU-1	C7-1	2.11323	1.00986	0.451	0.215	2.79274e-61
Slc29a1	C25-1	C25-1: GLU-1	C7-1	1.78144	0.665442	0.256	0.095	4.84253e-72
Syt7	C25-1	C25-1: GLU-1	C7-1	1.8139	0.95649	0.475	0.25	5.41705e-68
Necab1	C25-1	C25-1: GLU-1	C7-1	1.65156	0.666976	0.259	0.104	2.404e-73
Nr2f1	C25-1	C25-1: GLU-1	C7-1	1.5431	0.609687	0.285	0.112	6.98948e-70
Gm42769	C25-1	C25-1: GLU-1	C7-1	2.47204	1.03614	0.302	0.126	2.43796e-43
Gm10048	C25-1	C25-1: GLU-1	C7-1	2.39598	0.936774	0.265	0.103	2.76991e-39
Mef2c	C25-1	C25-1: GLU-1	C7-1	1.90339	1.05187	0.417	0.23	2.7892e-45
Cck	C25-1	C25-1: GLU-1	C7-1	1.57213	0.701294	0.203	0.09	2.09491e-51
Gm43048	C25-1	C25-1: GLU-1	C7-1	1.77455	0.558488	0.196	0.061	7.56638e-39
Ramp3	C25-1	C25-1: GLU-1	C7-1	1.65543	0.454431	0.101	0.027	4.26898e-37
Ebf3	C25-2	C25-2: GLU-2	C7-1	13.1524	0.604707	0.173	0.007	0
Trh	C25-2	C25-2: GLU-2	C7-1	13.0443	2.58857	0.256	0.05	0
Ebf1	C25-2	C25-2: GLU-2	C7-1	6.88331	0.882475	0.155	0.019	0
Uncx	C25-2	C25-2: GLU-2	C7-1	6.51443	0.535433	0.218	0.017	0
Sim1	C25-2	C25-2: GLU-2	C7-1	4.99679	0.560388	0.213	0.023	0
Nxph4	C25-2	C25-2: GLU-2	C7-1	4.66954	0.621177	0.217	0.028	0
Slc17a6	C25-2	C25-2: GLU-2	C7-1	2.60731	1.03589	0.666	0.264	0
Otp	C25-2	C25-2: GLU-2	C7-1	2.22991	0.662442	0.238	0.07	0
Unc13c	C25-2	C25-2: GLU-2	C7-1	2.07623	0.758624	0.363	0.132	0
Adamts2	C25-2	C25-2: GLU-2	C7-1	1.94568	0.427845	0.19	0.041	0
Mdga1	C25-2	C25-2: GLU-2	C7-1	1.92264	0.433827	0.194	0.043	0
Nhlh2	C25-2	C25-2: GLU-2	C7-1	1.74284	0.326146	0.17	0.031	0
Htr2c	C25-2	C25-2: GLU-2	C7-1	1.53464	0.791807	0.375	0.193	2.51859e-249
Cbln2	C25-2	C25-2: GLU-2	C7-1	1.51026	0.625591	0.238	0.098	9.41604e-250
Pitx2	C25-2	C25-2: GLU-2	C7-1	1.72936	0.319714	0.118	0.021	2.50242e-106
Fezf1	C25-3	C25-3: GLU-3	C7-1	15.7162	0.993553	0.347	0.021	0
Nr5a1	C25-3	C25-3: GLU-3	C7-1	15.1609	0.438177	0.172	0.004	0
Gpr149	C25-3	C25-3: GLU-3	C7-1	7.34206	0.879289	0.333	0.039	0
Cbln1	C25-3	C25-3: GLU-3	C7-1	5.53126	1.08082	0.434	0.084	0
Hmcn2	C25-3	C25-3: GLU-3	C7-1	4.75148	0.390533	0.145	0.011	1.99407e-270
Gm30382	C25-3	C25-3: GLU-3	C7-1	4.6321	1.02337	0.429	0.094	0
Slit3	C25-3	C25-3: GLU-3	C7-1	4.52599	1.04537	0.38	0.087	0
Hs3st4	C25-3	C25-3: GLU-3	C7-1	4.41894	1.21409	0.494	0.135	0
Adcyap1	C25-3	C25-3: GLU-3	C7-1	3.99039	0.993202	0.453	0.112	0
Nptx1	C25-3	C25-3: GLU-3	C7-1	3.50319	0.918729	0.407	0.106	0
Rreb1	C25-3	C25-3: GLU-3	C7-1	3.45934	0.780462	0.327	0.073	0
Slc17a6	C25-3	C25-3: GLU-3	C7-1	3.41976	1.07238	0.691	0.216	0
Cacna2d1	C25-3	C25-3: GLU-3	C7-1	3.27947	1.59129	0.879	0.426	0
Rbfox1	C25-3	C25-3: GLU-3	C7-1	3.20808	1.70902	0.656	0.349	0
Kcnq3	C25-3	C25-3: GLU-3	C7-1	3.01726	1.20789	0.611	0.244	0
Lama1	C25-3	C25-3: GLU-3	C7-1	2.95578	0.326155	0.144	0.015	1.67652e-246
Tmem132d	C25-3	C25-3: GLU-3	C7-1	2.90032	0.754762	0.341	0.088	0
H2-Q2	C25-3	C25-3: GLU-3	C7-1	2.82262	0.681623	0.322	0.077	2.81038e-252
Cntn5	C25-3	C25-3: GLU-3	C7-1	2.69428	1.22112	0.619	0.28	5.89674e-263
Hydin	C25-3	C25-3: GLU-3	C7-1	2.6553	0.343851	0.138	0.017	6.6552e-230
Nrg3	C25-3	C25-3: GLU-3	C7-1	2.67456	1.29247	0.566	0.273	4.05281e-199
Sox14	C25-3	C25-3: GLU-3	C7-1	2.61911	0.309201	0.143	0.016	5.9718e-274
Cnr1	C25-3	C25-3: GLU-3	C7-1	2.57459	0.89914	0.523	0.182	0
Brinp3	C25-3	C25-3: GLU-3	C7-1	2.57105	1.33289	0.786	0.407	0
Lrp1b	C25-3	C25-3: GLU-3	C7-1	2.56925	1.50512	0.803	0.47	0
Tenm2	C25-3	C25-3: GLU-3	C7-1	2.49462	1.39755	0.713	0.399	0
Qrfpr	C25-3	C25-3: GLU-3	C7-1	2.7074	0.416523	0.168	0.025	5.67237e-181
Cdh4	C25-3	C25-3: GLU-3	C7-1	2.40938	0.870183	0.514	0.185	0
Camkv	C25-3	C25-3: GLU-3	C7-1	2.35016	1.14274	0.762	0.37	0
Lmo3	C25-3	C25-3: GLU-3	C7-1	2.32409	0.784237	0.405	0.136	0
Lingo2	C25-3	C25-3: GLU-3	C7-1	2.32271	1.24867	0.704	0.378	3.78854e-227
Ncam2	C25-3	C25-3: GLU-3	C7-1	2.218	1.15562	0.665	0.346	8.20533e-299
Il1rapl1	C25-3	C25-3: GLU-3	C7-1	2.17612	1.10968	0.754	0.384	0
Rasal1	C25-3	C25-3: GLU-3	C7-1	2.12403	0.51874	0.302	0.073	0
Gm2694	C25-3	C25-3: GLU-3	C7-1	2.12002	0.524687	0.298	0.073	0
Cdh13	C25-3	C25-3: GLU-3	C7-1	2.05285	1.02642	0.695	0.347	0
Nlgn1	C25-3	C25-3: GLU-3	C7-1	2.03261	1.24543	0.722	0.442	0
Lhfpl3	C25-3	C25-3: GLU-3	C7-1	2.01442	0.984276	0.57	0.278	8.73666e-251
Megf11	C25-3	C25-3: GLU-3	C7-1	2.00205	0.488764	0.212	0.051	1.29253e-255
9530026P05Rik	C25-3	C25-3: GLU-3	C7-1	2.24523	0.509785	0.206	0.046	1.99616e-175
Chst8	C25-3	C25-3: GLU-3	C7-1	1.95979	0.500371	0.281	0.071	0
Tmcc3	C25-3	C25-3: GLU-3	C7-1	1.94068	0.830072	0.504	0.215	1.82785e-306
Sntg2	C25-3	C25-3: GLU-3	C7-1	1.91346	0.429186	0.213	0.047	1.28379e-222
Nkx2-1	C25-3	C25-3: GLU-3	C7-1	1.91313	0.571083	0.334	0.099	2.09008e-263
Cntn3	C25-3	C25-3: GLU-3	C7-1	2.10206	0.751108	0.402	0.143	4.09406e-178
Kcnb2	C25-3	C25-3: GLU-3	C7-1	2.0772	1.08677	0.538	0.281	5.49352e-178
Fstl4	C25-3	C25-3: GLU-3	C7-1	1.82081	0.653349	0.339	0.121	9.57859e-201
Gria3	C25-3	C25-3: GLU-3	C7-1	1.8049	0.909132	0.674	0.339	5.34876e-283
Prkg1	C25-3	C25-3: GLU-3	C7-1	2.2804	1.0251	0.524	0.235	1.01904e-153
Hcn1	C25-3	C25-3: GLU-3	C7-1	1.74115	0.829894	0.534	0.254	4.36614e-304
Lhx9	C25-4	C25-4: GLU-4	C7-1	18.3912	0.634179	0.202	0.006	0
Hcrt	C25-4	C25-4: GLU-4	C7-1	11.2779	5.61718	0.258	0.128	5.98033e-131
Rfx4	C25-4	C25-4: GLU-4	C7-1	3.23407	0.420692	0.122	0.015	2.36841e-276
Hmcn1	C25-4	C25-4: GLU-4	C7-1	3.33128	0.555214	0.107	0.017	4.47547e-187
Hmx2	C25-4	C25-4: GLU-4	C7-1	2.67629	0.416909	0.198	0.03	0
Cpne4	C25-4	C25-4: GLU-4	C7-1	2.29374	0.918608	0.411	0.164	0
C1ql3	C25-4	C25-4: GLU-4	C7-1	2.07618	0.929257	0.247	0.11	0
Ntng1	C25-4	C25-4: GLU-4	C7-1	1.7284	1.06858	0.536	0.331	1.85207e-214
Rmst	C25-4	C25-4: GLU-4	C7-1	1.62456	1.04595	0.656	0.422	0
Slc17a6	C25-4	C25-4: GLU-4	C7-1	1.57258	0.743584	0.625	0.295	0
Pomc	C25-5	C25-5: GLU-5	C7-1	17.8535	5.37523	0.557	0.167	0
Tac2	C25-5	C25-5: GLU-5	C7-1	13.8832	3.26663	0.254	0.059	0
Tbx3	C25-5	C25-5: GLU-5	C7-1	11.3494	1.10457	0.41	0.039	0
Rxfp1	C25-5	C25-5: GLU-5	C7-1	8.91585	0.757556	0.152	0.012	0
Nr5a2	C25-5	C25-5: GLU-5	C7-1	8.5449	0.629072	0.162	0.011	0
Tbx3os1	C25-5	C25-5: GLU-5	C7-1	7.0113	0.519356	0.188	0.013	0
Nhlh2	C25-5	C25-5: GLU-5	C7-1	5.58807	0.873855	0.242	0.037	0
Npy1r	C25-5	C25-5: GLU-5	C7-1	4.73223	1.07246	0.352	0.079	0
Pdyn	C25-5	C25-5: GLU-5	C7-1	4.02112	1.02401	0.321	0.081	0
Cartpt	C25-5	C25-5: GLU-5	C7-1	4.78109	2.69953	0.44	0.248	5.77798e-167
Esr1	C25-5	C25-5: GLU-5	C7-1	3.55196	0.936427	0.329	0.086	0
Asb4	C25-5	C25-5: GLU-5	C7-1	3.14892	1.14833	0.35	0.127	6.53486e-215
Prlr	C25-5	C25-5: GLU-5	C7-1	2.48569	1.06602	0.491	0.21	0
Greb1	C25-5	C25-5: GLU-5	C7-1	2.47905	0.428038	0.138	0.023	1.29132e-240
Col2a1	C25-5	C25-5: GLU-5	C7-1	2.41628	0.3782	0.114	0.017	6.6179e-210
Rnf128	C25-5	C25-5: GLU-5	C7-1	2.36385	0.998472	0.392	0.165	5.45979e-299
Gfra1	C25-5	C25-5: GLU-5	C7-1	2.03262	0.686088	0.316	0.106	0
Rbms3	C25-5	C25-5: GLU-5	C7-1	2.00493	1.00637	0.513	0.257	0
Npy5r	C25-5	C25-5: GLU-5	C7-1	1.84406	0.45881	0.208	0.051	1.25169e-281
Gpr101	C25-5	C25-5: GLU-5	C7-1	1.7881	0.772376	0.337	0.145	5.21364e-193
Ecel1	C25-5	C25-5: GLU-5	C7-1	1.60917	0.74244	0.491	0.226	3.95967e-201
Shisal2a	C25-5	C25-5: GLU-5	C7-1	1.8221	0.403465	0.139	0.03	5.94823e-172
Hs6st2	C25-5	C25-5: GLU-5	C7-1	1.54046	0.9117	0.587	0.347	0
Tnxb	C25-5	C25-5: GLU-5	C7-1	1.71869	0.328792	0.114	0.021	6.83864e-178
Kctd4	C25-5	C25-5: GLU-5	C7-1	1.64482	0.630315	0.273	0.104	3.02783e-163
Il1rapl2	C25-5	C25-5: GLU-5	C7-1	2.04857	0.98635	0.242	0.116	3.80402e-130
Hs3st5	C25-5	C25-5: GLU-5	C7-1	1.72154	0.930562	0.295	0.159	2.67974e-153
Serpina3n	C25-5	C25-5: GLU-5	C7-1	1.91695	0.635957	0.21	0.069	1.54127e-104
Shisal2b	C25-5	C25-5: GLU-5	C7-1	1.91477	0.575771	0.142	0.042	2.68056e-77
Oxt	C25-6	C25-6: GLU-6	C7-1	27.7381	7.11543	0.689	0.176	0
Pou3f2	C25-6	C25-6: GLU-6	C7-1	15.562	1.70835	0.582	0.063	0
Sim1	C25-6	C25-6: GLU-6	C7-1	14.6566	1.27024	0.449	0.038	0
Avp	C25-6	C25-6: GLU-6	C7-1	14.4097	6.07828	0.824	0.347	0
Ebf3	C25-6	C25-6: GLU-6	C7-1	13.467	0.92876	0.318	0.021	0
Angpt1	C25-6	C25-6: GLU-6	C7-1	10.1047	1.26645	0.374	0.046	0
Caprin2	C25-6	C25-6: GLU-6	C7-1	9.75032	1.7547	0.538	0.096	0
Fign	C25-6	C25-6: GLU-6	C7-1	9.02413	1.45094	0.509	0.081	0
Tns1	C25-6	C25-6: GLU-6	C7-1	7.57899	0.622156	0.267	0.021	0
Zeb2	C25-6	C25-6: GLU-6	C7-1	6.38768	0.783394	0.317	0.038	0
Pdyn	C25-6	C25-6: GLU-6	C7-1	6.07684	1.27022	0.42	0.087	0
Foxp2	C25-6	C25-6: GLU-6	C7-1	5.86408	1.2339	0.479	0.1	0
Dnah8	C25-6	C25-6: GLU-6	C7-1	5.42363	0.364002	0.148	0.009	1.47303e-293
Otp	C25-6	C25-6: GLU-6	C7-1	5.28448	1.02553	0.437	0.084	0
Fezf2	C25-6	C25-6: GLU-6	C7-1	5.08266	0.388484	0.156	0.011	0
Fkbp11	C25-6	C25-6: GLU-6	C7-1	5.04348	0.857391	0.299	0.05	0
Cdh9	C25-6	C25-6: GLU-6	C7-1	5.04102	1.08112	0.4	0.085	0
Nog	C25-6	C25-6: GLU-6	C7-1	4.93553	0.798154	0.302	0.048	0
Stxbp6	C25-6	C25-6: GLU-6	C7-1	4.74955	1.1043	0.442	0.102	0
Plpp4	C25-6	C25-6: GLU-6	C7-1	4.43923	0.804773	0.341	0.061	0
Tent5a	C25-6	C25-6: GLU-6	C7-1	4.14708	1.05815	0.387	0.098	0
Pcsk1	C25-6	C25-6: GLU-6	C7-1	4.09586	1.18214	0.491	0.141	0
C1ql2	C25-6	C25-6: GLU-6	C7-1	3.81972	0.692074	0.286	0.051	1.22261e-268
Adcy8	C25-6	C25-6: GLU-6	C7-1	3.80472	0.900272	0.354	0.083	0
Kcnmb4	C25-6	C25-6: GLU-6	C7-1	3.62234	0.907767	0.414	0.103	0
Zfp804b	C25-6	C25-6: GLU-6	C7-1	3.59282	1.62875	0.299	0.135	1.78882e-280
Zfp804a	C25-6	C25-6: GLU-6	C7-1	3.56696	1.39066	0.394	0.153	4.63958e-301
Ptbp3	C25-6	C25-6: GLU-6	C7-1	3.54375	1.03844	0.487	0.142	0
Ptger4	C25-6	C25-6: GLU-6	C7-1	3.52866	0.359205	0.166	0.016	2.42652e-257
Glp1r	C25-6	C25-6: GLU-6	C7-1	3.49027	0.514356	0.189	0.027	7.65661e-228
Rbms1	C25-6	C25-6: GLU-6	C7-1	3.37666	1.1417	0.487	0.164	0
Th	C25-6	C25-6: GLU-6	C7-1	3.37056	0.644803	0.229	0.043	1.93575e-208
Kcnh1	C25-6	C25-6: GLU-6	C7-1	3.32415	1.06767	0.438	0.14	0
Grm3	C25-6	C25-6: GLU-6	C7-1	3.21292	0.829518	0.274	0.07	3.13079e-290
Pde4b	C25-6	C25-6: GLU-6	C7-1	3.16765	1.99422	0.52	0.327	0
Maml3	C25-6	C25-6: GLU-6	C7-1	3.08751	1.06908	0.36	0.124	0
Tmem178	C25-6	C25-6: GLU-6	C7-1	2.96805	0.609336	0.301	0.061	0
Gm42769	C25-6	C25-6: GLU-6	C7-1	2.86001	1.13321	0.317	0.125	3.78854e-279
Cntn4	C25-6	C25-6: GLU-6	C7-1	2.80896	1.32864	0.462	0.218	0
Ryr1	C25-6	C25-6: GLU-6	C7-1	2.7936	0.544208	0.23	0.044	5.27279e-279
Gm10048	C25-6	C25-6: GLU-6	C7-1	2.67281	0.999898	0.277	0.103	7.25293e-251
Gm43048	C25-6	C25-6: GLU-6	C7-1	2.5198	0.705082	0.217	0.06	7.21448e-207
Necab1	C25-6	C25-6: GLU-6	C7-1	2.45277	0.703718	0.358	0.102	0
Creb3l2	C25-6	C25-6: GLU-6	C7-1	2.39116	0.451549	0.232	0.043	5.74868e-282
Plekhg1	C25-6	C25-6: GLU-6	C7-1	2.36802	0.448315	0.205	0.038	0
Kcnip4	C25-6	C25-6: GLU-6	C7-1	2.36441	1.79646	0.586	0.445	4.03696e-246
Dpyd	C25-6	C25-6: GLU-6	C7-1	2.36316	1.01469	0.353	0.151	1.10374e-272
Uncx	C25-6	C25-6: GLU-6	C7-1	2.32256	0.46208	0.19	0.037	1.33354e-279
Sfrp1	C25-6	C25-6: GLU-6	C7-1	2.3668	0.373705	0.151	0.023	1.34412e-190
Kcnmb4os2	C25-6	C25-6: GLU-6	C7-1	2.16384	0.432768	0.209	0.041	6.96014e-219
Otx1	C25-7	C25-7: GLU-7	C7-1	168.814	0.922483	0.365	0.001	0
Parpbp	C25-7	C25-7: GLU-7	C7-1	120.044	2.50962	0.286	0.005	0
Pmch	C25-7	C25-7: GLU-7	C7-1	47.5939	9.46114	0.99	0.196	0
Igf1	C25-7	C25-7: GLU-7	C7-1	41.4567	1.53828	0.538	0.019	0
Mup6	C25-7	C25-7: GLU-7	C7-1	48.3859	0.590073	0.163	0.001	6.48107e-163
Tacr3	C25-7	C25-7: GLU-7	C7-1	34.764	1.75414	0.435	0.021	0
Adgrf5	C25-7	C25-7: GLU-7	C7-1	19.4412	0.886569	0.306	0.013	7.16669e-220
Cartpt	C25-7	C25-7: GLU-7	C7-1	13.8506	4.51072	0.782	0.254	5.66567e-285
Dab2	C25-7	C25-7: GLU-7	C7-1	12.2587	0.522657	0.257	0.01	6.35241e-237
Rspo3	C25-7	C25-7: GLU-7	C7-1	10.2872	1.09022	0.367	0.038	5.52035e-215
Tent5a	C25-7	C25-7: GLU-7	C7-1	8.46681	1.54081	0.554	0.1	6.75475e-190
Osbpl3	C25-7	C25-7: GLU-7	C7-1	6.98289	0.711221	0.323	0.032	6.80414e-188
Fkbp11	C25-7	C25-7: GLU-7	C7-1	9.21378	1.44476	0.337	0.052	9.85783e-136
Nptx1	C25-7	C25-7: GLU-7	C7-1	8.40088	2.26713	0.603	0.162	1.06451e-143
A2m	C25-7	C25-7: GLU-7	C7-1	10.6618	0.467621	0.113	0.004	3.42452e-99
Ell2	C25-7	C25-7: GLU-7	C7-1	5.12014	0.841666	0.364	0.059	1.74134e-178
Dmrtb1	C25-7	C25-7: GLU-7	C7-1	5.7623	0.502109	0.24	0.02	2.01883e-155
Enpp2	C25-7	C25-7: GLU-7	C7-1	5.7557	1.31338	0.446	0.101	3.50284e-141
Cd302	C25-7	C25-7: GLU-7	C7-1	6.21675	1.02169	0.358	0.058	3.05877e-118
Ccbe1	C25-7	C25-7: GLU-7	C7-1	5.23565	0.329517	0.142	0.008	2.94142e-135
Adra2a	C25-7	C25-7: GLU-7	C7-1	6.65976	0.983595	0.324	0.047	8.22075e-104
Thsd7a	C25-7	C25-7: GLU-7	C7-1	3.88668	1.23854	0.567	0.18	9.61916e-166
Zic1	C25-7	C25-7: GLU-7	C7-1	2.96214	0.893344	0.503	0.151	0
Slc5a7	C25-7	C25-7: GLU-7	C7-1	6.02172	0.440614	0.122	0.008	1.01622e-86
Mapk4	C25-7	C25-7: GLU-7	C7-1	3.91865	0.788659	0.317	0.063	1.10497e-131
Lhfp	C25-7	C25-7: GLU-7	C7-1	3.16941	0.633883	0.289	0.057	2.93473e-162
Rcn1	C25-7	C25-7: GLU-7	C7-1	3.99227	1.55292	0.598	0.232	2.21049e-120
Tnfaip8	C25-7	C25-7: GLU-7	C7-1	4.81768	0.336117	0.128	0.008	6.07047e-99
Serpinf1	C25-7	C25-7: GLU-7	C7-1	5.46186	0.636333	0.205	0.023	3.95103e-84
Fst	C25-7	C25-7: GLU-7	C7-1	5.5097	0.479105	0.114	0.009	6.59843e-83
Zic4	C25-7	C25-7: GLU-7	C7-1	2.18996	0.486658	0.26	0.057	3.98315e-208
Deptor	C25-7	C25-7: GLU-7	C7-1	4.28541	1.09882	0.428	0.109	6.97222e-99
Lef1	C25-7	C25-7: GLU-7	C7-1	3.78555	0.443187	0.204	0.023	5.56078e-105
Maged2	C25-7	C25-7: GLU-7	C7-1	2.82896	1.40378	0.66	0.327	5.73778e-138
Chodl	C25-7	C25-7: GLU-7	C7-1	2.78131	0.908182	0.391	0.127	1.17561e-128
Parm1	C25-7	C25-7: GLU-7	C7-1	3.68336	1.60205	0.537	0.233	7.6267e-85
2510009E07Rik	C25-7	C25-7: GLU-7	C7-1	2.74617	0.894958	0.447	0.145	4.65933e-103
Nucb2	C25-7	C25-7: GLU-7	C7-1	3.07579	1.29361	0.553	0.232	1.29013e-90
Gm2694	C25-7	C25-7: GLU-7	C7-1	3.57814	0.97433	0.425	0.115	5.74491e-78
Alk	C25-7	C25-7: GLU-7	C7-1	2.63418	0.947664	0.327	0.117	9.89163e-101
Pld5	C25-7	C25-7: GLU-7	C7-1	2.60977	0.913111	0.422	0.147	5.80236e-81
Lypd1	C25-7	C25-7: GLU-7	C7-1	3.01847	1.14901	0.485	0.184	1.90823e-56
Klhl4	C25-7	C25-7: GLU-7	C7-1	2.37458	0.358427	0.211	0.031	1.60321e-66
Dpyd	C25-7	C25-7: GLU-7	C7-1	1.58919	0.755358	0.323	0.153	1.33089e-97
Gpx3	C25-7	C25-7: GLU-7	C7-1	1.96759	1.26951	0.667	0.43	5.90105e-78
Bcam	C25-7	C25-7: GLU-7	C7-1	2.46114	0.490343	0.26	0.051	1.14119e-57
Gpr83	C25-7	C25-7: GLU-7	C7-1	2.84228	0.92577	0.349	0.113	2.86642e-49
Armh4	C25-7	C25-7: GLU-7	C7-1	2.46046	0.87106	0.434	0.153	1.37984e-56
Cd59a	C25-7	C25-7: GLU-7	C7-1	2.86352	0.938328	0.353	0.115	4.7568e-46
Cbln1	C25-7	C25-7: GLU-7	C7-1	3.1233	1.09424	0.43	0.15	1.90668e-41
Foxb1	C25-8	C25-8: GLU-8	C7-1	146.133	1.98071	0.663	0.008	0
B230323A14Rik	C25-8	C25-8: GLU-8	C7-1	87.8544	1.76651	0.745	0.014	0
Pitx2	C25-8	C25-8: GLU-8	C7-1	36.1732	1.09202	0.529	0.015	8.44562e-218
Cpne9	C25-8	C25-8: GLU-8	C7-1	34.3348	1.78541	0.749	0.038	0
Grm2	C25-8	C25-8: GLU-8	C7-1	26.3979	0.956062	0.496	0.017	1.61099e-274
Ctxn3	C25-8	C25-8: GLU-8	C7-1	26.0551	1.21335	0.407	0.018	4.05106e-241
Pvalb	C25-8	C25-8: GLU-8	C7-1	27.4613	1.37306	0.399	0.019	2.97636e-171
Tanc1	C25-8	C25-8: GLU-8	C7-1	23.3221	1.12979	0.577	0.027	0
Nxph4	C25-8	C25-8: GLU-8	C7-1	23.1429	1.28796	0.574	0.031	0
Myo5b	C25-8	C25-8: GLU-8	C7-1	22.8379	0.98581	0.416	0.017	0
Cck	C25-8	C25-8: GLU-8	C7-1	17.586	1.96597	0.652	0.072	0
Cd44	C25-8	C25-8: GLU-8	C7-1	14.5174	0.684067	0.381	0.017	2.63621e-188
Rprm	C25-8	C25-8: GLU-8	C7-1	12.8556	2.66909	0.76	0.157	0
Slitrk6	C25-8	C25-8: GLU-8	C7-1	12.6749	0.876876	0.476	0.032	5.14888e-256
Mamdc2	C25-8	C25-8: GLU-8	C7-1	11.8714	0.579091	0.204	0.009	6.60255e-256
Sall3	C25-8	C25-8: GLU-8	C7-1	16.2293	0.549112	0.265	0.008	7.41955e-146
Rgs6	C25-8	C25-8: GLU-8	C7-1	10.9102	1.52786	0.506	0.07	8.21711e-306
Adamtsl1	C25-8	C25-8: GLU-8	C7-1	10.7817	1.16394	0.351	0.037	6.32112e-251
Sfta3-ps	C25-8	C25-8: GLU-8	C7-1	8.67837	1.17597	0.582	0.078	0
Shisal1	C25-8	C25-8: GLU-8	C7-1	8.34409	1.19201	0.636	0.09	1.38771e-263
Unc13c	C25-8	C25-8: GLU-8	C7-1	8.25045	1.56029	0.734	0.138	0
Sncaip	C25-8	C25-8: GLU-8	C7-1	8.13012	1.09766	0.436	0.058	0
Sim1	C25-8	C25-8: GLU-8	C7-1	8.11473	0.688397	0.388	0.032	2.3365e-203
Adcyap1	C25-8	C25-8: GLU-8	C7-1	7.79299	1.76466	0.71	0.16	2.51004e-303
Adarb2	C25-8	C25-8: GLU-8	C7-1	7.67296	1.74742	0.684	0.155	0
Tgfb2	C25-8	C25-8: GLU-8	C7-1	7.38615	0.820683	0.467	0.051	1.0162e-217
Lhx1	C25-8	C25-8: GLU-8	C7-1	7.31914	0.997571	0.674	0.091	0
Hdac9	C25-8	C25-8: GLU-8	C7-1	6.89698	1.76955	0.646	0.165	0
Kit	C25-8	C25-8: GLU-8	C7-1	6.69364	0.779397	0.437	0.05	4.83851e-201
Tmem196	C25-8	C25-8: GLU-8	C7-1	6.59646	1.25908	0.722	0.137	0
Tafa1	C25-8	C25-8: GLU-8	C7-1	6.2025	1.67048	0.827	0.222	0
Col19a1	C25-8	C25-8: GLU-8	C7-1	7.64717	0.69246	0.253	0.022	5.3532e-162
Man2a1	C25-8	C25-8: GLU-8	C7-1	5.88274	0.876931	0.482	0.071	5.79805e-302
Dgkb	C25-8	C25-8: GLU-8	C7-1	5.8559	2.70225	0.946	0.436	0
Frmd5	C25-8	C25-8: GLU-8	C7-1	5.85151	1.84084	0.746	0.234	0
Srgap1	C25-8	C25-8: GLU-8	C7-1	5.68762	1.32007	0.753	0.174	0
Cntn4	C25-8	C25-8: GLU-8	C7-1	5.41749	1.62289	0.69	0.206	0
Lhx1os	C25-8	C25-8: GLU-8	C7-1	5.32934	0.979488	0.69	0.126	0
Utrn	C25-8	C25-8: GLU-8	C7-1	5.28882	1.0926	0.667	0.137	0
Nrp1	C25-8	C25-8: GLU-8	C7-1	5.20056	1.19482	0.752	0.172	0
Onecut2	C25-8	C25-8: GLU-8	C7-1	5.11597	0.816634	0.425	0.067	8.95717e-196
Adcy8	C25-8	C25-8: GLU-8	C7-1	4.90061	0.831353	0.447	0.075	5.25427e-229
Clstn2	C25-8	C25-8: GLU-8	C7-1	4.83886	1.45042	0.783	0.234	0
Ryr3	C25-8	C25-8: GLU-8	C7-1	4.80067	1.43452	0.675	0.201	0
Lhfp	C25-8	C25-8: GLU-8	C7-1	4.68914	0.627781	0.365	0.048	3.6031e-222
Cntn5	C25-8	C25-8: GLU-8	C7-1	4.64469	2.029	0.759	0.331	0
Actn2	C25-8	C25-8: GLU-8	C7-1	5.12897	0.53355	0.297	0.03	1.87197e-180
Fat3	C25-8	C25-8: GLU-8	C7-1	4.5342	1.49182	0.771	0.253	0
Zfhx4	C25-8	C25-8: GLU-8	C7-1	4.53003	1.26117	0.8	0.222	0
Kcnab3	C25-8	C25-8: GLU-8	C7-1	7.07978	0.553468	0.306	0.023	1.33405e-128
Gnrh1	C25-9	C25-9: GLU-9	C7-1	997.272	9.27215	0.967	0.008	0
Gng8	C25-9	C25-9: GLU-9	C7-1	525.505	4.15184	0.885	0.006	0
Epcam	C25-9	C25-9: GLU-9	C7-1	373.241	2.00667	0.557	0.002	0
A930003A15Rik	C25-9	C25-9: GLU-9	C7-1	254.561	1.93583	0.525	0.003	0
Tmprss6	C25-9	C25-9: GLU-9	C7-1	190.718	1.28864	0.443	0.002	0
Tstd1	C25-9	C25-9: GLU-9	C7-1	165.671	2.26947	0.656	0.008	0
Rab25	C25-9	C25-9: GLU-9	C7-1	165.157	0.957431	0.344	0.001	0
Wfdc1	C25-9	C25-9: GLU-9	C7-1	149.665	1.57212	0.475	0.004	0
Krt8	C25-9	C25-9: GLU-9	C7-1	128.006	0.864906	0.295	0.001	0
Cnmd	C25-9	C25-9: GLU-9	C7-1	119.282	1.64754	0.361	0.004	8.86526e-294
Tmem45b	C25-9	C25-9: GLU-9	C7-1	117.495	0.893497	0.262	0.001	1.24988e-281
Otx1	C25-9	C25-9: GLU-9	C7-1	105.343	1.06947	0.393	0.003	0
Cldn3	C25-9	C25-9: GLU-9	C7-1	102.899	1.0429	0.295	0.002	1.04901e-250
Arg1	C25-9	C25-9: GLU-9	C7-1	101.396	1.02766	0.295	0.002	2.42157e-225
Smim22	C25-9	C25-9: GLU-9	C7-1	93.1761	1.13353	0.41	0.004	7.29557e-210
Fgd2	C25-9	C25-9: GLU-9	C7-1	91.7251	0.836399	0.328	0.002	1.27686e-271
Pirt	C25-9	C25-9: GLU-9	C7-1	89.7647	0.991875	0.361	0.003	1.93529e-305
Mup6	C25-9	C25-9: GLU-9	C7-1	86.1625	0.697672	0.246	0.001	1.78131e-271
Ccdc68	C25-9	C25-9: GLU-9	C7-1	89.8583	0.777994	0.23	0.001	1.74021e-180
Cldn7	C25-9	C25-9: GLU-9	C7-1	77.9895	0.675234	0.23	0.001	2.33532e-233
Rd3	C25-9	C25-9: GLU-9	C7-1	71.41	0.578219	0.246	0.001	5.5298e-204
Cxcl14	C25-9	C25-9: GLU-9	C7-1	62.6056	3.67453	0.902	0.052	4.58645e-225
Fam92b	C25-9	C25-9: GLU-9	C7-1	41.6813	1.90422	0.59	0.026	1.76636e-211
Smim5	C25-9	C25-9: GLU-9	C7-1	44.4568	0.673588	0.197	0.002	6.06538e-138
Meis1	C25-9	C25-9: GLU-9	C7-1	39.8047	1.26364	0.377	0.011	1.31809e-140
Frem1	C25-9	C25-9: GLU-9	C7-1	39.1364	1.12894	0.311	0.008	7.31232e-141
Cldn9	C25-9	C25-9: GLU-9	C7-1	34.8372	0.527836	0.197	0.002	3.11471e-143
Pde11a	C25-9	C25-9: GLU-9	C7-1	31.3834	1.81058	0.623	0.035	2.41044e-156
Ankrd31	C25-9	C25-9: GLU-9	C7-1	41.4165	0.418348	0.197	0.001	1.09112e-111
F11r	C25-9	C25-9: GLU-9	C7-1	29.1906	0.967645	0.361	0.011	5.92575e-130
Gchfr	C25-9	C25-9: GLU-9	C7-1	34.0969	1.17265	0.377	0.012	1.59673e-103
Cnksr1	C25-9	C25-9: GLU-9	C7-1	25.9241	0.39279	0.131	0.001	1.32505e-134
Acbd7	C25-9	C25-9: GLU-9	C7-1	24.4581	1.38733	0.475	0.026	1.00924e-111
Kcng4	C25-9	C25-9: GLU-9	C7-1	34.546	0.463704	0.148	0.001	1.74591e-75
Cngb3	C25-9	C25-9: GLU-9	C7-1	20.3147	0.350253	0.115	0.001	2.41254e-119
Cxcr4	C25-9	C25-9: GLU-9	C7-1	20.4823	0.412395	0.148	0.002	1.08521e-112
Scn11a	C25-9	C25-9: GLU-9	C7-1	20.4661	0.531586	0.23	0.005	1.00448e-110
Ikzf3	C25-9	C25-9: GLU-9	C7-1	22.0083	0.444612	0.197	0.003	2.68041e-97
Chrnb4	C25-9	C25-9: GLU-9	C7-1	22.5195	0.497669	0.18	0.003	1.70255e-91
Lamc2	C25-9	C25-9: GLU-9	C7-1	22.3679	0.677816	0.197	0.005	3.98931e-78
Kiss1r	C25-9	C25-9: GLU-9	C7-1	17.2664	1.25353	0.426	0.03	2.16272e-91
Ebf3	C25-9	C25-9: GLU-9	C7-1	14.9544	1.02861	0.377	0.025	1.7645e-99
Prrg2	C25-9	C25-9: GLU-9	C7-1	15.441	1.39546	0.508	0.045	5.05336e-92
Capg	C25-9	C25-9: GLU-9	C7-1	18.5065	0.560803	0.164	0.004	6.02343e-75
Olah	C25-9	C25-9: GLU-9	C7-1	16.2005	0.392739	0.164	0.003	1.38318e-84
Gdnf	C25-9	C25-9: GLU-9	C7-1	18.5874	0.42244	0.131	0.002	1.06275e-71
Gm49857	C25-9	C25-9: GLU-9	C7-1	21.0673	0.544845	0.115	0.002	4.93519e-62
Gm16150	C25-9	C25-9: GLU-9	C7-1	12.1182	0.32532	0.148	0.003	1.82676e-101
Cfap206	C25-9	C25-9: GLU-9	C7-1	17.1483	1.32639	0.361	0.027	2.28302e-71
Dapp1	C25-9	C25-9: GLU-9	C7-1	13.5198	0.409691	0.131	0.003	2.14448e-78
Nms	C25-10	C25-10: GABA-2	C7-2	21.6049	0.83632	0.154	0.005	1.08954e-89
Zic1	C25-10	C25-10: GABA-2	C7-2	8.2198	1.21276	0.426	0.062	3.3971e-286
Rgs16	C25-10	C25-10: GABA-2	C7-2	9.89265	1.794	0.385	0.069	1.49326e-141
Vipr2	C25-10	C25-10: GABA-2	C7-2	8.50837	0.700689	0.169	0.013	9.30891e-134
Six6	C25-10	C25-10: GABA-2	C7-2	6.92236	1.27517	0.379	0.069	7.1876e-151
Vip	C25-10	C25-10: GABA-2	C7-2	38.2787	3.29989	0.173	0.014	2.14018e-27
Lhx1os	C25-10	C25-10: GABA-2	C7-2	5.68172	1.26443	0.345	0.076	4.25374e-154
Six3	C25-10	C25-10: GABA-2	C7-2	3.73207	1.28596	0.533	0.183	1.28884e-250
Cdc14a	C25-10	C25-10: GABA-2	C7-2	4.07753	0.499289	0.146	0.017	1.64038e-146
Lhx1	C25-10	C25-10: GABA-2	C7-2	2.73082	0.839344	0.23	0.07	7.41805e-185
Slc32a1	C25-10	C25-10: GABA-2	C7-2	2.26225	0.973537	0.645	0.277	0
Gad1	C25-10	C25-10: GABA-2	C7-2	2.13986	0.99587	0.678	0.315	0
Zic4	C25-10	C25-10: GABA-2	C7-2	2.91312	0.476359	0.158	0.025	7.82865e-130
Igfbp5	C25-10	C25-10: GABA-2	C7-2	2.49722	1.13058	0.401	0.181	2.26944e-97
Prokr2	C25-10	C25-10: GABA-2	C7-2	3.6611	0.573755	0.133	0.02	7.59019e-64
Syt10	C25-10	C25-10: GABA-2	C7-2	2.12005	0.76488	0.254	0.091	1.42712e-93
C2cd4b	C25-10	C25-10: GABA-2	C7-2	7.17967	0.681615	0.157	0.014	2.34791e-27
B3gat2	C25-10	C25-10: GABA-2	C7-2	1.8443	0.763349	0.33	0.136	1.16166e-81
Id4	C25-10	C25-10: GABA-2	C7-2	2.89481	1.35833	0.519	0.243	2.0052e-43
Chodl	C25-10	C25-10: GABA-2	C7-2	3.11329	0.923725	0.272	0.08	3.49479e-36
Avp	C25-10	C25-10: GABA-2	C7-2	2.77955	1.49787	0.539	0.29	7.06964e-36
Fam122b	C25-10	C25-10: GABA-2	C7-2	2.72388	0.46695	0.139	0.023	8.43884e-36
Rorb	C25-10	C25-10: GABA-2	C7-2	1.53311	0.875544	0.421	0.24	1.21814e-50
C1ql3	C25-10	C25-10: GABA-2	C7-2	2.82479	0.933513	0.232	0.076	1.34915e-24
Avpi1	C25-10	C25-10: GABA-2	C7-2	2.44563	1.0452	0.357	0.152	6.17271e-28
Mlf1	C25-10	C25-10: GABA-2	C7-2	6.39736	0.675277	0.179	0.018	7.65338e-09
Rasl11b	C25-10	C25-10: GABA-2	C7-2	3.14847	0.815567	0.165	0.042	5.13251e-16
Vgf	C25-10	C25-10: GABA-2	C7-2	1.52046	0.904142	0.485	0.288	4.29542e-32
Creb3l1	C25-10	C25-10: GABA-2	C7-2	2.32704	0.413214	0.106	0.018	8.16028e-20
Cebpa	C25-10	C25-10: GABA-2	C7-2	3.29305	0.403865	0.105	0.012	3.94446e-08
Tekt1	C25-10	C25-10: GABA-2	C7-2	1.89126	0.46452	0.17	0.041	2.50153e-11
Nkd1	C25-10	C25-10: GABA-2	C7-2	2.61454	0.394648	0.105	0.015	2.28821e-07
Sox3	C25-10	C25-10: GABA-2	C7-2	2.63978	0.464866	0.158	0.027	1.14968e-06
Hmgb2	C25-10	C25-10: GABA-2	C7-2	2.3295	0.411087	0.152	0.026	8.67165e-07
Gal	C25-11	C25-11: GABA-1	C7-2	3.13108	1.54983	0.298	0.147	7.93419e-280
Dlx1	C25-11	C25-11: GABA-1	C7-2	2.47478	0.686551	0.309	0.085	0
Hmx2	C25-11	C25-11: GABA-1	C7-2	2.09245	0.304031	0.116	0.016	0
Dlx6os1	C25-11	C25-11: GABA-1	C7-2	1.98817	0.479904	0.173	0.041	0
Ecel1	C25-11	C25-11: GABA-1	C7-2	1.68508	0.76268	0.421	0.19	0
Gad2	C25-11	C25-11: GABA-1	C7-2	1.58217	0.927481	0.695	0.407	0
Ghrh	C25-12	C25-12: GABA-3	C7-2	58.4904	4.39677	0.438	0.032	0
Gsx1	C25-12	C25-12: GABA-3	C7-2	29.0534	0.753237	0.269	0.006	0
Slc18a3	C25-12	C25-12: GABA-3	C7-2	22.2987	0.458193	0.145	0.002	0
Mbnl3	C25-12	C25-12: GABA-3	C7-2	20.2259	0.667838	0.211	0.006	0
Slc10a4	C25-12	C25-12: GABA-3	C7-2	13.8998	0.692105	0.24	0.011	0
Gal	C25-12	C25-12: GABA-3	C7-2	12.2157	3.46966	0.594	0.168	0
Ebf1	C25-12	C25-12: GABA-3	C7-2	10.5912	1.73719	0.188	0.03	0
Th	C25-12	C25-12: GABA-3	C7-2	10.3292	1.16427	0.345	0.038	0
Asb4	C25-12	C25-12: GABA-3	C7-2	7.55127	1.62921	0.583	0.125	0
Gpr179	C25-12	C25-12: GABA-3	C7-2	6.32638	0.74721	0.253	0.029	0
Cartpt	C25-12	C25-12: GABA-3	C7-2	5.78054	2.43134	0.591	0.248	0
Scgn	C25-12	C25-12: GABA-3	C7-2	5.58136	0.480515	0.15	0.012	4.15113e-249
Prox1	C25-12	C25-12: GABA-3	C7-2	5.38695	0.923849	0.413	0.07	0
St18	C25-12	C25-12: GABA-3	C7-2	5.34646	0.752163	0.262	0.036	0
Glp1r	C25-12	C25-12: GABA-3	C7-2	5.29856	0.685385	0.2	0.025	0
Prox1os	C25-12	C25-12: GABA-3	C7-2	4.012	0.489728	0.212	0.025	0
Pbx3	C25-12	C25-12: GABA-3	C7-2	3.78686	1.14591	0.422	0.127	0
Ecel1	C25-12	C25-12: GABA-3	C7-2	3.36602	1.32443	0.581	0.228	0
Lepr	C25-12	C25-12: GABA-3	C7-2	3.17597	0.670483	0.179	0.037	1.88416e-231
Fbxl7	C25-12	C25-12: GABA-3	C7-2	2.98611	0.828081	0.237	0.065	1.81651e-264
Nkx2-4	C25-12	C25-12: GABA-3	C7-2	2.97962	0.55868	0.175	0.032	3.77995e-223
Il1rap	C25-12	C25-12: GABA-3	C7-2	2.88343	0.898398	0.336	0.104	0
Esr1	C25-12	C25-12: GABA-3	C7-2	2.82945	0.780242	0.329	0.09	6.11791e-260
Apoc3	C25-12	C25-12: GABA-3	C7-2	2.78552	0.370104	0.142	0.018	4.57353e-201
Syndig1l	C25-12	C25-12: GABA-3	C7-2	2.56219	0.556541	0.243	0.052	0
Ikzf2	C25-12	C25-12: GABA-3	C7-2	2.50487	0.76882	0.302	0.092	0
Ghr	C25-12	C25-12: GABA-3	C7-2	2.42583	1.02761	0.431	0.182	1.92055e-281
Dlx6os1	C25-12	C25-12: GABA-3	C7-2	2.15464	0.560206	0.249	0.064	9.57671e-304
Parm1	C25-12	C25-12: GABA-3	C7-2	2.13125	0.915111	0.53	0.227	0
Utrn	C25-12	C25-12: GABA-3	C7-2	2.04189	0.822273	0.369	0.148	3.17619e-255
Isl1	C25-12	C25-12: GABA-3	C7-2	2.04027	0.828628	0.553	0.224	5.90274e-287
Unc5b	C25-12	C25-12: GABA-3	C7-2	2.00221	0.390964	0.168	0.032	8.89543e-201
Zar1	C25-12	C25-12: GABA-3	C7-2	1.99415	0.430897	0.198	0.042	6.25687e-201
Foxp2	C25-12	C25-12: GABA-3	C7-2	2.00366	0.71257	0.283	0.1	1.89741e-194
Gabre	C25-12	C25-12: GABA-3	C7-2	1.89801	0.604729	0.316	0.1	1.88708e-306
Rbp1	C25-12	C25-12: GABA-3	C7-2	1.86293	0.377457	0.152	0.03	3.46435e-205
Kcnd2	C25-12	C25-12: GABA-3	C7-2	1.78824	1.26538	0.577	0.408	9.42383e-226
Sntg1	C25-12	C25-12: GABA-3	C7-2	1.56968	1.04851	0.508	0.339	3.35151e-271
Fstl5	C25-12	C25-12: GABA-3	C7-2	1.68652	0.992275	0.48	0.282	7.21333e-163
Greb1	C25-12	C25-12: GABA-3	C7-2	1.62147	0.321818	0.13	0.025	2.60471e-157
Npy	C25-13	C25-13: GABA-4	C7-2	37.5688	5.76096	0.612	0.093	0
Agrp	C25-13	C25-13: GABA-4	C7-2	31.4633	4.68843	0.556	0.082	0
Otp	C25-13	C25-13: GABA-4	C7-2	16.7465	1.78516	0.59	0.062	0
Sst	C25-13	C25-13: GABA-4	C7-2	12.5207	4.41408	0.589	0.207	0
Serpina3n	C25-13	C25-13: GABA-4	C7-2	9.56331	1.70381	0.347	0.061	0
Acvr1c	C25-13	C25-13: GABA-4	C7-2	6.08565	1.03842	0.251	0.042	0
Calcr	C25-13	C25-13: GABA-4	C7-2	5.20095	0.966938	0.354	0.065	0
Npy2r	C25-13	C25-13: GABA-4	C7-2	4.59075	0.952262	0.322	0.066	0
Tbx3	C25-13	C25-13: GABA-4	C7-2	4.2465	0.718639	0.259	0.043	4.9855e-229
Ghr	C25-13	C25-13: GABA-4	C7-2	3.84324	1.45263	0.462	0.174	0
Asb4	C25-13	C25-13: GABA-4	C7-2	3.69373	1.06533	0.422	0.121	0
Csgalnact1	C25-13	C25-13: GABA-4	C7-2	3.26448	0.691628	0.235	0.049	0
Gpc4	C25-13	C25-13: GABA-4	C7-2	2.65407	0.542878	0.219	0.044	1.23762e-293
Vwa5a	C25-13	C25-13: GABA-4	C7-2	3.12532	0.461456	0.148	0.021	2.13762e-169
Ecel1	C25-13	C25-13: GABA-4	C7-2	2.47245	0.977482	0.558	0.22	0
Isl1	C25-13	C25-13: GABA-4	C7-2	2.46318	0.919416	0.575	0.214	0
Tent5a	C25-13	C25-13: GABA-4	C7-2	2.26726	0.747713	0.281	0.092	1.56883e-255
Ptprk	C25-13	C25-13: GABA-4	C7-2	2.14634	0.98061	0.428	0.195	0
Tmem26	C25-13	C25-13: GABA-4	C7-2	2.13148	0.355247	0.131	0.021	8.91851e-234
Rbp4	C25-13	C25-13: GABA-4	C7-2	2.2882	0.469375	0.155	0.031	2.89623e-182
Filip1	C25-13	C25-13: GABA-4	C7-2	2.15142	0.597617	0.179	0.049	3.94664e-190
Arhgap6	C25-13	C25-13: GABA-4	C7-2	1.81371	0.982572	0.514	0.278	2.22557e-256
Arhgef28	C25-13	C25-13: GABA-4	C7-2	1.72694	0.742584	0.299	0.128	2.17006e-217
Ngb	C25-13	C25-13: GABA-4	C7-2	1.71096	1.01221	0.523	0.309	0
Lepr	C25-13	C25-13: GABA-4	C7-2	1.87441	0.499842	0.134	0.035	7.66897e-174
Ociad2	C25-13	C25-13: GABA-4	C7-2	1.57921	0.85084	0.489	0.263	9.66315e-254
Cbln4	C25-13	C25-13: GABA-4	C7-2	1.57301	0.688835	0.305	0.133	5.51119e-228
Atp7a	C25-13	C25-13: GABA-4	C7-2	1.54765	0.433343	0.174	0.048	1.62209e-231
Dlk1	C25-13	C25-13: GABA-4	C7-2	1.53537	0.885316	0.743	0.428	0
Igsf1	C25-13	C25-13: GABA-4	C7-2	2.20427	0.723911	0.27	0.088	1.31319e-139
Rrad	C25-13	C25-13: GABA-4	C7-2	1.56754	0.633546	0.239	0.096	2.99963e-195
Gpx3	C25-13	C25-13: GABA-4	C7-2	1.51251	1.00278	0.634	0.42	2.23641e-221
Arhgap36	C25-13	C25-13: GABA-4	C7-2	1.6754	0.775647	0.377	0.174	4.03441e-178
Angpt1	C25-13	C25-13: GABA-4	C7-2	1.50136	0.437106	0.157	0.045	6.59919e-138
Gm19810	C25-13	C25-13: GABA-4	C7-2	2.06727	0.363686	0.107	0.018	2.11329e-08
Ppp1r1b	C25-14	C25-14: GABA-5	C7-2	116.851	2.78216	0.503	0.011	0
Meis2	C25-14	C25-14: GABA-5	C7-2	42.0531	2.38856	0.58	0.032	0
Crym	C25-14	C25-14: GABA-5	C7-2	32.1373	1.6107	0.418	0.02	0
Ankrd63	C25-14	C25-14: GABA-5	C7-2	17.2169	0.471695	0.145	0.003	7.98453e-229
Adora2a	C25-14	C25-14: GABA-5	C7-2	33.678	0.814791	0.123	0.002	2.74611e-91
Bcl11b	C25-14	C25-14: GABA-5	C7-2	13.799	1.66201	0.63	0.075	0
Pcp4l1	C25-14	C25-14: GABA-5	C7-2	13.0919	1.86623	0.462	0.065	0
Ptk2b	C25-14	C25-14: GABA-5	C7-2	12.2209	1.25881	0.465	0.047	0
Gpr88	C25-14	C25-14: GABA-5	C7-2	10.0927	1.5924	0.449	0.07	1.69583e-233
Lmo7	C25-14	C25-14: GABA-5	C7-2	9.97229	1.14705	0.425	0.048	0
Gabrd	C25-14	C25-14: GABA-5	C7-2	12.178	0.451035	0.161	0.005	8.48052e-159
Ramp1	C25-14	C25-14: GABA-5	C7-2	8.21427	1.36043	0.476	0.078	0
Arpp21	C25-14	C25-14: GABA-5	C7-2	7.8084	2.93501	0.853	0.32	0
Col6a1	C25-14	C25-14: GABA-5	C7-2	7.2978	0.741646	0.245	0.024	1.13064e-211
Spink8	C25-14	C25-14: GABA-5	C7-2	7.02859	0.334695	0.104	0.004	1.02326e-281
Abi3bp	C25-14	C25-14: GABA-5	C7-2	6.43929	0.487005	0.118	0.008	0
Cbr3	C25-14	C25-14: GABA-5	C7-2	8.6087	0.379	0.158	0.006	1.13795e-146
Kcnh3	C25-14	C25-14: GABA-5	C7-2	6.14746	0.349855	0.122	0.006	3.33394e-250
Itpka	C25-14	C25-14: GABA-5	C7-2	5.76839	0.657991	0.262	0.029	6.06388e-271
Akap5	C25-14	C25-14: GABA-5	C7-2	5.52706	1.01032	0.371	0.067	1.89969e-256
Rprml	C25-14	C25-14: GABA-5	C7-2	5.21157	1.15813	0.485	0.107	0
Sowaha	C25-14	C25-14: GABA-5	C7-2	5.05794	0.884449	0.365	0.063	0
Kcnj4	C25-14	C25-14: GABA-5	C7-2	4.94364	0.577528	0.213	0.024	0
Ddn	C25-14	C25-14: GABA-5	C7-2	4.84421	0.742543	0.273	0.041	8.13631e-279
Gng7	C25-14	C25-14: GABA-5	C7-2	4.78335	0.98338	0.393	0.08	0
Wfs1	C25-14	C25-14: GABA-5	C7-2	4.73098	1.44652	0.555	0.169	0
Icam5	C25-14	C25-14: GABA-5	C7-2	4.58417	1.01649	0.459	0.101	0
Gm10115	C25-14	C25-14: GABA-5	C7-2	4.32817	0.517499	0.183	0.021	3.28594e-192
Ngef	C25-14	C25-14: GABA-5	C7-2	4.03874	1.19553	0.526	0.155	0
Rarb	C25-14	C25-14: GABA-5	C7-2	4.4773	0.725197	0.283	0.045	9.24028e-162
Lamp5	C25-14	C25-14: GABA-5	C7-2	3.58018	0.681939	0.293	0.055	7.26534e-247
Mef2c	C25-14	C25-14: GABA-5	C7-2	3.57655	1.35598	0.574	0.217	0
Cpne5	C25-14	C25-14: GABA-5	C7-2	3.54377	1.16112	0.527	0.172	5.15018e-295
Chrm1	C25-14	C25-14: GABA-5	C7-2	3.53031	0.573298	0.233	0.037	0
Caln1	C25-14	C25-14: GABA-5	C7-2	3.43572	1.21536	0.587	0.207	0
Gnal	C25-14	C25-14: GABA-5	C7-2	3.34345	1.39068	0.689	0.286	0
2010300C02Rik	C25-14	C25-14: GABA-5	C7-2	3.20201	0.794232	0.382	0.094	0
Tmem158	C25-14	C25-14: GABA-5	C7-2	3.16325	1.67016	0.785	0.414	0
Baiap2	C25-14	C25-14: GABA-5	C7-2	3.06875	1.3921	0.7	0.317	0
Lzts1	C25-14	C25-14: GABA-5	C7-2	3.03582	0.676776	0.313	0.069	2.79114e-273
Rasgrp1	C25-14	C25-14: GABA-5	C7-2	3.00623	0.947846	0.424	0.133	8.3621e-197
Cacng3	C25-14	C25-14: GABA-5	C7-2	2.9095	0.785341	0.388	0.104	2.30204e-241
Tiam2	C25-14	C25-14: GABA-5	C7-2	4.95064	0.436821	0.169	0.014	4.61925e-113
Car11	C25-14	C25-14: GABA-5	C7-2	2.65989	1.18938	0.614	0.274	0
Pthlh	C25-14	C25-14: GABA-5	C7-2	2.63161	0.423734	0.117	0.018	0
Rgs14	C25-14	C25-14: GABA-5	C7-2	3.13425	0.520033	0.222	0.036	3.18813e-168
Rab40b	C25-14	C25-14: GABA-5	C7-2	2.61216	0.814265	0.4	0.124	1.83175e-279
Ano3	C25-14	C25-14: GABA-5	C7-2	2.39374	0.731419	0.359	0.109	3.10575e-217
Ccsap	C25-14	C25-14: GABA-5	C7-2	2.34214	0.575544	0.292	0.071	3.07118e-220
Fam49a	C25-14	C25-14: GABA-5	C7-2	2.33208	0.91235	0.5	0.195	3.92731e-241
Slc6a3	C25-15	C25-15: GABA-6	C7-2	32.3038	0.93184	0.207	0.005	0
Slc18a2	C25-15	C25-15: GABA-6	C7-2	14.7421	1.70793	0.491	0.056	0
Coch	C25-15	C25-15: GABA-6	C7-2	14.6115	1.62023	0.495	0.054	0
Th	C25-15	C25-15: GABA-6	C7-2	13.4167	1.59248	0.336	0.039	0
Satb2	C25-15	C25-15: GABA-6	C7-2	12.7769	0.829666	0.307	0.019	0
Trpc6	C25-15	C25-15: GABA-6	C7-2	7.68108	0.932527	0.312	0.037	0
Sp9	C25-15	C25-15: GABA-6	C7-2	5.96592	0.526405	0.237	0.02	0
Prlr	C25-15	C25-15: GABA-6	C7-2	5.32102	1.64735	0.687	0.212	0
Arhgap36	C25-15	C25-15: GABA-6	C7-2	4.59804	1.3912	0.584	0.176	0
Corin	C25-15	C25-15: GABA-6	C7-2	4.46821	0.32496	0.109	0.007	7.68861e-242
Cgnl1	C25-15	C25-15: GABA-6	C7-2	4.4426	0.413265	0.128	0.011	1.01148e-274
Shisal2b	C25-15	C25-15: GABA-6	C7-2	4.25936	0.814834	0.229	0.043	9.92346e-225
Dlx1	C25-15	C25-15: GABA-6	C7-2	3.9921	0.987984	0.496	0.122	0
Gpr83	C25-15	C25-15: GABA-6	C7-2	3.9373	1.12347	0.381	0.108	0
Rab3b	C25-15	C25-15: GABA-6	C7-2	3.73247	1.54486	0.661	0.273	0
Ddc	C25-15	C25-15: GABA-6	C7-2	3.48164	1.06748	0.423	0.129	0
Arx	C25-15	C25-15: GABA-6	C7-2	3.36464	0.628688	0.288	0.053	0
Ecel1	C25-15	C25-15: GABA-6	C7-2	3.34105	1.1936	0.64	0.228	0
Col6a1	C25-15	C25-15: GABA-6	C7-2	3.24683	0.550009	0.182	0.03	0
Arhgap6	C25-15	C25-15: GABA-6	C7-2	3.12882	1.26675	0.698	0.282	0
Lhx1	C25-15	C25-15: GABA-6	C7-2	2.96946	0.779483	0.399	0.104	0
Lhx1os	C25-15	C25-15: GABA-6	C7-2	2.88096	0.80972	0.49	0.137	0
Glis3	C25-15	C25-15: GABA-6	C7-2	2.56204	0.384306	0.119	0.017	7.61569e-245
Six6	C25-15	C25-15: GABA-6	C7-2	2.38124	0.731492	0.458	0.14	0
Mpped2	C25-15	C25-15: GABA-6	C7-2	2.31769	1.07564	0.57	0.264	0
Nfix	C25-15	C25-15: GABA-6	C7-2	2.26328	0.654067	0.217	0.062	3.89522e-245
Calcr	C25-15	C25-15: GABA-6	C7-2	2.23257	0.616157	0.278	0.076	3.51947e-260
Kcnt2	C25-15	C25-15: GABA-6	C7-2	2.19344	0.806412	0.339	0.124	0
Cngb1	C25-15	C25-15: GABA-6	C7-2	2.07626	0.411037	0.196	0.038	1.26019e-238
Igsf1	C25-15	C25-15: GABA-6	C7-2	2.21398	0.675694	0.307	0.093	2.06258e-184
Diaph3	C25-15	C25-15: GABA-6	C7-2	1.96419	0.503221	0.241	0.061	1.27503e-249
Gbe1	C25-15	C25-15: GABA-6	C7-2	1.90112	0.473167	0.224	0.055	8.62515e-296
Grik1	C25-15	C25-15: GABA-6	C7-2	1.88086	0.973344	0.399	0.206	5.74917e-211
Gm15261	C25-15	C25-15: GABA-6	C7-2	1.803	0.686217	0.267	0.101	5.35432e-224
Ifi27	C25-15	C25-15: GABA-6	C7-2	1.82796	0.721065	0.288	0.113	3.46909e-197
Sema6d	C25-15	C25-15: GABA-6	C7-2	1.67633	0.737586	0.399	0.175	0
Glra2	C25-15	C25-15: GABA-6	C7-2	1.67567	0.64212	0.38	0.145	0
AW551984	C25-15	C25-15: GABA-6	C7-2	1.63225	0.998946	0.682	0.417	0
Dlk1	C25-15	C25-15: GABA-6	C7-2	1.53163	0.813269	0.822	0.436	0
Kcna5	C25-15	C25-15: GABA-6	C7-2	1.5312	0.42716	0.232	0.064	3.12932e-193
Sox6	C25-15	C25-15: GABA-6	C7-2	1.61998	0.383103	0.147	0.034	4.19745e-182
Scn7a	C25-15	C25-15: GABA-6	C7-2	1.83938	0.454435	0.169	0.041	3.54864e-154
Ntrk1	C25-16	C25-16: GABA-7	C7-2	439.124	1.84248	0.714	0.002	0
Slc5a7	C25-16	C25-16: GABA-7	C7-2	389.507	3.83961	0.912	0.008	0
Slc18a3	C25-16	C25-16: GABA-7	C7-2	302.901	2.25205	0.806	0.005	0
Chat	C25-16	C25-16: GABA-7	C7-2	301.201	2.13315	0.705	0.004	0
Ngfr	C25-16	C25-16: GABA-7	C7-2	232.574	3.22521	0.648	0.008	0
Slc10a4	C25-16	C25-16: GABA-7	C7-2	139.487	2.62255	0.85	0.015	0
Lhx8	C25-16	C25-16: GABA-7	C7-2	106.127	2.15292	0.837	0.016	8.40639e-207
Prima1	C25-16	C25-16: GABA-7	C7-2	54.9735	0.787587	0.348	0.004	4.69442e-191
Sln	C25-16	C25-16: GABA-7	C7-2	86.3098	1.30377	0.33	0.004	1.56094e-98
Gm2990	C25-16	C25-16: GABA-7	C7-2	40.0102	0.611777	0.326	0.004	1.24643e-144
Insrr	C25-16	C25-16: GABA-7	C7-2	34.3242	0.361307	0.189	0.001	6.04541e-80
Hopx	C25-16	C25-16: GABA-7	C7-2	17.0438	1.43455	0.498	0.041	2.64236e-118
Sncg	C25-16	C25-16: GABA-7	C7-2	18.5645	2.15335	0.568	0.065	8.71097e-108
Acly	C25-16	C25-16: GABA-7	C7-2	12.0886	3.22537	0.921	0.245	1.58451e-160
Asic4	C25-16	C25-16: GABA-7	C7-2	20.0336	0.803233	0.423	0.016	5.80298e-93
Frzb	C25-16	C25-16: GABA-7	C7-2	18.7545	0.480885	0.233	0.005	3.61124e-93
S100a11	C25-16	C25-16: GABA-7	C7-2	16.1726	0.819556	0.295	0.014	1.35121e-102
Tnfaip8l3	C25-16	C25-16: GABA-7	C7-2	13.7019	0.801892	0.392	0.022	2.45466e-109
Abhd11os	C25-16	C25-16: GABA-7	C7-2	18.5944	1.46099	0.559	0.043	1.61449e-77
Tpbgl	C25-16	C25-16: GABA-7	C7-2	15.1986	0.524091	0.26	0.008	1.21576e-93
Tacr1	C25-16	C25-16: GABA-7	C7-2	12.3129	1.11513	0.529	0.047	1.01672e-109
Prkcd	C25-16	C25-16: GABA-7	C7-2	15.9084	0.52254	0.273	0.008	3.84312e-81
Adgrf5	C25-16	C25-16: GABA-7	C7-2	13.0969	0.625646	0.313	0.014	4.23576e-98
Ntn1	C25-16	C25-16: GABA-7	C7-2	16.2388	0.89388	0.326	0.017	1.70815e-76
Hspb1	C25-16	C25-16: GABA-7	C7-2	10.8188	0.638489	0.304	0.017	4.11818e-113
S100a10	C25-16	C25-16: GABA-7	C7-2	8.47049	1.68894	0.656	0.13	1.27785e-138
Kctd6	C25-16	C25-16: GABA-7	C7-2	8.71779	1.33169	0.634	0.096	4.61107e-129
Serpine2	C25-16	C25-16: GABA-7	C7-2	9.28361	2.54181	0.85	0.232	1.72594e-119
Sv2c	C25-16	C25-16: GABA-7	C7-2	10.6258	2.13166	0.652	0.13	4.15452e-104
Ecel1	C25-16	C25-16: GABA-7	C7-2	7.20519	2.05987	0.828	0.236	1.48299e-147
Cd79a	C25-16	C25-16: GABA-7	C7-2	13.5588	0.490817	0.22	0.007	2.25367e-78
Slc25a1	C25-16	C25-16: GABA-7	C7-2	7.72131	1.94846	0.744	0.187	6.75466e-130
Zic1	C25-16	C25-16: GABA-7	C7-2	9.71278	1.76491	0.841	0.152	4.11748e-97
Dapl1	C25-16	C25-16: GABA-7	C7-2	15.7691	0.313293	0.15	0.002	1.10561e-58
Fkbp1b	C25-16	C25-16: GABA-7	C7-2	10.4625	1.61468	0.634	0.097	3.57496e-85
Tacr3	C25-16	C25-16: GABA-7	C7-2	11.6727	0.769264	0.348	0.022	1.80081e-71
Ctxn3	C25-16	C25-16: GABA-7	C7-2	11.5921	1.11256	0.322	0.03	2.1926e-71
Cdkn1a	C25-16	C25-16: GABA-7	C7-2	8.2329	0.95693	0.498	0.057	5.82418e-96
Crabp2	C25-16	C25-16: GABA-7	C7-2	12.3786	0.419612	0.176	0.005	6.0624e-63
Gpx2	C25-16	C25-16: GABA-7	C7-2	24.4248	0.421117	0.115	0.001	4.20301e-32
Sphkap	C25-16	C25-16: GABA-7	C7-2	7.49671	1.86153	0.74	0.183	2.50843e-100
Diras2	C25-16	C25-16: GABA-7	C7-2	7.90543	1.38713	0.643	0.112	9.32316e-95
Hspb8	C25-16	C25-16: GABA-7	C7-2	7.62539	0.644107	0.366	0.03	7.76156e-93
Slc7a14	C25-16	C25-16: GABA-7	C7-2	5.49498	2.18631	0.846	0.336	1.83354e-97
Ntsr1	C25-16	C25-16: GABA-7	C7-2	7.50852	0.703215	0.33	0.03	1.37797e-68
9330158H04Rik	C25-16	C25-16: GABA-7	C7-2	7.64226	0.591365	0.335	0.025	2.84506e-61
Gm37711	C25-16	C25-16: GABA-7	C7-2	8.67824	0.3266	0.185	0.006	4.82109e-54
Rasd2	C25-16	C25-16: GABA-7	C7-2	6.70324	1.26756	0.586	0.11	4.94009e-62
Bvht	C25-16	C25-16: GABA-7	C7-2	8.98303	0.451408	0.198	0.009	2.79165e-44
Gm41611	C25-16	C25-16: GABA-7	C7-2	14.6315	0.683716	0.106	0.004	2.59674e-27
Tmem212	C25-17	C25-17: Ependymal-like	C7-3	245.188	2.99924	0.326	0.003	0
Fam216b	C25-17	C25-17: Ependymal-like	C7-3	225.777	1.15192	0.195	0	0
Sntn	C25-17	C25-17: Ependymal-like	C7-3	205.536	1.21619	0.168	0	0
Ccdc153	C25-17	C25-17: Ependymal-like	C7-3	196.831	3.17469	0.309	0.004	0
Ak7	C25-17	C25-17: Ependymal-like	C7-3	192.904	2.11982	0.363	0.003	0
Iqca	C25-17	C25-17: Ependymal-like	C7-3	170.993	1.43692	0.237	0.001	0
1700016K19Rik	C25-17	C25-17: Ependymal-like	C7-3	162.819	1.86079	0.349	0.003	0
Calml4	C25-17	C25-17: Ependymal-like	C7-3	162.631	1.86397	0.348	0.003	0
Ccdc180	C25-17	C25-17: Ependymal-like	C7-3	159.515	1.31831	0.241	0.001	0
Mia	C25-17	C25-17: Ependymal-like	C7-3	149.165	2.80914	0.53	0.009	0
C230072F16Rik	C25-17	C25-17: Ependymal-like	C7-3	144.42	1.18377	0.243	0.001	0
Cfap43	C25-17	C25-17: Ependymal-like	C7-3	138.114	1.64912	0.334	0.003	0
Dnah12	C25-17	C25-17: Ependymal-like	C7-3	135.543	1.60723	0.252	0.002	0
Spag17	C25-17	C25-17: Ependymal-like	C7-3	130.636	1.2745	0.204	0.001	0
Cfap45	C25-17	C25-17: Ependymal-like	C7-3	124.45	2.06433	0.421	0.006	0
Cdhr4	C25-17	C25-17: Ependymal-like	C7-3	124.259	1.30799	0.189	0.001	0
Scn7a	C25-17	C25-17: Ependymal-like	C7-3	120.32	2.17774	0.22	0.003	0
Fam166b	C25-17	C25-17: Ependymal-like	C7-3	118.097	1.28366	0.275	0.002	0
Cfap161	C25-17	C25-17: Ependymal-like	C7-3	113.31	1.31755	0.257	0.002	0
Enkur	C25-17	C25-17: Ependymal-like	C7-3	112.41	2.2709	0.494	0.009	0
2010001K21Rik	C25-17	C25-17: Ependymal-like	C7-3	111.427	1.19814	0.185	0.001	0
1700012B09Rik	C25-17	C25-17: Ependymal-like	C7-3	109.249	1.59488	0.273	0.003	0
Nme9	C25-17	C25-17: Ependymal-like	C7-3	106.65	1.11094	0.191	0.001	0
Dynlrb2	C25-17	C25-17: Ependymal-like	C7-3	103.084	2.86875	0.538	0.014	0
Gpr50	C25-17	C25-17: Ependymal-like	C7-3	99.0027	1.78383	0.332	0.005	0
Tctex1d4	C25-17	C25-17: Ependymal-like	C7-3	97.5489	1.07197	0.181	0.001	0
Cfap126	C25-17	C25-17: Ependymal-like	C7-3	94.4544	2.32742	0.486	0.011	0
Drc7	C25-17	C25-17: Ependymal-like	C7-3	93.847	0.957623	0.195	0.001	0
Rsph4a	C25-17	C25-17: Ependymal-like	C7-3	93.1246	1.55727	0.298	0.004	0
Gm10714	C25-17	C25-17: Ependymal-like	C7-3	91.7337	1.32947	0.206	0.002	0
1700024G13Rik	C25-17	C25-17: Ependymal-like	C7-3	91.5216	1.05805	0.172	0.001	0
Lrrc71	C25-17	C25-17: Ependymal-like	C7-3	91.3964	0.998868	0.182	0.001	0
Lrrc23	C25-17	C25-17: Ependymal-like	C7-3	90.8753	1.68734	0.376	0.006	0
Ttc21a	C25-17	C25-17: Ependymal-like	C7-3	90.651	1.17729	0.23	0.002	0
Cfap52	C25-17	C25-17: Ependymal-like	C7-3	88.4505	1.11026	0.238	0.002	0
Rsph1	C25-17	C25-17: Ependymal-like	C7-3	86.7514	2.39314	0.434	0.011	0
Wdr63	C25-17	C25-17: Ependymal-like	C7-3	85.7643	0.922197	0.185	0.001	0
Pifo	C25-17	C25-17: Ependymal-like	C7-3	82.5501	1.38973	0.296	0.004	0
Dnah6	C25-17	C25-17: Ependymal-like	C7-3	81.1912	1.27359	0.254	0.003	0
1700028P14Rik	C25-17	C25-17: Ependymal-like	C7-3	79.3045	1.04808	0.226	0.002	0
Fam166c	C25-17	C25-17: Ependymal-like	C7-3	79.1533	1.19327	0.198	0.002	0
Ccdc146	C25-17	C25-17: Ependymal-like	C7-3	79.0869	1.68783	0.327	0.006	0
2410004P03Rik	C25-17	C25-17: Ependymal-like	C7-3	78.5272	1.48632	0.316	0.005	0
Mapk15	C25-17	C25-17: Ependymal-like	C7-3	78.395	1.21073	0.258	0.003	0
Stoml3	C25-17	C25-17: Ependymal-like	C7-3	77.0816	1.00106	0.153	0.001	0
Ak9	C25-17	C25-17: Ependymal-like	C7-3	76.8279	1.11345	0.206	0.002	0
Ttll6	C25-17	C25-17: Ependymal-like	C7-3	75.566	0.873596	0.172	0.001	0
Odf3b	C25-17	C25-17: Ependymal-like	C7-3	74.8442	1.701	0.307	0.006	0
Ccdc33	C25-17	C25-17: Ependymal-like	C7-3	74.8221	0.935276	0.159	0.001	0
Dnali1	C25-17	C25-17: Ependymal-like	C7-3	73.6555	1.33434	0.275	0.004	0
Gjb6	C25-18	C25-18: Astrocytes	C7-3	54.9635	3.0176	0.764	0.041	0
Atp13a4	C25-18	C25-18: Astrocytes	C7-3	42.7166	1.60589	0.398	0.014	0
Slc7a10	C25-18	C25-18: Astrocytes	C7-3	42.6969	2.85789	0.746	0.049	0
Etnppl	C25-18	C25-18: Astrocytes	C7-3	40.402	2.43465	0.613	0.036	0
Agt	C25-18	C25-18: Astrocytes	C7-3	37.3207	4.17403	0.911	0.101	0
Entpd2	C25-18	C25-18: Astrocytes	C7-3	37.0264	1.7552	0.442	0.02	0
Gm6145	C25-18	C25-18: Astrocytes	C7-3	36.9762	1.56238	0.354	0.014	0
Fgfr3	C25-18	C25-18: Astrocytes	C7-3	31.7186	2.62861	0.723	0.059	0
Slc7a11	C25-18	C25-18: Astrocytes	C7-3	30.6385	2.14731	0.584	0.04	0
Ntsr2	C25-18	C25-18: Astrocytes	C7-3	29.7611	3.62223	0.911	0.11	0
Acsbg1	C25-18	C25-18: Astrocytes	C7-3	28.7082	2.27121	0.631	0.049	0
Cd38	C25-18	C25-18: Astrocytes	C7-3	28.465	1.62271	0.42	0.023	0
Slc39a12	C25-18	C25-18: Astrocytes	C7-3	26.2764	2.13391	0.627	0.05	0
Grin2c	C25-18	C25-18: Astrocytes	C7-3	25.9073	0.973044	0.212	0.007	0
Sfrp5	C25-18	C25-18: Astrocytes	C7-3	25.8711	1.47414	0.35	0.019	0
Slc6a11	C25-18	C25-18: Astrocytes	C7-3	24.3221	3.91956	0.936	0.15	0
C030005K06Rik	C25-18	C25-18: Astrocytes	C7-3	24.307	0.868106	0.167	0.005	0
Slc4a4	C25-18	C25-18: Astrocytes	C7-3	23.5812	3.46029	0.919	0.134	0
Itih3	C25-18	C25-18: Astrocytes	C7-3	23.5097	3.75211	0.895	0.142	0
Igsf1	C25-18	C25-18: Astrocytes	C7-3	23.3379	1.87097	0.473	0.037	0
Paqr6	C25-18	C25-18: Astrocytes	C7-3	22.7064	1.77619	0.472	0.036	0
Phkg1	C25-18	C25-18: Astrocytes	C7-3	21.772	1.77922	0.464	0.037	0
Aldh1l1	C25-18	C25-18: Astrocytes	C7-3	21.5168	1.2579	0.324	0.018	0
Bmpr1b	C25-18	C25-18: Astrocytes	C7-3	21.1318	1.0745	0.235	0.011	0
Aqp4	C25-18	C25-18: Astrocytes	C7-3	20.9922	2.27954	0.616	0.066	0
Pla2g7	C25-18	C25-18: Astrocytes	C7-3	20.6989	2.9301	0.769	0.108	0
Fam20a	C25-18	C25-18: Astrocytes	C7-3	20.5605	1.41212	0.363	0.024	0
Cldn10	C25-18	C25-18: Astrocytes	C7-3	19.7477	2.49243	0.72	0.09	0
Egfr	C25-18	C25-18: Astrocytes	C7-3	19.7045	0.8736	0.202	0.008	0
B230323A14Rik	C25-18	C25-18: Astrocytes	C7-3	18.6513	0.864629	0.15	0.006	0
Btbd17	C25-18	C25-18: Astrocytes	C7-3	18.4984	1.65397	0.424	0.037	0
Lgi4	C25-18	C25-18: Astrocytes	C7-3	18.1158	0.949301	0.228	0.011	0
Gli1	C25-18	C25-18: Astrocytes	C7-3	17.8355	0.655716	0.135	0.004	0
Trpm3	C25-18	C25-18: Astrocytes	C7-3	17.7462	2.69873	0.65	0.098	0
Mgat4c	C25-18	C25-18: Astrocytes	C7-3	17.5607	1.67245	0.293	0.027	0
Acsl6	C25-18	C25-18: Astrocytes	C7-3	17.2763	2.15953	0.655	0.081	0
Lrig1	C25-18	C25-18: Astrocytes	C7-3	17.2613	1.64393	0.461	0.043	0
Gja1	C25-18	C25-18: Astrocytes	C7-3	17.0936	2.8904	0.892	0.15	0
Tlcd1	C25-18	C25-18: Astrocytes	C7-3	16.5074	2.00884	0.566	0.068	0
Eva1a	C25-18	C25-18: Astrocytes	C7-3	16.3872	1.37998	0.379	0.031	0
Cbs	C25-18	C25-18: Astrocytes	C7-3	16.0243	1.25115	0.332	0.025	0
Prodh	C25-18	C25-18: Astrocytes	C7-3	15.92	1.40228	0.385	0.033	0
Myorg	C25-18	C25-18: Astrocytes	C7-3	15.8733	0.978972	0.226	0.013	0
Lfng	C25-18	C25-18: Astrocytes	C7-3	15.812	1.8315	0.517	0.059	0
Gm3764	C25-18	C25-18: Astrocytes	C7-3	15.2988	2.75014	0.839	0.15	0
Fzd2	C25-18	C25-18: Astrocytes	C7-3	15.1479	1.33523	0.328	0.028	0
Cyp4f15	C25-18	C25-18: Astrocytes	C7-3	14.6742	0.698774	0.146	0.006	0
Cxcl14	C25-18	C25-18: Astrocytes	C7-3	14.4073	2.10293	0.643	0.093	0
Aifm3	C25-18	C25-18: Astrocytes	C7-3	14.2401	1.26676	0.325	0.028	0
Sorcs2	C25-18	C25-18: Astrocytes	C7-3	13.9491	1.17752	0.307	0.025	0
Hapln2	C25-19	C25-19: Oligodendrocytes	C7-4	136.913	2.47136	0.553	0.009	0
Tmem125	C25-19	C25-19: Oligodendrocytes	C7-4	129.313	1.41326	0.365	0.003	0
Mog	C25-19	C25-19: Oligodendrocytes	C7-4	127.129	4.11516	0.864	0.027	0
C030029H02Rik	C25-19	C25-19: Oligodendrocytes	C7-4	125.178	1.5454	0.323	0.003	0
St18	C25-19	C25-19: Oligodendrocytes	C7-4	108.253	1.87182	0.346	0.005	0
Opalin	C25-19	C25-19: Oligodendrocytes	C7-4	104.021	3.5014	0.712	0.023	0
Ermn	C25-19	C25-19: Oligodendrocytes	C7-4	100.131	4.07438	0.81	0.032	0
Enpp6	C25-19	C25-19: Oligodendrocytes	C7-4	95.6155	1.58042	0.241	0.003	0
Sec14l5	C25-19	C25-19: Oligodendrocytes	C7-4	94.1139	1.1339	0.248	0.002	0
Mag	C25-19	C25-19: Oligodendrocytes	C7-4	90.2431	4.66091	0.909	0.046	0
Gjc2	C25-19	C25-19: Oligodendrocytes	C7-4	89.3713	1.69024	0.422	0.007	0
S1pr5	C25-19	C25-19: Oligodendrocytes	C7-4	82.5353	1.37942	0.358	0.005	0
Cldn11	C25-19	C25-19: Oligodendrocytes	C7-4	79.6152	4.92198	0.921	0.056	0
Tmem88b	C25-19	C25-19: Oligodendrocytes	C7-4	71.9505	2.58505	0.667	0.023	0
Galnt6	C25-19	C25-19: Oligodendrocytes	C7-4	71.2762	1.29987	0.328	0.005	0
Gjb1	C25-19	C25-19: Oligodendrocytes	C7-4	69.5639	1.98754	0.489	0.013	0
D7Ertd443e	C25-19	C25-19: Oligodendrocytes	C7-4	67.5955	1.32109	0.306	0.005	0
Tnni1	C25-19	C25-19: Oligodendrocytes	C7-4	66.9878	1.03058	0.259	0.003	0
Myrf	C25-19	C25-19: Oligodendrocytes	C7-4	63.0625	1.63445	0.462	0.011	0
Plekhh1	C25-19	C25-19: Oligodendrocytes	C7-4	62.9584	1.69016	0.446	0.011	0
Pls1	C25-19	C25-19: Oligodendrocytes	C7-4	62.839	1.337	0.328	0.006	0
Smco3	C25-19	C25-19: Oligodendrocytes	C7-4	59.9067	1.16701	0.307	0.005	0
Cntn2	C25-19	C25-19: Oligodendrocytes	C7-4	51.1878	2.01678	0.532	0.02	0
Aspa	C25-19	C25-19: Oligodendrocytes	C7-4	47.1978	2.64921	0.676	0.037	0
Cyp2j12	C25-19	C25-19: Oligodendrocytes	C7-4	46.7794	0.640813	0.145	0.001	0
Anln	C25-19	C25-19: Oligodendrocytes	C7-4	46.5108	1.86509	0.398	0.015	0
Fa2h	C25-19	C25-19: Oligodendrocytes	C7-4	46.023	2.48067	0.704	0.037	0
Adamts4	C25-19	C25-19: Oligodendrocytes	C7-4	44.6171	1.30375	0.307	0.008	0
Trim59	C25-19	C25-19: Oligodendrocytes	C7-4	42.6969	1.77166	0.481	0.019	0
Slc24a2	C25-19	C25-19: Oligodendrocytes	C7-4	42.1242	2.48704	0.541	0.031	0
Tmem151a	C25-19	C25-19: Oligodendrocytes	C7-4	38.8689	2.33933	0.647	0.038	0
Nkain2	C25-19	C25-19: Oligodendrocytes	C7-4	38.3846	2.73362	0.336	0.023	0
Nipal4	C25-19	C25-19: Oligodendrocytes	C7-4	38.2899	0.554926	0.137	0.001	0
Pex5l	C25-19	C25-19: Oligodendrocytes	C7-4	38.1757	2.90289	0.696	0.052	0
Ugt8a	C25-19	C25-19: Oligodendrocytes	C7-4	37.7305	2.94992	0.792	0.061	0
Mal	C25-19	C25-19: Oligodendrocytes	C7-4	37.1093	4.57454	0.867	0.106	0
A230001M10Rik	C25-19	C25-19: Oligodendrocytes	C7-4	37.0015	0.735129	0.15	0.002	0
Tspan2	C25-19	C25-19: Oligodendrocytes	C7-4	36.6864	3.44764	0.829	0.077	0
Kcna1	C25-19	C25-19: Oligodendrocytes	C7-4	35.7894	2.10914	0.542	0.031	0
Ppp1r14a	C25-19	C25-19: Oligodendrocytes	C7-4	35.6015	2.77891	0.678	0.052	0
Apod	C25-19	C25-19: Oligodendrocytes	C7-4	32.3284	3.11402	0.788	0.075	0
Insc	C25-19	C25-19: Oligodendrocytes	C7-4	32.1253	0.958964	0.267	0.007	0
1700047M11Rik	C25-19	C25-19: Oligodendrocytes	C7-4	31.9622	1.95915	0.57	0.034	0
Tmeff2	C25-19	C25-19: Oligodendrocytes	C7-4	29.1917	2.88362	0.738	0.072	0
Sytl2	C25-19	C25-19: Oligodendrocytes	C7-4	28.52	1.35809	0.335	0.015	0
Tnfaip6	C25-19	C25-19: Oligodendrocytes	C7-4	28.323	2.07775	0.517	0.037	0
Map6d1	C25-19	C25-19: Oligodendrocytes	C7-4	27.9747	1.12244	0.323	0.012	0
Gm19500	C25-19	C25-19: Oligodendrocytes	C7-4	27.5313	0.50984	0.107	0.001	0
Serpinb1a	C25-19	C25-19: Oligodendrocytes	C7-4	27.4892	1.64606	0.333	0.019	0
Prr5l	C25-19	C25-19: Oligodendrocytes	C7-4	27.4329	1.91536	0.443	0.03	0
Pdgfra	C25-20	C25-20: OPC	C7-4	184.565	3.63476	0.913	0.017	0
C1ql1	C25-20	C25-20: OPC	C7-4	90.7734	3.39033	0.829	0.03	0
Emid1	C25-20	C25-20: OPC	C7-4	81.8239	1.75965	0.464	0.009	0
Sapcd2	C25-20	C25-20: OPC	C7-4	73.437	1.30748	0.336	0.005	0
Nxph1	C25-20	C25-20: OPC	C7-4	71.6813	2.58818	0.636	0.022	0
Plpp4	C25-20	C25-20: OPC	C7-4	61.66	1.43026	0.387	0.008	0
Neu4	C25-20	C25-20: OPC	C7-4	52.3612	2.25903	0.648	0.027	0
Cspg4	C25-20	C25-20: OPC	C7-4	49.5636	2.34935	0.653	0.03	0
Lhfpl3	C25-20	C25-20: OPC	C7-4	49.4422	3.54383	0.864	0.061	0
Ascl1	C25-20	C25-20: OPC	C7-4	48.2472	1.15661	0.291	0.006	0
Pcdh15	C25-20	C25-20: OPC	C7-4	46.9004	3.19627	0.718	0.048	0
Megf11	C25-20	C25-20: OPC	C7-4	44.7472	1.70561	0.445	0.016	0
Vxn	C25-20	C25-20: OPC	C7-4	44.1044	1.91003	0.507	0.021	0
Tmem255b	C25-20	C25-20: OPC	C7-4	42.4511	0.92688	0.228	0.004	0
Adarb2	C25-20	C25-20: OPC	C7-4	38.4659	1.78911	0.343	0.015	0
Mmp16	C25-20	C25-20: OPC	C7-4	36.5648	2.05173	0.498	0.027	0
Snx22	C25-20	C25-20: OPC	C7-4	36.0679	1.71381	0.462	0.021	0
Susd5	C25-20	C25-20: OPC	C7-4	35.3207	1.32325	0.346	0.012	0
Lrrtm4	C25-20	C25-20: OPC	C7-4	35.1398	2.52333	0.375	0.026	0
Slc35f1	C25-20	C25-20: OPC	C7-4	34.9617	2.18098	0.528	0.032	0
Vcan	C25-20	C25-20: OPC	C7-4	34.6306	2.40213	0.691	0.047	0
C1ql2	C25-20	C25-20: OPC	C7-4	33.5856	1.26922	0.343	0.012	0
Olfm2	C25-20	C25-20: OPC	C7-4	33.0174	1.92034	0.532	0.03	0
Chst5	C25-20	C25-20: OPC	C7-4	32.9135	0.818744	0.2	0.004	0
Cacng4	C25-20	C25-20: OPC	C7-4	31.2944	2.68002	0.758	0.064	0
Fam89a	C25-20	C25-20: OPC	C7-4	30.5248	1.21725	0.325	0.012	0
Cdo1	C25-20	C25-20: OPC	C7-4	29.8733	2.19868	0.624	0.045	0
Sntg1	C25-20	C25-20: OPC	C7-4	29.6864	1.80205	0.312	0.018	0
Myt1	C25-20	C25-20: OPC	C7-4	27.8748	1.0045	0.221	0.007	0
Tnr	C25-20	C25-20: OPC	C7-4	27.567	2.3343	0.743	0.062	0
Dscam	C25-20	C25-20: OPC	C7-4	27.2476	2.18466	0.448	0.035	0
Matn4	C25-20	C25-20: OPC	C7-4	26.9358	2.45209	0.724	0.065	0
Cntn4	C25-20	C25-20: OPC	C7-4	25.6835	1.52198	0.269	0.015	0
Gpr17	C25-20	C25-20: OPC	C7-4	22.864	1.79395	0.649	0.05	0
Rlbp1	C25-20	C25-20: OPC	C7-4	22.6537	1.32846	0.323	0.018	0
Traf4	C25-20	C25-20: OPC	C7-4	22.5071	1.97032	0.593	0.051	0
Ccnd1	C25-20	C25-20: OPC	C7-4	22.0548	2.24405	0.628	0.063	0
Car8	C25-20	C25-20: OPC	C7-4	21.1932	1.28629	0.345	0.02	0
Kcnh8	C25-20	C25-20: OPC	C7-4	21.1155	0.801854	0.157	0.005	0
Gm20754	C25-20	C25-20: OPC	C7-4	21.099	0.811499	0.129	0.004	0
Prkg2	C25-20	C25-20: OPC	C7-4	20.8731	0.777192	0.187	0.006	0
Plppr1	C25-20	C25-20: OPC	C7-4	20.5716	1.13177	0.308	0.016	0
Opcml	C25-20	C25-20: OPC	C7-4	20.4961	2.50631	0.735	0.089	0
Gsx1	C25-20	C25-20: OPC	C7-4	18.4325	0.502704	0.109	0.002	0
A930009A15Rik	C25-20	C25-20: OPC	C7-4	18.228	0.94691	0.23	0.011	0
Rprm	C25-20	C25-20: OPC	C7-4	18.195	1.49603	0.449	0.036	0
Gria3	C25-20	C25-20: OPC	C7-4	18.0119	1.67968	0.503	0.046	0
Dll3	C25-20	C25-20: OPC	C7-4	17.7155	0.652103	0.162	0.005	0
Sema3d	C25-20	C25-20: OPC	C7-4	16.615	1.23992	0.334	0.024	0
B3gat2	C25-20	C25-20: OPC	C7-4	16.4455	1.45436	0.44	0.038	0
Siglech	C25-21	C25-21: Immune	C7-5	374.442	3.00034	0.623	0.004	0
Pld4	C25-21	C25-21: Immune	C7-5	356.362	2.72448	0.653	0.004	0
Fcgr3	C25-21	C25-21: Immune	C7-5	340.298	3.25866	0.73	0.006	0
Gpr34	C25-21	C25-21: Immune	C7-5	337.622	3.39562	0.695	0.006	0
Cd53	C25-21	C25-21: Immune	C7-5	327.629	2.65072	0.617	0.004	0
Fcrls	C25-21	C25-21: Immune	C7-5	310.819	3.36931	0.737	0.007	0
Selplg	C25-21	C25-21: Immune	C7-5	306.593	4.1999	0.802	0.01	0
Ly86	C25-21	C25-21: Immune	C7-5	286.303	3.74475	0.84	0.01	0
Tmem119	C25-21	C25-21: Immune	C7-5	284.242	3.69679	0.691	0.008	0
Cd84	C25-21	C25-21: Immune	C7-5	279.068	1.55038	0.359	0.001	0
Spi1	C25-21	C25-21: Immune	C7-5	269.735	2.39978	0.561	0.004	0
P2ry13	C25-21	C25-21: Immune	C7-5	266.644	1.58717	0.335	0.001	0
Csf1r	C25-21	C25-21: Immune	C7-5	265.968	4.23613	0.878	0.013	0
Cd37	C25-21	C25-21: Immune	C7-5	264.57	2.06292	0.512	0.003	0
P2ry12	C25-21	C25-21: Immune	C7-5	243.429	3.93685	0.741	0.011	0
Trem2	C25-21	C25-21: Immune	C7-5	239.739	3.99566	0.839	0.013	0
P2ry6	C25-21	C25-21: Immune	C7-5	236.501	1.75619	0.403	0.002	0
Arhgap45	C25-21	C25-21: Immune	C7-5	235.559	1.82604	0.386	0.002	0
Laptm5	C25-21	C25-21: Immune	C7-5	228.929	3.78843	0.845	0.013	0
Bin2	C25-21	C25-21: Immune	C7-5	224.484	1.9269	0.465	0.003	0
Cx3cr1	C25-21	C25-21: Immune	C7-5	222.718	3.81467	0.758	0.012	0
Cyth4	C25-21	C25-21: Immune	C7-5	217.681	2.29944	0.567	0.005	0
Tnfaip8l2	C25-21	C25-21: Immune	C7-5	217.18	1.66634	0.39	0.002	0
Bcl2a1b	C25-21	C25-21: Immune	C7-5	215.566	2.36886	0.363	0.003	0
Rhoh	C25-21	C25-21: Immune	C7-5	209.769	1.39846	0.299	0.001	0
Fcgr1	C25-21	C25-21: Immune	C7-5	203.813	1.6133	0.378	0.002	0
Mpeg1	C25-21	C25-21: Immune	C7-5	203.223	2.09508	0.484	0.004	0
Itgam	C25-21	C25-21: Immune	C7-5	201.706	1.94885	0.413	0.003	0
Fcer1g	C25-21	C25-21: Immune	C7-5	186.065	4.36578	0.894	0.02	0
Ltc4s	C25-21	C25-21: Immune	C7-5	185.68	2.66952	0.625	0.008	0
Gna15	C25-21	C25-21: Immune	C7-5	183.571	1.28372	0.285	0.001	0
Rac2	C25-21	C25-21: Immune	C7-5	180.134	1.51373	0.356	0.002	0
Cd86	C25-21	C25-21: Immune	C7-5	175.937	1.28421	0.273	0.001	0
Il10ra	C25-21	C25-21: Immune	C7-5	174.634	1.28881	0.27	0.001	0
Aif1	C25-21	C25-21: Immune	C7-5	172.98	3.09744	0.725	0.012	0
C5ar1	C25-21	C25-21: Immune	C7-5	172.373	1.51204	0.227	0.001	0
Cd14	C25-21	C25-21: Immune	C7-5	169.086	2.76542	0.427	0.006	0
C1qc	C25-21	C25-21: Immune	C7-5	168.961	5.5485	0.943	0.03	0
Susd3	C25-21	C25-21: Immune	C7-5	167.501	1.49111	0.336	0.002	0
Cd33	C25-21	C25-21: Immune	C7-5	167.211	1.46248	0.342	0.002	0
Fgd2	C25-21	C25-21: Immune	C7-5	160.784	1.68802	0.38	0.003	0
Ccr5	C25-21	C25-21: Immune	C7-5	158.374	1.71215	0.369	0.003	0
Csf3r	C25-21	C25-21: Immune	C7-5	158.029	1.20633	0.261	0.001	0
Ptprc	C25-21	C25-21: Immune	C7-5	157.728	1.68243	0.374	0.003	0
Irf8	C25-21	C25-21: Immune	C7-5	157.42	2.02687	0.465	0.005	0
Ctss	C25-21	C25-21: Immune	C7-5	155.915	5.5029	0.934	0.032	0
Itgb2	C25-21	C25-21: Immune	C7-5	152.524	1.37822	0.331	0.002	0
C3ar1	C25-21	C25-21: Immune	C7-5	152.485	1.51978	0.3	0.002	0
Ncf1	C25-21	C25-21: Immune	C7-5	149.015	1.58527	0.375	0.003	0
Alox5ap	C25-21	C25-21: Immune	C7-5	146.709	2.05805	0.498	0.006	0
Gm14053	C25-22	C25-22: Immune-Trbc1	C7-5	4473.26	4.57857	0.976	0	4.96378e-52
Gm47553	C25-22	C25-22: Immune-Trbc1	C7-5	3787.53	3.94946	0.958	0	2.07928e-50
Gm11687	C25-22	C25-22: Immune-Trbc1	C7-5	3274.3	6.70277	0.976	0.001	7.03857e-52
Gm5781	C25-22	C25-22: Immune-Trbc1	C7-5	3089.56	6.32458	0.976	0.001	6.5084e-52
Gm8996	C25-22	C25-22: Immune-Trbc1	C7-5	3343.24	3.59488	0.929	0	6.37574e-48
Gm5962	C25-22	C25-22: Immune-Trbc1	C7-5	3051.37	3.30235	0.923	0	1.06049e-46
Gm14173	C25-22	C25-22: Immune-Trbc1	C7-5	2581.79	5.28513	0.976	0.001	4.92948e-52
Gm5070	C25-22	C25-22: Immune-Trbc1	C7-5	2588.77	2.91529	0.887	0	2.1994e-44
Gm41041	C25-22	C25-22: Immune-Trbc1	C7-5	2439.5	2.80402	0.869	0	6.42389e-43
Gm6109	C25-22	C25-22: Immune-Trbc1	C7-5	2470.52	2.89967	0.851	0	1.77864e-41
Gm7082	C25-22	C25-22: Immune-Trbc1	C7-5	2012.73	4.22399	0.952	0.001	5.09992e-50
Gm13182	C25-22	C25-22: Immune-Trbc1	C7-5	2429.67	2.85172	0.851	0	1.79661e-41
Gmfg-ps	C25-22	C25-22: Immune-Trbc1	C7-5	1788.2	3.80065	0.94	0.001	5.85646e-49
Trbc1	C25-22	C25-22: Immune-Trbc1	C7-5	2208.6	2.68687	0.821	0	3.92102e-39
Gm5426	C25-22	C25-22: Immune-Trbc1	C7-5	2181.52	2.65392	0.821	0	7.20468e-39
Gm18014	C25-22	C25-22: Immune-Trbc1	C7-5	1637.46	3.52143	0.929	0.001	6.30632e-48
Gm6378	C25-22	C25-22: Immune-Trbc1	C7-5	2023.71	2.51393	0.804	0	9.4216e-38
Gm6883	C25-22	C25-22: Immune-Trbc1	C7-5	1409.74	4.35552	0.97	0.002	1.38864e-51
Gm8586	C25-22	C25-22: Immune-Trbc1	C7-5	1966.43	2.51784	0.78	0	5.64994e-36
Gm4705	C25-22	C25-22: Immune-Trbc1	C7-5	1345.08	3.02945	0.887	0.001	2.17827e-44
Gm44010	C25-22	C25-22: Immune-Trbc1	C7-5	1325.05	3.00464	0.881	0.001	6.73453e-44
Rp31-ps19	C25-22	C25-22: Immune-Trbc1	C7-5	1757.42	2.37811	0.738	0	6.05054e-33
Gm18119	C25-22	C25-22: Immune-Trbc1	C7-5	1078.79	4.41673	0.976	0.003	4.53072e-52
Gm15032	C25-22	C25-22: Immune-Trbc1	C7-5	1713.25	2.31834	0.738	0	2.14857e-32
Gm15466	C25-22	C25-22: Immune-Trbc1	C7-5	1261.05	2.96021	0.851	0.001	1.91556e-41
Gm46618	C25-22	C25-22: Immune-Trbc1	C7-5	1582.23	2.21291	0.714	0	2.77966e-31
Gm47247	C25-22	C25-22: Immune-Trbc1	C7-5	1624.82	2.33116	0.696	0	4.8161e-30
Gm47852	C25-22	C25-22: Immune-Trbc1	C7-5	1431.34	2.0714	0.69	0	1.17647e-29
Gm45860	C25-22	C25-22: Immune-Trbc1	C7-5	995.537	2.51081	0.792	0.001	7.41114e-37
Gm2225	C25-22	C25-22: Immune-Trbc1	C7-5	699.473	5.01158	0.976	0.006	7.49876e-52
Gm19246	C25-22	C25-22: Immune-Trbc1	C7-5	1333.33	2.03251	0.655	0	7.25411e-27
Gm7065	C25-22	C25-22: Immune-Trbc1	C7-5	951.487	2.43659	0.78	0.001	5.7896e-36
Gm9673	C25-22	C25-22: Immune-Trbc1	C7-5	1329.69	2.10394	0.631	0	9.17501e-26
Gm9028	C25-22	C25-22: Immune-Trbc1	C7-5	1257.87	1.93518	0.649	0	2.2409e-25
Gm9687	C25-22	C25-22: Immune-Trbc1	C7-5	1234.61	1.9913	0.619	0	5.22756e-25
Gm9625	C25-22	C25-22: Immune-Trbc1	C7-5	586.954	4.23139	0.97	0.006	1.29754e-51
Gm14138	C25-22	C25-22: Immune-Trbc1	C7-5	850.889	2.28426	0.744	0.001	2.28155e-33
Gm47638	C25-22	C25-22: Immune-Trbc1	C7-5	768.46	2.0465	0.75	0.001	8.54343e-34
Gm4833	C25-22	C25-22: Immune-Trbc1	C7-5	805.199	2.23356	0.72	0.001	1.10823e-31
Gm45499	C25-22	C25-22: Immune-Trbc1	C7-5	1064.19	1.82225	0.583	0	8.01069e-23
Gm6218	C25-22	C25-22: Immune-Trbc1	C7-5	519.786	2.90708	0.893	0.004	1.25625e-44
Gm4925	C25-22	C25-22: Immune-Trbc1	C7-5	638.435	2.43368	0.786	0.002	2.14783e-36
Gm16148	C25-22	C25-22: Immune-Trbc1	C7-5	749.241	2.16857	0.69	0.001	1.18234e-29
Gm17779	C25-22	C25-22: Immune-Trbc1	C7-5	1028.8	1.81767	0.565	0	9.22513e-22
Ldhb-ps	C25-22	C25-22: Immune-Trbc1	C7-5	503.344	2.20121	0.685	0.002	3.4038e-29
Trbc2	C25-22	C25-22: Immune-Trbc1	C7-5	347.442	2.85457	0.851	0.006	1.92009e-41
Rbm8a2	C25-22	C25-22: Immune-Trbc1	C7-5	359.713	2.97635	0.845	0.006	9.32026e-39
Gm20150	C25-22	C25-22: Immune-Trbc1	C7-5	778.705	1.59244	0.488	0	2.24281e-17
Gm12042	C25-22	C25-22: Immune-Trbc1	C7-5	510.436	1.67907	0.607	0.001	3.1525e-23
Gm6599	C25-22	C25-22: Immune-Trbc1	C7-5	513.779	1.72409	0.595	0.001	8.14664e-23
Cga	C25-23	C25-23: ParsTuber	C7-6	1916.9	7.19736	0.798	0.002	0
Pitx1	C25-23	C25-23: ParsTuber	C7-6	682.032	2.38057	0.572	0.001	0
Cldn9	C25-23	C25-23: ParsTuber	C7-6	585.002	2.22434	0.525	0.001	9.71896e-294
Apoc3	C25-23	C25-23: ParsTuber	C7-6	546.709	4.41607	0.618	0.004	0
Ces1d	C25-23	C25-23: ParsTuber	C7-6	504.15	4.71798	0.747	0.006	0
Cyp2f2	C25-23	C25-23: ParsTuber	C7-6	685.777	2.58784	0.264	0	9.56717e-130
Six1	C25-23	C25-23: ParsTuber	C7-6	414.28	1.81304	0.456	0.001	4.90311e-270
Cldn7	C25-23	C25-23: ParsTuber	C7-6	395.455	1.86097	0.424	0.001	6.80359e-237
Tshb	C25-23	C25-23: ParsTuber	C7-6	393.141	3.21588	0.488	0.003	1.09551e-260
Epcam	C25-23	C25-23: ParsTuber	C7-6	300.339	3.47715	0.69	0.007	0
Apoa4	C25-23	C25-23: ParsTuber	C7-6	399.23	1.44648	0.275	0	7.46949e-140
Cck	C25-23	C25-23: ParsTuber	C7-6	260.006	5.70188	0.683	0.014	0
Pitx2	C25-23	C25-23: ParsTuber	C7-6	235.118	1.99676	0.47	0.003	5.05591e-250
Tmem30b	C25-23	C25-23: ParsTuber	C7-6	263.691	1.01811	0.258	0	5.54554e-138
Wfdc2	C25-23	C25-23: ParsTuber	C7-6	199.085	2.21206	0.269	0.002	6.88824e-147
Timeless	C25-23	C25-23: ParsTuber	C7-6	142.385	3.03486	0.562	0.011	1.05892e-306
Krt18	C25-23	C25-23: ParsTuber	C7-6	116.499	3.11797	0.41	0.01	1.14963e-184
Dsp	C25-23	C25-23: ParsTuber	C7-6	144.938	1.10219	0.262	0.001	1.14889e-119
Ccdc68	C25-23	C25-23: ParsTuber	C7-6	124.275	1.2768	0.291	0.002	2.83293e-126
Smim22	C25-23	C25-23: ParsTuber	C7-6	106.89	1.18328	0.27	0.002	8.7879e-145
Lhx3	C25-23	C25-23: ParsTuber	C7-6	131.061	0.770946	0.169	0	1.3892e-104
Chga	C25-23	C25-23: ParsTuber	C7-6	67.7526	7.79886	0.833	0.095	0
Kcnk9	C25-23	C25-23: ParsTuber	C7-6	65.5502	2.08569	0.439	0.013	1.06979e-201
Gata2	C25-23	C25-23: ParsTuber	C7-6	63.7048	2.52188	0.58	0.022	0
Isl1	C25-23	C25-23: ParsTuber	C7-6	59.9064	2.18636	0.547	0.019	8.59259e-296
Rab3b	C25-23	C25-23: ParsTuber	C7-6	54.9284	2.69075	0.591	0.028	1.47721e-270
Krt8	C25-23	C25-23: ParsTuber	C7-6	94.7606	2.27426	0.249	0.005	5.72291e-110
Cldn3	C25-23	C25-23: ParsTuber	C7-6	93.9326	1.25803	0.223	0.002	8.94376e-108
Emb	C25-23	C25-23: ParsTuber	C7-6	49.0361	2.86761	0.683	0.039	1.00727e-304
Chgb	C25-23	C25-23: ParsTuber	C7-6	47.4211	6.42357	0.752	0.101	7.38558e-287
Igfbp5	C25-23	C25-23: ParsTuber	C7-6	33.2512	4.02402	0.784	0.094	3.22802e-251
Ap1m2	C25-23	C25-23: ParsTuber	C7-6	85.5956	0.559448	0.152	0	6.49076e-76
Ripk4	C25-23	C25-23: ParsTuber	C7-6	64.5888	0.892933	0.216	0.002	4.72041e-98
Nell1	C25-23	C25-23: ParsTuber	C7-6	36.4356	1.74426	0.375	0.017	2.73958e-170
Mtnr1a	C25-23	C25-23: ParsTuber	C7-6	79.611	0.669	0.118	0	9.09123e-73
Insm1	C25-23	C25-23: ParsTuber	C7-6	46.0227	1.14579	0.24	0.005	3.49204e-106
Casz1	C25-23	C25-23: ParsTuber	C7-6	35.8126	1.17205	0.274	0.008	3.18053e-136
Tmem184a	C25-23	C25-23: ParsTuber	C7-6	73.1996	0.538232	0.135	0	1.61424e-65
Cdkn1c	C25-23	C25-23: ParsTuber	C7-6	26.0732	3.42095	0.563	0.073	4.65151e-175
Rab25	C25-23	C25-23: ParsTuber	C7-6	47.4782	0.575494	0.164	0.001	1.6292e-87
Kcnmb2	C25-23	C25-23: ParsTuber	C7-6	44.8418	0.924572	0.193	0.003	5.09701e-92
Spint2	C25-23	C25-23: ParsTuber	C7-6	20.0464	2.32421	0.551	0.063	1.49356e-196
Plcb4	C25-23	C25-23: ParsTuber	C7-6	17.6685	2.99187	0.749	0.126	9.7737e-248
Cdh1	C25-23	C25-23: ParsTuber	C7-6	47.4343	0.628269	0.15	0.001	9.2835e-74
Scg2	C25-23	C25-23: ParsTuber	C7-6	17.8083	4.89496	0.763	0.209	5.60242e-195
Kcnk3	C25-23	C25-23: ParsTuber	C7-6	18.8573	1.76363	0.416	0.038	1.2871e-177
Msx1	C25-23	C25-23: ParsTuber	C7-6	27.1816	1.77568	0.397	0.025	6.1902e-123
Tenm4	C25-23	C25-23: ParsTuber	C7-6	17.7056	2.62522	0.606	0.089	6.58219e-187
Esrp1	C25-23	C25-23: ParsTuber	C7-6	43.0539	0.562796	0.152	0.001	1.87207e-75
Fat4	C25-23	C25-23: ParsTuber	C7-6	23.6269	1.39465	0.287	0.016	5.53766e-131
Adgrl4	C25-24	C25-24: Mural+Endothelial	C7-7	391.897	2.8194	0.555	0.003	0
Cyyr1	C25-24	C25-24: Mural+Endothelial	C7-7	341.337	1.85509	0.367	0.001	0
Abcb1a	C25-24	C25-24: Mural+Endothelial	C7-7	326.924	2.88802	0.565	0.004	0
Car4	C25-24	C25-24: Mural+Endothelial	C7-7	301.862	3.24003	0.558	0.005	0
Emcn	C25-24	C25-24: Mural+Endothelial	C7-7	294.539	2.34692	0.501	0.003	0
Slco1a4	C25-24	C25-24: Mural+Endothelial	C7-7	288.906	4.21761	0.684	0.009	0
Esam	C25-24	C25-24: Mural+Endothelial	C7-7	273.435	2.83143	0.675	0.006	0
Sox17	C25-24	C25-24: Mural+Endothelial	C7-7	257.949	1.99445	0.387	0.002	0
Adgrf5	C25-24	C25-24: Mural+Endothelial	C7-7	238.305	2.7029	0.528	0.005	0
Cldn5	C25-24	C25-24: Mural+Endothelial	C7-7	221.387	4.75079	0.698	0.014	0
Tinagl1	C25-24	C25-24: Mural+Endothelial	C7-7	218.632	2.06257	0.423	0.003	0
Higd1b	C25-24	C25-24: Mural+Endothelial	C7-7	217.924	2.54882	0.341	0.003	0
Foxq1	C25-24	C25-24: Mural+Endothelial	C7-7	196.232	1.97218	0.397	0.003	0
Ly6c1	C25-24	C25-24: Mural+Endothelial	C7-7	189.651	4.95649	0.726	0.018	0
Ly6a	C25-24	C25-24: Mural+Endothelial	C7-7	186.428	4.09432	0.682	0.014	0
Nostrin	C25-24	C25-24: Mural+Endothelial	C7-7	184.052	1.93231	0.38	0.003	0
Icam2	C25-24	C25-24: Mural+Endothelial	C7-7	178.082	1.38585	0.256	0.001	0
Pglyrp1	C25-24	C25-24: Mural+Endothelial	C7-7	165.131	3.17559	0.519	0.009	0
Cdh5	C25-24	C25-24: Mural+Endothelial	C7-7	164.098	1.75976	0.372	0.003	0
Srarp	C25-24	C25-24: Mural+Endothelial	C7-7	160.385	1.33099	0.24	0.001	0
Rgs5	C25-24	C25-24: Mural+Endothelial	C7-7	158.187	4.26092	0.593	0.015	0
Tek	C25-24	C25-24: Mural+Endothelial	C7-7	150.275	1.72235	0.348	0.003	0
Flt1	C25-24	C25-24: Mural+Endothelial	C7-7	143.893	4.22034	0.715	0.02	0
Ptprb	C25-24	C25-24: Mural+Endothelial	C7-7	141.547	2.84127	0.547	0.01	0
Slc22a8	C25-24	C25-24: Mural+Endothelial	C7-7	141.533	2.0171	0.42	0.005	0
Sox18	C25-24	C25-24: Mural+Endothelial	C7-7	139.369	1.27862	0.217	0.001	0
Slc38a11	C25-24	C25-24: Mural+Endothelial	C7-7	138.531	1.33846	0.206	0.001	0
Igfbp7	C25-24	C25-24: Mural+Endothelial	C7-7	137.152	4.56194	0.931	0.03	0
AU021092	C25-24	C25-24: Mural+Endothelial	C7-7	133.751	1.19956	0.222	0.001	0
Aspn	C25-24	C25-24: Mural+Endothelial	C7-7	133.048	1.3646	0.194	0.001	0
Ushbp1	C25-24	C25-24: Mural+Endothelial	C7-7	130.668	1.39009	0.281	0.002	0
Ndufa4l2	C25-24	C25-24: Mural+Endothelial	C7-7	129.985	2.34913	0.331	0.005	0
Lef1	C25-24	C25-24: Mural+Endothelial	C7-7	122.946	1.88664	0.39	0.005	0
Erg	C25-24	C25-24: Mural+Endothelial	C7-7	122.437	1.14964	0.212	0.001	0
Gja4	C25-24	C25-24: Mural+Endothelial	C7-7	122.393	1.4926	0.245	0.002	0
Degs2	C25-24	C25-24: Mural+Endothelial	C7-7	121.693	1.37247	0.265	0.002	0
Cd93	C25-24	C25-24: Mural+Endothelial	C7-7	120.719	1.56271	0.308	0.003	0
Pecam1	C25-24	C25-24: Mural+Endothelial	C7-7	117.122	2.09614	0.446	0.007	0
Tie1	C25-24	C25-24: Mural+Endothelial	C7-7	116.919	1.28954	0.271	0.002	0
Paqr5	C25-24	C25-24: Mural+Endothelial	C7-7	116.187	1.70363	0.34	0.004	0
C130074G19Rik	C25-24	C25-24: Mural+Endothelial	C7-7	112.688	1.31542	0.256	0.002	0
Sema3c	C25-24	C25-24: Mural+Endothelial	C7-7	112.56	2.30236	0.439	0.008	0
Ctla2a	C25-24	C25-24: Mural+Endothelial	C7-7	111.421	2.94504	0.453	0.011	0
Clic5	C25-24	C25-24: Mural+Endothelial	C7-7	108.209	1.2882	0.251	0.002	0
Robo4	C25-24	C25-24: Mural+Endothelial	C7-7	106.024	1.03945	0.203	0.001	0
Kcnj8	C25-24	C25-24: Mural+Endothelial	C7-7	104.292	1.70041	0.183	0.002	0
Zfp366	C25-24	C25-24: Mural+Endothelial	C7-7	103.223	1.04795	0.196	0.001	0
Foxf2	C25-24	C25-24: Mural+Endothelial	C7-7	102.808	1.19083	0.258	0.002	0
Mecom	C25-24	C25-24: Mural+Endothelial	C7-7	102.339	1.71709	0.297	0.004	0
Cxcl12	C25-24	C25-24: Mural+Endothelial	C7-7	95.435	3.4794	0.575	0.02	0
Lum	C25-25	C25-25: Fibroblasts	C7-7	829.374	3.39212	0.488	0.001	0
Inmt	C25-25	C25-25: Fibroblasts	C7-7	560.674	2.36571	0.236	0	0
Dcn	C25-25	C25-25: Fibroblasts	C7-7	539.153	6.15296	0.7	0.007	0
Col3a1	C25-25	C25-25: Fibroblasts	C7-7	316.194	3.11828	0.506	0.004	0
Mfap4	C25-25	C25-25: Fibroblasts	C7-7	313.366	2.46745	0.253	0.001	0
Itih2	C25-25	C25-25: Fibroblasts	C7-7	299.516	1.84886	0.323	0.001	0
Krt7	C25-25	C25-25: Fibroblasts	C7-7	283.252	2.30286	0.122	0	4.53171e-190
Cemip	C25-25	C25-25: Fibroblasts	C7-7	237.888	2.22325	0.32	0.002	0
Slc6a13	C25-25	C25-25: Fibroblasts	C7-7	227.274	2.92627	0.465	0.005	0
Fam180a	C25-25	C25-25: Fibroblasts	C7-7	159.928	1.46053	0.218	0.001	0
Krt19	C25-25	C25-25: Fibroblasts	C7-7	154.382	2.43122	0.126	0.001	3.91734e-189
Crispld2	C25-25	C25-25: Fibroblasts	C7-7	129.957	3.21676	0.403	0.009	0
Pcolce	C25-25	C25-25: Fibroblasts	C7-7	108.326	2.70296	0.52	0.012	0
Aldh1a2	C25-25	C25-25: Fibroblasts	C7-7	99.81	1.07903	0.184	0.001	0
Slc22a6	C25-25	C25-25: Fibroblasts	C7-7	99.2617	0.820345	0.12	0	3.1892e-279
Spp1	C25-25	C25-25: Fibroblasts	C7-7	98.23	3.59609	0.518	0.018	0
Col1a1	C25-25	C25-25: Fibroblasts	C7-7	90.0134	2.84627	0.505	0.015	0
Scara5	C25-25	C25-25: Fibroblasts	C7-7	81.9925	1.07885	0.151	0.001	0
Col13a1	C25-25	C25-25: Fibroblasts	C7-7	80.1764	1.2984	0.246	0.003	0
Slc13a4	C25-25	C25-25: Fibroblasts	C7-7	79.873	1.40745	0.226	0.003	0
Fmod	C25-25	C25-25: Fibroblasts	C7-7	78.82	1.67702	0.187	0.003	0
Col15a1	C25-25	C25-25: Fibroblasts	C7-7	78.1066	1.91673	0.325	0.007	0
Nupr1	C25-25	C25-25: Fibroblasts	C7-7	76.3966	4.21345	0.688	0.037	0
Igfbp2	C25-25	C25-25: Fibroblasts	C7-7	75.9569	3.46571	0.525	0.023	0
Lama1	C25-25	C25-25: Fibroblasts	C7-7	72.2498	1.42224	0.253	0.004	0
Lamb1	C25-25	C25-25: Fibroblasts	C7-7	71.3715	1.6598	0.3	0.006	0
Serping1	C25-25	C25-25: Fibroblasts	C7-7	65.9344	2.37475	0.471	0.016	0
Efemp1	C25-25	C25-25: Fibroblasts	C7-7	65.7871	3.02887	0.542	0.024	0
Igfbp6	C25-25	C25-25: Fibroblasts	C7-7	60.028	1.47308	0.162	0.003	0
Islr	C25-25	C25-25: Fibroblasts	C7-7	59.5407	2.23442	0.452	0.016	0
Bmp6	C25-25	C25-25: Fibroblasts	C7-7	57.9612	1.62943	0.248	0.006	0
Bgn	C25-25	C25-25: Fibroblasts	C7-7	57.1006	2.70363	0.527	0.024	0
Serpinf1	C25-25	C25-25: Fibroblasts	C7-7	56.692	2.40973	0.446	0.018	0
Aox3	C25-25	C25-25: Fibroblasts	C7-7	56.385	0.860839	0.13	0.001	3.46522e-272
Wfdc2	C25-25	C25-25: Fibroblasts	C7-7	78.4545	2.12039	0.11	0.002	6.47426e-143
Tbx18	C25-25	C25-25: Fibroblasts	C7-7	55.2261	1.42126	0.271	0.006	0
Mgp	C25-25	C25-25: Fibroblasts	C7-7	54.8582	4.43535	0.469	0.037	0
Cyp1b1	C25-25	C25-25: Fibroblasts	C7-7	51.0934	1.32957	0.268	0.006	0
Col1a2	C25-25	C25-25: Fibroblasts	C7-7	51.0771	3.48974	0.643	0.043	0
Anxa1	C25-25	C25-25: Fibroblasts	C7-7	50.7632	3.70148	0.191	0.013	4.80348e-210
Mfap5	C25-25	C25-25: Fibroblasts	C7-7	49.8857	1.20935	0.164	0.003	0
Srpx2	C25-25	C25-25: Fibroblasts	C7-7	49.1392	0.722636	0.135	0.001	0
Col6a1	C25-25	C25-25: Fibroblasts	C7-7	47.9705	1.45856	0.295	0.008	0
Ogn	C25-25	C25-25: Fibroblasts	C7-7	46.7463	1.58761	0.264	0.008	0
Medag	C25-25	C25-25: Fibroblasts	C7-7	41.9587	0.844805	0.148	0.002	0
Cped1	C25-25	C25-25: Fibroblasts	C7-7	38.1872	2.30275	0.397	0.023	0
Edn3	C25-25	C25-25: Fibroblasts	C7-7	37.8581	1.79666	0.294	0.013	0
Clmp	C25-25	C25-25: Fibroblasts	C7-7	33.2253	1.2779	0.259	0.009	0
Ccn2	C25-25	C25-25: Fibroblasts	C7-7	31.9715	1.7904	0.249	0.013	0
Foxc2	C25-25	C25-25: Fibroblasts	C7-7	31.3142	0.590833	0.105	0.001	1.28343e-219
Shox2	C66-1	C66-1: GLU-1	C25-1	91.6508	1.08249	0.253	0.002	0
Tcf7l2	C66-1	C66-1: GLU-1	C25-1	16.6326	2.18408	0.494	0.064	0
Lhx9	C66-1	C66-1: GLU-1	C25-1	10.1495	0.683645	0.192	0.012	2.03697e-223
Ntng1	C66-1	C66-1: GLU-1	C25-1	5.5534	2.2895	0.814	0.335	0
Zic4	C66-1	C66-1: GLU-1	C25-1	4.12625	0.761154	0.308	0.056	1.39995e-285
Zic1	C66-1	C66-1: GLU-1	C25-1	3.26004	1.01289	0.485	0.15	0
Igf1	C66-1	C66-1: GLU-1	C25-1	3.45061	0.486327	0.148	0.02	6.12035e-147
Wls	C66-1	C66-1: GLU-1	C25-1	2.89278	0.520975	0.21	0.037	1.06235e-141
Wnt3	C66-1	C66-1: GLU-1	C25-1	2.47333	0.327352	0.135	0.017	1.38484e-146
Lef1	C66-1	C66-1: GLU-1	C25-1	2.61577	0.424179	0.147	0.023	1.31481e-133
Kitl	C66-1	C66-1: GLU-1	C25-1	2.43063	0.491439	0.182	0.036	2.3871e-135
Rnf207	C66-1	C66-1: GLU-1	C25-1	3.15605	0.692791	0.245	0.053	7.18407e-104
Nbl1	C66-1	C66-1: GLU-1	C25-1	2.43888	0.491416	0.133	0.026	1.33428e-116
2900064K03Rik	C66-1	C66-1: GLU-1	C25-1	3.20025	1.17578	0.361	0.132	3.47299e-84
Mir124-2hg	C66-1	C66-1: GLU-1	C25-1	2.34247	1.01646	0.506	0.219	2.10137e-102
Slitrk6	C66-1	C66-1: GLU-1	C25-1	1.72218	0.44257	0.178	0.045	1.88884e-131
Rmst	C66-1	C66-1: GLU-1	C25-1	1.74924	1.14046	0.657	0.428	1.11509e-118
Gm43670	C66-1	C66-1: GLU-1	C25-1	3.25728	1.50074	0.381	0.175	6.12147e-64
Cbln2	C66-1	C66-1: GLU-1	C25-1	1.6858	0.662491	0.284	0.111	1.22794e-91
Slc1a2	C66-1	C66-1: GLU-1	C25-1	1.73898	0.898334	0.421	0.217	2.26601e-85
Synpo2	C66-1	C66-1: GLU-1	C25-1	1.96313	0.385616	0.111	0.021	8.47665e-74
Gm42772	C66-1	C66-1: GLU-1	C25-1	2.16096	0.890979	0.324	0.133	9.71736e-66
Cpne7	C66-1	C66-1: GLU-1	C25-1	2.11323	1.00986	0.451	0.215	2.79274e-61
Slc29a1	C66-1	C66-1: GLU-1	C25-1	1.78144	0.665442	0.256	0.095	4.84253e-72
Syt7	C66-1	C66-1: GLU-1	C25-1	1.8139	0.95649	0.475	0.25	5.41705e-68
Necab1	C66-1	C66-1: GLU-1	C25-1	1.65156	0.666976	0.259	0.104	2.404e-73
Nr2f1	C66-1	C66-1: GLU-1	C25-1	1.5431	0.609687	0.285	0.112	6.98948e-70
Gm42769	C66-1	C66-1: GLU-1	C25-1	2.47204	1.03614	0.302	0.126	2.43796e-43
Gm10048	C66-1	C66-1: GLU-1	C25-1	2.39598	0.936774	0.265	0.103	2.76991e-39
Mef2c	C66-1	C66-1: GLU-1	C25-1	1.90339	1.05187	0.417	0.23	2.7892e-45
Cck	C66-1	C66-1: GLU-1	C25-1	1.57213	0.701294	0.203	0.09	2.09491e-51
Gm43048	C66-1	C66-1: GLU-1	C25-1	1.77455	0.558488	0.196	0.061	7.56638e-39
Ramp3	C66-1	C66-1: GLU-1	C25-1	1.65543	0.454431	0.101	0.027	4.26898e-37
Irx5	C66-2	C66-2: Irx5.GLU-2	C25-2	53.0084	0.670992	0.315	0.003	0
Foxa1	C66-2	C66-2: Irx5.GLU-2	C25-2	46.5193	0.404515	0.229	0.001	0
Lmx1a	C66-2	C66-2: Irx5.GLU-2	C25-2	43.99	0.67677	0.324	0.004	0
C130021I20Rik	C66-2	C66-2: Irx5.GLU-2	C25-2	38.4574	0.472837	0.243	0.002	0
Lmx1b	C66-2	C66-2: Irx5.GLU-2	C25-2	37.3049	0.453096	0.246	0.002	0
Irx3	C66-2	C66-2: Irx5.GLU-2	C25-2	35.1913	0.517519	0.271	0.003	0
Crnde	C66-2	C66-2: Irx5.GLU-2	C25-2	26.3196	0.494729	0.265	0.004	0
Pard3b	C66-2	C66-2: Irx5.GLU-2	C25-2	12.722	1.25928	0.393	0.038	0
Foxp2	C66-2	C66-2: Irx5.GLU-2	C25-2	9.49151	1.51927	0.605	0.096	0
Cd36	C66-2	C66-2: Irx5.GLU-2	C25-2	7.90879	0.357459	0.176	0.007	1.01993e-218
Pbx3	C66-2	C66-2: Irx5.GLU-2	C25-2	7.50501	1.49389	0.632	0.125	0
Adamts2	C66-2	C66-2: Irx5.GLU-2	C25-2	6.90373	0.850697	0.421	0.051	0
Nxph1	C66-2	C66-2: Irx5.GLU-2	C25-2	6.40624	2.041	0.768	0.244	0
Htr2c	C66-2	C66-2: Irx5.GLU-2	C25-2	6.13168	1.7325	0.721	0.203	0
Pitx2	C66-2	C66-2: Irx5.GLU-2	C25-2	7.6832	0.703209	0.294	0.026	1.63818e-159
Tac1	C66-2	C66-2: Irx5.GLU-2	C25-2	5.30863	1.79097	0.577	0.194	0
Iqcj	C66-2	C66-2: Irx5.GLU-2	C25-2	5.153	0.554086	0.278	0.029	4.29642e-253
Chrm3	C66-2	C66-2: Irx5.GLU-2	C25-2	5.07413	1.44826	0.486	0.138	1.16072e-225
Sgcd	C66-2	C66-2: Irx5.GLU-2	C25-2	4.63714	1.64832	0.466	0.165	1.53656e-269
Glra3	C66-2	C66-2: Irx5.GLU-2	C25-2	4.06883	1.15769	0.6	0.17	0
Ntng1	C66-2	C66-2: Irx5.GLU-2	C25-2	3.9102	1.6992	0.763	0.331	0
Galntl6	C66-2	C66-2: Irx5.GLU-2	C25-2	3.5884	1.65809	0.579	0.267	3.46058e-206
Dpyd	C66-2	C66-2: Irx5.GLU-2	C25-2	3.55287	1.12156	0.471	0.148	8.71496e-234
Ret	C66-2	C66-2: Irx5.GLU-2	C25-2	3.17933	0.4852	0.248	0.037	1.38153e-199
Pde4d	C66-2	C66-2: Irx5.GLU-2	C25-2	3.10057	1.66338	0.657	0.352	1.8671e-215
Ndst4	C66-2	C66-2: Irx5.GLU-2	C25-2	3.25313	0.815363	0.39	0.097	1.26156e-182
Fgd5	C66-2	C66-2: Irx5.GLU-2	C25-2	2.92779	0.375358	0.233	0.029	2.48746e-200
Plxdc2	C66-2	C66-2: Irx5.GLU-2	C25-2	2.7071	1.09157	0.557	0.224	2.26398e-221
C1ql3	C66-2	C66-2: Irx5.GLU-2	C25-2	2.69799	0.685402	0.432	0.109	0
Gm20754	C66-2	C66-2: Irx5.GLU-2	C25-2	4.0619	0.768467	0.258	0.048	6.19544e-127
Ndst3	C66-2	C66-2: Irx5.GLU-2	C25-2	2.79383	0.658272	0.364	0.085	3.49881e-181
Auts2	C66-2	C66-2: Irx5.GLU-2	C25-2	2.40648	1.34658	0.83	0.464	2.91757e-305
Sorcs3	C66-2	C66-2: Irx5.GLU-2	C25-2	2.32879	0.988636	0.635	0.269	9.49453e-195
Uncx	C66-2	C66-2: Irx5.GLU-2	C25-2	3.41654	0.442885	0.269	0.034	7.47961e-129
Nwd2	C66-2	C66-2: Irx5.GLU-2	C25-2	2.59163	0.576821	0.318	0.07	2.33043e-169
Klhl1	C66-2	C66-2: Irx5.GLU-2	C25-2	2.80082	0.816042	0.404	0.117	3.14455e-140
Unc5c	C66-2	C66-2: Irx5.GLU-2	C25-2	2.26226	1.21763	0.679	0.365	2.88863e-161
Trpm3	C66-2	C66-2: Irx5.GLU-2	C25-2	2.6983	1.2014	0.556	0.247	1.31114e-134
Fstl5	C66-2	C66-2: Irx5.GLU-2	C25-2	2.17896	0.982804	0.622	0.28	4.03356e-159
Zfp804a	C66-2	C66-2: Irx5.GLU-2	C25-2	2.47882	0.884462	0.425	0.151	2.21414e-139
Fras1	C66-2	C66-2: Irx5.GLU-2	C25-2	2.88763	0.585201	0.3	0.06	1.99693e-111
Igsf11	C66-2	C66-2: Irx5.GLU-2	C25-2	1.93149	0.301446	0.172	0.026	6.27152e-157
Satb1	C66-2	C66-2: Irx5.GLU-2	C25-2	1.88422	0.605642	0.335	0.107	1.69624e-159
Cpne7	C66-2	C66-2: Irx5.GLU-2	C25-2	2.32661	0.951185	0.52	0.212	7.01009e-121
Ccdc85a	C66-2	C66-2: Irx5.GLU-2	C25-2	1.91233	0.930703	0.675	0.328	5.81893e-145
Zfp618	C66-2	C66-2: Irx5.GLU-2	C25-2	2.10945	0.667739	0.416	0.131	6.55349e-130
Ctnnd2	C66-2	C66-2: Irx5.GLU-2	C25-2	1.79416	1.11799	0.734	0.457	2.92935e-151
Necab1	C66-2	C66-2: Irx5.GLU-2	C25-2	1.86936	0.511669	0.368	0.1	1.92162e-142
Pwwp3b	C66-2	C66-2: Irx5.GLU-2	C25-2	1.81974	0.435796	0.308	0.073	3.79662e-139
Rmst	C66-2	C66-2: Irx5.GLU-2	C25-2	1.98609	1.04092	0.808	0.423	2.18068e-124
Ebf3	C66-3	C66-3: Nxph4.GLU-2	C25-2	15.0878	0.979725	0.307	0.019	0
Nxph4	C66-3	C66-3: Nxph4.GLU-2	C25-2	6.17581	0.873551	0.303	0.042	2.54543e-303
Sim1	C66-3	C66-3: Nxph4.GLU-2	C25-2	5.10168	0.695683	0.285	0.038	0
Col11a1	C66-3	C66-3: Nxph4.GLU-2	C25-2	4.3796	1.24789	0.364	0.103	6.863e-231
Pou3f2	C66-3	C66-3: Nxph4.GLU-2	C25-2	2.93104	0.675595	0.281	0.064	5.16048e-234
Otp	C66-3	C66-3: Nxph4.GLU-2	C25-2	2.71712	0.697977	0.326	0.083	0
Calcr	C66-3	C66-3: Nxph4.GLU-2	C25-2	1.67498	0.537388	0.239	0.076	1.66754e-206
Zfp536	C66-3	C66-3: Nxph4.GLU-2	C25-2	2.08124	0.63342	0.298	0.09	3.99867e-157
Dach1	C66-3	C66-3: Nxph4.GLU-2	C25-2	1.91832	0.689645	0.241	0.086	7.01881e-160
Zeb2	C66-3	C66-3: Nxph4.GLU-2	C25-2	2.20334	0.530434	0.161	0.038	7.64852e-129
Cbln2	C66-3	C66-3: Nxph4.GLU-2	C25-2	1.72696	0.657321	0.288	0.109	3.33033e-147
Mdga1	C66-3	C66-3: Nxph4.GLU-2	C25-2	1.70394	0.453853	0.213	0.056	2.50686e-132
Tafa1	C66-3	C66-3: Nxph4.GLU-2	C25-2	2.03354	1.09038	0.441	0.236	2.5095e-62
Trh	C66-4	C66-4: Trh.GLU-2	C25-2	45.3838	4.00659	0.622	0.054	0
Ebf1	C66-4	C66-4: Trh.GLU-2	C25-2	21.5004	1.67449	0.32	0.024	0
Otp	C66-4	C66-4: Trh.GLU-2	C25-2	8.91698	1.36356	0.496	0.075	0
Sim1	C66-4	C66-4: Trh.GLU-2	C25-2	8.01839	0.813807	0.334	0.033	0
Asic4	C66-4	C66-4: Trh.GLU-2	C25-2	6.17663	0.475126	0.155	0.011	0
Onecut2	C66-4	C66-4: Trh.GLU-2	C25-2	4.4288	0.89085	0.347	0.069	0
Cbln1	C66-4	C66-4: Trh.GLU-2	C25-2	3.86766	1.16526	0.467	0.14	0
Uncx	C66-4	C66-4: Trh.GLU-2	C25-2	3.73576	0.552825	0.222	0.032	0
Unc13c	C66-4	C66-4: Trh.GLU-2	C25-2	3.59775	1.13248	0.466	0.146	0
Gm2694	C66-4	C66-4: Trh.GLU-2	C25-2	3.35253	0.917445	0.39	0.106	0
Sncg	C66-4	C66-4: Trh.GLU-2	C25-2	3.20859	0.877686	0.222	0.06	1.66711e-282
Sall3	C66-4	C66-4: Trh.GLU-2	C25-2	3.18858	0.343386	0.129	0.013	0
Mdga1	C66-4	C66-4: Trh.GLU-2	C25-2	3.05181	0.63875	0.257	0.053	0
Cbln2	C66-4	C66-4: Trh.GLU-2	C25-2	2.49999	0.937497	0.287	0.107	3.66794e-269
Adcyap1	C66-4	C66-4: Trh.GLU-2	C25-2	2.43813	0.928026	0.443	0.168	0
Nxph4	C66-4	C66-4: Trh.GLU-2	C25-2	2.34935	0.558764	0.184	0.043	0
Zic1	C66-4	C66-4: Trh.GLU-2	C25-2	2.09574	0.765446	0.396	0.144	0
Zic4	C66-4	C66-4: Trh.GLU-2	C25-2	2.03421	0.503887	0.217	0.053	1.3762e-262
Gpc5	C66-4	C66-4: Trh.GLU-2	C25-2	1.96393	1.02913	0.228	0.119	3.92645e-259
Slc17a6	C66-4	C66-4: Trh.GLU-2	C25-2	1.88778	0.880175	0.636	0.296	0
Sst	C66-5	C66-5: Tent5a.GLU-2	C25-2	12.7627	4.36363	0.66	0.225	4.70437e-218
Prdm8	C66-5	C66-5: Tent5a.GLU-2	C25-2	11.0797	0.636155	0.208	0.011	9.43733e-227
Otp	C66-5	C66-5: Tent5a.GLU-2	C25-2	8.64028	1.45381	0.522	0.087	1.76421e-263
Crh	C66-5	C66-5: Tent5a.GLU-2	C25-2	17.8995	1.561	0.171	0.014	9.5413e-95
Tent5a	C66-5	C66-5: Tent5a.GLU-2	C25-2	7.43942	1.5241	0.492	0.1	9.38872e-208
Masp1	C66-5	C66-5: Tent5a.GLU-2	C25-2	7.12267	0.732785	0.242	0.024	8.41413e-182
Nhlh2	C66-5	C66-5: Tent5a.GLU-2	C25-2	6.33185	0.913056	0.318	0.045	3.51437e-179
Pgf	C66-5	C66-5: Tent5a.GLU-2	C25-2	5.4948	0.787785	0.278	0.039	6.67671e-183
Col12a1	C66-5	C66-5: Tent5a.GLU-2	C25-2	6.01234	0.796155	0.218	0.028	2.83843e-145
Agtr1a	C66-5	C66-5: Tent5a.GLU-2	C25-2	5.83792	0.527721	0.176	0.015	2.42193e-140
Tns1	C66-5	C66-5: Tent5a.GLU-2	C25-2	4.85972	0.670306	0.173	0.023	1.94411e-110
Sim1	C66-5	C66-5: Tent5a.GLU-2	C25-2	3.67122	0.636543	0.247	0.042	1.02824e-134
Ramp1	C66-5	C66-5: Tent5a.GLU-2	C25-2	4.00482	1.03992	0.361	0.093	8.35436e-119
5330429C05Rik	C66-5	C66-5: Tent5a.GLU-2	C25-2	4.53197	0.381194	0.106	0.008	6.39421e-100
Fezf2	C66-5	C66-5: Tent5a.GLU-2	C25-2	3.79092	0.38203	0.128	0.012	1.18852e-90
Pou3f2	C66-5	C66-5: Tent5a.GLU-2	C25-2	3.69778	0.853334	0.298	0.068	4.28008e-89
Angpt1	C66-5	C66-5: Tent5a.GLU-2	C25-2	2.80466	0.674707	0.211	0.05	3.9613e-89
Zeb2	C66-5	C66-5: Tent5a.GLU-2	C25-2	3.04828	0.634414	0.196	0.04	6.07076e-60
Vgll3	C66-5	C66-5: Tent5a.GLU-2	C25-2	2.05108	0.304457	0.127	0.018	2.63999e-79
Stk26	C66-5	C66-5: Tent5a.GLU-2	C25-2	2.15064	0.529713	0.202	0.049	5.15148e-55
Cartpt	C66-5	C66-5: Tent5a.GLU-2	C25-2	1.72758	0.888075	0.497	0.255	5.25719e-62
Necab1	C66-5	C66-5: Tent5a.GLU-2	C25-2	1.81587	0.666665	0.285	0.104	7.37638e-59
Shisal2a	C66-5	C66-5: Tent5a.GLU-2	C25-2	1.97145	0.503655	0.136	0.034	2.02857e-46
Nr3c1	C66-5	C66-5: Tent5a.GLU-2	C25-2	1.50335	0.890536	0.497	0.294	2.33733e-59
Sfrp2	C66-5	C66-5: Tent5a.GLU-2	C25-2	2.47378	0.609974	0.145	0.035	2.49219e-35
Ebf3	C66-5	C66-5: Tent5a.GLU-2	C25-2	1.97137	0.460601	0.106	0.024	1.7275e-43
Klf4	C66-5	C66-5: Tent5a.GLU-2	C25-2	2.05596	0.51399	0.159	0.039	9.07127e-35
Lhx5	C66-5	C66-5: Tent5a.GLU-2	C25-2	1.68178	0.498666	0.171	0.05	7.38956e-39
Serpinf1	C66-5	C66-5: Tent5a.GLU-2	C25-2	1.97558	0.385479	0.122	0.023	1.54267e-23
Samd3	C66-6	C66-6: Samd3.GLU-2	C25-2	75.0826	0.863019	0.26	0.002	0
Tbr1	C66-6	C66-6: Samd3.GLU-2	C25-2	45.6781	0.907512	0.301	0.005	0
Mab21l1	C66-6	C66-6: Samd3.GLU-2	C25-2	38.7248	0.614679	0.188	0.002	4.25391e-163
Lhx9	C66-6	C66-6: Samd3.GLU-2	C25-2	6.00863	0.459258	0.156	0.011	9.07408e-149
Slc17a6	C66-6	C66-6: Samd3.GLU-2	C25-2	3.94669	1.53171	0.772	0.299	0
Emx2	C66-6	C66-6: Samd3.GLU-2	C25-2	5.84461	0.35888	0.113	0.006	2.88284e-107
Nxph4	C66-6	C66-6: Samd3.GLU-2	C25-2	2.82405	0.574807	0.225	0.045	3.01511e-180
Mab21l2	C66-6	C66-6: Samd3.GLU-2	C25-2	6.19809	0.383952	0.112	0.006	8.86875e-77
Tcf7l2	C66-6	C66-6: Samd3.GLU-2	C25-2	4.38157	1.59107	0.178	0.064	8.67876e-100
Lhx5	C66-6	C66-6: Samd3.GLU-2	C25-2	2.72814	0.568846	0.234	0.048	6.06064e-137
C1ql1	C66-6	C66-6: Samd3.GLU-2	C25-2	4.18958	0.64455	0.103	0.015	7.86096e-84
Gabra1	C66-6	C66-6: Samd3.GLU-2	C25-2	2.47264	1.50788	0.691	0.421	2.8644e-102
Meis2	C66-6	C66-6: Samd3.GLU-2	C25-2	6.59596	1.1762	0.285	0.05	8.56885e-27
Nefm	C66-6	C66-6: Samd3.GLU-2	C25-2	2.75184	1.32666	0.418	0.201	3.37813e-57
Vamp1	C66-6	C66-6: Samd3.GLU-2	C25-2	1.85878	0.819299	0.362	0.159	4.90746e-76
Sncg	C66-6	C66-6: Samd3.GLU-2	C25-2	2.13991	0.769404	0.177	0.063	2.98667e-56
Rspo3	C66-6	C66-6: Samd3.GLU-2	C25-2	1.62706	0.454619	0.135	0.037	1.26275e-59
Aldoc	C66-6	C66-6: Samd3.GLU-2	C25-2	1.74855	1.05714	0.654	0.395	6.0588e-54
Gsta4	C66-6	C66-6: Samd3.GLU-2	C25-2	1.59338	0.680666	0.308	0.131	1.55718e-25
Emx2	C66-7	C66-7: Foxb1.GLU-2	C25-2	39.9541	0.620405	0.321	0.004	1.72873e-286
Ebf3	C66-7	C66-7: Foxb1.GLU-2	C25-2	33.6307	1.26431	0.531	0.019	0
Emx2os	C66-7	C66-7: Foxb1.GLU-2	C25-2	26.213	0.451948	0.231	0.003	3.75312e-237
B230323A14Rik	C66-7	C66-7: Foxb1.GLU-2	C25-2	20.5136	1.2409	0.528	0.031	2.64748e-275
Dkk2	C66-7	C66-7: Foxb1.GLU-2	C25-2	16.3692	0.624249	0.235	0.008	5.11054e-201
Uncx	C66-7	C66-7: Foxb1.GLU-2	C25-2	10.4541	0.839207	0.435	0.034	1.86691e-223
Gm20754	C66-7	C66-7: Foxb1.GLU-2	C25-2	10.0085	1.38536	0.353	0.048	2.90823e-247
Stxbp6	C66-7	C66-7: Foxb1.GLU-2	C25-2	8.7864	1.41761	0.625	0.1	0
Cck	C66-7	C66-7: Foxb1.GLU-2	C25-2	9.47515	1.73911	0.473	0.086	7.10777e-175
Zfp536	C66-7	C66-7: Foxb1.GLU-2	C25-2	7.56766	1.17227	0.58	0.089	6.99341e-295
Chrm3	C66-7	C66-7: Foxb1.GLU-2	C25-2	7.18963	1.68038	0.598	0.139	3.12212e-254
Foxb1	C66-7	C66-7: Foxb1.GLU-2	C25-2	15.3659	0.912467	0.42	0.024	1.67146e-93
Sim1	C66-7	C66-7: Foxb1.GLU-2	C25-2	8.0311	0.80311	0.399	0.039	7.90837e-176
Pcsk5	C66-7	C66-7: Foxb1.GLU-2	C25-2	6.58283	1.19798	0.543	0.098	2.43882e-255
Tmem163	C66-7	C66-7: Foxb1.GLU-2	C25-2	6.42958	1.6748	0.786	0.204	0
6330411D24Rik	C66-7	C66-7: Foxb1.GLU-2	C25-2	6.23809	1.13279	0.401	0.072	4.49794e-203
Synpr	C66-7	C66-7: Foxb1.GLU-2	C25-2	5.19651	1.46241	0.731	0.205	0
Tafa1	C66-7	C66-7: Foxb1.GLU-2	C25-2	5.88155	1.89883	0.73	0.235	3.47693e-159
Nxph1	C66-7	C66-7: Foxb1.GLU-2	C25-2	4.5184	1.63529	0.687	0.248	8.42844e-238
Klhl1	C66-7	C66-7: Foxb1.GLU-2	C25-2	4.83969	1.13989	0.5	0.117	3.30934e-186
Rgs6	C66-7	C66-7: Foxb1.GLU-2	C25-2	7.31274	1.31922	0.448	0.08	2.02543e-122
Rmst	C66-7	C66-7: Foxb1.GLU-2	C25-2	4.34585	1.96488	0.939	0.424	0
Nxph4	C66-7	C66-7: Foxb1.GLU-2	C25-2	8.23046	0.815631	0.443	0.043	1.47281e-102
Pde11a	C66-7	C66-7: Foxb1.GLU-2	C25-2	5.31406	0.674477	0.259	0.032	1.87064e-130
Lhx1	C66-7	C66-7: Foxb1.GLU-2	C25-2	3.43928	0.703792	0.517	0.105	2.58449e-190
Fezf2	C66-7	C66-7: Foxb1.GLU-2	C25-2	5.51135	0.32594	0.185	0.01	1.71681e-117
Syndig1	C66-7	C66-7: Foxb1.GLU-2	C25-2	3.37077	0.862138	0.519	0.132	3.20403e-178
Brinp3	C66-7	C66-7: Foxb1.GLU-2	C25-2	2.87702	1.54242	0.885	0.474	1.65559e-239
Erbb4	C66-7	C66-7: Foxb1.GLU-2	C25-2	4.32362	1.74178	0.56	0.225	7.63839e-133
Hs3st4	C66-7	C66-7: Foxb1.GLU-2	C25-2	3.34755	1.13669	0.588	0.199	1.4628e-168
Grid1	C66-7	C66-7: Foxb1.GLU-2	C25-2	3.02487	1.29449	0.686	0.293	3.27993e-182
Prkg1	C66-7	C66-7: Foxb1.GLU-2	C25-2	3.27987	1.5356	0.612	0.286	5.89544e-160
Cpne4	C66-7	C66-7: Foxb1.GLU-2	C25-2	3.23045	0.994438	0.548	0.168	1.69803e-161
Nkx2-4	C66-7	C66-7: Foxb1.GLU-2	C25-2	3.99515	0.462596	0.284	0.032	1.05675e-126
Ptpre	C66-7	C66-7: Foxb1.GLU-2	C25-2	2.47194	0.890653	0.654	0.235	1.25857e-209
Ephb1	C66-7	C66-7: Foxb1.GLU-2	C25-2	3.0572	1.00903	0.608	0.2	1.09704e-157
Pde4b	C66-7	C66-7: Foxb1.GLU-2	C25-2	3.04878	1.34627	0.735	0.324	3.81315e-154
Spock1	C66-7	C66-7: Foxb1.GLU-2	C25-2	2.12952	1.11444	0.792	0.414	1.42515e-252
Lhx1os	C66-7	C66-7: Foxb1.GLU-2	C25-2	2.16437	0.568502	0.532	0.139	1.02627e-190
Lpcat2	C66-7	C66-7: Foxb1.GLU-2	C25-2	3.48517	0.601276	0.312	0.053	1.76583e-113
Plpp4	C66-7	C66-7: Foxb1.GLU-2	C25-2	3.00623	0.566524	0.328	0.061	2.27391e-128
Nwd2	C66-7	C66-7: Foxb1.GLU-2	C25-2	3.25298	0.667279	0.35	0.071	2.07371e-116
Rskr	C66-7	C66-7: Foxb1.GLU-2	C25-2	2.94875	0.742391	0.424	0.106	8.56989e-128
Sfta3-ps	C66-7	C66-7: Foxb1.GLU-2	C25-2	4.18779	0.826538	0.455	0.089	1.11467e-77
Wnt7a	C66-7	C66-7: Foxb1.GLU-2	C25-2	3.13086	0.327995	0.209	0.021	1.3835e-98
Runx1t1	C66-7	C66-7: Foxb1.GLU-2	C25-2	2.40905	0.877496	0.592	0.215	6.13332e-125
Slc9a9	C66-7	C66-7: Foxb1.GLU-2	C25-2	2.6459	0.769157	0.343	0.099	1.51562e-108
Car8	C66-7	C66-7: Foxb1.GLU-2	C25-2	2.63414	0.419512	0.269	0.042	4.14957e-108
Pou3f3	C66-7	C66-7: Foxb1.GLU-2	C25-2	2.7711	0.452968	0.311	0.05	4.27738e-100
Tenm2	C66-7	C66-7: Foxb1.GLU-2	C25-2	2.93428	1.6873	0.792	0.455	4.87819e-90
Lmx1a	C66-8	C66-8: Lmx1a.GLU-2	C25-2	39.3259	0.810844	0.387	0.007	4.77069e-289
Ebf3	C66-8	C66-8: Lmx1a.GLU-2	C25-2	38.4236	1.48279	0.595	0.022	0
Neurod6	C66-8	C66-8: Lmx1a.GLU-2	C25-2	36.6835	0.454754	0.241	0.002	3.60134e-196
Ebf1	C66-8	C66-8: Lmx1a.GLU-2	C25-2	23.1485	1.59645	0.463	0.031	0
Pitx2	C66-8	C66-8: Lmx1a.GLU-2	C25-2	22.7102	1.30769	0.52	0.029	1.5531e-191
Crhbp	C66-8	C66-8: Lmx1a.GLU-2	C25-2	20.7339	1.481	0.293	0.02	1.8432e-197
Ebf2	C66-8	C66-8: Lmx1a.GLU-2	C25-2	18.1418	0.928947	0.331	0.016	8.80992e-256
Zeb2	C66-8	C66-8: Lmx1a.GLU-2	C25-2	13.5537	1.19416	0.453	0.039	1.74996e-301
Irx5	C66-8	C66-8: Lmx1a.GLU-2	C25-2	16.7924	0.562088	0.238	0.007	9.39279e-130
Zfp536	C66-8	C66-8: Lmx1a.GLU-2	C25-2	10.6094	1.53449	0.642	0.092	1.54446e-241
Arhgap15	C66-8	C66-8: Lmx1a.GLU-2	C25-2	12.3269	0.521522	0.259	0.01	1.94949e-165
Chrna6	C66-8	C66-8: Lmx1a.GLU-2	C25-2	22.7856	0.337565	0.134	0.001	2.58686e-87
C130021I20Rik	C66-8	C66-8: Lmx1a.GLU-2	C25-2	16.9296	0.445516	0.227	0.005	3.33324e-108
Adamts2	C66-8	C66-8: Lmx1a.GLU-2	C25-2	9.7448	1.1761	0.463	0.055	9.49106e-178
Etl4	C66-8	C66-8: Lmx1a.GLU-2	C25-2	9.26027	2.23406	0.542	0.13	1.58827e-160
Barhl2	C66-8	C66-8: Lmx1a.GLU-2	C25-2	11.262	0.429481	0.235	0.008	1.13131e-131
Klhl1	C66-8	C66-8: Lmx1a.GLU-2	C25-2	6.40833	1.40727	0.55	0.12	2.37721e-175
Tcf4	C66-8	C66-8: Lmx1a.GLU-2	C25-2	5.20496	1.84428	0.888	0.314	1.70303e-295
Ntn1	C66-8	C66-8: Lmx1a.GLU-2	C25-2	7.68558	0.540392	0.255	0.017	1.88149e-134
Erbb4	C66-8	C66-8: Lmx1a.GLU-2	C25-2	5.69394	1.94344	0.667	0.227	2.48765e-177
C1ql1	C66-8	C66-8: Lmx1a.GLU-2	C25-2	10.6538	0.96853	0.186	0.016	6.3967e-83
Nxph1	C66-8	C66-8: Lmx1a.GLU-2	C25-2	4.95038	1.69267	0.736	0.251	9.84459e-177
Col18a1	C66-8	C66-8: Lmx1a.GLU-2	C25-2	5.73133	0.764177	0.299	0.039	1.77401e-131
Adamtsl1	C66-8	C66-8: Lmx1a.GLU-2	C25-2	9.28868	1.33507	0.326	0.046	2.6355e-80
Pthlh	C66-8	C66-8: Lmx1a.GLU-2	C25-2	6.41206	0.626957	0.224	0.021	1.67131e-112
Foxa1	C66-8	C66-8: Lmx1a.GLU-2	C25-2	9.26113	0.324952	0.17	0.005	7.88011e-76
Tafa2	C66-8	C66-8: Lmx1a.GLU-2	C25-2	5.66813	1.40343	0.52	0.128	1.79422e-117
Calcrl	C66-8	C66-8: Lmx1a.GLU-2	C25-2	5.17744	0.542614	0.228	0.023	7.45715e-111
Rgs6	C66-8	C66-8: Lmx1a.GLU-2	C25-2	7.37001	1.30429	0.468	0.082	4.18924e-66
Prdm8	C66-8	C66-8: Lmx1a.GLU-2	C25-2	4.54422	0.317039	0.171	0.011	1.96889e-91
Nxph3	C66-8	C66-8: Lmx1a.GLU-2	C25-2	3.90022	0.359729	0.205	0.018	3.75313e-98
Epha10	C66-8	C66-8: Lmx1a.GLU-2	C25-2	3.29687	0.918331	0.577	0.16	8.59552e-105
Dach1	C66-8	C66-8: Lmx1a.GLU-2	C25-2	3.91107	0.901775	0.385	0.088	1.97725e-83
Col11a1	C66-8	C66-8: Lmx1a.GLU-2	C25-2	4.99785	1.26409	0.426	0.107	6.89104e-65
Rmst	C66-8	C66-8: Lmx1a.GLU-2	C25-2	2.87882	1.36616	0.903	0.428	3.6232e-98
Nell1	C66-8	C66-8: Lmx1a.GLU-2	C25-2	2.58909	1.21786	0.573	0.269	1.8922e-100
Egfem1	C66-8	C66-8: Lmx1a.GLU-2	C25-2	4.01695	1.41286	0.434	0.152	2.9302e-59
Ret	C66-8	C66-8: Lmx1a.GLU-2	C25-2	3.26206	0.516387	0.258	0.04	2.34695e-72
Uncx	C66-8	C66-8: Lmx1a.GLU-2	C25-2	4.70251	0.561935	0.317	0.037	1.2801e-47
C130071C03Rik	C66-8	C66-8: Lmx1a.GLU-2	C25-2	2.81747	0.816054	0.472	0.136	2.25816e-78
Runx1t1	C66-8	C66-8: Lmx1a.GLU-2	C25-2	2.73553	0.990606	0.601	0.217	1.63265e-79
Pde3a	C66-8	C66-8: Lmx1a.GLU-2	C25-2	3.14847	0.514654	0.207	0.033	9.82103e-65
Rasgef1b	C66-8	C66-8: Lmx1a.GLU-2	C25-2	2.67206	0.867483	0.498	0.161	4.50775e-73
Sema5a	C66-8	C66-8: Lmx1a.GLU-2	C25-2	2.13118	0.798132	0.501	0.187	6.48184e-91
Plch1	C66-8	C66-8: Lmx1a.GLU-2	C25-2	2.75984	0.474018	0.261	0.044	5.36278e-70
Galntl6	C66-8	C66-8: Lmx1a.GLU-2	C25-2	3.0003	1.48654	0.55	0.272	4.22124e-60
Unc13c	C66-8	C66-8: Lmx1a.GLU-2	C25-2	4.07726	1.21153	0.524	0.155	3.73811e-44
Nkain3	C66-8	C66-8: Lmx1a.GLU-2	C25-2	2.35144	0.941531	0.491	0.196	2.38913e-75
Fras1	C66-8	C66-8: Lmx1a.GLU-2	C25-2	4.25568	0.861911	0.315	0.063	5.35412e-41
Igfbp4	C66-8	C66-8: Lmx1a.GLU-2	C25-2	2.56202	0.303969	0.176	0.02	5.71824e-62
Sln	C66-9	C66-9: Sln.GLU-2	C25-2	579.42	4.28565	0.675	0.004	4.58414e-296
Ebf2	C66-9	C66-9: Sln.GLU-2	C25-2	87.564	2.1952	0.717	0.017	2.2528e-290
Tbr1	C66-9	C66-9: Sln.GLU-2	C25-2	90.9539	1.61631	0.618	0.01	1.6536e-181
Ctxn3	C66-9	C66-9: Sln.GLU-2	C25-2	69.4457	3.04142	0.684	0.029	1.03716e-254
Postn	C66-9	C66-9: Sln.GLU-2	C25-2	51.9126	0.967315	0.321	0.005	2.1969e-135
Ebf3	C66-9	C66-9: Sln.GLU-2	C25-2	33.1461	1.51214	0.547	0.024	2.1139e-228
Kitl	C66-9	C66-9: Sln.GLU-2	C25-2	31.1709	1.7689	0.651	0.036	5.4192e-160
Fam129a	C66-9	C66-9: Sln.GLU-2	C25-2	39.7902	0.646996	0.245	0.003	5.7814e-109
Cpne9	C66-9	C66-9: Sln.GLU-2	C25-2	21.4554	1.98968	0.646	0.059	1.07079e-177
A730046J19Rik	C66-9	C66-9: Sln.GLU-2	C25-2	38.7026	0.872171	0.354	0.007	7.01091e-86
Clec1a	C66-9	C66-9: Sln.GLU-2	C25-2	36.8059	0.608362	0.241	0.003	1.78786e-86
Samd3	C66-9	C66-9: Sln.GLU-2	C25-2	34.3749	0.891201	0.269	0.006	1.20377e-63
Sfrp2	C66-9	C66-9: Sln.GLU-2	C25-2	20.2661	1.41666	0.514	0.035	2.00028e-99
Pdlim3	C66-9	C66-9: Sln.GLU-2	C25-2	26.58	0.595963	0.222	0.004	4.17285e-69
Cck	C66-9	C66-9: Sln.GLU-2	C25-2	18.7629	2.75835	0.618	0.09	7.24873e-97
Ebf1	C66-9	C66-9: Sln.GLU-2	C25-2	18.062	1.22577	0.5	0.033	8.34795e-97
Epha3	C66-9	C66-9: Sln.GLU-2	C25-2	12.1583	1.32056	0.533	0.057	7.47222e-119
Inka2	C66-9	C66-9: Sln.GLU-2	C25-2	17.9169	0.778997	0.321	0.013	1.24712e-78
Cxcl13	C66-9	C66-9: Sln.GLU-2	C25-2	40.9555	0.359259	0.113	0	3.58157e-34
Fzd7	C66-9	C66-9: Sln.GLU-2	C25-2	17.729	0.466554	0.189	0.004	3.68746e-76
Zfp114	C66-9	C66-9: Sln.GLU-2	C25-2	15.7118	0.698304	0.269	0.011	7.28429e-77
Mab21l2	C66-9	C66-9: Sln.GLU-2	C25-2	21.1534	0.773906	0.245	0.008	4.3377e-54
Nefm	C66-9	C66-9: Sln.GLU-2	C25-2	10.4328	2.6339	0.811	0.204	2.92781e-94
Lhx1os	C66-9	C66-9: Sln.GLU-2	C25-2	5.86625	1.2172	0.693	0.143	3.3152e-157
Sema3a	C66-9	C66-9: Sln.GLU-2	C25-2	11.0059	1.12756	0.448	0.045	3.56317e-77
Igf1	C66-9	C66-9: Sln.GLU-2	C25-2	10.1827	0.718009	0.311	0.021	2.23582e-69
Wfdc1	C66-9	C66-9: Sln.GLU-2	C25-2	14.5961	0.43964	0.165	0.004	2.32027e-45
Trpc3	C66-9	C66-9: Sln.GLU-2	C25-2	8.38355	0.842677	0.387	0.038	7.8044e-74
Hs3st1	C66-9	C66-9: Sln.GLU-2	C25-2	6.82842	1.25209	0.528	0.096	2.21931e-84
Penk	C66-9	C66-9: Sln.GLU-2	C25-2	11.5152	2.65979	0.722	0.166	2.06295e-44
Prkg2	C66-9	C66-9: Sln.GLU-2	C25-2	5.74243	0.844475	0.373	0.054	3.15386e-67
Zfp503	C66-9	C66-9: Sln.GLU-2	C25-2	8.06439	0.808624	0.368	0.036	5.76802e-44
Slc17a6	C66-9	C66-9: Sln.GLU-2	C25-2	3.67153	1.35639	0.83	0.306	6.55e-87
Pcsk1	C66-9	C66-9: Sln.GLU-2	C25-2	4.80418	1.18875	0.585	0.144	3.53235e-63
Adgrd1	C66-9	C66-9: Sln.GLU-2	C25-2	6.3303	0.361732	0.104	0.005	2.7215e-46
Klf9	C66-9	C66-9: Sln.GLU-2	C25-2	4.68506	1.79169	0.807	0.308	5.55672e-58
Plcb4	C66-9	C66-9: Sln.GLU-2	C25-2	3.55466	1.60615	0.84	0.379	7.68782e-72
Fxyd7	C66-9	C66-9: Sln.GLU-2	C25-2	3.99222	1.81101	0.797	0.361	4.31568e-62
Homer2	C66-9	C66-9: Sln.GLU-2	C25-2	3.89946	0.887464	0.434	0.098	2.8709e-58
Arl4d	C66-9	C66-9: Sln.GLU-2	C25-2	9.10912	0.481539	0.226	0.011	7.70948e-23
Hopx	C66-9	C66-9: Sln.GLU-2	C25-2	5.35614	0.865223	0.259	0.041	7.81564e-37
Rgs6	C66-9	C66-9: Sln.GLU-2	C25-2	2.65224	0.619343	0.363	0.084	8.66911e-71
Epha4	C66-9	C66-9: Sln.GLU-2	C25-2	3.909	1.4556	0.665	0.247	4.7183e-46
Mab21l1	C66-9	C66-9: Sln.GLU-2	C25-2	8.08852	0.37915	0.127	0.005	2.54418e-22
Rab3b	C66-9	C66-9: Sln.GLU-2	C25-2	4.1335	1.53092	0.755	0.279	8.41123e-43
Cnga3	C66-9	C66-9: Sln.GLU-2	C25-2	6.36273	0.400451	0.142	0.008	1.29248e-27
Sparcl1	C66-9	C66-9: Sln.GLU-2	C25-2	3.05824	1.4277	0.783	0.365	3.79881e-55
Lhx1	C66-9	C66-9: Sln.GLU-2	C25-2	2.74992	0.695383	0.434	0.109	3.81083e-61
Rbms1	C66-9	C66-9: Sln.GLU-2	C25-2	3.20985	1.00047	0.538	0.167	3.56585e-52
Ak5	C66-9	C66-9: Sln.GLU-2	C25-2	3.14805	1.1329	0.627	0.225	5.90309e-49
Fezf1	C66-10	C66-10: Fezf1.GLU-3	C25-3	9.02953	1.16684	0.502	0.064	0
Epha6	C66-10	C66-10: Fezf1.GLU-3	C25-3	4.33972	1.41417	0.49	0.159	8.08108e-289
Cntnap5b	C66-10	C66-10: Fezf1.GLU-3	C25-3	3.85507	1.18686	0.431	0.132	4.51245e-231
Gpr88	C66-10	C66-10: Fezf1.GLU-3	C25-3	3.67258	0.807753	0.34	0.074	7.54772e-292
Sox14	C66-10	C66-10: Fezf1.GLU-3	C25-3	3.37871	0.45238	0.238	0.031	0
Hs3st4	C66-10	C66-10: Fezf1.GLU-3	C25-3	3.0931	1.04206	0.56	0.188	1.18714e-257
Plcl1	C66-10	C66-10: Fezf1.GLU-3	C25-3	2.84091	1.05109	0.572	0.211	0
Mgat4c	C66-10	C66-10: Fezf1.GLU-3	C25-3	2.78855	1.40525	0.761	0.383	0
Brinp3	C66-10	C66-10: Fezf1.GLU-3	C25-3	2.78235	1.45098	0.883	0.46	0
Npffr1	C66-10	C66-10: Fezf1.GLU-3	C25-3	2.77861	0.561153	0.306	0.061	0
Luzp2	C66-10	C66-10: Fezf1.GLU-3	C25-3	2.64349	1.12973	0.591	0.252	2.02465e-284
Ncam2	C66-10	C66-10: Fezf1.GLU-3	C25-3	2.57049	1.32933	0.757	0.391	0
Tafa1	C66-10	C66-10: Fezf1.GLU-3	C25-3	2.50606	1.19336	0.482	0.229	0
Alk	C66-10	C66-10: Fezf1.GLU-3	C25-3	2.34691	0.691788	0.362	0.106	2.64111e-240
Nkx2-1	C66-10	C66-10: Fezf1.GLU-3	C25-3	2.20897	0.651746	0.443	0.13	4.16634e-267
Tmcc3	C66-10	C66-10: Fezf1.GLU-3	C25-3	2.18619	0.917484	0.609	0.255	0
Cntnap5a	C66-10	C66-10: Fezf1.GLU-3	C25-3	2.18191	1.13459	0.824	0.428	0
Slc17a6	C66-10	C66-10: Fezf1.GLU-3	C25-3	2.16939	0.851207	0.733	0.287	0
Cdh13	C66-10	C66-10: Fezf1.GLU-3	C25-3	2.14647	1.08554	0.784	0.396	0
Cntnap4	C66-10	C66-10: Fezf1.GLU-3	C25-3	2.1208	0.769743	0.528	0.191	0
Robo1	C66-10	C66-10: Fezf1.GLU-3	C25-3	2.11678	0.888072	0.521	0.218	0
Ntng1	C66-10	C66-10: Fezf1.GLU-3	C25-3	2.06225	0.924852	0.717	0.321	0
Il1rapl1	C66-10	C66-10: Fezf1.GLU-3	C25-3	2.03079	1.10064	0.809	0.438	2.58552e-276
Pcdh11x	C66-10	C66-10: Fezf1.GLU-3	C25-3	1.95541	0.912097	0.61	0.284	0
Pcdh7	C66-10	C66-10: Fezf1.GLU-3	C25-3	1.95248	1.13914	0.844	0.492	4.53987e-251
Cntn3	C66-10	C66-10: Fezf1.GLU-3	C25-3	2.2218	0.836659	0.477	0.179	3.80768e-167
Ar	C66-10	C66-10: Fezf1.GLU-3	C25-3	1.84794	0.786293	0.603	0.256	1.70382e-293
Rbfox1	C66-10	C66-10: Fezf1.GLU-3	C25-3	1.82813	1.01136	0.713	0.394	4.39886e-251
Zfp804a	C66-10	C66-10: Fezf1.GLU-3	C25-3	2.09316	0.747556	0.405	0.144	2.73991e-174
Lingo2	C66-10	C66-10: Fezf1.GLU-3	C25-3	2.13368	1.17587	0.772	0.425	2.25892e-168
Pdzrn4	C66-10	C66-10: Fezf1.GLU-3	C25-3	2.33017	1.19487	0.625	0.32	3.99425e-151
Edil3	C66-10	C66-10: Fezf1.GLU-3	C25-3	1.73989	0.958039	0.789	0.434	0
Cadps2	C66-10	C66-10: Fezf1.GLU-3	C25-3	1.69803	0.776327	0.583	0.266	7.8311e-288
Sntg2	C66-10	C66-10: Fezf1.GLU-3	C25-3	1.82856	0.47039	0.275	0.07	4.30598e-170
Tmem132a	C66-10	C66-10: Fezf1.GLU-3	C25-3	1.54667	0.711241	0.547	0.251	1.66606e-247
Cdh12	C66-10	C66-10: Fezf1.GLU-3	C25-3	2.11902	0.80502	0.407	0.154	2.67318e-137
Nkain3	C66-10	C66-10: Fezf1.GLU-3	C25-3	2.43228	0.949307	0.473	0.184	5.10681e-115
H2-Q2	C66-10	C66-10: Fezf1.GLU-3	C25-3	1.94327	0.587138	0.373	0.112	9.35137e-142
Nptx1	C66-10	C66-10: Fezf1.GLU-3	C25-3	2.0124	0.68584	0.445	0.151	3.01024e-133
Plxdc2	C66-10	C66-10: Fezf1.GLU-3	C25-3	1.65943	0.724962	0.498	0.217	2.86604e-161
Lmo3	C66-10	C66-10: Fezf1.GLU-3	C25-3	1.5342	0.631522	0.429	0.176	1.77836e-172
Cntn5	C66-10	C66-10: Fezf1.GLU-3	C25-3	2.24224	1.19658	0.623	0.332	2.78361e-107
Tmem132d	C66-10	C66-10: Fezf1.GLU-3	C25-3	1.69403	0.595962	0.36	0.126	5.04473e-137
Galnt13	C66-10	C66-10: Fezf1.GLU-3	C25-3	1.52896	0.841292	0.626	0.344	6.95951e-147
Grm8	C66-10	C66-10: Fezf1.GLU-3	C25-3	2.00253	0.790917	0.475	0.187	5.7077e-111
Nlgn1	C66-10	C66-10: Fezf1.GLU-3	C25-3	1.68403	1.06267	0.766	0.483	2.62851e-128
Sgcd	C66-10	C66-10: Fezf1.GLU-3	C25-3	2.28558	0.860453	0.424	0.159	6.42576e-94
Kcnh7	C66-10	C66-10: Fezf1.GLU-3	C25-3	1.74175	0.853858	0.562	0.275	4.0553e-113
Gldn	C66-10	C66-10: Fezf1.GLU-3	C25-3	1.5592	0.319206	0.126	0.025	3.67176e-114
Tenm2	C66-10	C66-10: Fezf1.GLU-3	C25-3	1.74735	1.03909	0.749	0.445	1.22454e-99
Cd40	C66-11	C66-11: Cd40.GLU-3	C25-3	17.3462	0.683594	0.202	0.007	3.35806e-180
Cbln1	C66-11	C66-11: Cd40.GLU-3	C25-3	8.22273	1.55887	0.69	0.13	0
Kcnq5	C66-11	C66-11: Cd40.GLU-3	C25-3	7.59181	2.25832	0.631	0.187	0
Qrfpr	C66-11	C66-11: Cd40.GLU-3	C25-3	7.31065	0.807915	0.37	0.04	0
Fezf1	C66-11	C66-11: Cd40.GLU-3	C25-3	6.86149	1.00306	0.471	0.068	0
Esr1	C66-11	C66-11: Cd40.GLU-3	C25-3	5.86634	1.04121	0.461	0.081	0
Gm2694	C66-11	C66-11: Cd40.GLU-3	C25-3	5.6011	1.0221	0.547	0.099	0
Adarb2	C66-11	C66-11: Cd40.GLU-3	C25-3	5.59194	1.74679	0.508	0.158	0
Pdzrn4	C66-11	C66-11: Cd40.GLU-3	C25-3	5.31408	1.98333	0.843	0.314	0
Oxtr	C66-11	C66-11: Cd40.GLU-3	C25-3	5.29992	0.474619	0.267	0.023	4.12157e-294
Pdzrn3	C66-11	C66-11: Cd40.GLU-3	C25-3	5.29991	0.409938	0.18	0.013	1.21833e-199
Pde1c	C66-11	C66-11: Cd40.GLU-3	C25-3	5.09616	1.04289	0.473	0.096	0
Grm8	C66-11	C66-11: Cd40.GLU-3	C25-3	5.01329	1.4425	0.635	0.182	0
Col12a1	C66-11	C66-11: Cd40.GLU-3	C25-3	4.92745	0.558282	0.202	0.022	8.9088e-303
Ush1c	C66-11	C66-11: Cd40.GLU-3	C25-3	4.81406	0.375122	0.23	0.017	1.28771e-272
Nkain3	C66-11	C66-11: Cd40.GLU-3	C25-3	4.68123	1.38085	0.616	0.181	0
Galntl6	C66-11	C66-11: Cd40.GLU-3	C25-3	4.47714	1.86548	0.623	0.259	5.62409e-272
Satb2	C66-11	C66-11: Cd40.GLU-3	C25-3	4.26204	0.444938	0.181	0.018	1.26299e-201
Nkx2-1	C66-11	C66-11: Cd40.GLU-3	C25-3	4.22296	0.957402	0.568	0.128	0
Setdb2	C66-11	C66-11: Cd40.GLU-3	C25-3	3.98723	0.496106	0.216	0.026	1.89265e-235
Fancd2	C66-11	C66-11: Cd40.GLU-3	C25-3	3.89809	0.352684	0.209	0.018	1.56471e-251
Prkg1	C66-11	C66-11: Cd40.GLU-3	C25-3	3.83085	1.4701	0.713	0.273	0
Dkk3	C66-11	C66-11: Cd40.GLU-3	C25-3	3.8039	0.79022	0.49	0.101	0
Col25a1	C66-11	C66-11: Cd40.GLU-3	C25-3	3.72391	1.29386	0.802	0.278	0
Hs3st4	C66-11	C66-11: Cd40.GLU-3	C25-3	3.71106	1.08	0.645	0.187	1.65604e-303
H2-Q2	C66-11	C66-11: Cd40.GLU-3	C25-3	3.61331	0.81281	0.488	0.109	7.49711e-266
3300002A11Rik	C66-11	C66-11: Cd40.GLU-3	C25-3	11.5502	2.18817	0.416	0.078	1.31118e-61
Adcyap1	C66-11	C66-11: Cd40.GLU-3	C25-3	3.46132	0.934557	0.599	0.161	0
Tac1	C66-11	C66-11: Cd40.GLU-3	C25-3	3.40107	1.13975	0.56	0.187	0
Pgr	C66-11	C66-11: Cd40.GLU-3	C25-3	3.35084	1.00652	0.525	0.157	0
Gpc5	C66-11	C66-11: Cd40.GLU-3	C25-3	3.99807	1.07125	0.417	0.111	9.9382e-164
Cbln4	C66-11	C66-11: Cd40.GLU-3	C25-3	3.07689	0.884945	0.451	0.129	5.17733e-220
Tmem132d	C66-11	C66-11: Cd40.GLU-3	C25-3	2.99012	0.80207	0.465	0.124	1.27081e-251
Nyap2	C66-11	C66-11: Cd40.GLU-3	C25-3	2.95475	1.08933	0.631	0.232	0
Tmem215	C66-11	C66-11: Cd40.GLU-3	C25-3	2.89961	0.460256	0.251	0.039	4.59814e-210
Gpr83	C66-11	C66-11: Cd40.GLU-3	C25-3	2.86039	0.825113	0.363	0.104	7.25484e-302
Fat1	C66-11	C66-11: Cd40.GLU-3	C25-3	2.85887	0.570253	0.375	0.074	5.57702e-246
Htr7	C66-11	C66-11: Cd40.GLU-3	C25-3	2.77767	0.619481	0.416	0.092	0
Ar	C66-11	C66-11: Cd40.GLU-3	C25-3	2.77633	1.0085	0.701	0.254	0
Phactr1	C66-11	C66-11: Cd40.GLU-3	C25-3	2.73594	1.43593	0.784	0.411	0
Ncam2	C66-11	C66-11: Cd40.GLU-3	C25-3	2.71291	1.32444	0.804	0.392	0
Rprml	C66-11	C66-11: Cd40.GLU-3	C25-3	2.63982	0.652606	0.448	0.11	3.24944e-238
Ephb1	C66-11	C66-11: Cd40.GLU-3	C25-3	2.63743	0.846471	0.591	0.189	0
Cemip	C66-11	C66-11: Cd40.GLU-3	C25-3	2.47956	0.39424	0.238	0.037	1.05395e-200
Pde1a	C66-11	C66-11: Cd40.GLU-3	C25-3	2.44186	0.987363	0.689	0.278	0
Cpne8	C66-11	C66-11: Cd40.GLU-3	C25-3	2.3996	0.678367	0.473	0.133	0
Cntn5	C66-11	C66-11: Cd40.GLU-3	C25-3	2.69225	1.22577	0.726	0.33	3.35802e-173
Camk1d	C66-11	C66-11: Cd40.GLU-3	C25-3	2.27553	0.761208	0.561	0.187	0
Fxyd7	C66-11	C66-11: Cd40.GLU-3	C25-3	2.26021	1.07176	0.735	0.348	7.10614e-258
Bcl11a	C66-11	C66-11: Cd40.GLU-3	C25-3	2.22833	0.7892	0.623	0.22	0
Nr5a1	C66-12	C66-12: Gpr149.GLU-3	C25-3	11.0082	0.643089	0.29	0.016	0
Hmcn2	C66-12	C66-12: Gpr149.GLU-3	C25-3	10.1667	0.677779	0.269	0.017	0
Gpr149	C66-12	C66-12: Gpr149.GLU-3	C25-3	8.3292	1.12323	0.481	0.064	0
Rreb1	C66-12	C66-12: Gpr149.GLU-3	C25-3	6.39166	1.16673	0.503	0.091	0
Slit3	C66-12	C66-12: Gpr149.GLU-3	C25-3	5.56087	1.28414	0.497	0.114	0
Gm30382	C66-12	C66-12: Gpr149.GLU-3	C25-3	5.22122	1.25193	0.537	0.128	0
Megf11	C66-12	C66-12: Gpr149.GLU-3	C25-3	5.18245	0.844965	0.367	0.059	0
Adamts9	C66-12	C66-12: Gpr149.GLU-3	C25-3	4.68496	0.479922	0.204	0.02	0
Rai14	C66-12	C66-12: Gpr149.GLU-3	C25-3	4.3124	0.374991	0.16	0.013	0
Hydin	C66-12	C66-12: Gpr149.GLU-3	C25-3	4.12116	0.508088	0.218	0.026	0
Hs3st4	C66-12	C66-12: Gpr149.GLU-3	C25-3	3.83526	1.26188	0.54	0.177	0
Cnr1	C66-12	C66-12: Gpr149.GLU-3	C25-3	3.74015	1.17532	0.68	0.213	0
9530026P05Rik	C66-12	C66-12: Gpr149.GLU-3	C25-3	3.66078	0.734604	0.298	0.059	0
Rbfox1	C66-12	C66-12: Gpr149.GLU-3	C25-3	3.36464	1.8741	0.692	0.385	0
Lmo3	C66-12	C66-12: Gpr149.GLU-3	C25-3	3.16442	1.00124	0.511	0.161	0
Lama1	C66-12	C66-12: Gpr149.GLU-3	C25-3	3.15737	0.41383	0.205	0.026	8.68448e-297
Gm1604a	C66-12	C66-12: Gpr149.GLU-3	C25-3	3.14903	1.11454	0.533	0.188	0
Kcnb2	C66-12	C66-12: Gpr149.GLU-3	C25-3	3.03903	1.48328	0.628	0.306	0
Ano3	C66-12	C66-12: Gpr149.GLU-3	C25-3	2.83508	0.705171	0.393	0.097	0
Camkv	C66-12	C66-12: Gpr149.GLU-3	C25-3	2.82345	1.36066	0.856	0.412	0
Kcnq3	C66-12	C66-12: Gpr149.GLU-3	C25-3	2.79599	1.21033	0.662	0.286	0
Nrg3	C66-12	C66-12: Gpr149.GLU-3	C25-3	2.79397	1.48595	0.58	0.308	0
Fezf1	C66-12	C66-12: Gpr149.GLU-3	C25-3	2.83486	0.660174	0.291	0.067	2.15915e-191
Itpr1	C66-12	C66-12: Gpr149.GLU-3	C25-3	2.69119	0.920922	0.563	0.192	0
Glra1	C66-12	C66-12: Gpr149.GLU-3	C25-3	2.66821	0.573037	0.297	0.063	0
Cacna2d1	C66-12	C66-12: Gpr149.GLU-3	C25-3	2.63906	1.41494	0.898	0.481	0
Tenm2	C66-12	C66-12: Gpr149.GLU-3	C25-3	2.51932	1.50952	0.73	0.437	0
Nptx1	C66-12	C66-12: Gpr149.GLU-3	C25-3	2.39685	0.817883	0.421	0.143	0
C1ql2	C66-12	C66-12: Gpr149.GLU-3	C25-3	2.3806	0.449791	0.216	0.04	2.30922e-229
Rgs11	C66-12	C66-12: Gpr149.GLU-3	C25-3	2.37837	0.838238	0.47	0.165	0
Gm38116	C66-12	C66-12: Gpr149.GLU-3	C25-3	2.34608	0.672269	0.341	0.097	0
Rasal1	C66-12	C66-12: Gpr149.GLU-3	C25-3	2.30741	0.616149	0.366	0.097	0
Ankrd33b	C66-12	C66-12: Gpr149.GLU-3	C25-3	2.27575	0.305983	0.118	0.015	2.01686e-216
Lcorl	C66-12	C66-12: Gpr149.GLU-3	C25-3	2.19893	1.0186	0.638	0.295	0
Fndc1	C66-12	C66-12: Gpr149.GLU-3	C25-3	2.18413	0.492916	0.256	0.057	6.43343e-242
Dpyd	C66-12	C66-12: Gpr149.GLU-3	C25-3	2.16779	0.767759	0.383	0.135	2.98313e-274
Fstl4	C66-12	C66-12: Gpr149.GLU-3	C25-3	2.16188	0.757448	0.41	0.143	4.41926e-303
Grm7	C66-12	C66-12: Gpr149.GLU-3	C25-3	2.16187	1.1157	0.683	0.352	0
Tmcc3	C66-12	C66-12: Gpr149.GLU-3	C25-3	2.1589	0.944279	0.566	0.247	0
Prkd1	C66-12	C66-12: Gpr149.GLU-3	C25-3	2.14264	0.646552	0.284	0.085	0
Lingo2	C66-12	C66-12: Gpr149.GLU-3	C25-3	2.08773	1.16857	0.744	0.416	1.76617e-302
Cdh4	C66-12	C66-12: Gpr149.GLU-3	C25-3	2.08319	0.858457	0.545	0.224	0
Kcnh7	C66-12	C66-12: Gpr149.GLU-3	C25-3	2.0722	0.995102	0.555	0.266	0
Cntn5	C66-12	C66-12: Gpr149.GLU-3	C25-3	2.03702	0.969866	0.669	0.318	1.64454e-221
Slit2	C66-12	C66-12: Gpr149.GLU-3	C25-3	2.03563	0.924046	0.596	0.27	0
Il1rapl1	C66-12	C66-12: Gpr149.GLU-3	C25-3	2.03304	1.09177	0.796	0.427	0
Cbln1	C66-12	C66-12: Gpr149.GLU-3	C25-3	2.03221	0.655714	0.405	0.13	2.55105e-260
Gpr150	C66-12	C66-12: Gpr149.GLU-3	C25-3	2.02825	0.456357	0.239	0.053	1.25119e-241
Rasgrf2	C66-12	C66-12: Gpr149.GLU-3	C25-3	1.97538	1.1156	0.748	0.422	0
Pvt1	C66-12	C66-12: Gpr149.GLU-3	C25-3	1.96507	0.572109	0.315	0.091	3.32871e-272
Prdm13	C66-13	C66-13: Vcan.GLU-3	C25-3	21.5551	0.525734	0.204	0.004	0
Vcan	C66-13	C66-13: Vcan.GLU-3	C25-3	11.956	1.10363	0.389	0.035	0
Nexn	C66-13	C66-13: Vcan.GLU-3	C25-3	10.9321	1.07928	0.313	0.03	0
Pde3a	C66-13	C66-13: Vcan.GLU-3	C25-3	9.52705	0.926643	0.328	0.031	0
Tcf7l2	C66-13	C66-13: Vcan.GLU-3	C25-3	9.34148	1.26396	0.472	0.063	0
Foxp2	C66-13	C66-13: Vcan.GLU-3	C25-3	8.64892	1.52717	0.571	0.1	0
Ust	C66-13	C66-13: Vcan.GLU-3	C25-3	8.52886	1.30544	0.489	0.074	0
Tac1	C66-13	C66-13: Vcan.GLU-3	C25-3	8.42737	2.45954	0.674	0.196	0
Bcl11b	C66-13	C66-13: Vcan.GLU-3	C25-3	8.25844	1.34307	0.577	0.093	0
Cdh7	C66-13	C66-13: Vcan.GLU-3	C25-3	8.16213	1.69289	0.674	0.139	0
Echdc2	C66-13	C66-13: Vcan.GLU-3	C25-3	7.65004	0.733129	0.239	0.022	0
Fgf10	C66-13	C66-13: Vcan.GLU-3	C25-3	6.20286	0.589412	0.22	0.02	1.1393e-253
Cntnap3	C66-13	C66-13: Vcan.GLU-3	C25-3	5.26841	0.63711	0.214	0.025	1.25635e-219
Prkd1	C66-13	C66-13: Vcan.GLU-3	C25-3	4.82072	1.20518	0.391	0.097	3.57355e-209
Hs3st5	C66-13	C66-13: Vcan.GLU-3	C25-3	4.66807	1.47126	0.513	0.161	6.26653e-258
Lrrtm4	C66-13	C66-13: Vcan.GLU-3	C25-3	4.399	2.1489	0.738	0.36	0
Glra3	C66-13	C66-13: Vcan.GLU-3	C25-3	4.24333	1.25861	0.589	0.174	5.44418e-307
Kl	C66-13	C66-13: Vcan.GLU-3	C25-3	4.29836	0.571703	0.202	0.026	3.13998e-197
Adcyap1	C66-13	C66-13: Vcan.GLU-3	C25-3	4.19184	1.30948	0.556	0.173	2.21192e-301
Hydin	C66-13	C66-13: Vcan.GLU-3	C25-3	4.65381	0.698071	0.259	0.038	3.87942e-171
Kcnq3	C66-13	C66-13: Vcan.GLU-3	C25-3	3.79274	1.58328	0.744	0.31	0
Robo2	C66-13	C66-13: Vcan.GLU-3	C25-3	3.76513	1.49217	0.65	0.257	0
Ptprt	C66-13	C66-13: Vcan.GLU-3	C25-3	3.6333	1.33161	0.602	0.22	1.29914e-253
Ccdc187	C66-13	C66-13: Vcan.GLU-3	C25-3	3.58023	0.677342	0.258	0.048	1.39627e-205
Gpr150	C66-13	C66-13: Vcan.GLU-3	C25-3	3.5421	0.739805	0.315	0.065	5.54918e-214
Plcb1	C66-13	C66-13: Vcan.GLU-3	C25-3	3.19809	1.49183	0.7	0.326	7.78357e-297
Grm7	C66-13	C66-13: Vcan.GLU-3	C25-3	3.1731	1.63002	0.729	0.374	2.48317e-297
Cdh11	C66-13	C66-13: Vcan.GLU-3	C25-3	3.10807	0.993612	0.512	0.163	5.37496e-243
Ptprk	C66-13	C66-13: Vcan.GLU-3	C25-3	3.08328	1.12119	0.56	0.203	4.36241e-187
Unc5d	C66-13	C66-13: Vcan.GLU-3	C25-3	2.73387	1.42864	0.73	0.381	2.06171e-246
Ptprg	C66-13	C66-13: Vcan.GLU-3	C25-3	2.72755	1.22648	0.595	0.267	1.69009e-200
Neto1	C66-13	C66-13: Vcan.GLU-3	C25-3	2.68379	1.01506	0.504	0.19	4.04744e-207
Tenm1	C66-13	C66-13: Vcan.GLU-3	C25-3	2.67257	1.47935	0.877	0.485	0
Nrg3	C66-13	C66-13: Vcan.GLU-3	C25-3	2.8803	1.58562	0.593	0.326	2.90744e-184
Prdm12	C66-13	C66-13: Vcan.GLU-3	C25-3	3.33328	0.322576	0.123	0.011	3.81019e-156
Zfp804b	C66-13	C66-13: Vcan.GLU-3	C25-3	4.33155	1.48013	0.397	0.135	7.35904e-119
Serpine2	C66-13	C66-13: Vcan.GLU-3	C25-3	2.55275	1.0123	0.579	0.229	1.9537e-264
Cadm2	C66-13	C66-13: Vcan.GLU-3	C25-3	2.46198	1.46362	0.761	0.452	3.62756e-241
Gpc5	C66-13	C66-13: Vcan.GLU-3	C25-3	4.79204	1.58425	0.365	0.12	2.04846e-103
Dock10	C66-13	C66-13: Vcan.GLU-3	C25-3	2.91168	1.1278	0.536	0.207	9.44804e-169
Jam2	C66-13	C66-13: Vcan.GLU-3	C25-3	2.87459	0.398286	0.165	0.022	2.03325e-167
Rhpn1	C66-13	C66-13: Vcan.GLU-3	C25-3	2.7122	0.485341	0.189	0.033	5.32927e-167
Nrg1	C66-13	C66-13: Vcan.GLU-3	C25-3	3.30362	1.7698	0.559	0.299	1.12433e-136
Chst8	C66-13	C66-13: Vcan.GLU-3	C25-3	2.52067	0.727753	0.38	0.109	4.49249e-166
Rbfox1	C66-13	C66-13: Vcan.GLU-3	C25-3	2.61164	1.51692	0.698	0.405	1.85057e-159
Rgs6	C66-13	C66-13: Vcan.GLU-3	C25-3	2.86313	0.749653	0.316	0.082	1.02111e-144
Lingo2	C66-13	C66-13: Vcan.GLU-3	C25-3	2.45211	1.44358	0.743	0.437	4.82521e-166
Kcnq5	C66-13	C66-13: Vcan.GLU-3	C25-3	3.10914	1.23875	0.506	0.201	9.96139e-131
Fstl4	C66-13	C66-13: Vcan.GLU-3	C25-3	2.82463	0.982214	0.462	0.16	3.30203e-142
Cdh8	C66-13	C66-13: Vcan.GLU-3	C25-3	2.56671	1.05903	0.491	0.202	5.09235e-155
Slc17a8	C66-14	C66-14: Tcf4.GLU-3	C25-3	18.3218	0.820379	0.2	0.008	0
Nfia	C66-14	C66-14: Tcf4.GLU-3	C25-3	6.94791	1.31771	0.405	0.076	0
Tcf4	C66-14	C66-14: Tcf4.GLU-3	C25-3	5.21697	1.89315	0.845	0.306	0
Nfix	C66-14	C66-14: Tcf4.GLU-3	C25-3	4.11212	0.801404	0.312	0.06	0
Nr5a1	C66-14	C66-14: Tcf4.GLU-3	C25-3	3.76342	0.535314	0.231	0.032	1.74929e-248
Sox14	C66-14	C66-14: Tcf4.GLU-3	C25-3	3.61149	0.57597	0.231	0.036	1.52781e-261
Sgcd	C66-14	C66-14: Tcf4.GLU-3	C25-3	3.42422	1.49307	0.382	0.166	8.8046e-288
C1ql2	C66-14	C66-14: Tcf4.GLU-3	C25-3	3.40076	0.696877	0.243	0.049	1.38604e-238
Slit3	C66-14	C66-14: Tcf4.GLU-3	C25-3	2.90305	1.06752	0.377	0.138	3.38865e-230
Lgr5	C66-14	C66-14: Tcf4.GLU-3	C25-3	3.12427	0.479054	0.149	0.022	9.2581e-186
Ptprk	C66-14	C66-14: Tcf4.GLU-3	C25-3	2.71596	1.08747	0.501	0.2	1.9431e-304
Nxph1	C66-14	C66-14: Tcf4.GLU-3	C25-3	2.50034	1.09555	0.565	0.247	0
Ifi27	C66-14	C66-14: Tcf4.GLU-3	C25-3	2.42422	0.782678	0.349	0.112	6.20145e-300
Dach1	C66-14	C66-14: Tcf4.GLU-3	C25-3	2.47684	0.825613	0.26	0.086	1.5614e-194
Kcnq3	C66-14	C66-14: Tcf4.GLU-3	C25-3	2.03152	1.09525	0.574	0.309	4.17641e-268
Reln	C66-14	C66-14: Tcf4.GLU-3	C25-3	2.14189	0.60053	0.213	0.059	6.47891e-186
Cadps2	C66-14	C66-14: Tcf4.GLU-3	C25-3	1.88665	0.951949	0.546	0.275	1.9345e-275
Ldb2	C66-14	C66-14: Tcf4.GLU-3	C25-3	1.86733	0.994144	0.493	0.262	6.32246e-244
Cald1	C66-14	C66-14: Tcf4.GLU-3	C25-3	1.88372	0.767023	0.333	0.135	8.21585e-186
Slc17a6	C66-14	C66-14: Tcf4.GLU-3	C25-3	1.6527	0.801069	0.62	0.3	7.37191e-235
Fryl	C66-14	C66-14: Tcf4.GLU-3	C25-3	1.60643	0.784091	0.419	0.204	1.44232e-172
Zfp804b	C66-14	C66-14: Tcf4.GLU-3	C25-3	2.20646	1.04885	0.283	0.134	3.63243e-120
Gria3	C66-14	C66-14: Tcf4.GLU-3	C25-3	1.51618	0.862058	0.699	0.397	3.74389e-173
Kcnb2	C66-14	C66-14: Tcf4.GLU-3	C25-3	1.71413	1.10556	0.506	0.326	6.97463e-134
Col11a1	C66-14	C66-14: Tcf4.GLU-3	C25-3	2.11549	0.907861	0.246	0.105	2.61036e-90
Adcyap1	C66-15	C66-15: Adcyap1.GLU-3	C25-3	8.0166	2.45693	0.57	0.174	4.7419e-90
Atp1a1	C66-15	C66-15: Adcyap1.GLU-3	C25-3	3.96821	2.31001	0.76	0.442	1.37389e-138
Slc17a6	C66-15	C66-15: Adcyap1.GLU-3	C25-3	4.40387	1.98402	0.676	0.304	1.30013e-102
Galnt16	C66-15	C66-15: Adcyap1.GLU-3	C25-3	3.98676	2.17514	0.668	0.364	4.59842e-82
Sparcl1	C66-15	C66-15: Adcyap1.GLU-3	C25-3	3.68221	2.00348	0.668	0.363	6.32995e-84
Cbln1	C66-15	C66-15: Adcyap1.GLU-3	C25-3	6.21947	1.97652	0.471	0.149	9.89969e-43
Gabra1	C66-15	C66-15: Adcyap1.GLU-3	C25-3	3.3409	2.05482	0.69	0.424	2.42162e-73
Nptx1	C66-15	C66-15: Adcyap1.GLU-3	C25-3	5.52915	2.02074	0.445	0.162	4.13446e-38
Mt1	C66-15	C66-15: Adcyap1.GLU-3	C25-3	2.88244	1.95957	0.708	0.481	1.88598e-71
Ctsd	C66-15	C66-15: Adcyap1.GLU-3	C25-3	3.0506	2.02795	0.703	0.467	1.51587e-67
Cadm3	C66-15	C66-15: Adcyap1.GLU-3	C25-3	2.79974	1.92349	0.654	0.449	1.59178e-47
Cx3cl1	C66-15	C66-15: Adcyap1.GLU-3	C25-3	2.58082	1.75411	0.614	0.417	3.70895e-47
Igsf8	C66-15	C66-15: Adcyap1.GLU-3	C25-3	2.30237	1.73633	0.662	0.499	5.17156e-44
Ache	C66-15	C66-15: Adcyap1.GLU-3	C25-3	2.68108	1.89585	0.617	0.436	1.55149e-24
Cdh13	C66-15	C66-15: Adcyap1.GLU-3	C25-3	1.66406	1.27743	0.537	0.412	1.31562e-38
Spock1	C66-15	C66-15: Adcyap1.GLU-3	C25-3	2.32758	1.66883	0.582	0.417	3.51046e-27
Hapln4	C66-15	C66-15: Adcyap1.GLU-3	C25-3	3.9932	1.65544	0.356	0.147	1.69531e-15
Tac1	C66-15	C66-15: Adcyap1.GLU-3	C25-3	4.83274	2.44078	0.395	0.199	1.44512e-12
Mbp	C66-15	C66-15: Adcyap1.GLU-3	C25-3	2.44875	1.8142	0.574	0.425	1.79995e-23
Tmem132a	C66-15	C66-15: Adcyap1.GLU-3	C25-3	2.82943	1.60375	0.463	0.262	1.2849e-16
Nell2	C66-15	C66-15: Adcyap1.GLU-3	C25-3	2.25475	1.58576	0.545	0.383	1.78386e-18
Nptxr	C66-15	C66-15: Adcyap1.GLU-3	C25-3	2.37035	1.61184	0.524	0.356	1.72394e-17
Sirpa	C66-15	C66-15: Adcyap1.GLU-3	C25-3	2.37562	1.59756	0.515	0.346	4.06128e-14
Dhcr24	C66-15	C66-15: Adcyap1.GLU-3	C25-3	2.84696	1.50764	0.388	0.205	5.33119e-11
Sez6l	C66-15	C66-15: Adcyap1.GLU-3	C25-3	1.93235	1.46799	0.515	0.391	1.51265e-14
Dbi	C66-15	C66-15: Adcyap1.GLU-3	C25-3	1.62529	1.34941	0.541	0.449	2.13643e-15
Astn1	C66-15	C66-15: Adcyap1.GLU-3	C25-3	1.57397	1.35236	0.553	0.475	9.69126e-16
Chl1	C66-15	C66-15: Adcyap1.GLU-3	C25-3	1.87963	1.4989	0.547	0.436	1.97444e-12
Mboat7	C66-15	C66-15: Adcyap1.GLU-3	C25-3	1.73735	1.44941	0.536	0.447	2.1442e-10
Fam234b	C66-15	C66-15: Adcyap1.GLU-3	C25-3	2.51809	1.51207	0.412	0.247	3.73568e-07
Gpx3	C66-15	C66-15: Adcyap1.GLU-3	C25-3	1.60816	1.26481	0.547	0.43	1.60139e-10
Enpp5	C66-15	C66-15: Adcyap1.GLU-3	C25-3	1.89143	1.4876	0.547	0.43	2.2669e-07
Tgoln1	C66-15	C66-15: Adcyap1.GLU-3	C25-3	1.5993	1.38211	0.566	0.489	1.10364e-07
Spint2	C66-15	C66-15: Adcyap1.GLU-3	C25-3	1.58236	1.34714	0.517	0.44	3.97071e-06
Lef1	C66-16	C66-16: Mixed.GLU-4	C25-4	3.08154	0.448966	0.15	0.021	0
Hmx2	C66-16	C66-16: Mixed.GLU-4	C25-4	2.96116	0.465326	0.209	0.032	0
Synpr	C66-16	C66-16: Mixed.GLU-4	C25-4	2.6929	1.13909	0.486	0.205	0
Cpne4	C66-16	C66-16: Mixed.GLU-4	C25-4	2.65436	1.03705	0.429	0.167	0
Chrm3	C66-16	C66-16: Mixed.GLU-4	C25-4	2.33048	0.980887	0.334	0.14	0
Ntng1	C66-16	C66-16: Mixed.GLU-4	C25-4	2.06214	1.32849	0.519	0.334	2.81174e-206
Rmst	C66-16	C66-16: Mixed.GLU-4	C25-4	1.95368	1.22285	0.678	0.424	0
Tmem163	C66-16	C66-16: Mixed.GLU-4	C25-4	1.84423	0.825473	0.457	0.204	0
Slc17a6	C66-16	C66-16: Mixed.GLU-4	C25-4	1.81229	0.852174	0.637	0.299	0
Pld5	C66-16	C66-16: Mixed.GLU-4	C25-4	1.70261	0.776349	0.317	0.144	5.72298e-224
Rgs10	C66-16	C66-16: Mixed.GLU-4	C25-4	1.65067	0.903778	0.483	0.264	5.56365e-264
Erbb4	C66-16	C66-16: Mixed.GLU-4	C25-4	1.75701	1.15446	0.346	0.227	1.6731e-175
Tnfsf11	C66-17	C66-17: Lpar1.GLU-4	C25-4	37.0389	0.430684	0.171	0.001	0
Hk2	C66-17	C66-17: Lpar1.GLU-4	C25-4	15.3275	0.502541	0.243	0.007	0
Lpar1	C66-17	C66-17: Lpar1.GLU-4	C25-4	13.8861	0.782896	0.336	0.018	0
Prdm13	C66-17	C66-17: Lpar1.GLU-4	C25-4	10.3103	0.3399	0.181	0.005	1.44001e-243
Tac1	C66-17	C66-17: Lpar1.GLU-4	C25-4	9.25549	2.42926	0.761	0.199	6.9697e-254
Crhbp	C66-17	C66-17: Lpar1.GLU-4	C25-4	8.68392	0.810499	0.224	0.02	1.42602e-211
Hs3st2	C66-17	C66-17: Lpar1.GLU-4	C25-4	7.96379	0.597284	0.279	0.02	1.66055e-241
Lhx9	C66-17	C66-17: Lpar1.GLU-4	C25-4	4.61789	0.378073	0.17	0.013	2.56214e-182
Slit2	C66-17	C66-17: Lpar1.GLU-4	C25-4	3.98695	1.46704	0.798	0.293	6.75537e-185
Cdh12	C66-17	C66-17: Lpar1.GLU-4	C25-4	4.51804	1.29993	0.569	0.163	1.72207e-135
Tacr1	C66-17	C66-17: Lpar1.GLU-4	C25-4	4.20715	0.631744	0.312	0.046	6.47443e-131
Hmx2	C66-17	C66-17: Lpar1.GLU-4	C25-4	3.61944	0.484386	0.268	0.035	9.83343e-146
Fat3	C66-17	C66-17: Lpar1.GLU-4	C25-4	3.56037	1.35729	0.702	0.267	4.66149e-125
Efna5	C66-17	C66-17: Lpar1.GLU-4	C25-4	3.26688	1.39618	0.715	0.305	7.55638e-134
Hmx3	C66-17	C66-17: Lpar1.GLU-4	C25-4	2.98203	0.365721	0.211	0.025	3.09238e-144
Smoc1	C66-17	C66-17: Lpar1.GLU-4	C25-4	3.26984	0.628816	0.337	0.064	5.61452e-128
Pde4d	C66-17	C66-17: Lpar1.GLU-4	C25-4	2.94559	1.52182	0.69	0.356	3.89671e-132
Htr1b	C66-17	C66-17: Lpar1.GLU-4	C25-4	3.36715	0.742986	0.425	0.093	2.33221e-105
Egfem1	C66-17	C66-17: Lpar1.GLU-4	C25-4	3.8799	1.22145	0.485	0.152	1.02649e-87
Tspan18	C66-17	C66-17: Lpar1.GLU-4	C25-4	2.52606	0.394696	0.255	0.039	1.13271e-133
Nptx1	C66-17	C66-17: Lpar1.GLU-4	C25-4	3.43439	1.00866	0.554	0.162	1.20245e-91
Kirrel3	C66-17	C66-17: Lpar1.GLU-4	C25-4	3.30643	1.2717	0.558	0.214	1.05662e-91
Nxph1	C66-17	C66-17: Lpar1.GLU-4	C25-4	2.79462	1.02618	0.688	0.252	3.51146e-105
Nrp1	C66-17	C66-17: Lpar1.GLU-4	C25-4	2.41532	0.819561	0.556	0.188	3.89949e-121
Dgkk	C66-17	C66-17: Lpar1.GLU-4	C25-4	2.32934	0.658292	0.459	0.129	1.5133e-114
Npas3	C66-17	C66-17: Lpar1.GLU-4	C25-4	3.28451	1.04765	0.463	0.147	2.26964e-81
Slc17a6	C66-17	C66-17: Lpar1.GLU-4	C25-4	2.55965	0.993974	0.787	0.305	1.37421e-98
Dock4	C66-17	C66-17: Lpar1.GLU-4	C25-4	2.5779	1.05731	0.689	0.282	8.3644e-90
Kcnd2	C66-17	C66-17: Lpar1.GLU-4	C25-4	2.67134	1.50973	0.728	0.411	1.32307e-80
Cntn3	C66-17	C66-17: Lpar1.GLU-4	C25-4	3.34661	1.21236	0.529	0.191	1.74199e-64
Sema5a	C66-17	C66-17: Lpar1.GLU-4	C25-4	2.72536	0.931576	0.549	0.187	8.87051e-79
Ndst4	C66-17	C66-17: Lpar1.GLU-4	C25-4	2.8501	0.780746	0.375	0.102	1.49862e-73
Crim1	C66-17	C66-17: Lpar1.GLU-4	C25-4	2.32084	0.908322	0.602	0.235	2.09536e-88
Fgf13	C66-17	C66-17: Lpar1.GLU-4	C25-4	2.09504	0.970049	0.621	0.287	5.39096e-97
Tox	C66-17	C66-17: Lpar1.GLU-4	C25-4	2.3837	0.875392	0.579	0.212	4.4149e-83
Ryr3	C66-17	C66-17: Lpar1.GLU-4	C25-4	2.73888	1.01475	0.582	0.215	2.23255e-70
Adcyap1	C66-17	C66-17: Lpar1.GLU-4	C25-4	3.01735	1.02706	0.519	0.176	1.2448e-63
Sulf1	C66-17	C66-17: Lpar1.GLU-4	C25-4	2.68167	0.765287	0.423	0.12	4.40582e-69
Thsd4	C66-17	C66-17: Lpar1.GLU-4	C25-4	2.74355	0.602468	0.295	0.064	3.47707e-64
Tmem163	C66-17	C66-17: Lpar1.GLU-4	C25-4	2.35877	0.835315	0.592	0.209	2.87801e-72
Epha6	C66-17	C66-17: Lpar1.GLU-4	C25-4	3.29088	1.2055	0.474	0.173	4.34713e-48
Galntl6	C66-17	C66-17: Lpar1.GLU-4	C25-4	2.81433	1.28266	0.598	0.272	3.60615e-54
Nkx2-1	C66-17	C66-17: Lpar1.GLU-4	C25-4	2.35107	0.698048	0.484	0.143	1.21591e-64
Gabrq	C66-17	C66-17: Lpar1.GLU-4	C25-4	2.12655	0.778737	0.496	0.181	3.17722e-71
Vwc2l	C66-17	C66-17: Lpar1.GLU-4	C25-4	2.25852	0.649641	0.444	0.127	3.04103e-65
Rrad	C66-17	C66-17: Lpar1.GLU-4	C25-4	2.19305	0.745492	0.302	0.102	1.38264e-62
Hs3st5	C66-17	C66-17: Lpar1.GLU-4	C25-4	2.60277	0.878299	0.485	0.163	3.00197e-49
Lrrtm4	C66-17	C66-17: Lpar1.GLU-4	C25-4	2.49755	1.33692	0.679	0.363	4.95678e-49
Cadps2	C66-17	C66-17: Lpar1.GLU-4	C25-4	1.83745	0.797654	0.644	0.279	4.24793e-66
Cntnap4	C66-17	C66-17: Lpar1.GLU-4	C25-4	2.05757	0.766911	0.549	0.204	6.0112e-59
Qrfp	C66-18	C66-18: Rfx4.GLU-4	C25-4	213.4	2.8079	0.303	0.003	0
Lhx9	C66-18	C66-18: Rfx4.GLU-4	C25-4	84.0889	1.38355	0.546	0.008	0
Npvf	C66-18	C66-18: Rfx4.GLU-4	C25-4	77.795	3.80814	0.142	0.006	0
Gm867	C66-18	C66-18: Rfx4.GLU-4	C25-4	71.5436	0.772053	0.277	0.002	0
Hcrt	C66-18	C66-18: Rfx4.GLU-4	C25-4	33.7246	7.5529	0.575	0.128	0
Rfx4	C66-18	C66-18: Rfx4.GLU-4	C25-4	32.4864	1.2032	0.431	0.015	0
Vgll2	C66-18	C66-18: Rfx4.GLU-4	C25-4	26.2309	0.965017	0.298	0.01	0
Hmcn1	C66-18	C66-18: Rfx4.GLU-4	C25-4	25.8919	1.4209	0.327	0.017	0
C1ql3	C66-18	C66-18: Rfx4.GLU-4	C25-4	15.6599	2.34365	0.734	0.109	0
Pdyn	C66-18	C66-18: Rfx4.GLU-4	C25-4	8.88205	1.69182	0.461	0.087	0
Lhx2	C66-18	C66-18: Rfx4.GLU-4	C25-4	8.56885	0.531402	0.257	0.015	0
Nek7	C66-18	C66-18: Rfx4.GLU-4	C25-4	7.32075	1.19072	0.497	0.08	0
Trhr	C66-18	C66-18: Rfx4.GLU-4	C25-4	6.50318	0.772477	0.361	0.042	0
Fezf2	C66-18	C66-18: Rfx4.GLU-4	C25-4	6.03564	0.441632	0.163	0.011	0
[truncated: 42,848 more rows]

## Sheet: 6_hypomap_sibling_marker_genes
gene	cluster_id	cluster_name	parent_id	specificity	avg_log2FC	pct.1	pct.2	p_val_adj
Slc17a6	C7-1	C7-1: GLU	C2-1	26.2552	1.94336	0.661	0.048	0
Cacna2d1	C7-1	C7-1: GLU	C2-1	4.51141	1.76583	0.791	0.309	0
Brinp3	C7-1	C7-1: GLU	C2-1	2.45149	1.30398	0.657	0.349	0
Adcyap1	C7-1	C7-1: GLU	C2-1	12.6716	1.3014	0.369	0.037	0
Tafa1	C7-1	C7-1: GLU	C2-1	3.24547	1.14348	0.385	0.135	0
Cbln1	C7-1	C7-1: GLU	C2-1	9.74832	0.987172	0.315	0.031	0
Tmem163	C7-1	C7-1: GLU	C2-1	5.56687	0.930092	0.406	0.067	0
Fezf1	C7-1	C7-1: GLU	C2-1	9.35379	0.610029	0.183	0.011	0
Gm2694	C7-1	C7-1: GLU	C2-1	4.54499	0.558495	0.235	0.028	0
Chst8	C7-1	C7-1: GLU	C2-1	3.483	0.446933	0.225	0.028	0
Tenm2	C7-1	C7-1: GLU	C2-1	2.77685	1.48098	0.629	0.335	8.99425e-303
Nxph4	C7-1	C7-1: GLU	C2-1	5.68758	0.375595	0.105	0.006	2.68708e-285
Ntng1	C7-1	C7-1: GLU	C2-1	2.3337	1.02739	0.501	0.22	1.62495e-268
Kcnq3	C7-1	C7-1: GLU	C2-1	2.03772	0.877654	0.468	0.201	2.05882e-263
Rmst	C7-1	C7-1: GLU	C2-1	1.59883	0.891921	0.578	0.322	2.87881e-224
Nkx2-1	C7-1	C7-1: GLU	C2-1	2.06217	0.483818	0.259	0.06	3.46348e-223
Lrp1b	C7-1	C7-1: GLU	C2-1	2.14938	1.28777	0.695	0.416	1.18515e-212
Rbfox1	C7-1	C7-1: GLU	C2-1	2.39499	1.38122	0.54	0.311	8.00751e-208
Nptx1	C7-1	C7-1: GLU	C2-1	1.56096	0.586871	0.257	0.096	1.31054e-204
Il1rapl1	C7-1	C7-1: GLU	C2-1	2.24065	1.18475	0.625	0.33	4.0999e-203
Gm30382	C7-1	C7-1: GLU	C2-1	2.53312	0.679169	0.275	0.073	4.47853e-198
Hs3st4	C7-1	C7-1: GLU	C2-1	2.48581	0.851201	0.329	0.112	1.77979e-191
Gpr149	C7-1	C7-1: GLU	C2-1	2.23506	0.467215	0.176	0.036	2.34984e-188
H2-Q2	C7-1	C7-1: GLU	C2-1	1.79101	0.470449	0.216	0.056	4.65491e-184
Ncam2	C7-1	C7-1: GLU	C2-1	1.9125	0.991794	0.564	0.292	1.36657e-175
Slit3	C7-1	C7-1: GLU	C2-1	1.91833	0.620397	0.234	0.075	4.33408e-157
Pcdh15	C7-1	C7-1: GLU	C2-1	2.108	1.02743	0.475	0.231	4.5795e-146
Cntn5	C7-1	C7-1: GLU	C2-1	2.65499	1.25538	0.496	0.234	3.27682e-130
Sfta3-ps	C7-1	C7-1: GLU	C2-1	1.56217	0.358381	0.169	0.038	9.22602e-125
Sgcd	C7-1	C7-1: GLU	C2-1	2.35623	0.860762	0.27	0.098	3.89091e-123
Kcnip4	C7-1	C7-1: GLU	C2-1	2.19949	1.26055	0.594	0.34	2.19479e-116
Kcnh7	C7-1	C7-1: GLU	C2-1	1.56822	0.735101	0.415	0.194	1.70681e-111
Tac1	C7-1	C7-1: GLU	C2-1	1.75605	0.820697	0.29	0.135	4.13531e-109
Cntnap5b	C7-1	C7-1: GLU	C2-1	2.11435	0.716729	0.235	0.079	1.78523e-107
Grm7	C7-1	C7-1: GLU	C2-1	1.87288	0.950626	0.527	0.267	2.29956e-93
Nlgn1	C7-1	C7-1: GLU	C2-1	1.54873	1.02663	0.616	0.408	2.62932e-91
Grm8	C7-1	C7-1: GLU	C2-1	1.53064	0.608269	0.306	0.121	1.87661e-78
Nrg3	C7-1	C7-1: GLU	C2-1	2.17295	1.12214	0.456	0.235	2.03685e-75
Astn2	C7-1	C7-1: GLU	C2-1	1.59514	0.769371	0.395	0.19	1.21284e-71
Lingo2	C7-1	C7-1: GLU	C2-1	1.66258	0.965552	0.581	0.337	7.7891e-50
Prkg1	C7-1	C7-1: GLU	C2-1	1.59427	0.806927	0.406	0.205	2.02655e-33
Galntl6	C7-1	C7-1: GLU	C2-1	1.795	0.982168	0.37	0.202	1.31101e-18
Pomc	C7-1	C7-1: GLU	C2-1	3.33857	2.29527	0.223	0.153	6.92514e-12
3300002A11Rik	C7-1	C7-1: GLU	C2-1	2.447	0.871534	0.145	0.051	1.59886e-06
Gad2	C7-2	C7-2: GABA	C2-1	7.9069	1.98835	0.679	0.17	0
Gad1	C7-2	C7-2: GABA	C2-1	10.9781	1.78592	0.626	0.101	0
Slc32a1	C7-2	C7-2: GABA	C2-1	17.1875	1.73319	0.594	0.059	0
Dlk1	C7-2	C7-2: GABA	C2-1	3.23828	1.50631	0.573	0.266	0
Dlx1	C7-2	C7-2: GABA	C2-1	11.0614	0.72028	0.214	0.013	0
Dlx6	C7-2	C7-2: GABA	C2-1	8.11518	0.427115	0.151	0.007	0
Dlx6os1	C7-2	C7-2: GABA	C2-1	6.37444	0.391413	0.113	0.006	0
Dlx5	C7-2	C7-2: GABA	C2-1	7.94672	0.383635	0.144	0.006	0
Dlx2	C7-2	C7-2: GABA	C2-1	7.10558	0.373978	0.132	0.006	0
Six6	C7-2	C7-2: GABA	C2-1	5.1415	0.860691	0.226	0.037	4.65433e-258
Six3	C7-2	C7-2: GABA	C2-1	2.34958	0.923049	0.363	0.142	3.47299e-225
Rasl11b	C7-2	C7-2: GABA	C2-1	1.8993	0.497013	0.106	0.027	5.16328e-68
Tcf7l2	C25-1	C25-1: GLU-1	C7-1	14.2446	2.10072	0.494	0.072	0
Zic1	C25-1	C25-1: GLU-1	C7-1	11.0614	1.41113	0.485	0.061	0
Shox2	C25-1	C25-1: GLU-1	C7-1	68.4648	1.07819	0.253	0.003	0
Zic4	C25-1	C25-1: GLU-1	C7-1	8.97926	0.871773	0.308	0.029	1.17282e-276
Ntng1	C25-1	C25-1: GLU-1	C7-1	2.95871	1.80427	0.814	0.496	3.09373e-265
Wls	C25-1	C25-1: GLU-1	C7-1	2.71305	0.52718	0.21	0.04	1.11752e-165
Lef1	C25-1	C25-1: GLU-1	C7-1	3.49893	0.449187	0.147	0.018	1.24757e-160
Wnt3	C25-1	C25-1: GLU-1	C7-1	2.5229	0.333913	0.135	0.017	1.93174e-119
Nbl1	C25-1	C25-1: GLU-1	C7-1	3.47738	0.519012	0.133	0.019	6.33468e-108
Mir124-2hg	C25-1	C25-1: GLU-1	C7-1	2.0683	1.01171	0.506	0.247	1.25331e-101
Kitl	C25-1	C25-1: GLU-1	C7-1	1.97617	0.475145	0.182	0.043	6.21682e-99
Lhx9	C25-1	C25-1: GLU-1	C7-1	4.48839	0.627909	0.192	0.026	2.11344e-98
Igf1	C25-1	C25-1: GLU-1	C7-1	1.89971	0.44624	0.148	0.034	5.77489e-84
Rnf207	C25-1	C25-1: GLU-1	C7-1	1.96601	0.623369	0.245	0.077	7.9841e-84
Mef2c	C25-1	C25-1: GLU-1	C7-1	2.38598	1.23865	0.417	0.216	1.14532e-79
Synpo2	C25-1	C25-1: GLU-1	C7-1	1.63644	0.379889	0.111	0.025	1.965e-69
Slc29a1	C25-1	C25-1: GLU-1	C7-1	1.52146	0.651209	0.256	0.109	1.97677e-68
2900064K03Rik	C25-1	C25-1: GLU-1	C7-1	2.06806	1.04545	0.361	0.182	6.35753e-59
Cpne7	C25-1	C25-1: GLU-1	C7-1	1.55781	0.902977	0.451	0.261	3.51187e-55
Gm43670	C25-1	C25-1: GLU-1	C7-1	2.1903	1.31877	0.381	0.229	3.67455e-50
Ramp3	C25-1	C25-1: GLU-1	C7-1	2.12701	0.479619	0.101	0.022	8.66517e-42
Cck	C25-1	C25-1: GLU-1	C7-1	1.54982	0.790105	0.203	0.103	9.86805e-37
Gm42769	C25-1	C25-1: GLU-1	C7-1	1.68453	0.928439	0.302	0.166	1.11871e-27
Trh	C25-2	C25-2: GLU-2	C7-1	15.217	2.66446	0.256	0.044	0
Ebf1	C25-2	C25-2: GLU-2	C7-1	8.5244	0.983584	0.155	0.017	0
Otp	C25-2	C25-2: GLU-2	C7-1	5.9681	0.898961	0.238	0.035	0
Htr2c	C25-2	C25-2: GLU-2	C7-1	1.69083	0.890385	0.375	0.197	0
Ebf3	C25-2	C25-2: GLU-2	C7-1	5.81563	0.568194	0.173	0.016	0
Zfp536	C25-2	C25-2: GLU-2	C7-1	1.68792	0.538388	0.231	0.073	0
Uncx	C25-2	C25-2: GLU-2	C7-1	2.31325	0.475325	0.218	0.044	0
Mdga1	C25-2	C25-2: GLU-2	C7-1	1.78257	0.438788	0.194	0.047	0
Sim1	C25-2	C25-2: GLU-2	C7-1	1.62381	0.447687	0.213	0.058	4.62586e-265
Zic1	C25-2	C25-2: GLU-2	C7-1	4.61169	0.683214	0.188	0.027	7.98355e-191
Cbln2	C25-2	C25-2: GLU-2	C7-1	1.54332	0.67157	0.238	0.103	9.34075e-126
Nxph4	C25-2	C25-2: GLU-2	C7-1	1.50298	0.468819	0.217	0.067	1.04815e-96
Rbfox1	C25-3	C25-3: GLU-3	C7-1	1.85719	1.26074	0.656	0.445	0
Camkv	C25-3	C25-3: GLU-3	C7-1	2.21001	1.18176	0.762	0.407	0
Phactr1	C25-3	C25-3: GLU-3	C7-1	1.58887	1.05154	0.617	0.408	0
Hs3st4	C25-3	C25-3: GLU-3	C7-1	2.54036	0.995616	0.494	0.193	0
Cdh13	C25-3	C25-3: GLU-3	C7-1	1.7711	0.977159	0.695	0.383	0
Slit3	C25-3	C25-3: GLU-3	C7-1	3.23617	0.976797	0.38	0.114	0
Gria3	C25-3	C25-3: GLU-3	C7-1	1.7001	0.96465	0.674	0.382	0
Kcnq3	C25-3	C25-3: GLU-3	C7-1	1.6657	0.955329	0.611	0.35	0
Fezf1	C25-3	C25-3: GLU-3	C7-1	6.38453	0.898972	0.347	0.048	0
Gpr149	C25-3	C25-3: GLU-3	C7-1	6.08955	0.875145	0.333	0.047	0
Gm30382	C25-3	C25-3: GLU-3	C7-1	2.52355	0.86857	0.429	0.147	0
Cadps2	C25-3	C25-3: GLU-3	C7-1	2.19849	0.86417	0.49	0.192	0
Gm1604a	C25-3	C25-3: GLU-3	C7-1	1.97848	0.821352	0.382	0.158	0
Lmo3	C25-3	C25-3: GLU-3	C7-1	2.21629	0.796992	0.405	0.145	0
Cdh4	C25-3	C25-3: GLU-3	C7-1	1.76061	0.772618	0.514	0.225	0
Cnr1	C25-3	C25-3: GLU-3	C7-1	1.50928	0.754642	0.523	0.261	0
Rreb1	C25-3	C25-3: GLU-3	C7-1	2.51159	0.735099	0.327	0.095	0
Fstl4	C25-3	C25-3: GLU-3	C7-1	1.78696	0.688504	0.339	0.13	0
Tmem132d	C25-3	C25-3: GLU-3	C7-1	1.9274	0.665011	0.341	0.117	0
Rasal1	C25-3	C25-3: GLU-3	C7-1	1.82157	0.511003	0.302	0.084	0
Nr5a1	C25-3	C25-3: GLU-3	C7-1	10.72	0.433758	0.172	0.006	0
Hmcn2	C25-3	C25-3: GLU-3	C7-1	3.01238	0.37139	0.145	0.017	1.36033e-292
Lama1	C25-3	C25-3: GLU-3	C7-1	1.95878	0.310702	0.144	0.022	1.14198e-289
Nptx1	C25-3	C25-3: GLU-3	C7-1	2.43191	0.798717	0.407	0.133	1.29472e-282
Megf11	C25-3	C25-3: GLU-3	C7-1	1.60538	0.467293	0.212	0.061	1.593e-277
Fndc1	C25-3	C25-3: GLU-3	C7-1	1.77622	0.379298	0.191	0.04	2.14247e-255
Hydin	C25-3	C25-3: GLU-3	C7-1	1.52973	0.319153	0.138	0.028	4.49265e-254
Palmd	C25-3	C25-3: GLU-3	C7-1	1.57204	0.373469	0.18	0.042	5.51974e-238
Gpr150	C25-3	C25-3: GLU-3	C7-1	1.51875	0.369426	0.184	0.044	5.28058e-233
Gpr88	C25-3	C25-3: GLU-3	C7-1	3.70877	0.646483	0.217	0.037	4.20033e-228
Rprml	C25-3	C25-3: GLU-3	C7-1	1.65214	0.478881	0.275	0.079	1.75322e-226
Qrfpr	C25-3	C25-3: GLU-3	C7-1	2.30889	0.409862	0.168	0.029	4.38241e-183
Pdzrn4	C25-3	C25-3: GLU-3	C7-1	1.79058	1.0724	0.55	0.329	1.26827e-152
C1ql3	C25-4	C25-4: GLU-4	C7-1	5.53725	1.31733	0.247	0.058	0
Rorb	C25-4	C25-4: GLU-4	C7-1	2.65114	1.15882	0.468	0.204	0
Synpr	C25-4	C25-4: GLU-4	C7-1	2.09119	1.00134	0.377	0.18	0
Lhx9	C25-4	C25-4: GLU-4	C7-1	8.7734	0.605062	0.202	0.013	0
Hmx2	C25-4	C25-4: GLU-4	C7-1	16.5785	0.499855	0.198	0.005	0
Rfx4	C25-4	C25-4: GLU-4	C7-1	2.71099	0.418771	0.122	0.018	0
Hmx3	C25-4	C25-4: GLU-4	C7-1	8.40945	0.333708	0.125	0.004	0
Hmcn1	C25-4	C25-4: GLU-4	C7-1	3.75465	0.59101	0.107	0.016	9.07181e-307
Hcrt	C25-4	C25-4: GLU-4	C7-1	8.71117	5.48232	0.258	0.162	1.81298e-135
Pomc	C25-5	C25-5: GLU-5	C7-1	15.7296	5.32778	0.557	0.188	0
Tac2	C25-5	C25-5: GLU-5	C7-1	15.867	3.42228	0.254	0.054	0
Asb4	C25-5	C25-5: GLU-5	C7-1	8.07732	1.4958	0.35	0.064	0
Ecel1	C25-5	C25-5: GLU-5	C7-1	5.71241	1.35844	0.491	0.116	0
Tbx3	C25-5	C25-5: GLU-5	C7-1	36.2038	1.23322	0.41	0.013	0
Npy1r	C25-5	C25-5: GLU-5	C7-1	3.75522	1.05317	0.352	0.098	0
Rnf128	C25-5	C25-5: GLU-5	C7-1	2.19288	1.03227	0.392	0.184	0
Hs6st2	C25-5	C25-5: GLU-5	C7-1	1.76482	1.02648	0.587	0.341	0
Gpr101	C25-5	C25-5: GLU-5	C7-1	2.4912	0.921303	0.337	0.124	0
Esr1	C25-5	C25-5: GLU-5	C7-1	3.06071	0.908939	0.329	0.097	0
Isl1	C25-5	C25-5: GLU-5	C7-1	2.49093	0.830311	0.422	0.14	0
Gfra1	C25-5	C25-5: GLU-5	C7-1	2.85369	0.792191	0.316	0.087	0
Rxfp1	C25-5	C25-5: GLU-5	C7-1	5.9411	0.737784	0.152	0.018	0
Stk32a	C25-5	C25-5: GLU-5	C7-1	2.11443	0.676875	0.327	0.104	0
Nr5a2	C25-5	C25-5: GLU-5	C7-1	21.4144	0.656883	0.162	0.004	0
Tbx3os1	C25-5	C25-5: GLU-5	C7-1	12.7932	0.541511	0.188	0.007	0
Npy5r	C25-5	C25-5: GLU-5	C7-1	2.11827	0.496629	0.208	0.048	0
Greb1	C25-5	C25-5: GLU-5	C7-1	2.54935	0.440175	0.138	0.023	0
Serpina3n	C25-5	C25-5: GLU-5	C7-1	3.07743	0.831342	0.21	0.056	6.89241e-277
Prlr	C25-5	C25-5: GLU-5	C7-1	1.74213	0.970212	0.491	0.273	1.16756e-273
Nhlh2	C25-5	C25-5: GLU-5	C7-1	2.08302	0.754344	0.242	0.087	3.82173e-265
Brs3	C25-5	C25-5: GLU-5	C7-1	2.7715	0.319788	0.103	0.011	8.96025e-250
Col2a1	C25-5	C25-5: GLU-5	C7-1	1.66064	0.361009	0.114	0.024	2.88544e-244
Shisal2a	C25-5	C25-5: GLU-5	C7-1	2.10145	0.420291	0.139	0.027	2.60325e-240
Il1rapl2	C25-5	C25-5: GLU-5	C7-1	1.61504	0.977002	0.242	0.146	1.6986e-226
Tmem176b	C25-5	C25-5: GLU-5	C7-1	1.51265	0.625601	0.323	0.133	7.37844e-216
Pdyn	C25-5	C25-5: GLU-5	C7-1	2.21213	0.858747	0.321	0.124	1.76314e-210
Vgf	C25-5	C25-5: GLU-5	C7-1	1.57098	0.961584	0.396	0.242	1.07133e-203
Fam183b	C25-5	C25-5: GLU-5	C7-1	1.56262	0.679616	0.314	0.136	2.31758e-199
Six6	C25-5	C25-5: GLU-5	C7-1	2.10117	0.383321	0.147	0.026	5.86868e-188
Cartpt	C25-5	C25-5: GLU-5	C7-1	3.95881	2.72897	0.44	0.303	2.19297e-185
Shisal2b	C25-5	C25-5: GLU-5	C7-1	3.66467	0.666305	0.142	0.025	2.31845e-152
Avp	C25-6	C25-6: GLU-6	C7-1	22.5926	8.32503	0.824	0.303	0
Oxt	C25-6	C25-6: GLU-6	C7-1	21.6804	6.97544	0.689	0.221	0
Caprin2	C25-6	C25-6: GLU-6	C7-1	8.64413	1.74807	0.538	0.108	0
Pou3f2	C25-6	C25-6: GLU-6	C7-1	10.6377	1.66043	0.582	0.09	0
Pde4b	C25-6	C25-6: GLU-6	C7-1	1.90216	1.64294	0.52	0.449	0
Zfp804b	C25-6	C25-6: GLU-6	C7-1	2.62706	1.54997	0.299	0.176	0
Fign	C25-6	C25-6: GLU-6	C7-1	5.93872	1.37406	0.509	0.117	0
Foxp2	C25-6	C25-6: GLU-6	C7-1	5.77038	1.26227	0.479	0.104	0
Angpt1	C25-6	C25-6: GLU-6	C7-1	7.74465	1.23914	0.374	0.059	0
Elavl2	C25-6	C25-6: GLU-6	C7-1	1.85255	1.23416	0.703	0.468	0
Auts2	C25-6	C25-6: GLU-6	C7-1	1.75463	1.21538	0.64	0.443	0
Sim1	C25-6	C25-6: GLU-6	C7-1	5.74645	1.12375	0.449	0.087	0
Maml3	C25-6	C25-6: GLU-6	C7-1	3.31777	1.12124	0.36	0.121	0
Ptbp3	C25-6	C25-6: GLU-6	C7-1	4.00141	1.11515	0.487	0.135	0
Rbms1	C25-6	C25-6: GLU-6	C7-1	2.81616	1.108	0.487	0.191	0
Otp	C25-6	C25-6: GLU-6	C7-1	6.12573	1.09088	0.437	0.077	0
Tent5a	C25-6	C25-6: GLU-6	C7-1	4.06494	1.07909	0.387	0.102	0
Parm1	C25-6	C25-6: GLU-6	C7-1	2.64154	1.07247	0.499	0.202	0
Pcsk1	C25-6	C25-6: GLU-6	C7-1	2.75776	1.06499	0.491	0.189	0
Kcnh1	C25-6	C25-6: GLU-6	C7-1	2.27548	0.979647	0.438	0.188	0
Stxbp6	C25-6	C25-6: GLU-6	C7-1	2.83391	0.978754	0.442	0.152	0
Cdh9	C25-6	C25-6: GLU-6	C7-1	2.87672	0.954125	0.4	0.132	0
Fkbp11	C25-6	C25-6: GLU-6	C7-1	4.87439	0.861142	0.299	0.052	0
Th	C25-6	C25-6: GLU-6	C7-1	12.1415	0.844629	0.229	0.015	0
Ebf3	C25-6	C25-6: GLU-6	C7-1	5.33202	0.819025	0.318	0.048	0
Adcy8	C25-6	C25-6: GLU-6	C7-1	2.24064	0.801581	0.354	0.126	0
Grm3	C25-6	C25-6: GLU-6	C7-1	2.62398	0.801506	0.274	0.083	0
Zeb2	C25-6	C25-6: GLU-6	C7-1	5.59643	0.774349	0.317	0.043	0
Nog	C25-6	C25-6: GLU-6	C7-1	3.54028	0.771149	0.302	0.065	0
Plpp4	C25-6	C25-6: GLU-6	C7-1	3.09689	0.76064	0.341	0.083	0
Necab1	C25-6	C25-6: GLU-6	C7-1	2.06321	0.666665	0.358	0.115	0
Tmem178	C25-6	C25-6: GLU-6	C7-1	3.00326	0.626507	0.301	0.062	0
Tns1	C25-6	C25-6: GLU-6	C7-1	5.84598	0.610774	0.267	0.027	0
Plekhg1	C25-6	C25-6: GLU-6	C7-1	5.32361	0.516856	0.205	0.019	0
Creb3l2	C25-6	C25-6: GLU-6	C7-1	2.94891	0.480939	0.232	0.037	0
Dnah8	C25-6	C25-6: GLU-6	C7-1	4.47208	0.360167	0.148	0.011	0
Fezf2	C25-6	C25-6: GLU-6	C7-1	3.44763	0.37331	0.156	0.016	5.3778e-303
Kcnmb4	C25-6	C25-6: GLU-6	C7-1	2.48954	0.839845	0.414	0.139	7.20768e-287
Ryr1	C25-6	C25-6: GLU-6	C7-1	2.62479	0.54541	0.23	0.047	6.97014e-286
Pdyn	C25-6	C25-6: GLU-6	C7-1	3.33064	1.07593	0.42	0.135	1.36572e-285
Zfp804a	C25-6	C25-6: GLU-6	C7-1	2.27829	1.22855	0.394	0.212	5.28549e-271
Gal	C25-6	C25-6: GLU-6	C7-1	4.21765	1.55848	0.432	0.159	1.65357e-261
Glp1r	C25-6	C25-6: GLU-6	C7-1	4.32305	0.54607	0.189	0.023	3.04105e-256
Tshz1	C25-6	C25-6: GLU-6	C7-1	1.92997	0.602714	0.3	0.093	1.10415e-234
2610001J05Rik	C25-6	C25-6: GLU-6	C7-1	2.39518	1.1358	0.406	0.192	3.46092e-231
Gm42769	C25-6	C25-6: GLU-6	C7-1	1.99619	1.03576	0.317	0.164	5.24825e-228
Ptger4	C25-6	C25-6: GLU-6	C7-1	2.09275	0.338349	0.166	0.026	3.95315e-217
Gm10048	C25-6	C25-6: GLU-6	C7-1	1.65586	0.881534	0.277	0.147	8.95409e-215
Sfrp1	C25-6	C25-6: GLU-6	C7-1	2.33529	0.384094	0.151	0.024	3.27287e-205
Tmem176b	C25-6	C25-6: GLU-6	C7-1	1.69352	0.648962	0.38	0.145	1.93963e-185
Nnmt	C25-6	C25-6: GLU-6	C7-1	2.59194	0.301388	0.128	0.014	1.70289e-182
Gm43048	C25-6	C25-6: GLU-6	C7-1	1.56693	0.639709	0.217	0.088	1.04687e-177
Cd302	C25-6	C25-6: GLU-6	C7-1	1.88091	0.51887	0.231	0.063	6.7361e-175
C1ql2	C25-6	C25-6: GLU-6	C7-1	1.72996	0.548524	0.286	0.09	2.18662e-174
Vim	C25-6	C25-6: GLU-6	C7-1	2.0179	0.389822	0.175	0.033	1.10704e-167
Sncg	C25-6	C25-6: GLU-6	C7-1	1.95051	0.820214	0.194	0.081	2.42357e-53
Gm15772	C25-6	C25-6: GLU-6	C7-1	1.7511	0.715669	0.114	0.046	8.27788e-10
Pmch	C25-7	C25-7: GLU-7	C7-1	36.1933	9.27658	0.99	0.253	0
Parpbp	C25-7	C25-7: GLU-7	C7-1	102.821	2.50783	0.286	0.006	0
Tacr3	C25-7	C25-7: GLU-7	C7-1	30.4425	1.74556	0.435	0.024	0
Igf1	C25-7	C25-7: GLU-7	C7-1	24.5802	1.50491	0.538	0.032	0
Zic1	C25-7	C25-7: GLU-7	C7-1	9.89708	1.27641	0.503	0.064	0
Otx1	C25-7	C25-7: GLU-7	C7-1	84.0356	0.918422	0.365	0.003	0
Cartpt	C25-7	C25-7: GLU-7	C7-1	10.7742	4.30692	0.782	0.312	5.95483e-293
Dab2	C25-7	C25-7: GLU-7	C7-1	10.262	0.51708	0.257	0.012	4.67692e-233
Gad1	C25-7	C25-7: GLU-7	C7-1	9.39997	1.57996	0.588	0.098	5.07779e-231
Tent5a	C25-7	C25-7: GLU-7	C7-1	8.03647	1.54937	0.554	0.106	2.29287e-196
Thsd7a	C25-7	C25-7: GLU-7	C7-1	4.12652	1.3077	0.567	0.179	5.71411e-194
Adgrf5	C25-7	C25-7: GLU-7	C7-1	11.0773	0.865975	0.306	0.023	2.52483e-191
Rspo3	C25-7	C25-7: GLU-7	C7-1	7.28129	1.04866	0.367	0.052	1.39826e-187
Ell2	C25-7	C25-7: GLU-7	C7-1	5.0508	0.857944	0.364	0.061	1.03804e-175
Zic4	C25-7	C25-7: GLU-7	C7-1	4.80598	0.589238	0.26	0.031	1.42283e-172
Mup6	C25-7	C25-7: GLU-7	C7-1	48.2494	0.588408	0.163	0.001	5.31752e-170
Osbpl3	C25-7	C25-7: GLU-7	C7-1	5.21363	0.691932	0.323	0.042	2.56473e-155
Enpp2	C25-7	C25-7: GLU-7	C7-1	6.1138	1.35406	0.446	0.098	7.32345e-155
Fkbp11	C25-7	C25-7: GLU-7	C7-1	8.39976	1.44138	0.337	0.057	2.35465e-147
Cd302	C25-7	C25-7: GLU-7	C7-1	5.48248	1.00792	0.358	0.065	5.36806e-143
Maged2	C25-7	C25-7: GLU-7	C7-1	3.71739	1.61406	0.66	0.286	1.49199e-142
Lef1	C25-7	C25-7: GLU-7	C7-1	4.77479	0.465833	0.204	0.019	1.00161e-140
Lhfp	C25-7	C25-7: GLU-7	C7-1	2.87642	0.634796	0.289	0.063	6.77663e-137
Chodl	C25-7	C25-7: GLU-7	C7-1	6.53139	1.24963	0.391	0.074	8.99299e-137
Mapk4	C25-7	C25-7: GLU-7	C7-1	2.81658	0.75286	0.317	0.084	1.50088e-127
Nptx1	C25-7	C25-7: GLU-7	C7-1	4.6689	1.97114	0.603	0.254	3.98596e-122
Dmrtb1	C25-7	C25-7: GLU-7	C7-1	4.56618	0.492617	0.24	0.025	4.04172e-120
Ccbe1	C25-7	C25-7: GLU-7	C7-1	2.98386	0.312992	0.142	0.014	2.98405e-119
A2m	C25-7	C25-7: GLU-7	C7-1	13.422	0.470947	0.113	0.003	1.0781e-118
Rcn1	C25-7	C25-7: GLU-7	C7-1	3.44672	1.52484	0.598	0.264	4.49816e-114
Parm1	C25-7	C25-7: GLU-7	C7-1	4.45083	1.72904	0.537	0.208	1.31942e-108
Tnfaip8	C25-7	C25-7: GLU-7	C7-1	4.29071	0.332613	0.128	0.009	2.40101e-103
2510009E07Rik	C25-7	C25-7: GLU-7	C7-1	2.30023	0.883125	0.447	0.171	4.45315e-97
Nucb2	C25-7	C25-7: GLU-7	C7-1	2.94107	1.31127	0.553	0.246	7.32352e-89
Serpinf1	C25-7	C25-7: GLU-7	C7-1	4.77776	0.626211	0.205	0.026	5.39646e-84
Alk	C25-7	C25-7: GLU-7	C7-1	1.78414	0.843113	0.327	0.154	2.81992e-83
Fst	C25-7	C25-7: GLU-7	C7-1	4.97437	0.475809	0.114	0.01	3.5694e-77
Gpx3	C25-7	C25-7: GLU-7	C7-1	1.6502	1.18578	0.667	0.479	8.42402e-77
Adra2a	C25-7	C25-7: GLU-7	C7-1	4.22276	0.935503	0.324	0.071	2.124e-75
Bcam	C25-7	C25-7: GLU-7	C7-1	2.51725	0.501522	0.26	0.051	2.15481e-73
Deptor	C25-7	C25-7: GLU-7	C7-1	2.30598	0.940667	0.428	0.174	1.40029e-70
Pdlim5	C25-7	C25-7: GLU-7	C7-1	1.73362	0.46575	0.267	0.071	4.22637e-70
Slc5a7	C25-7	C25-7: GLU-7	C7-1	5.57956	0.453623	0.122	0.009	3.77232e-68
Rab3b	C25-7	C25-7: GLU-7	C7-1	1.81561	0.801124	0.45	0.198	8.42487e-66
Zfp521	C25-7	C25-7: GLU-7	C7-1	1.60591	0.450527	0.22	0.061	1.11219e-59
Klhl4	C25-7	C25-7: GLU-7	C7-1	1.74601	0.345907	0.211	0.041	4.99915e-59
Cd59a	C25-7	C25-7: GLU-7	C7-1	2.57886	0.939753	0.353	0.128	1.04849e-58
Gfra1	C25-7	C25-7: GLU-7	C7-1	1.67682	0.584183	0.309	0.107	5.42497e-55
Lypd1	C25-7	C25-7: GLU-7	C7-1	2.48117	1.12827	0.485	0.22	8.04231e-53
Chrna3	C25-7	C25-7: GLU-7	C7-1	2.64853	0.303267	0.13	0.014	7.25857e-47
Armh4	C25-7	C25-7: GLU-7	C7-1	2.18474	0.868874	0.434	0.172	9.60676e-47
Gpr83	C25-7	C25-7: GLU-7	C7-1	1.84187	0.820946	0.349	0.155	4.44564e-42
Gm47135	C25-7	C25-7: GLU-7	C7-1	1.9001	0.823744	0.345	0.149	4.12689e-38
Ache	C25-7	C25-7: GLU-7	C7-1	1.60266	1.16071	0.688	0.498	5.59696e-36
Gm48967	C25-7	C25-7: GLU-7	C7-1	1.86162	0.494695	0.142	0.037	4.42086e-33
Degs1	C25-7	C25-7: GLU-7	C7-1	1.59159	0.95927	0.515	0.31	1.21436e-30
Ctsd	C25-7	C25-7: GLU-7	C7-1	1.51482	1.11656	0.638	0.47	5.59227e-26
Rprm	C25-8	C25-8: GLU-8	C7-1	10.2802	2.58019	0.76	0.19	0
Cck	C25-8	C25-8: GLU-8	C7-1	24.0262	2.2812	0.652	0.061	0
Foxb1	C25-8	C25-8: GLU-8	C7-1	71.9301	1.94991	0.663	0.017	0
Hdac9	C25-8	C25-8: GLU-8	C7-1	6.6058	1.82757	0.646	0.178	0
Cpne9	C25-8	C25-8: GLU-8	C7-1	21.8917	1.72215	0.749	0.058	0
B230323A14Rik	C25-8	C25-8: GLU-8	C7-1	45.6638	1.71392	0.745	0.027	0
Kctd16	C25-8	C25-8: GLU-8	C7-1	4.35669	1.65596	0.833	0.316	0
Frmd5	C25-8	C25-8: GLU-8	C7-1	3.90174	1.64531	0.746	0.314	0
Adarb2	C25-8	C25-8: GLU-8	C7-1	5.79874	1.59148	0.684	0.187	0
Lhx1os	C25-8	C25-8: GLU-8	C7-1	22.0031	1.49659	0.69	0.046	0
Cntn5	C25-8	C25-8: GLU-8	C7-1	2.37306	1.48629	0.759	0.475	0
Arpp21	C25-8	C25-8: GLU-8	C7-1	3.00869	1.47371	0.932	0.456	0
Unc13c	C25-8	C25-8: GLU-8	C7-1	5.76724	1.46731	0.734	0.186	0
Cntn4	C25-8	C25-8: GLU-8	C7-1	3.26066	1.36372	0.69	0.288	0
Clstn2	C25-8	C25-8: GLU-8	C7-1	3.72597	1.35922	0.783	0.285	0
Lhx1	C25-8	C25-8: GLU-8	C7-1	21.2682	1.32336	0.674	0.041	0
Srgap1	C25-8	C25-8: GLU-8	C7-1	5.00106	1.31327	0.753	0.197	0
Rgs7	C25-8	C25-8: GLU-8	C7-1	2.51712	1.30878	0.801	0.416	0
Nrp1	C25-8	C25-8: GLU-8	C7-1	6.24076	1.28462	0.752	0.154	0
Fat3	C25-8	C25-8: GLU-8	C7-1	2.83273	1.2806	0.771	0.348	0
Tmem196	C25-8	C25-8: GLU-8	C7-1	6.39478	1.27365	0.722	0.143	0
Ryr3	C25-8	C25-8: GLU-8	C7-1	2.73531	1.18962	0.675	0.293	0
Zfhx4	C25-8	C25-8: GLU-8	C7-1	3.46188	1.18421	0.8	0.273	0
B3galt1	C25-8	C25-8: GLU-8	C7-1	2.46709	1.18392	0.695	0.333	0
Nrp2	C25-8	C25-8: GLU-8	C7-1	3.2763	1.16017	0.753	0.266	0
Grm1	C25-8	C25-8: GLU-8	C7-1	2.70185	1.13851	0.794	0.334	0
Tanc1	C25-8	C25-8: GLU-8	C7-1	21.828	1.13294	0.577	0.029	0
Auts2	C25-8	C25-8: GLU-8	C7-1	2.12785	1.10743	0.806	0.419	0
Utrn	C25-8	C25-8: GLU-8	C7-1	4.77664	1.1012	0.667	0.153	0
Sox5	C25-8	C25-8: GLU-8	C7-1	3.10779	1.09877	0.576	0.203	0
Sncaip	C25-8	C25-8: GLU-8	C7-1	6.42321	1.07298	0.436	0.072	0
Myo5b	C25-8	C25-8: GLU-8	C7-1	20.7047	0.99303	0.416	0.019	0
Adcy2	C25-8	C25-8: GLU-8	C7-1	2.79686	0.988546	0.695	0.245	0
Mpp6	C25-8	C25-8: GLU-8	C7-1	3.54219	0.944202	0.618	0.164	0
Man2a1	C25-8	C25-8: GLU-8	C7-1	4.67381	0.851543	0.482	0.087	0
Cartpt	C25-8	C25-8: GLU-8	C7-1	1.66173	0.638086	0.736	0.282	0
Grm2	C25-8	C25-8: GLU-8	C7-1	15.4285	0.931298	0.496	0.029	0
Gm13629	C25-8	C25-8: GLU-8	C7-1	2.71952	0.727485	0.556	0.148	4.67977e-308
Reps2	C25-8	C25-8: GLU-8	C7-1	2.29893	1.04446	0.82	0.372	4.68834e-308
Slitrk6	C25-8	C25-8: GLU-8	C7-1	7.83386	0.837582	0.476	0.05	1.29733e-302
Mamdc2	C25-8	C25-8: GLU-8	C7-1	8.99937	0.570692	0.204	0.012	5.85944e-301
Sfta3-ps	C25-8	C25-8: GLU-8	C7-1	4.38862	1.03129	0.582	0.136	1.14089e-298
Plcb4	C25-8	C25-8: GLU-8	C7-1	2.26535	1.13402	0.844	0.422	1.87966e-297
Pde4d	C25-8	C25-8: GLU-8	C7-1	1.92062	1.24753	0.661	0.429	4.39359e-296
Dock4	C25-8	C25-8: GLU-8	C7-1	1.51855	0.767689	0.721	0.364	3.12513e-290
Adamtsl1	C25-8	C25-8: GLU-8	C7-1	7.08867	1.1076	0.351	0.054	5.0859e-289
Ctxn3	C25-8	C25-8: GLU-8	C7-1	18.5848	1.18433	0.407	0.025	4.89785e-284
Shisal1	C25-8	C25-8: GLU-8	C7-1	7.93159	1.19534	0.636	0.095	1.50939e-280
Cdh11	C25-8	C25-8: GLU-8	C7-1	2.52187	0.834304	0.664	0.219	3.36155e-280
Pou2f2	C25-8	C25-8: GLU-8	C7-1	2.59165	0.914278	0.719	0.253	1.00645e-278
Ank1	C25-8	C25-8: GLU-8	C7-1	2.62503	0.82551	0.6	0.188	1.11475e-267
Apba1	C25-8	C25-8: GLU-8	C7-1	2.08806	0.98829	0.692	0.327	8.64626e-261
Nxph4	C25-8	C25-8: GLU-8	C7-1	9.52217	1.14266	0.574	0.068	5.87427e-260
Psd3	C25-8	C25-8: GLU-8	C7-1	2.20897	1.09801	0.852	0.423	5.47094e-256
Mir124-2hg	C25-8	C25-8: GLU-8	C7-1	2.12898	0.707508	0.658	0.218	9.68309e-254
Onecut2	C25-8	C25-8: GLU-8	C7-1	5.89002	0.857233	0.425	0.061	1.51492e-253
Tgfb2	C25-8	C25-8: GLU-8	C7-1	5.55834	0.795745	0.467	0.066	2.27537e-253
Pde4b	C25-8	C25-8: GLU-8	C7-1	1.8773	1.02267	0.781	0.425	3.63235e-253
Shisa9	C25-8	C25-8: GLU-8	C7-1	1.75988	0.835998	0.78	0.37	5.03393e-253
Rgs6	C25-8	C25-8: GLU-8	C7-1	6.09713	1.37095	0.506	0.113	2.1189e-251
Dcc	C25-8	C25-8: GLU-8	C7-1	1.93649	1.17746	0.596	0.362	2.16002e-250
Kit	C25-8	C25-8: GLU-8	C7-1	10.3063	0.847096	0.437	0.035	4.38183e-247
Lhfp	C25-8	C25-8: GLU-8	C7-1	5.76568	0.661636	0.365	0.041	1.5511e-242
Rbms1	C25-8	C25-8: GLU-8	C7-1	2.82571	0.771068	0.611	0.166	3.85719e-239
2700069I18Rik	C25-8	C25-8: GLU-8	C7-1	3.1192	0.625796	0.318	0.063	3.92224e-234
Cnih3	C25-8	C25-8: GLU-8	C7-1	3.02412	0.812265	0.483	0.129	1.5796e-226
Cd44	C25-8	C25-8: GLU-8	C7-1	10.5758	0.664448	0.381	0.023	4.34546e-225
Rgs3	C25-8	C25-8: GLU-8	C7-1	5.39269	0.737833	0.496	0.067	1.47467e-221
Epha7	C25-8	C25-8: GLU-8	C7-1	3.34024	0.83506	0.479	0.119	1.08566e-207
Robo2	C25-8	C25-8: GLU-8	C7-1	1.52225	0.778422	0.703	0.359	2.39097e-205
Ephb1	C25-8	C25-8: GLU-8	C7-1	1.85949	0.763459	0.642	0.263	3.19528e-203
Tafa1	C25-8	C25-8: GLU-8	C7-1	2.71581	1.15127	0.827	0.35	8.64921e-201
Adcy8	C25-8	C25-8: GLU-8	C7-1	3.13394	0.755504	0.447	0.107	2.29673e-200
Pvalb	C25-8	C25-8: GLU-8	C7-1	25.3769	1.39573	0.399	0.021	1.64593e-193
Gpr83	C25-8	C25-8: GLU-8	C7-1	2.45796	0.688854	0.47	0.131	2.97839e-193
Gab2	C25-8	C25-8: GLU-8	C7-1	1.72733	0.680742	0.372	0.146	2.05382e-192
Adcyap1	C25-8	C25-8: GLU-8	C7-1	2.45182	1.1828	0.71	0.342	3.96999e-189
Pcdh15	C25-8	C25-8: GLU-8	C7-1	1.58507	1.02973	0.704	0.457	6.28423e-189
Col19a1	C25-8	C25-8: GLU-8	C7-1	6.71772	0.687641	0.253	0.025	2.14088e-188
Phlpp1	C25-8	C25-8: GLU-8	C7-1	1.54547	0.669022	0.528	0.228	6.28657e-187
Actn2	C25-8	C25-8: GLU-8	C7-1	3.2659	0.504132	0.297	0.045	2.73072e-185
Marchf11	C25-8	C25-8: GLU-8	C7-1	2.74192	0.603099	0.44	0.096	2.58299e-184
Marchf1	C25-8	C25-8: GLU-8	C7-1	2.14149	1.04747	0.735	0.359	2.26613e-183
Igsf21	C25-8	C25-8: GLU-8	C7-1	2.23891	0.581837	0.48	0.124	7.34184e-183
Pde1c	C25-8	C25-8: GLU-8	C7-1	2.23833	0.761547	0.434	0.147	8.14572e-176
Gm28905	C25-8	C25-8: GLU-8	C7-1	2.15312	1.00169	0.416	0.193	4.4213e-175
Atrnl1	C25-8	C25-8: GLU-8	C7-1	1.60271	0.732498	0.546	0.249	7.6684e-170
Rasgef1c	C25-8	C25-8: GLU-8	C7-1	4.11406	0.499043	0.337	0.04	3.26373e-169
Sall3	C25-8	C25-8: GLU-8	C7-1	9.43871	0.532258	0.265	0.014	4.30299e-168
Osbpl1a	C25-8	C25-8: GLU-8	C7-1	2.48223	0.899137	0.645	0.233	1.68715e-167
Gm50403	C25-8	C25-8: GLU-8	C7-1	3.06984	0.579083	0.439	0.082	3.57438e-165
Cux2	C25-8	C25-8: GLU-8	C7-1	1.84891	0.526983	0.413	0.117	3.73311e-164
Kcnab3	C25-8	C25-8: GLU-8	C7-1	6.84891	0.557729	0.306	0.024	1.9136e-159
Fndc5	C25-8	C25-8: GLU-8	C7-1	2.60242	0.805827	0.59	0.182	5.69792e-159
Pde1b	C25-8	C25-8: GLU-8	C7-1	2.58733	0.771661	0.569	0.169	8.7581e-155
Grm4	C25-8	C25-8: GLU-8	C7-1	3.71446	0.548508	0.385	0.056	3.45103e-154
Pitx2	C25-8	C25-8: GLU-8	C7-1	15.4971	1.02339	0.529	0.034	8.39653e-153
Igfbp7	C25-8	C25-8: GLU-8	C7-1	5.40341	0.451921	0.274	0.022	3.5656e-143
Chsy3	C25-8	C25-8: GLU-8	C7-1	1.64916	0.665676	0.383	0.154	8.49569e-143
Rapgef5	C25-8	C25-8: GLU-8	C7-1	1.73691	0.651343	0.599	0.224	2.06979e-142
Neto2	C25-8	C25-8: GLU-8	C7-1	1.73381	0.609759	0.562	0.197	4.42537e-142
C030017B01Rik	C25-8	C25-8: GLU-8	C7-1	6.37435	0.771842	0.478	0.057	1.85974e-139
Npy	C25-8	C25-8: GLU-8	C7-1	4.87911	1.24223	0.325	0.082	2.25146e-139
Usp2	C25-8	C25-8: GLU-8	C7-1	2.48221	0.481722	0.37	0.071	2.74034e-138
Hlf	C25-8	C25-8: GLU-8	C7-1	3.10487	0.842585	0.537	0.145	4.58036e-137
Cdh12	C25-8	C25-8: GLU-8	C7-1	1.58452	0.727319	0.487	0.223	8.3441e-136
Pik3c2b	C25-8	C25-8: GLU-8	C7-1	1.65825	0.429133	0.312	0.08	1.25328e-134
Rorb	C25-8	C25-8: GLU-8	C7-1	1.96881	0.72611	0.544	0.2	2.74928e-131
Sim1	C25-8	C25-8: GLU-8	C7-1	2.80519	0.540846	0.388	0.074	5.61207e-131
Fmn1	C25-8	C25-8: GLU-8	C7-1	1.57775	0.430928	0.226	0.061	1.87303e-126
Lgi2	C25-8	C25-8: GLU-8	C7-1	3.20827	0.816194	0.51	0.129	6.96712e-125
Rcan2	C25-8	C25-8: GLU-8	C7-1	1.52564	0.819749	0.803	0.431	3.51114e-123
Gm48713	C25-8	C25-8: GLU-8	C7-1	2.75072	0.419601	0.294	0.044	9.00752e-123
Rtn4rl1	C25-8	C25-8: GLU-8	C7-1	2.39971	0.473628	0.379	0.074	2.65122e-119
AI593442	C25-8	C25-8: GLU-8	C7-1	1.74581	0.727172	0.58	0.241	3.08843e-119
Serping1	C25-8	C25-8: GLU-8	C7-1	2.97122	0.307898	0.192	0.019	1.03356e-117
Nts	C25-8	C25-8: GLU-8	C7-1	3.72318	1.10003	0.307	0.09	2.66762e-115
Pcdh20	C25-8	C25-8: GLU-8	C7-1	2.24119	0.598749	0.407	0.108	4.11844e-114
Rgs7bp	C25-8	C25-8: GLU-8	C7-1	1.97425	0.881678	0.673	0.3	1.22599e-113
Gm35755	C25-8	C25-8: GLU-8	C7-1	3.31934	0.444059	0.298	0.039	2.26763e-112
Fras1	C25-8	C25-8: GLU-8	C7-1	2.59627	0.535231	0.324	0.066	4.79256e-111
Kcna2	C25-8	C25-8: GLU-8	C7-1	1.54114	0.738517	0.6	0.287	5.12089e-110
Rph3a	C25-8	C25-8: GLU-8	C7-1	2.17904	0.835082	0.667	0.255	7.94703e-104
Anxa11	C25-8	C25-8: GLU-8	C7-1	7.74945	0.317023	0.219	0.008	8.15194e-103
Gm48259	C25-8	C25-8: GLU-8	C7-1	2.51681	0.329713	0.228	0.029	3.37331e-96
Pnoc	C25-8	C25-8: GLU-8	C7-1	1.8777	0.499622	0.341	0.09	2.69304e-95
Rasgrp1	C25-8	C25-8: GLU-8	C7-1	3.68677	0.750701	0.441	0.089	4.94482e-95
Pcsk5	C25-8	C25-8: GLU-8	C7-1	1.66589	0.552702	0.427	0.141	6.50655e-90
Ifi27	C25-8	C25-8: GLU-8	C7-1	1.68667	0.503429	0.458	0.136	5.5409e-88
Mitf	C25-8	C25-8: GLU-8	C7-1	1.91901	0.344677	0.205	0.036	1.67437e-87
Strip2	C25-8	C25-8: GLU-8	C7-1	1.85315	0.390137	0.303	0.063	8.52969e-86
Mmgt2	C25-8	C25-8: GLU-8	C7-1	2.84746	0.473283	0.366	0.06	8.01741e-81
Bcan	C25-8	C25-8: GLU-8	C7-1	1.54279	0.410001	0.364	0.096	1.123e-80
Tacstd2	C25-8	C25-8: GLU-8	C7-1	6.71329	0.32121	0.208	0.009	1.55264e-80
Zfp703	C25-8	C25-8: GLU-8	C7-1	3.14111	0.356683	0.272	0.03	6.67241e-78
Sptb	C25-8	C25-8: GLU-8	C7-1	1.73715	0.541312	0.49	0.152	6.23573e-76
Sh3bgr	C25-8	C25-8: GLU-8	C7-1	4.65112	0.406973	0.239	0.02	1.06613e-75
Zdhhc23	C25-8	C25-8: GLU-8	C7-1	1.63516	0.473028	0.279	0.08	3.68076e-74
Smyd1	C25-8	C25-8: GLU-8	C7-1	9.40292	0.301698	0.186	0.005	7.81656e-73
Gpr139	C25-8	C25-8: GLU-8	C7-1	1.77556	0.332918	0.223	0.041	7.20216e-69
Shb	C25-8	C25-8: GLU-8	C7-1	1.87462	0.309855	0.241	0.039	7.65951e-69
Oip5os1	C25-8	C25-8: GLU-8	C7-1	2.11305	0.711575	0.584	0.196	7.53675e-64
Cdk19	C25-8	C25-8: GLU-8	C7-1	1.51088	0.32505	0.25	0.053	7.93095e-64
Nkain2	C25-8	C25-8: GLU-8	C7-1	1.62564	1.22353	0.472	0.355	8.89394e-61
Denn2b	C25-8	C25-8: GLU-8	C7-1	1.55884	0.332552	0.224	0.047	4.84944e-60
Kcnk9	C25-8	C25-8: GLU-8	C7-1	2.05918	0.562331	0.508	0.138	6.0772e-59
Adra1b	C25-8	C25-8: GLU-8	C7-1	1.56938	0.328026	0.243	0.05	4.77282e-54
Serpini1	C25-8	C25-8: GLU-8	C7-1	1.69706	1.00281	0.637	0.376	5.89904e-54
Mme	C25-8	C25-8: GLU-8	C7-1	2.85912	0.369714	0.231	0.029	1.07441e-52
Minar1	C25-8	C25-8: GLU-8	C7-1	2.62958	0.418722	0.313	0.049	1.81616e-51
Cxxc5	C25-8	C25-8: GLU-8	C7-1	1.50485	0.436441	0.43	0.124	8.04622e-49
Gsg1l	C25-8	C25-8: GLU-8	C7-1	1.60854	0.377614	0.327	0.076	2.2106e-45
Rgs8	C25-8	C25-8: GLU-8	C7-1	1.53433	0.445575	0.395	0.114	4.2326e-44
Uncx	C25-8	C25-8: GLU-8	C7-1	2.0091	0.393714	0.346	0.067	7.29394e-44
Tenm3	C25-8	C25-8: GLU-8	C7-1	1.88854	1.02835	0.583	0.317	8.09053e-35
Adora1	C25-8	C25-8: GLU-8	C7-1	1.7167	0.336138	0.285	0.055	7.09309e-24
Gnrh1	C25-9	C25-9: GLU-9	C7-1	997.427	9.2736	0.967	0.008	0
Tstd1	C25-9	C25-9: GLU-9	C7-1	135.066	2.26137	0.656	0.01	0
Epcam	C25-9	C25-9: GLU-9	C7-1	373.55	2.00833	0.557	0.002	5.10309e-304
Tmprss6	C25-9	C25-9: GLU-9	C7-1	142.745	1.28599	0.443	0.003	1.48357e-278
Krt8	C25-9	C25-9: GLU-9	C7-1	128.056	0.865242	0.295	0.001	2.4567e-266
Gng8	C25-9	C25-9: GLU-9	C7-1	365.144	4.12126	0.885	0.009	3.10605e-264
Otx1	C25-9	C25-9: GLU-9	C7-1	69.6445	1.06058	0.393	0.005	6.65984e-247
Cxcl14	C25-9	C25-9: GLU-9	C7-1	56.6074	3.6986	0.902	0.058	1.02212e-240
Wfdc1	C25-9	C25-9: GLU-9	C7-1	149.698	1.57246	0.475	0.004	2.57195e-237
Fgd2	C25-9	C25-9: GLU-9	C7-1	91.7258	0.836405	0.328	0.002	2.24324e-224
A930003A15Rik	C25-9	C25-9: GLU-9	C7-1	254.183	1.93295	0.525	0.003	1.44676e-222
Rab25	C25-9	C25-9: GLU-9	C7-1	110.012	0.95663	0.344	0.002	3.31499e-215
Mup6	C25-9	C25-9: GLU-9	C7-1	57.0785	0.693262	0.246	0.002	9.96029e-213
Pirt	C25-9	C25-9: GLU-9	C7-1	119.95	0.994064	0.361	0.002	4.52397e-212
Cnmd	C25-9	C25-9: GLU-9	C7-1	119.326	1.64815	0.361	0.004	2.10818e-204
Dlx6os1	C25-9	C25-9: GLU-9	C7-1	65.4715	1.21243	0.377	0.006	2.04347e-196
Tmem45b	C25-9	C25-9: GLU-9	C7-1	117.417	0.892908	0.262	0.001	1.2154e-192
Cldn7	C25-9	C25-9: GLU-9	C7-1	77.9533	0.67492	0.23	0.001	1.90079e-177
Fam92b	C25-9	C25-9: GLU-9	C7-1	37.6635	1.91185	0.59	0.029	2.87399e-176
Six6	C25-9	C25-9: GLU-9	C7-1	41.704	2.13718	0.721	0.036	4.29759e-165
Arg1	C25-9	C25-9: GLU-9	C7-1	75.9913	1.02691	0.295	0.003	1.12801e-163
Meis1	C25-9	C25-9: GLU-9	C7-1	53.4233	1.27198	0.377	0.008	7.72823e-156
Pde11a	C25-9	C25-9: GLU-9	C7-1	25.411	1.7918	0.623	0.043	2.49031e-149
Ccdc68	C25-9	C25-9: GLU-9	C7-1	89.9377	0.778681	0.23	0.001	9.5627e-147
Smim22	C25-9	C25-9: GLU-9	C7-1	77.566	1.13235	0.41	0.005	2.09779e-145
Cldn3	C25-9	C25-9: GLU-9	C7-1	154.45	1.04358	0.295	0.001	2.82916e-120
Rd3	C25-9	C25-9: GLU-9	C7-1	47.4717	0.57658	0.246	0.002	8.76699e-118
Ikzf3	C25-9	C25-9: GLU-9	C7-1	22.0323	0.445097	0.197	0.003	1.52531e-117
Cldn9	C25-9	C25-9: GLU-9	C7-1	34.8982	0.528761	0.197	0.002	6.95871e-113
Smim5	C25-9	C25-9: GLU-9	C7-1	66.9218	0.675977	0.197	0.001	6.04187e-112
Dlx5	C25-9	C25-9: GLU-9	C7-1	47.501	1.01066	0.328	0.006	3.45861e-108
F11r	C25-9	C25-9: GLU-9	C7-1	18.1041	0.950217	0.361	0.018	5.14548e-104
Frem1	C25-9	C25-9: GLU-9	C7-1	23.193	1.11505	0.311	0.014	2.42469e-99
Acbd7	C25-9	C25-9: GLU-9	C7-1	22.8773	1.39379	0.475	0.028	2.3236e-96
Dlx6	C25-9	C25-9: GLU-9	C7-1	30.5414	0.742647	0.328	0.007	1.33973e-92
Cfap206	C25-9	C25-9: GLU-9	C7-1	13.2222	1.31492	0.361	0.035	5.01283e-92
Prrg2	C25-9	C25-9: GLU-9	C7-1	12.3527	1.38331	0.508	0.056	9.67761e-88
Gm16150	C25-9	C25-9: GLU-9	C7-1	9.63766	0.323411	0.148	0.004	1.1351e-87
Cngb3	C25-9	C25-9: GLU-9	C7-1	13.4033	0.346636	0.115	0.002	3.0123e-85
Cnksr1	C25-9	C25-9: GLU-9	C7-1	25.9409	0.393043	0.131	0.001	1.93255e-81
Kiss1r	C25-9	C25-9: GLU-9	C7-1	11.9449	1.23085	0.426	0.043	6.13275e-79
Gm49857	C25-9	C25-9: GLU-9	C7-1	15.7838	0.544271	0.115	0.003	3.69899e-78
Olah	C25-9	C25-9: GLU-9	C7-1	10.7499	0.390907	0.164	0.005	3.59635e-77
Ankrd31	C25-9	C25-9: GLU-9	C7-1	41.4002	0.418184	0.197	0.001	2.16055e-76
Scn11a	C25-9	C25-9: GLU-9	C7-1	20.4963	0.532371	0.23	0.005	7.7171e-74
Gchfr	C25-9	C25-9: GLU-9	C7-1	31.6721	1.17304	0.377	0.013	2.19302e-73
Cxcr4	C25-9	C25-9: GLU-9	C7-1	30.8996	0.414759	0.148	0.001	8.93277e-73
9330185C12Rik	C25-9	C25-9: GLU-9	C7-1	11.1921	0.423944	0.131	0.004	2.94391e-64
Rasgrp1	C25-9	C25-9: GLU-9	C7-1	16.2085	2.46884	0.754	0.114	9.30809e-64
Pdgfd	C25-9	C25-9: GLU-9	C7-1	10.269	0.680814	0.18	0.011	5.89878e-61
Kit	C25-9	C25-9: GLU-9	C7-1	8.32029	1.21806	0.443	0.064	2.88797e-60
Lamc2	C25-9	C25-9: GLU-9	C7-1	16.7133	0.675286	0.197	0.007	3.57234e-59
Capg	C25-9	C25-9: GLU-9	C7-1	23.3332	0.565652	0.164	0.003	3.08657e-57
Chrnb4	C25-9	C25-9: GLU-9	C7-1	22.4335	0.495768	0.18	0.003	5.59045e-57
Pnoc	C25-9	C25-9: GLU-9	C7-1	11.4624	1.85646	0.672	0.108	2.29627e-54
Kcng4	C25-9	C25-9: GLU-9	C7-1	23.001	0.463107	0.148	0.002	8.96513e-54
Slc12a7	C25-9	C25-9: GLU-9	C7-1	17.6972	0.644836	0.246	0.008	9.34358e-53
Kcnmb2	C25-9	C25-9: GLU-9	C7-1	8.572	1.21836	0.393	0.055	1.1682e-52
Dapp1	C25-9	C25-9: GLU-9	C7-1	13.5286	0.409958	0.131	0.003	4.02397e-50
Eya2	C25-9	C25-9: GLU-9	C7-1	9.51961	0.700578	0.23	0.016	7.47748e-50
Gsn	C25-9	C25-9: GLU-9	C7-1	13.3885	1.18351	0.361	0.031	4.33074e-49
Rsph1	C25-9	C25-9: GLU-9	C7-1	17.974	1.85519	0.59	0.06	1.23461e-48
Uaca	C25-9	C25-9: GLU-9	C7-1	15.879	1.01355	0.328	0.02	3.57321e-48
Gdnf	C25-9	C25-9: GLU-9	C7-1	18.6117	0.422994	0.131	0.002	5.38973e-47
1700012B09Rik	C25-9	C25-9: GLU-9	C7-1	10.8135	0.972641	0.377	0.033	9.13712e-47
Ecel1	C25-9	C25-9: GLU-9	C7-1	6.87492	1.67466	0.623	0.151	1.3219e-46
Clic1	C25-9	C25-9: GLU-9	C7-1	14.372	0.87397	0.295	0.017	2.80339e-44
Gm10837	C25-9	C25-9: GLU-9	C7-1	17.4303	0.396143	0.131	0.002	8.83395e-44
Wif1	C25-9	C25-9: GLU-9	C7-1	7.03524	0.426378	0.164	0.009	4.77915e-39
Coch	C25-9	C25-9: GLU-9	C7-1	5.85014	0.953476	0.361	0.058	1.69132e-38
Pifo	C25-9	C25-9: GLU-9	C7-1	4.66816	0.792988	0.311	0.052	1.25619e-36
Inka2	C25-9	C25-9: GLU-9	C7-1	5.71523	0.519567	0.23	0.02	1.59825e-36
Kitl	C25-9	C25-9: GLU-9	C7-1	11.8951	1.28143	0.426	0.045	1.95255e-35
Rab27b	C25-9	C25-9: GLU-9	C7-1	5.53581	2.43741	0.803	0.353	4.277e-35
Krt25	C25-9	C25-9: GLU-9	C7-1	4.1483	0.351977	0.164	0.013	5.56017e-35
Upk3a	C25-9	C25-9: GLU-9	C7-1	10.0829	0.480138	0.23	0.01	6.70268e-35
Lrrc43	C25-9	C25-9: GLU-9	C7-1	4.21622	0.447175	0.197	0.02	4.2518e-33
Gad1	C25-9	C25-9: GLU-9	C7-1	9.74023	1.72783	0.574	0.101	1.24806e-32
Sema3c	C25-9	C25-9: GLU-9	C7-1	6.27262	1.17259	0.443	0.082	2.61004e-32
Rassf4	C25-9	C25-9: GLU-9	C7-1	4.0921	0.616438	0.311	0.046	1.50845e-31
Klc3	C25-9	C25-9: GLU-9	C7-1	11.7106	0.557647	0.23	0.01	7.64242e-31
Nfe2l2	C25-9	C25-9: GLU-9	C7-1	4.64255	0.529687	0.148	0.016	4.01735e-30
Chia1	C25-9	C25-9: GLU-9	C7-1	3.40055	0.450901	0.18	0.023	6.83996e-30
Gm7694	C25-9	C25-9: GLU-9	C7-1	5.73687	0.34619	0.115	0.006	1.26553e-29
Col9a1	C25-9	C25-9: GLU-9	C7-1	6.8262	0.310282	0.131	0.005	1.99964e-29
Pbx3	C25-9	C25-9: GLU-9	C7-1	2.7947	0.874811	0.475	0.148	3.36064e-29
Isl1	C25-9	C25-9: GLU-9	C7-1	3.63965	1.08929	0.557	0.166	5.35696e-29
Il18	C25-9	C25-9: GLU-9	C7-1	8.61313	1.17338	0.344	0.046	3.31326e-28
Ebf3	C25-9	C25-9: GLU-9	C7-1	6.10934	0.905087	0.377	0.055	1.37297e-27
Spint1	C25-9	C25-9: GLU-9	C7-1	3.88392	0.526326	0.213	0.028	1.46185e-26
Vamp8	C25-9	C25-9: GLU-9	C7-1	3.56648	0.324226	0.131	0.011	1.58967e-26
Pir	C25-9	C25-9: GLU-9	C7-1	3.22929	0.46659	0.262	0.037	4.69971e-26
Rab3b	C25-9	C25-9: GLU-9	C7-1	9.03813	2.39421	0.754	0.199	1.02477e-25
Prph	C25-9	C25-9: GLU-9	C7-1	11.1298	0.922356	0.18	0.014	5.43881e-25
Otx2	C25-9	C25-9: GLU-9	C7-1	16.5596	0.501807	0.131	0.003	1.1348e-24
Spag16	C25-9	C25-9: GLU-9	C7-1	2.02896	0.414759	0.18	0.036	5.10265e-23
Lhfpl2	C25-9	C25-9: GLU-9	C7-1	6.95984	0.661582	0.262	0.024	7.73507e-23
Gal	C25-9	C25-9: GLU-9	C7-1	7.83166	1.97877	0.656	0.165	2.08591e-22
Cfap126	C25-9	C25-9: GLU-9	C7-1	5.72384	0.462532	0.197	0.015	3.02049e-22
Creb3l2	C25-9	C25-9: GLU-9	C7-1	4.60159	0.634194	0.311	0.042	4.05153e-22
H2bc6	C25-9	C25-9: GLU-9	C7-1	2.47354	0.434743	0.164	0.028	1.08008e-21
Gstk1	C25-9	C25-9: GLU-9	C7-1	4.55963	0.314457	0.115	0.007	1.43969e-21
Atf5	C25-9	C25-9: GLU-9	C7-1	4.64199	0.948915	0.361	0.073	1.73898e-21
Snhg18	C25-9	C25-9: GLU-9	C7-1	4.45875	0.416705	0.213	0.019	8.48636e-21
Palmd	C25-9	C25-9: GLU-9	C7-1	3.16323	0.917512	0.361	0.104	1.33801e-20
Xpo6	C25-9	C25-9: GLU-9	C7-1	3.17304	1.4174	0.59	0.263	1.64474e-20
Shtn1	C25-9	C25-9: GLU-9	C7-1	1.59874	0.967659	0.607	0.367	1.53084e-19
Cngb1	C25-9	C25-9: GLU-9	C7-1	3.87029	0.632785	0.262	0.042	2.70741e-19
Esyt3	C25-9	C25-9: GLU-9	C7-1	1.56393	0.712842	0.361	0.164	4.83465e-19
Trp53i11	C25-9	C25-9: GLU-9	C7-1	4.06487	1.4031	0.59	0.203	1.16894e-18
4933407L21Rik	C25-9	C25-9: GLU-9	C7-1	3.0412	0.492502	0.246	0.039	1.64583e-17
S100a10	C25-9	C25-9: GLU-9	C7-1	3.21269	0.83111	0.459	0.118	2.05488e-17
Magt1	C25-9	C25-9: GLU-9	C7-1	5.09923	1.12331	0.344	0.075	2.60084e-17
Pcmtd1	C25-9	C25-9: GLU-9	C7-1	2.59202	1.49418	0.738	0.425	2.6262e-17
Neat1	C25-9	C25-9: GLU-9	C7-1	3.75705	0.699364	0.23	0.042	1.63197e-16
Armh4	C25-9	C25-9: GLU-9	C7-1	4.12809	1.36556	0.525	0.173	2.61302e-16
Tspan15	C25-9	C25-9: GLU-9	C7-1	2.06203	0.322843	0.197	0.03	3.39496e-16
H2bc4	C25-9	C25-9: GLU-9	C7-1	5.23976	1.15554	0.262	0.057	5.30421e-16
Spa17	C25-9	C25-9: GLU-9	C7-1	4.59574	0.914069	0.361	0.071	7.50582e-16
Gm19412	C25-9	C25-9: GLU-9	C7-1	2.32754	0.779482	0.426	0.142	8.01544e-16
Nrn1l	C25-9	C25-9: GLU-9	C7-1	3.29267	0.426581	0.246	0.031	9.87553e-16
Pcp4l1	C25-9	C25-9: GLU-9	C7-1	6.78909	1.29791	0.475	0.09	1.31992e-15
Krcc1	C25-9	C25-9: GLU-9	C7-1	3.64654	1.04694	0.41	0.117	4.3009e-15
Wdpcp	C25-9	C25-9: GLU-9	C7-1	1.63358	0.516239	0.23	0.072	6.11442e-15
Kctd8	C25-9	C25-9: GLU-9	C7-1	1.71646	0.676593	0.377	0.148	8.32215e-15
Dnah1	C25-9	C25-9: GLU-9	C7-1	3.30212	1.05946	0.426	0.136	2.49366e-14
Rab11fip1	C25-9	C25-9: GLU-9	C7-1	2.86506	0.412395	0.131	0.018	4.37807e-14
Tekt1	C25-9	C25-9: GLU-9	C7-1	5.70532	0.737569	0.262	0.033	7.81524e-14
Hspb8	C25-9	C25-9: GLU-9	C7-1	5.22458	0.740326	0.246	0.034	9.9691e-14
S100a11	C25-9	C25-9: GLU-9	C7-1	4.22439	0.480044	0.131	0.014	1.5625e-13
Sdccag8	C25-9	C25-9: GLU-9	C7-1	1.90671	0.99783	0.492	0.257	1.95563e-13
Gm5617	C25-9	C25-9: GLU-9	C7-1	5.0329	1.13787	0.459	0.103	3.40044e-13
Fam183b	C25-9	C25-9: GLU-9	C7-1	5.69365	1.51501	0.574	0.152	3.70292e-13
Pld5	C25-9	C25-9: GLU-9	C7-1	1.53779	0.744653	0.443	0.214	5.12309e-13
St18	C25-9	C25-9: GLU-9	C7-1	2.52326	0.458775	0.164	0.029	9.01494e-13
Thsd7a	C25-9	C25-9: GLU-9	C7-1	2.56035	1.04951	0.443	0.181	2.05212e-12
Kctd9	C25-9	C25-9: GLU-9	C7-1	2.62519	0.656298	0.295	0.073	4.43161e-12
Ptpn13	C25-9	C25-9: GLU-9	C7-1	1.90769	0.491375	0.197	0.05	4.5144e-12
Arfip1	C25-9	C25-9: GLU-9	C7-1	2.54078	0.598966	0.262	0.061	6.78996e-12
Aifm3	C25-9	C25-9: GLU-9	C7-1	1.65719	0.908671	0.475	0.26	1.6484e-11
Prkcd	C25-9	C25-9: GLU-9	C7-1	8.82994	0.533352	0.148	0.008	2.07458e-11
Dmrtb1	C25-9	C25-9: GLU-9	C7-1	4.18922	0.528547	0.213	0.026	3.1036e-11
Fbxo17	C25-9	C25-9: GLU-9	C7-1	2.32469	0.359621	0.18	0.027	3.75492e-11
Abhd11os	C25-9	C25-9: GLU-9	C7-1	9.60894	1.03522	0.361	0.038	4.55188e-11
Btbd17	C25-9	C25-9: GLU-9	C7-1	2.90084	0.555768	0.213	0.04	7.40321e-11
Cd63	C25-9	C25-9: GLU-9	C7-1	2.85709	1.11799	0.574	0.224	1.39904e-10
Fam3a	C25-9	C25-9: GLU-9	C7-1	2.1038	0.707365	0.344	0.115	2.73317e-10
Eif4e3	C25-9	C25-9: GLU-9	C7-1	3.82337	0.950991	0.393	0.097	2.81136e-10
1700086L19Rik	C25-9	C25-9: GLU-9	C7-1	4.76257	1.46953	0.443	0.136	5.07418e-10
Sec61g	C25-9	C25-9: GLU-9	C7-1	2.22971	1.00822	0.574	0.259	5.24772e-10
H1f2	C25-9	C25-9: GLU-9	C7-1	2.42994	0.865729	0.246	0.087	6.08248e-10
Med9os	C25-9	C25-9: GLU-9	C7-1	2.26322	0.394924	0.148	0.025	9.00053e-10
Sptssa	C25-9	C25-9: GLU-9	C7-1	2.7223	1.18228	0.623	0.27	1.46728e-09
Capsl	C25-9	C25-9: GLU-9	C7-1	2.60359	0.349475	0.148	0.019	1.82674e-09
Gm38165	C25-9	C25-9: GLU-9	C7-1	2.87855	0.4312	0.246	0.036	1.89146e-09
Klhdc8b	C25-9	C25-9: GLU-9	C7-1	2.70981	1.21581	0.525	0.235	2.30138e-09
Hsdl2	C25-9	C25-9: GLU-9	C7-1	2.01798	0.568602	0.361	0.101	2.58895e-09
Egf	C25-9	C25-9: GLU-9	C7-1	1.97872	0.434719	0.131	0.028	4.09661e-09
Mab21l1	C25-9	C25-9: GLU-9	C7-1	4.60388	0.339884	0.148	0.01	2.86902e-08
Tmem176b	C25-9	C25-9: GLU-9	C7-1	3.21542	0.960203	0.508	0.151	2.94939e-08
Tle1	C25-9	C25-9: GLU-9	C7-1	2.92988	1.12949	0.344	0.132	3.07643e-08
Pnp	C25-9	C25-9: GLU-9	C7-1	2.92092	0.756837	0.246	0.063	3.80851e-08
Bnip2	C25-9	C25-9: GLU-9	C7-1	2.02719	0.739195	0.361	0.131	3.99292e-08
Pttg1ip	C25-9	C25-9: GLU-9	C7-1	1.88881	0.688929	0.328	0.119	7.17894e-08
Trpm3	C25-9	C25-9: GLU-9	C7-1	1.9194	1.41036	0.41	0.301	7.43528e-08
Cisd3	C25-9	C25-9: GLU-9	C7-1	2.15364	1.05695	0.541	0.265	1.11034e-07
Gm6035	C25-9	C25-9: GLU-9	C7-1	8.00077	0.424283	0.131	0.006	1.32518e-07
Gm4419	C25-9	C25-9: GLU-9	C7-1	2.73416	0.422964	0.18	0.027	1.79093e-07
Eci1	C25-9	C25-9: GLU-9	C7-1	1.66162	0.492801	0.262	0.077	2.61111e-07
Cdk2ap2	C25-9	C25-9: GLU-9	C7-1	2.50198	0.973265	0.508	0.197	3.23309e-07
Dynlrb2	C25-9	C25-9: GLU-9	C7-1	3.85174	0.332047	0.115	0.009	5.66157e-07
Tekt2	C25-9	C25-9: GLU-9	C7-1	2.59168	0.516092	0.23	0.045	5.8975e-07
Gstp1	C25-9	C25-9: GLU-9	C7-1	3.01223	1.38634	0.59	0.271	6.72694e-07
Smim8	C25-9	C25-9: GLU-9	C7-1	2.24381	0.881497	0.475	0.186	8.65246e-07
Csrp2	C25-9	C25-9: GLU-9	C7-1	1.52082	0.412184	0.213	0.057	8.72229e-07
Ech1	C25-9	C25-9: GLU-9	C7-1	2.11539	0.817057	0.377	0.145	1.20197e-06
Necab2	C25-9	C25-9: GLU-9	C7-1	2.34866	0.968064	0.426	0.175	1.47879e-06
Dap	C25-9	C25-9: GLU-9	C7-1	2.40805	0.458677	0.23	0.043	1.4788e-06
Sowaha	C25-9	C25-9: GLU-9	C7-1	1.77368	0.499059	0.262	0.073	1.7577e-06
Dnajc25	C25-9	C25-9: GLU-9	C7-1	1.95957	0.517462	0.23	0.06	3.82177e-06
Cope	C25-9	C25-9: GLU-9	C7-1	2.08729	1.14772	0.721	0.396	4.07103e-06
Lbh	C25-9	C25-9: GLU-9	C7-1	2.87908	0.966177	0.443	0.148	4.32895e-06
Zic1	C25-10	C25-10: GABA-2	C7-2	9.61343	1.26078	0.426	0.055	0
Onecut2	C25-10	C25-10: GABA-2	C7-2	1.61369	0.432941	0.122	0.032	0
Rora	C25-10	C25-10: GABA-2	C7-2	1.5042	0.872086	0.513	0.297	1.45427e-297
Zic4	C25-10	C25-10: GABA-2	C7-2	5.18731	0.521994	0.158	0.015	2.62667e-263
Rgs16	C25-10	C25-10: GABA-2	C7-2	13.3873	1.80348	0.385	0.051	5.1213e-223
Lhx1	C25-10	C25-10: GABA-2	C7-2	4.38393	0.891967	0.23	0.046	4.00996e-214
Six3	C25-10	C25-10: GABA-2	C7-2	2.50518	1.10246	0.533	0.234	3.37554e-212
Igfbp5	C25-10	C25-10: GABA-2	C7-2	4.02025	1.26008	0.401	0.125	5.9463e-199
Lhx1os	C25-10	C25-10: GABA-2	C7-2	8.39674	1.33474	0.345	0.054	3.54384e-182
Cdc14a	C25-10	C25-10: GABA-2	C7-2	4.31227	0.498697	0.146	0.016	1.00107e-158
Vipr2	C25-10	C25-10: GABA-2	C7-2	12.0077	0.706333	0.169	0.009	1.88966e-152
Nms	C25-10	C25-10: GABA-2	C7-2	32.75	0.845161	0.154	0.003	6.09927e-135
Trp53i11	C25-10	C25-10: GABA-2	C7-2	1.65527	0.740518	0.379	0.169	3.42651e-118
Prokr2	C25-10	C25-10: GABA-2	C7-2	6.59046	0.590191	0.133	0.011	7.58708e-111
B3gat2	C25-10	C25-10: GABA-2	C7-2	1.75373	0.731164	0.33	0.137	1.02019e-85
Six6	C25-10	C25-10: GABA-2	C7-2	3.84432	1.13306	0.379	0.111	8.58905e-82
Syt10	C25-10	C25-10: GABA-2	C7-2	1.63654	0.693122	0.254	0.107	7.43077e-77
Avp	C25-10	C25-10: GABA-2	C7-2	8.5137	4.06766	0.539	0.257	4.06924e-66
Id4	C25-10	C25-10: GABA-2	C7-2	2.57787	1.24928	0.519	0.251	2.99372e-58
Dbi	C25-10	C25-10: GABA-2	C7-2	1.65331	1.02953	0.598	0.372	1.12722e-52
C2cd4b	C25-10	C25-10: GABA-2	C7-2	6.68626	0.67709	0.157	0.015	3.83748e-44
Fam122b	C25-10	C25-10: GABA-2	C7-2	3.09982	0.464974	0.139	0.02	1.47344e-43
Chodl	C25-10	C25-10: GABA-2	C7-2	2.80459	0.873224	0.272	0.084	6.34067e-39
Ndrg1	C25-10	C25-10: GABA-2	C7-2	1.64675	0.729808	0.263	0.116	9.21814e-38
Creb3l1	C25-10	C25-10: GABA-2	C7-2	3.02292	0.423773	0.106	0.014	4.28316e-34
Tgfa	C25-10	C25-10: GABA-2	C7-2	1.67809	0.343871	0.121	0.024	3.97788e-28
Cebpa	C25-10	C25-10: GABA-2	C7-2	7.37074	0.417212	0.105	0.005	7.5675e-26
C1ql3	C25-10	C25-10: GABA-2	C7-2	2.82242	0.969071	0.232	0.079	7.06317e-25
Vip	C25-10	C25-10: GABA-2	C7-2	31.3635	3.2445	0.173	0.017	7.20763e-23
Cck	C25-10	C25-10: GABA-2	C7-2	2.6075	1.09903	0.12	0.05	1.86925e-19
Avpi1	C25-10	C25-10: GABA-2	C7-2	2.28698	0.990174	0.357	0.154	3.06148e-17
Mlf1	C25-10	C25-10: GABA-2	C7-2	5.4149	0.661821	0.179	0.021	2.20121e-14
Sox3	C25-10	C25-10: GABA-2	C7-2	3.42491	0.473887	0.158	0.021	1.53842e-13
Nkd1	C25-10	C25-10: GABA-2	C7-2	2.28252	0.387597	0.105	0.017	1.98055e-07
Hmgb2	C25-10	C25-10: GABA-2	C7-2	1.89038	0.395373	0.152	0.031	8.18975e-07
Hmx2	C25-11	C25-11: GABA-1	C7-2	3.11995	0.319995	0.116	0.011	1.99123e-283
Nkx2-1	C25-11	C25-11: GABA-1	C7-2	2.70247	0.411245	0.137	0.02	1.74518e-267
Gal	C25-11	C25-11: GABA-1	C7-2	2.75701	1.18026	0.298	0.127	2.34344e-191
Gpc6	C25-11	C25-11: GABA-1	C7-2	2.36577	1.07462	0.294	0.133	2.18606e-171
Frmpd4	C25-11	C25-11: GABA-1	C7-2	1.92049	0.801888	0.284	0.118	1.3933e-140
Csmd3	C25-11	C25-11: GABA-1	C7-2	1.81875	0.992666	0.534	0.291	1.95484e-133
Erbb4	C25-11	C25-11: GABA-1	C7-2	2.28292	1.00169	0.293	0.128	4.26288e-130
Adarb2	C25-11	C25-11: GABA-1	C7-2	1.62483	0.571828	0.232	0.081	6.67364e-121
Ntng1	C25-11	C25-11: GABA-1	C7-2	1.7552	0.820814	0.339	0.158	2.6954e-100
Dcc	C25-11	C25-11: GABA-1	C7-2	2.18816	1.04139	0.352	0.167	1.1102e-98
Lingo2	C25-11	C25-11: GABA-1	C7-2	1.69769	0.920902	0.482	0.261	8.34117e-66
Nkain2	C25-11	C25-11: GABA-1	C7-2	2.21784	1.09352	0.287	0.141	3.0522e-65
Grm7	C25-11	C25-11: GABA-1	C7-2	1.5084	0.789007	0.389	0.203	5.25326e-50
Grid2	C25-11	C25-11: GABA-1	C7-2	1.72998	0.966047	0.504	0.281	2.4382e-46
Robo1	C25-11	C25-11: GABA-1	C7-2	1.53723	0.723403	0.271	0.127	1.12334e-45
Nts	C25-11	C25-11: GABA-1	C7-2	1.56378	0.932251	0.155	0.092	1.86198e-42
Prkg1	C25-11	C25-11: GABA-1	C7-2	1.66325	0.870434	0.299	0.156	1.36296e-40
Ccser1	C25-11	C25-11: GABA-1	C7-2	1.61626	0.891729	0.289	0.159	6.28331e-35
Ghrh	C25-12	C25-12: GABA-3	C7-2	69.3356	4.42232	0.438	0.027	0
Gal	C25-12	C25-12: GABA-3	C7-2	10.9663	3.13323	0.594	0.169	0
Cartpt	C25-12	C25-12: GABA-3	C7-2	8.64423	2.87654	0.591	0.196	0
Ebf1	C25-12	C25-12: GABA-3	C7-2	25.3398	1.87702	0.188	0.013	0
Asb4	C25-12	C25-12: GABA-3	C7-2	5.88814	1.54261	0.583	0.152	0
Pbx3	C25-12	C25-12: GABA-3	C7-2	4.31429	1.14232	0.422	0.111	0
Gsx1	C25-12	C25-12: GABA-3	C7-2	18.1849	0.740865	0.269	0.01	0
Slc10a4	C25-12	C25-12: GABA-3	C7-2	8.93547	0.66738	0.24	0.017	0
Mbnl3	C25-12	C25-12: GABA-3	C7-2	15.5068	0.658308	0.211	0.008	0
Prox1	C25-12	C25-12: GABA-3	C7-2	4.30334	0.862746	0.413	0.082	0
Gpr179	C25-12	C25-12: GABA-3	C7-2	4.9361	0.719038	0.253	0.036	1.31797e-303
Th	C25-12	C25-12: GABA-3	C7-2	6.96421	1.06677	0.345	0.052	4.88837e-299
St18	C25-12	C25-12: GABA-3	C7-2	4.48814	0.716737	0.262	0.041	1.80204e-276
Parm1	C25-12	C25-12: GABA-3	C7-2	1.89169	0.855002	0.53	0.239	2.81423e-273
Slc18a3	C25-12	C25-12: GABA-3	C7-2	16.578	0.454191	0.145	0.003	2.20587e-272
Il1rap	C25-12	C25-12: GABA-3	C7-2	3.46518	0.915135	0.336	0.088	4.75653e-271
Nkx2-4	C25-12	C25-12: GABA-3	C7-2	7.49099	0.595874	0.175	0.013	2.7895e-269
Syndig1l	C25-12	C25-12: GABA-3	C7-2	2.92797	0.551995	0.243	0.045	4.83294e-265
Glp1r	C25-12	C25-12: GABA-3	C7-2	5.97864	0.684122	0.2	0.022	1.61119e-263
Esr1	C25-12	C25-12: GABA-3	C7-2	4.17239	0.872409	0.329	0.068	1.23427e-252
Ikzf2	C25-12	C25-12: GABA-3	C7-2	3.0782	0.792409	0.302	0.077	2.61424e-250
Ccnd2	C25-12	C25-12: GABA-3	C7-2	2.75158	0.712287	0.281	0.072	2.58543e-233
Pik3r1	C25-12	C25-12: GABA-3	C7-2	1.61546	0.741294	0.461	0.211	1.28195e-225
Utrn	C25-12	C25-12: GABA-3	C7-2	2.81066	0.888776	0.369	0.116	3.18014e-220
Ghr	C25-12	C25-12: GABA-3	C7-2	3.55192	1.10175	0.431	0.133	2.83286e-218
Prox1os	C25-12	C25-12: GABA-3	C7-2	3.11409	0.467844	0.212	0.031	5.1809e-201
Kcnd2	C25-12	C25-12: GABA-3	C7-2	2.88892	1.62939	0.577	0.325	1.30414e-199
Sntg1	C25-12	C25-12: GABA-3	C7-2	2.39976	1.23995	0.508	0.262	2.27181e-184
Lepr	C25-12	C25-12: GABA-3	C7-2	4.38528	0.682154	0.179	0.027	3.14179e-180
Scgn	C25-12	C25-12: GABA-3	C7-2	4.10783	0.462471	0.15	0.016	2.87781e-174
Rbms1	C25-12	C25-12: GABA-3	C7-2	1.73777	0.705331	0.339	0.137	3.7303e-161
Foxp2	C25-12	C25-12: GABA-3	C7-2	2.27823	0.729996	0.283	0.09	3.74693e-159
Kcnab1	C25-12	C25-12: GABA-3	C7-2	1.83611	0.747202	0.402	0.163	9.14372e-159
Lamb3	C25-12	C25-12: GABA-3	C7-2	2.04829	0.437394	0.191	0.04	9.91883e-159
Rbms3	C25-12	C25-12: GABA-3	C7-2	2.41997	1.02003	0.464	0.195	8.43194e-155
Rbp1	C25-12	C25-12: GABA-3	C7-2	1.66441	0.35899	0.152	0.032	1.88151e-153
Fbxl7	C25-12	C25-12: GABA-3	C7-2	3.45461	0.827366	0.237	0.056	2.2446e-153
Ccnd1	C25-12	C25-12: GABA-3	C7-2	1.86634	0.518428	0.215	0.059	2.41313e-150
Trh	C25-12	C25-12: GABA-3	C7-2	3.49552	0.925841	0.184	0.048	8.32649e-138
Esyt3	C25-12	C25-12: GABA-3	C7-2	2.36354	0.64244	0.297	0.08	1.54449e-133
Fstl5	C25-12	C25-12: GABA-3	C7-2	2.28715	1.10316	0.48	0.231	7.38769e-133
Sox5	C25-12	C25-12: GABA-3	C7-2	1.59549	0.756016	0.324	0.153	5.19077e-131
Zar1	C25-12	C25-12: GABA-3	C7-2	2.32845	0.432928	0.198	0.036	1.46544e-129
Apoc3	C25-12	C25-12: GABA-3	C7-2	2.57794	0.360551	0.142	0.019	3.35299e-129
Greb1	C25-12	C25-12: GABA-3	C7-2	2.34447	0.340038	0.13	0.018	3.44606e-125
Unc5b	C25-12	C25-12: GABA-3	C7-2	2.20161	0.390819	0.168	0.029	2.56944e-122
Galnt14	C25-12	C25-12: GABA-3	C7-2	1.59559	0.51406	0.238	0.076	4.23957e-122
Pcdh9	C25-12	C25-12: GABA-3	C7-2	1.77943	1.20191	0.72	0.486	1.36331e-118
Osbpl3	C25-12	C25-12: GABA-3	C7-2	1.70839	0.318514	0.117	0.021	6.076e-118
Epb41l4a	C25-12	C25-12: GABA-3	C7-2	1.81135	0.407046	0.177	0.039	1.37028e-113
Pld5	C25-12	C25-12: GABA-3	C7-2	2.47033	0.78369	0.289	0.091	2.48409e-113
Npy1r	C25-12	C25-12: GABA-3	C7-2	1.64525	0.468974	0.213	0.06	1.37163e-103
Nyap2	C25-12	C25-12: GABA-3	C7-2	1.71556	0.782536	0.398	0.181	3.975e-98
Cntnap5a	C25-12	C25-12: GABA-3	C7-2	1.82128	1.06661	0.542	0.317	2.75379e-93
Fstl4	C25-12	C25-12: GABA-3	C7-2	1.60354	0.632381	0.283	0.111	7.99346e-85
Ecel1	C25-12	C25-12: GABA-3	C7-2	2.175	1.07629	0.581	0.287	1.21522e-76
Xkr4	C25-12	C25-12: GABA-3	C7-2	1.59859	0.839666	0.395	0.207	6.48525e-21
Nkain2	C25-12	C25-12: GABA-3	C7-2	1.75797	0.945033	0.345	0.185	1.75166e-17
Gpc5	C25-12	C25-12: GABA-3	C7-2	1.50672	0.728415	0.15	0.072	6.63617e-14
Npy	C25-13	C25-13: GABA-4	C7-2	39.4523	5.66363	0.612	0.087	0
Agrp	C25-13	C25-13: GABA-4	C7-2	42.5672	4.73818	0.556	0.061	0
Sst	C25-13	C25-13: GABA-4	C7-2	13.9096	4.38506	0.589	0.185	0
Otp	C25-13	C25-13: GABA-4	C7-2	24.8327	1.89082	0.59	0.044	0
Serpina3n	C25-13	C25-13: GABA-4	C7-2	10.9083	1.72401	0.347	0.054	0
Ghr	C25-13	C25-13: GABA-4	C7-2	6.42599	1.60997	0.462	0.115	0
Ngb	C25-13	C25-13: GABA-4	C7-2	2.61623	1.20826	0.523	0.241	0
Ptprk	C25-13	C25-13: GABA-4	C7-2	2.8458	1.07464	0.428	0.161	0
Sorcs3	C25-13	C25-13: GABA-4	C7-2	2.6699	1.00597	0.49	0.184	0
Calcr	C25-13	C25-13: GABA-4	C7-2	4.31837	0.924495	0.354	0.075	0
Prune2	C25-13	C25-13: GABA-4	C7-2	1.71703	1.00782	0.597	0.35	0
Npy2r	C25-13	C25-13: GABA-4	C7-2	5.00139	0.960019	0.322	0.061	4.74226e-304
Ociad2	C25-13	C25-13: GABA-4	C7-2	1.96053	0.904243	0.489	0.225	3.84896e-295
Acvr1c	C25-13	C25-13: GABA-4	C7-2	8.67975	1.06775	0.251	0.03	9.96755e-286
Tent5a	C25-13	C25-13: GABA-4	C7-2	2.81633	0.788973	0.281	0.078	2.48139e-258
Csgalnact1	C25-13	C25-13: GABA-4	C7-2	2.9882	0.67108	0.235	0.052	1.28012e-247
Cntn5	C25-13	C25-13: GABA-4	C7-2	3.09412	1.63718	0.411	0.217	9.25425e-229
Gpx3	C25-13	C25-13: GABA-4	C7-2	1.9425	1.14408	0.634	0.373	4.5747e-209
Filip1	C25-13	C25-13: GABA-4	C7-2	2.46857	0.603429	0.179	0.043	1.34373e-200
Cbln4	C25-13	C25-13: GABA-4	C7-2	1.96746	0.745833	0.305	0.115	1.72184e-189
Atp7a	C25-13	C25-13: GABA-4	C7-2	1.95163	0.446086	0.174	0.039	1.96807e-186
Isl1	C25-13	C25-13: GABA-4	C7-2	1.74162	0.761957	0.575	0.251	2.50313e-180
Tbx3	C25-13	C25-13: GABA-4	C7-2	4.79247	0.737302	0.259	0.039	2.46149e-171
Nr3c1	C25-13	C25-13: GABA-4	C7-2	1.57395	0.783829	0.499	0.248	3.49777e-165
Lepr	C25-13	C25-13: GABA-4	C7-2	2.92505	0.520009	0.134	0.023	3.46401e-159
Arhgef28	C25-13	C25-13: GABA-4	C7-2	1.85489	0.735772	0.299	0.118	3.11068e-154
Angpt1	C25-13	C25-13: GABA-4	C7-2	2.84568	0.504298	0.157	0.027	2.8097e-142
Cntnap5c	C25-13	C25-13: GABA-4	C7-2	1.82621	0.594822	0.174	0.056	1.14188e-137
Tmem26	C25-13	C25-13: GABA-4	C7-2	2.35463	0.356762	0.131	0.019	1.15335e-136
Vwa5a	C25-13	C25-13: GABA-4	C7-2	3.67705	0.468885	0.148	0.018	5.7883e-132
Gpc4	C25-13	C25-13: GABA-4	C7-2	2.10635	0.507439	0.219	0.052	3.12298e-130
Nr5a2	C25-13	C25-13: GABA-4	C7-2	4.36306	0.317314	0.109	0.007	1.02609e-122
Pcdh20	C25-13	C25-13: GABA-4	C7-2	1.66844	0.576649	0.216	0.074	9.25525e-118
Rbp4	C25-13	C25-13: GABA-4	C7-2	2.16611	0.458216	0.155	0.032	1.07449e-112
Asb4	C25-13	C25-13: GABA-4	C7-2	2.84021	0.980308	0.422	0.145	2.26612e-112
Fam107a	C25-13	C25-13: GABA-4	C7-2	2.16194	0.464081	0.19	0.04	3.76791e-99
Kcnip4	C25-13	C25-13: GABA-4	C7-2	2.12481	1.47033	0.473	0.327	6.91317e-97
Igsf1	C25-13	C25-13: GABA-4	C7-2	2.18495	0.701443	0.27	0.086	1.33206e-57
3300002A11Rik	C25-13	C25-13: GABA-4	C7-2	3.4798	1.18629	0.131	0.044	4.31084e-32
Il1rapl2	C25-13	C25-13: GABA-4	C7-2	1.72409	0.871839	0.175	0.088	6.08626e-22
Gm19810	C25-13	C25-13: GABA-4	C7-2	1.71675	0.349708	0.107	0.021	1.30889e-06
Arpp21	C25-14	C25-14: GABA-5	C7-2	15.8669	3.47437	0.853	0.186	0
Ppp1r1b	C25-14	C25-14: GABA-5	C7-2	116.891	2.78313	0.503	0.011	0
Meis2	C25-14	C25-14: GABA-5	C7-2	32.6006	2.30056	0.58	0.04	0
Pcp4l1	C25-14	C25-14: GABA-5	C7-2	19.3028	1.91777	0.462	0.045	0
Tmem158	C25-14	C25-14: GABA-5	C7-2	3.92867	1.81438	0.785	0.362	0
Gpr88	C25-14	C25-14: GABA-5	C7-2	23.1768	1.75113	0.449	0.033	0
Bcl11b	C25-14	C25-14: GABA-5	C7-2	14.1673	1.66145	0.63	0.073	0
Crym	C25-14	C25-14: GABA-5	C7-2	52.5644	1.63088	0.418	0.012	0
Baiap2	C25-14	C25-14: GABA-5	C7-2	4.56826	1.56403	0.7	0.239	0
Wfs1	C25-14	C25-14: GABA-5	C7-2	5.03511	1.4399	0.555	0.158	0
Ramp1	C25-14	C25-14: GABA-5	C7-2	10.5711	1.39619	0.476	0.062	0
Phactr1	C25-14	C25-14: GABA-5	C7-2	2.90069	1.39347	0.713	0.342	0
Gnal	C25-14	C25-14: GABA-5	C7-2	3.65745	1.38347	0.689	0.26	0
Ptk2b	C25-14	C25-14: GABA-5	C7-2	29.1502	1.31364	0.465	0.02	0
Car11	C25-14	C25-14: GABA-5	C7-2	3.71861	1.30605	0.614	0.215	0
Caln1	C25-14	C25-14: GABA-5	C7-2	4.80466	1.29922	0.587	0.158	0
Mef2c	C25-14	C25-14: GABA-5	C7-2	3.45086	1.29632	0.574	0.215	0
Rprml	C25-14	C25-14: GABA-5	C7-2	10.2142	1.28202	0.485	0.06	0
Ngef	C25-14	C25-14: GABA-5	C7-2	5.44576	1.25036	0.526	0.12	0
Kcnq5	C25-14	C25-14: GABA-5	C7-2	3.05591	1.22237	0.324	0.129	0
Camkv	C25-14	C25-14: GABA-5	C7-2	2.61996	1.20416	0.717	0.329	0
Lmo7	C25-14	C25-14: GABA-5	C7-2	9.63125	1.13043	0.425	0.049	0
Icam5	C25-14	C25-14: GABA-5	C7-2	6.90045	1.08007	0.459	0.071	0
Cdk17	C25-14	C25-14: GABA-5	C7-2	3.08694	1.07443	0.565	0.196	0
Gng7	C25-14	C25-14: GABA-5	C7-2	4.89681	0.96942	0.393	0.077	0
Plcb1	C25-14	C25-14: GABA-5	C7-2	2.01966	0.934174	0.613	0.283	0
Sipa1l1	C25-14	C25-14: GABA-5	C7-2	2.31902	0.917776	0.565	0.223	0
Sowaha	C25-14	C25-14: GABA-5	C7-2	5.7665	0.882306	0.365	0.055	0
Atp2b4	C25-14	C25-14: GABA-5	C7-2	2.02589	0.853212	0.519	0.218	0
Ano3	C25-14	C25-14: GABA-5	C7-2	4.38769	0.840973	0.359	0.068	0
Dgkb	C25-14	C25-14: GABA-5	C7-2	1.52699	0.835152	0.617	0.337	0
2010300C02Rik	C25-14	C25-14: GABA-5	C7-2	4.40577	0.828239	0.382	0.071	0
Kcnip2	C25-14	C25-14: GABA-5	C7-2	2.7708	0.819999	0.418	0.123	0
Rab40b	C25-14	C25-14: GABA-5	C7-2	2.78382	0.805294	0.4	0.115	0
Ddn	C25-14	C25-14: GABA-5	C7-2	8.46891	0.772711	0.273	0.024	0
A830018L16Rik	C25-14	C25-14: GABA-5	C7-2	1.7715	0.711663	0.462	0.185	0
Wipf3	C25-14	C25-14: GABA-5	C7-2	3.0748	0.702268	0.323	0.073	0
Itpka	C25-14	C25-14: GABA-5	C7-2	12.9013	0.686759	0.262	0.013	0
Chrm1	C25-14	C25-14: GABA-5	C7-2	6.14416	0.603913	0.233	0.022	0
Abi3bp	C25-14	C25-14: GABA-5	C7-2	8.38397	0.493175	0.118	0.006	0
Pthlh	C25-14	C25-14: GABA-5	C7-2	2.48676	0.421485	0.117	0.019	0
Calcrl	C25-14	C25-14: GABA-5	C7-2	2.91711	0.359029	0.129	0.015	0
6430628N08Rik	C25-14	C25-14: GABA-5	C7-2	3.56581	0.31279	0.113	0.009	0
Kcnj4	C25-14	C25-14: GABA-5	C7-2	7.89274	0.590112	0.213	0.015	0
Pde1a	C25-14	C25-14: GABA-5	C7-2	2.6074	0.987521	0.601	0.227	4.05646e-307
Lzts1	C25-14	C25-14: GABA-5	C7-2	4.67116	0.714063	0.313	0.047	1.99052e-306
Akap5	C25-14	C25-14: GABA-5	C7-2	5.23722	0.985499	0.371	0.069	3.14609e-297
Cpne5	C25-14	C25-14: GABA-5	C7-2	3.60052	1.1388	0.527	0.166	6.02963e-296
Chn1	C25-14	C25-14: GABA-5	C7-2	1.95241	1.22826	0.762	0.479	3.38435e-294
Plppr1	C25-14	C25-14: GABA-5	C7-2	2.55619	0.840852	0.455	0.149	9.1523e-293
Fam49a	C25-14	C25-14: GABA-5	C7-2	2.81958	0.939859	0.5	0.166	2.64624e-280
Lamp5	C25-14	C25-14: GABA-5	C7-2	4.67722	0.699992	0.293	0.043	2.62965e-279
R3hdm4	C25-14	C25-14: GABA-5	C7-2	1.85343	0.802905	0.493	0.213	3.59361e-276
Slit3	C25-14	C25-14: GABA-5	C7-2	1.64653	0.505445	0.214	0.065	4.50693e-270
Dock4	C25-14	C25-14: GABA-5	C7-2	1.56309	0.669389	0.438	0.187	7.13784e-262
Kcna1	C25-14	C25-14: GABA-5	C7-2	3.72641	0.699419	0.324	0.06	2.41575e-261
Ppp1r2	C25-14	C25-14: GABA-5	C7-2	1.93927	1.2751	0.691	0.454	1.08497e-255
Bcl11a	C25-14	C25-14: GABA-5	C7-2	1.78807	0.710786	0.482	0.191	2.74186e-255
Necab2	C25-14	C25-14: GABA-5	C7-2	2.05153	0.782881	0.434	0.165	1.15334e-251
Cacng3	C25-14	C25-14: GABA-5	C7-2	3.16248	0.788588	0.388	0.096	8.71124e-245
Kcnh3	C25-14	C25-14: GABA-5	C7-2	14.6732	0.357882	0.122	0.002	7.74278e-239
Filip1	C25-14	C25-14: GABA-5	C7-2	2.59799	0.468306	0.232	0.041	3.49542e-237
Epha3	C25-14	C25-14: GABA-5	C7-2	1.70363	0.478211	0.17	0.047	2.70995e-235
Diaph2	C25-14	C25-14: GABA-5	C7-2	1.52193	0.552164	0.327	0.118	5.71033e-231
Sez6	C25-14	C25-14: GABA-5	C7-2	2.71539	0.891083	0.45	0.147	3.68633e-229
Ankrd63	C25-14	C25-14: GABA-5	C7-2	17.1715	0.470451	0.145	0.003	8.80036e-229
Spink8	C25-14	C25-14: GABA-5	C7-2	7.05107	0.335765	0.104	0.004	4.66768e-225
Gm10115	C25-14	C25-14: GABA-5	C7-2	8.26356	0.538928	0.183	0.011	1.02207e-224
Rgs14	C25-14	C25-14: GABA-5	C7-2	6.1555	0.552063	0.222	0.019	4.33037e-221
Cap2	C25-14	C25-14: GABA-5	C7-2	1.72429	0.731519	0.494	0.209	6.8979e-219
Ccsap	C25-14	C25-14: GABA-5	C7-2	2.33182	0.55709	0.292	0.069	1.36157e-210
Pdzd2	C25-14	C25-14: GABA-5	C7-2	1.8251	0.445146	0.204	0.049	9.56974e-206
Arf3	C25-14	C25-14: GABA-5	C7-2	1.62763	1.03537	0.741	0.471	2.88847e-205
Wasf1	C25-14	C25-14: GABA-5	C7-2	2.01364	0.898878	0.512	0.228	2.34309e-202
Rasgrp1	C25-14	C25-14: GABA-5	C7-2	2.51613	0.882124	0.424	0.148	1.95926e-200
Arhgap10	C25-14	C25-14: GABA-5	C7-2	2.49289	0.31379	0.142	0.017	1.23737e-195
Fras1	C25-14	C25-14: GABA-5	C7-2	2.20499	0.432133	0.198	0.038	4.04426e-192
Gabrd	C25-14	C25-14: GABA-5	C7-2	14.7386	0.454895	0.161	0.004	7.213e-191
Pdyn	C25-14	C25-14: GABA-5	C7-2	4.52851	0.754751	0.239	0.039	6.03761e-190
Kcnab1	C25-14	C25-14: GABA-5	C7-2	1.82305	0.646888	0.433	0.153	7.89579e-190
Smpd3	C25-14	C25-14: GABA-5	C7-2	2.19876	0.841753	0.43	0.164	4.20035e-189
Drd1	C25-14	C25-14: GABA-5	C7-2	2.35926	0.567131	0.207	0.049	7.05879e-189
Rasal1	C25-14	C25-14: GABA-5	C7-2	1.86464	0.446572	0.237	0.056	4.73698e-188
Col6a1	C25-14	C25-14: GABA-5	C7-2	5.45648	0.709785	0.245	0.031	5.18872e-188
Lgi1	C25-14	C25-14: GABA-5	C7-2	1.55906	0.672343	0.479	0.206	9.09123e-181
Rarb	C25-14	C25-14: GABA-5	C7-2	4.37838	0.709174	0.283	0.045	6.02898e-179
Gpm6b	C25-14	C25-14: GABA-5	C7-2	1.70834	0.901623	0.575	0.303	2.06489e-178
Neto1	C25-14	C25-14: GABA-5	C7-2	2.27615	0.765566	0.442	0.148	3.69504e-173
Cbr3	C25-14	C25-14: GABA-5	C7-2	8.62509	0.379721	0.158	0.006	2.62251e-160
Dclk3	C25-14	C25-14: GABA-5	C7-2	3.5401	0.486554	0.21	0.028	3.44929e-155
Lypd1	C25-14	C25-14: GABA-5	C7-2	3.8657	1.24095	0.432	0.138	3.02719e-148
Rem2	C25-14	C25-14: GABA-5	C7-2	2.49455	0.594934	0.238	0.056	8.48731e-143
Tiam2	C25-14	C25-14: GABA-5	C7-2	5.30176	0.436615	0.169	0.013	4.56745e-136
Tac1	C25-14	C25-14: GABA-5	C7-2	6.75112	2.11308	0.376	0.117	1.00721e-132
Rprm	C25-14	C25-14: GABA-5	C7-2	1.68526	0.684117	0.302	0.122	7.35757e-132
Kctd1	C25-14	C25-14: GABA-5	C7-2	2.17895	0.647988	0.305	0.09	1.43218e-130
Ppp1r7	C25-14	C25-14: GABA-5	C7-2	1.55577	0.715988	0.464	0.213	1.44924e-130
Foxp2	C25-14	C25-14: GABA-5	C7-2	5.30137	1.1898	0.351	0.078	2.25505e-121
Pde1b	C25-14	C25-14: GABA-5	C7-2	2.19353	0.837006	0.379	0.144	8.98453e-117
Lmo3	C25-14	C25-14: GABA-5	C7-2	1.81693	0.612625	0.346	0.116	9.57907e-112
Adora2a	C25-14	C25-14: GABA-5	C7-2	33.6226	0.813449	0.123	0.002	1.1297e-111
Phlda1	C25-14	C25-14: GABA-5	C7-2	1.78205	0.79964	0.389	0.174	6.11099e-111
Inf2	C25-14	C25-14: GABA-5	C7-2	6.49415	0.485957	0.146	0.01	3.99883e-109
Adcy5	C25-14	C25-14: GABA-5	C7-2	1.88164	0.816018	0.391	0.169	6.43719e-106
Mctp1	C25-14	C25-14: GABA-5	C7-2	2.54175	0.82233	0.373	0.12	4.1707e-103
Nab2	C25-14	C25-14: GABA-5	C7-2	1.89781	0.343977	0.159	0.028	1.00214e-101
Runx1t1	C25-14	C25-14: GABA-5	C7-2	1.76179	0.671353	0.432	0.164	5.34232e-101
Pou3f4	C25-14	C25-14: GABA-5	C7-2	4.35701	0.465074	0.177	0.018	8.61211e-101
Gabra4	C25-14	C25-14: GABA-5	C7-2	1.67035	0.586087	0.341	0.119	1.82252e-97
Penk	C25-14	C25-14: GABA-5	C7-2	6.11157	2.66323	0.396	0.172	4.05884e-90
Sox8	C25-14	C25-14: GABA-5	C7-2	2.84879	0.319064	0.124	0.013	1.30657e-87
Chn2	C25-14	C25-14: GABA-5	C7-2	1.85231	0.580313	0.315	0.098	4.60348e-85
Tshz1	C25-14	C25-14: GABA-5	C7-2	1.61438	0.553952	0.203	0.069	4.85303e-81
Strip2	C25-14	C25-14: GABA-5	C7-2	3.42699	0.51692	0.178	0.026	1.83362e-80
Syndig1l	C25-14	C25-14: GABA-5	C7-2	3.05574	0.594172	0.215	0.041	1.49908e-77
Rgs7bp	C25-14	C25-14: GABA-5	C7-2	1.58277	0.684344	0.45	0.194	8.19734e-73
Carhsp1	C25-14	C25-14: GABA-5	C7-2	1.80267	0.529694	0.21	0.061	3.09802e-72
Foxp1	C25-14	C25-14: GABA-5	C7-2	1.64252	0.865293	0.428	0.225	1.03964e-67
Mn1	C25-14	C25-14: GABA-5	C7-2	1.68755	0.406425	0.19	0.045	6.85186e-54
Pou3f1	C25-14	C25-14: GABA-5	C7-2	2.12562	0.359721	0.129	0.021	9.72503e-51
Foxg1	C25-14	C25-14: GABA-5	C7-2	3.32276	0.570431	0.232	0.039	3.24675e-31
Pantr1	C25-14	C25-14: GABA-5	C7-2	1.98964	0.537432	0.173	0.046	3.05283e-25
Prlr	C25-15	C25-15: GABA-6	C7-2	8.35538	1.83381	0.687	0.15	0
Slc18a2	C25-15	C25-15: GABA-6	C7-2	13.2837	1.64696	0.491	0.06	0
Coch	C25-15	C25-15: GABA-6	C7-2	15.4161	1.6162	0.495	0.051	0
Th	C25-15	C25-15: GABA-6	C7-2	9.21837	1.50448	0.336	0.054	0
Rab3b	C25-15	C25-15: GABA-6	C7-2	2.69372	1.33872	0.661	0.328	0
Arhgap36	C25-15	C25-15: GABA-6	C7-2	3.67433	1.26874	0.584	0.201	0
Gpr83	C25-15	C25-15: GABA-6	C7-2	6.39731	1.23927	0.381	0.073	0
Mpped2	C25-15	C25-15: GABA-6	C7-2	2.36963	1.05824	0.57	0.254	0
Arhgap6	C25-15	C25-15: GABA-6	C7-2	2.2829	1.05817	0.698	0.323	0
Slc6a3	C25-15	C25-15: GABA-6	C7-2	38.8556	0.934028	0.207	0.004	0
Trpc6	C25-15	C25-15: GABA-6	C7-2	8.33939	0.93252	0.312	0.034	0
Satb2	C25-15	C25-15: GABA-6	C7-2	44.7442	0.871639	0.307	0.005	0
Glra2	C25-15	C25-15: GABA-6	C7-2	2.07138	0.679587	0.38	0.124	0
Lhx1	C25-15	C25-15: GABA-6	C7-2	2.20736	0.645652	0.399	0.116	0
Lhx1os	C25-15	C25-15: GABA-6	C7-2	1.6995	0.588423	0.49	0.169	0
Sp9	C25-15	C25-15: GABA-6	C7-2	3.36491	0.480701	0.237	0.033	0
Arx	C25-15	C25-15: GABA-6	C7-2	1.62459	0.511549	0.288	0.09	0
Dlx1	C25-15	C25-15: GABA-6	C7-2	1.7626	0.730575	0.496	0.205	7.1591e-289
Efna5	C25-15	C25-15: GABA-6	C7-2	1.80606	0.887722	0.53	0.26	3.19642e-275
Cgnl1	C25-15	C25-15: GABA-6	C7-2	7.80201	0.423365	0.128	0.006	5.95113e-273
AW551984	C25-15	C25-15: GABA-6	C7-2	1.53975	0.944591	0.682	0.418	7.09219e-271
Ddc	C25-15	C25-15: GABA-6	C7-2	3.2751	1.01188	0.423	0.13	6.79598e-268
Sema6d	C25-15	C25-15: GABA-6	C7-2	1.83287	0.742312	0.399	0.161	1.79457e-239
Ifi27	C25-15	C25-15: GABA-6	C7-2	2.98596	0.816231	0.288	0.078	3.72977e-239
Gbe1	C25-15	C25-15: GABA-6	C7-2	2.12496	0.472212	0.224	0.049	7.52298e-230
Glis3	C25-15	C25-15: GABA-6	C7-2	4.41564	0.404767	0.119	0.01	1.93334e-221
Kcnip4	C25-15	C25-15: GABA-6	C7-2	2.25225	1.34649	0.556	0.332	2.48747e-206
Nfix	C25-15	C25-15: GABA-6	C7-2	2.08529	0.621762	0.217	0.064	4.40122e-195
Kcnt2	C25-15	C25-15: GABA-6	C7-2	2.0742	0.756474	0.339	0.123	8.94585e-195
Oprk1	C25-15	C25-15: GABA-6	C7-2	1.88822	0.639365	0.315	0.106	1.15993e-190
Shisal2b	C25-15	C25-15: GABA-6	C7-2	3.67649	0.799238	0.229	0.049	1.13636e-185
Ecel1	C25-15	C25-15: GABA-6	C7-2	2.09327	0.940502	0.64	0.287	1.86794e-181
Col6a1	C25-15	C25-15: GABA-6	C7-2	2.18334	0.501095	0.182	0.041	3.64891e-175
Homer2	C25-15	C25-15: GABA-6	C7-2	1.71682	0.541459	0.259	0.081	5.3347e-175
Hdac9	C25-15	C25-15: GABA-6	C7-2	1.71995	0.857176	0.306	0.152	1.22867e-170
Corin	C25-15	C25-15: GABA-6	C7-2	3.47523	0.31593	0.109	0.009	7.3748e-165
Diaph3	C25-15	C25-15: GABA-6	C7-2	2.09372	0.501801	0.241	0.057	4.2465e-164
Scn7a	C25-15	C25-15: GABA-6	C7-2	2.81744	0.480622	0.169	0.028	2.88334e-161
Grik1	C25-15	C25-15: GABA-6	C7-2	1.73427	0.914825	0.399	0.21	1.30126e-157
Cngb1	C25-15	C25-15: GABA-6	C7-2	2.23999	0.409338	0.196	0.035	8.69046e-153
Kcna5	C25-15	C25-15: GABA-6	C7-2	1.65432	0.426005	0.232	0.059	8.8588e-146
Greb1l	C25-15	C25-15: GABA-6	C7-2	1.72632	0.682941	0.272	0.107	1.03351e-144
Calcr	C25-15	C25-15: GABA-6	C7-2	1.60538	0.540881	0.278	0.093	1.854e-142
Slc9a9	C25-15	C25-15: GABA-6	C7-2	1.7373	0.602382	0.198	0.068	2.60805e-138
Msn	C25-15	C25-15: GABA-6	C7-2	1.7001	0.396689	0.179	0.041	3.19243e-129
Otof	C25-15	C25-15: GABA-6	C7-2	1.54891	0.477189	0.197	0.06	1.24139e-116
Igsf1	C25-15	C25-15: GABA-6	C7-2	2.03302	0.633667	0.307	0.095	1.62049e-114
Sntg2	C25-15	C25-15: GABA-6	C7-2	1.50737	0.40415	0.137	0.036	4.69197e-100
Slc5a7	C25-16	C25-16: GABA-7	C7-2	501.667	3.84629	0.912	0.006	0
Ngfr	C25-16	C25-16: GABA-7	C7-2	209.018	3.22061	0.648	0.009	0
Slc10a4	C25-16	C25-16: GABA-7	C7-2	88.172	2.59025	0.85	0.024	0
Slc18a3	C25-16	C25-16: GABA-7	C7-2	226.314	2.24351	0.806	0.007	0
Chat	C25-16	C25-16: GABA-7	C7-2	250.674	2.13037	0.705	0.005	0
Ntrk1	C25-16	C25-16: GABA-7	C7-2	329.176	1.84154	0.714	0.003	0
Prima1	C25-16	C25-16: GABA-7	C7-2	68.8932	0.789607	0.348	0.003	1.15653e-226
Lhx8	C25-16	C25-16: GABA-7	C7-2	64.9917	2.09401	0.837	0.026	5.67207e-187
Gm2990	C25-16	C25-16: GABA-7	C7-2	33.1821	0.608845	0.326	0.005	6.31567e-185
Acly	C25-16	C25-16: GABA-7	C7-2	12.9478	3.20183	0.921	0.227	8.02607e-171
S100a10	C25-16	C25-16: GABA-7	C7-2	7.66521	1.63338	0.656	0.139	1.15447e-154
Sncg	C25-16	C25-16: GABA-7	C7-2	24.9253	2.23408	0.568	0.05	3.36857e-151
Kctd6	C25-16	C25-16: GABA-7	C7-2	10.5448	1.34508	0.634	0.08	1.99165e-148
Hspb1	C25-16	C25-16: GABA-7	C7-2	10.7202	0.632667	0.304	0.017	3.11305e-144
Slc25a1	C25-16	C25-16: GABA-7	C7-2	8.6245	1.95643	0.744	0.168	2.44424e-139
S100a11	C25-16	C25-16: GABA-7	C7-2	16.1062	0.816191	0.295	0.014	2.94235e-136
Hopx	C25-16	C25-16: GABA-7	C7-2	27.1131	1.46704	0.498	0.026	3.85764e-134
Sln	C25-16	C25-16: GABA-7	C7-2	72.9855	1.323	0.33	0.005	1.83186e-132
Tacr1	C25-16	C25-16: GABA-7	C7-2	11.6719	1.10113	0.529	0.049	3.00725e-130
Ecel1	C25-16	C25-16: GABA-7	C7-2	5.00869	1.80047	0.828	0.297	2.01461e-128
Asic4	C25-16	C25-16: GABA-7	C7-2	24.5947	0.812088	0.423	0.013	4.62178e-125
Pld5	C25-16	C25-16: GABA-7	C7-2	5.38411	0.943411	0.564	0.098	5.4701e-125
Serpine2	C25-16	C25-16: GABA-7	C7-2	12.1275	2.6364	0.85	0.184	4.53859e-123
Tnfaip8l3	C25-16	C25-16: GABA-7	C7-2	12.9855	0.793006	0.392	0.023	1.87022e-119
Adgrf5	C25-16	C25-16: GABA-7	C7-2	33.7658	0.645206	0.313	0.005	2.02815e-118
Npnt	C25-16	C25-16: GABA-7	C7-2	12.3713	0.741603	0.366	0.021	1.61186e-113
Tpbgl	C25-16	C25-16: GABA-7	C7-2	27.667	0.53002	0.26	0.004	6.2056e-112
Rbms1	C25-16	C25-16: GABA-7	C7-2	4.09859	0.922818	0.643	0.144	1.4484e-109
Sphkap	C25-16	C25-16: GABA-7	C7-2	8.92329	1.91471	0.74	0.158	4.93159e-108
Cdkn1a	C25-16	C25-16: GABA-7	C7-2	6.4008	0.897908	0.498	0.069	1.79527e-107
Slc7a14	C25-16	C25-16: GABA-7	C7-2	7.17001	2.30253	0.846	0.271	2.3043e-107
Fkbp1b	C25-16	C25-16: GABA-7	C7-2	11.1095	1.60956	0.634	0.091	2.6947e-107
Nkx2-1	C25-16	C25-16: GABA-7	C7-2	6.2555	0.765979	0.489	0.059	1.2343e-106
Zic1	C25-16	C25-16: GABA-7	C7-2	6.07862	1.54492	0.841	0.213	3.39652e-105
Sv2c	C25-16	C25-16: GABA-7	C7-2	10.7284	2.10297	0.652	0.127	5.04796e-105
Frzb	C25-16	C25-16: GABA-7	C7-2	22.6462	0.483892	0.233	0.004	4.5865e-103
Hspb8	C25-16	C25-16: GABA-7	C7-2	8.15385	0.644309	0.366	0.028	1.363e-99
Diras2	C25-16	C25-16: GABA-7	C7-2	8.92253	1.38549	0.643	0.099	1.14558e-97
Cd79a	C25-16	C25-16: GABA-7	C7-2	11.8131	0.481076	0.22	0.008	5.20379e-96
Prkcd	C25-16	C25-16: GABA-7	C7-2	17.9444	0.523924	0.273	0.007	7.40944e-95
Elavl2	C25-16	C25-16: GABA-7	C7-2	4.22008	1.76347	0.894	0.373	3.14102e-94
Insrr	C25-16	C25-16: GABA-7	C7-2	34.3589	0.361672	0.189	0.001	8.68893e-93
Rab3b	C25-16	C25-16: GABA-7	C7-2	2.88423	1.24554	0.784	0.338	8.5218e-92
Ctxn3	C25-16	C25-16: GABA-7	C7-2	27.5034	1.1921	0.322	0.013	1.56708e-89
Dapl1	C25-16	C25-16: GABA-7	C7-2	23.8324	0.315661	0.15	0.001	3.32859e-81
Ntsr1	C25-16	C25-16: GABA-7	C7-2	10.3667	0.720348	0.33	0.022	1.63057e-80
Fgf1	C25-16	C25-16: GABA-7	C7-2	6.21692	1.00655	0.524	0.084	1.11211e-79
Ufsp1	C25-16	C25-16: GABA-7	C7-2	4.75046	0.975542	0.559	0.114	6.22089e-79
Rbms3	C25-16	C25-16: GABA-7	C7-2	1.60174	0.545386	0.604	0.205	2.12114e-78
Pde1a	C25-16	C25-16: GABA-7	C7-2	3.66809	1.14997	0.806	0.252	2.44115e-78
Abhd11os	C25-16	C25-16: GABA-7	C7-2	17.174	1.44139	0.559	0.046	5.35901e-78
9330158H04Rik	C25-16	C25-16: GABA-7	C7-2	8.30031	0.592879	0.335	0.023	8.64485e-77
Rasd2	C25-16	C25-16: GABA-7	C7-2	7.77158	1.27099	0.586	0.095	8.33313e-75
Elfn1	C25-16	C25-16: GABA-7	C7-2	8.98289	0.719453	0.436	0.034	4.50464e-74
Megf11	C25-16	C25-16: GABA-7	C7-2	3.81193	0.544561	0.335	0.047	4.5633e-74
Ntn1	C25-16	C25-16: GABA-7	C7-2	18.2746	0.894171	0.326	0.015	3.24969e-73
Gsg1l	C25-16	C25-16: GABA-7	C7-2	4.3638	0.621814	0.392	0.055	1.31139e-72
Doc2b	C25-16	C25-16: GABA-7	C7-2	5.30733	0.957233	0.498	0.089	3.17508e-72
Tacr3	C25-16	C25-16: GABA-7	C7-2	13.7325	0.786963	0.348	0.019	1.40961e-71
Rgs12	C25-16	C25-16: GABA-7	C7-2	3.62339	0.615873	0.352	0.059	2.49193e-71
Mturn	C25-16	C25-16: GABA-7	C7-2	5.1302	1.02432	0.595	0.118	9.50426e-71
Tmem178	C25-16	C25-16: GABA-7	C7-2	5.35771	0.754782	0.432	0.06	1.66756e-70
Chrm2	C25-16	C25-16: GABA-7	C7-2	3.317	0.643483	0.432	0.083	1.35907e-69
Zfp536	C25-16	C25-16: GABA-7	C7-2	2.73285	0.557585	0.396	0.08	1.86717e-69
Adcy1	C25-16	C25-16: GABA-7	C7-2	6.04235	0.76124	0.507	0.063	1.95218e-69
Sh3bgrl2	C25-16	C25-16: GABA-7	C7-2	6.63975	0.521993	0.317	0.024	3.22134e-69
Crabp2	C25-16	C25-16: GABA-7	C7-2	10.5807	0.418447	0.176	0.006	1.40919e-68
Tmem65	C25-16	C25-16: GABA-7	C7-2	3.05764	0.942154	0.7	0.215	1.02052e-67
Rimbp2	C25-16	C25-16: GABA-7	C7-2	2.1716	0.852094	0.524	0.205	1.37146e-67
Phf24	C25-16	C25-16: GABA-7	C7-2	5.4171	1.39405	0.714	0.183	1.56929e-65
Coro2a	C25-16	C25-16: GABA-7	C7-2	3.80944	0.663635	0.441	0.076	1.65275e-65
Kcnc2	C25-16	C25-16: GABA-7	C7-2	2.10946	0.783327	0.648	0.24	4.288e-65
Zic4	C25-16	C25-16: GABA-7	C7-2	1.78378	0.36145	0.379	0.076	4.87267e-64
Myrip	C25-16	C25-16: GABA-7	C7-2	2.93057	0.519039	0.366	0.064	1.5017e-63
Gm37711	C25-16	C25-16: GABA-7	C7-2	10.1765	0.328275	0.185	0.005	8.60255e-63
Pde3a	C25-16	C25-16: GABA-7	C7-2	2.67646	0.302767	0.22	0.024	2.87619e-62
Nrip3	C25-16	C25-16: GABA-7	C7-2	4.03628	1.2758	0.714	0.225	8.29444e-62
Tubb2b	C25-16	C25-16: GABA-7	C7-2	1.94989	0.86055	0.749	0.33	3.53864e-59
Fstl1	C25-16	C25-16: GABA-7	C7-2	5.30795	0.875942	0.405	0.066	4.73823e-59
Lrrc58	C25-16	C25-16: GABA-7	C7-2	1.67758	0.695518	0.643	0.266	8.20518e-59
Idi1	C25-16	C25-16: GABA-7	C7-2	4.37905	0.929431	0.489	0.103	1.08985e-58
Thsd4	C25-16	C25-16: GABA-7	C7-2	2.00663	0.38135	0.22	0.041	1.09071e-58
Ache	C25-16	C25-16: GABA-7	C7-2	2.29536	1.11782	0.806	0.392	4.02001e-57
Dhcr24	C25-16	C25-16: GABA-7	C7-2	4.56215	1.10147	0.612	0.147	2.50967e-56
Cpne5	C25-16	C25-16: GABA-7	C7-2	4.03966	1.11338	0.692	0.19	8.45392e-56
Cdh13	C25-16	C25-16: GABA-7	C7-2	1.85316	0.890478	0.692	0.332	4.10238e-55
Mxra7	C25-16	C25-16: GABA-7	C7-2	3.72042	0.634251	0.48	0.081	7.71668e-55
Foxn3	C25-16	C25-16: GABA-7	C7-2	1.8965	0.728965	0.639	0.245	4.62443e-54
Grem1	C25-16	C25-16: GABA-7	C7-2	3.2099	0.344566	0.176	0.018	5.70108e-53
Bvht	C25-16	C25-16: GABA-7	C7-2	8.11041	0.448314	0.198	0.01	5.89067e-53
Ifi27	C25-16	C25-16: GABA-7	C7-2	2.61539	0.605745	0.366	0.084	3.62371e-52
2510009E07Rik	C25-16	C25-16: GABA-7	C7-2	3.10333	0.732246	0.533	0.125	1.78955e-51
Ret	C25-16	C25-16: GABA-7	C7-2	6.00046	0.696482	0.335	0.038	1.02068e-50
Ehd4	C25-16	C25-16: GABA-7	C7-2	2.17028	0.445479	0.379	0.077	3.32672e-50
Cd44	C25-16	C25-16: GABA-7	C7-2	4.62938	0.358226	0.167	0.012	1.21141e-49
Slc17a8	C25-16	C25-16: GABA-7	C7-2	11.3934	0.461004	0.172	0.006	1.21305e-49
Slc6a15	C25-16	C25-16: GABA-7	C7-2	1.93006	0.732892	0.581	0.22	2.05754e-49
Pmp22	C25-16	C25-16: GABA-7	C7-2	4.3945	0.370063	0.189	0.015	6.4401e-49
Gng8	C25-16	C25-16: GABA-7	C7-2	17.4636	0.491932	0.141	0.003	2.77269e-47
Chl1	C25-16	C25-16: GABA-7	C7-2	1.75945	0.762885	0.767	0.332	5.4721e-46
Qrfprl	C25-16	C25-16: GABA-7	C7-2	6.90272	0.365707	0.15	0.007	3.67622e-45
Capn5	C25-16	C25-16: GABA-7	C7-2	3.68792	0.566634	0.383	0.058	6.3246e-45
Cacnb3	C25-16	C25-16: GABA-7	C7-2	2.59183	0.792689	0.581	0.177	6.56251e-44
Ass1	C25-16	C25-16: GABA-7	C7-2	2.57795	0.861966	0.648	0.216	2.80716e-43
Reep1	C25-16	C25-16: GABA-7	C7-2	2.2738	0.995164	0.753	0.329	2.819e-42
Tspan17	C25-16	C25-16: GABA-7	C7-2	2.32215	0.730519	0.568	0.178	3.53095e-42
Scd2	C25-16	C25-16: GABA-7	C7-2	2.25074	1.19885	0.872	0.464	5.56629e-42
Atp1b3	C25-16	C25-16: GABA-7	C7-2	1.95284	0.890303	0.736	0.335	6.28603e-42
Gpr153	C25-16	C25-16: GABA-7	C7-2	2.40787	0.492217	0.361	0.073	8.90025e-42
Cacng5	C25-16	C25-16: GABA-7	C7-2	3.4376	0.698263	0.383	0.077	3.64133e-41
Syce2	C25-16	C25-16: GABA-7	C7-2	3.75773	0.505137	0.304	0.04	3.39805e-40
Rcan2	C25-16	C25-16: GABA-7	C7-2	2.62738	1.34394	0.824	0.421	3.92256e-40
Rspo3	C25-16	C25-16: GABA-7	C7-2	2.62863	0.404404	0.181	0.027	4.86938e-40
Gpx2	C25-16	C25-16: GABA-7	C7-2	24.4497	0.421547	0.115	0.001	5.34812e-40
Atf5	C25-16	C25-16: GABA-7	C7-2	2.51332	0.596152	0.37	0.087	6.25625e-40
Chml	C25-16	C25-16: GABA-7	C7-2	3.98269	0.387421	0.256	0.024	1.34524e-39
Amigo1	C25-16	C25-16: GABA-7	C7-2	2.68381	0.675137	0.48	0.12	3.52986e-39
Trpc3	C25-16	C25-16: GABA-7	C7-2	2.48646	0.330062	0.225	0.029	6.40457e-38
Mmp15	C25-16	C25-16: GABA-7	C7-2	3.97928	0.443636	0.295	0.032	8.70789e-38
1810058I24Rik	C25-16	C25-16: GABA-7	C7-2	2.19376	0.807332	0.643	0.236	2.23633e-37
Lrp11	C25-16	C25-16: GABA-7	C7-2	1.89174	0.846378	0.674	0.301	1.99318e-36
Dll3	C25-16	C25-16: GABA-7	C7-2	5.31976	0.635695	0.317	0.037	4.62078e-36
Sp9	C25-16	C25-16: GABA-7	C7-2	4.10088	0.530858	0.308	0.039	1.48489e-35
Rgs7bp	C25-16	C25-16: GABA-7	C7-2	3.05022	0.957995	0.674	0.211	1.90669e-35
Runx1t1	C25-16	C25-16: GABA-7	C7-2	1.68133	0.550364	0.555	0.181	4.7452e-35
Mvk	C25-16	C25-16: GABA-7	C7-2	1.67824	0.363441	0.313	0.067	7.00717e-35
Ggct	C25-16	C25-16: GABA-7	C7-2	3.02092	0.78658	0.529	0.137	7.56149e-35
Tmtc1	C25-16	C25-16: GABA-7	C7-2	1.71563	0.517612	0.41	0.123	7.672e-35
Parva	C25-16	C25-16: GABA-7	C7-2	1.78116	0.4079	0.392	0.089	1.11796e-34
Pygb	C25-16	C25-16: GABA-7	C7-2	1.74661	0.569121	0.533	0.173	2.61701e-34
Cnr1	C25-16	C25-16: GABA-7	C7-2	5.88334	1.43752	0.617	0.15	3.9524e-34
Rcn1	C25-16	C25-16: GABA-7	C7-2	1.7531	0.633907	0.577	0.208	5.88666e-34
Cdk14	C25-16	C25-16: GABA-7	C7-2	1.98381	0.739308	0.643	0.239	1.96261e-33
Tnfrsf21	C25-16	C25-16: GABA-7	C7-2	1.69337	0.692347	0.586	0.239	1.18957e-32
Lmo2	C25-16	C25-16: GABA-7	C7-2	2.22138	0.42971	0.304	0.058	1.36858e-32
Mgst3	C25-16	C25-16: GABA-7	C7-2	2.55968	0.980384	0.67	0.256	2.78791e-32
Fasn	C25-16	C25-16: GABA-7	C7-2	1.71383	0.522182	0.511	0.155	2.0206e-31
Adcy8	C25-16	C25-16: GABA-7	C7-2	2.14163	0.428326	0.269	0.053	2.76697e-31
Rom1	C25-16	C25-16: GABA-7	C7-2	3.13837	0.36212	0.181	0.02	3.28141e-31
Gm10605	C25-16	C25-16: GABA-7	C7-2	2.93845	0.318794	0.211	0.022	5.56586e-31
Aen	C25-16	C25-16: GABA-7	C7-2	2.43906	0.507068	0.379	0.078	5.58277e-31
Taf13	C25-16	C25-16: GABA-7	C7-2	2.61178	0.687591	0.489	0.128	6.95422e-31
Htr1a	C25-16	C25-16: GABA-7	C7-2	3.87101	0.444944	0.26	0.029	8.18479e-31
Ctnnbip1	C25-16	C25-16: GABA-7	C7-2	3.61735	1.20239	0.709	0.235	2.6289e-30
Rcan3	C25-16	C25-16: GABA-7	C7-2	1.86996	0.635712	0.502	0.17	4.20699e-30
Fibcd1	C25-16	C25-16: GABA-7	C7-2	4.11082	0.316217	0.194	0.014	7.5551e-30
Nuak1	C25-16	C25-16: GABA-7	C7-2	2.47418	0.522817	0.335	0.07	3.04401e-29
Asb1	C25-16	C25-16: GABA-7	C7-2	2.12523	0.508325	0.392	0.093	4.33563e-29
Serpinf1	C25-16	C25-16: GABA-7	C7-2	3.90722	0.387036	0.211	0.02	5.92092e-29
Gm41611	C25-16	C25-16: GABA-7	C7-2	14.6195	0.683153	0.106	0.004	8.46367e-29
Nol4l	C25-16	C25-16: GABA-7	C7-2	2.03376	0.652081	0.445	0.142	2.12251e-28
Irgq	C25-16	C25-16: GABA-7	C7-2	2.35221	0.638156	0.445	0.12	2.91263e-28
Dynlt3	C25-16	C25-16: GABA-7	C7-2	2.04843	0.945427	0.727	0.335	5.10587e-28
Trnp1	C25-16	C25-16: GABA-7	C7-2	2.01128	0.562477	0.471	0.131	1.63807e-27
Eml2	C25-16	C25-16: GABA-7	C7-2	1.61075	0.818195	0.753	0.382	1.76236e-27
Zdhhc22	C25-16	C25-16: GABA-7	C7-2	2.80631	0.654013	0.471	0.109	6.84761e-27
Dgkk	C25-16	C25-16: GABA-7	C7-2	2.67814	0.75235	0.476	0.133	1.33636e-26
Bcl2l2	C25-16	C25-16: GABA-7	C7-2	3.83941	0.863177	0.555	0.124	2.53647e-26
Tbc1d9	C25-16	C25-16: GABA-7	C7-2	1.73645	0.607759	0.559	0.195	3.7938e-26
Isl1	C25-16	C25-16: GABA-7	C7-2	1.83604	0.789299	0.648	0.278	7.1207e-26
Icmt	C25-16	C25-16: GABA-7	C7-2	2.32478	0.50873	0.392	0.085	1.59643e-25
Ndst1	C25-16	C25-16: GABA-7	C7-2	1.93651	0.636282	0.559	0.183	4.68165e-25
Slc36a1	C25-16	C25-16: GABA-7	C7-2	3.00842	0.517208	0.348	0.059	6.53468e-25
Pdcl3	C25-16	C25-16: GABA-7	C7-2	2.54263	0.914455	0.683	0.245	6.76076e-25
Pgf	C25-16	C25-16: GABA-7	C7-2	1.69101	0.305911	0.198	0.035	6.92629e-25
Ttc9	C25-16	C25-16: GABA-7	C7-2	1.66449	0.473455	0.449	0.127	7.55664e-25
Ube2z	C25-16	C25-16: GABA-7	C7-2	2.14091	0.646843	0.608	0.183	1.79196e-24
Adora1	C25-16	C25-16: GABA-7	C7-2	3.30361	0.395116	0.3	0.035	9.34928e-24
Hk1	C25-16	C25-16: GABA-7	C7-2	1.69855	0.754138	0.731	0.324	1.22095e-23
Mapre1	C25-16	C25-16: GABA-7	C7-2	2.56195	1.21178	0.758	0.358	1.92185e-23
Rgs10	C25-16	C25-16: GABA-7	C7-2	4.42598	1.51626	0.828	0.283	2.21596e-23
Lgi2	C25-16	C25-16: GABA-7	C7-2	2.28915	0.556092	0.423	0.102	3.59516e-23
Kcnk3	C25-16	C25-16: GABA-7	C7-2	1.55238	0.427222	0.366	0.1	4.05859e-23
Cygb	C25-16	C25-16: GABA-7	C7-2	1.62706	0.680537	0.678	0.283	9.15386e-23
Arl8a	C25-16	C25-16: GABA-7	C7-2	1.68371	0.88351	0.767	0.402	9.75528e-23
Rap1gds1	C25-16	C25-16: GABA-7	C7-2	1.68477	0.807768	0.656	0.314	1.90373e-22
Sprn	C25-16	C25-16: GABA-7	C7-2	1.66518	0.453771	0.41	0.111	2.45996e-22
Isoc1	C25-16	C25-16: GABA-7	C7-2	1.71399	0.568867	0.463	0.153	4.49696e-22
Pik3r3	C25-16	C25-16: GABA-7	C7-2	1.59982	0.566507	0.352	0.124	2.28495e-21
Nacc2	C25-16	C25-16: GABA-7	C7-2	3.08996	0.637976	0.401	0.082	2.35977e-21
Acat2	C25-16	C25-16: GABA-7	C7-2	1.69306	0.535331	0.524	0.165	1.24547e-20
Syt13	C25-16	C25-16: GABA-7	C7-2	1.79696	0.901912	0.784	0.393	1.22134e-19
Rab15	C25-16	C25-16: GABA-7	C7-2	2.58801	0.842095	0.586	0.19	1.43769e-19
Fam131b	C25-16	C25-16: GABA-7	C7-2	1.72645	0.370867	0.269	0.057	1.79261e-19
Cenpw	C25-16	C25-16: GABA-7	C7-2	3.35799	0.388207	0.172	0.019	4.60906e-19
Stard4	C25-16	C25-16: GABA-7	C7-2	1.69016	0.338033	0.269	0.053	9.06865e-19
Zbtb4	C25-16	C25-16: GABA-7	C7-2	1.67676	0.594777	0.529	0.187	9.62364e-19
Gm13205	C25-16	C25-16: GABA-7	C7-2	1.86012	0.471285	0.445	0.112	1.11451e-18
Srebf2	C25-16	C25-16: GABA-7	C7-2	1.60077	0.728872	0.581	0.264	1.50004e-18
Nfe2l1	C25-16	C25-16: GABA-7	C7-2	1.64107	0.94283	0.784	0.45	3.9225e-18
Mtmr9	C25-16	C25-16: GABA-7	C7-2	3.02708	0.691905	0.489	0.111	3.89159e-17
Grin3a	C25-16	C25-16: GABA-7	C7-2	1.68825	0.597609	0.564	0.199	3.91499e-17
Lypd1	C25-16	C25-16: GABA-7	C7-2	3.21922	0.860638	0.59	0.157	5.27356e-17
Rab11fip5	C25-16	C25-16: GABA-7	C7-2	1.6025	0.432791	0.41	0.11	5.88321e-17
Pgs1	C25-16	C25-16: GABA-7	C7-2	1.53813	0.528533	0.485	0.166	1.58778e-16
Diras1	C25-16	C25-16: GABA-7	C7-2	3.46131	0.822301	0.542	0.128	2.40016e-16
Krt222	C25-16	C25-16: GABA-7	C7-2	2.09491	0.591023	0.357	0.1	3.5514e-16
Nudt18	C25-16	C25-16: GABA-7	C7-2	1.69297	0.53262	0.533	0.167	3.63662e-16
Atxn7l3	C25-16	C25-16: GABA-7	C7-2	1.68995	0.515452	0.458	0.139	8.41256e-16
Kcnab2	C25-16	C25-16: GABA-7	C7-2	1.77694	0.477448	0.427	0.114	1.06881e-15
Mea1	C25-16	C25-16: GABA-7	C7-2	1.97632	0.84971	0.727	0.312	1.83729e-15
Shisal1	C25-16	C25-16: GABA-7	C7-2	2.09111	0.501409	0.366	0.087	1.83752e-15
Tmem50b	C25-16	C25-16: GABA-7	C7-2	1.57752	0.550833	0.546	0.19	2.21911e-15
Lyrm9	C25-16	C25-16: GABA-7	C7-2	2.05477	0.722596	0.599	0.21	3.61633e-15
Elmo1	C25-16	C25-16: GABA-7	C7-2	2.32419	0.964998	0.736	0.305	3.39146e-14
Jph3	C25-16	C25-16: GABA-7	C7-2	1.66409	0.489639	0.485	0.142	5.66333e-14
Stx4a	C25-16	C25-16: GABA-7	C7-2	1.60833	0.636464	0.608	0.24	1.10553e-13
Kif3c	C25-16	C25-16: GABA-7	C7-2	1.95362	0.760081	0.639	0.248	1.23698e-13
Tmeff1	C25-16	C25-16: GABA-7	C7-2	1.98241	0.810467	0.52	0.212	1.73737e-13
Chst2	C25-16	C25-16: GABA-7	C7-2	1.53803	0.472396	0.419	0.128	2.09662e-13
Lhx6	C25-16	C25-16: GABA-7	C7-2	6.86475	0.642923	0.33	0.03	3.99259e-13
Arx	C25-16	C25-16: GABA-7	C7-2	1.62964	0.417187	0.374	0.095	4.26121e-13
Mpc1	C25-16	C25-16: GABA-7	C7-2	1.65336	0.988774	0.815	0.487	1.6942e-12
Baalc	C25-16	C25-16: GABA-7	C7-2	2.24695	0.692457	0.476	0.146	3.67829e-12
Syngr1	C25-16	C25-16: GABA-7	C7-2	1.77234	0.969111	0.811	0.443	3.80155e-12
Gm49980	C25-16	C25-16: GABA-7	C7-2	2.12736	0.420053	0.313	0.061	4.09224e-12
Prxl2b	C25-16	C25-16: GABA-7	C7-2	1.75521	0.748725	0.714	0.304	4.24266e-12
Tmem183a	C25-16	C25-16: GABA-7	C7-2	1.61799	0.675472	0.617	0.257	2.13606e-11
Slc35e3	C25-16	C25-16: GABA-7	C7-2	1.71286	0.478147	0.282	0.078	6.15951e-11
Azin1	C25-16	C25-16: GABA-7	C7-2	2.76993	1.29263	0.524	0.244	7.29171e-11
Tmem245	C25-16	C25-16: GABA-7	C7-2	2.01656	0.776158	0.555	0.213	7.61149e-11
Pantr1	C25-16	C25-16: GABA-7	C7-2	4.15033	0.67937	0.335	0.054	1.34871e-10
Cxcl14	C25-16	C25-16: GABA-7	C7-2	5.40059	1.14854	0.22	0.046	1.44549e-10
Tpm3-rs7	C25-16	C25-16: GABA-7	C7-2	6.03797	0.572407	0.326	0.03	3.68184e-10
Gm12166	C25-16	C25-16: GABA-7	C7-2	13.5988	0.936806	0.449	0.03	5.944e-10
Higd1a	C25-16	C25-16: GABA-7	C7-2	1.51472	0.86943	0.837	0.48	8.66113e-10
Pou3f3	C25-16	C25-16: GABA-7	C7-2	1.64579	0.335116	0.22	0.044	9.81514e-09
Smim10l2a	C25-16	C25-16: GABA-7	C7-2	1.63681	0.45696	0.436	0.121	1.32757e-08
Lynx1	C25-16	C25-16: GABA-7	C7-2	2.18184	0.796759	0.648	0.236	1.30079e-07
Cap1	C25-16	C25-16: GABA-7	C7-2	1.70489	0.551704	0.41	0.132	8.05869e-06
Nxph1	C66-2	C66-2: Irx5.GLU-2	C25-2	5.42286	1.79822	0.768	0.254	0
Pcdh7	C66-2	C66-2: Irx5.GLU-2	C25-2	3.23156	1.73215	0.846	0.453	0
Foxp2	C66-2	C66-2: Irx5.GLU-2	C25-2	15.1071	1.72012	0.605	0.068	0
Tac1	C66-2	C66-2: Irx5.GLU-2	C25-2	4.1404	1.66905	0.577	0.232	0
Pbx3	C66-2	C66-2: Irx5.GLU-2	C25-2	9.33593	1.60761	0.632	0.108	0
Ntng1	C66-2	C66-2: Irx5.GLU-2	C25-2	3.21393	1.52704	0.763	0.362	0
Htr2c	C66-2	C66-2: Irx5.GLU-2	C25-2	3.0269	1.29545	0.721	0.308	0
Dpyd	C66-2	C66-2: Irx5.GLU-2	C25-2	4.81608	1.25504	0.471	0.122	0
Pard3b	C66-2	C66-2: Irx5.GLU-2	C25-2	10.1962	1.24218	0.393	0.047	0
Glra3	C66-2	C66-2: Irx5.GLU-2	C25-2	3.44938	1.1364	0.6	0.197	0
Cacna2d3	C66-2	C66-2: Irx5.GLU-2	C25-2	4.06745	1.1176	0.534	0.146	0
C1ql3	C66-2	C66-2: Irx5.GLU-2	C25-2	6.6765	1.06392	0.432	0.068	0
Irx5	C66-2	C66-2: Irx5.GLU-2	C25-2	12.5549	0.635691	0.315	0.015	0
Lmx1a	C66-2	C66-2: Irx5.GLU-2	C25-2	8.40759	0.620868	0.324	0.023	0
Irx3	C66-2	C66-2: Irx5.GLU-2	C25-2	13.6072	0.500265	0.271	0.009	0
Crnde	C66-2	C66-2: Irx5.GLU-2	C25-2	11.6203	0.480541	0.265	0.01	0
C130021I20Rik	C66-2	C66-2: Irx5.GLU-2	C25-2	7.80019	0.447552	0.243	0.013	0
Lmx1b	C66-2	C66-2: Irx5.GLU-2	C25-2	9.80073	0.43647	0.246	0.01	0
Foxa1	C66-2	C66-2: Irx5.GLU-2	C25-2	7.33859	0.382883	0.229	0.011	0
Ddc	C66-2	C66-2: Irx5.GLU-2	C25-2	3.30952	0.688626	0.321	0.066	0
Rprml	C66-2	C66-2: Irx5.GLU-2	C25-2	1.92463	0.494732	0.318	0.081	1.56692e-306
Plxdc2	C66-2	C66-2: Irx5.GLU-2	C25-2	2.69305	1.11486	0.557	0.23	4.17466e-282
Unc5c	C66-2	C66-2: Irx5.GLU-2	C25-2	2.87636	1.40857	0.679	0.332	1.67325e-277
Cd36	C66-2	C66-2: Irx5.GLU-2	C25-2	3.90878	0.331253	0.176	0.014	2.94461e-272
Rreb1	C66-2	C66-2: Irx5.GLU-2	C25-2	3.64745	0.584608	0.286	0.045	5.84079e-268
Sgcd	C66-2	C66-2: Irx5.GLU-2	C25-2	4.86014	1.70677	0.466	0.163	7.87269e-265
Cpne8	C66-2	C66-2: Irx5.GLU-2	C25-2	2.95544	0.70708	0.371	0.088	6.1581e-256
Igsf11	C66-2	C66-2: Irx5.GLU-2	C25-2	3.59961	0.332912	0.172	0.015	1.95329e-241
Lmo7	C66-2	C66-2: Irx5.GLU-2	C25-2	2.93717	0.338904	0.181	0.02	2.73733e-228
Galntl6	C66-2	C66-2: Irx5.GLU-2	C25-2	4.14282	1.80713	0.579	0.252	1.07363e-225
Cnksr2	C66-2	C66-2: Irx5.GLU-2	C25-2	2.09439	0.757448	0.458	0.165	4.11709e-224
Arpp21	C66-2	C66-2: Irx5.GLU-2	C25-2	2.38421	0.97693	0.758	0.31	7.87057e-223
Pwwp3b	C66-2	C66-2: Irx5.GLU-2	C25-2	1.61877	0.429576	0.308	0.081	6.44973e-220
Cpne7	C66-2	C66-2: Irx5.GLU-2	C25-2	2.21963	0.962834	0.52	0.225	6.30507e-209
Adam12	C66-2	C66-2: Irx5.GLU-2	C25-2	4.23296	0.472716	0.196	0.021	2.54617e-202
Ret	C66-2	C66-2: Irx5.GLU-2	C25-2	2.43578	0.469548	0.248	0.047	2.19477e-200
Grip1	C66-2	C66-2: Irx5.GLU-2	C25-2	2.76213	1.28099	0.551	0.255	3.67255e-197
Fgd5	C66-2	C66-2: Irx5.GLU-2	C25-2	1.93164	0.346705	0.233	0.041	4.63398e-193
Iqcj	C66-2	C66-2: Irx5.GLU-2	C25-2	2.26643	0.479282	0.278	0.058	1.13523e-192
Lepr	C66-2	C66-2: Irx5.GLU-2	C25-2	3.53624	0.437277	0.185	0.022	1.32959e-191
Ar	C66-2	C66-2: Irx5.GLU-2	C25-2	1.6223	0.814188	0.533	0.267	3.34706e-187
Bcl11a	C66-2	C66-2: Irx5.GLU-2	C25-2	1.76033	0.667487	0.537	0.203	4.23883e-183
B3galt1	C66-2	C66-2: Irx5.GLU-2	C25-2	2.75507	1.07783	0.5	0.195	3.11266e-176
Slc18a2	C66-2	C66-2: Irx5.GLU-2	C25-2	2.98509	0.558082	0.229	0.042	6.49946e-171
Ccdc85a	C66-2	C66-2: Irx5.GLU-2	C25-2	1.65999	0.901209	0.675	0.366	2.18998e-166
Zfp804a	C66-2	C66-2: Irx5.GLU-2	C25-2	2.58733	0.953546	0.425	0.156	9.24212e-166
Iqgap2	C66-2	C66-2: Irx5.GLU-2	C25-2	1.99347	0.347485	0.217	0.037	1.53482e-154
Adamts2	C66-2	C66-2: Irx5.GLU-2	C25-2	1.61141	0.561319	0.421	0.146	8.92612e-150
Pde4d	C66-2	C66-2: Irx5.GLU-2	C25-2	2.4882	1.41426	0.657	0.373	2.15117e-147
Vwa5b1	C66-2	C66-2: Irx5.GLU-2	C25-2	1.71947	0.420316	0.314	0.076	4.16784e-147
Sntg2	C66-2	C66-2: Irx5.GLU-2	C25-2	1.94041	0.399223	0.208	0.042	1.65513e-145
Dab1	C66-2	C66-2: Irx5.GLU-2	C25-2	2.11831	1.15213	0.58	0.315	2.52586e-134
Pdgfc	C66-2	C66-2: Irx5.GLU-2	C25-2	1.89337	0.330126	0.194	0.033	1.26079e-132
Satb1	C66-2	C66-2: Irx5.GLU-2	C25-2	1.64524	0.58269	0.335	0.118	1.6326e-125
Thrb	C66-2	C66-2: Irx5.GLU-2	C25-2	1.93953	0.721686	0.429	0.159	2.12814e-125
Ammecr1	C66-2	C66-2: Irx5.GLU-2	C25-2	1.69892	0.475028	0.303	0.084	1.76941e-122
Dlgap1	C66-2	C66-2: Irx5.GLU-2	C25-2	1.58635	1.01164	0.736	0.469	5.39923e-113
Ptprm	C66-2	C66-2: Irx5.GLU-2	C25-2	1.78761	0.754361	0.39	0.164	3.47614e-110
Zfp618	C66-2	C66-2: Irx5.GLU-2	C25-2	1.70756	0.63061	0.416	0.153	6.87233e-103
Wdr17	C66-2	C66-2: Irx5.GLU-2	C25-2	1.54221	0.646516	0.457	0.191	3.31427e-96
Chrm3	C66-2	C66-2: Irx5.GLU-2	C25-2	3.16496	1.1568	0.486	0.177	3.73458e-91
Sorcs3	C66-2	C66-2: Irx5.GLU-2	C25-2	1.62589	0.835955	0.635	0.326	5.50779e-88
Nts	C66-2	C66-2: Irx5.GLU-2	C25-2	1.57097	0.776657	0.177	0.087	4.17508e-85
Grm7	C66-2	C66-2: Irx5.GLU-2	C25-2	2.04899	1.12038	0.608	0.332	6.64904e-83
Cacnb2	C66-2	C66-2: Irx5.GLU-2	C25-2	1.54198	0.869116	0.604	0.34	3.86636e-82
Apba1	C66-2	C66-2: Irx5.GLU-2	C25-2	1.53788	0.771788	0.539	0.27	1.47569e-66
Trpm3	C66-2	C66-2: Irx5.GLU-2	C25-2	1.89941	1.0162	0.556	0.297	8.72641e-66
Cntnap5a	C66-2	C66-2: Irx5.GLU-2	C25-2	1.71385	1.08136	0.755	0.476	5.90381e-65
Il1rapl1	C66-2	C66-2: Irx5.GLU-2	C25-2	1.89015	1.1503	0.722	0.439	3.48136e-64
3300002A11Rik	C66-2	C66-2: Irx5.GLU-2	C25-2	2.00147	0.466508	0.132	0.03	2.76932e-60
Agbl4	C66-2	C66-2: Irx5.GLU-2	C25-2	1.99862	1.02229	0.521	0.266	7.13331e-60
Kirrel3	C66-2	C66-2: Irx5.GLU-2	C25-2	2.15363	0.94279	0.465	0.203	7.17346e-58
Nrg3	C66-2	C66-2: Irx5.GLU-2	C25-2	2.41261	1.31987	0.562	0.307	1.19739e-52
Pitx2	C66-2	C66-2: Irx5.GLU-2	C25-2	1.72889	0.498154	0.294	0.084	3.31314e-52
Gm28905	C66-2	C66-2: Irx5.GLU-2	C25-2	2.02368	0.840537	0.442	0.183	1.68717e-47
Frmpd4	C66-2	C66-2: Irx5.GLU-2	C25-2	1.83391	0.886003	0.473	0.228	1.81309e-34
Nkain2	C66-2	C66-2: Irx5.GLU-2	C25-2	2.13792	1.02809	0.496	0.238	2.16264e-20
Egfem1	C66-2	C66-2: Irx5.GLU-2	C25-2	1.70771	0.791167	0.394	0.182	1.07912e-13
Xkr4	C66-2	C66-2: Irx5.GLU-2	C25-2	1.59383	0.824173	0.496	0.256	1.77907e-13
Fgf14	C66-2	C66-2: Irx5.GLU-2	C25-2	1.76751	1.00735	0.571	0.325	5.3296e-10
Cntn5	C66-2	C66-2: Irx5.GLU-2	C25-2	1.65895	0.983484	0.613	0.363	1.39865e-09
Tcf4	C66-3	C66-3: Nxph4.GLU-2	C25-2	1.71228	0.973839	0.53	0.301	3.2636e-233
Sox5	C66-3	C66-3: Nxph4.GLU-2	C25-2	2.28419	0.856572	0.263	0.098	8.3226e-218
Pou3f2	C66-3	C66-3: Nxph4.GLU-2	C25-2	1.52467	0.567698	0.281	0.104	7.11827e-197
Col11a1	C66-3	C66-3: Nxph4.GLU-2	C25-2	2.03183	0.97973	0.364	0.175	2.48426e-141
Trh	C66-4	C66-4: Trh.GLU-2	C25-2	22.826	3.55397	0.622	0.096	0
Ebf1	C66-4	C66-4: Trh.GLU-2	C25-2	5.28533	1.39954	0.32	0.084	0
Cbln1	C66-4	C66-4: Trh.GLU-2	C25-2	3.635	1.21943	0.467	0.156	0
Otp	C66-4	C66-4: Trh.GLU-2	C25-2	4.69701	1.19079	0.496	0.125	0
Zic1	C66-4	C66-4: Trh.GLU-2	C25-2	4.11481	1.01575	0.396	0.097	0
Onecut2	C66-4	C66-4: Trh.GLU-2	C25-2	5.05999	0.945114	0.347	0.064	0
Gm2694	C66-4	C66-4: Trh.GLU-2	C25-2	2.35971	0.838876	0.39	0.138	0
Sall3	C66-4	C66-4: Trh.GLU-2	C25-2	7.97579	0.368113	0.129	0.005	0
Asic4	C66-4	C66-4: Trh.GLU-2	C25-2	4.60024	0.47182	0.155	0.015	8.84102e-298
Fezf1	C66-4	C66-4: Trh.GLU-2	C25-2	3.72297	0.526664	0.204	0.028	2.53476e-248
Zic4	C66-4	C66-4: Trh.GLU-2	C25-2	3.33652	0.581595	0.217	0.037	3.53118e-231
Sst	C66-5	C66-5: Tent5a.GLU-2	C25-2	17.0834	5.58246	0.66	0.215	2.76005e-205
Pgf	C66-5	C66-5: Tent5a.GLU-2	C25-2	5.27468	0.794037	0.278	0.041	3.77113e-166
Tent5a	C66-5	C66-5: Tent5a.GLU-2	C25-2	5.95106	1.5451	0.492	0.127	2.91803e-163
Ramp1	C66-5	C66-5: Tent5a.GLU-2	C25-2	5.36117	1.15517	0.361	0.077	7.49663e-160
Agtr1a	C66-5	C66-5: Tent5a.GLU-2	C25-2	6.22036	0.527149	0.176	0.014	3.19371e-121
5330429C05Rik	C66-5	C66-5: Tent5a.GLU-2	C25-2	8.52897	0.39855	0.106	0.004	6.25836e-121
Ghr	C66-5	C66-5: Tent5a.GLU-2	C25-2	1.8755	0.796379	0.397	0.168	1.0363e-116
Prdm8	C66-5	C66-5: Tent5a.GLU-2	C25-2	3.13911	0.570747	0.208	0.037	2.10001e-109
Vgll3	C66-5	C66-5: Tent5a.GLU-2	C25-2	5.05448	0.355393	0.127	0.008	1.44945e-107
Crh	C66-5	C66-5: Tent5a.GLU-2	C25-2	12.9059	1.57572	0.171	0.02	1.93281e-96
Col12a1	C66-5	C66-5: Tent5a.GLU-2	C25-2	3.80534	0.747166	0.218	0.042	1.47992e-95
Masp1	C66-5	C66-5: Tent5a.GLU-2	C25-2	3.0663	0.656163	0.242	0.051	4.4901e-85
Tns1	C66-5	C66-5: Tent5a.GLU-2	C25-2	3.20476	0.644636	0.173	0.034	9.21251e-85
Cartpt	C66-5	C66-5: Tent5a.GLU-2	C25-2	3.97147	1.88206	0.497	0.235	8.45215e-79
Nr3c1	C66-5	C66-5: Tent5a.GLU-2	C25-2	1.92968	1.05396	0.497	0.271	9.74061e-72
Ptbp3	C66-5	C66-5: Tent5a.GLU-2	C25-2	1.61472	0.677783	0.323	0.135	1.24844e-68
Tesc	C66-5	C66-5: Tent5a.GLU-2	C25-2	2.71512	0.8472	0.265	0.082	1.10981e-59
Ppp1r17	C66-5	C66-5: Tent5a.GLU-2	C25-2	2.45469	0.791466	0.213	0.068	2.52153e-57
Spint2	C66-5	C66-5: Tent5a.GLU-2	C25-2	1.54948	1.01918	0.56	0.368	2.69327e-53
Dlk1	C66-5	C66-5: Tent5a.GLU-2	C25-2	2.03702	1.04823	0.65	0.334	6.99087e-52
Tmem176b	C66-5	C66-5: Tent5a.GLU-2	C25-2	2.27123	0.899497	0.403	0.159	6.92699e-48
1700086L19Rik	C66-5	C66-5: Tent5a.GLU-2	C25-2	2.48212	0.87855	0.29	0.102	2.25815e-45
Id4	C66-5	C66-5: Tent5a.GLU-2	C25-2	1.62889	0.916694	0.461	0.259	1.06634e-40
Klf4	C66-5	C66-5: Tent5a.GLU-2	C25-2	2.91509	0.564798	0.159	0.03	7.94279e-40
Fam183b	C66-5	C66-5: Tent5a.GLU-2	C25-2	1.94382	0.813692	0.343	0.143	3.77812e-38
Angpt1	C66-5	C66-5: Tent5a.GLU-2	C25-2	1.58351	0.590083	0.211	0.078	1.30568e-37
Shisal2a	C66-5	C66-5: Tent5a.GLU-2	C25-2	1.71445	0.50057	0.136	0.039	7.70596e-29
Tiparp	C66-5	C66-5: Tent5a.GLU-2	C25-2	1.5696	0.5886	0.215	0.08	2.61879e-28
Gpr101	C66-5	C66-5: Tent5a.GLU-2	C25-2	1.57992	0.726863	0.312	0.143	8.57556e-26
Otp	C66-5	C66-5: Tent5a.GLU-2	C25-2	2.04907	0.905037	0.522	0.23	2.69661e-23
Sfrp2	C66-5	C66-5: Tent5a.GLU-2	C25-2	1.54311	0.570738	0.145	0.053	3.22317e-11
Samd3	C66-6	C66-6: Samd3.GLU-2	C25-2	27.4935	0.842711	0.26	0.007	2.26608e-281
Meis2	C66-6	C66-6: Samd3.GLU-2	C25-2	24.8048	1.56114	0.285	0.017	1.89767e-271
Tbr1	C66-6	C66-6: Samd3.GLU-2	C25-2	14.3295	0.854075	0.301	0.017	3.36571e-238
Tcf7l2	C66-6	C66-6: Samd3.GLU-2	C25-2	14.6424	1.79963	0.178	0.021	4.21118e-183
Lhx9	C66-6	C66-6: Samd3.GLU-2	C25-2	8.25724	0.473345	0.156	0.008	1.91419e-166
Mab21l1	C66-6	C66-6: Samd3.GLU-2	C25-2	11.1542	0.590168	0.188	0.009	2.55014e-157
Gad2	C66-6	C66-6: Samd3.GLU-2	C25-2	1.89368	1.09413	0.314	0.181	1.8849e-26
Nefm	C66-6	C66-6: Samd3.GLU-2	C25-2	1.70732	1.08796	0.418	0.266	2.56102e-24
Cck	C66-7	C66-7: Foxb1.GLU-2	C25-2	11.733	2.07927	0.473	0.083	0
Synpr	C66-7	C66-7: Foxb1.GLU-2	C25-2	5.34588	1.65781	0.731	0.226	0
Tmem163	C66-7	C66-7: Foxb1.GLU-2	C25-2	3.02115	1.34743	0.786	0.35	0
B230323A14Rik	C66-7	C66-7: Foxb1.GLU-2	C25-2	38.844	1.32172	0.528	0.017	0
Stxbp6	C66-7	C66-7: Foxb1.GLU-2	C25-2	6.22462	1.31254	0.625	0.131	0
Pcsk5	C66-7	C66-7: Foxb1.GLU-2	C25-2	5.4932	1.14105	0.543	0.112	0
Foxb1	C66-7	C66-7: Foxb1.GLU-2	C25-2	35.5624	1.01366	0.42	0.011	0
Lhx1	C66-7	C66-7: Foxb1.GLU-2	C25-2	6.88038	0.969629	0.517	0.072	0
Sfta3-ps	C66-7	C66-7: Foxb1.GLU-2	C25-2	8.49064	0.968231	0.455	0.051	0
Lhx1os	C66-7	C66-7: Foxb1.GLU-2	C25-2	5.35953	0.955263	0.532	0.094	0
Emx2	C66-7	C66-7: Foxb1.GLU-2	C25-2	5.97665	0.53827	0.321	0.028	0
Prkg1	C66-7	C66-7: Foxb1.GLU-2	C25-2	5.10958	2.01716	0.612	0.241	0
Spock1	C66-7	C66-7: Foxb1.GLU-2	C25-2	2.32695	1.23243	0.792	0.419	2.23021e-290
Emx2os	C66-7	C66-7: Foxb1.GLU-2	C25-2	5.29942	0.411162	0.231	0.017	1.07029e-266
Dkk2	C66-7	C66-7: Foxb1.GLU-2	C25-2	12.2964	0.62524	0.235	0.011	6.93262e-259
Nkx2-1	C66-7	C66-7: Foxb1.GLU-2	C25-2	5.08842	0.651651	0.366	0.046	3.87744e-245
Syndig1	C66-7	C66-7: Foxb1.GLU-2	C25-2	2.41714	0.766978	0.519	0.164	3.72334e-239
Ephb1	C66-7	C66-7: Foxb1.GLU-2	C25-2	2.71188	0.997473	0.608	0.223	6.20085e-221
Arpp21	C66-7	C66-7: Foxb1.GLU-2	C25-2	2.77557	1.20025	0.776	0.335	1.16745e-212
Hs3st4	C66-7	C66-7: Foxb1.GLU-2	C25-2	4.0188	1.29639	0.588	0.189	3.3954e-212
Rora	C66-7	C66-7: Foxb1.GLU-2	C25-2	2.71052	1.33324	0.676	0.332	2.05434e-210
Pde4b	C66-7	C66-7: Foxb1.GLU-2	C25-2	2.91685	1.41087	0.735	0.355	7.77074e-209
Tafa1	C66-7	C66-7: Foxb1.GLU-2	C25-2	3.97675	1.66468	0.73	0.305	4.88251e-208
Nog	C66-7	C66-7: Foxb1.GLU-2	C25-2	2.94927	0.444241	0.238	0.035	2.08257e-188
Kctd16	C66-7	C66-7: Foxb1.GLU-2	C25-2	2.94097	1.35703	0.673	0.31	9.36356e-187
Pde11a	C66-7	C66-7: Foxb1.GLU-2	C25-2	4.88011	0.675707	0.259	0.035	9.57615e-187
6330411D24Rik	C66-7	C66-7: Foxb1.GLU-2	C25-2	3.58606	1.01694	0.401	0.113	8.20007e-180
Car8	C66-7	C66-7: Foxb1.GLU-2	C25-2	2.54535	0.424225	0.269	0.044	4.28427e-176
Npy1r	C66-7	C66-7: Foxb1.GLU-2	C25-2	2.5192	0.560701	0.318	0.07	5.68721e-175
Rapgef5	C66-7	C66-7: Foxb1.GLU-2	C25-2	2.18966	0.718679	0.52	0.17	8.54192e-175
Cpne9	C66-7	C66-7: Foxb1.GLU-2	C25-2	2.65862	0.580196	0.361	0.078	3.67134e-174
Ebf3	C66-7	C66-7: Foxb1.GLU-2	C25-2	3.3404	0.828822	0.531	0.131	8.23967e-174
Rskr	C66-7	C66-7: Foxb1.GLU-2	C25-2	1.84915	0.635236	0.424	0.145	2.33542e-157
Chrm3	C66-7	C66-7: Foxb1.GLU-2	C25-2	4.44094	1.35675	0.598	0.182	2.31414e-153
Ppp1r17	C66-7	C66-7: Foxb1.GLU-2	C25-2	1.86766	0.366348	0.259	0.05	9.11703e-147
Nkx2-4	C66-7	C66-7: Foxb1.GLU-2	C25-2	4.00675	0.46394	0.284	0.032	6.7995e-145
Man2a1	C66-7	C66-7: Foxb1.GLU-2	C25-2	2.99071	0.640865	0.321	0.068	8.22143e-144
Wnt7a	C66-7	C66-7: Foxb1.GLU-2	C25-2	4.0166	0.34428	0.209	0.017	3.52518e-140
Khdrbs3	C66-7	C66-7: Foxb1.GLU-2	C25-2	1.91354	0.871481	0.616	0.28	3.60261e-140
Rgs6	C66-7	C66-7: Foxb1.GLU-2	C25-2	4.23385	1.19755	0.448	0.126	1.11768e-137
Mme	C66-7	C66-7: Foxb1.GLU-2	C25-2	2.11529	0.338813	0.23	0.036	1.68111e-134
Gm20754	C66-7	C66-7: Foxb1.GLU-2	C25-2	4.1894	1.17161	0.353	0.098	4.13618e-132
Grid1	C66-7	C66-7: Foxb1.GLU-2	C25-2	2.04148	1.07274	0.686	0.36	2.79855e-122
Lpcat2	C66-7	C66-7: Foxb1.GLU-2	C25-2	2.39649	0.566581	0.312	0.073	1.14974e-121
Tox	C66-7	C66-7: Foxb1.GLU-2	C25-2	2.07162	0.865458	0.528	0.22	1.20884e-121
Slit2	C66-7	C66-7: Foxb1.GLU-2	C25-2	2.06835	0.934293	0.672	0.303	7.8861e-121
Gabra5	C66-7	C66-7: Foxb1.GLU-2	C25-2	1.51393	0.642001	0.506	0.214	1.8302e-119
Hdac9	C66-7	C66-7: Foxb1.GLU-2	C25-2	2.72173	1.07421	0.45	0.177	3.81558e-119
Kcnab1	C66-7	C66-7: Foxb1.GLU-2	C25-2	1.82927	0.640244	0.379	0.132	1.14041e-113
Zfp536	C66-7	C66-7: Foxb1.GLU-2	C25-2	2.5903	0.851543	0.58	0.19	4.18279e-112
Dgkb	C66-7	C66-7: Foxb1.GLU-2	C25-2	1.66534	0.978273	0.731	0.429	3.44878e-111
D030068K23Rik	C66-7	C66-7: Foxb1.GLU-2	C25-2	2.54289	0.633286	0.26	0.064	3.52114e-95
Ncam2	C66-7	C66-7: Foxb1.GLU-2	C25-2	1.83339	1.18192	0.711	0.458	5.59783e-95
9530036O11Rik	C66-7	C66-7: Foxb1.GLU-2	C25-2	1.86075	0.518454	0.261	0.072	6.01734e-91
Nyap2	C66-7	C66-7: Foxb1.GLU-2	C25-2	2.0768	0.967937	0.559	0.26	4.42602e-88
Bcl11b	C66-7	C66-7: Foxb1.GLU-2	C25-2	2.05006	0.520755	0.31	0.078	1.45343e-85
Cpne4	C66-7	C66-7: Foxb1.GLU-2	C25-2	2.49134	0.907591	0.548	0.199	1.74032e-84
Sorcs1	C66-7	C66-7: Foxb1.GLU-2	C25-2	2.21055	0.974542	0.557	0.245	4.83671e-83
Cdh4	C66-7	C66-7: Foxb1.GLU-2	C25-2	1.78159	0.830987	0.565	0.263	6.49347e-83
Plppr1	C66-7	C66-7: Foxb1.GLU-2	C25-2	1.91969	0.784753	0.454	0.185	5.27518e-76
Cdh12	C66-7	C66-7: Foxb1.GLU-2	C25-2	1.9476	0.77812	0.422	0.168	1.00452e-70
Slc9a9	C66-7	C66-7: Foxb1.GLU-2	C25-2	1.83625	0.699268	0.343	0.13	1.37385e-66
Nkain2	C66-7	C66-7: Foxb1.GLU-2	C25-2	2.91543	1.48985	0.498	0.254	1.32991e-64
Kcnh5	C66-7	C66-7: Foxb1.GLU-2	C25-2	1.59212	0.52146	0.286	0.093	9.54995e-58
Unc5d	C66-7	C66-7: Foxb1.GLU-2	C25-2	1.56165	0.875645	0.666	0.373	1.9244e-48
Klhl1	C66-7	C66-7: Foxb1.GLU-2	C25-2	1.55049	0.730372	0.5	0.235	8.52126e-40
Il1rapl2	C66-7	C66-7: Foxb1.GLU-2	C25-2	2.40361	1.04505	0.367	0.159	3.07543e-36
Nxph1	C66-7	C66-7: Foxb1.GLU-2	C25-2	2.60063	1.11888	0.687	0.295	7.38516e-35
B230303A05Rik	C66-7	C66-7: Foxb1.GLU-2	C25-2	1.54403	0.769013	0.513	0.255	2.41821e-24
Erbb4	C66-7	C66-7: Foxb1.GLU-2	C25-2	2.10454	1.17419	0.56	0.312	9.10955e-22
Robo1	C66-7	C66-7: Foxb1.GLU-2	C25-2	1.62971	0.910811	0.534	0.298	2.25909e-21
Cdh18	C66-7	C66-7: Foxb1.GLU-2	C25-2	1.71064	0.992168	0.499	0.289	9.27081e-14
Tcf4	C66-8	C66-8: Lmx1a.GLU-2	C25-2	5.24796	1.91264	0.888	0.323	0
Zeb2	C66-8	C66-8: Lmx1a.GLU-2	C25-2	6.2486	1.04602	0.453	0.075	9.79972e-247
Crhbp	C66-8	C66-8: Lmx1a.GLU-2	C25-2	13.318	1.44958	0.293	0.031	3.48328e-236
Pthlh	C66-8	C66-8: Lmx1a.GLU-2	C25-2	9.9257	0.661713	0.224	0.014	5.08236e-226
Calcrl	C66-8	C66-8: Lmx1a.GLU-2	C25-2	8.80589	0.576805	0.228	0.014	4.47156e-212
Ebf2	C66-8	C66-8: Lmx1a.GLU-2	C25-2	4.94287	0.774185	0.331	0.051	5.38321e-195
Neurod6	C66-8	C66-8: Lmx1a.GLU-2	C25-2	5.48912	0.408282	0.241	0.017	9.25897e-181
Ebf1	C66-8	C66-8: Lmx1a.GLU-2	C25-2	2.8318	0.872733	0.463	0.142	2.78782e-160
Etl4	C66-8	C66-8: Lmx1a.GLU-2	C25-2	6.50286	2.09576	0.542	0.174	6.34429e-153
Ebf3	C66-8	C66-8: Lmx1a.GLU-2	C25-2	3.82828	1.00203	0.595	0.155	2.95272e-139
Pitx2	C66-8	C66-8: Lmx1a.GLU-2	C25-2	5.51757	1.08022	0.52	0.101	8.76624e-136
Adamtsl1	C66-8	C66-8: Lmx1a.GLU-2	C25-2	7.09131	1.30116	0.326	0.059	1.15813e-131
Barhl2	C66-8	C66-8: Lmx1a.GLU-2	C25-2	2.65458	0.359943	0.235	0.031	8.01052e-125
Lmx1a	C66-8	C66-8: Lmx1a.GLU-2	C25-2	4.47302	0.680176	0.387	0.058	2.35593e-123
Arhgap15	C66-8	C66-8: Lmx1a.GLU-2	C25-2	3.94098	0.469886	0.259	0.03	3.89644e-121
Syndig1l	C66-8	C66-8: Lmx1a.GLU-2	C25-2	2.55922	0.468028	0.256	0.046	3.74547e-120
Zfp536	C66-8	C66-8: Lmx1a.GLU-2	C25-2	3.51678	1.17591	0.642	0.214	2.07109e-117
Chrna6	C66-8	C66-8: Lmx1a.GLU-2	C25-2	6.32426	0.327925	0.134	0.006	7.41897e-117
Lypd1	C66-8	C66-8: Lmx1a.GLU-2	C25-2	1.96966	0.783228	0.424	0.168	1.50571e-109
Col18a1	C66-8	C66-8: Lmx1a.GLU-2	C25-2	2.41732	0.588214	0.299	0.072	3.96038e-105
Plch1	C66-8	C66-8: Lmx1a.GLU-2	C25-2	2.17682	0.456966	0.261	0.054	1.13582e-92
Pde3a	C66-8	C66-8: Lmx1a.GLU-2	C25-2	3.31216	0.525486	0.207	0.032	1.11048e-89
Sema5a	C66-8	C66-8: Lmx1a.GLU-2	C25-2	1.86426	0.772442	0.501	0.207	8.27446e-87
Erbb4	C66-8	C66-8: Lmx1a.GLU-2	C25-2	2.66801	1.29806	0.667	0.324	5.76296e-86
Ntn1	C66-8	C66-8: Lmx1a.GLU-2	C25-2	3.12011	0.499705	0.255	0.04	4.91808e-74
Dach2	C66-8	C66-8: Lmx1a.GLU-2	C25-2	2.15595	0.440463	0.185	0.037	8.23388e-69
Gm3764	C66-8	C66-8: Lmx1a.GLU-2	C25-2	1.55594	0.433777	0.329	0.091	1.1559e-68
Tafa2	C66-8	C66-8: Lmx1a.GLU-2	C25-2	2.27936	1.05	0.52	0.239	8.87496e-68
Dach1	C66-8	C66-8: Lmx1a.GLU-2	C25-2	2.03851	0.723511	0.385	0.136	1.46306e-67
Nell1	C66-8	C66-8: Lmx1a.GLU-2	C25-2	2.1309	1.12114	0.573	0.301	9.28466e-67
Csmd2	C66-8	C66-8: Lmx1a.GLU-2	C25-2	1.77149	0.879678	0.583	0.289	2.58509e-63
Klhl1	C66-8	C66-8: Lmx1a.GLU-2	C25-2	2.1077	0.963957	0.55	0.251	6.83291e-61
Nkain3	C66-8	C66-8: Lmx1a.GLU-2	C25-2	2.1897	0.952431	0.491	0.213	1.40953e-60
C1ql1	C66-8	C66-8: Lmx1a.GLU-2	C25-2	3.35312	0.8069	0.186	0.044	1.01191e-59
Vav3	C66-8	C66-8: Lmx1a.GLU-2	C25-2	1.621	0.369067	0.223	0.05	3.72917e-59
Rasgef1b	C66-8	C66-8: Lmx1a.GLU-2	C25-2	1.78481	0.772582	0.498	0.215	1.16455e-57
Rgs6	C66-8	C66-8: Lmx1a.GLU-2	C25-2	3.40713	1.07517	0.468	0.147	1.02487e-55
Igfbp4	C66-8	C66-8: Lmx1a.GLU-2	C25-2	1.8741	0.317645	0.176	0.029	8.68824e-51
Astn2	C66-8	C66-8: Lmx1a.GLU-2	C25-2	2.1025	1.10721	0.525	0.276	9.4284e-51
9530026P05Rik	C66-8	C66-8: Lmx1a.GLU-2	C25-2	2.00816	0.49789	0.241	0.059	7.88916e-50
Zfp804b	C66-8	C66-8: Lmx1a.GLU-2	C25-2	4.30383	1.74648	0.344	0.139	1.02191e-49
Nxph1	C66-8	C66-8: Lmx1a.GLU-2	C25-2	2.50652	1.09171	0.736	0.32	3.41319e-49
Adamts2	C66-8	C66-8: Lmx1a.GLU-2	C25-2	2.15937	0.837689	0.463	0.179	1.29594e-48
Slc18a2	C66-8	C66-8: Lmx1a.GLU-2	C25-2	2.21468	0.506212	0.279	0.063	3.48804e-48
Th	C66-8	C66-8: Lmx1a.GLU-2	C25-2	1.85368	0.3995	0.115	0.024	7.87941e-42
Chsy3	C66-8	C66-8: Lmx1a.GLU-2	C25-2	2.01616	0.761789	0.351	0.132	1.80392e-37
Egfem1	C66-8	C66-8: Lmx1a.GLU-2	C25-2	2.52112	1.19971	0.434	0.206	2.03868e-37
C130021I20Rik	C66-8	C66-8: Lmx1a.GLU-2	C25-2	1.87651	0.362134	0.227	0.043	6.0527e-35
Galntl6	C66-8	C66-8: Lmx1a.GLU-2	C25-2	2.37132	1.26958	0.55	0.294	8.13649e-35
Pcsk6	C66-8	C66-8: Lmx1a.GLU-2	C25-2	1.68678	0.311842	0.118	0.021	4.96668e-33
Clstn2	C66-8	C66-8: Lmx1a.GLU-2	C25-2	1.57556	0.779236	0.46	0.227	1.65112e-32
C130071C03Rik	C66-8	C66-8: Lmx1a.GLU-2	C25-2	1.50048	0.637625	0.472	0.2	6.12006e-30
Irx5	C66-8	C66-8: Lmx1a.GLU-2	C25-2	1.85999	0.435814	0.238	0.055	1.79373e-28
Ret	C66-8	C66-8: Lmx1a.GLU-2	C25-2	1.5688	0.442171	0.258	0.072	2.33876e-28
Col11a1	C66-8	C66-8: Lmx1a.GLU-2	C25-2	1.71737	0.820478	0.426	0.203	5.70062e-24
Arpp21	C66-8	C66-8: Lmx1a.GLU-2	C25-2	1.79656	0.956441	0.694	0.369	2.47301e-19
Sln	C66-9	C66-9: Sln.GLU-2	C25-2	725.128	4.2907	0.675	0.003	0
Ctxn3	C66-9	C66-9: Sln.GLU-2	C25-2	106.058	3.0966	0.684	0.019	0
Ebf2	C66-9	C66-9: Sln.GLU-2	C25-2	25.2596	2.04047	0.717	0.057	1.90088e-222
Cpne9	C66-9	C66-9: Sln.GLU-2	C25-2	11.8695	1.90793	0.646	0.103	6.62485e-194
Postn	C66-9	C66-9: Sln.GLU-2	C25-2	30.6672	0.952397	0.321	0.009	2.60395e-152
Ebf3	C66-9	C66-9: Sln.GLU-2	C25-2	3.18938	0.995228	0.547	0.17	6.66444e-146
Kitl	C66-9	C66-9: Sln.GLU-2	C25-2	23.8501	1.71925	0.651	0.046	2.88401e-138
Lhx1os	C66-9	C66-9: Sln.GLU-2	C25-2	7.58046	1.49643	0.693	0.136	3.5686e-113
Cck	C66-9	C66-9: Sln.GLU-2	C25-2	14.2095	2.77762	0.618	0.12	1.23552e-112
Inka2	C66-9	C66-9: Sln.GLU-2	C25-2	28.281	0.790463	0.321	0.008	1.07477e-107
Fam129a	C66-9	C66-9: Sln.GLU-2	C25-2	19.599	0.637366	0.245	0.007	5.57104e-107
Zfp114	C66-9	C66-9: Sln.GLU-2	C25-2	15.6785	0.696821	0.269	0.011	1.14921e-98
A730046J19Rik	C66-9	C66-9: Sln.GLU-2	C25-2	15.935	0.852857	0.354	0.018	3.68119e-91
Hs3st1	C66-9	C66-9: Sln.GLU-2	C25-2	13.8716	1.38978	0.528	0.052	1.2261e-87
Epha3	C66-9	C66-9: Sln.GLU-2	C25-2	6.45627	1.20904	0.533	0.099	2.37039e-87
Clec1a	C66-9	C66-9: Sln.GLU-2	C25-2	20.8488	0.603063	0.241	0.006	1.70615e-85
Nefm	C66-9	C66-9: Sln.GLU-2	C25-2	6.37919	2.239	0.811	0.284	4.88846e-85
Pdlim3	C66-9	C66-9: Sln.GLU-2	C25-2	26.6133	0.596711	0.222	0.004	1.47138e-84
Klf9	C66-9	C66-9: Sln.GLU-2	C25-2	5.71201	1.96527	0.807	0.277	5.71111e-81
Sfrp2	C66-9	C66-9: Sln.GLU-2	C25-2	13.3984	1.37886	0.514	0.052	2.47208e-79
Sema3a	C66-9	C66-9: Sln.GLU-2	C25-2	7.65197	1.07366	0.448	0.062	2.09475e-74
Penk	C66-9	C66-9: Sln.GLU-2	C25-2	10.0935	2.72231	0.722	0.194	3.23919e-73
Prkg2	C66-9	C66-9: Sln.GLU-2	C25-2	4.4358	0.83023	0.373	0.069	7.21065e-68
Plcb4	C66-9	C66-9: Sln.GLU-2	C25-2	2.78503	1.5167	0.84	0.457	2.80781e-65
Zfp503	C66-9	C66-9: Sln.GLU-2	C25-2	7.05826	0.80338	0.368	0.041	3.7354e-64
Btg1	C66-9	C66-9: Sln.GLU-2	C25-2	4.57672	1.76436	0.689	0.265	3.641e-63
Epha4	C66-9	C66-9: Sln.GLU-2	C25-2	4.39978	1.53266	0.665	0.231	4.12356e-63
Fzd7	C66-9	C66-9: Sln.GLU-2	C25-2	8.66043	0.455812	0.189	0.009	1.70314e-59
Trpc3	C66-9	C66-9: Sln.GLU-2	C25-2	6.58335	0.814435	0.387	0.047	7.17759e-59
Adgrd1	C66-9	C66-9: Sln.GLU-2	C25-2	9.77225	0.372276	0.104	0.003	4.70151e-57
Arl4d	C66-9	C66-9: Sln.GLU-2	C25-2	12.5538	0.497729	0.226	0.008	1.47589e-51
Fxyd7	C66-9	C66-9: Sln.GLU-2	C25-2	3.54781	1.81837	0.797	0.408	6.39561e-51
Igf1	C66-9	C66-9: Sln.GLU-2	C25-2	5.27636	0.659545	0.311	0.038	2.99484e-50
Cxcl13	C66-9	C66-9: Sln.GLU-2	C25-2	40.966	0.359351	0.113	0	1.08438e-49
Wfdc1	C66-9	C66-9: Sln.GLU-2	C25-2	18.2933	0.440803	0.165	0.003	2.14986e-47
Ak5	C66-9	C66-9: Sln.GLU-2	C25-2	2.42117	1.06408	0.627	0.275	9.47298e-45
Tbr1	C66-9	C66-9: Sln.GLU-2	C25-2	15.5543	1.4323	0.618	0.056	8.43848e-40
Lhx1	C66-9	C66-9: Sln.GLU-2	C25-2	3.12632	0.840871	0.434	0.116	4.36519e-39
Kcnab1	C66-9	C66-9: Sln.GLU-2	C25-2	1.77718	0.658528	0.42	0.155	5.29485e-39
Cdh6	C66-9	C66-9: Sln.GLU-2	C25-2	1.67529	0.629343	0.377	0.141	5.51326e-39
Homer2	C66-9	C66-9: Sln.GLU-2	C25-2	2.5033	0.817168	0.434	0.141	1.66911e-37
Rbms1	C66-9	C66-9: Sln.GLU-2	C25-2	1.96863	0.872917	0.538	0.238	1.01034e-35
Lratd1	C66-9	C66-9: Sln.GLU-2	C25-2	4.60945	0.995332	0.476	0.102	4.58394e-32
Car11	C66-9	C66-9: Sln.GLU-2	C25-2	1.8784	0.99659	0.67	0.355	2.24824e-30
Golga7b	C66-9	C66-9: Sln.GLU-2	C25-2	2.99159	1.27131	0.632	0.268	2.70309e-30
Golim4	C66-9	C66-9: Sln.GLU-2	C25-2	1.81494	0.457484	0.241	0.06	1.0474e-29
Syndig1l	C66-9	C66-9: Sln.GLU-2	C25-2	2.83183	0.519332	0.288	0.052	1.58151e-28
Slc25a5	C66-9	C66-9: Sln.GLU-2	C25-2	2.78211	1.45198	0.821	0.428	6.37865e-28
Rab3b	C66-9	C66-9: Sln.GLU-2	C25-2	4.47717	1.65821	0.755	0.279	1.2884e-27
Npy	C66-9	C66-9: Sln.GLU-2	C25-2	6.35144	1.7125	0.292	0.078	2.36771e-26
Heg1	C66-9	C66-9: Sln.GLU-2	C25-2	3.12286	0.31491	0.118	0.011	1.26596e-25
Pcsk1	C66-9	C66-9: Sln.GLU-2	C25-2	2.97113	1.07995	0.585	0.212	2.30666e-25
Wasf1	C66-9	C66-9: Sln.GLU-2	C25-2	2.3222	1.05555	0.604	0.274	1.59326e-23
Ppp1r14c	C66-9	C66-9: Sln.GLU-2	C25-2	1.87555	0.809211	0.495	0.213	3.64707e-23
Qrfprl	C66-9	C66-9: Sln.GLU-2	C25-2	3.9073	0.388303	0.16	0.015	1.84132e-22
Crtac1	C66-9	C66-9: Sln.GLU-2	C25-2	2.2038	0.827514	0.505	0.189	1.94974e-20
Nrp2	C66-9	C66-9: Sln.GLU-2	C25-2	1.71824	0.908494	0.608	0.321	4.76878e-20
Tank	C66-9	C66-9: Sln.GLU-2	C25-2	1.67292	0.657369	0.396	0.155	3.12673e-19
H2bc4	C66-9	C66-9: Sln.GLU-2	C25-2	2.64791	0.540577	0.288	0.058	3.1988e-19
Adora1	C66-9	C66-9: Sln.GLU-2	C25-2	1.59389	0.605469	0.307	0.116	3.24403e-19
Palld	C66-9	C66-9: Sln.GLU-2	C25-2	2.2768	0.512083	0.288	0.064	2.37676e-17
Pik3r1	C66-9	C66-9: Sln.GLU-2	C25-2	2.2639	0.966438	0.594	0.253	3.66565e-17
Hopx	C66-9	C66-9: Sln.GLU-2	C25-2	3.73424	0.818659	0.259	0.056	3.01026e-15
Ebf1	C66-9	C66-9: Sln.GLU-2	C25-2	1.53825	0.469764	0.5	0.152	3.35544e-15
Trbc2	C66-9	C66-9: Sln.GLU-2	C25-2	2.31111	0.418973	0.17	0.03	1.20559e-13
Ubxn2a	C66-9	C66-9: Sln.GLU-2	C25-2	1.61931	0.84691	0.651	0.34	1.28864e-13
Ppp1r1a	C66-9	C66-9: Sln.GLU-2	C25-2	1.67019	0.856656	0.58	0.297	1.5555e-13
Tgfb2	C66-9	C66-9: Sln.GLU-2	C25-2	1.76966	0.510756	0.245	0.07	6.71074e-13
Rasgrp1	C66-9	C66-9: Sln.GLU-2	C25-2	3.59789	0.980557	0.476	0.129	3.96784e-12
Csdc2	C66-9	C66-9: Sln.GLU-2	C25-2	1.66553	0.829473	0.505	0.251	4.76529e-11
Cnga3	C66-9	C66-9: Sln.GLU-2	C25-2	3.7136	0.389538	0.142	0.014	5.06672e-11
Eps8	C66-9	C66-9: Sln.GLU-2	C25-2	2.09368	0.73857	0.325	0.114	7.40975e-11
Tmtc4	C66-9	C66-9: Sln.GLU-2	C25-2	1.62852	0.589716	0.358	0.129	8.94194e-11
Ddt	C66-9	C66-9: Sln.GLU-2	C25-2	2.16628	0.977922	0.524	0.236	4.69199e-10
Pcp4l1	C66-9	C66-9: Sln.GLU-2	C25-2	2.86515	1.00243	0.382	0.133	3.49983e-09
Eepd1	C66-9	C66-9: Sln.GLU-2	C25-2	1.7295	0.300782	0.16	0.027	8.86402e-09
Dmrtb1	C66-9	C66-9: Sln.GLU-2	C25-2	2.14717	0.452035	0.189	0.039	6.06739e-08
Pink1	C66-9	C66-9: Sln.GLU-2	C25-2	1.50032	0.838939	0.675	0.377	6.01254e-07
Kcng2	C66-9	C66-9: Sln.GLU-2	C25-2	1.74029	0.475322	0.226	0.061	1.00024e-06
Epha6	C66-10	C66-10: Fezf1.GLU-3	C25-3	2.62246	1.37265	0.49	0.256	0
Dlk1	C66-10	C66-10: Fezf1.GLU-3	C25-3	4.40644	1.28699	0.516	0.15	0
Mgat4c	C66-10	C66-10: Fezf1.GLU-3	C25-3	1.9546	1.17737	0.761	0.458	0
Pcdh11x	C66-10	C66-10: Fezf1.GLU-3	C25-3	1.96662	0.936641	0.61	0.29	0
Robo1	C66-10	C66-10: Fezf1.GLU-3	C25-3	1.86995	0.927809	0.521	0.258	0
Arhgap36	C66-10	C66-10: Fezf1.GLU-3	C25-3	1.78174	0.741396	0.297	0.123	0
Kcnq5	C66-11	C66-11: Cd40.GLU-3	C25-3	4.77326	2.06187	0.631	0.272	0
Adarb2	C66-11	C66-11: Cd40.GLU-3	C25-3	4.74102	1.74179	0.508	0.186	0
Galntl6	C66-11	C66-11: Cd40.GLU-3	C25-3	2.54003	1.5631	0.623	0.383	0
Pdzrn4	C66-11	C66-11: Cd40.GLU-3	C25-3	2.39869	1.36419	0.843	0.479	0
Col25a1	C66-11	C66-11: Cd40.GLU-3	C25-3	2.84672	1.26915	0.802	0.357	0
Parm1	C66-11	C66-11: Cd40.GLU-3	C25-3	4.48564	1.21326	0.524	0.141	0
Esr1	C66-11	C66-11: Cd40.GLU-3	C25-3	7.93421	1.15063	0.461	0.066	0
Nkain3	C66-11	C66-11: Cd40.GLU-3	C25-3	2.40913	1.07767	0.616	0.275	0
Pde1c	C66-11	C66-11: Cd40.GLU-3	C25-3	4.78873	1.0608	0.473	0.104	0
Grm8	C66-11	C66-11: Cd40.GLU-3	C25-3	1.92758	1.0335	0.635	0.34	0
Pgr	C66-11	C66-11: Cd40.GLU-3	C25-3	2.3412	0.930248	0.525	0.208	0
Nyap2	C66-11	C66-11: Cd40.GLU-3	C25-3	1.73592	0.898176	0.631	0.326	0
Cbln1	C66-11	C66-11: Cd40.GLU-3	C25-3	1.61501	0.87178	0.69	0.372	0
Necab1	C66-11	C66-11: Cd40.GLU-3	C25-3	5.18881	0.841429	0.258	0.041	0
Rprm	C66-11	C66-11: Cd40.GLU-3	C25-3	2.27425	0.839891	0.416	0.153	0
Cbln4	C66-11	C66-11: Cd40.GLU-3	C25-3	2.38396	0.822783	0.451	0.155	0
Bcl11a	C66-11	C66-11: Cd40.GLU-3	C25-3	1.73107	0.751797	0.623	0.27	0
Gm2694	C66-11	C66-11: Cd40.GLU-3	C25-3	1.69161	0.734679	0.547	0.237	0
Trpc5	C66-11	C66-11: Cd40.GLU-3	C25-3	1.66942	0.719367	0.549	0.236	0
Gpr83	C66-11	C66-11: Cd40.GLU-3	C25-3	1.81292	0.717198	0.363	0.143	0
Ecel1	C66-11	C66-11: Cd40.GLU-3	C25-3	3.05643	0.685981	0.4	0.089	0
Cd40	C66-11	C66-11: Cd40.GLU-3	C25-3	8.35088	0.658198	0.202	0.015	0
Htr7	C66-11	C66-11: Cd40.GLU-3	C25-3	2.51924	0.616216	0.416	0.101	0
Il1rap	C66-11	C66-11: Cd40.GLU-3	C25-3	2.29305	0.594495	0.296	0.076	0
Npy2r	C66-11	C66-11: Cd40.GLU-3	C25-3	3.43644	0.593014	0.225	0.038	0
Dkk3	C66-11	C66-11: Cd40.GLU-3	C25-3	1.70056	0.581862	0.49	0.167	0
Ndst3	C66-11	C66-11: Cd40.GLU-3	C25-3	2.87015	0.580603	0.261	0.052	0
Qrfpr	C66-11	C66-11: Cd40.GLU-3	C25-3	1.76717	0.57159	0.37	0.119	0
Col12a1	C66-11	C66-11: Cd40.GLU-3	C25-3	3.49519	0.533748	0.202	0.03	0
Itm2a	C66-11	C66-11: Cd40.GLU-3	C25-3	1.55669	0.438656	0.29	0.081	0
Gpc3	C66-11	C66-11: Cd40.GLU-3	C25-3	1.58105	0.42876	0.235	0.063	0
Coch	C66-11	C66-11: Cd40.GLU-3	C25-3	2.1051	0.425935	0.256	0.051	0
Npy1r	C66-11	C66-11: Cd40.GLU-3	C25-3	1.56575	0.422693	0.262	0.07	0
Oxtr	C66-11	C66-11: Cd40.GLU-3	C25-3	2.15546	0.402139	0.267	0.049	0
Pdzrn3	C66-11	C66-11: Cd40.GLU-3	C25-3	3.07582	0.39085	0.18	0.022	0
Ush1c	C66-11	C66-11: Cd40.GLU-3	C25-3	1.7727	0.322309	0.23	0.041	0
Dgkk	C66-11	C66-11: Cd40.GLU-3	C25-3	2.23767	0.427294	0.198	0.037	0
Cartpt	C66-11	C66-11: Cd40.GLU-3	C25-3	1.54155	0.747113	0.455	0.22	0
Setdb2	C66-11	C66-11: Cd40.GLU-3	C25-3	1.53605	0.410556	0.216	0.057	1.37185e-277
Gpc5	C66-11	C66-11: Cd40.GLU-3	C25-3	1.5588	0.753297	0.417	0.201	5.25444e-212
Ube2h	C66-11	C66-11: Cd40.GLU-3	C25-3	2.39656	1.56619	0.582	0.38	2.9494e-163
Lima1	C66-11	C66-11: Cd40.GLU-3	C25-3	1.59644	0.599478	0.244	0.091	2.57938e-125
3300002A11Rik	C66-11	C66-11: Cd40.GLU-3	C25-3	2.83493	1.35968	0.416	0.199	1.91473e-106
Spag5	C66-11	C66-11: Cd40.GLU-3	C25-3	1.91929	0.892836	0.315	0.146	6.89994e-31
Gm1604a	C66-12	C66-12: Gpr149.GLU-3	C25-3	1.53279	0.826676	0.533	0.287	0
Rreb1	C66-12	C66-12: Gpr149.GLU-3	C25-3	1.91116	0.819067	0.503	0.215	0
Megf11	C66-12	C66-12: Gpr149.GLU-3	C25-3	2.21867	0.687305	0.367	0.113	0
Hmcn2	C66-12	C66-12: Gpr149.GLU-3	C25-3	2.19108	0.543713	0.269	0.066	0
Adamts9	C66-12	C66-12: Gpr149.GLU-3	C25-3	1.60083	0.398255	0.204	0.05	0
Rai14	C66-12	C66-12: Gpr149.GLU-3	C25-3	1.52782	0.322645	0.16	0.033	1.92052e-305
Gm38116	C66-12	C66-12: Gpr149.GLU-3	C25-3	1.50324	0.562618	0.341	0.127	2.24666e-299
Tac1	C66-13	C66-13: Vcan.GLU-3	C25-3	3.6314	1.85067	0.674	0.343	0
Foxp2	C66-13	C66-13: Vcan.GLU-3	C25-3	16.0982	1.8012	0.571	0.063	0
Cdh7	C66-13	C66-13: Vcan.GLU-3	C25-3	4.60425	1.48018	0.674	0.216	0
Bcl11b	C66-13	C66-13: Vcan.GLU-3	C25-3	12.3828	1.47823	0.577	0.068	0
Tcf7l2	C66-13	C66-13: Vcan.GLU-3	C25-3	10.0229	1.33497	0.472	0.062	0
Unc5d	C66-13	C66-13: Vcan.GLU-3	C25-3	2.12631	1.32058	0.73	0.453	0
Mpped2	C66-13	C66-13: Vcan.GLU-3	C25-3	3.39758	1.11396	0.548	0.179	0
Ust	C66-13	C66-13: Vcan.GLU-3	C25-3	3.67949	1.11136	0.489	0.147	0
Vcan	C66-13	C66-13: Vcan.GLU-3	C25-3	10.2328	1.10199	0.389	0.041	0
Nexn	C66-13	C66-13: Vcan.GLU-3	C25-3	7.29774	1.04586	0.313	0.044	0
Pde3a	C66-13	C66-13: Vcan.GLU-3	C25-3	7.94483	0.91764	0.328	0.037	0
Echdc2	C66-13	C66-13: Vcan.GLU-3	C25-3	7.03719	0.733041	0.239	0.024	0
Cntnap3	C66-13	C66-13: Vcan.GLU-3	C25-3	7.06779	0.657468	0.214	0.019	0
Prdm13	C66-13	C66-13: Vcan.GLU-3	C25-3	13.1904	0.514746	0.204	0.007	0
Six3	C66-13	C66-13: Vcan.GLU-3	C25-3	3.08326	1.03387	0.503	0.168	0
Cpne5	C66-13	C66-13: Vcan.GLU-3	C25-3	3.16339	0.914902	0.407	0.117	2.55745e-291
Plcb1	C66-13	C66-13: Vcan.GLU-3	C25-3	2.07195	1.268	0.7	0.428	6.99559e-282
Ptprt	C66-13	C66-13: Vcan.GLU-3	C25-3	2.12963	1.13015	0.602	0.319	1.02787e-269
Kl	C66-13	C66-13: Vcan.GLU-3	C25-3	2.8353	0.55868	0.202	0.039	2.75243e-268
Auts2	C66-13	C66-13: Vcan.GLU-3	C25-3	2.32734	1.2149	0.635	0.331	3.03852e-267
Hs3st5	C66-13	C66-13: Vcan.GLU-3	C25-3	2.33248	1.24339	0.513	0.273	1.61986e-261
Rgs6	C66-13	C66-13: Vcan.GLU-3	C25-3	3.35017	0.856036	0.316	0.08	2.82429e-251
Robo2	C66-13	C66-13: Vcan.GLU-3	C25-3	1.66915	1.08713	0.65	0.423	3.04691e-242
Ptprk	C66-13	C66-13: Vcan.GLU-3	C25-3	2.21941	1.00882	0.56	0.254	8.65945e-240
Prdm12	C66-13	C66-13: Vcan.GLU-3	C25-3	3.65938	0.324622	0.123	0.01	1.84443e-227
Pthlh	C66-13	C66-13: Vcan.GLU-3	C25-3	3.56519	0.401711	0.141	0.015	4.88992e-220
Cdh11	C66-13	C66-13: Vcan.GLU-3	C25-3	1.85143	0.844511	0.512	0.233	2.63846e-209
Fgf10	C66-13	C66-13: Vcan.GLU-3	C25-3	2.84202	0.540112	0.22	0.041	1.73886e-206
4930447C04Rik	C66-13	C66-13: Vcan.GLU-3	C25-3	2.48493	1.00617	0.488	0.197	8.02884e-197
Zfp804b	C66-13	C66-13: Vcan.GLU-3	C25-3	3.16936	1.49708	0.397	0.187	3.24457e-193
Glra3	C66-13	C66-13: Vcan.GLU-3	C25-3	1.55048	0.869845	0.589	0.33	9.8961e-183
Cdh8	C66-13	C66-13: Vcan.GLU-3	C25-3	1.85959	0.990267	0.491	0.261	2.08217e-182
Neto1	C66-13	C66-13: Vcan.GLU-3	C25-3	1.69423	0.902472	0.504	0.268	2.34002e-179
Clstn2	C66-13	C66-13: Vcan.GLU-3	C25-3	1.58624	0.902712	0.549	0.312	2.47052e-176
Rbp1	C66-13	C66-13: Vcan.GLU-3	C25-3	2.07303	0.30337	0.122	0.017	3.62647e-163
Prkd1	C66-13	C66-13: Vcan.GLU-3	C25-3	2.20528	0.967621	0.391	0.171	1.94566e-161
Jam2	C66-13	C66-13: Vcan.GLU-3	C25-3	1.92525	0.371133	0.165	0.031	5.01861e-160
Lrrc1	C66-13	C66-13: Vcan.GLU-3	C25-3	1.64041	0.625621	0.332	0.126	2.87728e-157
Rhpn1	C66-13	C66-13: Vcan.GLU-3	C25-3	1.69862	0.455945	0.189	0.05	6.2147e-155
Snx7	C66-13	C66-13: Vcan.GLU-3	C25-3	1.54097	0.531742	0.283	0.097	1.45847e-152
Itgb8	C66-13	C66-13: Vcan.GLU-3	C25-3	1.58773	0.510563	0.254	0.081	3.58884e-150
Vsig8	C66-13	C66-13: Vcan.GLU-3	C25-3	1.97451	0.313415	0.125	0.019	1.60631e-149
Ifi27	C66-13	C66-13: Vcan.GLU-3	C25-3	1.5215	0.662302	0.339	0.147	2.31077e-138
Wls	C66-13	C66-13: Vcan.GLU-3	C25-3	1.72508	0.300014	0.114	0.019	2.02444e-115
Tent5a	C66-13	C66-13: Vcan.GLU-3	C25-3	1.58973	0.50653	0.203	0.064	5.64306e-114
Trpm3	C66-13	C66-13: Vcan.GLU-3	C25-3	2.44621	1.62408	0.484	0.321	2.09513e-113
Gm43185	C66-13	C66-13: Vcan.GLU-3	C25-3	1.75002	0.310752	0.106	0.018	2.56852e-109
Gpc5	C66-13	C66-13: Vcan.GLU-3	C25-3	1.85285	1.20486	0.365	0.237	2.95552e-73
Hdac9	C66-13	C66-13: Vcan.GLU-3	C25-3	1.73353	0.882081	0.282	0.143	8.84352e-71
Tcf4	C66-14	C66-14: Tcf4.GLU-3	C25-3	7.27154	2.27773	0.845	0.264	0
Nfia	C66-14	C66-14: Tcf4.GLU-3	C25-3	6.84048	1.34788	0.405	0.079	0
Col11a1	C66-14	C66-14: Tcf4.GLU-3	C25-3	5.96059	1.23073	0.246	0.05	0
Ptprk	C66-14	C66-14: Tcf4.GLU-3	C25-3	2.14645	1.03902	0.501	0.242	0
Nxph1	C66-14	C66-14: Tcf4.GLU-3	C25-3	1.71091	1.03682	0.565	0.342	0
Dach1	C66-14	C66-14: Tcf4.GLU-3	C25-3	3.39874	0.963628	0.26	0.073	0
Nfix	C66-14	C66-14: Tcf4.GLU-3	C25-3	9.63733	0.954496	0.312	0.03	0
Slc17a8	C66-14	C66-14: Tcf4.GLU-3	C25-3	27.9091	0.833106	0.2	0.005	0
Tmem176b	C66-14	C66-14: Tcf4.GLU-3	C25-3	3.98741	0.832986	0.291	0.06	0
Ifi27	C66-14	C66-14: Tcf4.GLU-3	C25-3	1.95339	0.75345	0.349	0.134	0
Reln	C66-14	C66-14: Tcf4.GLU-3	C25-3	3.76921	0.722139	0.213	0.04	0
Thrsp	C66-14	C66-14: Tcf4.GLU-3	C25-3	3.44955	0.471367	0.16	0.021	0
Gad2	C66-14	C66-14: Tcf4.GLU-3	C25-3	3.12244	0.981845	0.352	0.11	0
Tmem176a	C66-14	C66-14: Tcf4.GLU-3	C25-3	2.5683	0.576068	0.213	0.047	2.77026e-256
Zfp804b	C66-14	C66-14: Tcf4.GLU-3	C25-3	1.65871	1.09802	0.283	0.187	8.61534e-241
Rab3b	C66-14	C66-14: Tcf4.GLU-3	C25-3	1.81619	0.641432	0.251	0.088	2.31124e-225
Cald1	C66-14	C66-14: Tcf4.GLU-3	C25-3	1.69068	0.76435	0.333	0.15	1.48683e-185
Shisal2b	C66-14	C66-14: Tcf4.GLU-3	C25-3	2.97045	0.405061	0.109	0.014	1.03638e-172
Prnp	C66-15	C66-15: Adcyap1.GLU-3	C25-3	4.02376	2.1515	0.878	0.469	2.41929e-142
Ctsd	C66-15	C66-15: Adcyap1.GLU-3	C25-3	3.53474	2.24436	0.703	0.446	5.77028e-101
Sparcl1	C66-15	C66-15: Adcyap1.GLU-3	C25-3	2.4304	1.79828	0.668	0.494	2.32464e-77
Cx3cl1	C66-15	C66-15: Adcyap1.GLU-3	C25-3	2.16397	1.71711	0.614	0.487	2.28468e-41
Pmch	C66-15	C66-15: Adcyap1.GLU-3	C25-3	2.1832	1.82354	0.345	0.288	4.67936e-40
Mbp	C66-15	C66-15: Adcyap1.GLU-3	C25-3	2.2049	1.87512	0.574	0.488	2.70715e-37
Gpx3	C66-15	C66-15: Adcyap1.GLU-3	C25-3	1.61677	1.36599	0.547	0.462	5.8831e-29
Ache	C66-15	C66-15: Adcyap1.GLU-3	C25-3	2.33258	1.86455	0.617	0.493	2.28065e-28
Dbi	C66-15	C66-15: Adcyap1.GLU-3	C25-3	1.94725	1.55564	0.541	0.432	2.97358e-28
Adcyap1	C66-15	C66-15: Adcyap1.GLU-3	C25-3	2.27398	1.7921	0.57	0.449	3.37074e-27
Nptxr	C66-15	C66-15: Adcyap1.GLU-3	C25-3	2.28863	1.68269	0.524	0.385	5.00988e-19
Tmx2	C66-15	C66-15: Adcyap1.GLU-3	C25-3	3.48934	1.89202	0.591	0.32	3.10162e-08
Vgf	C66-15	C66-15: Adcyap1.GLU-3	C25-3	3.13424	2.04624	0.313	0.204	9.57138e-06
Synpr	C66-16	C66-16: Mixed.GLU-4	C25-4	4.244	1.56863	0.486	0.179	2.96588e-293
Hs6st2	C66-16	C66-16: Mixed.GLU-4	C25-4	3.52937	1.33359	0.568	0.214	1.39722e-286
Erbb4	C66-16	C66-16: Mixed.GLU-4	C25-4	6.26621	2.16699	0.346	0.119	1.94333e-276
Isl1	C66-16	C66-16: Mixed.GLU-4	C25-4	3.2388	1.0255	0.438	0.138	7.61029e-231
Kctd16	C66-16	C66-16: Mixed.GLU-4	C25-4	2.87474	1.08988	0.363	0.137	4.27601e-185
Rgs10	C66-16	C66-16: Mixed.GLU-4	C25-4	2.61595	1.25392	0.483	0.231	8.38162e-159
Sh3kbp1	C66-16	C66-16: Mixed.GLU-4	C25-4	2.10879	0.831858	0.397	0.156	3.243e-156
Chrm3	C66-16	C66-16: Mixed.GLU-4	C25-4	2.15692	0.946467	0.334	0.146	2.49685e-144
Rph3a	C66-16	C66-16: Mixed.GLU-4	C25-4	2.20987	0.743201	0.335	0.112	4.15338e-132
Tafa2	C66-16	C66-16: Mixed.GLU-4	C25-4	6.60905	0.973654	0.223	0.032	7.05098e-131
Sdk1	C66-16	C66-16: Mixed.GLU-4	C25-4	1.87087	0.920931	0.257	0.126	8.88704e-128
Lef1	C66-16	C66-16: Mixed.GLU-4	C25-4	7.63856	0.505865	0.15	0.009	2.68999e-116
Trpc5	C66-16	C66-16: Mixed.GLU-4	C25-4	1.68886	0.727429	0.331	0.142	9.54383e-116
Trpc4	C66-16	C66-16: Mixed.GLU-4	C25-4	2.9969	0.550781	0.184	0.033	1.04564e-106
Stk32a	C66-16	C66-16: Mixed.GLU-4	C25-4	2.21775	0.671574	0.283	0.085	1.95301e-103
Cbln2	C66-16	C66-16: Mixed.GLU-4	C25-4	2.50667	0.73868	0.206	0.06	1.60956e-78
Gpr101	C66-16	C66-16: Mixed.GLU-4	C25-4	2.04923	0.683077	0.194	0.064	3.06035e-78
Itga6	C66-16	C66-16: Mixed.GLU-4	C25-4	1.69704	0.401326	0.147	0.034	2.71938e-67
Gm50403	C66-16	C66-16: Mixed.GLU-4	C25-4	1.60173	0.376879	0.118	0.027	3.70468e-55
Cpne9	C66-16	C66-16: Mixed.GLU-4	C25-4	1.79599	0.307422	0.11	0.018	9.77444e-49
Cartpt	C66-16	C66-16: Mixed.GLU-4	C25-4	1.82396	1.32555	0.343	0.249	1.34059e-27
Nxph1	C66-17	C66-17: Lpar1.GLU-4	C25-4	7.48071	1.65032	0.688	0.151	2.95196e-234
Slit2	C66-17	C66-17: Lpar1.GLU-4	C25-4	6.04511	1.71745	0.798	0.226	2.60573e-225
Lpar1	C66-17	C66-17: Lpar1.GLU-4	C25-4	14.0499	0.792133	0.336	0.018	5.21112e-218
Tacr1	C66-17	C66-17: Lpar1.GLU-4	C25-4	11.1988	0.715575	0.312	0.019	1.1661e-192
Cdh12	C66-17	C66-17: Lpar1.GLU-4	C25-4	8.67086	1.58205	0.569	0.103	1.17727e-190
Nptx1	C66-17	C66-17: Lpar1.GLU-4	C25-4	5.50545	1.21021	0.554	0.121	4.68213e-189
Cadps2	C66-17	C66-17: Lpar1.GLU-4	C25-4	6.0221	1.35381	0.644	0.144	2.03378e-179
Galntl6	C66-17	C66-17: Lpar1.GLU-4	C25-4	6.72723	2.16754	0.598	0.192	4.84377e-163
Tac1	C66-17	C66-17: Lpar1.GLU-4	C25-4	7.00987	2.27223	0.761	0.246	5.97408e-160
Nkx2-1	C66-17	C66-17: Lpar1.GLU-4	C25-4	2.62591	0.714682	0.484	0.131	2.20963e-158
Fat3	C66-17	C66-17: Lpar1.GLU-4	C25-4	4.37331	1.51791	0.702	0.243	2.14844e-153
Hs3st2	C66-17	C66-17: Lpar1.GLU-4	C25-4	7.61071	0.597984	0.279	0.021	3.87054e-149
Crhbp	C66-17	C66-17: Lpar1.GLU-4	C25-4	18.0846	0.884138	0.224	0.01	3.17757e-142
Pde4d	C66-17	C66-17: Lpar1.GLU-4	C25-4	3.24309	1.65205	0.69	0.351	1.0934e-134
Prdm13	C66-17	C66-17: Lpar1.GLU-4	C25-4	15.9302	0.350114	0.181	0.003	1.22631e-132
Dock4	C66-17	C66-17: Lpar1.GLU-4	C25-4	3.88652	1.24481	0.689	0.22	2.50819e-128
Nrxn3	C66-17	C66-17: Lpar1.GLU-4	C25-4	2.23185	1.20809	0.895	0.484	4.62919e-125
Tenm1	C66-17	C66-17: Lpar1.GLU-4	C25-4	2.0941	1.15334	0.856	0.471	2.94725e-124
Cntn3	C66-17	C66-17: Lpar1.GLU-4	C25-4	5.78188	1.52729	0.529	0.139	6.22752e-123
Tnfsf11	C66-17	C66-17: Lpar1.GLU-4	C25-4	37.0971	0.431361	0.171	0.001	1.09726e-122
Cbln4	C66-17	C66-17: Lpar1.GLU-4	C25-4	3.07307	0.757023	0.409	0.1	5.1578e-120
Ryr3	C66-17	C66-17: Lpar1.GLU-4	C25-4	4.6356	1.28016	0.582	0.16	1.09181e-118
Htr1b	C66-17	C66-17: Lpar1.GLU-4	C25-4	3.04111	0.721013	0.425	0.1	1.83252e-116
Gm13889	C66-17	C66-17: Lpar1.GLU-4	C25-4	5.02809	1.00298	0.38	0.075	9.5781e-115
Hk2	C66-17	C66-17: Lpar1.GLU-4	C25-4	4.52159	0.463277	0.243	0.024	6.53767e-113
Fgfr1	C66-17	C66-17: Lpar1.GLU-4	C25-4	2.06815	0.762871	0.59	0.217	4.486e-107
Penk	C66-17	C66-17: Lpar1.GLU-4	C25-4	2.74204	0.821844	0.356	0.106	1.15882e-101
Tspan18	C66-17	C66-17: Lpar1.GLU-4	C25-4	3.32099	0.415124	0.255	0.031	2.10696e-101
Adcyap1	C66-17	C66-17: Lpar1.GLU-4	C25-4	2.59356	0.987548	0.519	0.197	5.00225e-100
Smoc1	C66-17	C66-17: Lpar1.GLU-4	C25-4	3.40635	0.655068	0.337	0.064	2.57474e-98
Kcnd2	C66-17	C66-17: Lpar1.GLU-4	C25-4	2.85653	1.5948	0.728	0.406	7.22436e-97
Efna5	C66-17	C66-17: Lpar1.GLU-4	C25-4	2.32343	1.18443	0.715	0.364	6.85535e-93
Kirrel3	C66-17	C66-17: Lpar1.GLU-4	C25-4	4.0769	1.33466	0.558	0.182	3.72815e-91
Sema5a	C66-17	C66-17: Lpar1.GLU-4	C25-4	2.54101	0.937863	0.549	0.202	2.80183e-85
Sfta3-ps	C66-17	C66-17: Lpar1.GLU-4	C25-4	2.46548	0.586199	0.285	0.067	1.5449e-83
Dlgap1	C66-17	C66-17: Lpar1.GLU-4	C25-4	2.2336	1.24024	0.768	0.426	1.09776e-81
Crim1	C66-17	C66-17: Lpar1.GLU-4	C25-4	1.77552	0.806788	0.602	0.273	2.09465e-73
Tnr	C66-17	C66-17: Lpar1.GLU-4	C25-4	2.50879	0.958642	0.614	0.234	2.31737e-71
Nrp1	C66-17	C66-17: Lpar1.GLU-4	C25-4	2.00901	0.75383	0.556	0.208	1.68016e-67
Nhlh2	C66-17	C66-17: Lpar1.GLU-4	C25-4	1.67401	0.341304	0.205	0.041	2.94712e-66
Cntnap5a	C66-17	C66-17: Lpar1.GLU-4	C25-4	2.05703	1.17363	0.807	0.46	7.9119e-66
Epha10	C66-17	C66-17: Lpar1.GLU-4	C25-4	1.94692	0.496723	0.34	0.086	1.60234e-64
Mpped2	C66-17	C66-17: Lpar1.GLU-4	C25-4	1.64897	0.599624	0.461	0.167	4.43074e-64
Tenm2	C66-17	C66-17: Lpar1.GLU-4	C25-4	2.46988	1.46649	0.735	0.436	5.15138e-63
Robo1	C66-17	C66-17: Lpar1.GLU-4	C25-4	2.78438	1.14016	0.463	0.189	6.3277e-58
Sfmbt2	C66-17	C66-17: Lpar1.GLU-4	C25-4	1.97068	0.500837	0.361	0.091	5.1218e-55
Cadm2	C66-17	C66-17: Lpar1.GLU-4	C25-4	1.90051	1.1173	0.693	0.407	1.02349e-54
B3galt1	C66-17	C66-17: Lpar1.GLU-4	C25-4	2.43315	0.979761	0.523	0.21	2.19462e-54
Hs3st5	C66-17	C66-17: Lpar1.GLU-4	C25-4	2.46504	0.902835	0.485	0.177	2.47493e-53
Csmd2	C66-17	C66-17: Lpar1.GLU-4	C25-4	1.69196	0.789582	0.554	0.258	4.63303e-53
Zfp608	C66-17	C66-17: Lpar1.GLU-4	C25-4	2.16879	0.749474	0.462	0.159	1.97491e-52
Ndst4	C66-17	C66-17: Lpar1.GLU-4	C25-4	2.45236	0.750057	0.375	0.114	2.37412e-52
Csmd3	C66-17	C66-17: Lpar1.GLU-4	C25-4	1.69971	1.01807	0.772	0.462	3.71292e-52
Fgf13	C66-17	C66-17: Lpar1.GLU-4	C25-4	1.61648	0.839424	0.621	0.322	4.41677e-49
Grid2	C66-17	C66-17: Lpar1.GLU-4	C25-4	1.8818	1.17073	0.74	0.46	9.90487e-49
Cnksr2	C66-17	C66-17: Lpar1.GLU-4	C25-4	1.67053	0.54032	0.336	0.108	1.15257e-47
Epha6	C66-17	C66-17: Lpar1.GLU-4	C25-4	3.62362	1.28925	0.474	0.168	3.47033e-47
Ctnna2	C66-17	C66-17: Lpar1.GLU-4	C25-4	1.83017	1.1631	0.641	0.407	2.49311e-46
Sorcs3	C66-17	C66-17: Lpar1.GLU-4	C25-4	1.73212	0.735197	0.588	0.249	6.38148e-45
Il1rapl1	C66-17	C66-17: Lpar1.GLU-4	C25-4	1.75177	1.11957	0.761	0.486	7.98052e-44
Npas3	C66-17	C66-17: Lpar1.GLU-4	C25-4	2.74079	0.986446	0.463	0.166	4.08384e-43
Nlgn1	C66-17	C66-17: Lpar1.GLU-4	C25-4	1.79806	1.16898	0.745	0.484	6.68461e-43
Gm30382	C66-17	C66-17: Lpar1.GLU-4	C25-4	2.59485	0.754238	0.374	0.108	4.63485e-42
Rbfox1	C66-17	C66-17: Lpar1.GLU-4	C25-4	1.91611	1.02783	0.562	0.301	2.30031e-41
Hs3st4	C66-17	C66-17: Lpar1.GLU-4	C25-4	1.99189	0.739054	0.503	0.186	5.11308e-41
Lrrtm4	C66-17	C66-17: Lpar1.GLU-4	C25-4	2.53252	1.41151	0.679	0.378	5.27162e-40
Btbd11	C66-17	C66-17: Lpar1.GLU-4	C25-4	1.55349	0.624568	0.489	0.196	6.07478e-40
Klf12	C66-17	C66-17: Lpar1.GLU-4	C25-4	2.07367	0.708724	0.394	0.134	5.24887e-39
Pcdh7	C66-17	C66-17: Lpar1.GLU-4	C25-4	1.55343	0.939464	0.796	0.481	1.19375e-37
Ncam2	C66-17	C66-17: Lpar1.GLU-4	C25-4	1.74905	0.959244	0.639	0.35	1.35225e-36
Sh3rf3	C66-17	C66-17: Lpar1.GLU-4	C25-4	1.8955	0.39731	0.228	0.047	2.43146e-36
Egfem1	C66-17	C66-17: Lpar1.GLU-4	C25-4	2.67181	1.06653	0.485	0.193	4.7017e-35
Ptprk	C66-17	C66-17: Lpar1.GLU-4	C25-4	1.7243	0.679735	0.448	0.176	4.28823e-34
Slit3	C66-17	C66-17: Lpar1.GLU-4	C25-4	1.87597	0.630449	0.365	0.122	1.92423e-33
Cntnap5c	C66-17	C66-17: Lpar1.GLU-4	C25-4	2.92833	0.855681	0.307	0.089	1.12334e-32
Pde7b	C66-17	C66-17: Lpar1.GLU-4	C25-4	1.9806	0.536414	0.287	0.077	1.43306e-32
Lingo2	C66-17	C66-17: Lpar1.GLU-4	C25-4	1.50441	0.98412	0.745	0.487	1.41103e-29
Thrb	C66-17	C66-17: Lpar1.GLU-4	C25-4	1.74367	0.657096	0.405	0.152	3.4516e-29
Cntnap5b	C66-17	C66-17: Lpar1.GLU-4	C25-4	3.00317	0.974801	0.304	0.098	2.52379e-26
Plcl1	C66-17	C66-17: Lpar1.GLU-4	C25-4	1.52388	0.713646	0.567	0.265	1.15099e-24
Fstl4	C66-17	C66-17: Lpar1.GLU-4	C25-4	1.57933	0.62131	0.393	0.154	2.42197e-21
Prkg1	C66-17	C66-17: Lpar1.GLU-4	C25-4	1.52375	0.869958	0.577	0.329	1.85242e-10
Airn	C66-17	C66-17: Lpar1.GLU-4	C25-4	1.85768	0.60817	0.167	0.054	8.60849e-08
Qrfp	C66-18	C66-18: Rfx4.GLU-4	C25-4	141.816	2.799	0.303	0.005	0
C1ql3	C66-18	C66-18: Rfx4.GLU-4	C25-4	24.159	2.62955	0.734	0.079	0
Rfx4	C66-18	C66-18: Rfx4.GLU-4	C25-4	30.3876	1.19581	0.431	0.016	0
Lhx9	C66-18	C66-18: Rfx4.GLU-4	C25-4	7.47927	1.14855	0.546	0.083	0
Hcrt	C66-18	C66-18: Rfx4.GLU-4	C25-4	28.9146	7.47965	0.575	0.148	0
Gm867	C66-18	C66-18: Rfx4.GLU-4	C25-4	107.777	0.775375	0.277	0.001	5.0696e-280
Nek7	C66-18	C66-18: Rfx4.GLU-4	C25-4	4.00154	1.03654	0.497	0.128	3.53809e-271
Hmcn1	C66-18	C66-18: Rfx4.GLU-4	C25-4	13.8538	1.35159	0.327	0.031	7.83678e-236
Pdyn	C66-18	C66-18: Rfx4.GLU-4	C25-4	7.76625	1.74825	0.461	0.103	2.19056e-232
Vgll2	C66-18	C66-18: Rfx4.GLU-4	C25-4	10.7583	0.899525	0.298	0.024	4.03072e-209
Nwd2	C66-18	C66-18: Rfx4.GLU-4	C25-4	4.81634	0.815884	0.365	0.061	1.25258e-207
Rgs6	C66-18	C66-18: Rfx4.GLU-4	C25-4	4.86817	1.18349	0.398	0.096	9.68735e-207
Shisa6	C66-18	C66-18: Rfx4.GLU-4	C25-4	6.9481	0.787929	0.29	0.032	3.11488e-203
Nkx2-2	C66-18	C66-18: Rfx4.GLU-4	C25-4	11.6356	0.501929	0.254	0.01	2.59865e-201
Pcdh15	C66-18	C66-18: Rfx4.GLU-4	C25-4	2.0882	1.15248	0.577	0.318	4.3291e-201
Slc2a13	C66-18	C66-18: Rfx4.GLU-4	C25-4	2.67002	1.36811	0.604	0.309	6.81549e-183
Trhr	C66-18	C66-18: Rfx4.GLU-4	C25-4	3.5719	0.690699	0.361	0.069	2.15229e-180
Lhx2	C66-18	C66-18: Rfx4.GLU-4	C25-4	3.40688	0.462174	0.257	0.034	1.7561e-175
Fezf2	C66-18	C66-18: Rfx4.GLU-4	C25-4	38.8174	0.473383	0.163	0.001	7.44711e-168
S100a10	C66-18	C66-18: Rfx4.GLU-4	C25-4	3.02088	0.887652	0.421	0.123	1.04493e-166
Camk2d	C66-18	C66-18: Rfx4.GLU-4	C25-4	1.7425	1.14278	0.737	0.483	3.66168e-163
Cbln1	C66-18	C66-18: Rfx4.GLU-4	C25-4	4.62808	0.999115	0.402	0.086	2.37067e-158
Rprm	C66-18	C66-18: Rfx4.GLU-4	C25-4	2.75056	0.951371	0.424	0.146	5.12231e-156
Rab3b	C66-18	C66-18: Rfx4.GLU-4	C25-4	1.81786	0.83983	0.512	0.236	1.07055e-154
Cpne7	C66-18	C66-18: Rfx4.GLU-4	C25-4	2.24438	0.955148	0.523	0.222	6.17107e-151
Gm2694	C66-18	C66-18: Rfx4.GLU-4	C25-4	3.91017	0.709882	0.335	0.06	1.19852e-148
Car12	C66-18	C66-18: Rfx4.GLU-4	C25-4	8.55213	0.432411	0.177	0.008	1.52952e-137
Pcsk1	C66-18	C66-18: Rfx4.GLU-4	C25-4	3.75536	1.35587	0.456	0.164	8.59019e-136
Brinp3	C66-18	C66-18: Rfx4.GLU-4	C25-4	1.57105	1.0207	0.647	0.42	6.24659e-133
Rfx2	C66-18	C66-18: Rfx4.GLU-4	C25-4	3.37099	0.400514	0.201	0.023	1.66323e-130
Adcy8	C66-18	C66-18: Rfx4.GLU-4	C25-4	2.80603	0.482286	0.255	0.043	5.24708e-128
Npvf	C66-18	C66-18: Rfx4.GLU-4	C25-4	77.8539	3.81103	0.142	0.006	9.06049e-128
Dlk1	C66-18	C66-18: Rfx4.GLU-4	C25-4	4.01555	1.42835	0.446	0.158	1.65891e-121
Reln	C66-18	C66-18: Rfx4.GLU-4	C25-4	2.63205	0.581821	0.189	0.041	4.94088e-120
Tmem65	C66-18	C66-18: Rfx4.GLU-4	C25-4	1.81458	0.710743	0.456	0.178	5.49195e-118
Phactr2	C66-18	C66-18: Rfx4.GLU-4	C25-4	1.85102	0.675554	0.41	0.149	7.73593e-115
Fam181a	C66-18	C66-18: Rfx4.GLU-4	C25-4	3.72551	0.459641	0.153	0.018	1.47367e-113
Pde3a	C66-18	C66-18: Rfx4.GLU-4	C25-4	5.51092	0.411736	0.173	0.012	9.86378e-111
Fuca1	C66-18	C66-18: Rfx4.GLU-4	C25-4	1.74425	0.818867	0.523	0.245	3.93026e-109
Neto1	C66-18	C66-18: Rfx4.GLU-4	C25-4	1.76062	0.559083	0.358	0.113	7.51124e-105
Osbpl3	C66-18	C66-18: Rfx4.GLU-4	C25-4	3.01838	0.315105	0.181	0.018	7.36224e-98
Sulf2	C66-18	C66-18: Rfx4.GLU-4	C25-4	1.72035	0.442034	0.287	0.073	5.60388e-96
Htr2c	C66-18	C66-18: Rfx4.GLU-4	C25-4	1.9698	0.793036	0.384	0.154	4.81968e-95
Glra2	C66-18	C66-18: Rfx4.GLU-4	C25-4	1.92259	0.563626	0.306	0.089	2.20382e-94
Wipi1	C66-18	C66-18: Rfx4.GLU-4	C25-4	2.07733	0.497937	0.266	0.063	8.958e-92
Tent5a	C66-18	C66-18: Rfx4.GLU-4	C25-4	2.11571	0.685371	0.354	0.114	3.5344e-91
Zfp536	C66-18	C66-18: Rfx4.GLU-4	C25-4	2.73241	0.319373	0.153	0.017	4.33774e-91
Klhl1	C66-18	C66-18: Rfx4.GLU-4	C25-4	1.81453	0.719815	0.362	0.143	9.1583e-91
Epb41l4a	C66-18	C66-18: Rfx4.GLU-4	C25-4	1.90367	0.374084	0.228	0.044	2.23231e-88
Ghr	C66-18	C66-18: Rfx4.GLU-4	C25-4	1.52016	0.511454	0.32	0.107	4.7258e-88
Sphkap	C66-18	C66-18: Rfx4.GLU-4	C25-4	1.52715	0.578585	0.387	0.146	5.43679e-88
Hopx	C66-18	C66-18: Rfx4.GLU-4	C25-4	2.04406	0.360033	0.175	0.03	4.05634e-83
Wls	C66-18	C66-18: Rfx4.GLU-4	C25-4	2.20476	0.403688	0.212	0.038	1.40906e-80
Cdh20	C66-18	C66-18: Rfx4.GLU-4	C25-4	1.647	0.381325	0.202	0.046	3.30401e-77
Car8	C66-18	C66-18: Rfx4.GLU-4	C25-4	2.04251	0.665364	0.263	0.085	5.20714e-75
Slitrk2	C66-18	C66-18: Rfx4.GLU-4	C25-4	2.01207	0.406106	0.217	0.043	3.2222e-73
Rspo1	C66-18	C66-18: Rfx4.GLU-4	C25-4	1.52567	0.620037	0.405	0.164	3.79426e-72
Thsd7b	C66-18	C66-18: Rfx4.GLU-4	C25-4	1.55549	0.685157	0.251	0.11	4.26647e-69
Gch1	C66-18	C66-18: Rfx4.GLU-4	C25-4	1.72885	0.313473	0.181	0.032	2.3046e-67
Lypd6	C66-18	C66-18: Rfx4.GLU-4	C25-4	2.01411	0.505472	0.258	0.064	9.86587e-63
Vgf	C66-18	C66-18: Rfx4.GLU-4	C25-4	1.82563	1.02945	0.586	0.33	4.30814e-58
Vim	C66-18	C66-18: Rfx4.GLU-4	C25-4	1.59823	0.330669	0.173	0.035	4.94311e-52
Cxcl14	C66-18	C66-18: Rfx4.GLU-4	C25-4	1.5809	0.445679	0.187	0.052	6.7516e-49
Gal	C66-18	C66-18: Rfx4.GLU-4	C25-4	1.55261	0.97098	0.322	0.201	1.46643e-24
Pomc	C66-19	C66-19: Pomc.GLU-5	C25-5	28.8974	6.03679	0.875	0.182	0
Cartpt	C66-19	C66-19: Pomc.GLU-5	C25-5	15.2523	4.55222	0.649	0.193	0
Dlk1	C66-19	C66-19: Pomc.GLU-5	C25-5	8.99764	1.99245	0.568	0.125	0
Cpne4	C66-19	C66-19: Pomc.GLU-5	C25-5	13.9781	1.60449	0.513	0.058	0
Rnf128	C66-19	C66-19: Pomc.GLU-5	C25-5	5.12584	1.42966	0.587	0.163	0
Six3	C66-19	C66-19: Pomc.GLU-5	C25-5	10.1276	1.22375	0.479	0.057	0
Shisal2b	C66-19	C66-19: Pomc.GLU-5	C25-5	18.7299	1.11932	0.25	0.014	9.26528e-241
Asb4	C66-19	C66-19: Pomc.GLU-5	C25-5	3.98066	1.5304	0.488	0.187	6.89949e-232
Serpina3n	C66-19	C66-19: Pomc.GLU-5	C25-5	8.90701	1.27974	0.347	0.049	1.36677e-213
Nrcam	C66-19	C66-19: Pomc.GLU-5	C25-5	1.50969	0.894471	0.691	0.409	1.7625e-210
Gad2	C66-19	C66-19: Pomc.GLU-5	C25-5	3.56736	1.12615	0.49	0.154	4.61599e-207
Kcnj3	C66-19	C66-19: Pomc.GLU-5	C25-5	2.45545	0.883962	0.424	0.152	8.4261e-177
Npy2r	C66-19	C66-19: Pomc.GLU-5	C25-5	7.03977	0.756965	0.278	0.029	1.18478e-173
Arhgap6	C66-19	C66-19: Pomc.GLU-5	C25-5	2.88529	0.723378	0.35	0.087	2.76631e-165
Six6	C66-19	C66-19: Pomc.GLU-5	C25-5	5.98025	0.643294	0.25	0.026	1.3018e-156
Slc18a2	C66-19	C66-19: Pomc.GLU-5	C25-5	7.16622	0.692534	0.237	0.022	4.8126e-149
Npy1r	C66-19	C66-19: Pomc.GLU-5	C25-5	2.36405	0.980932	0.481	0.199	1.94769e-147
Stk32a	C66-19	C66-19: Pomc.GLU-5	C25-5	1.63369	0.673125	0.448	0.184	2.19285e-140
Gpr101	C66-19	C66-19: Pomc.GLU-5	C25-5	1.76196	0.694221	0.466	0.183	3.46336e-135
Gab2	C66-19	C66-19: Pomc.GLU-5	C25-5	2.2592	0.735198	0.294	0.095	3.85923e-133
Rspo1	C66-19	C66-19: Pomc.GLU-5	C25-5	2.88159	0.458702	0.244	0.038	7.02272e-127
Cd44	C66-19	C66-19: Pomc.GLU-5	C25-5	17.2219	0.580512	0.177	0.005	9.7537e-122
Prdm12	C66-19	C66-19: Pomc.GLU-5	C25-5	22.9176	0.404429	0.169	0.002	1.27534e-120
Vgf	C66-19	C66-19: Pomc.GLU-5	C25-5	2.91468	1.55257	0.504	0.268	1.75436e-117
Ghr	C66-19	C66-19: Pomc.GLU-5	C25-5	1.93515	0.670082	0.334	0.115	1.3493e-109
Lepr	C66-19	C66-19: Pomc.GLU-5	C25-5	4.21794	0.46866	0.188	0.02	5.07869e-107
Prox1	C66-19	C66-19: Pomc.GLU-5	C25-5	2.68714	0.510779	0.241	0.045	1.38462e-102
Fstl4	C66-19	C66-19: Pomc.GLU-5	C25-5	1.6641	0.514113	0.245	0.075	2.83937e-101
Cd24a	C66-19	C66-19: Pomc.GLU-5	C25-5	8.62087	0.68967	0.174	0.013	9.98357e-97
Pon2	C66-19	C66-19: Pomc.GLU-5	C25-5	2.9447	0.454235	0.187	0.028	2.07523e-92
Gpr179	C66-19	C66-19: Pomc.GLU-5	C25-5	1.96831	0.378522	0.155	0.029	3.73802e-84
Fmn1	C66-19	C66-19: Pomc.GLU-5	C25-5	2.20572	0.37205	0.165	0.027	1.64176e-83
Ctsz	C66-19	C66-19: Pomc.GLU-5	C25-5	1.52299	0.567896	0.294	0.109	4.35244e-82
Chsy3	C66-19	C66-19: Pomc.GLU-5	C25-5	1.59283	0.544556	0.233	0.079	4.47813e-82
Sntb1	C66-19	C66-19: Pomc.GLU-5	C25-5	3.42661	0.412224	0.132	0.015	3.13061e-79
9530026P05Rik	C66-19	C66-19: Pomc.GLU-5	C25-5	1.61071	0.479468	0.214	0.063	4.05703e-76
Nppc	C66-19	C66-19: Pomc.GLU-5	C25-5	2.40053	0.447303	0.16	0.029	1.34701e-74
Mcf2	C66-19	C66-19: Pomc.GLU-5	C25-5	1.83519	0.301675	0.145	0.023	1.63671e-72
Cckar	C66-19	C66-19: Pomc.GLU-5	C25-5	3.11153	0.340679	0.136	0.014	2.23846e-67
Sncg	C66-19	C66-19: Pomc.GLU-5	C25-5	3.44792	0.935029	0.176	0.047	6.54495e-61
Msn	C66-19	C66-19: Pomc.GLU-5	C25-5	2.43993	0.390928	0.18	0.028	7.74551e-61
Cacng5	C66-19	C66-19: Pomc.GLU-5	C25-5	1.56221	0.352756	0.154	0.034	1.77891e-56
Tac2	C66-20	C66-20: Tac2.GLU-5	C25-5	103.097	5.41967	0.836	0.043	0
Sphkap	C66-20	C66-20: Tac2.GLU-5	C25-5	9.29573	1.67681	0.57	0.102	0
Prlr	C66-20	C66-20: Tac2.GLU-5	C25-5	3.28302	1.5775	0.794	0.381	0
Olfm2	C66-20	C66-20: Tac2.GLU-5	C25-5	3.20178	1.45141	0.663	0.3	0
Esr1	C66-20	C66-20: Tac2.GLU-5	C25-5	3.91402	1.39876	0.623	0.222	0
Nr5a2	C66-20	C66-20: Tac2.GLU-5	C25-5	9.68257	1.36127	0.44	0.061	0
Col24a1	C66-20	C66-20: Tac2.GLU-5	C25-5	78.6205	1.19575	0.262	0.003	0
Tacr3	C66-20	C66-20: Tac2.GLU-5	C25-5	14.0203	0.952834	0.308	0.02	0
Gm27199	C66-20	C66-20: Tac2.GLU-5	C25-5	8.96895	0.840839	0.319	0.029	0
Rxfp1	C66-20	C66-20: Tac2.GLU-5	C25-5	8.04487	1.44181	0.384	0.068	0
Inhbb	C66-20	C66-20: Tac2.GLU-5	C25-5	28.059	0.804972	0.243	0.006	6.38662e-301
Lhx5	C66-20	C66-20: Tac2.GLU-5	C25-5	8.53125	0.925076	0.331	0.035	9.32288e-300
Hs3st4	C66-20	C66-20: Tac2.GLU-5	C25-5	5.12369	1.35503	0.362	0.095	1.10829e-292
Hs3st5	C66-20	C66-20: Tac2.GLU-5	C25-5	2.71515	1.41402	0.456	0.237	7.85099e-286
Nhlh2	C66-20	C66-20: Tac2.GLU-5	C25-5	4.40505	1.42275	0.482	0.155	2.04678e-276
Vgll3	C66-20	C66-20: Tac2.GLU-5	C25-5	10.6382	0.865898	0.257	0.02	2.35661e-261
Pdyn	C66-20	C66-20: Tac2.GLU-5	C25-5	2.79258	1.24001	0.544	0.241	1.08708e-236
Enox2	C66-20	C66-20: Tac2.GLU-5	C25-5	3.18676	0.936272	0.37	0.108	2.97337e-221
Sox14	C66-20	C66-20: Tac2.GLU-5	C25-5	4.85194	0.766974	0.29	0.045	3.42027e-216
Slc38a3	C66-20	C66-20: Tac2.GLU-5	C25-5	16.6349	0.800609	0.186	0.008	2.06304e-202
Galntl6	C66-20	C66-20: Tac2.GLU-5	C25-5	1.7164	1.31853	0.37	0.284	1.30991e-200
Etnk2	C66-20	C66-20: Tac2.GLU-5	C25-5	2.37185	0.929292	0.438	0.171	7.46173e-199
Greb1	C66-20	C66-20: Tac2.GLU-5	C25-5	3.2863	0.792886	0.314	0.075	1.15209e-196
Trp53i11	C66-20	C66-20: Tac2.GLU-5	C25-5	2.79765	1.00155	0.418	0.149	2.24692e-196
Npr3	C66-20	C66-20: Tac2.GLU-5	C25-5	11.2819	0.590676	0.19	0.009	8.19301e-196
Hs3st1	C66-20	C66-20: Tac2.GLU-5	C25-5	4.87342	0.759264	0.275	0.042	1.24964e-194
Fgf13	C66-20	C66-20: Tac2.GLU-5	C25-5	1.9466	1.10645	0.518	0.294	5.9701e-194
Necab2	C66-20	C66-20: Tac2.GLU-5	C25-5	3.00011	0.94289	0.384	0.12	3.67307e-192
Tmem266	C66-20	C66-20: Tac2.GLU-5	C25-5	2.1146	0.607307	0.288	0.082	4.52295e-180
Tnxb	C66-20	C66-20: Tac2.GLU-5	C25-5	2.8994	0.6649	0.265	0.06	1.42167e-179
Lhfpl1	C66-20	C66-20: Tac2.GLU-5	C25-5	38.034	0.521014	0.145	0.001	5.46511e-175
Col2a1	C66-20	C66-20: Tac2.GLU-5	C25-5	3.83114	0.791213	0.275	0.056	1.37289e-174
Ptchd1	C66-20	C66-20: Tac2.GLU-5	C25-5	2.92172	0.666914	0.275	0.062	4.74396e-173
Cdh8	C66-20	C66-20: Tac2.GLU-5	C25-5	1.56123	0.899633	0.445	0.256	7.47414e-168
Sdc2	C66-20	C66-20: Tac2.GLU-5	C25-5	1.91831	1.13665	0.561	0.332	2.81418e-159
Smoc1	C66-20	C66-20: Tac2.GLU-5	C25-5	2.55864	0.625446	0.269	0.065	2.32118e-158
Oprk1	C66-20	C66-20: Tac2.GLU-5	C25-5	2.97232	0.765749	0.294	0.075	1.12755e-157
Adcy1	C66-20	C66-20: Tac2.GLU-5	C25-5	3.1691	0.594206	0.223	0.041	1.83691e-155
C1ql2	C66-20	C66-20: Tac2.GLU-5	C25-5	4.6938	0.62584	0.194	0.025	4.95799e-155
Nell1	C66-20	C66-20: Tac2.GLU-5	C25-5	1.62738	0.797873	0.462	0.226	1.44239e-154
Kctd8	C66-20	C66-20: Tac2.GLU-5	C25-5	2.11352	0.758883	0.297	0.106	2.58197e-152
Spon1	C66-20	C66-20: Tac2.GLU-5	C25-5	2.39444	0.703263	0.285	0.083	3.27707e-143
Crtac1	C66-20	C66-20: Tac2.GLU-5	C25-5	2.00449	0.916582	0.467	0.213	1.8334e-141
Golim4	C66-20	C66-20: Tac2.GLU-5	C25-5	3.13162	0.675702	0.24	0.051	2.18995e-140
Lrrc38	C66-20	C66-20: Tac2.GLU-5	C25-5	10.8072	0.363269	0.118	0.003	1.53414e-137
Osbpl3	C66-20	C66-20: Tac2.GLU-5	C25-5	3.60776	0.524032	0.178	0.025	1.88331e-136
Phldb1	C66-20	C66-20: Tac2.GLU-5	C25-5	1.87182	0.649773	0.313	0.108	3.3559e-135
Aebp1	C66-20	C66-20: Tac2.GLU-5	C25-5	8.59912	0.509577	0.134	0.007	4.33175e-131
Glra3	C66-20	C66-20: Tac2.GLU-5	C25-5	1.71906	0.831348	0.365	0.176	6.05708e-129
Ucp2	C66-20	C66-20: Tac2.GLU-5	C25-5	1.70456	0.696075	0.31	0.126	2.30018e-123
Parm1	C66-20	C66-20: Tac2.GLU-5	C25-5	1.50842	0.77761	0.418	0.215	1.04811e-119
Sned1	C66-20	C66-20: Tac2.GLU-5	C25-5	2.01568	0.606344	0.245	0.073	1.07281e-117
Cacna1g	C66-20	C66-20: Tac2.GLU-5	C25-5	1.5972	0.639844	0.331	0.132	1.58738e-116
Lamb1	C66-20	C66-20: Tac2.GLU-5	C25-5	4.61104	0.360238	0.127	0.009	3.26356e-113
Cxxc5	C66-20	C66-20: Tac2.GLU-5	C25-5	1.93546	0.670772	0.276	0.095	2.24668e-105
Cxcl12	C66-20	C66-20: Tac2.GLU-5	C25-5	4.76656	0.46128	0.123	0.011	3.87739e-104
Sytl4	C66-20	C66-20: Tac2.GLU-5	C25-5	2.76282	0.49795	0.171	0.03	5.35822e-101
Iqgap2	C66-20	C66-20: Tac2.GLU-5	C25-5	1.71627	0.45165	0.17	0.044	2.62522e-98
Lxn	C66-20	C66-20: Tac2.GLU-5	C25-5	2.09856	0.876796	0.291	0.121	3.33517e-83
Vcan	C66-20	C66-20: Tac2.GLU-5	C25-5	1.81923	0.488383	0.148	0.039	1.89865e-66
Lrrc17	C66-20	C66-20: Tac2.GLU-5	C25-5	1.77596	0.402366	0.127	0.028	3.02757e-58
Arhgap36	C66-20	C66-20: Tac2.GLU-5	C25-5	1.54381	0.697886	0.218	0.098	1.32701e-44
Lingo2	C66-21	C66-21: Bace2.GLU-5	C25-5	2.91937	1.79688	0.644	0.396	8.0873e-232
Masp1	C66-21	C66-21: Bace2.GLU-5	C25-5	22.0393	0.66498	0.231	0.006	2.74071e-231
Col11a1	C66-21	C66-21: Bace2.GLU-5	C25-5	6.96984	1.23734	0.444	0.078	4.50731e-231
Bace2	C66-21	C66-21: Bace2.GLU-5	C25-5	34.2212	0.692736	0.246	0.004	1.49708e-227
Cbln2	C66-21	C66-21: Bace2.GLU-5	C25-5	8.49198	1.06817	0.317	0.039	4.41743e-226
Gpc3	C66-21	C66-21: Bace2.GLU-5	C25-5	6.03788	1.29609	0.381	0.081	1.05603e-215
Trhr	C66-21	C66-21: Bace2.GLU-5	C25-5	13.1313	0.717256	0.237	0.012	4.31124e-196
Inpp4b	C66-21	C66-21: Bace2.GLU-5	C25-5	4.47575	1.51181	0.449	0.151	4.18805e-193
Vgll2	C66-21	C66-21: Bace2.GLU-5	C25-5	52.4738	0.742554	0.211	0.002	4.6703e-192
Alk	C66-21	C66-21: Bace2.GLU-5	C25-5	7.33794	1.15505	0.323	0.05	1.19119e-188
Il1rapl1	C66-21	C66-21: Bace2.GLU-5	C25-5	2.09927	1.45359	0.659	0.456	4.96722e-150
Lmo7	C66-21	C66-21: Bace2.GLU-5	C25-5	8.24607	0.710188	0.208	0.017	1.19184e-147
Cntnap5a	C66-21	C66-21: Bace2.GLU-5	C25-5	2.39477	1.40503	0.616	0.361	4.53673e-146
Mgat4c	C66-21	C66-21: Bace2.GLU-5	C25-5	2.80441	1.50253	0.6	0.321	6.28121e-146
Nlgn1	C66-21	C66-21: Bace2.GLU-5	C25-5	1.5919	1.17217	0.621	0.457	1.65047e-138
Sv2b	C66-21	C66-21: Bace2.GLU-5	C25-5	3.55126	0.756074	0.309	0.065	2.55305e-136
Tmem163	C66-21	C66-21: Bace2.GLU-5	C25-5	2.56694	1.03144	0.549	0.22	3.11485e-135
Grin3a	C66-21	C66-21: Bace2.GLU-5	C25-5	2.47013	0.763616	0.371	0.114	1.48335e-115
Kcnip4	C66-21	C66-21: Bace2.GLU-5	C25-5	1.99634	1.39021	0.717	0.499	1.92863e-114
Tnr	C66-21	C66-21: Bace2.GLU-5	C25-5	2.19076	0.986947	0.494	0.222	1.4063e-113
Id4	C66-21	C66-21: Bace2.GLU-5	C25-5	2.20876	0.823512	0.404	0.15	2.7679e-112
Bsx	C66-21	C66-21: Bace2.GLU-5	C25-5	2.54693	0.53822	0.264	0.055	1.59925e-104
Syt7	C66-21	C66-21: Bace2.GLU-5	C25-5	2.54888	0.622101	0.294	0.071	2.76059e-104
Stxbp6	C66-21	C66-21: Bace2.GLU-5	C25-5	3.18984	0.688264	0.24	0.051	5.16348e-104
Dpp10	C66-21	C66-21: Bace2.GLU-5	C25-5	2.34376	1.21695	0.467	0.242	1.04156e-103
Cntnap4	C66-21	C66-21: Bace2.GLU-5	C25-5	2.34502	0.797044	0.355	0.12	5.97478e-102
Ntm	C66-21	C66-21: Bace2.GLU-5	C25-5	1.51855	0.972579	0.775	0.496	3.36919e-100
Opcml	C66-21	C66-21: Bace2.GLU-5	C25-5	1.63238	1.07771	0.67	0.442	1.07411e-99
Tspan18	C66-21	C66-21: Bace2.GLU-5	C25-5	3.79192	0.431416	0.166	0.018	7.53344e-94
Zfp804b	C66-21	C66-21: Bace2.GLU-5	C25-5	3.31439	1.52224	0.306	0.14	7.59439e-93
Cntn5	C66-21	C66-21: Bace2.GLU-5	C25-5	3.58391	1.54802	0.381	0.164	5.59587e-89
Elavl2	C66-21	C66-21: Bace2.GLU-5	C25-5	1.52233	0.770966	0.465	0.235	1.30323e-85
Lrrtm4	C66-21	C66-21: Bace2.GLU-5	C25-5	1.85355	1.33019	0.509	0.365	2.61892e-84
Ccnd2	C66-21	C66-21: Bace2.GLU-5	C25-5	2.59319	0.570286	0.24	0.052	2.19861e-80
Pex5l	C66-21	C66-21: Bace2.GLU-5	C25-5	1.66607	0.740975	0.37	0.164	7.63521e-70
Man2a1	C66-21	C66-21: Bace2.GLU-5	C25-5	1.90702	0.534295	0.231	0.064	6.80094e-67
Nkd2	C66-21	C66-21: Bace2.GLU-5	C25-5	2.49079	0.343557	0.115	0.015	1.26187e-64
Gm12371	C66-21	C66-21: Bace2.GLU-5	C25-5	2.2645	0.339675	0.139	0.02	1.51175e-63
Mir124-2hg	C66-21	C66-21: Bace2.GLU-5	C25-5	2.31054	0.487939	0.16	0.033	1.07444e-62
Cntnap5b	C66-21	C66-21: Bace2.GLU-5	C25-5	2.63936	0.695314	0.185	0.048	3.41814e-61
Gm43670	C66-21	C66-21: Bace2.GLU-5	C25-5	2.16995	0.928511	0.422	0.18	3.63945e-60
Luzp2	C66-21	C66-21: Bace2.GLU-5	C25-5	1.60607	0.796247	0.354	0.175	2.48961e-58
Thrb	C66-21	C66-21: Bace2.GLU-5	C25-5	1.65974	0.860759	0.402	0.208	2.33055e-57
Il1rapl2	C66-21	C66-21: Bace2.GLU-5	C25-5	1.95039	1.05878	0.384	0.208	1.75074e-56
Fign	C66-21	C66-21: Bace2.GLU-5	C25-5	2.78454	0.560914	0.138	0.027	6.01556e-55
Pou6f2	C66-21	C66-21: Bace2.GLU-5	C25-5	1.5715	0.56677	0.243	0.087	1.30011e-53
Robo1	C66-21	C66-21: Bace2.GLU-5	C25-5	2.51238	1.32676	0.355	0.187	1.31986e-53
Necab1	C66-21	C66-21: Bace2.GLU-5	C25-5	1.61607	0.448909	0.161	0.044	9.1057e-53
Tcf7l2	C66-21	C66-21: Bace2.GLU-5	C25-5	1.51647	0.677358	0.299	0.133	3.60979e-51
Chrm3	C66-21	C66-21: Bace2.GLU-5	C25-5	1.98725	0.748529	0.299	0.112	5.67534e-51
Ptchd4	C66-21	C66-21: Bace2.GLU-5	C25-5	1.54142	0.608181	0.293	0.115	1.51792e-50
Frmpd4	C66-21	C66-21: Bace2.GLU-5	C25-5	1.63345	1.12442	0.429	0.295	7.48172e-47
Cachd1	C66-21	C66-21: Bace2.GLU-5	C25-5	1.70171	0.359515	0.141	0.029	1.51847e-46
Epha7	C66-21	C66-21: Bace2.GLU-5	C25-5	1.64925	0.379683	0.138	0.031	2.52716e-46
Cck	C66-21	C66-21: Bace2.GLU-5	C25-5	3.00043	0.475067	0.119	0.018	3.60464e-43
Kirrel3	C66-21	C66-21: Bace2.GLU-5	C25-5	1.93326	0.886078	0.287	0.131	8.4843e-42
Slc16a11	C66-21	C66-21: Bace2.GLU-5	C25-5	1.50415	0.692175	0.338	0.155	1.87842e-40
Etl4	C66-21	C66-21: Bace2.GLU-5	C25-5	2.15205	0.74766	0.212	0.073	3.79725e-39
2900064K03Rik	C66-21	C66-21: Bace2.GLU-5	C25-5	1.60905	0.672368	0.346	0.144	5.29589e-38
Cntn3	C66-21	C66-21: Bace2.GLU-5	C25-5	1.52272	0.752297	0.335	0.165	1.62287e-35
Tafa1	C66-21	C66-21: Bace2.GLU-5	C25-5	1.88631	0.711233	0.304	0.114	1.12759e-33
Epha3	C66-21	C66-21: Bace2.GLU-5	C25-5	2.04149	0.49336	0.119	0.028	3.17395e-29
Adarb2	C66-21	C66-21: Bace2.GLU-5	C25-5	1.64939	0.60134	0.191	0.069	1.11312e-28
Grik1	C66-21	C66-21: Bace2.GLU-5	C25-5	1.5117	0.680265	0.299	0.134	6.50155e-27
Avp	C66-22	C66-22: Caprin2.GLU-6	C25-6	25.1438	6.12338	0.927	0.225	3.60945e-78
Hsp90b1	C66-22	C66-22: Caprin2.GLU-6	C25-6	8.41605	2.10136	0.792	0.197	1.26213e-76
Resp18	C66-22	C66-22: Caprin2.GLU-6	C25-6	6.8488	2.2729	0.909	0.301	1.85178e-70
Oxt	C66-22	C66-22: Caprin2.GLU-6	C25-6	65.6617	6.59917	0.795	0.079	3.05539e-69
Cst3	C66-22	C66-22: Caprin2.GLU-6	C25-6	3.74631	1.76198	0.892	0.419	3.55417e-67
Atp1b1	C66-22	C66-22: Caprin2.GLU-6	C25-6	4.49324	1.80611	0.917	0.368	2.05424e-66
Hspa5	C66-22	C66-22: Caprin2.GLU-6	C25-6	10.0313	2.07183	0.764	0.157	2.50155e-66
Snhg11	C66-22	C66-22: Caprin2.GLU-6	C25-6	12.8547	3.12607	0.916	0.222	4.32271e-65
Canx	C66-22	C66-22: Caprin2.GLU-6	C25-6	7.08351	1.87637	0.788	0.208	5.49485e-65
App	C66-22	C66-22: Caprin2.GLU-6	C25-6	7.39424	1.88935	0.86	0.219	7.99575e-64
Gaa	C66-22	C66-22: Caprin2.GLU-6	C25-6	13.4608	2.16944	0.787	0.126	3.3919e-63
Cadm1	C66-22	C66-22: Caprin2.GLU-6	C25-6	12.434	2.20185	0.863	0.152	1.76466e-58
Ctsl	C66-22	C66-22: Caprin2.GLU-6	C25-6	14.3193	1.63451	0.621	0.07	6.31033e-58
Itm2c	C66-22	C66-22: Caprin2.GLU-6	C25-6	7.71155	1.83018	0.808	0.191	9.21924e-58
[truncated: 29,502 more rows]

## Sheet: 7_hypomap_dataset_contribution_
C185_named	Affinati10x	Anderson10x	CampbellDropseq	ChenDropseq	Dowsett10xnuc	Flynn10x	Kim10x	KimDev10x	LeeDropseq	Mickelsen10x	Moffit10x	Morris10x	Mousebrainorg10x	RomanovDev10x	RossiDropseq	Rupp10x	Wen10x	wenDropseq
C185-1: Shox2.GLU-1	16.0995			14.0052	0.26178	0.65445	0.13089		0.13089		16.4921		18.4555	1.04712	0.39267	32.3298
C185-10: Adgrf5.Nxph4.GLU-2	8.33333		0.757576	1.51515	26.5152	0.757576	0.757576			27.2727	0.757576		0.757576	1.51515	3.0303	28.0303
C185-100: Dlx1.Lhx6.GABA-1	3.2413	0.540216	0.660264	8.64346	2.22089	0.240096	0.240096	0.060024	0.180072	0.480192	38.0552	1.5006	24.0696	0.240096	8.52341	2.40096		8.70348
C185-101: Igfbp4.Lhx6.GABA-1	2.89256	2.47934		2.89256	2.47934		0.413223			0.826446	58.2645	0.826446	20.2479		5.78512	2.89256
C185-102: Hdc.GABA-1	9.58386	1.63934	7.81841	2.77427	40.227	17.6545	1.26103	0.37831	2.39596	1.51324		1.26103	0.126103	0.252207	0.126103	12.8625		0.126103
C185-103: Vgll3.Tbx3.GABA-1	8.9527	7.03829	28.1532	2.98423	21.9595	6.75676	3.65991	0.563063	0.45045		0.112613	3.77252	1.06982	0.844595		13.5135	0.0563063	0.112613
C185-104: Sytl4.Tbx3.GABA-1	9.48012	8.8685	26.1086	1.10856	19.6483	3.6315	5.42813	0.0764526	0.879205	0.152905	1.10856	1.56728	2.82875	0.802752	0.611621	16.8196	0.0764526	0.802752
C185-105: Lhx6.Lhx8.GABA-1	3.52361	0.211416	0.140944	2.46653	1.19803	0.422833	0.211416			0.916138	39.3235	0.211416	41.79	0.140944	3.94644	3.94644		1.55039
C185-106: Sox6.Lhx8.GABA-1	3.06748	0.645786	0.258314	2.06652	7.23281	2.87375	0.968679		0.0645786	4.58508	37.8431	0.129157	28.9958	0.161447	4.8434	5.77979		0.48434
C185-107: Zeb2.Lhx8.GABA-1	1.34228		0.251678	2.09732	1.00671	0.0838926	0.0838926			0.33557	57.2987	0.251678	31.4597		1.51007	3.02013		1.25839
C185-108: Gal.Nts.GABA-1	5.41275	0.81562	1.18636	6.45082	6.79684	0.0494315	0.543747	0.0247158	0.519031	0.766189	27.3109	2.89174	25.9516	0.741473	5.58576	2.86703	0.222442	11.8636
C185-109: Ecel1.Nts.GABA-1	9.59538	7.16763	4.85549	3.00578	13.0636	0.346821	11.7919		0.346821	7.74566	9.01734	0.924855	9.13295	0.346821	9.36416	9.24855	0.346821	3.69942
C185-11: Cbln2.Trh.GLU-2	12.316	1.17763	0.588813	3.63101	11.5309	0.0490677	1.76644	0.147203	0.392542	2.60059	16.4377	4.26889	19.3327	1.3739	4.75957	9.81354	1.22669	8.58685
C185-110: Gpr50.Nts.GABA-1	9.65517	16	6.89655	5.10345	13.6552	0.137931	16	1.10345	1.51724	2.89655	0.551724	0.275862	4.41379	0.137931	0.965517	19.3103		1.37931
C185-111: Tac2.Nts.GABA-1	5.03356	1.00671		0.838926	13.255	4.5302	1.00671	0.503356		33.557	3.3557		9.39597	0.503356	14.4295	11.9128		0.671141
C185-112: Meis2.Nts.GABA-1							2.5			2.5	10		30	10	45
C185-113: Nkx2-4.GABA-3	7.64147	8.13713	13.5068	4.21314	19.3722	4.37836	10.1611	0.289137	0.454358	5.20446	0.0826105	1.69352	3.38703	1.40438	3.05659	17.0178
C185-114: Ghrh.GABA-3	7.72601	21.0275	21.8638	2.30984	12.505	0.0796495	19.6734	0.358423	0.438072	0.199124		1.67264	0.83632	0.597372	0.0398248	10.3146		0.358423
C185-115: Npy.Agrp.GABA-4	7.99914	6.94832	53.2704	3.21681	10.2724	1.1795	3.83873	0.128673	0.965044		0.0214454	1.95153	0.686253	1.13661		7.5059		0.879262
C185-116: Lepr.Agrp.GABA-4	2.40964	2.0654	3.95869	0.516351	40.2754	0.344234	0.516351		0.172117		0.172117	0.860585	0.688468			47.8485		0.172117
C185-117: Npy.Sst.GABA-4	7.32624	27.8021	5.7608	0.500939	9.32999	0.375704	28.3031			1.18973	0.375704	0.876644	2.00376		0.313087	14.1515	0.313087	1.37758
C185-118: Otp.Sst.GABA-4	8.04473	11.8687	23.1962	1.55123	16.0173	3.1746	16.9553	0.180375	0.685426	0.505051	0.036075	1.47908	1.04618	0.577201	0.324675	13.6003	0.0721501	0.685426
C185-119: Nts.Sst.GABA-4	10.8626	18.0511	7.82748	0.319489	12.1406	0.319489	28.754			0.638978	1.59744	0.479233	4.15335		0.319489	13.738	0.159744	0.638978
C185-12: Ebf1.Trh.GLU-2	10.7779	1.87871	0.692156	1.51615	21.4898	0.131839	1.38431		0.329598	0.922874	13.1839	7.08635	11.9314	0.560316	3.79038	7.84443	0.560316	15.9196
C185-120: Pou3f1.Sst.GABA-4	8.59189	13.1265	3.10263	0.71599	16.7064	0.238663	37.4702		0.477327	4.29594		0.238663	1.19332		0.477327	12.1718	0.238663	0.954654
C185-121: Abi3bp.Meis2.GABA-5	12.9889	10.0917	1.15886	1.54515	28.9232	2.89715	20.6181		0.820859	2.60744	1.49686		4.34573		0.627716	11.3472		0.531144
C185-122: Satb1.Meis2.GABA-5	8.5758	13.0168	5.51302	1.99081	15.9265	3.82848	34.7626		0.153139	0.459418	0.153139	0.306279	3.21593		0.153139	11.4855		0.459418
C185-123: Bcl11b.Meis2.GABA-5	0.522648	0.348432		3.36818	0.348432	0.058072	0.29036			0.058072	70.0929		18.0023		5.4007	1.33566		0.174216
C185-124: Ccn1.Meis2.GABA-5	0.409417			3.37769	0.102354		0.102354				89.3552		4.60594		1.1259	0.614125		0.307062
C185-125: Adora2a.Meis2.GABA-5	0.359971	1.2959		1.65587	0.0719942		0.359971		0.0719942		79.6256		15.8387		0.0719942	0.575954	0.0719942
C185-126: Tac1.Meis2.GABA-5	0.152827	0.0509424		1.37545							66.7855		31.3805		0.152827	0.0509424		0.0509424
C185-127: Nfix.Satb2.GABA-6	7.5133	15.758	14.4282	2.99202	9.57447	0.465426	12.1676	0.265957	0.465426	0.0664894	7.97872	6.25	4.45479	0.398936		8.71011	2.85904	5.6516
C185-128: Slc6a3.Satb2.GABA-6	8.31335	23.9009	21.3429	2.79776	9.99201	0.159872	15.1079	0.479616	1.03917		0.239808	1.43885	1.03917	0.559552		12.3901		1.19904
C185-129: Nr5a2.Satb2.GABA-6	9.62963	4.74074	22	2.88889	12.8889	0.0740741	3.7037	0.222222	0.222222		1.92593	12.6667	3.11111	0.296296	0.0740741	13.1852		12.3704
C185-13: Ebf2.Trh.GLU-2	15.0609	0.55371		0.332226	13.6213	0.332226	1.21816	0.110742		3.98671	13.289	0.55371	16.9435	0.332226	16.8328	14.0642	0.110742	2.65781
C185-130: Chat.GABA-7	1.76211			4.84581	0.440529					0.440529	17.1806		67.8414		6.60793	0.440529		0.440529
C185-131: Scn7a.Tanycytes	5.04898	0.527506	67.5961	8.89224	7.61115			0.226074	1.88395			0.527506	0.452148	4.06933		3.16503
C185-132: Tgfb2.Tanycytes	15.1722	4.16194	34.7333	7.22664	6.99962	1.55127	1.66477	6.69694	1.51343		0.0378358	0.870223	0.378358	0.378358		17.745	0.378358	0.491865
C185-133: Prr16.Tanycytes	6.72174	0.826136	42.9591	7.66053	7.73564	10.0638	0.0375516	4.16823	1.72738			6.87195	0.413068	0.22531		10.5896
C185-134: Frzb.Tanycytes	10.1408	4.28663	52.9111	6.01408	4.67051	0.351887	1.18362	3.135	1.50352			0.191939	0.319898	1.43954		13.4357		0.415867
C185-135: Cdhr4.Ependymal	10.4162	0.919752	10.2322	10.6001	0.114969	0.0919752	0.390894	6.99011	1.79352	0.0229938		15.1989	0.597839	0.229938		6.02437	2.04645	34.3297
C185-136: Crlf1.Ependymal	4.54545											95.4545
C185-137: Erythroid-like		6.38298	4.25532	2.12766	8.51064		2.12766	42.5532	2.12766	2.12766	4.25532	2.12766				2.12766	12.766	8.51064
C185-138: Hypendymal				70.9091		1.81818		1.81818	1.81818		1.81818		21.8182
C185-139: Itih3.Etnppl.Astrocytes	12.2181	39.1137	0.0680041	0.974725	1.19007	1.98345	11.028	2.00612	0.702709	6.0977	0.657373	0.34002	0.748045	0.793381	0.204012	17.2844	3.91023	0.680041
C185-14: Syt2.Trh.GLU-2	10.8165	18.4517	0.742312	1.16649	12.9374	0.530223	6.99894	4.13574		8.58961	1.27253	0.318134	5.72641		8.58961	18.1336		1.59067
C185-140: Gjb6.Etnppl.Astrocytes	0.842414	51.9237	0.0754401	0.561609	1.92372	1.06035	14.627	1.19866	0.0502934	0.322716	1.22381	0.645432	0.653814		0.0167645	5.92205	18.8433	0.108969
C185-141: Trpm3.Etnppl.Astrocytes	1.68486	23.5524	0.0711913	1.62553	10.1092	4.92406	20.5505	4.48505	0.344091	4.59184	0.688182	0.0593261	3.66635	0.0593261	0.581395	19.1742	3.33412	0.498339
C185-142: Unassigned.Etnppl.Astrocytes	1.41715	89.2442	0.0726744	0.726744	0.109012	0.218023	2.43459	0.726744	0.109012	1.09012	0.799419	1.23547	0.399709		0.0363372	0.399709	0.327035	0.65407
C185-143: Crym.Etnppl.Astrocytes	0.930233	8.60465	0.232558	16.2791	0.465116	0.465116	3.25581		0.232558	0.232558	51.6279	2.09302	13.0233			1.39535	1.16279
C185-144: Gfap.Etnppl.Astrocytes	0.667913	31.5255	2.83195	3.17927	0.106866	2.35106	12.7705	2.32434	1.76329	3.92733	0.320598	21.1862	8.95004	0.160299	0.480898	0.748063	1.73657	4.96928
C185-145: Myoc.Etnppl.Astrocytes	12.7329	11.0248	1.5528	9.00621	4.50311	14.9068	5.59006	2.79503	2.63975	4.81366	0.15528	9.31677	6.67702	0.621118		6.52174	2.79503	4.34783
C185-146: Myt1l.Lgals3.Astrocytes	6.81265	2.43309	4.37956	15.8151		0.486618	0.729927	0.243309		1.70316	9.48905	3.89294	22.1411		2.6764	24.5742	0.729927	3.89294
C185-147: Gfap.Lgals3.Astrocytes	0.958466	1.08626			0.0638978	0.191693	0.0638978	0.255591		0.0638978	0.0638978	96.5495	0.0638978			0.383387	0.255591
C185-148: Pex5l.Ermn.Oligodendrocytes	12.2868	19.5098	0.816962	3.68281	5.44641	3.59852	14.3487	2.48979	1.07631	2.93717	3.63094	0.0129676	2.71672	0.129676	10.1731	7.46288	1.23841	8.44194
C185-149: Opalin.Ermn.Oligodendrocytes	2.07607	16.717	0.813386	11.3177	0.619723	1.37114	16.0043	2.30072	0.642962	0.511271	21.3107		1.4486		4.52398	5.29088	12.224	2.82748
C185-15: Ucn3.Trh.GLU-2	10.6195	2.65487		0.884956	7.07965		7.07965	0.884956		1.76991	23.8938		29.2035		9.73451	6.19469
C185-150: Klk6.Ermn.Oligodendrocytes	2.64163	4.76823	0.581492	10.8324	3.43911	6.74531	11.1314	3.58864	1.56172	3.35604	10.1512	0.415351	11.9123	0.365509	14.1884	2.25951	4.1369	7.9249
C185-151: Arhgap45.Ermn.Oligodendrocytes	14.3969	29.9611	1.16732	6.61479		2.72374	13.6187	1.16732	0.389105	2.33463	5.05837		7.00389	1.16732	1.94553	8.56031	0.389105	3.50195
C185-152: Mal.Ermn.Oligodendrocytes	1.49167	4.43627	3.0802	3.79698	3.09957	4.28129	9.70554	2.57652	0.83301	8.38822	13.89		21.5614	6.81906	2.15033	0.987989	3.4289	9.47307
C185-153: Ctps.Ermn.Oligodendrocytes	0.551724	2.66667	4.22989	1.88506	3.03448	3.35632	7.86207	1.05747	0.413793	3.86207	5.6092	0.91954	45.1494	7.17241	0.413793	1.14943	2.34483	8.32184
C185-154: Hspa1a.Ermn.Oligodendrocytes		0.911528	0.160858	2.84182			0.911528		0.0536193		90.4021	0.0536193	0.697051		0.375335	0.268097	3.27078	0.0536193
C185-155: Cnksr3.Gpr17.Oligodendrocytes	0.988372	8.72093	3.02326	2.73256	1.68605	0.232558	10.2326	1.51163	0.930233	1.86047	3.60465	7.09302	39.7674	5.34884	0.406977	1.80233	2.5	7.55814
[truncated: 122 more rows]

## Sheet: 8_hypomap_region_prediction_C28
cluster_id	region_id	region_name	aba_enrichment
C286-1	797	Zona incerta	0.954723
C286-1	38	Paraventricular hypothalamic nucleus	0.946059
[truncated: 1,878 more rows]

## Sheet: 9_hypomap_nucSeq_per_gene_corre
gene	pearson	spearman	marker_gene	G-protein coupled receptors	growth factors	ion channels	ligand-dependent nuclear receptors	neuropeptide/hormones	transcription regulators	translation regulators	transmembrane receptors
[truncated: 14,012 more rows]

[truncated: 12 more sheets: 10_nucseq_IEGs_fasting, 11_nucseq_DEG_fasting, 12_romanov_projected, 13_bacTRAP_Agrp, 14_bacTRAP_Glp1r, 15_bacTRAP_Pnoc, 16_bacTRAP_Pomc_glp1r, 17_bacTRAP_Pomc_lepr, 18_bacTRAP_Pomc, 19_bacTRAP_enrichment, 20_all_cell_labels, 21_reagents]
