# Supplementary material for: HypoMap—a unified single-cell gene expression atlas of the murine hypothalamus
Source: Nat Metab. 2022 Oct 20;4(10):1402–19. doi: 10.1038/s42255-022-00657-y (PMC9584816; doi:10.1038/s42255-022-00657-y)
Supplement: Source Data Fig. 1 — Single cell UMAP data [file 42255_2022_657_MOESM4_ESM.xlsx]

## Sheet: umap_data
umapscvi_1	umapscvi_2	Author_Class_Curated	Cell_ID	campbell_anno_col	C185_named_scn	Slc32a1	Slc17a6	Th	Hdc	Sim1	Nr5a1	Tbx3	Rgs16
2.14337	-2.24257	Neurons	AAACCCAAGGGTGAAA-1_SRR14252354			0	0	0	0	0	0	0	0
2.79448	-6.57953	Neurons	AAACCCACAGCACACC-1_SRR14252354			0	0	0	0	0	0	0	0
4.00861	-2.2901	Neurons	AAACCCATCCCGAAAT-1_SRR14252354			0	1.23953	0	0	0	0	0	0
-2.40578	-5.9133	Neurons	AAACGAAAGACCAGCA-1_SRR14252354			0	0	0	0	0	0	1.42349	0
2.11716	-5.24823	Neurons	AAACGAAAGGTCCAGA-1_SRR14252354			0	0	0	0	0	0	0	0
2.63819	-6.83569	Neurons	AAACGAAAGTATGAAC-1_SRR14252354			0	0	0	0	0	0	0	0
4.76656	-0.304007	Neurons	AAACGAAAGTGTAGTA-1_SRR14252354			0	0	0	0	0	0	0	0
10.2414	9.01984	Tanycytes	AAACGAAGTCCTCCAT-1_SRR14252354			0.992969	0	0	0	0	0	0.992969	0
-2.39489	-5.89359	Neurons	AAACGAAGTGCCTAAT-1_SRR14252354			0	0	0	0	0	0	0	0
2.95496	8.1916	Astrocytes	AAACGAATCCAGTGTA-1_SRR14252354			0	0	0	0	0	0	0	0
2.60123	-6.15198	Neurons	AAACGAATCCTACACC-1_SRR14252354			0	0	0	0	0	0	0	0
-3.05683	1.79886	Neurons	AAACGAATCGCTGACG-1_SRR14252354			0	1.37104	0	0	0	0	0	0
-2.91192	-0.0776817	Neurons	AAACGAATCTGTGTGA-1_SRR14252354			0	0	0	0	0	0	0	0
-1.204	-7.33705	Neurons	AAACGCTAGCCATTCA-1_SRR14252354			0	0	0	0	0	0	0	0
-11.2778	-0.88676	Oligodendrocytes	AAACGCTAGGCGCTTC-1_SRR14252354			0	0	0	0	0	0	0	0
4.74715	7.65627	Astrocytes	AAACGCTAGTATGAAC-1_SRR14252354			0	0	0	0	0	0	0	0
-1.85695	1.18938	Neurons	AAACGCTAGTCTCTGA-1_SRR14252354			0	1.8157	0	0	0	0	0	0
1.18317	-1.04069	Neurons	AAACGCTCAGCTACCG-1_SRR14252354			0	0	0	0	0	0	0	0
3.42331	0.904408	Neurons	AAACGCTGTACTGAGG-1_SRR14252354			0	1.5955	0	0	0	0	0	0
4.03457	-0.862506	Neurons	AAACGCTGTAGGACTG-1_SRR14252354			0	0	0	0	0	0	0	0
-1.94744	-7.51286	Neurons	AAACGCTGTATGAGAT-1_SRR14252354			0	0	0	0	0	0	0	0
8.60571	7.23987	Neurons	AAACGCTGTCTCGGGT-1_SRR14252354			1.42781	0	0	0	0	0	0	0
2.85836	8.82605	Astrocytes	AAACGCTGTGCTTATG-1_SRR14252354			0	0	0	0	0	0	0	0
0.891875	-3.31998	Neurons	AAAGAACCAAGCGCTC-1_SRR14252354			1.4827	0	0	0	0	0	0	0
-4.13304	-6.65003	Neurons	AAAGAACCACTGCATA-1_SRR14252354			0	0	0	0	0	0	0	0
3.91149	7.81179	Astrocytes	AAAGAACCATACCACA-1_SRR14252354			0	0	0	0	0	0	0	0
3.39375	7.31333	Astrocytes	AAAGAACGTACACGTT-1_SRR14252354			0	0	0	0	0	0	0	0
2.39618	-6.01909	Neurons	AAAGAACGTGCACATT-1_SRR14252354			1.40141	0	0	0	0	0	0	0
5.2376	-2.66005	Neurons	AAAGAACTCAAACGTC-1_SRR14252354			0	1.08183	0	0	0	0	0	0
2.99441	8.89976	Astrocytes	AAAGAACTCAGACCTA-1_SRR14252354			0	0	0	0	0	0	0	0
1.6741	-5.66882	Neurons	AAAGAACTCGCCTTGT-1_SRR14252354			1.48852	0	0	0	0	0	0	0
-0.536388	0.836298	Neurons	AAAGAACTCGGTCGAC-1_SRR14252354			0	1.39498	0	0	0	0	0	0
2.93758	2.70823	Neurons	AAAGAACTCGTCCATC-1_SRR14252354			0	0	0	0	0	0	1.32507	0
-1.34785	-4.37176	Neurons	AAAGGATAGGGTTTCT-1_SRR14252354			0	0	1.47097	0	0	0	0	0
-0.793931	-4.6179	Neurons	AAAGGATCAAACTAGA-1_SRR14252354			1.92445	0	0	0	0	0	0	0
0.964317	-3.13138	Neurons	AAAGGATTCAGAGCGA-1_SRR14252354			1.48139	0	0	0	0	0	0	0
8.86069	6.96107	Tanycytes	AAAGGATTCTCTCGCA-1_SRR14252354			0	0	0	0	0	0	0	0
-1.27028	-5.64301	Neurons	AAAGGATTCTGCGGAC-1_SRR14252354			0	0	0	0	0	0	0	0
3.50993	8.25939	Astrocytes	AAAGGATTCTGTCCCA-1_SRR14252354			0	0	0	0	0	0	0	0
2.03171	-6.75521	Neurons	AAAGGGCAGGCTAGCA-1_SRR14252354			0	0	0	0	0	0	0	0
3.23276	8.5973	Astrocytes	AAAGGGCCACATTGTG-1_SRR14252354			0	2.07857	0	0	0	0	0	0
-4.05455	3.65204	Neurons	AAAGGGCGTCCATACA-1_SRR14252354			0	0	0	0	0	0	0	0
-4.16785	-4.70093	Neurons	AAAGGGCGTTCGGCCA-1_SRR14252354			0	0	0	0	0	0	0	0
-1.4762	1.96518	Neurons	AAAGGGCTCACGGTCG-1_SRR14252354			0	0	0	0	0	0	0	0
-0.874153	-1.71389	Neurons	AAAGGTAAGATCGACG-1_SRR14252354			0	0	0	0	0	0	0	0
2.46079	-0.391883	Neurons	AAAGGTAAGCACTTTG-1_SRR14252354			0	0	0	0	0	0	0	0
2.71071	0.449984	Neurons	AAAGGTACAAGTGGGT-1_SRR14252354			0	0	0	0	1.22763	0	0	0
-3.49388	-9.90771	Neurons	AAAGGTACACCTGCAG-1_SRR14252354			0	1.46225	0	0	0	0	0	0
-3.78872	-6.42483	Neurons	AAAGGTACACTTCATT-1_SRR14252354			0	0	0	0	0	0	0	0
7.62936	-6.04665	Neurons	AAAGGTACAGACCAAG-1_SRR14252354		Vip.Vipr2.GABA-2	1.48985	0	0	0	0	0	0	0
-2.46056	1.50616	Neurons	AAAGGTAGTAGTTACC-1_SRR14252354			0	0	0	0	0	0	0	0
-11.0066	-1.39901	Oligodendrocytes	AAAGGTAGTGAGATTA-1_SRR14252354			0	0	0	0	0	0	0	0
3.11734	-4.40526	Neurons	AAAGGTAGTGTGGACA-1_SRR14252354			0	0	0	0	0	0	0	0
3.12173	-5.41334	Neurons	AAAGGTATCCTACCAC-1_SRR14252354			0	0	0	0	0	0	0	0
2.73161	0.488414	Neurons	AAAGTCCAGAGTGGCT-1_SRR14252354			0	2.72658	0	0	0	0	0	0
3.10106	-5.36184	Neurons	AAAGTCCCACAAAGCG-1_SRR14252354			0	0	0	0	0	0	0	0
3.43611	6.79719	Astrocytes	AAAGTCCCACTGTCCT-1_SRR14252354			0	0	0	0	0	0	0	0
-7.79445	9.60722	Oligodendrocytes	AAAGTCCGTCGGATTT-1_SRR14252354			0	0	0	0	0	0	0	0
-1.38266	-4.68902	Neurons	AAAGTCCTCAACGAGG-1_SRR14252354			0	0	0	0	0	0	0	0
-0.728599	-9.34981	Neurons	AAAGTCCTCACCGACG-1_SRR14252354			0	0	0	0	0	0	0	0
2.61094	-4.19236	Neurons	AAAGTCCTCACTGGTA-1_SRR14252354			0	0	0	0	0	0	0	0
4.90342	-7.24617	Neurons	AAAGTCCTCGGAAACG-1_SRR14252354		Fam122b.Vipr2.GABA-2	1.61619	0	0	0	0	0	0	0
1.65863	-5.81985	Neurons	AAAGTCCTCGTAACTG-1_SRR14252354			1.75905	0	0	0	0	0	0	0
-2.29408	13.8903	NG/OPC	AAAGTCCTCGTACCTC-1_SRR14252354			0	0	0	0	0	0	0	0
4.07463	7.738	Astrocytes	AAAGTCCTCTAGTGTG-1_SRR14252354			0	0	0	0	0	0	0	0
-1.59218	5.06912	Neurons	AAAGTGAAGCTATCCA-1_SRR14252354			0	1.28681	0	0	0	1.28681	0	0
-3.30495	-5.98506	Neurons	AAAGTGAAGGTATCTC-1_SRR14252354			0	0	0	0	0	0	0	0
4.01817	-5.72101	Neurons	AAAGTGAAGTGATAAC-1_SRR14252354			1.12503	0	0	0	0	0	0	0
-11.7657	-1.46414	Oligodendrocytes	AAAGTGACACGCTGTG-1_SRR14252354			0	0	0	0	0	0	0	0
0.391168	-5.7368	Neurons	AAAGTGATCAAGGAGC-1_SRR14252354			2.09589	0	0	0	0	0	0	0
-10.5481	-2.36293	Oligodendrocytes	AAAGTGATCCACAGGC-1_SRR14252354			0	0	0	0	0	0	0	0
-11.5909	-2.02527	Oligodendrocytes	AAAGTGATCCATAAGC-1_SRR14252354			2.3502	0	0	0	0	0	2.3502	0
-10.8393	-2.39935	Oligodendrocytes	AAAGTGATCCTGGTCT-1_SRR14252354			0	0	0	0	0	0	0	0
3.91519	-0.16436	Neurons	AAAGTGATCCTTATGT-1_SRR14252354			0	1.50113	0	0	0	0	0	0
6.01403	-6.03027	Neurons	AAATGGAAGAGATCGC-1_SRR14252354		Fam122b.Vipr2.GABA-2	0	0	0	0	0	0	0	0
5.47119	-7.76752	Neurons	AAATGGAAGATGGTCG-1_SRR14252354		Fam122b.Vipr2.GABA-2	2.77212	0	0	0	0	0	0	0
-0.404081	-5.34951	Neurons	AAATGGAAGCAGTCTT-1_SRR14252354			1.22457	0	0	0	0	0	0	0
2.19036	-2.22462	Neurons	AAATGGAAGGACGCTA-1_SRR14252354			0	0	0	0	0	0	0	0
-11.9358	-1.71443	Oligodendrocytes	AAATGGACAAAGGGTC-1_SRR14252354			0	0	0	0	0	0	0	0
5.2313	1.02777	Neurons	AAATGGACACAGCATT-1_SRR14252354			0	1.60434	0	0	0	0	0	0
-2.16989	13.9763	NG/OPC	AAATGGACAGCATGCC-1_SRR14252354			0	0	0	0	0	0	0	0
2.98975	-5.61059	Neurons	AAATGGACAGCCATTA-1_SRR14252354			2.40268	0	0	0	0	0	0	0
-8.5898	6.06569	Immune	AAATGGAGTAGTCACT-1_SRR14252354			2.32735	0	0	0	0	0	0	0
7.6128	0.21676	Neurons	AAATGGAGTATTGAGA-1_SRR14252354			0	0	0	0	0	0	1.5411	0
3.68493	0.137328	Neurons	AAATGGAGTCTTGCTC-1_SRR14252354			0	0	0	0	0	0	0	0
3.17279	-4.38431	Neurons	AAATGGAGTGAAAGTT-1_SRR14252354			1.45064	0	0	0	0	0	0	0
-1.12124	4.24828	Neurons	AACAAAGAGCTGGCCT-1_SRR14252354			1.98424	1.98424	0	0	0	0	0	0
-2.74614	4.12038	Neurons	AACAAAGGTATTGGCT-1_SRR14252354			1.26852	1.26852	0	0	0	1.26852	0	0
-2.083	8.87229	Neurons	AACAAAGGTATTTCCT-1_SRR14252354			0	0	0	0	1.22169	0	0	0
0.743058	-5.97695	Neurons	AACAAAGGTCACAATC-1_SRR14252354			0	1.76357	0	0	0	0	0	0
-4.66949	-9.82244	Neurons	AACAAAGGTGGAATGC-1_SRR14252354			0	0	0	0	0	0	0	0
1.94081	-5.11237	Neurons	AACAAAGGTGGTCTAT-1_SRR14252354			0	0	0	0	0	0	0	0
10.3046	9.17279	Tanycytes	AACAAAGTCCACATAG-1_SRR14252354			0	0	0	0	0	0	0	0
-11.8324	-0.824329	Oligodendrocytes	AACAAAGTCGAGAGCA-1_SRR14252354			0	0	0	0	0	0	0	0
3.31886	8.00553	Astrocytes	AACAAAGTCGGTTCAA-1_SRR14252354			0	0	0	0	0	0	0	0
-1.30297	-7.11916	Neurons	AACAACCAGACCAAAT-1_SRR14252354			0	0	0	0	0	0	0	0
4.82891	0.970724	Neurons	AACAACCAGACCCTTA-1_SRR14252354			0	0	0	0	0	0	0	0
-13.4794	-1.83075	Oligodendrocytes	AACAACCAGGCTATCT-1_SRR14252354			0	0	0	0	0	0	1.58155	0
-12.0805	-1.49648	Oligodendrocytes	AACAACCAGTCCCAAT-1_SRR14252354			0	0	0	0	0	0	0	0
-1.40086	13.9454	NG/OPC	AACAACCAGTCTTCGA-1_SRR14252354			0	0	0	0	0	0	0	0
1.5292	4.0277	Neurons	AACAACCCAAGTCGTT-1_SRR14252354			0	0	0	0	0	0	1.24549	0
1.81262	-5.70167	Neurons	AACAACCCACGACGAA-1_SRR14252354			0	0	0	0	0	0	0	0
-10.883	-2.23808	Oligodendrocytes	AACAACCTCAGGGTAG-1_SRR14252354			0	0	0	0	0	0	0	0
4.84451	6.89869	Astrocytes	AACAACCTCATCGCTC-1_SRR14252354			0	0	0	0	0	0	0	0
-1.19635	-4.28527	Neurons	AACAAGAAGAGCCGAT-1_SRR14252354			0	0	0	0	0	0	0	0
-10.3434	-1.52725	Oligodendrocytes	AACAAGAAGCGCCCAT-1_SRR14252354			0	0	0	0	0	0	0	0
0.131431	-5.38346	Neurons	AACAAGAAGCTAAACA-1_SRR14252354			0	0	0	0	0	0	0	0
4.64575	7.09812	Astrocytes	AACAAGAAGGAAAGGT-1_SRR14252354			0	0	0	0	0	0	0	0
0.53528	-5.75846	Neurons	AACAAGAAGTAGAGTT-1_SRR14252354			1.70116	0	0	0	0	0	0	0
12.4224	-0.487049	ParsTuber	AACAAGAAGTAGCAAT-1_SRR14252354			0	0	0	0	0	0	0	0
-1.07722	-1.97862	Neurons	AACAAGAAGTCATGAA-1_SRR14252354			1.86632	0	0	0	0	0	0	0
0.639691	-5.47876	Neurons	AACAAGAAGTTGTACC-1_SRR14252354			0	0	0	0	0	0	0	0
3.1673	-8.76611	Neurons	AACAAGACAGAACTTC-1_SRR14252354			0	0	1.56579	0	0	0	0	0
-9.92381	-1.62551	Oligodendrocytes	AACAAGAGTCCTACGG-1_SRR14252354			2.20509	0	0	0	0	0	0	0
-2.99574	0.140965	Neurons	AACAAGAGTTGGTACT-1_SRR14252354			0	1.85943	0	0	0	0	0	0
3.66469	-5.5275	Neurons	AACAAGAGTTGTGGCC-1_SRR14252354			0	0	0	0	0	0	0	0
-0.808466	4.31778	Neurons	AACAAGATCACAGAGG-1_SRR14252354			1.91403	1.91403	0	0	0	0	0	0
-0.752356	-8.15082	Neurons	AACAAGATCCACATAG-1_SRR14252354			0	0	0	0	0	0	0	0
-11.12	-1.50076	Oligodendrocytes	AACACACAGTAGGTTA-1_SRR14252354			2.1476	0	0	0	0	0	0	0
1.05389	-5.56198	Neurons	AACACACCAAACGGCA-1_SRR14252354			0	0	0	0	0	0	0	0
3.6699	7.37869	Astrocytes	AACACACCAAGCAATA-1_SRR14252354			0	0	0	0	0	0	0	0
3.18555	2.74159	Neurons	AACACACCAATGAACA-1_SRR14252354			0	0	0	0	0	0	0	0
-0.889579	-7.29481	Neurons	AACACACGTCTCAGGC-1_SRR14252354			0	0	0	0	0	0	0	0
3.46114	7.94107	Astrocytes	AACACACGTGTTACAC-1_SRR14252354			0	0	0	0	0	0	0	0
0.823938	-1.27181	Neurons	AACAGGGCAATGTCTG-1_SRR14252354			0	2.4663	0	0	0	0	0	0
3.59107	-8.87857	Neurons	AACAGGGCACAAATCC-1_SRR14252354			1.58818	0	0	0	0	0	0	0
-2.37657	-5.6543	Neurons	AACAGGGCAGACATCT-1_SRR14252354			1.6104	0	0	0	0	0	1.6104	0
3.48204	8.05252	Astrocytes	AACAGGGGTACAGCGA-1_SRR14252354			0	2.8036	0	0	0	0	0	0
3.99245	-0.0968685	Neurons	AACAGGGGTGATACAA-1_SRR14252354			0	1.25527	0	0	0	0	0	0
-0.908314	-7.33373	Neurons	AACAGGGTCCACGGGT-1_SRR14252354			0	0	0	0	0	0	0	0
-2.78299	-4.18628	Neurons	AACAGGGTCGGAGCAA-1_SRR14252354			0	0	0	0	0	0	0	0
-3.0173	-4.261	Neurons	AACCAACCACTGCATA-1_SRR14252354			0	0	0	0	0	0	0	0
-10.6715	-3.23411	Oligodendrocytes	AACCAACCATACTGTG-1_SRR14252354			0	0	0	0	0	0	0	0
-10.8438	-0.890542	Oligodendrocytes	AACCAACCATCATCTT-1_SRR14252354			0	0	0	0	0	0	0	0
-13.3632	-1.68095	Oligodendrocytes	AACCAACGTCACTGAT-1_SRR14252354			0	0	0	0	0	0	0	0
4.08661	1.17916	Neurons	AACCAACGTCCAGCGT-1_SRR14252354			0	1.54254	0	0	0	0	0	0
-0.379114	-0.74067	Neurons	AACCAACGTGGACTAG-1_SRR14252354			0	1.59472	0	0	0	0	0	0
-11.257	-0.774752	Oligodendrocytes	AACCAACGTTCCAGGC-1_SRR14252354			0	0	0	0	0	0	0	0
3.71546	7.10451	Astrocytes	AACCAACTCACATCAG-1_SRR14252354			0	0	0	0	0	0	0	0
-3.94333	3.60441	Neurons	AACCACAAGAGACAAG-1_SRR14252354			0	0	0	0	0	0	0	0
4.1034	-5.2948	Neurons	AACCACAAGTAGCATA-1_SRR14252354			1.45365	0	0	1.45365	0	0	0	0
-0.885986	-1.68493	Neurons	AACCACAAGTGGATAT-1_SRR14252354			0	0	0	0	0	0	0	0
-0.930638	-7.34577	Neurons	AACCACACACCTAAAC-1_SRR14252354			0	0	0	0	0	0	0	0
3.06126	-4.32161	Neurons	AACCACACACGCTGAC-1_SRR14252354			0	0	0	0	0	0	0	0
1.25575	-6.81602	Neurons	AACCACACATCTAGAC-1_SRR14252354			0	1.25169	0	0	0	0	0	0
-4.01833	-6.55947	Neurons	AACCACACATGATAGA-1_SRR14252354			2.25968	1.66582	0	0	0	0	0	0
-1.38066	-4.47905	Neurons	AACCACAGTCATCGGC-1_SRR14252354			0	0	0	0	0	0	0	0
1.52433	-0.366069	Neurons	AACCACAGTGGGATTG-1_SRR14252354			0	0	0	0	0	0	0	0
3.02449	-5.34649	Neurons	AACCACAGTTGAATCC-1_SRR14252354			1.35567	0	0	0	0	0	0	0
3.2312	0.195931	Neurons	AACCACATCATGTCAG-1_SRR14252354			0	1.88575	0	0	0	0	0	0
-7.47627	5.96365	Immune	AACCACATCCCAGCGA-1_SRR14252354			0	0	0	0	0	0	0	0
-1.50024	-5.16122	Neurons	AACCACATCCTACGGG-1_SRR14252354			0	0	0	0	0	0	0	0
-2.64863	14.2872	NG/OPC	AACCACATCGAAGGAC-1_SRR14252354			1.89987	0	0	0	0	0	0	0
-10.855	-2.59915	Oligodendrocytes	AACCACATCTATCACT-1_SRR14252354			2.12003	0	0	0	0	0	0	0
1.22125	3.56589	Neurons	AACCACATCTGGAAGG-1_SRR14252354			0	0	0	0	0	0	0	0
-0.81193	-7.27647	Neurons	AACCATGCAGTGTACT-1_SRR14252354			0	0	0	0	0	0	0	0
0.236545	14.374	Dividing	AACCATGCATCTCCCA-1_SRR14252354			0	0	0	0	0	0	0	0
-2.11007	14.5012	NG/OPC	AACCATGTCCTTCGAC-1_SRR14252354			0	0	0	0	0	0	0	0
2.77256	-6.01091	Neurons	AACCATGTCGAGTACT-1_SRR14252354			2.36536	0	0	0	0	0	0	0
-1.74424	5.40958	Neurons	AACCATGTCTAACACG-1_SRR14252354			1.12447	0	0	0	0	0	0	0
2.25051	-5.61231	Neurons	AACCCAAAGCAGGCTA-1_SRR14252354			1.76799	0	0	0	0	0	0	0
3.01244	0.603885	Neurons	AACCCAAAGGGCAATC-1_SRR14252354			0	0	0	0	0	0	0	0
1.20165	-1.09221	Neurons	AACCCAACAGAGTTCT-1_SRR14252354			1.30474	0	0	0	0	0	0	0
-13.431	-1.8422	Oligodendrocytes	AACCCAACAGCTACTA-1_SRR14252354			0	1.75087	0	0	0	0	0	0
1.51142	1.94516	Neurons	AACCCAACAGGCAATG-1_SRR14252354			0	0	0	0	0	0	2.20832	0
3.92413	-1.19672	Neurons	AACCCAAGTAACTGCT-1_SRR14252354			0	0	0	0	0	0	0	0
2.10637	-5.09089	Neurons	AACCCAATCATCCTGC-1_SRR14252354			0	0	0	0	0	0	0	0
-12.1278	-1.21176	Oligodendrocytes	AACCCAATCCATCTCG-1_SRR14252354			0	0	0	0	0	0	0	0
-1.76889	4.96744	Neurons	AACCTGAAGGCCGCTT-1_SRR14252354			0	0	0	0	0	0	0	0
3.94571	-4.449	Neurons	AACCTGACACAACGCC-1_SRR14252354			0	0	0	0	0	0	0	0
-2.14874	-6.89817	Neurons	AACCTGACACGGGCTT-1_SRR14252354			0	0	0	0	0	0	0	0
1.88316	-5.67254	Neurons	AACCTGACAGGACAGT-1_SRR14252354			0	0	0	0	0	0	0	0
-1.10651	-2.01212	Neurons	AACCTGAGTAGGCAAC-1_SRR14252354			0	0	0	0	0	0	0	0
-10.4086	-1.88707	Oligodendrocytes	AACCTGAGTAGTCTGT-1_SRR14252354			0	0	0	0	0	0	0	0
-2.52131	1.88816	Neurons	AACCTGAGTCTGTAGT-1_SRR14252354			0	0	0	1.51261	0	0	0	0
-3.22472	-8.58493	Neurons	AACCTGATCATTGCCC-1_SRR14252354			0	0	0	0	0	0	0	0
-3.15595	1.38866	Neurons	AACCTGATCGAGCACC-1_SRR14252354			0	0	0	0	0	0	0	0
-2.39113	4.54589	Neurons	AACCTGATCGTGCGAC-1_SRR14252354			0	1.71597	0	0	0	0	0	0
-10.6577	-2.20205	Oligodendrocytes	AACCTGATCTAGCCTC-1_SRR14252354			0	0	0	0	0	0	0	0
-8.73083	6.25535	Immune	AACCTTTAGCCTGACC-1_SRR14252354			0	0	0	0	0	0	0	0
-11.7143	-0.836616	Oligodendrocytes	AACCTTTAGTCACTGT-1_SRR14252354			0	0	0	0	0	0	0	0
-12.7374	-2.15896	Oligodendrocytes	AACCTTTCACGCAAAG-1_SRR14252354			0	0	0	0	0	0	0	0
3.07859	2.80517	Neurons	AACCTTTCAGAAGCGT-1_SRR14252354			0	0	0	0	0	0	1.90399	0
-13.2749	-1.63186	Oligodendrocytes	AACCTTTCATCACGGC-1_SRR14252354			0	0	0	0	0	0	0	0
4.0692	-0.890552	Neurons	AACCTTTGTACTAACC-1_SRR14252354			0	0	0	0	0	0	0	0
-2.07506	2.72	Neurons	AACCTTTGTGGTAACG-1_SRR14252354			0	1.16005	0	0	0	0	0	0
3.11984	-4.4529	Neurons	AACCTTTTCCACGAAT-1_SRR14252354			1.31661	0	0	0	0	0	0	0
6.51704	-8.27433	Neurons	AACCTTTTCGCTCTAC-1_SRR14252354		Cck.Vipr2.GABA-2	1.37899	0	0	0	0	0	0	0
1.55289	-0.192048	Neurons	AACGAAAAGGTTCCAT-1_SRR14252354			0	1.41353	0	0	0	0	0	0
-13.2249	-1.99014	Oligodendrocytes	AACGAAACAAACACCT-1_SRR14252354			0	0	0	0	0	0	0	0
-1.87892	-7.62095	Neurons	AACGAAACAAGTAGTA-1_SRR14252354			0	0	0	0	0	0	0	0
2.32084	-4.31564	Neurons	AACGAAACATAACCCA-1_SRR14252354			1.38536	0	0	0	0	0	0	0
-1.88839	13.776	NG/OPC	AACGAAAGTACACGTT-1_SRR14252354			0	0	0	0	0	0	0	0
1.21061	0.638533	Neurons	AACGAAAGTCAACCAT-1_SRR14252354			0	1.37258	0	0	0	0	0	1.37258
-10.2509	-1.63147	Oligodendrocytes	AACGAAAGTCGACTTA-1_SRR14252354			0	0	0	0	0	0	0	0
3.89649	0.920641	Neurons	AACGAAAGTTCAGTAC-1_SRR14252354			0	0	0	0	0	0	0	0
-11.0373	-1.6362	Oligodendrocytes	AACGGGAAGACGGTCA-1_SRR14252354			0	0	0	0	0	0	0	0
1.2665	-6.34809	Neurons	AACGGGAAGATTGTGA-1_SRR14252354			0	0	0	0	0	0	0	0
-3.09525	-4.45167	Neurons	AACGGGAAGTACTCGT-1_SRR14252354			0	1.58432	0	0	0	0	0	0
1.35943	3.66347	Neurons	AACGGGAGTATACGGG-1_SRR14252354			0	2.10154	0	0	0	0	0	0
-1.03931	4.33742	Neurons	AACGGGAGTTCGGACC-1_SRR14252354			0	2.12359	0	0	0	0	0	0
-0.587838	-9.16218	Neurons	AACGGGATCAGTCCGG-1_SRR14252354			2.26083	0	0	0	0	0	0	0
9.26996	7.13441	Tanycytes	AACGGGATCTGAATCG-1_SRR14252354			0	0	0	0	0	0	0	0
-0.543033	-9.22772	Neurons	AACGTCAAGCGACTTT-1_SRR14252354			1.23294	0	0	0	0	0	0	0
1.46343	-5.58395	Neurons	AACGTCAAGTAGCTCT-1_SRR14252354			1.96818	1.40581	0	0	0	0	0	1.40581
4.28624	-0.946266	Neurons	AACGTCAAGTCCCGAC-1_SRR14252354			0	0	0	0	0	0	0	0
3.06529	0.797418	Neurons	AACGTCACAATGGCAG-1_SRR14252354			0	0	0	0	0	0	0	0
-0.120467	-4.67564	Neurons	AACGTCACAATTGCCA-1_SRR14252354			1.36776	0	0	0	0	0	0	0
-2.93406	-0.0284294	Neurons	AACGTCACAGTAGAAT-1_SRR14252354			1.58803	0	0	0	0	0	0	0
-8.43178	5.85576	Immune	AACGTCAGTAACAGTA-1_SRR14252354			0	2.23508	0	0	0	0	0	0
-11.0973	-1.17598	Oligodendrocytes	AACGTCAGTTAAGCAA-1_SRR14252354			0	0	0	0	0	0	0	0
3.50167	1.17987	Neurons	AACGTCAGTTGAATCC-1_SRR14252354			0	0	0	0	1.44195	0	0	0
-0.517825	-3.62289	Neurons	AACGTCATCCATTCAT-1_SRR14252354			0	0	0	0	0	0	0	0
-2.77457	14.2579	NG/OPC	AACGTCATCCTGCTAC-1_SRR14252354			1.9751	0	0	0	0	0	0	0
-1.89553	-4.85874	Neurons	AACGTCATCGACATCA-1_SRR14252354			0	0	0	0	0	0	0	0
2.06474	-5.25661	Neurons	AACTTCTAGGTACAGC-1_SRR14252354			1.18248	0	0	0	0	0	0	0
1.22465	3.81285	Neurons	AACTTCTCACAGAGCA-1_SRR14252354			0	0	0	0	0	0	0	0
2.63225	0.291972	Neurons	AACTTCTCACAGCCTG-1_SRR14252354			0	0	0	0	0	0	0	0
2.66	-8.00773	Neurons	AACTTCTCACATTGTG-1_SRR14252354			1.61749	0	0	1.61749	0	0	0	0
-3.4277	3.42639	Neurons	AACTTCTCATATCGGT-1_SRR14252354			0	0	0	0	0	0	0	0
4.03936	-0.50908	Neurons	AAGAACAAGCAATTCC-1_SRR14252354			1.20786	0	0	0	1.20786	0	0	1.20786
3.21868	0.284341	Neurons	AAGAACAAGCTTAGTC-1_SRR14252354			1.3067	1.3067	0	0	0	0	0	0
12.1653	-0.289037	ParsTuber	AAGAACAAGTGGCCTC-1_SRR14252354			0	0	0	0	0	0	0	0
2.98622	0.296342	Neurons	AAGAACAGTACCTAAC-1_SRR14252354			0	0	0	0	0	0	0	0
-10.1343	-2.23486	Oligodendrocytes	AAGAACAGTTAAGACA-1_SRR14252354			0	0	0	0	0	0	0	0
3.9703	-4.63337	Neurons	AAGAACAGTTAGGAGC-1_SRR14252354			0	0	1.43557	0	0	0	0	0
-11.1708	-1.58223	Oligodendrocytes	AAGAACATCTAGGAAA-1_SRR14252354			0	0	0	0	0	0	0	0
2.88596	7.66136	Astrocytes	AAGACAAAGACCTCCG-1_SRR14252354			0	0	0	0	0	0	0	0
-10.6548	-2.64811	Oligodendrocytes	AAGACAACAACGATCT-1_SRR14252354			0	0	0	0	0	0	0	0
0.472204	-5.73858	Neurons	AAGACAACAATGAACA-1_SRR14252354			1.26559	0	0	0	0	0	0	0
-4.06217	-6.635	Neurons	AAGACAACAATTCGTG-1_SRR14252354			0	0	0	0	0	0	0	0
2.44646	-5.05127	Neurons	AAGACAACAGGCGTTC-1_SRR14252354			0	0	1.38885	0	0	0	0	0
1.45616	3.28978	Neurons	AAGACAACAGGTCCCA-1_SRR14252354			1.07606	0	0	0	1.07606	0	0	0
3.9546	-0.228387	Neurons	AAGACAAGTCCCGTGA-1_SRR14252354			1.07036	1.07036	0	0	0	0	0	0
-3.0184	-4.61915	Neurons	AAGACAAGTTAGTCGT-1_SRR14252354			0	0	0	0	0	0	1.50931	0
-1.85907	-5.84611	Neurons	AAGACAATCCCATACC-1_SRR14252354			0	0	0	0	0	0	0	0
-2.6546	-9.6002	Neurons	AAGACAATCCTGTACC-1_SRR14252354			0	0	0	0	0	0	0	0
-2.61072	3.07763	Neurons	AAGACTCAGAGGCCAT-1_SRR14252354			0	0	0	0	0	1.76598	0	1.76598
7.19444	-8.03912	Neurons	AAGACTCCACGAGGTA-1_SRR14252354		Cck.Vipr2.GABA-2	1.6975	0	0	1.6975	0	0	0	0
3.16048	-4.65629	Neurons	AAGACTCCAGAGAATT-1_SRR14252354			0	0	0	0	0	0	0	0
2.12365	-4.6478	Neurons	AAGACTCCATAGATGA-1_SRR14252354			0	0	0	0	0	0	0	0
-11.6348	-2.32579	Oligodendrocytes	AAGACTCGTGGTAATA-1_SRR14252354			0	2.35278	0	0	0	0	0	0
9.51125	7.03684	Tanycytes	AAGACTCTCACATCAG-1_SRR14252354			0	0	0	0	0	0	0	0
-11.2149	-1.31894	Oligodendrocytes	AAGACTCTCCAATGCA-1_SRR14252354			0	0	0	0	0	0	0	0
-4.03323	-5.16757	Neurons	AAGACTCTCGCCAGTG-1_SRR14252354			1.70741	0	0	0	0	0	0	0
-0.825546	-7.22137	Neurons	AAGACTCTCGGTCGAC-1_SRR14252354			0	0	0	0	0	0	0	0
-9.94867	-2.37438	Oligodendrocytes	AAGACTCTCTCCAAGA-1_SRR14252354			0	0	0	0	0	0	0	0
-11.2268	-2.28333	Oligodendrocytes	AAGATAGAGATTACCC-1_SRR14252354			0	0	0	0	0	0	0	0
3.56448	-0.55649	Neurons	AAGATAGAGGTCATAA-1_SRR14252354			0	0	0	0	0	0	0	0
4.20353	8.45718	Astrocytes	AAGATAGCAAGATCCT-1_SRR14252354			0	0	0	0	0	0	0	0
1.23649	-6.33249	Neurons	AAGATAGCAGCGCTTG-1_SRR14252354			0	0	0	0	0	0	0	0
3.02692	8.15388	Astrocytes	AAGATAGCAGTGTGGA-1_SRR14252354			2.12977	0	0	0	0	0	0	0
-11.4503	-0.88048	Oligodendrocytes	AAGATAGCATCTCATT-1_SRR14252354			1.9935	1.9935	0	0	0	0	0	0
3.71604	7.72928	Astrocytes	AAGATAGCATGTACGT-1_SRR14252354			0	0	0	0	0	0	0	0
0.742	-0.272915	Neurons	AAGATAGGTCGCATTA-1_SRR14252354			0	0	0	0	0	0	0	0
3.33274	-6.60972	Neurons	AAGCATCAGACCAAGC-1_SRR14252354			1.46148	1.46148	0	0	0	0	0	0
-0.463857	-5.30873	Neurons	AAGCATCCAACATCGT-1_SRR14252354			1.608	0	0	0	0	0	0	0
-3.04955	3.47734	Neurons	AAGCATCCATGACGTT-1_SRR14252354			1.73995	1.20852	0	0	0	0	0	0
7.65765	-7.33127	Neurons	AAGCATCCATGATAGA-1_SRR14252354		Fam122b.Vipr2.GABA-2	1.72463	0	0	0	0	0	0	2.69674
-1.58905	3.44408	Neurons	AAGCATCGTAGCGAGT-1_SRR14252354			0	1.61976	0	0	0	0	0	0
9.75615	8.58386	Tanycytes	AAGCATCGTAGTACGG-1_SRR14252354			0	0	0	0	0	0	2.1638	0
1.44443	1.70749	Neurons	AAGCATCGTTTACGAC-1_SRR14252354			0	0	0	0	0	0	0	0
0.713063	-3.65661	Neurons	AAGCCATAGATTAGCA-1_SRR14252354			0	0	0	0	0	0	0	0
-2.10222	13.775	NG/OPC	AAGCCATCAAGTGGCA-1_SRR14252354			0	0	0	0	0	0	0	0
-1.06782	3.77093	Neurons	AAGCCATCACATCCCT-1_SRR14252354			0	0	0	0	0	0	0	0
4.79127	7.71357	Astrocytes	AAGCCATCACGGGTAA-1_SRR14252354			0	0	0	0	0	0	0	0
-2.18245	-2.21705	Neurons	AAGCCATCAGCACACC-1_SRR14252354			0	1.67581	0	0	0	0	0	0
3.2791	-4.77843	Neurons	AAGCCATCAGCACAGA-1_SRR14252354			1.37899	0	0	0	0	0	0	0
-2.38554	-9.53184	Neurons	AAGCGAGAGGCCTAGA-1_SRR14252354			0	1.03422	0	0	0	0	0	0
5.62394	-1.18338	Neurons	AAGCGAGCAAGAGAGA-1_SRR14252354			0	0	0	0	0	0	0	0
0.873297	1.32052	Neurons	AAGCGAGCAGAACGCA-1_SRR14252354			1.56429	0	0	0	0	0	0	0
-3.54253	-6.07745	Neurons	AAGCGAGCAGCCGTTG-1_SRR14252354			0	0	0	0	0	0	0	0
3.35456	-0.953779	Neurons	AAGCGAGGTGACATCT-1_SRR14252354			0	1.90205	0	0	0	0	0	0
2.47001	0.211118	Neurons	AAGCGAGGTGTCCTAA-1_SRR14252354			1.43217	0	0	0	0	0	0	0
4.84497	-0.131162	Neurons	AAGCGAGGTTCACGAT-1_SRR14252354			0	0	0	0	0	0	0	0
0.0764578	-0.400367	Neurons	AAGCGAGGTTCCTAGA-1_SRR14252354			0	0	0	0	0	0	0	0
-2.75879	-6.05353	Neurons	AAGCGAGTCGTCGACG-1_SRR14252354			1.87515	0	0	0	0	0	0	0
2.15922	-6.52922	Neurons	AAGCGTTAGCGCCTAC-1_SRR14252354			1.84224	0	0	0	0	0	0	1.84224
2.19221	-2.1908	Neurons	AAGCGTTAGTGCTCAT-1_SRR14252354			0	1.1361	0	0	0	0	0	1.1361
-10.5412	-2.78303	Oligodendrocytes	AAGCGTTCAATTTCTC-1_SRR14252354			0	2.23136	0	0	0	0	0	0
-3.05641	14.5539	NG/OPC	AAGCGTTCAGGTCCGT-1_SRR14252354			0	0	0	0	0	0	0	0
0.563394	-5.39205	Neurons	AAGCGTTCATGTGACT-1_SRR14252354			0	1.8185	0	0	0	0	0	0
2.82317	8.05652	Astrocytes	AAGCGTTCATTATGCG-1_SRR14252354			0	0	0	0	0	0	0	0
-0.962127	4.3981	Neurons	AAGCGTTGTTATGGTC-1_SRR14252354			0	0	0	0	0	0	0	0
2.75	-5.85273	Neurons	AAGCGTTTCCCGAGGT-1_SRR14252354			0	0	0	0	0	0	0	0
-11.2033	-1.13248	Oligodendrocytes	AAGCGTTTCCCTTCCC-1_SRR14252354			0	0	0	0	0	0	0	0
-4.38554	-9.75468	Neurons	AAGCGTTTCTCGCGTT-1_SRR14252354			0	1.37566	0	0	0	0	0	0
-1.42951	-8.83805	Neurons	AAGGAATAGTACTGGG-1_SRR14252354			0	0	0	0	0	0	0	0
3.49437	-0.677936	Neurons	AAGGAATCAACCGGAA-1_SRR14252354			0	0	0	0	0	0	0	0
-12.184	-2.58572	Oligodendrocytes	AAGGAATCACGAGAAC-1_SRR14252354			0	2.15836	0	0	0	0	0	2.15836
-1.09854	-1.89862	Neurons	AAGGAATTCAGGGATG-1_SRR14252354			0	0	0	0	0	0	0	1.57271
2.93592	8.55642	Astrocytes	AAGGAATTCGGCACTG-1_SRR14252354			0	0	0	0	0	0	0	0
-1.27853	-4.48752	Neurons	AAGGTAAAGACCAAGC-1_SRR14252354			0	0	0	0	0	0	0	0
2.74681	0.381864	Neurons	AAGGTAAAGCTCGAAG-1_SRR14252354			0	1.28153	0	0	0	0	0	0
2.74439	8.27006	Astrocytes	AAGGTAACAACAAGTA-1_SRR14252354			0	0	0	0	0	0	0	0
-2.53073	-3.71176	Neurons	AAGGTAACAACCTAAC-1_SRR14252354			0	0	0	0	0	0	1.31322	0
0.599049	-3.05469	Neurons	AAGGTAACAATATCCG-1_SRR14252354			1.34655	1.34655	0	0	0	0	0	0
5.88991	-7.20192	Neurons	AAGGTAACAGAAGTGC-1_SRR14252354		Cck.Vipr2.GABA-2	0	0	0	0	0	0	0	2.20293
-3.93642	2.46688	Neurons	AAGGTAACAGGCTACC-1_SRR14252354			0	0	0	0	0	0	0	0
3.83272	-4.00252	Neurons	AAGGTAACATGAGAAT-1_SRR14252354			1.1331	0	1.65068	0	0	0	0	0
-8.07618	5.0194	Oligodendrocytes	AAGGTAACATGTGACT-1_SRR14252354			0	2.26392	0	0	0	0	0	0
4.20992	7.32866	Astrocytes	AAGTACCAGAGTGACC-1_SRR14252354			0	0	0	0	0	0	0	0
-12.7237	-2.53789	Oligodendrocytes	AAGTACCAGGATGAGA-1_SRR14252354			0	0	0	0	0	0	0	0
-3.32658	3.63079	Neurons	AAGTACCAGGCCATAG-1_SRR14252354			0	1.89529	0	0	0	0	0	0
-1.21543	3.46446	Neurons	AAGTACCCAAGTTTGC-1_SRR14252354			0	1.18295	0	0	0	0	0	0
-10.1468	-2.3274	Oligodendrocytes	AAGTACCCACTCACTC-1_SRR14252354			0	0	0	0	0	0	0	0
-4.01884	3.65826	Neurons	AAGTACCCATCGGTTA-1_SRR14252354			0	1.52684	0	0	0	0	0	0
-0.99682	-4.44671	Neurons	AAGTACCCATGTCTAG-1_SRR14252354			2.26934	0	0	0	0	0	0	0
-10.327	-2.39468	Oligodendrocytes	AAGTACCCATGTTACG-1_SRR14252354			0	0	0	0	0	0	0	0
-1.80572	0.890147	Neurons	AAGTACCGTAACTTCG-1_SRR14252354			0	0	0	0	0	0	0	0
3.04898	-6.60399	Neurons	AAGTACCGTAAGCTCT-1_SRR14252354			0	0	0	0	0	0	0	0
2.91593	-5.2927	Neurons	AAGTACCGTACCTAGT-1_SRR14252354			1.80777	0	0	0	0	0	0	0
2.45953	-4.764	Neurons	AAGTACCGTGCCTGCA-1_SRR14252354			1.37744	1.93578	0	0	0	0	0	0
-2.42132	2.2209	Neurons	AAGTACCTCAGTCTTT-1_SRR14252354			0	1.44442	0	0	0	0	0	0
-0.00479821	1.57798	Neurons	AAGTACCTCTAGAACC-1_SRR14252354			1.53279	1.53279	0	0	0	0	0	0
2.25099	-2.15282	Neurons	AAGTACCTCTTAGCTT-1_SRR14252354			0	0	0	0	0	0	0	0
-3.86389	3.40225	Neurons	AAGTCGTAGATGACAT-1_SRR14252354			0	0	0	0	0	1.6881	0	0
-3.96874	3.62149	Neurons	AAGTCGTAGATTTGCC-1_SRR14252354			0	1.32122	0	0	0	0	0	0
0.789785	-0.0437215	Neurons	AAGTCGTTCGCGCCAA-1_SRR14252354			0	0	0	0	0	0	0	0
-2.32813	-3.74848	Neurons	AAGTCGTTCGCGTGCA-1_SRR14252354			0	0	0	0	0	0	1.65752	0
-8.99638	6.38293	Immune	AAGTCGTTCTATCGCC-1_SRR14252354			0	0	0	0	0	0	0	0
5.17074	-0.922534	Neurons	AAGTGAAAGAGTAACT-1_SRR14252354			0	0	0	0	1.89122	0	0	0
-2.86876	1.12912	Neurons	AAGTGAAAGGGTTAGC-1_SRR14252354			0	0	0	0	0	0	0	0
4.60566	-5.60542	Neurons	AAGTGAAAGTTGCTCA-1_SRR14252354			0	0	0	0	0	0	0	0
-3.19905	0.815572	Oligodendrocytes	AAGTGAACAAAGACTA-1_SRR14252354			0	0	0	0	0	0	0	0
5.64368	-7.5337	Neurons	AAGTGAACACTTTATC-1_SRR14252354		Unassigned.Lhx1.GABA-2	0	0	0	0	0	0	0	0
-4.39447	-4.86515	Neurons	AAGTGAAGTCACTCTC-1_SRR14252354			0	0	1.54864	0	0	0	0	0
3.4191	-2.01116	Neurons	AAGTGAATCGATTGGT-1_SRR14252354			0	0	0	0	0	0	0	0
-2.57311	1.48651	Neurons	AAGTTCGAGCATCCCG-1_SRR14252354			0	0	0	0	0	0	0	0
5.19576	-2.54752	Neurons	AAGTTCGCAACGTAAA-1_SRR14252354			0	1.31342	0	0	0	0	0	0
-12.9148	-1.40203	Oligodendrocytes	AAGTTCGCACCTTCCA-1_SRR14252354			0	0	0	0	0	0	0	0
-10.7083	-0.304637	Oligodendrocytes	AAGTTCGCACGTGAGA-1_SRR14252354			0	0	0	0	0	0	0	0
3.25355	-5.84389	Neurons	AAGTTCGCAGTAGAGC-1_SRR14252354			0	0	0	0	0	0	0	0
3.10582	8.4229	Astrocytes	AAGTTCGTCCAGCAAT-1_SRR14252354			0	0	0	0	0	0	0	0
-1.66463	14.7223	NG/OPC	AAGTTCGTCTCCGCAT-1_SRR14252354			0	0	0	0	0	0	0	0
-4.10913	-5.01678	Neurons	AATAGAGAGACTCCGC-1_SRR14252354			0	0	0	0	0	0	0	0
-1.7151	1.26184	Neurons	AATAGAGAGGCAGGTT-1_SRR14252354			0	0	0	0	0	0	0	0
-10.3614	-2.79541	Oligodendrocytes	AATAGAGAGTAACCGG-1_SRR14252354			0	0	0	0	0	0	0	0
-0.760912	-6.96829	Neurons	AATAGAGAGTGTTCAC-1_SRR14252354			0	1.6456	0	0	0	0	0	0
-1.46397	-4.01825	Neurons	AATAGAGCAAGTGATA-1_SRR14252354			0	0	0	0	0	0	0	1.69423
1.35737	3.87819	Neurons	AATAGAGCAATTGGTC-1_SRR14252354			0	0	0	0	0	0	1.86034	0
2.74894	0.339309	Neurons	AATAGAGCACAAACGG-1_SRR14252354			0	0	0	0	1.15497	0	0	0
-1.02902	-7.12851	Neurons	AATAGAGCACCTATCC-1_SRR14252354			1.72538	0	0	0	0	0	0	0
-3.97104	3.07851	Neurons	AATAGAGCAGTCGGAA-1_SRR14252354			1.40256	1.40256	0	0	0	0	0	0
-5.15855	-10.0329	Neurons	AATAGAGGTAGTTCCA-1_SRR14252354			0	0	0	0	0	0	1.82808	0
0.678375	-5.87139	Neurons	AATAGAGGTTAACCTG-1_SRR14252354			0	0	0	0	0	0	0	0
7.88547	0.311413	Neurons	AATAGAGTCCATTTCA-1_SRR14252354			0	0	0	2.58182	0	0	1.96159	0
2.07559	2.40726	Neurons	AATCACGAGGCAATGC-1_SRR14252354			1.34845	0	0	0	0	0	1.90254	0
-10.3359	-2.22028	Oligodendrocytes	AATCACGAGGGCAACT-1_SRR14252354			0	0	0	0	0	0	0	0
3.6188	8.84256	Astrocytes	AATCACGAGTGCAGGT-1_SRR14252354			0	0	0	0	0	0	0	0
-1.34926	3.58367	Neurons	AATCACGCACCAGTTA-1_SRR14252354			0	0	0	0	0	1.54024	0	0
3.77843	6.66838	Astrocytes	AATCACGCATCATTTC-1_SRR14252354			0	0	0	0	0	0	0	0
-0.570798	-9.31634	Neurons	AATCACGCATTAAGCC-1_SRR14252354			0	0	0	0	0	0	0	0
0.701717	-5.8737	Neurons	AATCACGGTCTACGTA-1_SRR14252354			0	0	0	0	0	0	0	0
2.91602	8.7314	Astrocytes	AATCACGGTCTACTGA-1_SRR14252354			0	0	0	0	0	0	0	0
-5.22865	-10.1048	Neurons	AATCACGGTGCAAGAC-1_SRR14252354			0	0	0	0	0	0	0	0
1.59024	-5.07967	Neurons	AATCACGTCCGTTTCG-1_SRR14252354			1.30454	0	1.30454	0	0	0	0	0
-3.24963	1.29211	Neurons	AATCACGTCGCCACTT-1_SRR14252354			0	0	0	0	0	1.16398	0	0
9.21699	7.63002	Tanycytes	AATCGACAGAACAGGA-1_SRR14252354			0	0	0	0	0	0	0	0
-3.98389	-6.59593	Neurons	AATCGACAGATGGTCG-1_SRR14252354			0	0	0	0	0	0	0	0
-10.7737	-2.93781	Oligodendrocytes	AATCGACAGGTCGACA-1_SRR14252354			2.2152	0	0	0	0	0	0	0
-4.04186	3.50618	Neurons	AATCGACAGGTCGTAG-1_SRR14252354			0	0	0	0	0	1.36428	0	0
3.43456	8.70641	Astrocytes	AATCGACCAATAGGAT-1_SRR14252354			0	0	0	0	0	0	0	0
1.07488	-4.57349	Neurons	AATCGACCAGAGAAAG-1_SRR14252354			1.42325	0	0	0	0	0	0	0
4.19656	7.28365	Astrocytes	AATCGACCAGCAAGAC-1_SRR14252354			0	0	0	0	0	0	0	0
2.88404	-8.32602	Neurons	AATCGACCAGCCGGTT-1_SRR14252354			0	1.80649	0	0	0	0	0	0
-4.02937	2.56015	Neurons	AATCGACCAGTAGAAT-1_SRR14252354			0	0	0	0	0	0	0	0
8.56649	6.9162	Tanycytes	AATCGACCATAACTCG-1_SRR14252354			0	0	0	0	0	0	2.23434	0
-10.3857	-2.37341	Oligodendrocytes	AATCGACGTAGGCTGA-1_SRR14252354			0	0	0	0	0	0	0	0
3.71886	0.990612	Neurons	AATCGACGTTGCGGCT-1_SRR14252354			0	0	0	0	0	0	0	0
3.03486	-5.81574	Neurons	AATCGACGTTTGGCTA-1_SRR14252354			2.23248	0	0	0	0	0	0	0
-3.08667	0.640385	Neurons	AATCGACTCGTGGCGT-1_SRR14252354			0	1.30454	0	0	0	0	0	0
2.11899	-4.13982	Neurons	AATCGTGAGTAGGCCA-1_SRR14252354			0	0	0	0	0	0	0	0
-4.08683	2.55912	Neurons	AATCGTGAGTGAGTTA-1_SRR14252354			1.5955	0	0	0	0	0	0	0
8.91626	7.20234	Tanycytes	AATCGTGCAACCACAT-1_SRR14252354			0	0	0	0	0	0	0	0
3.34365	-6.60758	Neurons	AATCGTGCAAGACGGT-1_SRR14252354			0	0	0	0	0	0	0	0
-0.830772	-5.33856	Neurons	AATCGTGGTAATCAAG-1_SRR14252354			0	0	0	0	0	0	0	0
2.37612	-6.3617	Neurons	AATCGTGTCGTGCTCT-1_SRR14252354			0	0	0	0	0	0	0	0
-1.94136	-7.35001	Neurons	AATCGTGTCTATTGTC-1_SRR14252354			0	0	0	0	0	0	0	0
-1.11863	-7.24944	Neurons	AATGAAGAGTCAGCCC-1_SRR14252354			1.11763	0	1.63222	0	0	0	0	0
3.65526	0.0949543	Neurons	AATGAAGCAAACTAGA-1_SRR14252354			0	1.41659	0	0	1.41659	0	0	0
1.82131	-5.28509	Neurons	AATGAAGCACTAACCA-1_SRR14252354			0	1.5788	0	0	0	0	0	0
2.17581	-5.96502	Neurons	AATGAAGCAGGCATTT-1_SRR14252354			0	0	0	0	0	0	0	0
-4.11983	2.81674	Neurons	AATGAAGGTGCGGATA-1_SRR14252354			0	0	0	0	0	0	0	0
0.129842	-5.22325	Neurons	AATGAAGGTGGACCTC-1_SRR14252354			0	0	0	0	0	0	0	0
3.7424	-8.26586	Neurons	AATGAAGGTGTTGACT-1_SRR14252354			0	0	1.81076	0	0	0	0	0
1.07243	-5.55944	Neurons	AATGAAGTCAACCTCC-1_SRR14252354			1.85101	0	0	0	0	0	0	0
5.63688	-4.80039	Neurons	AATGAAGTCACGGAGA-1_SRR14252354		Arx.Lhx1.GABA-2	0	0	0	0	0	0	0	0
4.32118	7.68425	Astrocytes	AATGAAGTCACGGTCG-1_SRR14252354			0	0	0	0	0	0	0	0
-0.567334	-4.32256	Neurons	AATGAAGTCAGCCTCT-1_SRR14252354			0	1.88955	0	0	0	0	0	0
-1.61454	-4.64206	Neurons	AATGAAGTCAGTAGGG-1_SRR14252354			0	0	1.23901	0	0	0	0	0
-11.8802	-0.618812	Oligodendrocytes	AATGAAGTCATACGAC-1_SRR14252354			2.01968	0	0	0	0	0	0	0
-2.10623	-4.1393	Neurons	AATGACCAGAAGGGAT-1_SRR14252354			0	0	0	0	0	0	0	0
-2.48169	14.0692	NG/OPC	AATGACCAGAGTCTGG-1_SRR14252354			0	0	0	0	0	0	0	0
8.55907	6.62769	Tanycytes	AATGACCCAACCCTCT-1_SRR14252354			0	0	0	0	0	0	0	0
3.23978	-0.329723	Neurons	AATGACCCACTCAGAT-1_SRR14252354			0	0	0	0	0	0	0	0
-0.865573	-1.75539	Neurons	AATGACCCACTGAGTT-1_SRR14252354			0	1.49978	0	0	0	0	0	0
8.89775	7.18638	Tanycytes	AATGACCCAGATCCTA-1_SRR14252354			0	0	0	0	0	0	0	0
-1.53152	0.80491	Neurons	AATGACCCAGCGTGCT-1_SRR14252354			0	0	0	0	0	0	0	0
-2.91259	-4.27089	Neurons	AATGACCGTAACAGTA-1_SRR14252354			0	0	0	0	0	0	0	0
-5.71477	-1.30823	Neurons	AATGACCGTGCCAAGA-1_SRR14252354			0	1.1713	0	0	0	0	0	0
-11.6942	-1.38837	Oligodendrocytes	AATGACCGTGGCTGAA-1_SRR14252354			2.11681	0	0	0	0	0	0	0
-0.136401	-3.20353	Neurons	AATGACCGTTATTCTC-1_SRR14252354			0	0	0	0	0	0	0	0
9.60411	8.01004	Tanycytes	AATGACCGTTCTAACG-1_SRR14252354			1.80352	0	0	0	0	0	0	0
-11.0261	-0.929331	Oligodendrocytes	AATGACCTCACCATCC-1_SRR14252354			0	0	0	0	0	0	0	0
3.97791	-4.60127	Neurons	AATGACCTCCGAGCTG-1_SRR14252354			1.80713	0	0	0	0	0	0	0
2.94316	-5.44951	Neurons	AATGACCTCTCCGAGG-1_SRR14252354			1.19743	0	0	0	0	0	0	0
-1.72088	5.43685	Neurons	AATGCCAAGACCATTC-1_SRR14252354			0	0	0	0	0	1.18342	0	0
4.50224	7.03553	Astrocytes	AATGCCAAGCCTCGTG-1_SRR14252354			0	0	0	0	0	0	0	0
-10.3949	-1.80433	Oligodendrocytes	AATGCCACAAAGGTTA-1_SRR14252354			0	0	0	0	0	0	0	0
-0.188509	-4.47722	Neurons	AATGCCAGTCGTTATG-1_SRR14252354			0	0	0	0	0	0	0	2.01123
5.8754	-5.15568	Neurons	AATGCCAGTCTAATCG-1_SRR14252354		Cd24a.Lhx1.GABA-2	0	0	0	0	0	0	0	0
5.55659	7.8376	Astrocytes	AATGCCAGTGCCAAGA-1_SRR14252354			0	0	0	0	0	0	0	0
-0.982311	-3.35915	Neurons	AATGCCAGTGGTTCTA-1_SRR14252354			0	0	0	0	0	0	0	0
-12.7043	-1.12012	Oligodendrocytes	AATGCCATCGCTAGCG-1_SRR14252354			0	0	0	0	0	0	0	0
-3.46807	-8.40318	Neurons	AATGGAAAGAAACACT-1_SRR14252354			0	0	0	0	0	0	0	0
5.00528	-0.0454579	Neurons	AATGGAAAGGATTTCC-1_SRR14252354			0	0	0	0	0	0	0	0
3.81667	0.459013	Neurons	AATGGAACACATTGTG-1_SRR14252354			0	0	0	0	0	0	0	0
1.28493	-3.65	Neurons	AATGGAACACCGTGGT-1_SRR14252354			1.61232	0	0	0	0	0	0	0
-2.06849	8.7508	Neurons	AATGGAACACGTACTA-1_SRR14252354			0	0	0	0	1.4702	0	0	0
-9.96946	-2.02271	Oligodendrocytes	AATGGAACATGGAATA-1_SRR14252354			0	0	0	0	0	0	0	0
-0.898088	4.49358	Neurons	AATGGAAGTAAGGCCA-1_SRR14252354			0	0	0	0	0	0	0	0
3.39108	-9.29606	Neurons	AATGGAAGTACTTGTG-1_SRR14252354			0	0	2.18034	0	0	1.28549	0	0
4.55529	-5.30479	Neurons	AATGGAAGTCACGACC-1_SRR14252354		Arx.Lhx1.GABA-2	1.52684	1.52684	0	0	0	0	0	0
9.78984	-3.10527	Mural	AATGGAAGTGTTCATG-1_SRR14252354			0	0	0	0	0	0	0	0
-0.532077	-9.34831	Neurons	AATGGCTAGTCCCGAC-1_SRR14252354			1.45164	1.45164	0	0	0	0	0	0
1.44067	3.60117	Neurons	AATGGCTCAAGTGCTT-1_SRR14252354			0	1.49091	0	0	0	0	2.06462	0
4.56779	7.16097	Astrocytes	AATGGCTCAGCTGAGA-1_SRR14252354			0	0	0	0	0	0	0	0
-2.2944	2.03258	Neurons	AATGGCTCATACCATG-1_SRR14252354			0	1.45365	0	0	0	0	0	0
1.79864	-5.28122	Neurons	AATGGCTGTCACTCGG-1_SRR14252354			0	0	0	0	0	0	0	0
-4.58451	-4.75834	Neurons	AATGGCTTCAGCTTCC-1_SRR14252354			1.37899	0	0	0	0	0	0	0
1.68848	1.14718	Neurons	AATGGCTTCATGGCCG-1_SRR14252354			0	0	0	0	0	0	0	0
-10.7316	-1.27459	Oligodendrocytes	AATGGCTTCGACCACG-1_SRR14252354			0	0	0	0	0	0	0	0
-8.5946	6.23725	Immune	AATGGCTTCGAGTACT-1_SRR14252354			0	0	0	0	0	0	0	0
-0.0359315	1.53316	Neurons	AATTCCTAGCTAGAGC-1_SRR14252354			0	0	0	0	0	0	0	0
3.42177	-2.045	Neurons	AATTCCTAGGCAGCTA-1_SRR14252354			0	1.68612	0	0	0	0	0	0
2.68867	2.71155	Neurons	AATTCCTCAAACGGCA-1_SRR14252354			0	0	0	0	0	0	1.47981	0
1.36198	3.66185	Neurons	AATTCCTCAAATTAGG-1_SRR14252354			0	0	0	0	0	0	0	0
-10.2913	-0.642295	Oligodendrocytes	AATTCCTCAGGGATAC-1_SRR14252354			0	0	0	0	0	0	0	0
-2.07737	-3.44854	Neurons	AATTCCTCATAACGGG-1_SRR14252354			0	0	0	0	0	0	0	0
-11.6038	-2.61129	Oligodendrocytes	AATTCCTCATCCCACT-1_SRR14252354			0	2.24408	0	0	0	0	0	0
-1.86677	13.8466	NG/OPC	AATTCCTCATTGTCGA-1_SRR14252354			0	0	0	0	0	0	0	0
-11.0583	-0.978271	Oligodendrocytes	AATTCCTGTCACCACG-1_SRR14252354			0	0	0	0	0	0	0	0
-1.19391	-3.33282	Neurons	AATTCCTTCACTTATC-1_SRR14252354			0	0	0	0	0	0	0	0
5.00926	0.907132	Neurons	AATTCCTTCATGCCCT-1_SRR14252354			0	0	0	0	0	0	0	0
-11.3765	-2.3975	Oligodendrocytes	AATTTCCAGCGATGCA-1_SRR14252354			0	0	0	0	0	0	0	0
3.30613	0.800937	Neurons	AATTTCCAGCTAAGTA-1_SRR14252354			0	1.14787	0	0	0	0	0	0
4.11902	-0.925986	Neurons	AATTTCCCACAGAGAC-1_SRR14252354			0	0	0	0	0	0	0	0
-1.47452	-4.69411	Neurons	AATTTCCCATCCCACT-1_SRR14252354			1.6429	0	0	0	0	0	0	0
-11.0947	-2.66134	Oligodendrocytes	AATTTCCCATCTCAAG-1_SRR14252354			0	2.36318	0	0	0	0	0	0
-1.79854	-6.02802	Neurons	AATTTCCGTAGCTGAG-1_SRR14252354			0	0	0	0	0	0	0	0
3.64653	9.36074	Astrocytes	AATTTCCGTATGAGCG-1_SRR14252354			0	0	0	0	0	0	0	0
1.32283	-3.59525	Neurons	AATTTCCGTCTTCATT-1_SRR14252354			0	0	0	0	0	0	0	0
-12.5005	-1.01052	Oligodendrocytes	AATTTCCTCGAGTTGT-1_SRR14252354			0	0	0	0	0	0	0	0
1.79133	-6.32896	Neurons	ACAAAGAAGAATCGCG-1_SRR14252354			1.6483	0	0	0	0	0	0	0
-10.689	-0.6269	Oligodendrocytes	ACAAAGAAGCGGGTTA-1_SRR14252354			0	0	0	0	0	0	0	0
0.215468	-6.11744	Neurons	ACAAAGAAGGGAGGTG-1_SRR14252354			0	0	0	0	0	0	0	0
0.343524	-5.48339	Neurons	ACAAAGAAGTATAGGT-1_SRR14252354			0	0	0	0	0	0	0	0
-10.9048	-2.25314	Oligodendrocytes	ACAAAGACATACCGTA-1_SRR14252354			0	0	0	0	0	0	0	0
-2.37536	14.3812	NG/OPC	ACAAAGACATGTAACC-1_SRR14252354			0	1.91823	0	0	0	0	0	0
4.33337	-2.38127	Neurons	ACAAAGAGTCGAACAG-1_SRR14252354			0	1.80141	0	0	0	0	0	0
-1.42716	-13.5287	Neurons	ACAAAGAGTGTTGATC-1_SRR14252354			0	0	0	0	0	0	0	0
0.618731	-1.49326	Neurons	ACAAAGATCCTGGGTG-1_SRR14252354			0	0	0	0	0	0	0	0
1.00209	-6.92899	Neurons	ACAAAGATCGCAATTG-1_SRR14252354			1.61716	0	0	0	0	0	0	0
-0.744539	-6.49806	Neurons	ACAACCAAGGTGGCTA-1_SRR14252354			0	0	0	0	0	0	0	0
-0.527477	-9.40268	Neurons	ACAACCACAAGTACCT-1_SRR14252354			0	0	0	0	0	0	0	0
-1.25119	3.72697	Neurons	ACAACCACACTTCATT-1_SRR14252354			0	0	0	0	0	0	0	0
-11.1535	-1.08949	Oligodendrocytes	ACAACCACAGGTGTTT-1_SRR14252354			0	0	0	0	0	0	0	0
-9.96207	-1.14865	Oligodendrocytes	ACAACCAGTGCGAACA-1_SRR14252354			0	0	0	0	0	0	0	0
-11.1477	-1.16462	Oligodendrocytes	ACAACCATCAACTCTT-1_SRR14252354			0	0	0	0	0	0	0	0
-2.56812	4.66902	Neurons	ACAACCATCCATACTT-1_SRR14252354			0	1.4192	0	0	0	0	0	0
-3.9664	-9.86187	Neurons	ACAACCATCGCAGATT-1_SRR14252354			0	0	0	0	0	0	0	0
-11.3534	-1.77907	Oligodendrocytes	ACAACCATCTCTGAGA-1_SRR14252354			0	0	0	0	0	0	0	0
2.47446	-4.78412	Neurons	ACAAGCTAGACCTTTG-1_SRR14252354			1.10075	0	1.94866	0	0	0	0	0
5.29674	-1.32267	Neurons	ACAAGCTAGCACCTGC-1_SRR14252354			0	0	0	0	0	0	0	0
-2.18276	-2.71104	Neurons	ACAAGCTAGCTAGATA-1_SRR14252354			0	0	0	0	0	0	0	0
-0.66209	1.69696	Neurons	ACAAGCTAGTAAACTG-1_SRR14252354			0	1.41235	0	0	0	0	0	0
10.0226	-3.20171	Mural	ACAAGCTCAGCTTTCC-1_SRR14252354			0	2.72226	0	0	0	0	0	0
1.42428	3.63994	Neurons	ACAAGCTGTAGGAGTC-1_SRR14252354			0	0	0	0	0	0	0	0
1.56266	-5.15761	Neurons	ACAAGCTGTAGGGAGG-1_SRR14252354			0	0	0	0	0	0	0	0
4.20896	0.610384	Neurons	ACAAGCTGTTAAGTCC-1_SRR14252354			0	0	1.28871	0	0	0	0	0
-8.1163	4.96686	Oligodendrocytes	ACAAGCTGTTTACTGG-1_SRR14252354			0	0	0	0	0	0	0	0
-4.87272	8.57903	Fibroblast	ACAAGCTTCACGATCA-1_SRR14252354			0	0	0	0	0	0	0	0
1.46849	-4.33666	Neurons	ACAAGCTTCCACCCTA-1_SRR14252354			1.25205	0	0	0	0	0	0	0
-2.85434	3.52636	Neurons	ACAAGCTTCTGCATAG-1_SRR14252354			0	0	0	0	0	0	0	0
-2.5587	-5.53214	Neurons	ACAAGCTTCTGCCTCA-1_SRR14252354			0	0	0	0	0	0	2.09121	0
3.84129	-5.53874	Neurons	ACACAGTAGATCACTC-1_SRR14252354			0	0	0	0	0	0	0	0
-3.42309	-6.07686	Neurons	ACACAGTAGTGCACCC-1_SRR14252354			0	0	0	0	0	0	0	0
2.34375	-1.28866	Neurons	ACACAGTCAATCCTTT-1_SRR14252354			0.964261	0	0	0.964261	0	0	0	0
5.88797	-6.78949	Neurons	ACACAGTCAGCTGAAG-1_SRR14252354		Fam122b.Vipr2.GABA-2	0	0	0	0	0	0	0	0
1.41043	-5.3075	Neurons	ACACAGTCAGTCAGCC-1_SRR14252354			1.44392	0	0	0	0	0	0	0
-3.55814	-6.16793	Neurons	ACACAGTCATTAGGAA-1_SRR14252354			0	0	0	0	0	0	0	0
4.71437	0.443302	Neurons	ACACAGTGTAAGCAAT-1_SRR14252354			0	1.70446	0	0	0	0	0	0
-3.67529	-5.90892	Neurons	ACACAGTGTGCGAACA-1_SRR14252354			0	0	1.34592	0	0	0	0	0
3.27398	7.94123	Astrocytes	ACACAGTGTGTTTACG-1_SRR14252354			0	0	0	0	0	0	0	0
3.81209	-5.22688	Neurons	ACACAGTGTTGCCATA-1_SRR14252354			2.0161	0	0	0	0	0	0	0
-2.26316	-2.45792	Neurons	ACACAGTTCCTACGAA-1_SRR14252354			0	0	0	0	0	0	0	0
-5.74452	-1.39401	Neurons	ACACCAAAGCGTACAG-1_SRR14252354			0	0	0	0	0	0	0	0
-8.56933	6.10983	Immune	ACACCAACAAGGAGTC-1_SRR14252354			2.09902	0	0	0	0	0	0	0
-10.5997	-3.59522	Oligodendrocytes	ACACCAACACTCTCGT-1_SRR14252354			0	0	0	0	0	0	0	0
-13.4232	-2.04061	Oligodendrocytes	ACACCAACAGTCTCTC-1_SRR14252354			0	0	0	0	0	0	0	0
2.52251	-4.74225	Neurons	ACACCAAGTCCAGCAC-1_SRR14252354			1.94625	0	0	0	0	0	0	0
-0.750237	-9.04928	Neurons	ACACCAATCACTGTCC-1_SRR14252354			1.69988	0	0	0	0	0	0	0
3.9501	-0.33848	Neurons	ACACCAATCGGACTTA-1_SRR14252354			0	0	0	0	0	0	0	0
5.60789	-1.22267	Neurons	ACACCAATCTGATTCT-1_SRR14252354			0	0	0	0	0	0	0	0
6.1622	-4.86763	Neurons	ACACGCGAGCAGTAAT-1_SRR14252354		Cd24a.Lhx1.GABA-2	2.03168	0	0	0	0	0	0	0
-2.34193	4.81919	Neurons	ACACGCGCAACACGTT-1_SRR14252354			0	1.38923	0	0	0	0	0	0
-0.709183	-1.74603	Neurons	ACACGCGGTGTGTCGC-1_SRR14252354			0	0	0	0	0	0	0	0
-2.8265	-9.7418	Neurons	ACACTGAAGGCTCACC-1_SRR14252354			0	0	0	0	0	0	0	0
-1.10405	4.3105	Neurons	ACACTGAAGGTAAACT-1_SRR14252354			0	1.49225	0	0	0	0	0	0
3.76714	8.55512	Astrocytes	ACACTGAAGTGGAAAG-1_SRR14252354			0	0	0	0	0	0	0	0
-10.6799	-2.15364	Oligodendrocytes	ACACTGACAACTACGT-1_SRR14252354			0	0	0	0	0	0	0	0
-2.46974	1.75877	Neurons	ACACTGACAAGACAAT-1_SRR14252354			0	0	0	0	0	0	0	0
3.14215	1.12672	Neurons	ACACTGACACTGGCGT-1_SRR14252354			0	0.928307	0	0	0.928307	0	0	0
9.21111	6.9824	Tanycytes	ACACTGACATGGCGCT-1_SRR14252354			0	0	0	0	0	0	0	0
-1.1787	0.665678	Neurons	ACACTGACATGTCAGT-1_SRR14252354			0	0	0	0	0	0	0	0
4.01761	-0.919437	Neurons	ACACTGAGTCATCGGC-1_SRR14252354			0	1.49771	0	0	0	0	0	0
4.29929	7.17982	Astrocytes	ACACTGAGTGCCTACG-1_SRR14252354			0	0	0	0	0	0	0	0
-0.743466	0.572843	Neurons	ACACTGAGTTGCCAAT-1_SRR14252354			0	0	0	0	0	0	0	0
2.66022	0.239457	Neurons	ACACTGATCCCAACTC-1_SRR14252354			0	0	0	0	0	0	0	0
-3.11227	2.47258	Neurons	ACACTGATCCGGCTTT-1_SRR14252354			0	0	0	0	0	0	0	0
2.95058	-5.58287	Neurons	ACACTGATCGGAGATG-1_SRR14252354			2.92125	0	0	0	0	0	0	0
-3.63017	-6.25987	Neurons	ACAGAAAAGAATCCCT-1_SRR14252354			0	0	0	0	0	0	0	0
-2.70464	2.33213	Neurons	ACAGAAAAGGAATCGC-1_SRR14252354			0	0	0	0	0	0	0	0
3.665	7.64362	Astrocytes	ACAGAAAAGGTATAGT-1_SRR14252354			0	2.34507	0	0	0	0	0	0
2.72281	0.298133	Neurons	ACAGAAAAGGTTAAAC-1_SRR14252354			0	0	0	0	0	0	0	0
-3.28759	1.27541	Neurons	ACAGAAACACACGCCA-1_SRR14252354			0	0	0	0	0	0	0	0
1.57803	-5.64777	Neurons	ACAGAAAGTACTGCCG-1_SRR14252354			0	0	0	0	0	0	0	0
2.69566	-4.87886	Neurons	ACAGAAAGTATTCTCT-1_SRR14252354			0	0	0	1.34215	0	0	0	0
-3.07898	3.75366	Neurons	ACAGAAAGTCGTGGTC-1_SRR14252354			0	1.33674	0	0	0	0	0	0
5.06354	-6.39265	Neurons	ACAGAAATCATTCGGA-1_SRR14252354		Fam122b.Vipr2.GABA-2	0	0	0	0	0	0	0	0
-0.355803	-0.805884	Neurons	ACAGAAATCGAGCACC-1_SRR14252354			0	0	0	0	0	0	0	0
-0.84007	8.02378	Neurons	ACAGCCGAGTCTAGAA-1_SRR14252354			0	0	0	0	0	0	0	0
3.28412	7.63807	Astrocytes	ACAGCCGAGTCTGCAT-1_SRR14252354			0	0	0	0	0	0	0	0
3.77353	-9.42465	Neurons	ACAGCCGCAAAGCTCT-1_SRR14252354			1.188	0	1.188	0	0	0	0	0
-11.3093	-1.32264	Oligodendrocytes	ACAGCCGCAAGAAACT-1_SRR14252354			0	0	0	0	0	0	0	0
-12.8158	-2.3119	Oligodendrocytes	ACAGCCGCAATGTTGC-1_SRR14252354			0	0	0	0	0	0	0	0
-2.27821	-2.54817	Neurons	ACAGCCGCAGCTGAAG-1_SRR14252354			0	0	0	0	0	0	0	0
1.56482	-0.46269	Neurons	ACAGCCGCATGGAGAC-1_SRR14252354			0	1.56072	0	0	0	0	0	0
-8.5633	6.04871	Immune	ACAGCCGGTCCGGCAT-1_SRR14252354			0	2.19865	0	0	0	0	0	0
6.33568	-13.9049	Endothelial	ACAGCCGGTTTAGACC-1_SRR14252354			0	0	0	0	0	0	0	0
-5.1342	-10.029	Neurons	ACAGCCGTCCAGCTCT-1_SRR14252354			0	1.37544	0	0	0	0	0	0
3.16764	0.918509	Neurons	ACAGGGAAGACGGATC-1_SRR14252354			0	0	0	0	1.69423	0	0	0
3.9235	7.58877	Astrocytes	ACAGGGAAGATCCGAG-1_SRR14252354			0	0	0	0	0	0	0	0
4.31887	7.23388	Astrocytes	ACAGGGAAGCAACAGC-1_SRR14252354			0	0	0	0	0	0	0	0
7.8643	-6.29196	Neurons	ACAGGGACACCTGCTT-1_SRR14252354		Vip.Vipr2.GABA-2	0	1.56849	0	1.56849	0	0	0	1.56849
-11.2285	-0.726977	Oligodendrocytes	ACAGGGAGTCTTAGTG-1_SRR14252354			0	0	0	0	0	0	0	0
-10.8225	-1.64103	Oligodendrocytes	ACAGGGAGTGATGGCA-1_SRR14252354			0	0	0	0	0	0	0	0
3.44345	-1.79733	Neurons	ACAGGGAGTGGAACCA-1_SRR14252354			0	0	0	0	0	0	0	0
-2.08159	-7.14424	Neurons	ACAGGGAGTGTTACTG-1_SRR14252354			0	0	0	0	0	0	0	0
3.845	-4.5317	Neurons	ACAGGGATCACATTGG-1_SRR14252354			0	0	0	0	0	0	0	0
1.187	-5.724	Neurons	ACAGGGATCACCTCGT-1_SRR14252354			0	0	0	0	0	0	0	0
2.67835	0.358858	Neurons	ACAGGGATCATGTCTT-1_SRR14252354			1.24814	1.24814	0	0	0	0	0	0
0.858196	-0.846198	Neurons	ACATCCCAGACCAAGC-1_SRR14252354			0	1.40837	0	0	0	0	0	0
0.340103	-5.9034	Neurons	ACATCCCAGGTTCACT-1_SRR14252354			0	0	0	0	0	0	0	0
-3.97022	2.89224	Neurons	ACATCCCCAAGGTCTT-1_SRR14252354			0	0.96386	0	0	0	0	0	0
2.16329	-0.421363	Neurons	ACATCCCCACGTCGTG-1_SRR14252354			0	0	0	0	0	0	0	0
-0.609913	-7.78007	Neurons	ACATCCCCACTTGGGC-1_SRR14252354			1.88409	0	0	0	0	0	0	0
-10.7746	-0.669198	Oligodendrocytes	ACATCCCCAGAGACTG-1_SRR14252354			0	0	0	0	0	0	0	0
4.00914	-8.13597	Neurons	ACATCCCGTCCTGTTC-1_SRR14252354			0	0	0	0	0	0	0	0
-10.0443	-0.83286	Oligodendrocytes	ACATCCCGTTACACAC-1_SRR14252354			0	0	0	0	0	0	0	0
3.14334	7.91727	Astrocytes	ACATCCCTCAGCAATC-1_SRR14252354			0	0	0	0	0	0	0	0
1.65176	-5.81869	Neurons	ACATCCCTCATTCACT-1_SRR14252354			0	0	0	0	0	0	0	0
1.1708	-5.56075	Neurons	ACATCCCTCCAGTTCC-1_SRR14252354			2.54272	0	0	0	0	0	0	0
3.89459	0.896688	Neurons	ACATCCCTCTACACAG-1_SRR14252354			0	0	0	0	0	0	0	0
-11.9843	-1.09332	Oligodendrocytes	ACATCCCTCTCGCTTG-1_SRR14252354			0	0	0	0	0	0	0	2.27324
-2.73439	1.44592	Neurons	ACATCGAAGAGACAAG-1_SRR14252354			0	0	0	0	0	0	0	0
-3.932	-5.28255	Neurons	ACATCGAAGCTACTGT-1_SRR14252354			0	0	0	0	0	0	0	0
5.51321	-1.03183	Neurons	ACATCGAAGTGGTTAA-1_SRR14252354			0	1.73148	0	0	0	0	0	0
1.74454	-4.86998	Neurons	ACATCGACAACCCTCT-1_SRR14252354			0	0	0	0	0	0	0	0
3.32286	7.51325	Astrocytes	ACATCGACAACTCGTA-1_SRR14252354			0	1.76317	0	0	0	0	0	0
2.04709	-6.66437	Neurons	ACATCGAGTAAGCTCT-1_SRR14252354			1.69387	0	0	0	0	0	0	0
3.67022	-4.47471	Neurons	ACATCGATCCGATTAG-1_SRR14252354			1.84426	0	0	0	0	0	0	0
3.48328	-2.00192	Neurons	ACATGCAAGCTAGATA-1_SRR14252354			0	1.62041	0	0	0	0	0	0
-3.68358	-5.91372	Neurons	ACATGCAAGTTAGTGA-1_SRR14252354			1.63854	0	0	0	0	0	0	0
1.99181	-5.32466	Neurons	ACATGCAAGTTGCTGT-1_SRR14252354			1.39089	1.39089	0	0	0	0	0	0
1.51978	3.76058	Neurons	ACATGCACAACCTAAC-1_SRR14252354			1.54168	0	0	0	0	0	1.54168	0
-8.15278	5.97659	Immune	ACATGCAGTAGACAAT-1_SRR14252354			0	2.6537	0	0	0	0	0	0
-10.5539	-0.965897	Oligodendrocytes	ACATGCATCATTCTTG-1_SRR14252354			0	0	0	0	0	0	0	0
3.88353	-4.31637	Neurons	ACATGCATCCTATTTG-1_SRR14252354			1.07543	1.07543	0	0	0	0	0	0
4.18545	7.95161	Astrocytes	ACATTTCAGACTCTTG-1_SRR14252354			0	0	0	0	0	0	0	0
1.31976	3.69255	Neurons	ACATTTCAGTACAGCG-1_SRR14252354			0	0	0	0	0	0	1.08403	0
-10.0138	-1.49986	Oligodendrocytes	ACATTTCCAGCGTAGA-1_SRR14252354			0	0	0	0	0	0	0	0
-0.512564	-3.8757	Neurons	ACATTTCCAGCTGGTC-1_SRR14252354			0	1.19197	0	0	0	0	0	0
1.40433	0.69615	Neurons	ACATTTCCAGTTAGGG-1_SRR14252354			0	2.15882	1.26797	0	0	0	0	0
-1.04623	4.32922	Neurons	ACATTTCCATCATTGG-1_SRR14252354			0	0	0	0	0	0	0	0
-1.05348	3.55403	Neurons	ACATTTCCATCGCCTT-1_SRR14252354			1.92195	0	0	0	0	0	0	0
1.63081	-5.75999	Neurons	ACATTTCGTACAGTAA-1_SRR14252354			1.36039	0	0	0	0	0	0	0
-10.8241	-2.39326	Oligodendrocytes	ACATTTCGTGAATGAT-1_SRR14252354			0	0	0	0	0	0	0	0
4.79522	-1.09618	Neurons	ACATTTCGTTTACACG-1_SRR14252354			0	0.919603	0	0	0	0	0	0
-2.50348	4.88269	Neurons	ACATTTCTCCTCTCGA-1_SRR14252354			0	0	0	0	0	0	1.66339	0
-7.8803	6.0274	Immune	ACCAAACCAAATTGGA-1_SRR14252354			1.13424	1.13424	0	0	0	0	0	0
-2.92535	0.000244948	Neurons	ACCAAACCAGGCCTGT-1_SRR14252354			0	1.92021	0	0	0	0	0	0
-2.11172	-6.808	Neurons	ACCAAACGTACCCAGC-1_SRR14252354			0	0	0	0	0	0	0	0
-1.80293	14.8083	NG/OPC	ACCAAACGTCAGACTT-1_SRR14252354			0	0	0	0	0	0	0	0
-10.9759	-1.16566	Oligodendrocytes	ACCAAACTCACCTCTG-1_SRR14252354			0	0	0	0	0	0	0	0
3.76886	-9.43469	Neurons	ACCAAACTCTCGGGAC-1_SRR14252354			0	0	1.88836	0	0	0	0	0
-11.6473	-1.92965	Oligodendrocytes	ACCAACAAGCTGACCC-1_SRR14252354			0	2.25089	0	0	0	0	0	0
2.22563	2.73592	Neurons	ACCAACAAGGCACGAT-1_SRR14252354			0	0	0	0	0	0	1.39089	0
-0.461285	1.85635	Neurons	ACCAACACAACTCATG-1_SRR14252354			0	0	0	0	0	0	0	0
3.79581	0.3789	Neurons	ACCAACACAGTCGCAC-1_SRR14252354			0	1.30906	0	0	0	0	0	0
1.09104	-2.91975	Neurons	ACCAACAGTAGTCGGA-1_SRR14252354			0	0	0	0	0	0	0	0
1.03831	-3.91904	Neurons	ACCAACAGTGAACTAA-1_SRR14252354			0	0	0	0	0	0	0	0
3.16831	8.78474	Astrocytes	ACCAACATCAATCTTC-1_SRR14252354			0	0	0	0	0	0	0	0
4.7436	-5.53769	Neurons	ACCAACATCACTAGCA-1_SRR14252354		Arx.Lhx1.GABA-2	0	1.37854	0	0	0	0	0	0
2.50088	-5.74868	Neurons	ACCAACATCCGCGAGT-1_SRR14252354			1.24655	0	0	0	0	0	0	0
4.93102	-0.0870952	Neurons	ACCAACATCTCTCGCA-1_SRR14252354			0	0	0	0	0	0	0	0
3.07253	-0.0822071	Neurons	ACCACAAAGTGAGGCT-1_SRR14252354			0	0	0	0	1.72576	0	0	1.72576
2.53507	-8.10096	Neurons	ACCACAACACGGGTAA-1_SRR14252354			0	0	0	0	0	0	0	0
-0.677281	-9.14091	Neurons	ACCACAAGTCGAAGCA-1_SRR14252354			1.17872	0	0	0	0	0	0	0
-8.45726	6.01874	Immune	ACCACAAGTGATACTC-1_SRR14252354			0	2.25241	0	0	0	0	0	0
4.63356	0.532147	Neurons	ACCACAATCTGCGGCA-1_SRR14252354			1.66304	1.66304	0	0	0	0	0	0
-12.5553	-1.08229	Oligodendrocytes	ACCATTTCAAGGGTCA-1_SRR14252354			0	0	0	0	0	0	0	0
-1.76982	5.5684	Neurons	ACCATTTCAAGTCCAT-1_SRR14252354			0	1.48825	0	0	0	0	0	0
-3.60346	-8.48916	Neurons	ACCATTTGTTCTCCTG-1_SRR14252354			1.20295	0	0	0	0	0	0	0
-2.32081	1.862	Neurons	ACCATTTTCAGGAAGC-1_SRR14252354			1.63821	0	0	0	0	0	0	0
-2.43043	-9.73802	Neurons	ACCATTTTCAGGGATG-1_SRR14252354			0	0	0	0	0	0	0	0
-1.23871	1.97743	Neurons	ACCCAAAAGAACTTCC-1_SRR14252354			1.66218	1.14275	0	0	0	0	0	0
-1.74472	5.52679	Neurons	ACCCAAAAGACGACTG-1_SRR14252354			0	1.63454	0	1.63454	0	0	0	0
-1.90833	3.83402	Neurons	ACCCAAAAGGCAGTCA-1_SRR14252354			1.81419	1.81419	0	0	0	0	0	0
0.140534	-3.02709	Neurons	ACCCAAAAGGGAGGTG-1_SRR14252354			0	1.3455	0	0	0	0	0	0
4.03115	-1.58582	Neurons	ACCCAAACACTTACAG-1_SRR14252354			0	0.983022	0	0	0	0	0	0
-3.72735	3.24433	Neurons	ACCCAAACAGACAATA-1_SRR14252354			0	0	0	0	0	0	0	0
3.42166	7.43075	Astrocytes	ACCCAAACATCGTCCT-1_SRR14252354			0	0	0	0	0	0	0	0
4.17608	6.79387	Astrocytes	ACCCAAATCCCAATAG-1_SRR14252354			0	0	0	0	0	0	0	0
2.95095	8.6977	Astrocytes	ACCCAAATCGGCGATC-1_SRR14252354			0	0	0	0	0	0	0	0
-0.389384	-3.91709	Neurons	ACCCAAATCGTAGGAG-1_SRR14252354			1.23918	0	0	0	0	0	0	0
-11.4923	-2.09139	Oligodendrocytes	ACCCTCAAGCACTCCG-1_SRR14252354			0	0	0	0	0	0	0	0
-2.24589	-6.3721	Neurons	ACCCTCAAGCTCTTCC-1_SRR14252354			0	0	0	0	0	0	1.2345	0
1.20987	-1.06408	Neurons	ACCCTCACAACTGCCG-1_SRR14252354			0	0	0	0	0	0	0	0
-10.9575	-0.192317	Oligodendrocytes	ACCCTCACACACCGCA-1_SRR14252354			0	0	0	0	0	0	0	0
0.253833	-5.78062	Neurons	ACCCTCACATCGTTCC-1_SRR14252354			0	0	0	0	0	0	0	0
-1.17065	14.2858	NG/OPC	ACCCTCACATGAGGGT-1_SRR14252354			0	0	0	0	0	0	0	0
-11.5986	-1.33613	Oligodendrocytes	ACCCTCACATGAGTAA-1_SRR14252354			0	0	0	0	0	0	0	0
1.41648	-4.10457	Neurons	ACCCTCAGTATTGAGA-1_SRR14252354			0	0	0	0	0	0	0	0
2.57008	-8.03431	Neurons	ACCCTCAGTTGCACGC-1_SRR14252354			1.50276	0	0	0	0	0	0	0
0.871771	-5.44942	Neurons	ACCCTCATCAAGAATG-1_SRR14252354			0	0	0	0	0	0	0	0
-11.3609	-0.231811	Oligodendrocytes	ACCCTCATCACTTGGA-1_SRR14252354			0	0	0	0	0	0	0	0
-3.15647	3.58577	Neurons	ACCCTCATCATCTGTT-1_SRR14252354			0	1.64357	0	0	0	0	0	0
-3.06936	0.141893	Neurons	ACCCTCATCCCAAGCG-1_SRR14252354			0	1.23467	0	0	0	0	0	0
-1.717	5.48384	Neurons	ACCCTTGAGAGAATCT-1_SRR14252354			0	0	0	0	0	0	0	0
-1.91922	1.09224	Neurons	ACCCTTGAGAGTTCGG-1_SRR14252354			0	0	0	0	0	0	0	0
3.67285	7.64597	Astrocytes	ACCCTTGAGGATAATC-1_SRR14252354			0	0	0	0	0	0	0	0
1.87125	-5.26685	Neurons	ACCCTTGAGGTGCCTC-1_SRR14252354			1.26815	0	0	0	0	0	0	0
3.73836	7.18034	Astrocytes	ACCCTTGCAAGACTGG-1_SRR14252354			0	0	0	0	0	0	0	0
-2.62335	0.261662	Neurons	ACCCTTGCAGAATCGG-1_SRR14252354			0	1.42469	0	0	0	0	0	0
0.637962	-1.46748	Neurons	ACCCTTGCAGTCTACA-1_SRR14252354			0	1.85418	0	0	0	0	0	0
-1.97828	8.84981	Neurons	ACCCTTGCATCACAGT-1_SRR14252354			0	1.14377	0	0	1.14377	0	0	0
-2.89445	-0.200081	Neurons	ACCCTTGGTATGGGAC-1_SRR14252354			0	1.33447	0	0	0	0	0	0
-1.68241	5.40603	Neurons	ACCCTTGGTATGTCTG-1_SRR14252354			0	0	0	0	0	0	0	0
-4.14212	2.64959	Neurons	ACCCTTGGTCTCACAA-1_SRR14252354			0	0	0	0	0	0	0	0
1.77753	-3.60341	Neurons	ACCCTTGTCACTCCGT-1_SRR14252354			0	0	0	0	1.64729	0	0	0
4.59904	0.579318	Neurons	ACCGTTCAGGACGCTA-1_SRR14252354			0	0	0	0	0	0	0	0
1.53896	-5.39808	Neurons	ACCGTTCCACGGTGAA-1_SRR14252354			0	0	0	0	0	0	0	0
0.499583	-3.72809	Neurons	ACCGTTCCACTATGTG-1_SRR14252354			1.63322	0	0	0	0	0	0	0
-3.91831	3.29681	Neurons	ACCGTTCCAGGTATGG-1_SRR14252354			0	0	0	0	0	1.53422	0	0
-10.4695	-2.82863	Oligodendrocytes	ACCGTTCGTACTAAGA-1_SRR14252354			0	0	2.05655	0	0	0	0	0
-10.9618	-0.700727	Oligodendrocytes	ACCGTTCGTTACCCTC-1_SRR14252354			0	0	0	0	2.07796	0	0	0
2.99733	0.429709	Neurons	ACCGTTCTCCACAGGC-1_SRR14252354			0	0	0	0	0	0	0	0
3.48931	-5.26284	Neurons	ACCGTTCTCCCTCTAG-1_SRR14252354			1.00095	0	0	0	0	0	0	0
-1.02116	-2.15683	Neurons	ACCGTTCTCTCCTGCA-1_SRR14252354			0	0	0	0	0	0	0	0
3.64821	0.692978	Neurons	ACCTACCAGAGCCATG-1_SRR14252354			0	0	0	0	0	0	0	0
-8.39298	6.02114	Immune	ACCTACCAGTTCCAGT-1_SRR14252354			0	0	0	0	0	0	0	0
3.56359	6.62349	Astrocytes	ACCTACCCAACCCGCA-1_SRR14252354			0	1.63988	0	0	0	0	0	0
-2.46737	1.22738	Neurons	ACCTACCCACAGCTTA-1_SRR14252354			0	0	0	0	0	0	0	0
-1.6896	1.65917	Neurons	ACCTACCCATCGGAAG-1_SRR14252354			0	0	0	0	0	0	0	0
-2.72073	2.94948	Neurons	ACCTACCGTAATTAGG-1_SRR14252354			0	0	0	0	0	0	0	0
2.04185	-5.45238	Neurons	ACCTACCGTACTCCCT-1_SRR14252354			2.29863	0	0	0	0	0	0	0
-1.01163	1.21216	Neurons	ACCTACCGTGCAAGAC-1_SRR14252354			0	0	0	0	0	0	0	0
7.41525	-6.82533	Neurons	ACCTACCGTTACCGTA-1_SRR14252354		Vip.Vipr2.GABA-2	0	0	0	0	0	0	0	3.41931
2.08651	-5.99296	Neurons	ACCTACCTCATTCATC-1_SRR14252354			1.1489	0	0	0	0	0	0	0
9.17878	7.96766	Tanycytes	ACCTACCTCCAATCTT-1_SRR14252354			0	0	0	0	0	0	0	0
-1.15122	-5.72867	Neurons	ACCTGAAAGGACAGTC-1_SRR14252354			0	0	0	0	0	0	0	0
2.25793	-2.17078	Neurons	ACCTGAAAGTATGGCG-1_SRR14252354			0	0	0	0	0	0	0	0
-4.033	3.6458	Neurons	ACCTGAACAGAGACTG-1_SRR14252354			0	0	0	0	0	1.36493	0	0
-0.108776	-6.50556	Neurons	ACCTGAACAGCAGACA-1_SRR14252354			1.08468	0	0	0	0	0	0	0
-2.15201	-3.54909	Neurons	ACCTGAATCATAGCAC-1_SRR14252354			0	0	0	0	0	0	2.02461	0
-1.94878	-0.0566618	Neurons	ACCTGAATCTCTGACC-1_SRR14252354			0	2.13731	0	0	0	0	0	0
-4.51206	8.35017	Fibroblast	ACCTGTCAGGCCTGCT-1_SRR14252354			0	1.78101	0	0	0	0	0	0
3.50056	9.28737	Astrocytes	ACCTGTCAGTATGGCG-1_SRR14252354			0	0	0	0	0	0	0	0
-8.33694	6.04907	Immune	ACCTGTCCAACGCATT-1_SRR14252354			0	2.29221	0	0	0	0	0	0
1.34633	-6.25477	Neurons	ACCTGTCCATCGTGGC-1_SRR14252354			0	0	0	0	0	0	0	0
-1.41618	-9.21571	Neurons	ACCTGTCGTACTAACC-1_SRR14252354			0	0	0	0	0	0	0	0
-0.653824	-3.70341	Neurons	ACCTGTCGTTCTCGTC-1_SRR14252354			0	0	0	0	0	0	0	0
-2.99374	0.681397	Neurons	ACCTGTCTCACGTCCT-1_SRR14252354			0	1.05438	0	0	0	0	0	0
1.91211	-6.107	Neurons	ACCTGTCTCCTCACCA-1_SRR14252354			1.29081	0	0	0	0	0	0	0
2.31734	-2.10545	Neurons	ACCTGTCTCGGTGTTA-1_SRR14252354			0	0	0	0	0	0	0	0
-3.65545	-9.86696	Neurons	ACCTGTCTCGTTGTGA-1_SRR14252354			0	0	0	0	0	0	0	0
2.76045	0.715061	Neurons	ACGATCACACTACCCT-1_SRR14252354			0	0	0	0	0	0	0	0
-8.3033	6.26517	Immune	ACGATCACAGACAATA-1_SRR14252354			0	0	0	0	0	0	0	0
-3.08344	4.1644	Neurons	ACGATCACAGCCCAGT-1_SRR14252354			0	1.8082	0	0	0	0	0	0
-0.0279667	-0.489	Neurons	ACGATCACAGCGCTTG-1_SRR14252354			0	0	0	0	0	0	0	0
5.70856	-6.86013	Neurons	ACGATCACATAGTCAC-1_SRR14252354		Cck.Vipr2.GABA-2	0	0	0	0	0	0	0	0
-4.5629	-10.1367	Neurons	ACGATCACATGAAAGT-1_SRR14252354			0	0	0	0	0	0	0	0
3.18298	8.34428	Astrocytes	ACGATCAGTAACATGA-1_SRR14252354			0	0	0	0	0	0	0	0
-10.9213	-1.41997	Oligodendrocytes	ACGATCATCAGTCATG-1_SRR14252354			2.31821	0	0	0	0	0	0	0
-2.29946	2.46196	Neurons	ACGATCATCTATTCGT-1_SRR14252354			0	1.31521	0	0	0	0	0	0
2.25649	-0.16183	Neurons	ACGATCATCTGGGCAC-1_SRR14252354			0	0.755856	0	0	0	0	0	0
-10.3231	-1.31826	Oligodendrocytes	ACGATGTAGATGTTGA-1_SRR14252354			0	0	0	0	0	0	0	0
4.38355	-2.11469	Neurons	ACGATGTAGCCAAGCA-1_SRR14252354			0	1.27165	0	0	0	0	0	0
-3.63695	-6.00616	Neurons	ACGATGTAGGTTGTTC-1_SRR14252354			0	0	0	0	0	0	0	0
-2.22827	1.92619	Neurons	ACGATGTAGTCCCAGC-1_SRR14252354			0	0	0	0	0	1.31701	0	0
-10.0835	-0.546573	Oligodendrocytes	ACGATGTCAAGCCCAC-1_SRR14252354			0	0	0	0	0	0	0	0
3.44248	7.92549	Astrocytes	ACGATGTGTCGCCTAG-1_SRR14252354			0	0	0	0	0	0	0	0
-0.087945	-4.01779	Neurons	ACGATGTGTGCTCTCT-1_SRR14252354			0	1.7357	0	0	0	0	0	1.7357
4.24787	-4.97863	Neurons	ACGATGTTCTGACAGT-1_SRR14252354		Arx.Lhx1.GABA-2	0	0	0	0	0	0	0	0
-8.23433	6.12752	Immune	ACGCACGAGATTAGTG-1_SRR14252354			0	0	0	0	0	0	1.74852	0
-10.4987	-3.48184	Oligodendrocytes	ACGCACGAGGCCTTGC-1_SRR14252354			0	0	0	0	0	0	0	0
3.87716	6.90657	Astrocytes	ACGCACGAGTCACTAC-1_SRR14252354			0	0	0	0	0	0	0	0
-10.7002	-1.92411	Oligodendrocytes	ACGCACGCAGTCAGCC-1_SRR14252354			0	0	0	0	0	0	0	0
2.26546	2.76159	Neurons	ACGCACGTCCGTATAG-1_SRR14252354			0	1.48786	0	0	0	0	0	0
-1.34524	1.68261	Neurons	ACGCACGTCCTTCAGC-1_SRR14252354			0	0	0	0	0	0	0	0
-0.592644	-4.968	Neurons	ACGCACGTCGCAGTGC-1_SRR14252354			0	0	0	0	0	0	0	0
4.54261	-5.02794	Neurons	ACGGAAGAGATGACCG-1_SRR14252354		Arx.Lhx1.GABA-2	0	0	0	0	0	0	0	0
3.25024	0.275933	Neurons	ACGGAAGAGTACGTCT-1_SRR14252354			0	0	0	0	0	0	0	0
1.60266	-5.34756	Neurons	ACGGAAGAGTTGTCGT-1_SRR14252354			2.31163	0	0	0	0	0	0	0
-3.20204	-8.29761	Neurons	ACGGAAGCACAAGTTC-1_SRR14252354			0	0	0	0	0	0	0	0
-0.423059	-0.296769	Neurons	ACGGAAGCACGTGTGC-1_SRR14252354			1.85259	0	0	0	0	0	0	0
2.88691	-8.24188	Neurons	ACGGAAGGTAGTTAGA-1_SRR14252354			1.50657	1.50657	0	0	0	0	0	0
4.24742	-5.27874	Neurons	ACGGAAGGTATCCCAA-1_SRR14252354		Arx.Lhx1.GABA-2	0	0	0	0	0	0	0	0
4.1411	-1.21674	Neurons	ACGGAAGTCAGAACCT-1_SRR14252354			0	1.41873	0	0	0	0	0	0
-1.08108	7.98449	Neurons	ACGGAAGTCGAGATAA-1_SRR14252354			0	0	0	0	0	0	0	0
3.60148	0.429669	Neurons	ACGGGTCAGCTCGCAC-1_SRR14252354			0	1.71391	0	0	0	0	0	0
3.28608	-5.40397	Neurons	ACGGGTCAGTACTGGG-1_SRR14252354			0	0	0	0	0	0	0	0
-9.02764	6.29823	Immune	ACGGGTCCAATTTCTC-1_SRR14252354			0	0	0	0	0	0	0	0
-0.865085	-9.08731	Neurons	ACGGGTCGTACGGCAA-1_SRR14252354			0	0	0	0	0	0	0	0
2.65566	-7.51329	Neurons	ACGGGTCGTCGTTGGC-1_SRR14252354			0	0	0	0	0	1.71149	0	0
-11.1594	-1.72675	Oligodendrocytes	ACGGGTCGTGATAGAT-1_SRR14252354			0	0	0	0	0	0	0	0
-2.28972	14.3103	NG/OPC	ACGGGTCTCACACCGG-1_SRR14252354			0	0	0	0	0	0	0	0
-3.07231	0.2957	Neurons	ACGGGTCTCACGGAGA-1_SRR14252354			0	0	0	0	0	0	0	0
-2.67229	14.7514	NG/OPC	ACGGGTCTCAGGGATG-1_SRR14252354			0	0	0	0	0	0	0	0
-2.66805	3.24557	Neurons	ACGGGTCTCCATCTGC-1_SRR14252354			0	1.5955	1.5955	0	0	0	0	0
4.30181	7.68126	Astrocytes	ACGGGTCTCGCACGAC-1_SRR14252354			0	0	0	0	0	0	0	0
-2.09329	-2.8141	Neurons	ACGGTCGAGACCCTTA-1_SRR14252354			0	0	0	0	0	0	0	0
3.19125	-1.02875	Neurons	ACGGTCGAGTAGCAAT-1_SRR14252354			0	0	0	0	0	0	0	0
3.47036	0.12706	Neurons	ACGGTCGAGTGGCAGT-1_SRR14252354			0	1.42373	0	0	0	0	0	0
3.0511	-5.32449	Neurons	ACGGTCGCAAGCCATT-1_SRR14252354			1.21298	1.74519	0	0	0	0	0	0
2.52482	-5.73056	Neurons	ACGGTCGCAGTAACAA-1_SRR14252354			0	0	0	0	0	0	0	0
-1.81706	5.33713	Neurons	ACGGTCGGTAATTGGA-1_SRR14252354			0	0	0	0	0	0	0	0
2.26758	-5.80034	Neurons	ACGGTCGGTCCTGGTG-1_SRR14252354			1.36863	0	0	0	0	0	0	0
3.46523	8.44819	Astrocytes	ACGGTCGGTGGCTACC-1_SRR14252354			0	0	0	0	0	0	0	0
-2.41691	-2.64326	Neurons	ACGGTCGTCGGCCAAC-1_SRR14252354			1.96237	0	0	0	0	0	0	0
1.14603	-5.5189	Neurons	ACGGTCGTCGGTCGAC-1_SRR14252354			2.67106	0	0	0	0	0	0	0
3.55855	-5.61739	Neurons	ACGGTTAAGACTTCCA-1_SRR14252354			1.75462	0	0	0	0	0	0	0
-1.57158	5.21022	Neurons	ACGGTTAAGCACTCGC-1_SRR14252354			1.58648	1.58648	0	0	0	0	0	0
3.37954	-4.96213	Neurons	ACGGTTAAGCTGACAG-1_SRR14252354			0	0	0	0	0	0	0	0
-7.44626	6.07464	NG/OPC	ACGGTTAAGTTCAACC-1_SRR14252354			0	0	0	0	0	0	0	0
-1.81913	7.97488	Neurons	ACGGTTACAAATGAAC-1_SRR14252354			0	0	0	0	0	0	0	0
-3.29226	3.25078	Neurons	ACGGTTAGTAGAGACC-1_SRR14252354			0	0	0	0	0	0	0	0
1.19608	1.14753	Neurons	ACGGTTAGTCGTGATT-1_SRR14252354			0	0	0	0	0	0	0	0
-1.03974	8.16849	Neurons	ACGGTTAGTCTTACTT-1_SRR14252354			0	0	0	0	0	0	0	0
0.562857	-0.351365	Neurons	ACGGTTAGTGGCTTAT-1_SRR14252354			0	1.91378	0	0	0	0	0	0
-11.0585	-1.63704	Oligodendrocytes	ACGGTTATCCATTGTT-1_SRR14252354			0	0	0	0	0	0	0	0
-2.392	13.8495	NG/OPC	ACGGTTATCTCAAAGC-1_SRR14252354			0	0	0	0	0	0	0	0
-3.37324	2.05769	Neurons	ACGTAACAGCCTCGTG-1_SRR14252354			0	1.92295	0	0	0	0	0	0
-1.19861	5.27002	Neurons	ACGTAACAGTAGGAAG-1_SRR14252354			0	1.58679	1.58679	0	0	0	0	0
3.06298	13.1163	Dividing	ACGTAACCACCCAAGC-1_SRR14252354			0	1.82589	0	0	0	0	0	0
2.20377	-2.19963	Neurons	ACGTAACCACCTAAAC-1_SRR14252354			0	0	0	0	0	0	0	0
3.91567	-8.03034	Neurons	ACGTAACCACTATCCC-1_SRR14252354			0	0	0	0	0	0	0	0
1.72307	-5.83689	Neurons	ACGTAACGTAACTGCT-1_SRR14252354			0	0	0	0	0	0	0	0
5.40335	-1.3015	Neurons	ACGTAACGTCCCGCAA-1_SRR14252354			0	1.62925	0	0	0	0	0	0
-2.08876	-0.0297677	Neurons	ACGTAACGTGGAACCA-1_SRR14252354			0	0	0	0	0	0	0	0
-3.82289	2.5953	Neurons	ACGTAACGTTGGTAGG-1_SRR14252354			0	0	0	0	0	0	0	0
-1.94999	8.83461	Neurons	ACGTAACTCAACCTCC-1_SRR14252354			0	0	0	0	1.78347	0	0	0
3.35694	-5.55255	Neurons	ACGTACAAGCGCGTTC-1_SRR14252354			0	0	0	0	0	0	0	0
9.37935	7.13252	Tanycytes	ACGTACAAGGCGTTGA-1_SRR14252354			0	0	0	0	0	0	0	0
8.57465	6.63594	Tanycytes	ACGTACAAGTCACTAC-1_SRR14252354			0	0	0	0	0	0	0	0
3.31152	-5.55745	Neurons	ACGTACACAACTACGT-1_SRR14252354			1.12069	0	0	0	0	0	0	0
-10.7077	-0.714384	Oligodendrocytes	ACGTACACACCCTCTA-1_SRR14252354			0	0	0	0	0	0	0	0
1.49392	1.2116	Neurons	ACGTACAGTCCCTCAT-1_SRR14252354			0	1.53536	0	0	0	0	0	0
-1.91007	-7.44647	Neurons	ACGTACAGTGCGTTTA-1_SRR14252354			0	0	0	0	0	0	0	0
4.17814	-0.326091	Neurons	ACGTACATCACACGAT-1_SRR14252354			0	0	0	0	0	0	0	0
-0.907478	-3.42603	Neurons	ACGTACATCTCGTCGT-1_SRR14252354			0	0	0	0	0	0	0	0
-11.0358	0.132117	Oligodendrocytes	ACGTAGTAGACCAAAT-1_SRR14252354			0	0	0	0	0	0	0	0
4.69138	7.18414	Astrocytes	ACGTAGTAGGATAATC-1_SRR14252354			0	0	0	0	0	0	0	0
-11.0256	-2.0194	Oligodendrocytes	ACGTAGTAGGCCGCTT-1_SRR14252354			0	2.33574	0	0	0	0	0	0
-0.883324	7.96968	Neurons	ACGTAGTAGGTCATTC-1_SRR14252354			0	0	0	0	1.62826	0	0	0
-2.27464	0.101029	Neurons	ACGTAGTAGTCAATCC-1_SRR14252354			0	1.09542	0	0	0	0	0	0
5.08586	-0.884551	Neurons	ACGTAGTAGTGTAGTA-1_SRR14252354			0	0	0	0	0	0	0	0
0.828159	0.821708	Neurons	ACGTAGTCACTGATTG-1_SRR14252354			0	1.73224	0	0	0	0	0	0
7.94638	0.382397	Neurons	ACGTAGTCATCGATCA-1_SRR14252354			0	0	0	3.29504	0	0	0	0
1.52779	3.91181	Neurons	ACGTAGTGTACCGTCG-1_SRR14252354			1.62859	0	0	0	0	0	0	0
-1.62611	3.59126	Neurons	ACGTAGTGTAGAGATT-1_SRR14252354			0	0	0	0	0	0	0	0
4.09066	-2.26662	Neurons	ACGTAGTGTAGCGTAG-1_SRR14252354			2.19865	0	0	0	0	0	0	0
-0.701658	-8.77709	Neurons	ACGTAGTGTATGATCC-1_SRR14252354			1.46506	0	0	0	0	0	0	0
1.38262	3.8458	Neurons	ACGTAGTGTGACTCGC-1_SRR14252354			0	0	0	0	0	0	0	0
2.49322	-5.36625	Neurons	ACGTAGTGTGATTGGG-1_SRR14252354			1.94036	0	0	0	0	0	0	0
3.13033	-4.33583	Neurons	ACGTAGTTCACCCTGT-1_SRR14252354			0	0	0	0	0	0	0	0
-1.27441	-4.88291	Neurons	ACGTAGTTCATATGGC-1_SRR14252354			1.77163	0	0	0	0	0	0	0
2.54778	-5.71152	Neurons	ACGTAGTTCCCTGGTT-1_SRR14252354			0	0	0	0	0	0	0	0
-2.07094	-2.84583	Neurons	ACGTAGTTCCGATAGT-1_SRR14252354			0	0	0	0	0	0	0	0
-2.71498	4.06586	Neurons	ACGTCCTAGCGTGTCC-1_SRR14252354			0	0	0	0	0	0	0	0
-12.7299	-2.56789	Oligodendrocytes	ACGTCCTAGGAGAGGC-1_SRR14252354			0	0	0	0	0	0	0	0
10.1772	-3.63911	Mural	ACGTCCTAGGTAACTA-1_SRR14252354			0	0	0	0	0	1.75958	0	0
-3.88597	2.78762	Neurons	ACGTCCTAGTGGTTCT-1_SRR14252354			0	0	0	0	0	0	0	0
1.35871	-6.77192	Neurons	ACGTCCTCAAACACGG-1_SRR14252354			0	0	0	0	0	0	0	0
-12.5755	-1.77313	Oligodendrocytes	ACGTCCTCAGCACAAG-1_SRR14252354			0	0	0	0	0	0	0	0
9.57105	7.43554	Tanycytes	ACGTCCTCATACGCAT-1_SRR14252354			0	2.0878	0	0	0	0	0	0
-12.369	-1.78398	Oligodendrocytes	ACGTCCTCATGTTCAG-1_SRR14252354			0	0	0	0	0	0	0	0
-2.27398	1.86684	Neurons	ACGTCCTGTTGTAAAG-1_SRR14252354			0	0	0	0	0	0	0	0
12.2247	-0.345265	ParsTuber	ACGTCCTTCCGAGGCT-1_SRR14252354			0	0	0	0	0	0	0	0
3.95572	6.9803	Astrocytes	ACGTCCTTCCTCCACA-1_SRR14252354			0	0	0	0	0	0	0	0
-1.84799	5.4576	Neurons	ACGTTCCAGTGATGGC-1_SRR14252354			1.38908	1.94909	0	0	0	1.38908	0	0
-1.62568	1.07685	Neurons	ACGTTCCCACGGCTAC-1_SRR14252354			0	0	0	0	0	0	0	1.46736
-2.73221	-4.92517	Neurons	ACGTTCCGTAACCCTA-1_SRR14252354			1.87726	0	0	0	0	0	0	0
2.21772	-5.29853	Neurons	ACTACGAAGAACGCGT-1_SRR14252354			1.71953	0	0	0	0	0	0	0
3.68834	0.199396	Neurons	ACTACGAAGATCCTAC-1_SRR14252354			0	0	0	0	0	0	0	0
-2.60389	14.3309	NG/OPC	ACTACGAAGATGCTGG-1_SRR14252354			0	1.85033	0	0	0	0	0	0
-0.818764	1.50193	Neurons	ACTACGACAAATACGA-1_SRR14252354			0	0	0	0	0	0	0	0
4.58122	-6.02668	Neurons	ACTACGACACACACGC-1_SRR14252354		Arx.Lhx1.GABA-2	0	0	0	0	0	0	0	0
-11.5066	-1.26526	Oligodendrocytes	ACTACGAGTCGAACAG-1_SRR14252354			0	0	0	0	0	0	0	0
-0.549864	-4.30292	Neurons	ACTACGAGTCTGTCAA-1_SRR14252354			0	0	0	0	0	0	0	0
-5.05372	12.2435	Oligodendrocytes	ACTACGATCCGAGGCT-1_SRR14252354			1.93198	0	0	0	0	0	0	0
-0.505375	0.981622	Neurons	ACTACGATCGACCTAA-1_SRR14252354			0	0	0	0	0	0	0	0
3.59274	7.36547	Astrocytes	ACTATCTAGCGAGTAC-1_SRR14252354			0	0	0	0	0	0	0	0
3.53207	0.717121	Neurons	ACTATCTCAGGCAATG-1_SRR14252354			0	0	0	0	0	0	0	0
0.925216	-6.36603	Neurons	ACTATCTCAGGCCCTA-1_SRR14252354			1.45591	0	0	0	0	0	0	0
-3.58624	-8.78496	Neurons	ACTATCTGTACAGTCT-1_SRR14252354			0	0	0	0	0	0	0	0
1.51805	-6.10091	Neurons	ACTATCTGTATCGCGC-1_SRR14252354			1.2364	0	0	0	0	0	0	0
3.92211	0.4958	Neurons	ACTATCTTCTAGGCAT-1_SRR14252354			0	0	0	0	0	0	0	0
4.79032	7.66948	Astrocytes	ACTATGGAGATCGCCC-1_SRR14252354			0	0	0	0	0	0	0	0
4.03748	7.78276	Astrocytes	ACTATGGAGCACTCAT-1_SRR14252354			0	0	0	0	0	0	0	0
3.92649	-4.34823	Neurons	ACTATGGAGCCAGAGT-1_SRR14252354			1.5788	0	0	0	0	0	0	0
-2.64544	1.22015	Neurons	ACTATGGAGCCTATCA-1_SRR14252354			0	0	0	0	0	0	0	0
9.30542	8.01415	Tanycytes	ACTATGGAGGATGCGT-1_SRR14252354			0	0	0	0	0	0	0	0
-1.78538	0.931069	Neurons	ACTATGGGTAGGGAGG-1_SRR14252354			0	1.49735	0	0	0	0	0	0
-3.75264	2.58993	Neurons	ACTATGGGTTATCTTC-1_SRR14252354			0	0	0	0	0	0	0	0
-1.12643	-7.32788	Neurons	ACTATGGTCCACAGCG-1_SRR14252354			1.89602	0	0	0	0	0	0	0
-0.597471	-8.93847	Neurons	ACTATGGTCTCATGCC-1_SRR14252354			0.936717	0	0	0	0	0	0	0
-1.75203	5.57329	Neurons	ACTATTCAGCATATGA-1_SRR14252354			0	0	0	0	0	0	0	0
3.29809	-5.6423	Neurons	ACTATTCAGGCAATGC-1_SRR14252354			0	0	0	0	0	0	0	0
0.941453	-0.833059	Neurons	ACTATTCAGGGTCACA-1_SRR14252354			2.18034	0	0	0	0	0	0	0
3.37472	8.40831	Astrocytes	ACTATTCAGTCGTTAC-1_SRR14252354			0	0	0	0	0	0	0	0
-1.71148	-5.58438	Neurons	ACTATTCCAACCACAT-1_SRR14252354			0	0	0	0	0	0	0	0
-3.64764	3.16573	Neurons	ACTATTCGTACAGTTC-1_SRR14252354			0	1.54588	0	0	0	1.54588	0	0
-12.916	-2.36776	Oligodendrocytes	ACTATTCGTCCACATA-1_SRR14252354			0	0	0	0	0	0	0	0
6.4604	-4.98061	Neurons	ACTATTCGTGTCTTAG-1_SRR14252354		Cd24a.Lhx1.GABA-2	0	0	0	0	0	0	0	0
0.98529	-5.74518	Neurons	ACTATTCTCAGGAACG-1_SRR14252354			0	0	0	0	0	0	0	0
-5.18725	-10.0191	Neurons	ACTATTCTCGAATCCA-1_SRR14252354			1.68344	0	0	0	0	0	1.68344	0
-0.153222	-2.46139	Neurons	ACTATTCTCGGCCAAC-1_SRR14252354			0	0	0	0	0	0	0	0
-2.49486	2.16824	Neurons	ACTATTCTCTTAGCTT-1_SRR14252354			1.66582	1.66582	0	0	0	0	0	0
-3.75317	-6.16452	Neurons	ACTCCCAAGAGCCATG-1_SRR14252354			0	0	0	0	0	0	0	0
4.48242	0.602047	Neurons	ACTCCCAAGATGACAT-1_SRR14252354			0	0	0	0	1.43753	0	0	0
9.24639	6.88908	Tanycytes	ACTCCCACAAATGATG-1_SRR14252354			0	0	0	0	0	0	0	0
0.981439	-5.05883	Neurons	ACTCCCAGTAGTAAGT-1_SRR14252354			0	0	0	0	0	0	0	0
3.77466	6.7783	Astrocytes	ACTCCCAGTTGCATCA-1_SRR14252354			0	0	0	0	0	0	0	0
5.47136	-0.919244	Neurons	ACTCCCATCAGCGGAA-1_SRR14252354			0	0	0	0	0	0	0	0
4.67357	7.20087	Astrocytes	ACTCCCATCTATCGCC-1_SRR14252354			0	0	0	0	0	0	0	2.09339
3.46841	0.671449	Neurons	ACTCTCGCATAATGCC-1_SRR14252354			0	1.88551	0	0	0	0	0	0
3.58573	0.880486	Neurons	ACTCTCGCATGGCACC-1_SRR14252354			0	0	0	0	0	0	0	0
-8.4803	6.039	Immune	ACTCTCGGTGTGTACT-1_SRR14252354			0	0	0	0	0	0	0	0
-1.22878	-5.7215	Neurons	ACTCTCGTCCGCTTAC-1_SRR14252354			0	0	1.32102	0	0	0	0	0
-3.47103	3.42532	Neurons	ACTCTCGTCTTTCCAA-1_SRR14252354			0	1.14728	0	0	0	0	0	0
-0.576822	-5.39244	Neurons	ACTGATGAGCATTTGC-1_SRR14252354			0	0	0	0	0	0	2.16142	0
-2.23091	14.223	NG/OPC	ACTGATGAGCTGGTGA-1_SRR14252354			0	0	0	0	0	0	0	0
-2.28125	1.12258	Neurons	ACTGATGAGGGATCAC-1_SRR14252354			0	1.47278	0	0	0	0	0	0
-11.6308	-0.703358	Oligodendrocytes	ACTGATGCAATAACGA-1_SRR14252354			0	0	0	0	0	0	0	0
1.32961	-4.30583	Neurons	ACTGATGCATGGGATG-1_SRR14252354			1.37633	0	0	0	0	0	0	0
1.24125	-4.99569	Neurons	ACTGATGGTAACGCGA-1_SRR14252354			0	0	0	0	0	0	0	0
-5.35863	-10.3516	Neurons	ACTGATGGTATGGTAA-1_SRR14252354			0	0	0	0	0	0	0	0
4.63419	-2.40948	Neurons	ACTGATGGTATGTGTC-1_SRR14252354			0	0	0	0	0	0	1.88504	0
2.00292	-5.80871	Neurons	ACTGATGGTGAGAGGG-1_SRR14252354			0	0	0	0	0	0	0	0
-13.3101	-2.03166	Oligodendrocytes	ACTGATGTCACTTGGA-1_SRR14252354			0	0	0	0	0	0	0	0
-10.9699	-1.79082	Oligodendrocytes	ACTGATGTCGCGCTGA-1_SRR14252354			0	0	0	0	0	0	0	0
-2.698	-9.84267	Neurons	ACTGATGTCGCTACAA-1_SRR14252354			0	0	0	0	0	0	0	0
-12.4393	-1.55645	Oligodendrocytes	ACTGCAAAGATGACAT-1_SRR14252354			0	0	0	0	0	0	0	0
-12.8431	-1.22221	Oligodendrocytes	ACTGCAACAAAGTATG-1_SRR14252354			0	0	2.05388	0	0	0	0	0
-1.83781	-7.12886	Neurons	ACTGCAACACACGTGC-1_SRR14252354			1.6774	0	0	0	0	0	0	0
-1.84726	-9.42613	Neurons	ACTGCAACACGAGGTA-1_SRR14252354			0	0	0	0	0	0	0	0
-4.75367	-4.91937	Neurons	ACTGCAAGTCAAATCC-1_SRR14252354			0	0	0	0	0	0	0	0
1.79764	-5.35358	Neurons	ACTGCAAGTCGGCACT-1_SRR14252354			1.59457	0	1.59457	0	0	0	0	0
3.94225	8.07692	Astrocytes	ACTGCAAGTCGGTGTC-1_SRR14252354			0	0	0	0	0	0	0	0
-1.98797	1.83132	Neurons	ACTGCAAGTTCGTAAC-1_SRR14252354			0	2.16859	0	0	0	0	0	0
-1.08606	-6.47256	Neurons	ACTGCAATCACTGAAC-1_SRR14252354			1.20901	0	0	0	0	0	0	0
2.19652	-2.21486	Neurons	ACTGCAATCAGACCTA-1_SRR14252354			0	1.37977	0	0	0	0	0	0
-11.0517	-2.36285	Oligodendrocytes	ACTGTCCAGCATGCGA-1_SRR14252354			0	0	0	0	0	0	0	0
-2.02313	8.65802	Neurons	ACTGTCCAGCGTTGTT-1_SRR14252354			0	0	0	0	1.78101	0	0	0
-3.6989	-5.88687	Neurons	ACTGTCCAGGATGTTA-1_SRR14252354			0	0	0	0	0	0	0	0
4.63459	0.535508	Neurons	ACTGTCCAGTGCCGAA-1_SRR14252354			0	1.14508	0	0	0	0	0	0
4.76478	0.61984	Neurons	ACTGTCCCAAGCACAG-1_SRR14252354			0	1.69605	0	0	0	0	0	0
1.81802	-5.06765	Neurons	ACTGTCCGTGGGCTTC-1_SRR14252354			0	0	0	0	0	0	0	0
4.08245	-0.291739	Neurons	ACTGTCCGTGTCTCCT-1_SRR14252354			0	0	0	0	0	0	0	0
-0.976317	-5.95321	Neurons	ACTGTCCTCAAATAGG-1_SRR14252354			1.79051	0	0	0	0	0	0	0
-1.49329	5.32134	Neurons	ACTGTCCTCGCGGTAC-1_SRR14252354			0	0	0	0	0	0	0	0
5.52512	-1.09467	Neurons	ACTGTGAAGCTGGCCT-1_SRR14252354			0	1.94986	0	0	0	0	0	0
2.37974	-4.24539	Neurons	ACTGTGAAGTTGGACG-1_SRR14252354			0	0	0	0	0	0	0	0
2.00307	-5.03042	Neurons	ACTGTGACAATTCGTG-1_SRR14252354			1.34803	0	0	0	0	0	0	0
4.68273	7.15723	Astrocytes	ACTGTGAGTAACAGGC-1_SRR14252354			0	2.13173	0	0	0	0	0	0
3.16906	8.68464	Astrocytes	ACTGTGAGTATCGCAT-1_SRR14252354			0	0	0	0	0	0	0	0
-2.74373	-4.80501	Neurons	ACTGTGAGTCACAGAG-1_SRR14252354			0	0	0	0	0	0	1.36885	0
-2.61798	1.70951	Neurons	ACTGTGAGTCGAGCTC-1_SRR14252354			0	2.26314	0	0	0	0	0	0
-10.1121	-1.88086	Oligodendrocytes	ACTGTGAGTCGGTAAG-1_SRR14252354			0	0	0	0	0	0	0	0
-13.0224	-2.22043	Oligodendrocytes	ACTGTGAGTCTCCCTA-1_SRR14252354			0	0	0	0	0	0	0	0
2.31311	-5.35078	Neurons	ACTGTGAGTGAGCAGT-1_SRR14252354			0	0	0	0	0	0	0	0
0.672127	-1.49597	Neurons	ACTTAGGAGAGTCAAT-1_SRR14252354			0	0	0	0	0	0	0	0
-1.60036	14.4669	NG/OPC	ACTTAGGAGGGCAATC-1_SRR14252354			0	0	2.14427	0	0	0	0	0
1.10525	-1.19962	Neurons	ACTTAGGCAGATCCTA-1_SRR14252354			0	0	0	0	0	0	0	0
-2.83026	-4.37368	Neurons	ACTTAGGGTAGTAAGT-1_SRR14252354			0	0	0	0	0	0	1.69532	0
-1.1825	-4.56253	Neurons	ACTTAGGTCACGATCA-1_SRR14252354			2.17272	0	0	0	0	0	0	0
4.25381	-1.77422	Neurons	ACTTATCAGACGTCCC-1_SRR14252354			0	1.44195	0	0	0	0	0	0
1.4957	-5.68232	Neurons	ACTTATCAGCAAGTCG-1_SRR14252354			1.6975	0	0	0	0	0	0	0
3.83646	-0.321827	Neurons	ACTTATCAGCAGCAGT-1_SRR14252354			1.20868	0	1.20868	0	0	0	0	0
3.95352	-0.147981	Neurons	ACTTATCAGGATGCGT-1_SRR14252354			0	1.7876	0	0	2.13567	0	0	0
4.40736	-0.156321	Neurons	ACTTATCCAACACAGG-1_SRR14252354			0	2.1878	0	0	1.29158	0	0	0
0.647539	-1.53669	Neurons	ACTTATCCACCTCGTT-1_SRR14252354			0	1.08558	0	0	0	0	0	0
-2.43438	14.2695	NG/OPC	ACTTATCCAGCTACAT-1_SRR14252354			0	0	0	0	0	0	0	0
0.27186	-5.03618	Neurons	ACTTATCCAGGACAGT-1_SRR14252354			1.42805	0	0	0	0	0	0	0
-0.928455	-6.03222	Neurons	ACTTATCTCATGAGTC-1_SRR14252354			0	0	0	0	0	0	0	0
-13.241	-2.19509	Oligodendrocytes	ACTTATCTCGCACGAC-1_SRR14252354			0	0	0	0	0	0	0	0
-5.96713	11.3495	Oligodendrocytes	ACTTCCGAGCGACTGA-1_SRR14252354			0	0	0	0	0	0	0	0
4.05368	-0.953606	Neurons	ACTTCCGAGGAACGAA-1_SRR14252354			0	1.55215	0	0	0	0	0	1.55215
-2.88311	-9.6034	Neurons	ACTTCCGAGTTACGAA-1_SRR14252354			1.70189	0	0	0	0	0	0	0
2.5675	-8.06259	Neurons	ACTTCCGCAGAGCCCT-1_SRR14252354			0	0	0	0	0	0	0	0
3.38659	-4.54017	Neurons	ACTTCCGGTAGACGGT-1_SRR14252354			1.09609	0	0	0	0	0	0	0
3.85933	-1.5568	Neurons	ACTTCCGGTCGACTTA-1_SRR14252354			0	0	0	0	0	0	0	0
3.49987	-5.26629	Neurons	ACTTCCGGTCGTTCAA-1_SRR14252354			0	0	0	0	0	0	0	0
3.78576	-0.527722	Neurons	ACTTCCGGTCTCAGAT-1_SRR14252354			0	1.62793	0	0	0	0	0	0
-11.7756	-2.0354	Oligodendrocytes	ACTTCCGGTGATAGTA-1_SRR14252354			2.36667	0	0	0	0	0	0	0
2.58469	-5.37912	Neurons	ACTTCCGGTGCGGCTT-1_SRR14252354			1.95271	0	0	0	0	0	0	0
-1.12643	-3.70458	Neurons	ACTTCCGTCCACCTGT-1_SRR14252354			0	0	0	0	0	0	0	0
3.65283	-4.39832	Neurons	ACTTCGCAGACATCAA-1_SRR14252354			1.95427	1.39361	0	0	0	0	0	0
-7.50565	6.14744	Immune	ACTTCGCAGCACGATG-1_SRR14252354			0	0	0	0	0	0	0	0
-2.3032	-9.74406	Neurons	ACTTCGCCACAGTACT-1_SRR14252354			2.11392	0	0	0	0	0	0	0
-3.90846	2.67858	Neurons	ACTTCGCCATCGGCCA-1_SRR14252354			0	1.06523	0	0	0	0	0	0
-2.11869	4.35534	Neurons	ACTTCGCGTACGGTTT-1_SRR14252354			0	0	0	0	0	0	0	0
1.52816	-5.92932	Neurons	ACTTCGCGTAGCTCGC-1_SRR14252354			0	0	0	0	0	0	0	0
2.84044	-0.350347	Neurons	ACTTCGCGTATATGGA-1_SRR14252354			0	1.55657	0	0	0	0	0	0
-2.40619	0.368365	Neurons	ACTTCGCGTTCGGACC-1_SRR14252354			0	2.2152	0	0	0	0	0	0
-3.26163	1.58638	Neurons	ACTTCGCGTTTCAGAC-1_SRR14252354			0	0	0	0	0	0	0	0
4.50672	7.66271	Astrocytes	ACTTCGCTCACCATGA-1_SRR14252354			0	0	0	0	0	0	0	0
4.17408	-5.30872	Neurons	ACTTCGCTCATGGCCG-1_SRR14252354		Arx.Lhx1.GABA-2	1.24779	0	0	0	0	0	0	0
3.45734	-5.63747	Neurons	ACTTCGCTCTGACCCT-1_SRR14252354			0	0	0	0	0	0	0	0
5.21205	1.04625	Neurons	ACTTTCAAGAGCGACT-1_SRR14252354			0	0	0	0	0	0	0	0
1.88267	-5.68294	Neurons	ACTTTCAAGGACGCTA-1_SRR14252354			2.16722	2.16722	0	0	0	0	0	0
-1.56719	4.92275	Neurons	ACTTTCAAGTATAGAC-1_SRR14252354			1.10478	2.20544	0	0	0	0	0	0
-7.53843	6.02023	Immune	ACTTTCAAGTTTGGCT-1_SRR14252354			2.29595	0	0	0	0	0	0	0
3.24428	-1.86743	Neurons	ACTTTCACAGAAGCGT-1_SRR14252354			0	1.32062	0	0	0	0	0	0
-2.07136	8.85389	Neurons	ACTTTCACAGATCCTA-1_SRR14252354			0	0	0	0	1.05683	0	0	0
2.75764	-5.66923	Neurons	ACTTTCACATCGTGCG-1_SRR14252354			0	0	0	0	0	0	0	0
-11.5803	-2.02828	Oligodendrocytes	ACTTTCAGTCAACCTA-1_SRR14252354			0	0	0	0	0	0	0	0
3.90386	-4.64788	Neurons	ACTTTCATCCTACTGC-1_SRR14252354			0	0	1.29081	0	0	0	0	0
-2.54331	14.3284	NG/OPC	ACTTTCATCCTGGTCT-1_SRR14252354			0	0	0	0	0	0	0	0
-1.50356	-2.92057	Neurons	ACTTTGTAGCTTGTGT-1_SRR14252354			0	0	0	0	0	0	0	0
-2.17319	15.021	NG/OPC	ACTTTGTCACGTAGTT-1_SRR14252354			0	0	0	0	0	0	0	0
1.04355	-6.0114	Neurons	AGAAATGAGGAACGAA-1_SRR14252354			0	0	0	0	0	0	0	0
4.02981	8.11598	Astrocytes	AGAAATGAGTGCAAAT-1_SRR14252354			0	0	0	0	0	0	0	0
3.34151	8.07043	Astrocytes	AGAAATGCAAGAGGCT-1_SRR14252354			0	0	0	0	0	0	0	0
-3.73092	3.09646	Neurons	AGAAATGCACAAGCTT-1_SRR14252354			0	0	0	0	0	0	0	0
1.64971	-5.80338	Neurons	AGAAATGGTGCTAGCC-1_SRR14252354			0	0	1.287	0	0	0	0	0
3.45835	-1.12946	Neurons	AGAAATGTCCGGCTTT-1_SRR14252354			0	1.28322	0	0	1.8272	0	0	0
2.50178	-4.96304	Neurons	AGAAATGTCGTAGGAG-1_SRR14252354			0	0	0	0	0	0	0	0
4.05372	-0.236777	Neurons	AGAAATGTCTGTCAGA-1_SRR14252354			0	0	0	0	0	0	0	0
1.71124	-6.55306	Neurons	AGAACAAAGACCAAAT-1_SRR14252354			0	0	0	0	0	0	0	0
-11.4801	-2.01973	Oligodendrocytes	AGAACAAAGATCCTAC-1_SRR14252354			0	0	0	0	0	0	0	0
-11.4422	-2.48418	Oligodendrocytes	AGAACAAAGCCTCATA-1_SRR14252354			0	0	0	0	0	0	0	0
-1.32666	14.6124	NG/OPC	AGAACAACAAGGTCGA-1_SRR14252354			0	0	0	0	0	0	0	0
1.78104	-5.52782	Neurons	AGAACAACACTTCTCG-1_SRR14252354			0	0	0	0	0	0	0	0
-10.5094	-2.0987	Oligodendrocytes	AGAACAACAGGCGATA-1_SRR14252354			0	0	0	0	0	0	0	0
-0.434202	-9.13094	Neurons	AGAACAACAGGGTTGA-1_SRR14252354			0	0	0	0	0	0	0	0
4.13543	0.91267	Neurons	AGAACAATCCTTCTTC-1_SRR14252354			0	0	0	0	0	0	0	0
2.75611	-5.54648	Neurons	AGAACCTAGAAGTCCG-1_SRR14252354			1.2891	0	0	0	0	0	0	0
-8.43034	6.10392	Immune	AGAACCTAGGAACGAA-1_SRR14252354			1.56699	0	0	0	0	0	0	0
4.88674	-0.0390521	Neurons	AGAACCTAGGCGATAC-1_SRR14252354			1.28134	1.82502	0	0	0	0	0	0
1.24897	-1.08529	Neurons	AGAACCTAGGGAGGGT-1_SRR14252354			0	1.49145	0	0	0	0	0	0
2.34056	2.24659	Neurons	AGAACCTAGTTACGTC-1_SRR14252354			0	0	0	0	0	0	1.26486	0
0.95098	-0.978244	Neurons	AGAACCTCAAGACAAT-1_SRR14252354			0	0	0	0	0	0	0	0
3.87176	7.47216	Astrocytes	AGAACCTCACTAACGT-1_SRR14252354			0	0	0	0	0	0	0	0
9.81577	8.67131	Tanycytes	AGAACCTGTAGTATAG-1_SRR14252354			0	0	0	0	0	0	0	0
3.56988	8.5932	Astrocytes	AGAACCTGTCTCGCGA-1_SRR14252354			0	0	0	0	0	0	0	0
-1.95735	14.2118	NG/OPC	AGAACCTTCAGCTAGT-1_SRR14252354			0	0	0	0	0	0	0	0
-10.5695	-0.666112	Oligodendrocytes	AGAACCTTCAGCTTCC-1_SRR14252354			0	0	0	0	0	0	0	0
-3.70786	2.51077	Neurons	AGAACCTTCCCAGTGG-1_SRR14252354			0	0	0	0	0	0	0	0
-3.03775	1.76598	Neurons	AGAACCTTCTCATTAC-1_SRR14252354			0	0	0	0	0	0	0	0
7.90997	0.335398	Neurons	AGAAGCGAGCATGCAG-1_SRR14252354			0	0	0	2.81459	0	0	1.28492	0
12.2049	-0.28319	ParsTuber	AGAAGCGAGTACCGGA-1_SRR14252354			0	0	0	0	0	0	0	0
-1.81164	5.38316	Neurons	AGAAGCGCAGACGCTC-1_SRR14252354			0	0	0	0	0	0	0	0
-3.83697	3.20655	Neurons	AGAAGCGTCAAACGTC-1_SRR14252354			0	0	0	0	0	0	0	0
3.80076	-5.18873	Neurons	AGAAGCGTCAGTCATG-1_SRR14252354			0	0	0	0	0	0	0	0
8.89066	6.53914	Tanycytes	AGAAGCGTCCATAGGT-1_SRR14252354			0	0	0	0	0	0	0	0
-0.0351067	-4.95961	Neurons	AGAAGCGTCTAGGAAA-1_SRR14252354			2.21593	0	0	0	0	0	0	0
-2.47627	-5.65548	Neurons	AGAAGTAAGGAAGTAG-1_SRR14252354			0	0	0	0	0	0	0	0
-3.84445	2.87239	Neurons	AGAAGTACAAACTAAG-1_SRR14252354			1.01342	1.01342	0	0	0	0	0	1.01342
10.1555	8.86434	Tanycytes	AGAAGTACACGAGGAT-1_SRR14252354			0	0	0	0	0	0	1.89746	0
-4.48725	-9.81004	Neurons	AGAAGTACAGGTCAAG-1_SRR14252354			2.57032	0	0	0	0	0	0	1.9509
-1.3265	-5.30442	Neurons	AGAAGTAGTCAGGTAG-1_SRR14252354			0	0	0	0	0	0	0	0
2.24148	-5.25215	Neurons	AGAAGTAGTGACTAAA-1_SRR14252354			1.71261	0	0	0	0	0	0	0
-1.83519	-2.64706	Neurons	AGAAGTATCCCTGGTT-1_SRR14252354			0	0	0	0	0	0	0	0
-11.6858	-0.937322	Oligodendrocytes	AGAAGTATCGAACCAT-1_SRR14252354			0	0	0	0	0	0	0	0
-0.74516	-4.43646	Neurons	AGAAGTATCTTCCCGA-1_SRR14252354			0	0	0	0	0	0	0	0
5.45077	-1.08538	Neurons	AGACAAAAGCAGGCAT-1_SRR14252354			0	0	0	0	0	0	0	0
-10.7465	-2.52507	Oligodendrocytes	AGACAAAGTACCAATC-1_SRR14252354			0	0	0	0	0	0	0	0
-10.5195	-2.79994	Oligodendrocytes	AGACAAATCCATAGAC-1_SRR14252354			0	2.36318	0	0	0	0	0	0
-10.7685	-1.298	Oligodendrocytes	AGACACTAGTCGTTAC-1_SRR14252354			0	0	0	0	0	0	0	0
4.56859	-5.10954	Neurons	AGACACTCAAAGGCAC-1_SRR14252354		Arx.Lhx1.GABA-2	0	0	0	0	0	0	0	0
-2.85711	-4.71013	Neurons	AGACACTCAACTGAAA-1_SRR14252354			1.58494	0	0	0	0	0	0	0
2.10715	-5.6502	Neurons	AGACACTCACTTCCTG-1_SRR14252354			0	1.08858	0	0	0	0	0	0
-0.361213	1.63239	Neurons	AGACACTCAGTTAAAG-1_SRR14252354			0	0	0	0	0	0	0	1.49735
3.61935	0.239728	Neurons	AGACACTCATTGCTGA-1_SRR14252354			0	1.25851	0	0	0	0	0	0
3.69803	-5.67734	Neurons	AGACACTGTCAGTCCG-1_SRR14252354			0	0	0	0	0	0	0	0
-0.358934	-4.04467	Neurons	AGACACTGTTAAGGGC-1_SRR14252354			0	0	0	0	0	0	0	0
-1.93043	-3.45327	Neurons	AGACAGGAGAAGGATG-1_SRR14252354			0	0	0	0	0	0	0	0
-0.563188	-12.535	Neurons	AGACAGGAGCGCCATC-1_SRR14252354			0	1.82284	0	0	0	0	0	0
1.60661	-6.38961	Neurons	AGACAGGAGTGCCGAA-1_SRR14252354			1.9401	0	0	0	0	0	0	0
-1.30064	-7.32013	Neurons	AGACAGGCAACTAGAA-1_SRR14252354			0	0	0	0	0	0	0	0
0.347932	-5.79689	Neurons	AGACAGGCATACCACA-1_SRR14252354			0	0	0	0	0	0	0	0
4.23549	7.7216	Astrocytes	AGACAGGGTCTCGCGA-1_SRR14252354			0	0	0	0	0	0	0	0
1.92633	-5.44899	Neurons	AGACCATAGAAGTCCG-1_SRR14252354			0	0	0	0	0	0	0	0
-2.88428	0.288709	Neurons	AGACCATAGCAGCGAT-1_SRR14252354			0	1.72009	0	0	0	0	0	0
4.27544	-5.45601	Neurons	AGACCATCAATTGGTC-1_SRR14252354			0	0	0	0	0	0	0	0
0.311507	-6.05896	Neurons	AGACCATCACAGTATC-1_SRR14252354			0	0	0	0	0	0	0	0
2.89869	-5.78979	Neurons	AGACCATCACATGACT-1_SRR14252354			0	0	0	0	0	0	0	0
2.89342	0.402865	Neurons	AGACCATCAGGCTATT-1_SRR14252354			0	0	0	0	0	0	0	0
-4.13955	-4.73571	Neurons	AGACCATCATTGACCA-1_SRR14252354			2.1905	0	0	0	0	0	0	0
5.20729	-6.76626	Neurons	AGACCATGTACGTGAG-1_SRR14252354		Fam122b.Vipr2.GABA-2	0	0	0	0	0	0	0	0
-4.79576	8.52958	Fibroblast	AGACCATGTAGCTTAC-1_SRR14252354			0	0	0	0	0	0	0	0
9.34366	7.82305	Tanycytes	AGACCATGTGGCTTAT-1_SRR14252354			0	0	0	0	0	0	0	0
1.03859	-5.39862	Neurons	AGACCATTCGCGTGAC-1_SRR14252354			1.86218	0	0	0	0	0	0	0
-4.93412	8.6538	Fibroblast	AGACCCGAGCGTGCTC-1_SRR14252354			0	0	0	0	0	0	0	0
4.10833	-2.33056	Neurons	AGACCCGAGTAACAGT-1_SRR14252354			1.42709	0	0	0	0	0	0	0
-0.995635	-2.46815	Neurons	AGACCCGAGTTGTAGA-1_SRR14252354			0	2.17548	0	0	0	0	0	0
1.98628	-4.87602	Neurons	AGACCCGCATTCATCT-1_SRR14252354			0	0	0	0	0	0	0	0
2.55799	-5.58114	Neurons	AGACCCGGTACATTGC-1_SRR14252354			0	0	0	0	0	0	0	0
1.81414	-6.0448	Neurons	AGACTCAAGCAATAAC-1_SRR14252354			0	0	0	0	0	0	0	0
1.23425	-6.69869	Neurons	AGACTCAAGCTCAGAG-1_SRR14252354			1.30572	0	0	0	0	0	0	0
6.11435	-7.27422	Neurons	AGACTCAAGCTGTCCG-1_SRR14252354		Fam122b.Vipr2.GABA-2	0	0	0	0	0	0	0	1.81613
-11.1846	-2.32976	Oligodendrocytes	AGACTCAAGTATTGCC-1_SRR14252354			0	0	0	0	0	0	0	0
-0.864915	-2.56085	Neurons	AGACTCACATGTTTGG-1_SRR14252354			1.45616	0	0	0	0	0	0	0
0.16221	-2.45568	Neurons	AGACTCAGTAATGCGG-1_SRR14252354			0	0	0	0	0	0	0	0
3.9992	-0.820398	Neurons	AGACTCAGTGATACAA-1_SRR14252354			0	0	0	0	0	0	0	0
-10.8976	-2.59225	Oligodendrocytes	AGACTCAGTGCACGCT-1_SRR14252354			1.01723	0	0	0	0	0	0	0
-2.00675	3.19062	Neurons	AGACTCAGTTGCGAAG-1_SRR14252354			0	1.79678	0	0	0	0	0	0
-8.58954	6.16321	Immune	AGACTCATCGGCTTGG-1_SRR14252354			0	0	0	0	0	0	0	0
3.40026	-7.91285	Neurons	AGAGAATAGTGTTCCA-1_SRR14252354			0	0	0	0	0	0	0	0
-0.861852	-1.94402	Neurons	AGAGAATCACGCAGTC-1_SRR14252354			0	0	0	0	0	0	0	0
-11.3365	-1.63536	Oligodendrocytes	AGAGAATCACTGGCCA-1_SRR14252354			0	0	0	0	0	0	0	0
-8.16251	4.86666	Oligodendrocytes	AGAGAATGTACGCTTA-1_SRR14252354			0	0	0	0	0	0	0	0
-0.472597	-0.420425	Neurons	AGAGAATGTAGCACGA-1_SRR14252354			1.42087	0	0	0	0	0	0	0
-0.3044	-4.32467	Neurons	AGAGAATGTATGAAGT-1_SRR14252354			0	0	0	0	0	0	0	0
-1.17594	-5.63664	Neurons	AGAGAATTCAAATGAG-1_SRR14252354			0	0	0	0	1.66097	0	0	0
3.93792	-0.150864	Neurons	AGAGAATTCACTAGCA-1_SRR14252354			0	1.55923	0	0	0	0	0	0
-2.36779	14.5513	NG/OPC	AGAGAATTCAGCGGAA-1_SRR14252354			2.17964	0	0	0	0	0	0	0
2.02145	-5.52355	Neurons	AGAGAATTCGCATTAG-1_SRR14252354			0	0	0	0	0	0	0	0
5.48262	-1.21275	Neurons	AGAGAATTCGCTCTAC-1_SRR14252354			0	0	0	0	0	0	0	0
-0.852567	-8.40128	Neurons	AGAGAATTCGGTGAAG-1_SRR14252354			0	0	0	0	0	0	0	0
-10.5951	-2.48564	Oligodendrocytes	AGAGAATTCTCTCTAA-1_SRR14252354			0	0	0	0	0	0	0	0
-2.91979	-4.64294	Neurons	AGAGAGCAGTCAGCGA-1_SRR14252354			0	0	0	0	0	0	0	0
-0.109848	-4.36598	Neurons	AGAGAGCCAGGCCCTA-1_SRR14252354			0	0	0	0	0	0	0	0
2.84088	-6.21409	Neurons	AGAGAGCGTGCCCAGT-1_SRR14252354			0	0	0	0	0	0	0	0
1.63107	-5.02661	Neurons	AGAGAGCGTTGCGTAT-1_SRR14252354			0	0	0	0	0	0	0	0
-2.06692	8.56305	Neurons	AGAGAGCTCAGGACGA-1_SRR14252354			0	0	0	0	0	0	0	0
2.28084	-5.78366	Neurons	AGAGAGCTCTCTGCTG-1_SRR14252354			0	0	0	0	0	0	0	0
-10.4779	-2.18926	Oligodendrocytes	AGAGCAGAGAGGTCAC-1_SRR14252354			0	0	0	0	0	0	0	0
3.58763	-6.28617	Neurons	AGAGCAGAGAGTCCGA-1_SRR14252354			0	0	0	0	0	0	0	0
-0.760047	-3.65176	Neurons	AGAGCAGAGTCGCCCA-1_SRR14252354			2.11137	0	0	0	0	0	0	0
1.8423	-5.7646	Neurons	AGAGCAGCACAGTATC-1_SRR14252354			0	1.31661	0	0	0	0	0	0
1.63961	-0.500773	Neurons	AGAGCAGCACCGGAAA-1_SRR14252354			0	0	0	0	0	0	0	0
-8.52996	6.10381	Immune	AGAGCAGCATCCAATG-1_SRR14252354			0	0	0	0	0	0	0	0
-10.3436	-0.675613	Oligodendrocytes	AGAGCAGGTTAGGGTG-1_SRR14252354			0	0	0	0	0	0	0	0
3.77784	0.119881	Neurons	AGAGCAGTCCAATCCC-1_SRR14252354			0	1.50248	0	0	0	0	0	0
-2.09517	3.91776	Neurons	AGAGCCCAGACGCCAA-1_SRR14252354			0	1.83579	0	0	0	1.29062	0	0
-1.46003	14.9251	NG/OPC	AGAGCCCAGTAACCGG-1_SRR14252354			0	0	0	0	0	0	0	0
1.93545	-6.32387	Neurons	AGAGCCCGTGAATATG-1_SRR14252354			0	0	0	0	0	0	0	0
-2.41929	1.09525	Neurons	AGAGCCCTCATGAGAA-1_SRR14252354			0	0	0	0	0	0	0	0
-1.07875	-4.16918	Neurons	AGAGCCCTCGCGAAGA-1_SRR14252354			0	0	0	0	0	0	0	0
0.316434	-3.88294	Neurons	AGAGCCCTCGCTTACC-1_SRR14252354			0	0	0	0	0	0	0	0
-8.51902	6.04607	Immune	AGATAGAAGAAATCCA-1_SRR14252354			0	0	0	0	2.28188	0	0	0
-1.0078	-6.88165	Neurons	AGATAGAAGAGCCTGA-1_SRR14252354			1.81462	0	0	0	0	0	0	0
0.509885	-14.3322	Neurons	AGATAGAAGATCCCAT-1_SRR14252354			0	0	0	0	0	0	0	0
-0.803625	-6.12684	Neurons	AGATAGAAGTAGGATT-1_SRR14252354			2.52633	0	0	0	0	0	0	0
-3.38968	-8.59131	Neurons	AGATAGAAGTATGACA-1_SRR14252354			0	1.35717	0	0	0	0	0	0
2.86553	0.0727049	Neurons	AGATAGAAGTTTCGAC-1_SRR14252354			0	2.18069	0	0	0	0	0	0
-11.5022	-2.71266	Oligodendrocytes	AGATAGACAAATACAG-1_SRR14252354			0	0	0	0	0	0	0	0
-7.76448	6.07622	Immune	AGATAGACAAATGGCG-1_SRR14252354			0	0	0	0	0	0	0	0
-3.60087	2.97607	Neurons	AGATAGACAATTTCCT-1_SRR14252354			0.833299	0	0	0	0	0	0	0
-1.50473	14.5381	NG/OPC	AGATAGACACTTGGCG-1_SRR14252354			0	0	0	0	0	0	0	0
4.0685	0.332229	Neurons	AGATAGAGTAGCGCCT-1_SRR14252354			0	0	0	0	1.21215	0	0	0
4.02707	-5.02275	Neurons	AGATAGAGTGTTTACG-1_SRR14252354			1.50466	0	0	0	0	0	0	0
3.12254	-5.38921	Neurons	AGATAGAGTTGTGGCC-1_SRR14252354			0	0	0	0	0	0	0	0
3.10789	8.1871	Astrocytes	AGATAGATCAACGAGG-1_SRR14252354			2.25165	0	0	0	0	0	0	0
10.0687	1.7634	Dividing	AGATAGATCATCACTT-1_SRR14252354			0	0	0	0	0	0	0	0
-10.2226	-1.50454	Oligodendrocytes	AGATAGATCATGGTAC-1_SRR14252354			0	0	0	0	0	0	0	0
-2.63731	14.26	NG/OPC	AGATAGATCTAAGCGT-1_SRR14252354			0	0	0	0	0	0	0	0
-8.11794	4.94538	Oligodendrocytes	AGATCCAAGAGAGCGG-1_SRR14252354			0	0	0	0	0	0	0	0
1.77674	-5.30743	Neurons	AGATCCAAGTAGCATA-1_SRR14252354			1.60149	1.60149	0	0	0	0	0	0
0.89304	0.423553	Neurons	AGATCCACAAAGACTA-1_SRR14252354			0	1.70409	0	0	0	0	0	0
-10.5766	-2.32998	Oligodendrocytes	AGATCCAGTAGCGTCC-1_SRR14252354			0	0	0	0	0	0	0	0
-2.99399	4.17294	Neurons	AGATCCAGTAGGATAT-1_SRR14252354			0	1.31901	0	0	0	0	0	0
-3.23192	3.57675	Neurons	AGATCCAGTATGCTAC-1_SRR14252354			0	0	0	0	0	0	0	0
2.25909	-2.2609	Neurons	AGATCCAGTTGAAGTA-1_SRR14252354			0	0	0	0	0	0	0	0
1.49443	-6.64514	Neurons	AGATCCATCCATTCGC-1_SRR14252354			1.0298	0	0	0	0	0	0	0
-4.45879	8.44348	Fibroblast	AGATCCATCGGTGCAC-1_SRR14252354			0	0	0	0	0	0	0	0
-10.9567	-1.49038	Oligodendrocytes	AGATCCATCGTAATGC-1_SRR14252354			0	0	0	0	0	0	0	0
1.53538	-5.22924	Neurons	AGATCGTAGGTTGGAC-1_SRR14252354			1.9442	0	0	0	0	0	0	0
-10.3396	-2.01472	Oligodendrocytes	AGATCGTAGTTTCTTC-1_SRR14252354			0	0	0	0	0	0	0	0
0.0791262	-3.73597	Neurons	AGATCGTCAATCCAGT-1_SRR14252354			0	0	0	0	0	0	0	0
3.30339	7.81329	Astrocytes	AGATCGTCACCGTGCA-1_SRR14252354			0	0	0	0	0	0	0	0
-2.22997	4.34663	Neurons	AGATCGTTCAAGTCTG-1_SRR14252354			0	1.725	0	0	0	0	0	0
-4.51481	8.33137	Fibroblast	AGATCGTTCCGTGCGA-1_SRR14252354			0	0	1.2735	0	0	0	0	0
0.538064	-2.74878	Neurons	AGATGAAAGATGCTTC-1_SRR14252354			0	0	0	0	0	0	0	0
9.51795	8.37979	Tanycytes	AGATGAAAGCCTGGAA-1_SRR14252354			0	0	0	0	0	0	0	0
4.10404	7.56736	Astrocytes	AGATGAAAGGTAGGCT-1_SRR14252354			0	0	0	0	0	0	0	0
-8.28973	6.06215	Immune	AGATGAATCACCGGTG-1_SRR14252354			0	0	0	0	0	0	0	0
-7.68094	6.22038	Immune	AGATGCTAGAAGAACG-1_SRR14252354			0	1.76237	0	0	0	0	0	0
-1.86822	-3.42914	Neurons	AGATGCTAGCTCCCTT-1_SRR14252354			0	0	0	0	0	0	1.61522	0
2.15892	-2.21348	Neurons	AGATGCTAGGACTTCT-1_SRR14252354			1.06027	1.06027	0	0	0	0	0	0
2.27205	-2.123	Neurons	AGATGCTCAACCACAT-1_SRR14252354			0	1.40002	0	0	0	0	0	0
-3.68203	3.43901	Neurons	AGATGCTCACAAGCCC-1_SRR14252354			0	0	0	0	0	0	0	0
-1.86145	-7.60621	Neurons	AGATGCTCATCGAAGG-1_SRR14252354			1.75403	0	0	0	0	0	0	0
-3.99216	3.48729	Neurons	AGATGCTCATGTAACC-1_SRR14252354			0	0	0	0	0	0	0	0
1.20009	3.52179	Neurons	AGATGCTGTACAAGCG-1_SRR14252354			0	0	0	0	0	0	1.74461	0
0.364388	-5.2794	Neurons	AGATGCTGTTGTGCAT-1_SRR14252354			0	0	0	0	0	0	0	0
3.71346	-4.36959	Neurons	AGATGCTTCCCGTTGT-1_SRR14252354			0	0	0	0	0	0	0	0
3.40842	-8.29792	Neurons	AGATGCTTCTAACGGT-1_SRR14252354			0	1.52769	0	0	0	0	0	0
-10.3528	-2.53599	Oligodendrocytes	AGCATCAAGATGGCAC-1_SRR14252354			0	0	0	0	0	0	0	0
-2.56189	-3.70611	Neurons	AGCATCAAGGAATCGC-1_SRR14252354			0	0	0	0	0	0	2.82006	0
3.33635	-6.06375	Neurons	AGCATCAAGTACTGGG-1_SRR14252354			0	0	0	0	0	0	0	0
-10.1909	-1.8108	Oligodendrocytes	AGCATCACAACGATTC-1_SRR14252354			0	0	0	0	0	0	0	0
-0.894603	-2.94466	Neurons	AGCATCACAATAGTCC-1_SRR14252354			0	0	0	0	0	0	0	0
-3.4789	2.33517	Neurons	AGCATCACAGCAGACA-1_SRR14252354			0	1.38614	0	0	0	0	0	0
3.53466	7.79962	Astrocytes	AGCATCACATGGCTAT-1_SRR14252354			0	1.89891	0	0	0	0	0	0
-3.9226	-9.70898	Neurons	AGCATCAGTAGTAAGT-1_SRR14252354			0	0	0	0	0	0	0	0
1.84703	-4.74575	Neurons	AGCATCAGTGGAACCA-1_SRR14252354			0	0	0	0	0	0	0	0
3.53552	-5.5244	Neurons	AGCATCATCCAAATGC-1_SRR14252354			0	0	0	0	0	0	0	0
-13.2924	-1.81985	Oligodendrocytes	AGCCAATAGCATCCCG-1_SRR14252354			1.93908	0	0	0	0	0	0	0
0.973499	-0.837037	Neurons	AGCCAATAGCGAATGC-1_SRR14252354			1.48666	1.48666	0	0	0	0	0	0
3.44629	-5.44615	Neurons	AGCCAATAGCGACTTT-1_SRR14252354			1.28096	0	0	0	0	0	0	0
2.84825	0.428861	Neurons	AGCCAATAGTTATGGA-1_SRR14252354			0	0	0	0	0	0	0	0
9.81008	-3.1861	Mural	AGCCAATCATCAACCA-1_SRR14252354			0	0	0	0	0	0	0	0
3.65991	-0.65558	Neurons	AGCCAATGTACCGTGC-1_SRR14252354			0	0	0	0	0	0	0	0
-11.0092	-1.56202	Oligodendrocytes	AGCCAATGTCATGACT-1_SRR14252354			0	0	0	0	0	0	0	0
-0.102183	-4.52163	Neurons	AGCCAATGTCGAGTGA-1_SRR14252354			0	0	0	0	0	0	0	0
-0.425388	-0.832851	Neurons	AGCCAATTCAGCTTCC-1_SRR14252354			0	1.25169	0	0	0	0	0	0
4.05021	-7.11384	Neurons	AGCCAATTCCACGTAA-1_SRR14252354		Fam122b.Vipr2.GABA-2	0	0	0	0	0	0	0	1.82852
-1.75801	-4.84963	Neurons	AGCCAATTCGATAACC-1_SRR14252354			0	0	0	0	0	0	0	0
3.61326	7.57893	Astrocytes	AGCCACGAGGCCTAAG-1_SRR14252354			0	0	0	0	0	0	0	0
3.67715	0.387327	Neurons	AGCCACGCACGGTCTG-1_SRR14252354			0	1.41447	0	0	0	0	0	0
4.10427	-2.47195	Neurons	AGCCACGCACTTCTCG-1_SRR14252354			0	0	0	0	0	0	0	0
3.15368	-7.07127	Neurons	AGCCACGGTTGTGCCG-1_SRR14252354			1.3384	0	0	0	0	0	0	0
-0.672232	-4.0123	Neurons	AGCCACGTCAAGAGTA-1_SRR14252354			0	0	0	0	0	0	0	0
-1.78791	-7.64768	Neurons	AGCCACGTCATCGCCT-1_SRR14252354			0	0	0	0	0	0	0	0
3.24026	8.38955	Astrocytes	AGCCACGTCTGTTGGA-1_SRR14252354			0	0	0	0	0	0	0	0
1.3516	-6.2116	Neurons	AGCCACGTCTTAGTTC-1_SRR14252354			0	0	0	0	0	0	0	0
3.24515	8.28925	Astrocytes	AGCCAGCCACCTGCAG-1_SRR14252354			0	0	0	0	0	0	2.21375	0
0.0504579	0.217235	Neurons	AGCCAGCCAGTGTGCC-1_SRR14252354			0	0	0	0	0	0	0	0
-2.4627	15.145	NG/OPC	AGCCAGCCATCGAACT-1_SRR14252354			0	1.93959	0	0	0	0	0	0
-2.35004	14.8079	NG/OPC	AGCCAGCGTTCTGAGT-1_SRR14252354			0	0	0	0	0	0	0	0
3.87973	1.17872	Neurons	AGCCAGCTCACGAGGA-1_SRR14252354			0	0	0	0	0	0	0	0
-1.65285	8.62718	Neurons	AGCCAGCTCCACAGCG-1_SRR14252354			0	0	0	0	0	0	0	0
1.82229	-5.90242	Neurons	AGCCAGCTCGGTTGTA-1_SRR14252354			1.4534	0	1.4534	0	0	0	0	0
3.21895	8.20652	Astrocytes	AGCCAGCTCTGGGATT-1_SRR14252354			0	0	0	0	0	0	0	0
3.81514	-2.34076	Neurons	AGCGATTAGGCCACTC-1_SRR14252354			0	0	0	0	0	0	0	0
-0.769309	4.39243	Neurons	AGCGATTAGTAAAGCT-1_SRR14252354			0	1.88931	0	0	0	0	0	0
-13.2439	-1.79448	Oligodendrocytes	AGCGATTAGTGGACGT-1_SRR14252354			0	0	0	0	0	0	0	0
-3.33841	3.46758	Neurons	AGCGATTCACCCTCTA-1_SRR14252354			0	0	0	0	0	0	0	0
-2.46805	1.94238	Neurons	AGCGATTGTAGTCACT-1_SRR14252354			0	0	0	0	0	0	0	0
9.48111	6.84517	Tanycytes	AGCGATTGTTGTCATG-1_SRR14252354			0	0	0	0	0	0	2.12911	0
2.71864	-3.51119	Neurons	AGCGATTGTTTACGAC-1_SRR14252354			0	0	1.50958	0	0	0	0	0
-10.8177	-1.02014	Oligodendrocytes	AGCGATTTCCGAGTGC-1_SRR14252354			2.33827	0	0	0	0	0	0	0
0.832581	1.11981	Neurons	AGCGATTTCCTCGCAT-1_SRR14252354			0	0	0	0	0	0	0	0
-2.0192	-7.448	Neurons	AGCGATTTCGACCCAG-1_SRR14252354			0	0	0	0	0	0	0	0
9.74144	7.2859	Tanycytes	AGCGATTTCTTACCGC-1_SRR14252354			0	0	0	0	0	0	0	0
-1.77902	-3.4178	Neurons	AGCGCCAAGAGTCGAC-1_SRR14252354			1.51649	0	0	0	0	0	0	0
-2.38974	-3.60021	Neurons	AGCGCCAAGGATTTAG-1_SRR14252354			0	1.96554	0	0	0	0	1.40349	0
1.7102	-5.5135	Neurons	AGCGCCACATAATCCG-1_SRR14252354			0	0	0	0	0	0	0	0
-0.702347	-3.56139	Neurons	AGCGCCAGTAGCTGTT-1_SRR14252354			0	0	0	0	0	0	1.21398	0
2.1758	-2.16751	Neurons	AGCGCCAGTTGTGTAC-1_SRR14252354			0	0	0	0	0	0	0	0
9.37806	7.57753	Tanycytes	AGCGCCATCACACGAT-1_SRR14252354			0	0	0	0	0	0	0	0
3.67742	8.06259	Astrocytes	AGCGCCATCATACAGC-1_SRR14252354			0	0	0	0	0	0	0	0
4.10352	7.25659	Astrocytes	AGCGCCATCGTTCTGC-1_SRR14252354			0	0	0	0	0	0	0	0
-2.38928	13.8217	NG/OPC	AGCGCTGAGAATTCAG-1_SRR14252354			0	0	0	0	0	0	0	0
2.19063	-1.57351	Neurons	AGCGCTGAGCATATGA-1_SRR14252354			0	0	0	1.31183	0	0	0	1.31183
-0.512177	-9.42612	Neurons	AGCGCTGAGGATGGCT-1_SRR14252354			0	0	0	0	0	0	0	0
3.14204	-4.35053	Neurons	AGCGCTGAGTACTGTC-1_SRR14252354			0	0	0	0	0	0	0	0
-8.63378	6.32222	Immune	AGCGCTGAGTTACTCG-1_SRR14252354			0	0	0	0	0	0	0	0
-3.99291	3.48814	Neurons	AGCGCTGCACATAACC-1_SRR14252354			0	2.14894	0	0	0	1.06262	0	0
3.76128	-7.84393	Neurons	AGCGCTGCATAATCCG-1_SRR14252354			2.02623	0	0	0	0	0	1.45692	1.45692
-2.32441	14.4269	NG/OPC	AGCGCTGCATAGACTC-1_SRR14252354			0	1.91108	0	0	0	0	1.91108	0
-10.607	-1.49685	Oligodendrocytes	AGCGCTGCATCCGAGC-1_SRR14252354			0	0	0	0	0	0	0	0
2.52818	-5.37502	Neurons	AGCGCTGGTGTAGTGG-1_SRR14252354			0	0	0	0	0	0	0	0
-2.96443	1.3772	Neurons	AGCGCTGGTTGGGACA-1_SRR14252354			0	1.48008	0	0	0	0	0	0
1.40936	3.89299	Neurons	AGCGCTGTCTGAACGT-1_SRR14252354			0	0	0	0	0	0	0	0
2.95688	0.786928	Neurons	AGCGTATAGAAGTATC-1_SRR14252354			0	1.73224	0	0	0	0	0	0
1.59933	-5.9606	Neurons	AGCGTATAGTCCTACA-1_SRR14252354			0	0	0	0	0	0	0	0
4.01087	0.866153	Neurons	AGCGTATGTAAGTTGA-1_SRR14252354			0	0	0	0	0	0	0	0
3.36792	-1.26914	Neurons	AGCGTATGTAGCACAG-1_SRR14252354			1.89146	1.33882	0	0	0	0	0	0
2.01825	-6.22235	Neurons	AGCGTATTCGAGATGG-1_SRR14252354			1.57181	0	0	0	0	0	0	0
-3.22925	3.08826	Neurons	AGCGTCGGTCTTGAGT-1_SRR14252354			0	0	0	0	0	0	0	0
-4.2401	-4.77531	Neurons	AGCTACAAGCGCGTTC-1_SRR14252354			2.3623	0	0	0	0	0	0	0
-12.1579	-1.36382	Oligodendrocytes	AGCTACAAGGTTAGTA-1_SRR14252354			0	0	0	0	0	0	0	0
3.44164	7.77933	Astrocytes	AGCTACACACATGAAA-1_SRR14252354			0	0	0	0	0	0	0	0
2.36695	-6.53127	Neurons	AGCTACACAGGTCAGA-1_SRR14252354			0	0	0	0	0	0	0	0
1.87901	-5.04087	Neurons	AGCTACACATTAGGAA-1_SRR14252354			1.57544	1.57544	0	0	0	0	0	0
-0.869737	-7.32704	Neurons	AGCTACAGTTCTAAGC-1_SRR14252354			0	0	0	0	0	0	0	0
2.86615	8.06104	Astrocytes	AGCTACATCCACGAAT-1_SRR14252354			2.23583	0	0	0	0	0	0	0
-0.537474	-9.28309	Neurons	AGCTACATCCCTCTCC-1_SRR14252354			0	0	0	0	0	0	0	0
-4.50514	8.33589	Fibroblast	AGCTACATCCTGGGTG-1_SRR14252354			0	0	0	0	0	0	0	0
-4.01766	2.863	Neurons	AGCTACATCGAGCACC-1_SRR14252354			0	0	0	0	0	0	0	1.24584
4.53786	7.3611	Astrocytes	AGCTCAAAGAAGTCAT-1_SRR14252354			0	0	0	0	0	0	0	0
3.96174	-5.08977	Neurons	AGCTCAAAGCACCTGC-1_SRR14252354			0	0	0	0	0	0	0	0
3.34544	-5.43734	Neurons	AGCTCAAAGCTGGAGT-1_SRR14252354			2.02082	0	0	0	0	0	0	0
3.87531	-1.13332	Neurons	AGCTCAACACAAGTGG-1_SRR14252354			0	1.43484	0	0	0	0	0	0
-1.64363	0.964936	Neurons	AGCTCAACAGCGGATA-1_SRR14252354			0	1.51649	0	0	0	0	0	0
3.56674	7.93126	Astrocytes	AGCTCAACATGGGAAC-1_SRR14252354			0	0	0	0	0	0	0	0
-0.789995	-8.7451	Neurons	AGCTCAAGTTACTCAG-1_SRR14252354			0	0	0	0	0	0	0	0
-11.3031	-1.22879	Oligodendrocytes	AGCTCAATCTATTGTC-1_SRR14252354			0	0	0	0	0	0	0	0
3.13374	7.6166	Astrocytes	AGCTTCCAGTAGTCCT-1_SRR14252354			2.49872	0	0	0	0	0	0	0
0.411295	-5.83924	Neurons	AGCTTCCCACGTGAGA-1_SRR14252354			0	0	0	0	0	0	0	0
-2.72117	1.91098	Neurons	AGCTTCCTCAAGTTGC-1_SRR14252354			0	1.64139	0	0	0	0	0	0
2.70657	-7.09169	Neurons	AGCTTCCTCCTCACGT-1_SRR14252354			0	1.53052	0	0	0	0	0	0
-1.55266	5.50952	Neurons	AGCTTCCTCTTCGGAA-1_SRR14252354			0	0	0	0	0	0	0	0
4.12986	1.32156	Neurons	AGGAAATCACTGGACC-1_SRR14252354			0	0	0	0	0	0	0	0
3.24311	-5.94079	Neurons	AGGAAATCATATAGCC-1_SRR14252354			0	0	0	0	0	0	0	0
4.71928	-2.44639	Neurons	AGGAAATGTAACTGCT-1_SRR14252354			0	0	0	0	0	0	0	0
2.77887	0.936344	Neurons	AGGAAATGTAGAGGAA-1_SRR14252354			0	0	0	0	0	0	0	0
0.64399	-3.13532	Neurons	AGGAAATGTATGATCC-1_SRR14252354			0	0	0	0	0	0	0	0
-0.695235	-9.07616	Neurons	AGGAAATGTCCAGTTA-1_SRR14252354			0	0	0	0	0	0	0	0
-0.0805224	-4.69326	Neurons	AGGAAATGTCCGAAGA-1_SRR14252354			0	0	0	0	0	0	0	0
0.585815	-5.23162	Neurons	AGGAAATGTCGAGTTT-1_SRR14252354			1.76078	0	0	0	0	0	1.76078	0
5.10237	0.956156	Neurons	AGGAAATGTTCGTACA-1_SRR14252354			0	0	0	0	1.81764	0	0	0
-10.3901	-0.84672	Oligodendrocytes	AGGAAATTCAACGTGT-1_SRR14252354			0	0	0	0	0	0	0	0
-2.52481	-5.5611	Neurons	AGGAAATTCGGTCAGC-1_SRR14252354			0	0	0	0	0	0	0	0
3.5407	-0.698321	Neurons	AGGAATAAGAGTCGAC-1_SRR14252354			0	0	0	0	0	0	0	0
2.4415	-1.3348	Neurons	AGGAATAAGTTACTCG-1_SRR14252354			0	0	2.12326	0	0	0	0	0
2.98161	-1.76675	Neurons	AGGAATACACGTGTGC-1_SRR14252354			0	0	0	0	0	0	0	0
-5.65782	-1.31804	Neurons	AGGAATAGTACATACC-1_SRR14252354			0	1.91848	0	0	0	0	0	0
4.65627	7.89672	Astrocytes	AGGAATAGTATACCTG-1_SRR14252354			2.09152	0	0	0	0	0	0	0
-0.70369	-9.27001	Neurons	AGGAATAGTCAACATC-1_SRR14252354			0	0	0	0	0	0	0	0
-1.52439	13.9962	NG/OPC	AGGAATAGTGAGATTA-1_SRR14252354			0	0	0	0	0	0	0	0
4.24934	-4.90353	Neurons	AGGAATATCAGACCCG-1_SRR14252354		Arx.Lhx1.GABA-2	0	0	0	0	0	0	0	0
4.41042	-5.50799	Neurons	AGGAATATCATTGCGA-1_SRR14252354		Arx.Lhx1.GABA-2	0	0	0	0	0	0	0	0
1.21613	0.669717	Neurons	AGGAATATCATTTGGG-1_SRR14252354			0	0	0	0	0	0	1.47616	0
7.44493	-7.54528	Neurons	AGGAATATCTTGGAAC-1_SRR14252354		Fam122b.Vipr2.GABA-2	0	0	0	0	0	0	0	0
0.146079	-4.19274	Neurons	AGGACGAAGTGAGTTA-1_SRR14252354			0	0	1.24005	0	0	0	0	0
-3.15047	1.82278	Neurons	AGGACGACACAGCATT-1_SRR14252354			0	0	0	0	0	1.20704	0	0
-4.56986	8.35443	Fibroblast	AGGACGACACTATGTG-1_SRR14252354			0	0	0	0	0	0	0	0
3.8392	-5.07408	Neurons	AGGACGACAGCTGAGA-1_SRR14252354			0	1.60402	0	0	0	0	0	0
3.75343	7.45698	Astrocytes	AGGACGACAGGAATCG-1_SRR14252354			0	0	0	0	0	0	0	0
-1.32463	-5.66907	Neurons	AGGACGAGTAGGAGGG-1_SRR14252354			1.37104	0	0	0	0	0	0	0
3.87671	-0.385147	Neurons	AGGACGAGTCGTCTCT-1_SRR14252354			0	0	0	0	0	0	0	0
-11.2757	-1.25539	Oligodendrocytes	AGGACGATCAGCCTTC-1_SRR14252354			1.55775	0	0	0	0	0	0	0
-10.3636	-2.31457	Oligodendrocytes	AGGACTTAGGGAGGAC-1_SRR14252354			2.31492	0	0	0	0	0	0	0
9.48985	6.84643	Tanycytes	AGGACTTCAAATTGGA-1_SRR14252354			0	0	0	0	0	0	0	0
-0.211894	-5.28281	Neurons	AGGACTTCAACCAACT-1_SRR14252354			0.938324	0	0	0	0	0	0	0
1.56321	-6.22641	Neurons	AGGACTTCACAGTCCG-1_SRR14252354			0	0	0	0	0	0	0	0
-1.19761	3.53276	Neurons	AGGACTTCACCATTCC-1_SRR14252354			0	1.37899	0	0	0	0	0	0
2.6163	-5.3964	Neurons	AGGACTTCACGAGGTA-1_SRR14252354			0	0	0	0	0	0	0	0
2.82959	0.335279	Neurons	AGGACTTCACGGTGTC-1_SRR14252354			0	1.22085	0	0	1.22085	0	0	0
-1.32879	-5.50492	Neurons	AGGACTTCAGCACAAG-1_SRR14252354			0	0	0	0	0	0	0	0
3.07231	-0.351422	Neurons	AGGACTTCATAATGCC-1_SRR14252354			0	0	0	1.07568	0	0	1.07568	0
-2.20328	-2.87911	Neurons	AGGACTTGTGTACGCC-1_SRR14252354			0	0	0	0	0	0	0	0
1.6903	-5.66288	Neurons	AGGAGGTAGCCTTTGA-1_SRR14252354			1.09002	0	0	0	0	0	0	0
-3.66548	2.02465	Neurons	AGGAGGTAGGTAGACC-1_SRR14252354			0	1.24567	0	0	0	0	0	0
-2.03322	8.79021	Neurons	AGGAGGTAGGTGCCTC-1_SRR14252354			0	0	0	0	0	0	0	0
-12.3673	-0.784447	Oligodendrocytes	AGGAGGTCAATAGGAT-1_SRR14252354			0	0	0	0	0	0	0	0
7.77119	0.231824	Neurons	AGGAGGTCACGCTATA-1_SRR14252354			0	0	0	2.64783	0	0	0	0
4.56789	-5.61117	Neurons	AGGAGGTCAGGGAGAG-1_SRR14252354		Arx.Lhx1.GABA-2	0	0	0	0	0	0	0	0
1.64358	-5.55441	Neurons	AGGAGGTGTGCGAACA-1_SRR14252354			1.47382	0	0	0	0	0	0	0
2.99499	-5.61718	Neurons	AGGAGGTTCACAATGC-1_SRR14252354			0	0	0	0	0	0	0	1.34529
-11.845	-2.47338	Oligodendrocytes	AGGAGGTTCGTAGAGG-1_SRR14252354			0	0	0	0	0	0	0	0
3.54465	-9.52679	Neurons	AGGAGGTTCTTGAACG-1_SRR14252354			0	0	0	0	0	0	0	0
-1.96115	-3.83346	Neurons	AGGATAACACACGGAA-1_SRR14252354			1.6517	0	0	0	0	0	0	0
-2.38353	14.6591	NG/OPC	AGGATAACACAGCCAC-1_SRR14252354			0	0	0	0	0	0	0	0
-1.07194	-5.56851	Neurons	AGGATAACACCGTCGA-1_SRR14252354			0	0	0	0	0	0	0	0
5.6988	8.04624	Astrocytes	AGGATAACAGGGAATC-1_SRR14252354			0	0	0	0	0	0	0	0
-13.1371	-2.25017	Oligodendrocytes	AGGATAAGTACCCAGC-1_SRR14252354			0	0	0	0	0	0	0	0
-2.48034	4.74332	Neurons	AGGATAAGTACGGCAA-1_SRR14252354			0	0	0	0	0	0	0	1.37016
-1.18365	-5.75005	Neurons	AGGATAAGTACTCGTA-1_SRR14252354			0	1.5548	0	0	0	0	0	0
-13.2798	-1.76502	Oligodendrocytes	AGGATAATCACCTGTC-1_SRR14252354			0	0	0	0	0	0	0	0
-7.67471	5.64273	Immune	AGGATAATCCCGTGAG-1_SRR14252354			1.85169	0	0	0	0	0	0	0
-1.53462	-3.41783	Neurons	AGGATAATCTGGCTGG-1_SRR14252354			0	0	0	0	0	0	0	0
-2.39561	-5.32693	Neurons	AGGATCTAGATGCAGC-1_SRR14252354			0	0	0	0	0	0	0	0
-2.78573	2.5763	Neurons	AGGATCTAGCTGACCC-1_SRR14252354			0	0	0	0	0	0	0	0
2.38667	-5.54509	Neurons	AGGATCTAGTGCCAGA-1_SRR14252354			1.60593	0	0	0	0	0	0	0
3.61132	0.343445	Neurons	AGGATCTCACAGCATT-1_SRR14252354			0	1.38614	0	0	0	0	0	0
-12.7876	-1.34134	Oligodendrocytes	AGGATCTCACTCCCTA-1_SRR14252354			0	0	0	0	0	0	0	0
-12.8625	-2.14512	Oligodendrocytes	AGGATCTCACTCTGCT-1_SRR14252354			0	0	0	0	0	0	0	0
4.02688	-4.92683	Neurons	AGGATCTCATATCTGG-1_SRR14252354			1.15214	0	0	0	0	0	0	1.15214
-1.26281	-6.16585	Neurons	AGGATCTGTCCTACAA-1_SRR14252354			0	0	0	0	0	0	0	0
-1.35935	-5.32041	Neurons	AGGATCTGTTCCGCTT-1_SRR14252354			1.41329	0	0	0	0	0	0	0
-3.15896	1.38118	Neurons	AGGATCTTCGACCCAG-1_SRR14252354			0	1.55612	0	0	0	0	1.05438	0
1.83889	-4.84879	Neurons	AGGATCTTCTAACGGT-1_SRR14252354			1.96527	0	0	0	0	0	0	0
1.58228	-5.59409	Neurons	AGGCATTAGTGCAGCA-1_SRR14252354			1.51178	0	0	0	0	0	0	0
-0.57197	-5.40498	Neurons	AGGCATTCAAATCCCA-1_SRR14252354			1.92528	0	0	0	0	0	0	0
2.73812	0.395632	Neurons	AGGCATTCAAGTGGTG-1_SRR14252354			0	1.67352	0	0	0	0	0	0
3.81143	-4.21586	Neurons	AGGCATTCAATAGTAG-1_SRR14252354			1.34581	0	0	0	0	0	0	0
-10.5804	-3.34925	Oligodendrocytes	AGGCATTCAGACCAAG-1_SRR14252354			0	2.22324	0	0	0	0	0	0
2.79308	2.71606	Neurons	AGGCATTCAGCGTTGC-1_SRR14252354			0	1.39157	0	0	0	0	0	0
1.92821	-5.30335	Neurons	AGGCATTCATCCAACA-1_SRR14252354			1.37181	0	0	0	0	0	0	0
-12.9505	-2.57976	Oligodendrocytes	AGGCATTGTAGGAAAG-1_SRR14252354			0	0	0	0	0	0	0	0
3.76529	-9.56949	Neurons	AGGCATTGTCAGTCCG-1_SRR14252354			0	0	3.00265	0	0	0	0	0
-1.74387	-7.21424	Neurons	AGGCATTGTTCCAAAC-1_SRR14252354			1.44417	0	0	0	0	0	0	0
4.31677	-2.29192	Neurons	AGGCATTGTTGCCGAC-1_SRR14252354			0	0	0	0	0	0	0	0
4.03218	-8.22263	Neurons	AGGCATTGTTGGATCT-1_SRR14252354			0	0	0	0	0	0	0	0
-1.20701	-4.8821	Neurons	AGGCATTTCCTTCGAC-1_SRR14252354			0	0	0	0	0	0	0	0
1.166	-1.08255	Neurons	AGGCATTTCGTTGTTT-1_SRR14252354			0	0	0	0	0	0	0	0
4.09	1.05189	Neurons	AGGCATTTCTTCGATT-1_SRR14252354			0	0	0	0	1.56789	0	0	0
-1.86503	14.8111	NG/OPC	AGGCATTTCTTGCAAG-1_SRR14252354			0	0	0	0	0	0	0	0
3.98028	-0.145417	Neurons	AGGCCACAGAATAGTC-1_SRR14252354			0	1.90229	0	0	0	0	0	0
4.05937	1.18832	Neurons	AGGCCACAGGTTGGAC-1_SRR14252354			0	0	0	0	0	0	0	0
2.65984	0.246324	Neurons	AGGCCACCAATGGGTG-1_SRR14252354			0	0	0	0	0	0	0	0
-0.691041	-9.44877	Neurons	AGGCCACCACTATGTG-1_SRR14252354			0	0.893568	0	0	0	0	0.893568	0
1.56541	4.07984	Neurons	AGGCCACCAGAACTAA-1_SRR14252354			0	0	0	0	0	0	1.30906	0
0.426223	-3.1154	Neurons	AGGCCACGTCATCCGG-1_SRR14252354			0	0	0	0	0	0	0	0
-3.54553	3.39882	Neurons	AGGCCACGTCATGCAT-1_SRR14252354			1.00742	1.00742	0	0	0	0	0	0
-1.72027	5.54331	Neurons	AGGCCACGTGTCTTAG-1_SRR14252354			0	0	0	0	0	0	0	0
3.32015	-4.69503	Neurons	AGGCCACTCACGAACT-1_SRR14252354			0.692498	0.692498	0	0	0	0	0	0
-3.93068	3.57606	Neurons	AGGCTGCCACGACCTG-1_SRR14252354			0	1.3318	0	0	0	0	0	0
7.61961	-7.11225	Neurons	AGGCTGCGTCCTCATC-1_SRR14252354		Fam122b.Vipr2.GABA-2	1.7063	0	0	0	0	0	0	0
2.5322	2.69801	Neurons	AGGCTGCGTGGCTTAT-1_SRR14252354			0	1.34403	0	0	0	0	1.34403	1.34403
-0.996261	3.86849	Neurons	AGGCTGCGTGGGCTTC-1_SRR14252354			0	2.89021	0	0	0	0	0	0
-10.2737	-2.15012	Oligodendrocytes	AGGCTGCTCTTGAACG-1_SRR14252354			0	0	0	0	0	0	0	0
-4.18198	2.6583	Neurons	AGGGAGTAGAATCGCG-1_SRR14252354			0	0	0	0	0	0	0	1.47045
-4.72003	-9.88809	Neurons	AGGGAGTAGCATGCGA-1_SRR14252354			2.25317	0	0	0	0	0	0	0
-3.094	1.17669	Neurons	AGGGAGTCACGGAAGT-1_SRR14252354			1.48746	0	0	0	0	0	0	0
3.03438	-4.31273	Neurons	AGGGAGTCACTGGATT-1_SRR14252354			0	0	0	0	0	0	0	0
2.91153	-8.06473	Neurons	AGGGAGTGTTAAGGGC-1_SRR14252354			0	1.7269	0	0	0	0	0	0
3.08181	0.62473	Neurons	AGGGAGTTCAGACCTA-1_SRR14252354			0	0	0	0	1.3273	0	0	0
-2.80862	14.0593	NG/OPC	AGGGCCTAGAATGTTG-1_SRR14252354			0	0	0	0	0	0	0	0
-3.71121	3.16842	Oligodendrocytes	AGGGCCTAGCAACCAG-1_SRR14252354			0	0	0	0	0	0	0	0
-11.0281	-2.10366	Oligodendrocytes	AGGGCCTAGCTCGCAC-1_SRR14252354			0	0	0	0	0	0	0	0
3.68157	7.47244	Astrocytes	AGGGCCTCAACGTATC-1_SRR14252354			0	0	0	0	0	0	0	0
-0.0621292	3.71868	Neurons	AGGGCCTCACATAACC-1_SRR14252354			0.998782	0	0	0	0	0	0.998782	0
-3.55056	2.77339	Neurons	AGGGCCTTCAACACGT-1_SRR14252354			0	0	0	0	0	1.52882	0	0
-11.6465	-1.75624	Oligodendrocytes	AGGGCCTTCATCAGTG-1_SRR14252354			0	0	0	0	0	0	0	0
-2.12375	8.79978	Neurons	AGGGCCTTCCAGTGTA-1_SRR14252354			0	0	0	0	0	0	0	0
1.87565	-5.35903	Neurons	AGGGCCTTCCCAACTC-1_SRR14252354			0	0.938987	0	0	0	0	0	0
-0.105609	-3.35387	Neurons	AGGGCCTTCGGATTAC-1_SRR14252354			1.34929	0	0	0	0	0	0	0
-2.07767	-3.34558	Neurons	AGGGCCTTCTCGGGAC-1_SRR14252354			0	0	0	0	0	0	0	0
-2.23147	0.876514	Neurons	AGGGCTCAGAGTTGAT-1_SRR14252354			0	0	0	0	0	0	0	0
3.5027	-9.33881	Neurons	AGGGCTCAGCCAAGTG-1_SRR14252354			0	0	0	0	0	0	0	0
1.33471	-5.69624	Neurons	AGGGCTCAGGCGACAT-1_SRR14252354			1.73608	0	0	0	0	0	0	0
4.41998	7.53832	Astrocytes	AGGGCTCGTACTTCCC-1_SRR14252354			0	0	0	0	0	0	0	0
2.59892	-5.78665	Neurons	AGGGCTCGTAGTCCTA-1_SRR14252354			1.57697	0	0	0	0	0	0	0
4.03297	-8.15256	Neurons	AGGGCTCGTTCCCACT-1_SRR14252354			1.36907	0	0	0	0	0	0	0
-2.18312	0.50265	Neurons	AGGGCTCGTTCTAACG-1_SRR14252354			0	0	0	0	0	0	0	0
-1.82128	1.1402	Neurons	AGGGCTCGTTTATGCG-1_SRR14252354			0	1.63954	0	0	0	0	0	0
-2.15126	14.578	NG/OPC	AGGGCTCGTTTCTATC-1_SRR14252354			0	0	0	0	0	0	0	0
-3.40471	3.38961	Neurons	AGGGCTCTCGGACGTC-1_SRR14252354			0	0	0	0	0	0	0	0
4.83315	0.571147	Neurons	AGGGCTCTCTTTCGAT-1_SRR14252354			0	0	0	0	0	0	0	0
2.11833	2.41731	Neurons	AGGGTCCAGGGTCTTT-1_SRR14252354			0	0	0	0	0	0	0	0
10.0046	-3.12972	Mural	AGGGTCCCAAAGCTAA-1_SRR14252354			2.07796	0	0	0	0	0	0	0
-6.38143	10.9569	Oligodendrocytes	AGGGTCCGTAACTGCT-1_SRR14252354			0	0	0	0	0	0	0	0
9.58305	7.49905	Tanycytes	AGGGTCCGTTCTCTCG-1_SRR14252354			0	0	0	0	0	0	0	0
-1.5391	-5.95603	Neurons	AGGGTCCTCGTGGTAT-1_SRR14252354			0	0	0	0	0	0	0	0
-1.45859	1.34278	Neurons	AGGGTCCTCTAAGGAA-1_SRR14252354			0	0	0	0	0	0	0	0
4.92239	7.84239	Astrocytes	AGGGTCCTCTTGAGCA-1_SRR14252354			0	2.31821	0	0	0	0	0	0
-1.12369	-1.7556	Neurons	AGGGTGAAGACTCCGC-1_SRR14252354			0	0	0	0	0	0	0	0
3.54542	-5.01012	Neurons	AGGGTGAAGCAAATCA-1_SRR14252354			0	0	0	0	0	0	0	0
-1.93707	-7.52279	Neurons	AGGGTGACACATGAAA-1_SRR14252354			0	0	0	0	0	0	0	0
2.1184	-5.54513	Neurons	AGGGTGACAGAAGTTA-1_SRR14252354			0	0	0	0	0	0	0	0
-2.41793	4.71443	Neurons	AGGGTGAGTCCGGACT-1_SRR14252354			1.14173	1.14173	0	0	0	1.66097	0	0
2.96588	-5.4146	Neurons	AGGGTGAGTTGTATGC-1_SRR14252354			1.35417	0	0	0	0	0	0	1.90912
1.49026	-4.88843	Neurons	AGGGTGATCCGACAGC-1_SRR14252354			0	1.57211	0	0	0	0	0	0
-4.56791	-9.71074	Neurons	AGGGTGATCCTAGCCT-1_SRR14252354			1.82502	0	0	0	0	0	0	0
0.84653	-5.82733	Neurons	AGGGTGATCGGTCGAC-1_SRR14252354			0	0	0	0	0	0	0	0
1.51439	-5.61862	Neurons	AGGGTGATCTAGAGCT-1_SRR14252354			0	0	0	0	0	0	0	0
4.69309	-2.13436	Neurons	AGGGTGATCTCGTCAC-1_SRR14252354			0	0	0	0	0	0	0	0
-5.21348	-10.1958	Neurons	AGGGTTTAGATCGACG-1_SRR14252354			1.51041	0	0	0	0	0	0	0
-3.09134	4.05512	Neurons	AGGGTTTAGTGATAAC-1_SRR14252354			0	0	0	0	0	0	0	0
9.75848	8.47683	Tanycytes	AGGGTTTCACAAAGTA-1_SRR14252354			0	0	0	0	0	0	0	0
-11.0851	-1.01075	Oligodendrocytes	AGGGTTTGTATCACGT-1_SRR14252354			0	0	0	0	0	0	0	0
-2.37391	-4.12841	Neurons	AGGGTTTGTGAGGAAA-1_SRR14252354			0	0	0	0	0	0	0	0
3.38116	7.3346	Astrocytes	AGGGTTTGTTCATCGA-1_SRR14252354			0	0	0	0	0	0	0	0
-10.7698	-1.27583	Oligodendrocytes	AGGGTTTGTTGTGCCG-1_SRR14252354			0	0	0	0	0	0	0	0
4.10565	-8.30682	Neurons	AGGGTTTTCGAAGCCC-1_SRR14252354			0	0	0	0	0	0	0	0
-5.36628	-10.2128	Neurons	AGGGTTTTCTAGCAAC-1_SRR14252354			0	0	0	0	0	0	1.88456	0
1.02576	-3.11266	Neurons	AGGTAGGAGCATTTGC-1_SRR14252354			0	0	0	0	0	0	0	0
5.16914	-7.30551	Neurons	AGGTAGGAGTCCTGCG-1_SRR14252354		Fam122b.Vipr2.GABA-2	2.01291	0	0	2.01291	0	0	0	0
1.47332	-6.02969	Neurons	AGGTAGGAGTGTTCAC-1_SRR14252354			0	0	0	0	0	0	0	0
2.36309	-6.01881	Neurons	AGGTAGGCAGAGTAAT-1_SRR14252354			0	0	0	0	0	0	0	0
-3.53125	3.29982	Neurons	AGGTAGGCATGATAGA-1_SRR14252354			0	1.72481	0	0	0	0	0	0
-2.7112	-5.0234	Neurons	AGGTAGGGTATCGCGC-1_SRR14252354			0	0	0	0	0	0	2.28942	0
-10.45	-0.917889	Oligodendrocytes	AGGTAGGGTCGTCAGC-1_SRR14252354			0	2.2803	0	0	0	0	0	0
3.82813	-4.47273	Neurons	AGGTAGGTCTCTGCTG-1_SRR14252354			0	0	0	0	0	0	0	0.96992
-0.861478	-9.12619	Neurons	AGGTAGGTCTTGGAAC-1_SRR14252354			0	0	0	0	0	0	0	0
4.46473	7.01308	Astrocytes	AGGTCATAGCAAGTGC-1_SRR14252354			0	0	0	0	0	0	0	0
-0.610891	-9.18588	Neurons	AGGTCATAGCTCGAAG-1_SRR14252354			0	0	0	0	0	0	0	0
-11.5975	-2.26203	Oligodendrocytes	AGGTCATAGGGTCAAC-1_SRR14252354			0	0	0	0	0	0	0	0
-2.10297	-6.97714	Neurons	AGGTCATTCACATCAG-1_SRR14252354			1.29445	0	0	0	0	0	0	0
5.04133	7.98995	Astrocytes	AGGTCATTCTGGTGGC-1_SRR14252354			0	0	0	0	0	0	0	0
-2.07148	-9.63945	Neurons	AGGTCATTCTTGCGCT-1_SRR14252354			1.59739	0	0	0	0	0	0	0
0.224222	-2.84404	Neurons	AGGTCTAAGCGTCTGC-1_SRR14252354			1.51732	0	0	0	0	0	0	0
-11.1217	-2.46771	Oligodendrocytes	AGGTCTAAGTTGCGAG-1_SRR14252354			0	0	0	0	0	0	0	0
-4.54214	8.387	Fibroblast	AGGTCTACAAATCGTC-1_SRR14252354			2.23136	0	0	0	0	0	0	0
-0.867862	0.886009	Neurons	AGGTCTACACACCTAA-1_SRR14252354			0	0	0	0	0	0	0	0
-1.30572	-4.77219	Neurons	AGGTCTACAGCTCGGT-1_SRR14252354			0	0	0	0	0	0	0	0
-11.154	-0.877031	Oligodendrocytes	AGGTCTACAGGTCTCG-1_SRR14252354			0	0	0	0	0	0	0	0
7.94089	0.366544	Neurons	AGGTCTAGTACTTGTG-1_SRR14252354			0	0	0	3.60483	0	0	1.6664	0
-4.72605	8.73548	Fibroblast	AGGTCTAGTGTGATGG-1_SRR14252354			0	0	0	0	0	0	0	0
3.37167	-5.48188	Neurons	AGGTCTATCCATTCAT-1_SRR14252354			1.75403	0	0	0	0	0	0	0
0.151722	-4.40483	Neurons	AGGTCTATCCGATAAC-1_SRR14252354			0	0	0	0	0	0	0	0
1.88813	-6.42698	Neurons	AGGTCTATCGGCATAT-1_SRR14252354			1.75324	2.3558	0	0	0	0	0	1.75324
2.09528	-5.43152	Neurons	AGGTGTTAGAGCTGAC-1_SRR14252354			0	0	0	0	0	0	0	0
7.45313	-7.67936	Neurons	AGGTGTTAGCGGATCA-1_SRR14252354		Fam122b.Vipr2.GABA-2	0	0	0	0	0	0	0	2.98821
3.99601	7.43215	Astrocytes	AGGTGTTAGTACTGGG-1_SRR14252354			0	0	0	0	0	0	0	0
-3.526	-9.9725	Neurons	AGGTGTTAGTCCGTCG-1_SRR14252354			1.25797	1.25797	0	0	0	0	2.14649	0
1.81251	-4.09869	Neurons	AGGTGTTCAAATGCGG-1_SRR14252354			0	0	0	0	0	0	0	0
0.919865	-5.71708	Neurons	AGGTGTTCATCAGCTA-1_SRR14252354			1.46968	0	0	0	0	0	0	0
1.64241	-4.60641	Neurons	AGGTGTTGTACTGTTG-1_SRR14252354			1.36973	0	0	0	0	0	0	0
2.11996	-0.797137	Neurons	AGGTGTTGTCTCTCAC-1_SRR14252354			1.57636	0	0	0	0	0	0	0
4.02951	-2.27901	Neurons	AGGTGTTTCCATAAGC-1_SRR14252354			0	1.41849	0	0	0	0	0	0
3.94217	0.752632	Neurons	AGGTGTTTCCTCGCAT-1_SRR14252354			0	1.27722	1.27722	0	2.17019	0	0	0
-0.62634	-9.39937	Neurons	AGGTGTTTCTTTGCTA-1_SRR14252354			1.25887	0	0	0	0	0	0	0
-8.54774	6.27464	Immune	AGGTTACAGGTCATTC-1_SRR14252354			0	0	0	0	0	0	0	0
-11.2659	-1.43534	Oligodendrocytes	AGGTTACCAACCAACT-1_SRR14252354			0	0	0	0	0	0	0	0
2.74852	-6.98218	Neurons	AGGTTACCAATGGGTG-1_SRR14252354			0	0	0	0	0	0	0	0
7.88734	0.327557	Neurons	AGGTTACCAATTGCAC-1_SRR14252354			1.26925	0	0	3.53388	0	0	0	0
-3.73753	-6.28094	Neurons	AGGTTACCATATCGGT-1_SRR14252354			1.72766	0	0	1.72766	0	0	0	0
-8.39206	6.06276	Immune	AGGTTACCATGTCTAG-1_SRR14252354			0	1.29292	0	0	0	0	0	1.29292
-0.966697	-1.89286	Neurons	AGGTTACGTACATACC-1_SRR14252354			0	1.63057	0	0	0	0	0	0
-1.66844	5.51967	Neurons	AGGTTACGTTGCTCCT-1_SRR14252354			0	1.19953	0	0	0	0	0	0
5.46684	-0.880964	Neurons	AGGTTACTCACCTACC-1_SRR14252354			0	1.34571	0	0	1.34571	0	0	0
2.28031	-4.86516	Neurons	AGGTTACTCATTTACC-1_SRR14252354			0	0	0	0	0	0	0	0
-2.61365	-3.93537	Neurons	AGGTTACTCCACGTAA-1_SRR14252354			0	0	0	0	0	0	1.66252	0
4.12641	1.37349	Neurons	AGGTTACTCGAATGCT-1_SRR14252354			1.07734	0	0	0	1.07734	0	0	1.07734
-6.74621	5.09151	Immune	AGGTTACTCTATCCAT-1_SRR14252354			0	0	0	0	0	0	0	0
3.12436	-4.45258	Neurons	AGGTTGTAGAAATGGG-1_SRR14252354			1.46123	0	0	0	0	0	0	0
-10.1628	-1.36308	Oligodendrocytes	AGGTTGTAGACGGTCA-1_SRR14252354			0	0	0	0	0	0	0	0
-4.45196	-4.82657	Neurons	AGGTTGTAGCTGGCCT-1_SRR14252354			0	0	0	0	0	0	0	0
-10.5365	-3.63112	Oligodendrocytes	AGGTTGTAGTTCCGTA-1_SRR14252354			0	0	0	0	0	0	0	0
1.73873	-5.23195	Neurons	AGGTTGTCAATAGTAG-1_SRR14252354			1.11089	0	0	0	0	0	0	0
3.76453	0.835044	Neurons	AGGTTGTGTACAAAGT-1_SRR14252354			1.87142	0	0	0	0	0	0	0
3.06278	8.52043	Astrocytes	AGGTTGTGTCCGAAAG-1_SRR14252354			0	0	0	0	0	0	0	0
-0.0868492	-5.17892	Neurons	AGGTTGTGTGAACCGA-1_SRR14252354			0	0	0	0	0	0	0	0
3.34152	-5.46623	Neurons	AGGTTGTGTTGATCGT-1_SRR14252354			1.24655	0	0	0	0	0	0	0
-2.82665	14.3303	NG/OPC	AGTAACCAGACATCCT-1_SRR14252354			0	0	0	0	0	0	0	0
-10.7508	-2.13883	Oligodendrocytes	AGTAACCAGCTGCGAA-1_SRR14252354			0	0	0	0	0	0	0	0
-0.625022	3.77312	Neurons	AGTAACCCAACGGCTC-1_SRR14252354			0	0	0	0	0	0	0	0
-8.56535	6.01093	Immune	AGTAACCCAATCTAGC-1_SRR14252354			0	0	0	0	0	0	0	0
-2.53209	4.46102	Neurons	AGTAACCCAGACGGAT-1_SRR14252354			0	0	0	0	0	0	0	0
4.19951	0.68551	Neurons	AGTAACCCAGAGATGC-1_SRR14252354			0	0	0	0	0	0	0	0
-9.94207	-1.36087	Oligodendrocytes	AGTAACCCAGCTCGGT-1_SRR14252354			0	0	0	0	0	0	0	0
1.24521	-5.57143	Neurons	AGTAACCGTAATTAGG-1_SRR14252354			1.20753	0	0	0	0	0	0	0
3.343	-9.42889	Neurons	AGTAACCGTCTGTGAT-1_SRR14252354			0	0	2.22791	0	0	0	0	0
5.50506	-1.15413	Neurons	AGTAACCGTGTAAACA-1_SRR14252354			0	1.51261	0	0	0	0	0	0
-4.33769	-9.86	Neurons	AGTAACCGTTCGGTCG-1_SRR14252354			0	0	0	0	0	0	0	0
-11.9852	-1.91262	Oligodendrocytes	AGTAACCTCACCTGGG-1_SRR14252354			0	0	0	0	0	0	0	0
-2.84729	-4.11885	Neurons	AGTAACCTCCTTCTTC-1_SRR14252354			0	1.22831	0	0	0	0	1.22831	0
-10.7999	-1.58777	Oligodendrocytes	AGTAACCTCGTGCATA-1_SRR14252354			0	0	0	0	0	0	0	0
9.37065	8.06308	Tanycytes	AGTACCAAGACGCATG-1_SRR14252354			0	0	0	0	0	0	1.70483	0
-2.50325	2.15075	Neurons	AGTACCAAGCGAGTCA-1_SRR14252354			0	1.56609	0	0	0	0	0	0
4.71141	-7.29768	Neurons	AGTACCACAAGCGAAC-1_SRR14252354		Fam122b.Vipr2.GABA-2	0	0	0	0	0	0	0	0
1.73475	-4.96336	Neurons	AGTACCACAGAATGTA-1_SRR14252354			1.74072	0	0	0	0	0	0	0
-2.48759	2.56637	Neurons	AGTACCAGTTCGGTAT-1_SRR14252354			0	0	0	0	0	0	0	0
-12.5047	-1.92963	Oligodendrocytes	AGTACCATCCCTTGTG-1_SRR14252354			0	0	0	0	0	0	0	0
-12.7517	-2.07864	Oligodendrocytes	AGTACCATCGTAATGC-1_SRR14252354			0	0	0	0	0	0	0	0
-8.29813	6.14219	Immune	AGTACTGAGTCGTTAC-1_SRR14252354			0	0	0	0	0	0	0	0
2.00195	-5.43527	Neurons	AGTACTGCAATGAAAC-1_SRR14252354			1.87259	0	0	0	0	0	0	0
-1.68748	5.53524	Neurons	AGTACTGCACGTGAGA-1_SRR14252354			0	0	0	0	0	0	0	0
-0.297762	-4.55891	Neurons	AGTACTGCATAAGATG-1_SRR14252354			2.10406	0	0	0	0	0	0	0
-1.04452	-7.31461	Neurons	AGTACTGCATGACGGA-1_SRR14252354			0	0	0	0	0	0	0	0
1.84274	-6.01923	Neurons	AGTACTGGTAGGTTTC-1_SRR14252354			1.39544	0	0	0	0	0	0	0
2.97645	-0.548978	Neurons	AGTACTGGTGGCCTCA-1_SRR14252354			0	0	0	0	0	0	0	0
1.93391	-5.26417	Neurons	AGTACTGGTGGGAGAG-1_SRR14252354			1.49869	0	0	0	0	0	0	0
1.36976	-0.455034	Neurons	AGTACTGTCCATAGAC-1_SRR14252354			0	1.89027	0	0	0	0	0	0
12.0781	0.300692	ParsTuber	AGTACTGTCGCAATTG-1_SRR14252354			0	0	0	0	0	0	0	0
-10.5559	-3.64174	Oligodendrocytes	AGTACTGTCGCTCCTA-1_SRR14252354			0	0	0	0	0	0	0	1.76961
-11.6224	-1.87867	Oligodendrocytes	AGTACTGTCTCAACCC-1_SRR14252354			0	0	0	0	0	0	0	0
-10.2761	-0.622296	Oligodendrocytes	AGTAGCTAGCTCGACC-1_SRR14252354			0	0	0	0	0	0	2.03053	0
5.82797	-7.0196	Neurons	AGTAGCTCAAGTGGGT-1_SRR14252354		Fam122b.Vipr2.GABA-2	0	0	0	0	0	0	0	0
-2.48119	0.931713	Neurons	AGTAGCTGTAACCCTA-1_SRR14252354			0	2.02623	0	0	0	0	0	0
0.383532	-5.92964	Neurons	AGTAGCTGTACGTTCA-1_SRR14252354			0	0	0	0	0	0	0	0
-10.7642	-0.870277	Oligodendrocytes	AGTAGCTGTGGACAGT-1_SRR14252354			0	0	0	0	0	0	0	0
-1.48184	1.0213	Neurons	AGTAGCTTCCATTGCC-1_SRR14252354			0	0	0	0	0	0	0	0
-1.42462	3.67764	Neurons	AGTAGCTTCGCCGTGA-1_SRR14252354			0	1.44244	0	0	0	0	0	0
4.80101	7.15954	Astrocytes	AGTAGTCAGACGAGCT-1_SRR14252354			0	0	0	0	0	0	0	0
3.2203	7.84487	Astrocytes	AGTAGTCAGGAGATAG-1_SRR14252354			0	0	0	0	0	0	0	0
-10.3165	-1.52273	Oligodendrocytes	AGTAGTCAGGATTCCT-1_SRR14252354			0	0	0	0	0	0	0	0
-0.908213	-5.91653	Neurons	AGTAGTCAGGTAATCA-1_SRR14252354			2.48601	0	0	0	0	0	0	0
3.15594	-4.34835	Neurons	AGTAGTCCACATATGC-1_SRR14252354			1.1575	0	0	0	0	0	0	0
-0.939493	-5.84216	Neurons	AGTAGTCTCGCCAGAC-1_SRR14252354			1.2711	0	0	0	0	0	0	0
-0.217826	1.19866	Neurons	AGTCAACAGGATGTTA-1_SRR14252354			0	1.62958	0	0	0	0	0	0
-2.83502	14.8174	NG/OPC	AGTCAACAGTACCGGA-1_SRR14252354			0	0	0	0	0	0	0	0
-8.3013	6.13546	Immune	AGTCAACCAGACCAAG-1_SRR14252354			0	0	0	0	0	0	0	0
1.43624	-6.14049	Neurons	AGTCAACGTTGTATGC-1_SRR14252354			0	0	0	0	0	0	0	0
-1.76237	14.0181	NG/OPC	AGTCAACTCCTTGAAG-1_SRR14252354			0	0	0	0	0	0	0	0
4.21912	7.53433	Astrocytes	AGTCACACAGTCTGGC-1_SRR14252354			0	0	0	0	0	0	0	0
1.31785	-1.09408	Neurons	AGTCACACATAATCCG-1_SRR14252354			0	0	0	0	0	0	0	0
-12.753	-1.60252	Oligodendrocytes	AGTCACACATCATGAC-1_SRR14252354			2.63873	2.0146	0	0	0	0	0	0
0.673938	-5.28131	Neurons	AGTCACACATGCGTGC-1_SRR14252354			0	0	0	0	0	0	0	0
2.96616	-5.2857	Neurons	AGTCACAGTTGACTAC-1_SRR14252354			0	0	0	0	0	0	0	0
2.05196	-1.48527	Neurons	AGTCACATCAGGAAAT-1_SRR14252354			0	0	0	0	0	0	0	0
-1.96825	8.83105	Neurons	AGTCACATCGGCACTG-1_SRR14252354			0	0	0	0	1.08042	0	0	0
1.48294	-5.97088	Neurons	AGTCACATCGGTAGAG-1_SRR14252354			0	0	0	0	0	0	0	0
7.86694	0.304287	Neurons	AGTCATGAGCATATGA-1_SRR14252354			0	0	0	3.35455	0	0	0	0
3.72888	7.48387	Astrocytes	AGTCATGCATCATTTC-1_SRR14252354			0	0	0	0	0	0	0	0
2.17685	-6.22369	Neurons	AGTCATGGTTACCCAA-1_SRR14252354			0	1.16839	0	0	0	0	0	0
-0.943535	-1.61665	Neurons	AGTCATGGTTCGGTTA-1_SRR14252354			2.04037	0	0	0	0	0	0	0
1.8368	-4.58759	Neurons	AGTCATGTCAGTGATC-1_SRR14252354			0	0	0	0	0	0	0	0
-11.0632	-1.64794	Oligodendrocytes	AGTCATGTCGACCACG-1_SRR14252354			0	0	0	0	0	0	0	0
-2.58576	-8.08523	Neurons	AGTCATGTCGGCCAAC-1_SRR14252354			0	0	0	0	0	0	0	0
2.30642	-2.11625	Neurons	AGTCATGTCTACCCAC-1_SRR14252354			0	1.7332	0	0	0	0	0	1.20278
-0.7174	4.33751	Neurons	AGTCTCCAGCTTTCCC-1_SRR14252354			0	0	0	0	0	0	0	0
-10.3249	-1.41856	Oligodendrocytes	AGTCTCCAGGGCAGTT-1_SRR14252354			0	0	0	0	0	0	0	0
1.00879	-1.09343	Neurons	AGTCTCCCACATGACT-1_SRR14252354			0	0	0	0	0	0	0	0
-0.678945	-9.15404	Neurons	AGTCTCCCACATTCGA-1_SRR14252354			0	0	0	0	0	0	0	0
-1.95188	8.81209	Neurons	AGTCTCCGTGCCCACA-1_SRR14252354			0	0	0	0	0	0	0	0
1.93399	-5.78693	Neurons	AGTCTCCGTTATCCAG-1_SRR14252354			2.12423	0	0	0	0	0	0	0
-1.02099	-1.80072	Neurons	AGTCTCCTCGACTCCT-1_SRR14252354			1.65924	0	0	0	0	0	0	0
2.22053	2.52185	Neurons	AGTCTCCTCGTTGCCT-1_SRR14252354			0	0	0	0	0	0	1.81012	0
3.62579	7.35768	Astrocytes	AGTGACTAGAAGGGAT-1_SRR14252354			2.07612	0	0	0	0	0	0	0
-12.4153	-1.24581	Oligodendrocytes	AGTGACTAGCTTACGT-1_SRR14252354			0	0	0	0	0	0	0	0
4.64138	-7.38966	Neurons	AGTGACTAGGCGATAC-1_SRR14252354		Fam122b.Vipr2.GABA-2	0	0	0	0	0	0	0	1.96606
1.18635	3.59616	Neurons	AGTGACTCAGGCGTTC-1_SRR14252354			0	1.7806	0	0	0	0	0	0
4.89265	-1.16845	Neurons	AGTGACTCAGTGGTGA-1_SRR14252354			0	1.58896	0	0	0	0	0	0
3.65936	-4.69409	Neurons	AGTGACTGTAATTAGG-1_SRR14252354			0	0	0	0	0	0	0	0
1.80173	-5.81714	Neurons	AGTGACTGTAGTTCCA-1_SRR14252354			0	0	1.28435	0	0	0	0	1.28435
2.18616	-5.69865	Neurons	AGTGACTGTTGCCTAA-1_SRR14252354			0	0	0	0	0	0	0	0
-1.62347	-6.14675	Neurons	AGTGATCAGCCAAGCA-1_SRR14252354			0	0	0	0	0	0	0	0
-2.01407	14.2413	NG/OPC	AGTGATCAGTACAGAT-1_SRR14252354			0	0	0	0	0	0	0	0
-0.948239	-7.33728	Neurons	AGTGATCCAAGTATCC-1_SRR14252354			0	0	0	0	0	0	0.875294	0
3.16335	-4.53631	Neurons	AGTGATCCACAAACGG-1_SRR14252354			0	0	0	0	0	0	0	0
9.61643	8.0156	Tanycytes	AGTGATCCACGCGCTA-1_SRR14252354			0	0	0	0	0	0	1.93807	0
9.54942	7.06737	Tanycytes	AGTGATCCACTAGGCC-1_SRR14252354			0	2.24937	0	0	0	0	0	0
-3.69593	-9.7733	Neurons	AGTGATCCAGCTATAC-1_SRR14252354			0	0	0	0	0	0	0	0
3.13686	7.72903	Astrocytes	AGTGATCCATAGAATG-1_SRR14252354			2.06043	2.06043	0	0	0	0	0	0
3.68964	7.55744	Astrocytes	AGTGATCCATGACTGT-1_SRR14252354			0	0	0	0	0	0	0	0
-2.41879	2.09899	Neurons	AGTGATCGTATGTGTC-1_SRR14252354			0	1.78471	0	0	0	0	0	0
-0.364895	-4.30125	Neurons	AGTGATCTCATTCGGA-1_SRR14252354			1.87305	0	0	0	0	0	0	0
5.07892	0.958536	Neurons	AGTGCCGGTCCAAGAG-1_SRR14252354			0	0	0	0	1.6429	0	0	0
3.2933	8.45714	Astrocytes	AGTGCCGTCAATCTTC-1_SRR14252354			0	0	0	0	0	0	0	0
3.8065	-9.2653	Neurons	AGTGCCGTCGAGCACC-1_SRR14252354			0	0	0	0	0	0	0	0
-1.27626	-4.60638	Neurons	AGTGCCGTCTCCATAT-1_SRR14252354			0	0	0	0	0	0	0	0
4.87326	-0.132711	Neurons	AGTGTTGAGTCACACT-1_SRR14252354			0	0	0	0	0	0	0	0
3.39721	-0.0158408	Neurons	AGTGTTGAGTGTAGTA-1_SRR14252354			0	0	0	0	0	0	0	0
3.52751	-9.15659	Neurons	AGTGTTGAGTTCTCTT-1_SRR14252354			0	0	1.32771	0	0	0	0	0
-2.20091	-0.271169	Neurons	AGTGTTGCAGCTTCCT-1_SRR14252354			0	0	0	0	0	0	0	0
-3.50825	3.40451	Neurons	AGTGTTGCATCGAGCC-1_SRR14252354			0	1.52628	0	0	0	0	0	0
-2.05461	-6.94886	Neurons	AGTGTTGGTACCTAGT-1_SRR14252354			0	0	0	0	0	0	0	0
-1.54365	5.39886	Neurons	AGTGTTGGTGATACAA-1_SRR14252354			0	0	0	0	0	0	0	0
1.77887	-5.1491	Neurons	AGTGTTGGTGTAGCAG-1_SRR14252354			1.27091	0	0	0	0	0	0	0
3.87682	-4.74315	Neurons	AGTTAGCCAGCCTATA-1_SRR14252354			2.27519	0	0	0	0	0	0	0
-0.900754	4.00588	Neurons	AGTTAGCCAGCTCCTT-1_SRR14252354			0	0	0	0	0	0	0	0
3.72349	-4.84207	Neurons	AGTTAGCCATGTTACG-1_SRR14252354			0	1.70006	0	0	0	0	0	0
3.49797	8.74897	Astrocytes	AGTTAGCCATTGAAGA-1_SRR14252354			0	0	0	0	0	0	0	0
-2.4386	-3.56128	Neurons	AGTTAGCGTAGCTGAG-1_SRR14252354			0	0	0	0	0	0	0	0
-3.28905	-9.92295	Neurons	AGTTAGCGTCTCGCGA-1_SRR14252354			0	0	0	0	0	0	0	0
-0.884777	-3.32559	Neurons	AGTTAGCTCAAGTTGC-1_SRR14252354			1.45717	0	0	0	0	0	0	0
0.141801	-4.65008	Neurons	AGTTCCCAGGCTCACC-1_SRR14252354			0	0	0	0	0	0	0	0
-3.18304	2.6858	Neurons	AGTTCCCCAACACTAC-1_SRR14252354			0	1.42493	0	0	0	1.42493	0	0
2.71728	-5.46123	Neurons	AGTTCCCCAATGGCAG-1_SRR14252354			1.20458	0	0	0	0	0	0	0
4.52822	0.721858	Neurons	AGTTCCCTCACGGGCT-1_SRR14252354			0	0	0	0	1.48799	0	0	0
8.43071	7.00205	Neurons	AGTTCCCTCCGCCTAT-1_SRR14252354			0	0	1.01476	0	0	0	0	0
-0.693578	3.54458	Neurons	AGTTCCCTCGAACCTA-1_SRR14252354			0	0	0	0	0	0	0	0
-12.8905	-1.51501	Oligodendrocytes	AGTTCCCTCTTTACAC-1_SRR14252354			0	2.03514	0	0	0	0	0	0
-2.35685	-3.5555	Neurons	AGTTCGAAGCAAGCCA-1_SRR14252354			0	0	0	0	0	0	1.7684	0
-8.64651	6.16601	Immune	AGTTCGACATCATCTT-1_SRR14252354			0	0	0	0	0	0	0	0
5.70824	-5.04182	Neurons	AGTTCGACATTCGGGC-1_SRR14252354			0.774917	0	0	0	0	0	0	0
0.279147	-5.811	Neurons	AGTTCGAGTCCGGTGT-1_SRR14252354			1.32893	0	0	0	0	0	0	0
3.35006	0.161981	Neurons	AGTTCGAGTTATGTCG-1_SRR14252354			0	0	0	0	0	0	0	0
-2.50433	1.90066	Neurons	AGTTCGATCAAGGAGC-1_SRR14252354			0	1.54168	0	0	0	0	0	0
-5.2414	-10.3093	Neurons	AGTTCGATCAATCCAG-1_SRR14252354			0	0	0	0	0	0	1.8418	0
3.5263	-4.92669	Neurons	AGTTCGATCGGAGCAA-1_SRR14252354			1.77163	0	1.23553	0	0	0	0	0
-1.59688	-5.34023	Neurons	AGTTCGATCTTAAGGC-1_SRR14252354			1.45793	0	0	0	0	0	0	0
-3.59955	2.48441	Neurons	ATACCGACAAATGCGG-1_SRR14252354			0	0	0	0	0	0	0	0
4.2861	-0.643172	Neurons	ATACCGACATTGAAAG-1_SRR14252354			0	0	0	0	0	0	0	0
3.21735	-4.92486	Neurons	ATACCGAGTCGCATCG-1_SRR14252354			0	0	0	0	0	0	0	0
-1.23067	-4.27702	Neurons	ATACCGAGTTGGCCGT-1_SRR14252354			0	0	0	0	0	0	0	0
-0.356077	-0.786866	Neurons	ATACCGATCCTTATGT-1_SRR14252354			0	1.40837	0	0	0	0	0	0
7.73061	-5.87097	Neurons	ATACCGATCGGTCACG-1_SRR14252354		Vip.Vipr2.GABA-2	0	0	0	0	0	0	0	0
3.57217	-4.97597	Neurons	ATACCTTAGTGGAAGA-1_SRR14252354			1.45365	0	0	0	0	0	0	0
1.70695	-5.43232	Neurons	ATACCTTCAACACAGG-1_SRR14252354			1.50931	0	0	0	0	0	0	0
-0.0465063	1.56487	Neurons	ATACCTTCAGATTCGT-1_SRR14252354			0	2.4556	0	0	0	0	0	0
3.96422	-0.606707	Neurons	ATACCTTCATGCTGCG-1_SRR14252354			0	0	0	0	0	0	0	0
9.9759	-3.23504	Mural	ATACCTTGTAAGAACT-1_SRR14252354			0	0	0	0	0	0	0	0
2.03005	-3.95281	Neurons	ATACCTTGTATGTCTG-1_SRR14252354			1.52374	0	0	0	0	0	0	0
4.63304	-5.41868	Neurons	ATACCTTGTCACTTAG-1_SRR14252354		Arx.Lhx1.GABA-2	0	0	0	0	0	0	0	0
-3.02055	-4.4981	Neurons	ATACCTTGTGGTATGG-1_SRR14252354			0	0	0	0	0	0	0	0
1.36403	-4.24398	Neurons	ATACCTTGTTACGGAG-1_SRR14252354			2.07065	0	0	0	0	0	0	0
0.520824	-6.01443	Neurons	ATACCTTTCCTGCTAC-1_SRR14252354			0	0	0	0	0	0	0	0
-2.08265	8.60389	Neurons	ATACTTCAGATGGTAT-1_SRR14252354			0	0	0	0	0	0	0	0
3.06182	1.09092	Neurons	ATACTTCTCGGTAACT-1_SRR14252354			0	1.84291	0	0	1.29677	0	0	0
6.26836	-13.988	Endothelial	ATACTTCTCTACCCAC-1_SRR14252354			0	0	0	0	0	0	0	0
1.45579	3.47821	Neurons	ATACTTCTCTACTGCC-1_SRR14252354			0	1.12306	0	0	0	0	0	0
-1.05946	-3.04869	Neurons	ATAGACCAGCTTAAGA-1_SRR14252354			0	0	0	0	0	0	0	0
-1.18345	-4.19396	Neurons	ATAGACCCAATTAGGA-1_SRR14252354			1.49546	0	2.06975	0	0	0	0	0
-3.39941	3.04585	Neurons	ATAGACCCAGAGTGTG-1_SRR14252354			0	0	0	0	0	0	0	0
-10.2414	-2.95796	Oligodendrocytes	ATAGACCGTACGTAGG-1_SRR14252354			0	2.25241	0	0	0	0	0	0
-0.806204	-5.31009	Neurons	ATAGACCGTTAAACAG-1_SRR14252354			0	0	0	0	0	0	0	0
-1.95116	8.76617	Neurons	ATAGACCGTTCGGTAT-1_SRR14252354			0	0	0	0	2.1136	0	0	0
3.69845	0.444663	Neurons	ATAGACCTCCAGCAAT-1_SRR14252354			0	1.26852	0	0	1.26852	0	0	0
2.67802	-0.964543	Neurons	ATAGACCTCGAACGGA-1_SRR14252354			0	0	0	1.22102	0	0	0	0
0.474571	-1.56246	Neurons	ATAGACCTCTACGGGC-1_SRR14252354			0	0	0	0	0	0	0	0
2.54321	2.70286	Neurons	ATAGACCTCTCCCAAC-1_SRR14252354			1.36754	0	0	0	0	0	1.36754	0
3.14069	2.6832	Neurons	ATAGACCTCTCCCATG-1_SRR14252354			0	1.18185	0	0	0	0	1.18185	0
4.12102	7.84259	Astrocytes	ATAGACCTCTTTGGAG-1_SRR14252354			0	0	0	0	0	0	0	0
-1.46746	14.4866	NG/OPC	ATAGAGACAATTCACG-1_SRR14252354			0	0	0	0	0	0	0	0
-0.371541	-0.709587	Neurons	ATAGAGAGTAGACAGC-1_SRR14252354			0	1.01645	0	0	0	0	0	0
-2.31403	0.623942	Neurons	ATAGAGAGTGAACTAA-1_SRR14252354			0	0	0	0	0	0	0	1.58865
-2.3199	2.76558	Neurons	ATAGAGATCGTGGCGT-1_SRR14252354			0	1.44591	0	0	0	0	0	0
2.96836	7.81975	Astrocytes	ATAGAGATCTTACCGC-1_SRR14252354			0	0	0	2.77353	0	0	0	0
9.20635	7.57043	Tanycytes	ATAGGCTCAGATTAAG-1_SRR14252354			0	0	0	0	0	0	0	0
-1.24705	-5.17351	Neurons	ATAGGCTCAGCACACC-1_SRR14252354			0	0	0	0	0	0	0	0
-4.63531	-5.01844	Neurons	ATAGGCTGTCTGCATA-1_SRR14252354			0	0	0	0	0	0	0	0
3.8173	-4.23273	Neurons	ATAGGCTGTGCCCTTT-1_SRR14252354			0	0	0	0	0	0	0	0
-10.3159	-0.875847	Oligodendrocytes	ATAGGCTTCAGTCTTT-1_SRR14252354			0	0	0	0	0	0	0	0
-4.02488	2.43494	Neurons	ATAGGCTTCCAGCACG-1_SRR14252354			0	1.24814	0	0	0	1.24814	0	1.24814
-0.855786	-8.16887	Neurons	ATAGGCTTCGGCAGTC-1_SRR14252354			0	0	0	0	0	0	0	0
1.50567	1.21584	Neurons	ATATCCTCAACCTAAC-1_SRR14252354			0	0	0	0	0	0	1.13567	0
-1.63475	14.7763	NG/OPC	ATATCCTCAATAACGA-1_SRR14252354			0	0	0	0	0	0	0	1.89891
1.35907	3.57665	Neurons	ATATCCTCAATTGTGC-1_SRR14252354			0	0	0	0	0	0	0	0
-10.4166	-2.19439	Oligodendrocytes	ATATCCTCATCATCCC-1_SRR14252354			2.25013	0	0	0	0	0	0	0
4.04532	-5.02108	Neurons	ATATCCTCATGCCGGT-1_SRR14252354			0	0	0	0	0	0	0	0
9.8592	8.64637	Tanycytes	ATATCCTCATTGACAC-1_SRR14252354			0	0	0	0	0	0	1.63222	0
-10.5229	-0.22525	Oligodendrocytes	ATATCCTCATTGTACG-1_SRR14252354			0	0	0	0	0	0	0	0
-1.21751	3.64482	Neurons	ATATCCTGTAACCCTA-1_SRR14252354			0	0	0	0	0	1.38682	0	0
-3.21943	1.3278	Neurons	ATATCCTTCGTCCTTG-1_SRR14252354			0	0	0	0	0	1.24655	0	0
3.28322	-8.53915	Neurons	ATCACAGAGGATTTGA-1_SRR14252354			0	0	0	0	0	0	0.924529	0
-1.69918	14.1878	NG/OPC	ATCACAGAGTATAGAC-1_SRR14252354			0	0	0	0	0	0	0	0
-10.3579	-0.484606	Oligodendrocytes	ATCACAGCAACTAGAA-1_SRR14252354			0	0	0	0	0	0	0	0
3.07484	-1.39358	Neurons	ATCACAGCAACTCCAA-1_SRR14252354			0	1.66246	0	0	0.885459	0	0	0
-2.43211	3.43887	Neurons	ATCACAGCACAACATC-1_SRR14252354			0	0	0	0	0	0	0	0
5.14053	-6.30666	Neurons	ATCACAGCACTATCGA-1_SRR14252354		Fam122b.Vipr2.GABA-2	0	0	0	0	0	0	0	0
-1.0298	-4.517	Neurons	ATCACAGGTCTGTGCG-1_SRR14252354			1.94883	0	0	0	0	0	0	0
2.08286	-3.89407	Neurons	ATCACAGGTGATGTAA-1_SRR14252354			1.26358	0	0	0	0	0	0	0
-12.5957	-2.37145	Oligodendrocytes	ATCACAGGTGCAGGAT-1_SRR14252354			0	0	0	0	0	0	0	0
-0.540469	-9.31628	Neurons	ATCACGACAAGGTACG-1_SRR14252354			1.73148	0	0	0	0	0	0	0
-0.957681	-1.76699	Neurons	ATCACGACAGCGTGAA-1_SRR14252354			0	0	0	0	0	0	0	0
-0.587516	-2.61374	Neurons	ATCACGAGTGTTGAGG-1_SRR14252354			0	0	0	0	0	0	0	0
-1.24174	3.51991	Neurons	ATCACGAGTTAGAGTA-1_SRR14252354			1.88504	0	0	0	0	0	0	0
4.52655	-5.61011	Neurons	ATCACGAGTTTACCTT-1_SRR14252354		Cd24a.Lhx1.GABA-2	0	0	0	0	0	0	0	0
-2.04049	14.5249	NG/OPC	ATCACGATCACGGACC-1_SRR14252354			0	0	0	0	0	0	0	0
-12.3676	-1.05048	Oligodendrocytes	ATCACGATCCATACTT-1_SRR14252354			1.76558	0	0	0	0	0	0	0
2.34528	-4.85239	Neurons	ATCACGATCTATTTCG-1_SRR14252354			0.847298	0.847298	1.84583	0	0	0	0	0
-0.972888	-5.12203	Neurons	ATCACTTAGCAGAAAG-1_SRR14252354			0	0	0	0	0	0	0	0
4.89199	-7.07068	Neurons	ATCACTTCAGCATCTA-1_SRR14252354		Fam122b.Vipr2.GABA-2	0	0	0	0	0	0	0	0
-2.63094	14.8479	NG/OPC	ATCACTTGTACCCGAC-1_SRR14252354			0	1.7572	0	0	0	0	0	0
0.678466	-1.38455	Neurons	ATCACTTGTGTTTACG-1_SRR14252354			0	0	0	0	0	0	0	0
-11.9666	-1.07143	Oligodendrocytes	ATCACTTTCATCTATC-1_SRR14252354			0	0	0	0	0	0	2.06824	0
-0.882867	-5.79884	Neurons	ATCAGGTAGAAAGTCT-1_SRR14252354			1.80246	0	1.26195	0	0	0	0	0
1.93699	-5.47738	Neurons	ATCAGGTAGACTAAGT-1_SRR14252354			0	0	0	0	0	0	0	0
-12.0073	-1.65774	Oligodendrocytes	ATCAGGTAGGCTGGAT-1_SRR14252354			0	0	0	0	0	0	0	0
-0.873306	-12.8701	Neurons	ATCAGGTAGGGTCAAC-1_SRR14252354			0	0	0	0	0	0	0	0
3.71582	0.261621	Neurons	ATCAGGTCAAGAGTAT-1_SRR14252354			1.07441	1.58033	0	0	1.58033	0	0	0
-0.760275	-8.72935	Neurons	ATCAGGTCAGCAATTC-1_SRR14252354			0	0	0	0	0	0	0	0
-1.3148	-4.84622	Neurons	ATCAGGTCATAGAATG-1_SRR14252354			0	0	0	0	0	0	0	0
3.90268	8.11794	Astrocytes	ATCAGGTGTTCGGACC-1_SRR14252354			0	0	0	0	0	0	0	0
3.90085	-0.517964	Neurons	ATCAGGTTCAATGTCG-1_SRR14252354			0	0	0	0	0	0	0	0
-2.7112	2.04881	Neurons	ATCAGGTTCTACTATC-1_SRR14252354			0	1.04605	0	0	0	0	0	0
3.90918	-2.14784	Neurons	ATCAGGTTCTATCGCC-1_SRR14252354			0	0	0	0	0	0	0	0
9.36403	7.14613	Tanycytes	ATCATTCCAAGCCATT-1_SRR14252354			1.70043	0	0	0	0	0	1.70043	0
-5.12305	12.1191	Oligodendrocytes	ATCATTCCATAGAGGC-1_SRR14252354			0	0	0	0	0	0	0	0
2.68964	-4.90468	Neurons	ATCATTCGTGAGTTGG-1_SRR14252354			1.87843	0	0	0	0	0	0	0
4.02889	-4.21001	Neurons	ATCATTCTCACAGTGT-1_SRR14252354			0	0	0	0	0	0	0	0
3.99747	-8.12327	Neurons	ATCATTCTCGAATGCT-1_SRR14252354			1.02245	1.51732	0	0	0	0	0	0
-10.3794	-1.72263	Oligodendrocytes	ATCATTCTCTCTGCCA-1_SRR14252354			0	0	0	0	0	0	0	0
3.42582	-4.9423	Neurons	ATCCACCAGGCCCGTT-1_SRR14252354			0	0	0	0	0	0	0	0
-1.75657	1.21094	Neurons	ATCCACCCACCCTAGG-1_SRR14252354			0	1.45768	0	0	0	0	0	0
1.83463	0.95588	Neurons	ATCCACCCATCCTCAC-1_SRR14252354			0	1.6163	0	0	0	0	0	0
-3.18124	2.2929	Neurons	ATCCACCGTATCGTAC-1_SRR14252354			0	0	0	0	0	0	0	0
-4.45344	-4.57601	Neurons	ATCCACCTCAGACTGT-1_SRR14252354			0	0	0.754719	0	0	0	0	0
-0.453603	-9.26389	Neurons	ATCCACCTCCATAGAC-1_SRR14252354			0	0	0	0	0	0	0	0
0.905901	-5.82671	Neurons	ATCCACCTCTGCTAGA-1_SRR14252354			1.15482	0	0	0	0	0	0	0
-11.2532	-0.880441	Oligodendrocytes	ATCCATTAGACTCTAC-1_SRR14252354			0	0	0	0	0	0	0	0
6.73389	-8.4845	Neurons	ATCCATTAGACTTCCA-1_SRR14252354		Cck.Vipr2.GABA-2	1.38412	0	0	0	0	0	0	0
5.26313	-1.29695	Neurons	ATCCATTAGCGACAGT-1_SRR14252354			0	0	0	0	0	0	0	0
9.09113	6.54704	Tanycytes	ATCCATTCAGCAGAAC-1_SRR14252354			0	0	0	0	0	0	0	0
-3.08881	1.50488	Neurons	ATCCATTCAGTGTATC-1_SRR14252354			0	0	0	0	0	0	0	0
-1.07579	-4.60651	Neurons	ATCCATTGTAGTTCCA-1_SRR14252354			0	0	0	0	0	0	0	0
2.31098	-3.2741	Neurons	ATCCATTGTGTCCGGT-1_SRR14252354			0	0	0	0	0	0	0	0
-2.14853	14.8871	NG/OPC	ATCCATTGTGTTCGTA-1_SRR14252354			0	0	0	0	0	0	0	0
3.99424	7.05528	Astrocytes	ATCCATTGTTACGTAC-1_SRR14252354			0	0	0	0	0	0	0	0
-0.539953	-9.45327	Neurons	ATCCCTGAGCCTGACC-1_SRR14252354			1.16519	0	0	0	0	0	0	0
4.76519	7.19087	Astrocytes	ATCCCTGAGCTAATGA-1_SRR14252354			0	0	0	0	0	0	0	0
0.753261	-1.13507	Neurons	ATCCCTGAGGCCTAAG-1_SRR14252354			0	0	0	0	0	0	0	0
2.71499	-0.78403	Neurons	ATCCCTGCACGACGCT-1_SRR14252354			0	0	0	0	0	0	0	0
2.40754	-6.81923	Neurons	ATCCCTGCATGGCCAC-1_SRR14252354			0	0	0	0	0	0	1.50575	0
9.29049	7.2332	Tanycytes	ATCCCTGGTACCTTCC-1_SRR14252354			0	2.25241	0	0	0	0	0	0
-2.61688	-9.79657	Neurons	ATCCCTGGTACTAAGA-1_SRR14252354			0	0	0	0	0	0	0	0
4.16171	-0.387622	Neurons	ATCCCTGGTCACGCTG-1_SRR14252354			0	1.49735	0	0	0	0	0	0
-1.12481	-7.28979	Neurons	ATCCCTGTCAATCCGA-1_SRR14252354			0	0	0	0	0	0	0	0
3.27803	-5.74741	Neurons	ATCCCTGTCGAAATCC-1_SRR14252354			0	0	0	0	0	0	0	0
9.18343	7.24877	Tanycytes	ATCCCTGTCGCACGAC-1_SRR14252354			0	0	0	0	0	0	0	0
-10.2089	-2.17745	Oligodendrocytes	ATCCCTGTCTACAGGT-1_SRR14252354			0	0	0	0	0	0	0	0
0.0276342	-7.32052	Neurons	ATCCGTCAGCTCCATA-1_SRR14252354			1.33716	0	0	0	0	0	0	0
0.800965	-1.35302	Neurons	ATCCGTCCAGAGGGTT-1_SRR14252354			0	0	0	0	0	0	0	0
-1.36465	-5.45921	Neurons	ATCCGTCCATGAGATA-1_SRR14252354			0	0	0	0	0	0	0	0
-11.5547	-1.96779	Oligodendrocytes	ATCCGTCTCACTCCGT-1_SRR14252354			0	0	0	0	0	0	2.0012	0
-12.7461	-2.5356	Oligodendrocytes	ATCCGTCTCAGGACAG-1_SRR14252354			0	0	0	0	0	0	0	0
1.59992	-6.10252	Neurons	ATCCGTCTCGTCGACG-1_SRR14252354			1.29034	0	0	0	0	0	0	0
5.67732	-7.25663	Neurons	ATCCGTCTCTAAGGAA-1_SRR14252354		Unassigned.Lhx1.GABA-2	0	0	0	0	0	0	0	0
3.27388	0.618547	Neurons	ATCCTATAGAGTGAAG-1_SRR14252354			0	0	0	0	0	0	0	0
-2.22884	14.0757	Dividing	ATCCTATAGGCCTGCT-1_SRR14252354			1.06336	0	0	0	0	0	0	0
-2.12578	0.775564	Neurons	ATCCTATTCGCCGTGA-1_SRR14252354			0	0	0	0	0	0	0	0
0.866502	-3.25347	Neurons	ATCCTATTCTGGGCGT-1_SRR14252354			1.57332	0	0	0	0	0	0	0
-3.12647	2.39977	Neurons	ATCGATGAGCACCGAA-1_SRR14252354			0	0	0	0	0	0	0	0
1.2558	-6.4198	Neurons	ATCGATGAGGAGATAG-1_SRR14252354			0	0	0	0	0	0	0	0
2.2828	-4.73761	Neurons	ATCGATGCATACTTTC-1_SRR14252354			0	0	0	0	0	0	0	0
-3.43067	-8.70031	Neurons	ATCGATGGTCGCCTAG-1_SRR14252354			1.2958	0	0	0	0	0	0	0
-10.8384	-0.714519	Oligodendrocytes	ATCGATGGTCTTTCAT-1_SRR14252354			0	0	0	0	0	0	0	0
3.6149	-4.84321	Neurons	ATCGATGGTGAGAGGG-1_SRR14252354			0	0	0	0	0	0	0	0
-0.71196	-4.43846	Neurons	ATCGATGGTGCAACGA-1_SRR14252354			1.10236	0	0	0	0	0	0	0
-11.4298	-0.851377	Oligodendrocytes	ATCGATGTCACGGACC-1_SRR14252354			0	0	0	0	0	0	0	0
-1.05227	3.52009	Neurons	ATCGCCTAGAAAGCGA-1_SRR14252354			0	1.88693	0	0	0	0	0	0
-1.97882	-6.68185	Neurons	ATCGCCTAGACGCCAA-1_SRR14252354			0	0	0	0	0	0	1.58124	0
3.48827	7.44024	Astrocytes	ATCGCCTAGCACTAGG-1_SRR14252354			0	0	0	0	0	0	0	0
-0.952288	-6.0545	Neurons	ATCGCCTAGCACTCAT-1_SRR14252354			0	0	0	0	0	0	0	0
6.64666	-8.6728	Neurons	ATCGCCTAGCGGGTTA-1_SRR14252354		Cck.Vipr2.GABA-2	0	1.23243	0	0	0	0	0	1.76799
-5.51533	-1.00441	Neurons	ATCGCCTCAACTGCCG-1_SRR14252354			2.39517	0	0	0	0	0	2.39517	0
1.33012	3.80448	Neurons	ATCGCCTCACGGATCC-1_SRR14252354			0	0	0	0	0	0	0	0
0.0173148	-5.6683	Neurons	ATCGCCTCAGAGGGTT-1_SRR14252354			0	0	0	0	0	0	0	0
1.73463	-5.67512	Neurons	ATCGCCTCAGCCTACG-1_SRR14252354			1.33128	0.872528	0	0	0	0	0	0
-0.578903	-9.11915	Neurons	ATCGCCTCAGCTACTA-1_SRR14252354			0	0	0	0	0	0	0	0
3.77246	-0.425195	Neurons	ATCGCCTCATCCGTGG-1_SRR14252354			0	0	0	0	0	0	0	0
-3.6038	-8.85354	Neurons	ATCGCCTGTATGTCCA-1_SRR14252354			0	0	0	0	0	0	0	0
3.32922	0.514625	Neurons	ATCGCCTGTCTGCAAT-1_SRR14252354			0	1.68273	0	0	1.68273	0	0	0
-11.8646	-2.47179	Oligodendrocytes	ATCGCCTGTGCTCTCT-1_SRR14252354			0	0	0	0	0	0	0	0
-11.7621	-1.91006	Oligodendrocytes	ATCGCCTGTTACCCAA-1_SRR14252354			0	0	0	0	0	0	0	0
-0.882426	3.60531	Neurons	ATCGCCTTCAGACCTA-1_SRR14252354			0	1.66582	0	0	0	0	0	0
-11.1091	-2.31652	Oligodendrocytes	ATCGCCTTCGATGCTA-1_SRR14252354			0	0	0	0	0	0	0	0
-3.96103	3.61067	Neurons	ATCGCCTTCTATGTGG-1_SRR14252354			0	1.21698	0	0	0	0	0	0
3.15325	8.48242	Astrocytes	ATCGGATAGTCAGCGA-1_SRR14252354			0	0	0	0	0	0	0	0
1.03307	0.0147183	Neurons	ATCGGATCAGAGTAAT-1_SRR14252354			0	0	0	0	0	0	0	0
-12.4231	-1.64377	Oligodendrocytes	ATCGGATCAGAGTGTG-1_SRR14252354			2.23434	0	0	0	0	0	0	0
-3.87265	-6.13029	Neurons	ATCGGATCAGGAATCG-1_SRR14252354			0	0	0	0	0	0	0	0
-4.49678	-4.7702	Neurons	ATCGGATCATGAATAG-1_SRR14252354			0	0	1.69787	0	0	0	0	0
-1.89946	14.0193	NG/OPC	ATCGGATCATTCAGGT-1_SRR14252354			0	0	0	0	0	0	0	0
1.4051	-6.5272	Neurons	ATCGGATGTAAGGCCA-1_SRR14252354			0	0	0	0	0	0	0	0
3.41321	7.69745	Astrocytes	ATCGGATGTCGAATGG-1_SRR14252354			0	0	0	0	0	0	0	0
-2.14021	8.58073	Neurons	ATCGGATGTGGAACCA-1_SRR14252354			0	0	0	0	0	0	0	0
4.27633	-2.1966	Neurons	ATCGGATTCTCATGCC-1_SRR14252354			0	0	0	0	0	0	0	0
-10.3958	-0.866333	Oligodendrocytes	ATCGGCGAGACCGTTT-1_SRR14252354			0	0	0	0	0	0	0	0
9.36462	7.15502	Tanycytes	ATCGGCGAGCTGTGCC-1_SRR14252354			0	0	0	0	0	0	2.18803	0
-4.10678	2.92119	Neurons	ATCGGCGAGGTGCCAA-1_SRR14252354			0	1.63871	0	0	0	0	1.12306	0
-2.15111	8.78231	Neurons	ATCGGCGCAGCTAACT-1_SRR14252354			0	0	0	0	2.01601	0	0	0
-8.35517	6.04924	Immune	ATCGGCGGTCACTCTC-1_SRR14252354			0	0	0	0	0	0	0	0
6.15074	8.13176	Astrocytes	ATCGGCGGTCATCCCT-1_SRR14252354			0	0	0	0	0	0	0	0
2.43083	-5.02261	Neurons	ATCGGCGTCCGGCTTT-1_SRR14252354			0	0	1.24163	0	0	0	0	0
-10.3025	-3.09878	Oligodendrocytes	ATCGGCGTCGCCAATA-1_SRR14252354			0	2.03168	0	0	0	0	0	0
0.771858	-1.51601	Neurons	ATCGGCGTCGGAGTAG-1_SRR14252354			0	0	0	0	0	0	0	0
3.61647	0.988934	Neurons	ATCGTAGAGATGCTTC-1_SRR14252354			0	0	0	0	0	0	0	0
-2.83349	-4.66395	Neurons	ATCGTAGAGGACACTG-1_SRR14252354			0	0	0	0	0	0	0	0
-1.50075	-5.58094	Neurons	ATCGTAGCAATGTCAC-1_SRR14252354			1.20295	0	0	0	0	0	0	0
-10.9766	-2.203	Oligodendrocytes	ATCGTAGCACTATCGA-1_SRR14252354			2.23882	0	0	0	0	0	0	0
3.72352	-9.4263	Neurons	ATCGTAGCAGCTATAC-1_SRR14252354			0	0	1.90667	0	0	0	0	0
-10.7159	0.249662	Oligodendrocytes	ATCGTAGCATAGATCC-1_SRR14252354			0	0	0	0	0	0	0	0
-3.69946	-6.29893	Neurons	ATCGTAGTCCTGGGAC-1_SRR14252354			0	0	0	0	0	0	0	0
-2.83571	1.1531	Neurons	ATCGTCCAGATGCAGC-1_SRR14252354			0	0	0	0	0	0	0	0
1.08633	-1.26988	Neurons	ATCGTCCAGTACAGCG-1_SRR14252354			1.31422	0	0	0	0	0	0	0
3.72524	0.318009	Neurons	ATCGTCCCAAACGGCA-1_SRR14252354			1.33736	0	0	0	0	0	0	0
4.37976	0.892322	Neurons	ATCGTCCCAATCCTAG-1_SRR14252354			0	0	0	0	0	0	0	0
-2.42478	-2.54181	Neurons	ATCGTCCCAGCACGAA-1_SRR14252354			0	0	0	0	0	0	0	0
-1.14072	4.31078	Neurons	ATCGTCCGTGTCTTAG-1_SRR14252354			0	1.59051	0	0	0	0	0	0
3.06977	-5.55105	Neurons	ATCGTCCGTTAGTTCG-1_SRR14252354			1.53794	0	0	0	0	0	0	0
-1.13193	-5.56334	Neurons	ATCGTCCTCAGATGCT-1_SRR14252354			0	0	0	0	0	0	0	0
4.00109	-7.77272	Neurons	ATCGTCCTCCGACATA-1_SRR14252354			0	0	0	0	0	0	0	0
-0.845921	-3.83023	Neurons	ATCGTCCTCGAATCCA-1_SRR14252354			1.63954	0	0	0	0	0	0	0
1.33933	-4.58491	Neurons	ATCGTCCTCGCTGACG-1_SRR14252354			0	0	0	0	0	0	0	0
-0.955699	-4.83575	Neurons	ATCGTCCTCTAGGCAT-1_SRR14252354			0	0	0	0	0	0	0	0
-0.914201	7.98844	Neurons	ATCGTGAAGAGGTCGT-1_SRR14252354			0	0	0	0	0	0	0	0
-2.57335	-4.21485	Neurons	ATCGTGAAGTCCTACA-1_SRR14252354			0	0	0	0	0	0	0	0
6.00585	-5.4953	Neurons	ATCGTGAAGTGGGAAA-1_SRR14252354		Unassigned.Lhx1.GABA-2	0	0	0	0	0	0	0	0
-1.64948	1.69421	Neurons	ATCGTGACAATAGTAG-1_SRR14252354			0	0	0	0	0	0	0	0
-8.16418	6.05724	Immune	ATCGTGACAGACAATA-1_SRR14252354			0	0	0	0	0	0	0	0
4.76062	0.888692	Neurons	ATCGTGAGTCTCACGG-1_SRR14252354			0	0	0	0	0	0	0	0
-4.08632	3.57582	Neurons	ATCGTGAGTTATAGAG-1_SRR14252354			1.55069	0	0	0	0	0	0	0
-3.72854	3.71375	Neurons	ATCGTGAGTTCCAAAC-1_SRR14252354			0	0	0	0	0	0	0	0
-0.777611	-9.05765	Neurons	ATCGTGATCCCGGTAG-1_SRR14252354			0	0	0	0	0	0	0	0
3.95614	-0.258516	Neurons	ATCGTGATCTGTCCGT-1_SRR14252354			0	1.72995	0	0	0	0	0	0
9.35329	6.52959	Tanycytes	ATCTCTAAGTAAGACT-1_SRR14252354			0	0	0	0	0	0	0	0
-3.71659	-5.8909	Neurons	ATCTCTAAGTATAACG-1_SRR14252354			0	0	0	0	0	0	0	0
1.63033	2.24368	Neurons	ATCTCTACAAGGCCTC-1_SRR14252354			0	0	0	0	0	0	0	0
-1.29103	-5.61263	Neurons	ATCTCTACACAGTATC-1_SRR14252354			0	0	0	0	0	0	0	0
-1.15386	3.46846	Neurons	ATCTCTAGTAAGGAGA-1_SRR14252354			0	1.79888	0	0	0	0	0	0
-3.87567	-6.43287	Neurons	ATCTCTAGTCTACTGA-1_SRR14252354			1.87003	0	0	0	0	0	0	0
-3.77318	2.73101	Neurons	ATCTCTAGTTATTCCT-1_SRR14252354			0	1.87165	0	0	0	0	0	0
-10.3924	-1.89111	Oligodendrocytes	ATCTCTAGTTCCGCAG-1_SRR14252354			0	0	0	0	0	0	0	0
-0.95531	4.52472	Neurons	ATCTCTATCAGAGTGG-1_SRR14252354			0	0	0	0	0	0	0	0
-0.905943	4.49924	Neurons	ATCTCTATCCGTTGAA-1_SRR14252354			0	0	0	0	0	1.86402	0	0
4.86361	0.14997	Neurons	ATCTTCAAGACCATTC-1_SRR14252354			1.18499	0	0	0	1.18499	0	0	0
3.96223	6.7415	Astrocytes	ATCTTCAAGATCCCAT-1_SRR14252354			0	0	0	0	0	0	0	0
8.78042	6.62192	Tanycytes	ATCTTCAAGCGAAACC-1_SRR14252354			0	2.00509	0	0	0	0	0	0
-0.551069	-9.09018	Neurons	ATCTTCACACTGCGTG-1_SRR14252354			1.26834	0	0	0	0	0	0	0
0.749853	-0.136029	Neurons	ATCTTCACAGTCAACT-1_SRR14252354			0	2.03207	0	0	0	0	0	0
9.58726	6.93633	Tanycytes	ATCTTCACATACGCAT-1_SRR14252354			0	0	0	0	0	0	1.92495	0
-11.5564	-1.39521	Oligodendrocytes	ATCTTCAGTCAAGGCA-1_SRR14252354			2.07918	0	0	0	0	0	0	0
-10.1376	-1.05113	Oligodendrocytes	ATCTTCAGTCCTACAA-1_SRR14252354			0	0	0	0	0	0	0	0
-11.6622	-0.790718	Oligodendrocytes	ATCTTCAGTTTCTATC-1_SRR14252354			0	0	0	0	0	0	0	0
-1.56552	-7.432	Neurons	ATGAAAGAGCCGATTT-1_SRR14252354			1.28247	0	0	0	0	0	0	1.28247
-2.8157	3.74301	Neurons	ATGAAAGCAAGTTCCA-1_SRR14252354			0	1.30142	0	0	0	0	0	0
0.856859	0.92444	Neurons	ATGAAAGCAATAGTAG-1_SRR14252354			1.2987	0	0	0	0	0	0	0
1.00684	-3.32625	Neurons	ATGAAAGCAGAGTAAT-1_SRR14252354			1.22186	0	0	0	0	0	0	0
2.1955	-5.67475	Neurons	ATGAAAGCAGGTACGA-1_SRR14252354			0	0	0	0	0	0	0	0
5.32676	-6.48416	Neurons	ATGAAAGCAGTATACC-1_SRR14252354		Fam122b.Vipr2.GABA-2	1.62892	0	0	0	0	0	0	0
-1.18769	-6.0477	Neurons	ATGAAAGGTAGCGTCC-1_SRR14252354			1.76197	0	1.76197	0	0	0	0	0
3.03703	-4.31819	Neurons	ATGAAAGGTCAACATC-1_SRR14252354			0.884623	0.884623	0	0	0	0	0	0
-2.57695	4.41158	Neurons	ATGAAAGGTGCGGATA-1_SRR14252354			0	0	0	0	0	0	0	0
3.08479	-4.31917	Neurons	ATGAAAGTCAGGTAAA-1_SRR14252354			2.09589	0	0	0	0	0	0	0
1.86676	-3.02057	Neurons	ATGAAAGTCATTACCT-1_SRR14252354			0	0	0	0	0	0	0	0
4.13647	7.55136	Astrocytes	ATGAAAGTCCGCCTAT-1_SRR14252354			0	0	0	0	0	0	0	0
5.69361	-1.24945	Neurons	ATGAAAGTCGATGGAG-1_SRR14252354			0	0	0	0	0	0	0	0
-1.15748	3.21028	Neurons	ATGAAAGTCGCCAGTG-1_SRR14252354			0	2.44367	0	0	0	0	0	0
0.928704	-5.77632	Neurons	ATGAAAGTCGGAGTAG-1_SRR14252354			2.67634	0	0	0	0	0	0	0
-4.74178	-10.1933	Neurons	ATGAAAGTCTCAGAAC-1_SRR14252354			1.28266	1.82655	0	0	0	0	0	0
4.54377	-5.37545	Neurons	ATGAAAGTCTGTGCAA-1_SRR14252354		Arx.Lhx1.GABA-2	0	0	0	0	0	0	0	0
1.75059	-5.6725	Neurons	ATGACCAAGCTGACTT-1_SRR14252354			0	0	0	0	0	0	0	1.44023
-1.86525	8.71049	Neurons	ATGACCAAGTCTTGGT-1_SRR14252354			0	0	0	0	0	0	0	0
-10.6391	-1.98109	Oligodendrocytes	ATGACCACAACACAGG-1_SRR14252354			2.34336	0	0	0	0	0	0	0
-8.48101	6.02739	Immune	ATGACCACAACTTCTT-1_SRR14252354			0	0	0	0	0	0	0	0
-3.55773	3.21259	Neurons	ATGACCACACTGCACG-1_SRR14252354			0	0	0	0	0	0	0	0
-0.773074	4.38564	Neurons	ATGACCACAGCCTTCT-1_SRR14252354			1.14115	1.14115	0	0	0	1.14115	0	0
-0.423675	-7.0258	Neurons	ATGACCAGTACTGCCG-1_SRR14252354			0	0	0	0	0	0	0	0
4.39902	9.46958	Astrocytes	ATGACCAGTGCCCACA-1_SRR14252354			0	0	0	0	0	0	0	0
-1.21301	5.25805	Neurons	ATGACCAGTTCAAAGA-1_SRR14252354			0	0	0	0	0	0	0	0
3.82512	0.790831	Neurons	ATGACCATCCCTCTAG-1_SRR14252354			0	1.87796	0	0	1.3271	0	0	0
-4.42047	8.26982	Fibroblast	ATGACCATCGAAACAA-1_SRR14252354			0	0	0	0	0	0	0	0
4.70737	-1.25517	Neurons	ATGACCATCTTTCCAA-1_SRR14252354			0	1.92362	0	0	0	0	0	0
-8.55451	6.23209	Immune	ATGAGGGAGATAGCAT-1_SRR14252354			0	2.3737	0	0	0	0	0	2.3737
-1.02483	-4.78093	Neurons	ATGAGGGAGCACCAGA-1_SRR14252354			1.73763	0	0	0	0	0	0	0
3.92691	-7.94118	Neurons	ATGAGGGAGTGCCAGA-1_SRR14252354			0	0	0	0	0	0	0	0
-2.75014	-0.235352	Neurons	ATGAGGGCAATCGCGC-1_SRR14252354			0	1.52853	0	0	0	0	0	0
2.37345	2.91357	Neurons	ATGAGGGGTACCGTCG-1_SRR14252354			0	0	0	0	0	0	0	0
-8.76299	6.26809	Immune	ATGAGGGGTAGATCGG-1_SRR14252354			0	0	0	0	0	0	0	0
-1.18969	-4.11054	Neurons	ATGAGGGGTGATACCT-1_SRR14252354			1.74539	0	0	0	0	0	1.74539	1.74539
2.59833	-6.15671	Neurons	ATGAGGGGTTCCGGTG-1_SRR14252354			0	0	0	0	0	0	0	0
-2.37381	-2.69799	Neurons	ATGAGTCAGGACGGAG-1_SRR14252354			0	0	0	0	0	0	0	0
-0.683353	-3.76502	Neurons	ATGAGTCAGGGAGATA-1_SRR14252354			0	0	0	0	0	0	0	0
-0.259002	0.883167	Neurons	ATGAGTCAGTCTGCGC-1_SRR14252354			0	1.2397	0	0	0	0	0	0
-1.23693	0.225492	Neurons	ATGAGTCCACAACATC-1_SRR14252354			0	0	0	0	0	0	0	0
-0.694007	-9.27934	Neurons	ATGAGTCGTGCGCTCA-1_SRR14252354			0	0	0	0	0	0	0	1.47252
2.2814	-5.21042	Neurons	ATGAGTCGTGCTTATG-1_SRR14252354			1.58989	0	0	0	0	0	0	0
-1.6591	5.54378	Neurons	ATGAGTCTCATTCACT-1_SRR14252354			0	1.03434	0	0	0	0	2.30918	0
-1.99657	-9.43691	Neurons	ATGAGTCTCGCTCTCA-1_SRR14252354			1.70483	0	0	0	0	0	0	0
3.36873	-1.45508	Neurons	ATGATCGAGATGCTTC-1_SRR14252354			0	1.39681	0	0	0	0	0	0
0.471453	-6.07411	Neurons	ATGATCGCAAGTGTCT-1_SRR14252354			0	0	0	0	0	0	0	0
3.49118	-1.57432	Neurons	ATGATCGCAGTAGTTC-1_SRR14252354			0	0	0	0	0	0	0	0
0.928901	-5.7449	Neurons	ATGATCGGTCACATTG-1_SRR14252354			0	0	0	0	0	0	0	0
-2.81444	1.95582	Neurons	ATGATCGGTGAAGCTG-1_SRR14252354			0	0	0	0	0	0	0	0
2.17806	-6.73807	Neurons	ATGATCGGTGGACCAA-1_SRR14252354			1.93451	0	0	0	0	0	0	0
4.11918	-4.91612	Neurons	ATGATCGTCATCGACA-1_SRR14252354		Arx.Lhx1.GABA-2	1.21133	0	0	0	0	0	0	0
-0.242435	1.78639	Neurons	ATGCATGAGGATATGT-1_SRR14252354			0	0	0	0	0	0	0	0
-0.602297	-7.24387	Neurons	ATGCATGCAGAGTGAC-1_SRR14252354			0	0	0	0	0	0	0	0
3.84901	-4.39987	Neurons	ATGCATGCAGCTGAGA-1_SRR14252354			0	0	0	0	0	0	0	0
-2.62789	15.0967	NG/OPC	ATGCATGCAGTCTTCC-1_SRR14252354			0	0	0	0	0	0	0	0
-1.82399	-8.63009	Neurons	ATGCATGCATTAAGCC-1_SRR14252354			0	0	0	0	0	0	0	0
-10.7943	-0.752796	Oligodendrocytes	ATGCATGGTAGCGTCC-1_SRR14252354			0	0	0	0	0	0	0	0
3.30303	8.22431	Astrocytes	ATGCATGTCAGCCTCT-1_SRR14252354			0	1.7843	0	0	0	0	0	0
3.82615	-5.28188	Neurons	ATGCCTCAGCATCCCG-1_SRR14252354			0	0	0	0	0	0	0	0
-5.16126	-10.1746	Neurons	ATGCCTCAGCTAGAGC-1_SRR14252354			0	0	0	0	0	0	0	0
5.23154	-4.97295	Neurons	ATGCCTCAGTCGAGGT-1_SRR14252354		Arx.Lhx1.GABA-2	1.6037	0	0	0	0	0	0	0
-2.39561	-9.60175	Neurons	ATGCCTCCAGAGCCCT-1_SRR14252354			2.72159	0	0	0	0	0	0	0
-2.96919	-4.53407	Neurons	ATGCCTCCATACAGCT-1_SRR14252354			1.95349	0	0	0	0	0	0	0
9.12827	7.68375	Tanycytes	ATGCCTCCATATGGCT-1_SRR14252354			0	0	0	0	0	0	0	0
1.31373	-5.53269	Neurons	ATGCCTCGTGCGAACA-1_SRR14252354			0	0	0	0	0	0	0	0
2.86424	-8.20695	Neurons	ATGCCTCGTTACCCAA-1_SRR14252354			0	0	0	0	0	0	0	0
2.0673	-1.5051	Neurons	ATGCGATAGTCTGCGC-1_SRR14252354			0	1.47903	0	0	0	0	0	0
-11.2292	-2.12305	Oligodendrocytes	ATGCGATAGTGAGGTC-1_SRR14252354			2.35364	0	0	0	0	0	0	0
9.50032	7.38432	Tanycytes	ATGCGATAGTTGAAAC-1_SRR14252354			0	0	0	0	0	0	0	0
1.00146	-6.36078	Neurons	ATGCGATCAAAGTATG-1_SRR14252354			0	0	0	0	0	0	0	0
0.0937721	-5.429	Neurons	ATGCGATCACTCCCTA-1_SRR14252354			0	0	0	0	0	0	0	0
-10.1335	-2.43669	Oligodendrocytes	ATGCGATCATACCGTA-1_SRR14252354			0	0	0	0	0	0	0	0
-1.53255	-4.40691	Neurons	ATGCGATGTAGATTGA-1_SRR14252354			0	0	0	0	0	0	0	0
9.24522	7.02061	Tanycytes	ATGCGATGTATGGAGC-1_SRR14252354			0	0	0	0	0	0	0	0
-10.5935	-2.92254	Oligodendrocytes	ATGCGATGTTATGTCG-1_SRR14252354			0	0	0	0	0	0	0	0
1.52042	-6.40585	Neurons	ATGCGATGTTGGGCCT-1_SRR14252354			1.44368	0	0	0	0	0	0	0
-3.45203	-8.53311	Neurons	ATGGAGGAGATGATTG-1_SRR14252354			0	0	0	0	0	0	0	0
4.72616	-5.63659	Neurons	ATGGAGGAGCGACTTT-1_SRR14252354		Arx.Lhx1.GABA-2	0	0	0	0	0	1.69387	0	0
-0.470249	-5.30713	Neurons	ATGGAGGAGTAGCATA-1_SRR14252354			0	0	0.942989	0	0	0	0	0
-2.17221	-2.32333	Neurons	ATGGAGGAGTCCCTAA-1_SRR14252354			0	0	0	0	0	0	0	0
4.88238	7.5618	Astrocytes	ATGGAGGCACGACCTG-1_SRR14252354			0	0	0	0	0	0	0	0
10.1278	8.96626	Tanycytes	ATGGAGGCATAAGCAA-1_SRR14252354			0	0	0	0	0	0	1.94883	0
2.02768	-5.61718	Neurons	ATGGAGGGTGCAAGAC-1_SRR14252354			0	0	0	0	0	0	0	0
-3.00901	-4.62535	Neurons	ATGGAGGGTTACCTGA-1_SRR14252354			0	0	0	0	0	0	0	0
-6.84929	10.5503	Oligodendrocytes	ATGGAGGTCACGGGAA-1_SRR14252354			0	0	0	0	0	0	0	0
2.36057	2.68049	Neurons	ATGGATCCAATAGTAG-1_SRR14252354			0	0	0	0	0	0	1.54225	0
6.71871	-7.4067	Neurons	ATGGATCCATTCTCTA-1_SRR14252354		Fam122b.Vipr2.GABA-2	0	0	0	0	0	0	0	2.47797
8.43672	6.83468	Tanycytes	ATGGATCGTGCCGTTG-1_SRR14252354			0	0	0	0	0	0	0	0
-10.4181	-2.51797	Oligodendrocytes	ATGGATCGTGTGAATA-1_SRR14252354			2.90125	0	0	0	0	0	0	0
-1.19435	-4.4754	Neurons	ATGGATCGTTCTTAGG-1_SRR14252354			0	0	0	0	0	0	0	0
-12.0004	-1.05328	Oligodendrocytes	ATGGATCTCAGAGTTC-1_SRR14252354			0	0	0	0	0	0	0	0
0.661701	-0.966471	Neurons	ATGGATCTCCAATGCA-1_SRR14252354			0	0	0	0	0	0	0	0
-3.21133	-5.86037	Neurons	ATGGATCTCCACGGAC-1_SRR14252354			1.44244	0	0	0	0	0	0	0
3.26158	7.75866	Astrocytes	ATGGATCTCCGTTTCG-1_SRR14252354			0	1.89027	0	0	0	0	0	0
0.534868	-4.45985	Neurons	ATGGGAGAGACTGGGT-1_SRR14252354			2.56976	0	0	0	0	0	0	0
-3.82456	-6.47704	Neurons	ATGGGAGAGCATGCAG-1_SRR14252354			0	0	0	0	0	0	0	0
-5.33903	-10.2467	Neurons	ATGGGAGAGCGTTCAT-1_SRR14252354			0	0	0	0	0	0	0	0
0.451389	-1.40716	Neurons	ATGGGAGAGGGTGAGG-1_SRR14252354			0	0	0	0	0	0	0	0
3.98907	-0.963425	Neurons	ATGGGAGAGGTAACTA-1_SRR14252354			0	0	0	0	0	0	0	0
-2.01911	2.75377	Neurons	ATGGGAGCAGGATCTT-1_SRR14252354			0	1.95844	0	0	0	0	0	0
3.6576	-2.41088	Neurons	ATGGGAGGTCACTTAG-1_SRR14252354			0	0	0	0	0	0	0	0
-0.677616	-9.10883	Neurons	ATGGGAGGTCGTCAGC-1_SRR14252354			0	0	0	0	0	0	0	0
-1.82229	-8.67032	Neurons	ATGGGAGTCAACACGT-1_SRR14252354			0	0	0	0	0	0	0	0
-9.91449	-1.57478	Oligodendrocytes	ATGGGAGTCCCATAAG-1_SRR14252354			0	0	0	0	0	0	0	0
-11.4144	-1.89224	Oligodendrocytes	ATGGGTTAGGTACAAT-1_SRR14252354			0	0	0	0	0	0	0	0
8.90695	6.93623	Tanycytes	ATGGGTTAGTAGAATC-1_SRR14252354			0	0	0	0	0	0	0	0
4.59234	-0.965878	Neurons	ATGGGTTCAACAGAGC-1_SRR14252354			0	1.6955	0	0	0	0	0	0
-8.36089	6.01886	Immune	ATGGGTTCAGCCCAGT-1_SRR14252354			0	0	0	0	0	0	0	0
-11.2429	-0.816045	Oligodendrocytes	ATGGGTTCAGGACAGT-1_SRR14252354			0	0	0	0	0	0	0	0
-2.10668	-9.47166	Neurons	ATGGGTTGTCCTCCTA-1_SRR14252354			0	0	0	0	0	0	0	0
-5.22142	-10.2395	Neurons	ATGGGTTGTTCAGTAC-1_SRR14252354			0	0	0	0	0	0	0	0
0.707165	-1.39637	Neurons	ATGGGTTGTTGTCAGT-1_SRR14252354			1.62958	0	0	0	0	0	0	0
-8.40647	5.80083	Immune	ATGGGTTGTTTCCAAG-1_SRR14252354			0	0	0	0	0	0	0	0
-2.45537	2.44575	Neurons	ATGGGTTTCACAGAGG-1_SRR14252354			0	1.1037	0	0	0	0	0	0
2.76214	-6.61701	Neurons	ATGGGTTTCTTGATTC-1_SRR14252354			0	0	0	0	0	0	0	0
8.03665	6.96791	Astrocytes	ATGGTTGAGCATGTTC-1_SRR14252354			0	0	0	0	0	0	0	0
-0.0427086	-2.82907	Neurons	ATGGTTGCACCTCTGT-1_SRR14252354			0	0	0	0	0	0	0	0
-1.54606	14.1204	NG/OPC	ATGGTTGGTCCAGAAG-1_SRR14252354			0	0	0	0	0	0	0	0
-8.51441	6.08885	Immune	ATGGTTGGTCGCTGCA-1_SRR14252354			0	0	0	0	0	0	0	0
4.12493	7.92034	Astrocytes	ATGGTTGGTGCCTTTC-1_SRR14252354			0	0	0	0	0	0	0	0
1.38868	-5.47428	Neurons	ATGTCCCCAAATTAGG-1_SRR14252354			0	0	0	0	0	0	0	0
3.26321	7.48135	Astrocytes	ATGTCCCCAACGATCT-1_SRR14252354			0	0	0	0	0	0	0	0
9.21398	8.15464	Tanycytes	ATGTCCCCACAGTGTT-1_SRR14252354			0	0	0	0	0	0	0	0
-1.285	-4.68236	Neurons	ATGTCCCCAGCACGAA-1_SRR14252354			1.40744	0	1.40744	0	0	0	0	0
-2.37406	14.4127	NG/OPC	ATGTCCCGTAGACGGT-1_SRR14252354			0	0	0	0	0	0	0	0
-2.53269	-9.74431	Neurons	ATGTCCCGTCAAGCCC-1_SRR14252354			0	0	0	0	0	0	0	0
9.0746	7.47336	Tanycytes	ATGTCCCGTCCACTTC-1_SRR14252354			0	0	0	0	0	0	0	0
4.29279	7.51444	Astrocytes	ATGTCCCGTGTGTGGA-1_SRR14252354			0	1.85714	0	0	0	0	0	0
-2.88936	1.33052	Neurons	ATGTCCCTCATCACAG-1_SRR14252354			0	0	0	0	0	0	0	0
-0.461728	-2.88942	Neurons	ATGTCCCTCGACCACG-1_SRR14252354			1.58401	0	0	0	0	0	0	0
4.60502	-5.70331	Neurons	ATGTCCCTCTCGTCAC-1_SRR14252354		Arx.Lhx1.GABA-2	0	0	0	0	0	0	0	0
2.84672	0.0920943	Neurons	ATGTCTTAGATAGCTA-1_SRR14252354			0	0	0	0	1.5634	0	0	0
-2.00581	8.85087	Neurons	ATGTCTTAGCGATGCA-1_SRR14252354			0	0	0	0	0	0	0	0
-10.1854	-1.51763	Oligodendrocytes	ATGTCTTCACACCGAC-1_SRR14252354			0	0	0	0	0	0	0	0
-0.936813	14.6436	NG/OPC	ATGTCTTCACGAAAGC-1_SRR14252354			0	0	0	0	0	0	0	0
3.64418	8.1477	Astrocytes	ATGTCTTGTGTCGCTG-1_SRR14252354			0	0	0	0	0	0	0	0
-3.8548	2.34424	Neurons	ATGTCTTGTTGCTTGA-1_SRR14252354			0	0.924988	0	0	0	0	0	0
-2.70428	3.92374	Neurons	ATGTCTTTCCTAGCCT-1_SRR14252354			0	1.61813	0	0	0	0	0	0
-0.746781	-6.00636	Neurons	ATTACCTAGCTAGAAT-1_SRR14252354			1.53736	0	0	0	0	0	0	0
3.09194	-6.9963	Neurons	ATTACCTAGTAGGATT-1_SRR14252354			0	0	0	0	0	0	0	0
-1.85413	-4.90391	Neurons	ATTACCTCAGCTAACT-1_SRR14252354			0	0	0	1.23191	0	0	0	0
9.19541	8.03608	Tanycytes	ATTACCTCATATGAAG-1_SRR14252354			0	0	0	0	0	0	0	0
-1.74589	-5.14698	Neurons	ATTACCTCATCCTATT-1_SRR14252354			0	0	1.59425	0	0	0	0	0
3.36479	-0.947913	Neurons	ATTACCTGTAGTCTGT-1_SRR14252354			0	1.30435	0	0	0	0	0	0
5.28094	-7.36962	Neurons	ATTACCTGTCTCGGAC-1_SRR14252354		Fam122b.Vipr2.GABA-2	0	0	0	0	0	0	0	0
8.5133	6.62084	Tanycytes	ATTACCTTCATCGCTC-1_SRR14252354			0	1.82677	0	0	0	0	0	0
2.08552	-4.65458	Neurons	ATTACCTTCCATTCGC-1_SRR14252354			0.879313	0	1.33985	0	0	0	0	0
-5.69378	-1.34532	Neurons	ATTACCTTCGTAACTG-1_SRR14252354			0	0.908502	0	0	0	0	0	0
-3.33997	2.71131	Neurons	ATTACCTTCTAGCCTC-1_SRR14252354			0	0	0	0	0	0	0	0
3.48961	-5.18313	Neurons	ATTACTCGTAAGCGGT-1_SRR14252354			1.51234	1.51234	0	0	0	0	0	0
-0.694336	-1.55793	Neurons	ATTACTCGTGAACTAA-1_SRR14252354			0	0	0	0	0	0	0	0
3.59917	-1.76547	Neurons	ATTACTCGTGACAACG-1_SRR14252354			0	0	0	0	0	0	0	0
3.13261	-5.06854	Neurons	ATTACTCGTGCCAAGA-1_SRR14252354			1.59582	1.59582	0	0	0	0	0	0
-1.41937	-4.85473	Neurons	ATTACTCGTGTTGCCG-1_SRR14252354			0	0	0	0	0	0	0	0
3.43464	8.13193	Astrocytes	ATTACTCTCAACCTCC-1_SRR14252354			0	2.34251	0	0	0	0	0	0
-0.33192	-5.13699	Neurons	ATTACTCTCAAGCGTT-1_SRR14252354			2.05063	0	0	0	0	0	0	0
-2.40423	-2.49292	Neurons	ATTACTCTCGTCAAAC-1_SRR14252354			0	0	0	0	0	0	1.5712	0
1.7877	-4.30101	Neurons	ATTATCCAGTAACAGT-1_SRR14252354			0	0	0	0	0	0	0	0
2.68362	2.48964	Neurons	ATTATCCAGTCTCCTC-1_SRR14252354			0	1.26742	0	0	0	0	1.26742	0
2.88295	-5.36766	Neurons	ATTATCCAGTCTGGAG-1_SRR14252354			0	0	0	0	0	0	0	0
-3.27951	-9.90733	Neurons	ATTATCCAGTTCCATG-1_SRR14252354			0	0	0	0	0	0	0	0
-0.818834	-3.9045	Neurons	ATTATCCCATAGATCC-1_SRR14252354			1.73801	0	0	0	0	0	2.33912	0
3.26449	-4.4718	Neurons	ATTATCCCATGCCATA-1_SRR14252354			0	0	0	0	0	0	0	0
-0.650126	-8.88863	Neurons	ATTATCCGTCGAACGA-1_SRR14252354			0	0	0	0	0	0	0	0
-10.4508	-1.42473	Oligodendrocytes	ATTATCCGTGAGACGT-1_SRR14252354			0	0	0	0	0	0	0	0
3.33882	-9.24168	Neurons	ATTATCCGTTGCATTG-1_SRR14252354			0	0	0	0	0	0	0	0
0.730117	0.0493137	Neurons	ATTATCCTCAGACCGC-1_SRR14252354			0	0	0	0	0	0	0	0
3.9749	-4.43931	Neurons	ATTATCCTCAGTCAGT-1_SRR14252354			0	0	0	0	0	0	0	0
-4.00781	-6.60935	Neurons	ATTATCCTCGAGTGAG-1_SRR14252354			0	0	0	0	0	0	0	0
-1.26603	5.30261	Neurons	ATTATCCTCTACCACC-1_SRR14252354			0	0	0	0	0	0	0	0
9.52897	7.52123	Tanycytes	ATTATCCTCTGGGCGT-1_SRR14252354			0	2.20868	0	0	0	0	0	0
-11.2616	-1.86843	Oligodendrocytes	ATTCACTAGGTGCCTC-1_SRR14252354			0	0	0	0	0	0	0	0
3.69364	-0.736199	Neurons	ATTCACTAGTAGAGTT-1_SRR14252354			0	1.3353	0	0	0	0	0	0
-2.23559	-5.08473	Neurons	ATTCACTAGTGAGCCA-1_SRR14252354			0	0	0	0	0	0	0	0
4.89549	-0.90241	Neurons	ATTCACTCAGGATGAC-1_SRR14252354			0	0	0	0	0	0	0	0
-1.54874	1.96964	Neurons	ATTCACTCATCATCTT-1_SRR14252354			0	1.12447	0	0	0	0	0	0
0.989615	-6.08695	Neurons	ATTCACTGTATCGCGC-1_SRR14252354			1.24814	0	0	0	0	0	0	0
3.68617	6.63463	Astrocytes	ATTCACTGTTATCCAG-1_SRR14252354			0	0	0	0	0	0	0	0
4.45558	-5.68185	Neurons	ATTCACTGTTGATCGT-1_SRR14252354		Arx.Lhx1.GABA-2	1.51732	0	0	0	0	0	0	0
-1.01534	8.22846	Neurons	ATTCACTTCATGCCAA-1_SRR14252354			0	0	1.04966	0	0	0	0	0
-3.82119	2.87183	Neurons	ATTCACTTCGACTCCT-1_SRR14252354			0	1.13296	0	0	0	0	0	0
-11.1748	-0.920701	Oligodendrocytes	ATTCACTTCGCTACGG-1_SRR14252354			0	0	0	0	0	0	0	0
4.70102	6.90185	Astrocytes	ATTCACTTCTGTTCAT-1_SRR14252354			0	0	0	0	0	0	0	0
5.4115	-1.27841	Neurons	ATTCAGGAGACTCAAA-1_SRR14252354			0	0	0	0	1.31282	0	0	0
-8.57891	6.12685	Immune	ATTCAGGAGTCCTACA-1_SRR14252354			0	2.30106	0	0	0	0	0	0
-2.56197	14.5975	NG/OPC	ATTCAGGCATCAGCGC-1_SRR14252354			0	0	0	0	0	0	0	0
-11.2191	-0.460226	Oligodendrocytes	ATTCAGGGTCACCTTC-1_SRR14252354			0	0	0	0	0	0	0	0
1.766	-5.73852	Neurons	ATTCAGGGTCTTGTCC-1_SRR14252354			1.9442	0	0	0	0	0	0	0
9.30273	7.14397	Tanycytes	ATTCAGGGTGCCGAAA-1_SRR14252354			0	0	0	0	0	0	0	0
-10.9047	-0.782879	Oligodendrocytes	ATTCAGGTCAAACTGC-1_SRR14252354			0	0	0	0	0	0	0	0
2.2458	-2.15891	Neurons	ATTCAGGTCCTCGCAT-1_SRR14252354			0	1.38998	0	0	0	0	0	1.38998
1.09888	-0.901001	Neurons	ATTCATCAGGTCTACT-1_SRR14252354			0	0	0	0	0	0	0	0
-0.816823	-2.71862	Neurons	ATTCATCAGTTACTCG-1_SRR14252354			0	0	0	0	0	0	0	0
1.93269	-5.75896	Neurons	ATTCATCCACGGTAGA-1_SRR14252354			1.27332	1.27332	0	0	0	0	0	0
3.64535	-4.51203	Neurons	ATTCATCCAGGCTCTG-1_SRR14252354			0	0	0	0	0	0	0	0
-1.04933	-5.81226	Neurons	ATTCATCCATCATTTC-1_SRR14252354			0	0	0	0	0	0	0	0
4.50493	-0.299453	Neurons	ATTCATCTCTAAGGAA-1_SRR14252354			0	0	0	0	0	0	0	0
3.56872	-5.48667	Neurons	ATTCATCTCTAGTACG-1_SRR14252354			1.64712	0	0	0	0	0	0	0
-3.05737	-4.53082	Neurons	ATTCCATAGCCTGACC-1_SRR14252354			1.32934	0	0	0	0	0	1.88055	0
3.23858	8.80291	Astrocytes	ATTCCATCAAAGGCTG-1_SRR14252354			0	0	0	0	0	0	0	0
-0.607224	-9.35814	Neurons	ATTCCATCAATAAGGT-1_SRR14252354			0	0	0	0	0	0	0	0
3.25672	7.22972	Astrocytes	ATTCCATCACTATCCC-1_SRR14252354			0	0	0	0	0	0	0	0
6.50014	-13.6875	Endothelial	ATTCCATGTGTTTACG-1_SRR14252354			0	0	0	0	0	0	0	0
3.28458	-5.66089	Neurons	ATTCCATGTTCCATTT-1_SRR14252354			1.49225	0	0	0	0	0	0	0
-10.3827	0.158229	Oligodendrocytes	ATTCCATTCAGAGCAG-1_SRR14252354			0	0	0	0	0	0	0	0
-10.447	-2.03066	Oligodendrocytes	ATTCCATTCCCAGGCA-1_SRR14252354			0	0	0	0	0	0	0	0
-0.0273587	-5.60967	Neurons	ATTCCCGCAACGTTAC-1_SRR14252354			1.79762	0	0	0	0	0	0	0
0.328724	-2.98876	Neurons	ATTCCCGCATCGCTGG-1_SRR14252354			0	0	0	0	0	0	0	0
-1.64322	14.5261	NG/OPC	ATTCCCGGTATCACGT-1_SRR14252354			0	0	0	0	0	0	0	0
3.49611	-5.11165	Neurons	ATTCCCGGTGATTGGG-1_SRR14252354			0	0	0	0	0	0	0	0
9.76301	-3.22503	Mural	ATTCCCGTCCGATGCG-1_SRR14252354			0	0	0	0	0	0	0	0
2.50104	-6.19374	Neurons	ATTCCCGTCGGTAAGG-1_SRR14252354			2.53164	0	0	0	0	0	0	0
1.40481	3.80301	Neurons	ATTCCTAAGTCCTACA-1_SRR14252354			0	1.20409	0	0	0	0	0	0
1.08782	-1.12532	Neurons	ATTCCTAAGTGCAGCA-1_SRR14252354			0	1.24549	0	0	0	0	0	0
-4.11651	2.2516	Neurons	ATTCCTAAGTGCCCGT-1_SRR14252354			0	0	0	0	0	0	1.28341	0
3.94568	-1.05222	Neurons	ATTCCTACACTGTCGG-1_SRR14252354			0	0	0	0	0	0	0	0
3.88051	-4.86873	Neurons	ATTCCTACAGCTCGGT-1_SRR14252354			1.36732	0	0	0	0	0	0	0
-10.3126	-2.1114	Oligodendrocytes	ATTCCTAGTCTCACAA-1_SRR14252354			0	0	0	0	0	0	0	0
5.61454	-1.10877	Neurons	ATTCCTAGTGTGAGCA-1_SRR14252354			0	0	0	0	0	0	0	0
2.76502	8.30561	Astrocytes	ATTCCTATCCGAAGGA-1_SRR14252354			0	0	0	0	0	0	0	0
[truncated: 382,926+ more rows]
