# Supplementary material for: HypoMap—a unified single-cell gene expression atlas of the murine hypothalamus
Source: Nat Metab. 2022 Oct 20;4(10):1402–19. doi: 10.1038/s42255-022-00657-y (PMC9584816; doi:10.1038/s42255-022-00657-y)
Supplement: Source Data Fig. 2 — Hierarchical tree annotations, edgelist and marker gene information [file 42255_2022_657_MOESM5_ESM.xlsx]

## Sheet: a_tree_annotations
cluster_id	clusterlevel	cluster_name	first_cluster_name
C2-1	C2	Neurons	Neurons
C2-2	C2	Non-Neurons	Non-Neurons
C7-1	C7	GLU	GLU
C7-2	C7	GABA	GABA
C7-3	C7	Astro-Ependymal	Astro-Ependymal
C7-4	C7	Oligo+Precursor	Oligo+Precursor
C7-5	C7	Immune	Immune
C7-6	C7	ParsTuber	ParsTuber
C7-7	C7	Vascular	Vascular
C25-1	C25	GLU-1	GLU-1
C25-2	C25	GLU-2	GLU-2
C25-3	C25	GLU-3	GLU-3
C25-4	C25	GLU-4	GLU-4
C25-5	C25	GLU-5	GLU-5
C25-6	C25	GLU-6	GLU-6
C25-7	C25	GLU-7	GLU-7
C25-8	C25	GLU-8	GLU-8
C25-9	C25	GLU-9	GLU-9
C25-10	C25	GABA-2	GABA-2
C25-11	C25	GABA-1	GABA-1
C25-12	C25	GABA-3	GABA-3
C25-13	C25	GABA-4	GABA-4
C25-14	C25	GABA-5	GABA-5
C25-15	C25	GABA-6	GABA-6
C25-16	C25	GABA-7	GABA-7
C25-17	C25	Ependymal-like	Ependymal-like
C25-18	C25	Astrocytes	Astrocytes
C25-19	C25	Oligodendrocytes	Oligodendrocytes
C25-20	C25	OPC	OPC
C25-21	C25	Immune	Immune
C25-22	C25	Immune-Trbc1	Immune-Trbc1
C25-23	C25	ParsTuber	ParsTuber
C25-24	C25	Mural+Endothelial	Mural+Endothelial
C25-25	C25	Fibroblasts	Fibroblasts
C66-1	C66	GLU-1	GLU-1
C66-2	C66	Irx5.GLU-2	Irx5
C66-3	C66	Nxph4.GLU-2	Nxph4
C66-4	C66	Trh.GLU-2	Trh
C66-5	C66	Tent5a.GLU-2	Tent5a
C66-6	C66	Samd3.GLU-2	Samd3
C66-7	C66	Foxb1.GLU-2	Foxb1
C66-8	C66	Lmx1a.GLU-2	Lmx1a
C66-9	C66	Sln.GLU-2	Sln
C66-10	C66	Fezf1.GLU-3	Fezf1
C66-11	C66	Cd40.GLU-3	Cd40
C66-12	C66	Gpr149.GLU-3	Gpr149
C66-13	C66	Vcan.GLU-3	Vcan
C66-14	C66	Tcf4.GLU-3	Tcf4
C66-15	C66	Adcyap1.GLU-3	Adcyap1
C66-16	C66	Mixed.GLU-4	Mixed
C66-17	C66	Lpar1.GLU-4	Lpar1
C66-18	C66	Rfx4.GLU-4	Rfx4
C66-19	C66	Pomc.GLU-5	Pomc
C66-20	C66	Tac2.GLU-5	Tac2
C66-21	C66	Bace2.GLU-5	Bace2
C66-22	C66	Caprin2.GLU-6	Caprin2
C66-23	C66	Mixed.GLU-6	Mixed
C66-24	C66	Pmch.GLU-7	Pmch
C66-25	C66	Foxb1.GLU-8	Foxb1
C66-26	C66	Prkch.GLU-8	Prkch
C66-27	C66	Gnrh1.GLU-9	Gnrh1
C66-28	C66	Mixed.GABA-2	Mixed
C66-29	C66	Vipr2.GABA-2	Vipr2
C66-30	C66	Onecut2.GABA-2	Onecut2
C66-31	C66	Lhx1.GABA-2	Lhx1
C66-32	C66	Aldh3b2.GABA-2	Aldh3b2
C66-33	C66	Tnfrsf12a.GABA-2	Tnfrsf12a
C66-34	C66	Il1rapl2.GABA-1	Il1rapl2
C66-35	C66	Lef1.GABA-1	Lef1
C66-36	C66	Hmcn1.GABA-1	Hmcn1
C66-37	C66	Crh.GABA-1	Crh
C66-38	C66	Ppp1r17.GABA-1	Ppp1r17
C66-39	C66	Lhx6.GABA-1	Lhx6
C66-40	C66	Hdc.GABA-1	Hdc
C66-41	C66	Tbx3.GABA-1	Tbx3
C66-42	C66	Lhx8.GABA-1	Lhx8
C66-43	C66	Nts.GABA-1	Nts
C66-44	C66	Nkx2-4.GABA-3	Nkx2-4
C66-45	C66	Ghrh.GABA-3	Ghrh
C66-46	C66	Agrp.GABA-4	Agrp
C66-47	C66	Sst.GABA-4	Sst
C66-48	C66	Meis2.GABA-5	Meis2
C66-49	C66	Satb2.GABA-6	Satb2
C66-50	C66	Chat.GABA-7	Chat
C66-51	C66	Tanycytes	Tanycytes
C66-52	C66	Ependymal	Ependymal
C66-53	C66	Etnppl.Astrocytes	Etnppl
C66-54	C66	Lgals3.Astrocytes	Lgals3
C66-55	C66	Ermn.Oligodendrocytes	Ermn
C66-56	C66	Gpr17.Oligodendrocytes	Gpr17
C66-57	C66	OPC	OPC
C66-58	C66	Tmem119.Immune	Tmem119
C66-59	C66	F13a1.Immune	F13a1
C66-60	C66	Ms4a4b.Immune	Ms4a4b
C66-61	C66	Immune-Trbc1	Immune-Trbc1
C66-62	C66	ParsTuber	ParsTuber
C66-63	C66	Mural	Mural
C66-64	C66	Endothelial	Endothelial
C66-65	C66	Dcn.Fibroblasts	Dcn
C66-66	C66	Krt19.Fibroblasts	Krt19
C185-1	C185	Shox2.GLU-1	Shox2
C185-2	C185	Otx1.GLU-1	Otx1
C185-3	C185	NSCs	NSCs
C185-4	C185	Pitx2.Irx5.GLU-2	Pitx2
C185-5	C185	Nts.Irx5.GLU-2	Nts
C185-6	C185	Rxfp1.Irx5.GLU-2	Rxfp1
C185-7	C185	Stk26.Nxph4.GLU-2	Stk26
C185-8	C185	Nfia.Nxph4.GLU-2	Nfia
C185-9	C185	Ebf3.Nxph4.GLU-2	Ebf3
C185-10	C185	Adgrf5.Nxph4.GLU-2	Adgrf5
C185-11	C185	Cbln2.Trh.GLU-2	Cbln2
C185-12	C185	Ebf1.Trh.GLU-2	Ebf1
C185-13	C185	Ebf2.Trh.GLU-2	Ebf2
C185-14	C185	Syt2.Trh.GLU-2	Syt2
C185-15	C185	Ucn3.Trh.GLU-2	Ucn3
C185-16	C185	Tent5a.GLU-2	Tent5a
C185-17	C185	Gng8.Samd3.GLU-2	Gng8
C185-18	C185	Meis2.Samd3.GLU-2	Meis2
C185-19	C185	Foxb1.GLU-2	Foxb1
C185-20	C185	Lmx1a.GLU-2	Lmx1a
C185-21	C185	Sln.GLU-2	Sln
C185-22	C185	Unassigned.Fezf1.GLU-3	Unassigned
C185-23	C185	Arhgap36.Fezf1.GLU-3	Arhgap36
C185-24	C185	Mc4r.Fezf1.GLU-3	Mc4r
C185-25	C185	Satb2.Cd40.GLU-3	Satb2
C185-26	C185	Moxd1.Cd40.GLU-3	Moxd1
C185-27	C185	Nts.Cd40.GLU-3	Nts
C185-28	C185	Cbln4.Cd40.GLU-3	Cbln4
C185-29	C185	Iigp1.Cd40.GLU-3	Iigp1
C185-30	C185	Hmcn2.Gpr149.GLU-3	Hmcn2
C185-31	C185	Tcf7l2.Gpr149.GLU-3	Tcf7l2
C185-32	C185	Bcl11b.Gpr149.GLU-3	Bcl11b
C185-33	C185	Fezf1.Gpr149.GLU-3	Fezf1
C185-34	C185	Sparc.Gpr149.GLU-3	Sparc
C185-35	C185	C1ql2.Gpr149.GLU-3	C1ql2
C185-36	C185	Vcan.GLU-3	Vcan
C185-37	C185	Prdm13.Tcf4.GLU-3	Prdm13
C185-38	C185	Nfia.Tcf4.GLU-3	Nfia
C185-39	C185	Prdm12.Tcf4.GLU-3	Prdm12
C185-40	C185	Adcyap1.GLU-3	Adcyap1
C185-41	C185	Lef1.Mixed.GLU-4	Lef1
C185-42	C185	Lhx9.Mixed.GLU-4	Lhx9
C185-43	C185	Cped1.Mixed.GLU-4	Cped1
C185-44	C185	Lpar1.GLU-4	Lpar1
C185-45	C185	Npvf.Rfx4.GLU-4	Npvf
C185-46	C185	Qrfp.Rfx4.GLU-4	Qrfp
C185-47	C185	Hcrt.Rfx4.GLU-4	Hcrt
C185-48	C185	Anxa2.Pomc.GLU-5	Anxa2
C185-49	C185	Glipr1.Pomc.GLU-5	Glipr1
C185-50	C185	Ttr.Pomc.GLU-5	Ttr
C185-51	C185	Tac2.GLU-5	Tac2
C185-52	C185	Bace2.GLU-5	Bace2
C185-53	C185	Ebf3.Caprin2.GLU-6	Ebf3
C185-54	C185	Oxt.Caprin2.GLU-6	Oxt
C185-55	C185	Unassigned.Mixed.GLU-6	Unassigned
C185-56	C185	Pmch.GLU-7	Pmch
C185-57	C185	Nts.Foxb1.GLU-8	Nts
C185-58	C185	Postn.Foxb1.GLU-8	Postn
C185-59	C185	Fign.Foxb1.GLU-8	Fign
C185-60	C185	Epha8.Foxb1.GLU-8	Epha8
C185-61	C185	Prkch.GLU-8	Prkch
C185-62	C185	Gnrh1.GLU-9	Gnrh1
C185-63	C185	Thrsp.Mixed.GABA-2	Thrsp
C185-64	C185	Meis2.Mixed.GABA-2	Meis2
C185-65	C185	Unassigned.Mixed.GABA-2	Unassigned
C185-66	C185	Unassigned.Mixed.GABA-2	Unassigned
C185-67	C185	Pnoc.Mixed.GABA-2	Pnoc
C185-68	C185	C1ql2.Mixed.GABA-2	C1ql2
C185-69	C185	Pvalb.Mixed.GABA-2	Pvalb
C185-70	C185	Otx2.Mixed.GABA-2	Otx2
C185-71	C185	Vip.Vipr2.GABA-2	Vip
C185-72	C185	Fam122b.Vipr2.GABA-2	Fam122b
C185-73	C185	Cck.Vipr2.GABA-2	Cck
C185-74	C185	Onecut3.Onecut2.GABA-2	Onecut3
C185-75	C185	Pmfbp1.Onecut2.GABA-2	Pmfbp1
C185-76	C185	Slc6a3.Onecut2.GABA-2	Slc6a3
C185-77	C185	Arx.Lhx1.GABA-2	Arx
C185-78	C185	Unassigned.Lhx1.GABA-2	Unassigned
C185-79	C185	Cd24a.Lhx1.GABA-2	Cd24a
C185-80	C185	Aldh3b2.GABA-2	Aldh3b2
C185-81	C185	Tnfrsf12a.GABA-2	Tnfrsf12a
C185-82	C185	Tbx19.Il1rapl2.GABA-1	Tbx19
C185-83	C185	Col6a1.Il1rapl2.GABA-1	Col6a1
C185-84	C185	Epha3.Il1rapl2.GABA-1	Epha3
C185-85	C185	Pthlh.Il1rapl2.GABA-1	Pthlh
C185-86	C185	Tmem114.Lef1.GABA-1	Tmem114
C185-87	C185	Fign.Lef1.GABA-1	Fign
C185-88	C185	Sox14.Lef1.GABA-1	Sox14
C185-89	C185	Barhl2.Lef1.GABA-1	Barhl2
C185-90	C185	Reln.Lef1.GABA-1	Reln
C185-91	C185	Gal.Hmcn1.GABA-1	Gal
C185-92	C185	Adarb2.Hmcn1.GABA-1	Adarb2
C185-93	C185	Zfp804b.Hmcn1.GABA-1	Zfp804b
C185-94	C185	Gal.Crh.GABA-1	Gal
C185-95	C185	Nts.Crh.GABA-1	Nts
C185-96	C185	Ppp1r17.GABA-1	Ppp1r17
C185-97	C185	St18.Lhx6.GABA-1	St18
C185-98	C185	Pbx3.Lhx6.GABA-1	Pbx3
C185-99	C185	Piezo2.Lhx6.GABA-1	Piezo2
C185-100	C185	Dlx1.Lhx6.GABA-1	Dlx1
C185-101	C185	Igfbp4.Lhx6.GABA-1	Igfbp4
C185-102	C185	Hdc.GABA-1	Hdc
C185-103	C185	Vgll3.Tbx3.GABA-1	Vgll3
C185-104	C185	Sytl4.Tbx3.GABA-1	Sytl4
C185-105	C185	Lhx6.Lhx8.GABA-1	Lhx6
C185-106	C185	Sox6.Lhx8.GABA-1	Sox6
C185-107	C185	Zeb2.Lhx8.GABA-1	Zeb2
C185-108	C185	Gal.Nts.GABA-1	Gal
C185-109	C185	Ecel1.Nts.GABA-1	Ecel1
C185-110	C185	Gpr50.Nts.GABA-1	Gpr50
C185-111	C185	Tac2.Nts.GABA-1	Tac2
C185-112	C185	Meis2.Nts.GABA-1	Meis2
C185-113	C185	Nkx2-4.GABA-3	Nkx2-4
C185-114	C185	Ghrh.GABA-3	Ghrh
C185-115	C185	Npy.Agrp.GABA-4	Npy
C185-116	C185	Lepr.Agrp.GABA-4	Lepr
C185-117	C185	Npy.Sst.GABA-4	Npy
C185-118	C185	Otp.Sst.GABA-4	Otp
C185-119	C185	Nts.Sst.GABA-4	Nts
C185-120	C185	Pou3f1.Sst.GABA-4	Pou3f1
C185-121	C185	Abi3bp.Meis2.GABA-5	Abi3bp
C185-122	C185	Satb1.Meis2.GABA-5	Satb1
C185-123	C185	Bcl11b.Meis2.GABA-5	Bcl11b
C185-124	C185	Ccn1.Meis2.GABA-5	Ccn1
C185-125	C185	Adora2a.Meis2.GABA-5	Adora2a
C185-126	C185	Tac1.Meis2.GABA-5	Tac1
C185-127	C185	Nfix.Satb2.GABA-6	Nfix
C185-128	C185	Slc6a3.Satb2.GABA-6	Slc6a3
C185-129	C185	Nr5a2.Satb2.GABA-6	Nr5a2
C185-130	C185	Chat.GABA-7	Chat
C185-131	C185	Scn7a.Tanycytes	Scn7a
C185-132	C185	Tgfb2.Tanycytes	Tgfb2
C185-133	C185	Prr16.Tanycytes	Prr16
C185-134	C185	Frzb.Tanycytes	Frzb
C185-135	C185	Cdhr4.Ependymal	Cdhr4
C185-136	C185	Crlf1.Ependymal	Crlf1
C185-137	C185	Erythroid-like	Erythroid-like
C185-138	C185	Hypendymal	Hypendymal
C185-139	C185	Itih3.Etnppl.Astrocytes	Itih3
C185-140	C185	Gjb6.Etnppl.Astrocytes	Gjb6
C185-141	C185	Trpm3.Etnppl.Astrocytes	Trpm3
C185-142	C185	Unassigned.Etnppl.Astrocytes	Unassigned
C185-143	C185	Crym.Etnppl.Astrocytes	Crym
C185-144	C185	Gfap.Etnppl.Astrocytes	Gfap
C185-145	C185	Myoc.Etnppl.Astrocytes	Myoc
C185-146	C185	Myt1l.Lgals3.Astrocytes	Myt1l
C185-147	C185	Gfap.Lgals3.Astrocytes	Gfap
C185-148	C185	Pex5l.Ermn.Oligodendrocytes	Pex5l
C185-149	C185	Opalin.Ermn.Oligodendrocytes	Opalin
C185-150	C185	Klk6.Ermn.Oligodendrocytes	Klk6
C185-151	C185	Arhgap45.Ermn.Oligodendrocytes	Arhgap45
C185-152	C185	Mal.Ermn.Oligodendrocytes	Mal
C185-153	C185	Ctps.Ermn.Oligodendrocytes	Ctps
C185-154	C185	Hspa1a.Ermn.Oligodendrocytes	Hspa1a
C185-155	C185	Cnksr3.Gpr17.Oligodendrocytes	Cnksr3
C185-156	C185	Bmp4.Gpr17.Oligodendrocytes	Bmp4
C185-157	C185	Ermn.Gpr17.Oligodendrocytes	Ermn
C185-158	C185	C1ql1.OPC	C1ql1
C185-159	C185	Pdgfra.OPC	Pdgfra
C185-160	C185	Dividing.OPC	Dividing
C185-161	C185	Cspg4.OPC	Cspg4
C185-162	C185	Tyrobp.OPC	Tyrobp
C185-163	C185	Selplg.Tmem119.Immune	Selplg
C185-164	C185	P2ry12.Tmem119.Immune	P2ry12
C185-165	C185	Wfdc17.Tmem119.Immune	Wfdc17
C185-166	C185	Ccl4.Tmem119.Immune	Ccl4
C185-167	C185	Top2a.Tmem119.Immune	Top2a
C185-168	C185	Tyrobp.Tmem119.Immune	Tyrobp
C185-169	C185	Ch25h.Tmem119.Immune	Ch25h
C185-170	C185	F13a1.Immune	F13a1
C185-171	C185	Ms4a4b.Immune	Ms4a4b
C185-172	C185	Immune-Trbc1	Immune-Trbc1
C185-173	C185	Cga.ParsTuber	Cga
C185-174	C185	Anxa1.ParsTuber	Anxa1
C185-175	C185	Kcnj8.Mural	Kcnj8
C185-176	C185	Acta2.Mural	Acta2
C185-177	C185	Slco1a4.Endothelial	Slco1a4
C185-178	C185	Vtn.Endothelial	Vtn
C185-179	C185	Sema3g.Endothelial	Sema3g
C185-180	C185	Meox1.Endothelial	Meox1
C185-181	C185	Plvap.Endothelial	Plvap
C185-182	C185	Angptl1.Dcn.Fibroblasts	Angptl1
C185-183	C185	Slc6a13.Dcn.Fibroblasts	Slc6a13
C185-184	C185	Slc47a1.Dcn.Fibroblasts	Slc47a1
C185-185	C185	Krt19.Fibroblasts	Krt19
C286-1	C286	Shox2.GLU-1	Shox2
C286-2	C286	Otx1.GLU-1	Otx1
C286-3	C286	NSCs	NSCs
C286-4	C286	Lmx1a.Pitx2.Irx5.GLU-2	Lmx1a
C286-5	C286	Slc6a3.Pitx2.Irx5.GLU-2	Slc6a3
C286-6	C286	Nts.Irx5.GLU-2	Nts
C286-7	C286	Rxfp1.Irx5.GLU-2	Rxfp1
C286-8	C286	Stk26.Nxph4.GLU-2	Stk26
C286-9	C286	Nfia.Nxph4.GLU-2	Nfia
C286-10	C286	Ebf3.Nxph4.GLU-2	Ebf3
C286-11	C286	Adgrf5.Nxph4.GLU-2	Adgrf5
C286-12	C286	Nostrin.Cbln2.Trh.GLU-2	Nostrin
C286-13	C286	Igfbpl1.Cbln2.Trh.GLU-2	Igfbpl1
C286-14	C286	Gsc.Ebf1.Trh.GLU-2	Gsc
C286-15	C286	Sncg.Ebf1.Trh.GLU-2	Sncg
C286-16	C286	Ebf2.Trh.GLU-2	Ebf2
C286-17	C286	Syt2.Trh.GLU-2	Syt2
C286-18	C286	Ucn3.Trh.GLU-2	Ucn3
C286-19	C286	Sst.Tent5a.GLU-2	Sst
C286-20	C286	Crh.Tent5a.GLU-2	Crh
C286-21	C286	Gng8.Samd3.GLU-2	Gng8
C286-22	C286	Tbr1.Meis2.Samd3.GLU-2	Tbr1
C286-23	C286	Ndnf.Meis2.Samd3.GLU-2	Ndnf
C286-24	C286	Ucn3.Meis2.Samd3.GLU-2	Ucn3
C286-25	C286	Pde11a.Foxb1.GLU-2	Pde11a
C286-26	C286	Ebf3.Foxb1.GLU-2	Ebf3
C286-27	C286	Ebf3.Lmx1a.GLU-2	Ebf3
C286-28	C286	Rxfp1.Lmx1a.GLU-2	Rxfp1
C286-29	C286	Sln.GLU-2	Sln
C286-30	C286	Gpr149.Unassigned.Fezf1.GLU-3	Gpr149
C286-34	C286	Egflam.Unassigned.Fezf1.GLU-3	Egflam
C286-31	C286	Col24a1.Unassigned.Fezf1.GLU-3	Col24a1
C286-35	C286	Sox14.Unassigned.Fezf1.GLU-3	Sox14
C286-36	C286	Nkx2-2.Unassigned.Fezf1.GLU-3	Nkx2-2
C286-32	C286	Gpr88.Arhgap36.Fezf1.GLU-3	Gpr88
C286-33	C286	Cenpf.Arhgap36.Fezf1.GLU-3	Cenpf
C286-37	C286	Mc4r.Fezf1.GLU-3	Mc4r
C286-38	C286	Satb2.Cd40.GLU-3	Satb2
C286-39	C286	Moxd1.Cd40.GLU-3	Moxd1
C286-40	C286	Nts.Cd40.GLU-3	Nts
C286-41	C286	Gldn.Cbln4.Cd40.GLU-3	Gldn
C286-42	C286	Necab1.Cbln4.Cd40.GLU-3	Necab1
C286-43	C286	Esr1.Iigp1.Cd40.GLU-3	Esr1
C286-44	C286	Smim3.Iigp1.Cd40.GLU-3	Smim3
C286-45	C286	Rai14.Hmcn2.Gpr149.GLU-3	Rai14
C286-51	C286	Nr5a1.Hmcn2.Gpr149.GLU-3	Nr5a1
C286-46	C286	Slit3.Hmcn2.Gpr149.GLU-3	Slit3
C286-52	C286	H2-Q2.Hmcn2.Gpr149.GLU-3	H2-Q2
C286-47	C286	Nr5a1.Tcf7l2.Gpr149.GLU-3	Nr5a1
C286-48	C286	Hmcn2.Tcf7l2.Gpr149.GLU-3	Hmcn2
C286-49	C286	Lamp5.Bcl11b.Gpr149.GLU-3	Lamp5
C286-50	C286	Nkd2.Bcl11b.Gpr149.GLU-3	Nkd2
C286-53	C286	Adamts9.Fezf1.Gpr149.GLU-3	Adamts9
C286-54	C286	Tac1.Fezf1.Gpr149.GLU-3	Tac1
C286-55	C286	Nr5a1.Sparc.Gpr149.GLU-3	Nr5a1
C286-56	C286	Robo3.Sparc.Gpr149.GLU-3	Robo3
C286-57	C286	Nr5a1.C1ql2.Gpr149.GLU-3	Nr5a1
C286-58	C286	Nr5a2.C1ql2.Gpr149.GLU-3	Nr5a2
C286-59	C286	Tcf7l2.Vcan.GLU-3	Tcf7l2
C286-60	C286	Tac1.Vcan.GLU-3	Tac1
C286-61	C286	Prdm13.Tcf4.GLU-3	Prdm13
C286-62	C286	Nfia.Tcf4.GLU-3	Nfia
C286-63	C286	Prdm12.Tcf4.GLU-3	Prdm12
C286-64	C286	Adcyap1.GLU-3	Adcyap1
C286-65	C286	Tac1.Lef1.Mixed.GLU-4	Tac1
C286-66	C286	Ntng2.Lef1.Mixed.GLU-4	Ntng2
C286-67	C286	Eomes.Lhx9.Mixed.GLU-4	Eomes
C286-68	C286	Shisal2b.Lhx9.Mixed.GLU-4	Shisal2b
C286-69	C286	Crh.Lhx9.Mixed.GLU-4	Crh
C286-70	C286	Cped1.Mixed.GLU-4	Cped1
C286-71	C286	Lpar1.GLU-4	Lpar1
C286-72	C286	Npvf.Rfx4.GLU-4	Npvf
C286-73	C286	Qrfp.Rfx4.GLU-4	Qrfp
C286-74	C286	Hcrt.Rfx4.GLU-4	Hcrt
C286-75	C286	Anxa2.Pomc.GLU-5	Anxa2
C286-76	C286	Glipr1.Pomc.GLU-5	Glipr1
C286-77	C286	Ttr.Pomc.GLU-5	Ttr
C286-78	C286	Tac2.GLU-5	Tac2
C286-79	C286	Vgll2.Bace2.GLU-5	Vgll2
C286-80	C286	Gpc3.Bace2.GLU-5	Gpc3
C286-81	C286	Ebf3.Caprin2.GLU-6	Ebf3
C286-82	C286	Oxt.Caprin2.GLU-6	Oxt
C286-83	C286	Unassigned.Unassigned.Mixed.GLU-6	Unassigned
C286-84	C286	Pmch.GLU-7	Pmch
C286-85	C286	Nts.Foxb1.GLU-8	Nts
C286-86	C286	Myo5b.Postn.Foxb1.GLU-8	Myo5b
C286-87	C286	Nid1.Postn.Foxb1.GLU-8	Nid1
C286-88	C286	Col19a1.Fign.Foxb1.GLU-8	Col19a1
C286-89	C286	Eya4.Fign.Foxb1.GLU-8	Eya4
C286-90	C286	Epha8.Foxb1.GLU-8	Epha8
C286-91	C286	Prkch.GLU-8	Prkch
C286-92	C286	Gnrh1.GLU-9	Gnrh1
C286-93	C286	Csta2.Thrsp.Mixed.GABA-2	Csta2
C286-94	C286	Nfix.Thrsp.Mixed.GABA-2	Nfix
C286-95	C286	Meis2.Mixed.GABA-2	Meis2
C286-96	C286	Unassigned.Unassigned.Mixed.GABA-2	Unassigned
C286-103	C286	Nfix.Unassigned.Mixed.GABA-2	Nfix
C286-97	C286	Zic3.Unassigned.Mixed.GABA-2	Zic3
C286-98	C286	Pou6f2.Unassigned.Mixed.GABA-2	Pou6f2
C286-99	C286	Unassigned.Pnoc.Mixed.GABA-2	Unassigned
C286-100	C286	Cxcl14.Pnoc.Mixed.GABA-2	Cxcl14
C286-101	C286	Zic1.Pnoc.Mixed.GABA-2	Zic1
C286-102	C286	Unassigned.C1ql2.Mixed.GABA-2	Unassigned
C286-104	C286	Pvalb.Mixed.GABA-2	Pvalb
C286-105	C286	Otx2.Mixed.GABA-2	Otx2
C286-106	C286	Vip.Vipr2.GABA-2	Vip
C286-107	C286	Cd79a.Fam122b.Vipr2.GABA-2	Cd79a
C286-108	C286	Ppp1r17.Fam122b.Vipr2.GABA-2	Ppp1r17
C286-112	C286	Nms.Fam122b.Vipr2.GABA-2	Nms
C286-109	C286	Chodl.Fam122b.Vipr2.GABA-2	Chodl
C286-113	C286	Prok2.Fam122b.Vipr2.GABA-2	Prok2
C286-110	C286	C2cd4b.Fam122b.Vipr2.GABA-2	C2cd4b
C286-111	C286	Igfbp4.Cck.Vipr2.GABA-2	Igfbp4
C286-114	C286	Prr5l.Cck.Vipr2.GABA-2	Prr5l
C286-115	C286	Cdkn1c.Cck.Vipr2.GABA-2	Cdkn1c
C286-116	C286	Shisal2b.Onecut3.Onecut2.GABA-2	Shisal2b
C286-117	C286	Zic1.Onecut3.Onecut2.GABA-2	Zic1
C286-118	C286	Tacr3.Onecut3.Onecut2.GABA-2	Tacr3
C286-119	C286	Etv1.Pmfbp1.Onecut2.GABA-2	Etv1
C286-120	C286	Alx1.Pmfbp1.Onecut2.GABA-2	Alx1
C286-121	C286	Slc6a3.Onecut2.GABA-2	Slc6a3
C286-122	C286	Arx.Lhx1.GABA-2	Arx
C286-123	C286	Cck.Unassigned.Lhx1.GABA-2	Cck
C286-124	C286	Vip.Unassigned.Lhx1.GABA-2	Vip
C286-125	C286	Grp.Cd24a.Lhx1.GABA-2	Grp
C286-126	C286	Nkd1.Cd24a.Lhx1.GABA-2	Nkd1
C286-127	C286	Rrad.Cd24a.Lhx1.GABA-2	Rrad
C286-128	C286	Aldh3b2.GABA-2	Aldh3b2
C286-129	C286	Tnfrsf12a.GABA-2	Tnfrsf12a
C286-130	C286	Tbx19.Il1rapl2.GABA-1	Tbx19
C286-131	C286	Satb1.Col6a1.Il1rapl2.GABA-1	Satb1
C286-132	C286	Vcan.Col6a1.Il1rapl2.GABA-1	Vcan
C286-133	C286	Epha3.Il1rapl2.GABA-1	Epha3
C286-134	C286	Pthlh.Il1rapl2.GABA-1	Pthlh
C286-135	C286	Npsr1.Tmem114.Lef1.GABA-1	Npsr1
C286-136	C286	Foxp2.Tmem114.Lef1.GABA-1	Foxp2
C286-137	C286	Fign.Lef1.GABA-1	Fign
C286-138	C286	Col11a1.Sox14.Lef1.GABA-1	Col11a1
C286-139	C286	Myo5b.Sox14.Lef1.GABA-1	Myo5b
C286-140	C286	Npsr1.Sox14.Lef1.GABA-1	Npsr1
C286-141	C286	Barhl2.Lef1.GABA-1	Barhl2
C286-142	C286	Reln.Lef1.GABA-1	Reln
C286-143	C286	Gal.Hmcn1.GABA-1	Gal
C286-144	C286	Foxp2.Adarb2.Hmcn1.GABA-1	Foxp2
C286-145	C286	Sox6.Adarb2.Hmcn1.GABA-1	Sox6
C286-146	C286	Zfp804b.Hmcn1.GABA-1	Zfp804b
C286-147	C286	Gal.Crh.GABA-1	Gal
C286-148	C286	Nts.Crh.GABA-1	Nts
C286-149	C286	Grp.Ppp1r17.GABA-1	Grp
C286-150	C286	Dlx6os1.Ppp1r17.GABA-1	Dlx6os1
C286-151	C286	St18.Lhx6.GABA-1	St18
C286-152	C286	Pbx3.Lhx6.GABA-1	Pbx3
C286-153	C286	Piezo2.Lhx6.GABA-1	Piezo2
C286-154	C286	Moxd1.Dlx1.Lhx6.GABA-1	Moxd1
C286-155	C286	Crhbp.Dlx1.Lhx6.GABA-1	Crhbp
C286-156	C286	Igfbp4.Lhx6.GABA-1	Igfbp4
C286-157	C286	Hdc.GABA-1	Hdc
C286-158	C286	Vgll3.Tbx3.GABA-1	Vgll3
C286-159	C286	Crabp1.Sytl4.Tbx3.GABA-1	Crabp1
C286-160	C286	Pou6f2.Sytl4.Tbx3.GABA-1	Pou6f2
C286-161	C286	Lhx6.Lhx8.GABA-1	Lhx6
C286-162	C286	Sfrp1.Sox6.Lhx8.GABA-1	Sfrp1
C286-166	C286	Lhx6.Sox6.Lhx8.GABA-1	Lhx6
C286-163	C286	Gbx1.Sox6.Lhx8.GABA-1	Gbx1
C286-164	C286	Nmu.Zeb2.Lhx8.GABA-1	Nmu
C286-165	C286	Crh.Zeb2.Lhx8.GABA-1	Crh
C286-167	C286	Hmx2.Gal.Nts.GABA-1	Hmx2
C286-170	C286	Dlx1.Gal.Nts.GABA-1	Dlx1
C286-168	C286	Ecel1.Nts.GABA-1	Ecel1
C286-169	C286	Gpr50.Nts.GABA-1	Gpr50
C286-171	C286	Tac2.Nts.GABA-1	Tac2
C286-172	C286	Meis2.Nts.GABA-1	Meis2
C286-173	C286	Ebf1.Nkx2-4.GABA-3	Ebf1
C286-174	C286	Trh.Nkx2-4.GABA-3	Trh
C286-175	C286	Ghrh.GABA-3	Ghrh
C286-176	C286	Serpina3n.Npy.Agrp.GABA-4	Serpina3n
C286-177	C286	Acvr1c.Npy.Agrp.GABA-4	Acvr1c
C286-178	C286	Lepr.Agrp.GABA-4	Lepr
C286-179	C286	Ptprk.Npy.Sst.GABA-4	Ptprk
C286-180	C286	Sparc.Npy.Sst.GABA-4	Sparc
C286-181	C286	Il1rapl2.Otp.Sst.GABA-4	Il1rapl2
C286-182	C286	Th.Otp.Sst.GABA-4	Th
C286-183	C286	Gpr101.Otp.Sst.GABA-4	Gpr101
C286-184	C286	Nts.Sst.GABA-4	Nts
C286-185	C286	Pou3f1.Sst.GABA-4	Pou3f1
C286-186	C286	Abi3bp.Meis2.GABA-5	Abi3bp
C286-187	C286	Satb1.Meis2.GABA-5	Satb1
C286-188	C286	Slc17a8.Bcl11b.Meis2.GABA-5	Slc17a8
C286-189	C286	Ppp1r1b.Bcl11b.Meis2.GABA-5	Ppp1r1b
C286-190	C286	Ccn1.Meis2.GABA-5	Ccn1
C286-191	C286	Adora2a.Meis2.GABA-5	Adora2a
C286-192	C286	Ppp1r1b.Tac1.Meis2.GABA-5	Ppp1r1b
C286-193	C286	Cxcl14.Tac1.Meis2.GABA-5	Cxcl14
C286-194	C286	Nfix.Satb2.GABA-6	Nfix
C286-195	C286	Slc6a3.Satb2.GABA-6	Slc6a3
C286-196	C286	Nr5a2.Satb2.GABA-6	Nr5a2
C286-197	C286	Chat.GABA-7	Chat
C286-198	C286	Scn7a.Tanycytes	Scn7a
C286-199	C286	Rassf9.Tgfb2.Tanycytes	Rassf9
C286-200	C286	Slc17a8.Tgfb2.Tanycytes	Slc17a8
C286-201	C286	Prr16.Tanycytes	Prr16
C286-202	C286	Frzb.Tanycytes	Frzb
C286-203	C286	Dnah12.Cdhr4.Ependymal	Dnah12
C286-204	C286	Ccdc153.Cdhr4.Ependymal	Ccdc153
C286-205	C286	Crlf1.Ependymal	Crlf1
C286-206	C286	Erythroid-like	Erythroid-like
C286-207	C286	Hypendymal	Hypendymal
C286-208	C286	Ttll3.Itih3.Etnppl.Astrocytes	Ttll3
C286-214	C286	Agt.Itih3.Etnppl.Astrocytes	Agt
C286-215	C286	Serpina3n.Itih3.Etnppl.Astrocytes	Serpina3n
C286-209	C286	Pdzph1.Gjb6.Etnppl.Astrocytes	Pdzph1
C286-211	C286	Notch2.Gjb6.Etnppl.Astrocytes	Notch2
C286-216	C286	Fbln5.Gjb6.Etnppl.Astrocytes	Fbln5
C286-218	C286	Rhcg.Gjb6.Etnppl.Astrocytes	Rhcg
C286-210	C286	Pmch.Gjb6.Etnppl.Astrocytes	Pmch
C286-212	C286	Pla2g7.Trpm3.Etnppl.Astrocytes	Pla2g7
C286-213	C286	Rgs6.Trpm3.Etnppl.Astrocytes	Rgs6
C286-217	C286	Unassigned.Unassigned.Etnppl.Astrocytes	Unassigned
C286-219	C286	Crym.Etnppl.Astrocytes	Crym
C286-220	C286	Aqp4.Gfap.Etnppl.Astrocytes	Aqp4
C286-221	C286	A2m.Gfap.Etnppl.Astrocytes	A2m
C286-222	C286	Myoc.Etnppl.Astrocytes	Myoc
C286-223	C286	Tmem130.Myt1l.Lgals3.Astrocytes	Tmem130
C286-225	C286	Cdca7.Myt1l.Lgals3.Astrocytes	Cdca7
C286-224	C286	Gfap.Lgals3.Astrocytes	Gfap
C286-226	C286	Slc24a2.Pex5l.Ermn.Oligodendrocytes	Slc24a2
C286-230	C286	Oxt.Pex5l.Ermn.Oligodendrocytes	Oxt
C286-231	C286	Hapln2.Pex5l.Ermn.Oligodendrocytes	Hapln2
C286-232	C286	D7Ertd443e.Pex5l.Ermn.Oligodendrocytes	D7Ertd443e
C286-227	C286	Spag5.Pex5l.Ermn.Oligodendrocytes	Spag5
C286-236	C286	Mag.Pex5l.Ermn.Oligodendrocytes	Mag
C286-228	C286	Plin4.Opalin.Ermn.Oligodendrocytes	Plin4
C286-233	C286	Ppp1r16b.Opalin.Ermn.Oligodendrocytes	Ppp1r16b
C286-229	C286	Serpinb1a.Opalin.Ermn.Oligodendrocytes	Serpinb1a
C286-234	C286	Anln.Klk6.Ermn.Oligodendrocytes	Anln
C286-235	C286	Nkx2-9.Klk6.Ermn.Oligodendrocytes	Nkx2-9
C286-237	C286	Arhgap45.Ermn.Oligodendrocytes	Arhgap45
C286-238	C286	Synpr.Mal.Ermn.Oligodendrocytes	Synpr
C286-241	C286	Mog.Mal.Ermn.Oligodendrocytes	Mog
C286-239	C286	Mal.Ctps.Ermn.Oligodendrocytes	Mal
C286-240	C286	Rras2.Ctps.Ermn.Oligodendrocytes	Rras2
C286-242	C286	Hspa1a.Ermn.Oligodendrocytes	Hspa1a
C286-243	C286	Cnksr3.Gpr17.Oligodendrocytes	Cnksr3
C286-244	C286	Mycl.Bmp4.Gpr17.Oligodendrocytes	Mycl
C286-245	C286	Rassf10.Bmp4.Gpr17.Oligodendrocytes	Rassf10
C286-246	C286	Ermn.Gpr17.Oligodendrocytes	Ermn
C286-247	C286	Abhd2.C1ql1.OPC	Abhd2
C286-252	C286	Pdgfra.C1ql1.OPC	Pdgfra
C286-248	C286	Pdgfra.OPC	Pdgfra
C286-249	C286	Dividing.OPC	Dividing
C286-250	C286	Tmem130.Cspg4.OPC	Tmem130
C286-251	C286	Pdgfra.Cspg4.OPC	Pdgfra
C286-253	C286	Tyrobp.OPC	Tyrobp
C286-254	C286	Arhgap45.Selplg.Tmem119.Immune	Arhgap45
C286-255	C286	Scn9a.Selplg.Tmem119.Immune	Scn9a
C286-256	C286	Gpr34.Selplg.Tmem119.Immune	Gpr34
C286-257	C286	Inpp5d.P2ry12.Tmem119.Immune	Inpp5d
C286-258	C286	Selplg.P2ry12.Tmem119.Immune	Selplg
C286-259	C286	H2-Aa.Wfdc17.Tmem119.Immune	H2-Aa
C286-260	C286	Crybb1.Wfdc17.Tmem119.Immune	Crybb1
C286-261	C286	Ccl4.Tmem119.Immune	Ccl4
C286-262	C286	Top2a.Tmem119.Immune	Top2a
C286-263	C286	Tyrobp.Tmem119.Immune	Tyrobp
C286-264	C286	Ch25h.Tmem119.Immune	Ch25h
C286-265	C286	F13a1.Immune	F13a1
C286-266	C286	Ms4a4b.Immune	Ms4a4b
C286-267	C286	Immune-Trbc1	Immune-Trbc1
C286-268	C286	Cga.ParsTuber	Cga
C286-269	C286	Anxa1.ParsTuber	Anxa1
C286-270	C286	Vtn.Kcnj8.Mural	Vtn
C286-273	C286	Sfrp2.Kcnj8.Mural	Sfrp2
C286-271	C286	Lamc3.Acta2.Mural	Lamc3
C286-272	C286	Cnn1.Acta2.Mural	Cnn1
C286-274	C286	Pglyrp1.Slco1a4.Endothelial	Pglyrp1
C286-275	C286	Il1r1.Slco1a4.Endothelial	Il1r1
C286-276	C286	Ctla2a.Slco1a4.Endothelial	Ctla2a
C286-277	C286	Slc38a5.Vtn.Endothelial	Slc38a5
C286-278	C286	Gkn3.Vtn.Endothelial	Gkn3
C286-279	C286	Sema3c.Sema3g.Endothelial	Sema3c
C286-280	C286	Cytl1.Sema3g.Endothelial	Cytl1
C286-281	C286	Meox1.Endothelial	Meox1
C286-282	C286	Plvap.Endothelial	Plvap
C286-283	C286	Angptl1.Dcn.Fibroblasts	Angptl1
C286-284	C286	Slc6a13.Dcn.Fibroblasts	Slc6a13
C286-285	C286	Slc47a1.Dcn.Fibroblasts	Slc47a1
C286-286	C286	Krt19.Fibroblasts	Krt19
C465-1	C465	Shox2.GLU-1	Shox2
C465-2	C465	Otx1.GLU-1	Otx1
C465-3	C465	NSCs	NSCs
C465-4	C465	Egflam.Lmx1a.Pitx2.Irx5.GLU-2	Egflam
C465-7	C465	Irx3.Lmx1a.Pitx2.Irx5.GLU-2	Irx3
C465-5	C465	Cdh23.Lmx1a.Pitx2.Irx5.GLU-2	Cdh23
C465-6	C465	Barhl2.Lmx1a.Pitx2.Irx5.GLU-2	Barhl2
C465-8	C465	Slc6a3.Pitx2.Irx5.GLU-2	Slc6a3
C465-9	C465	Ngfr.Nts.Irx5.GLU-2	Ngfr
C465-10	C465	Pard3b.Nts.Irx5.GLU-2	Pard3b
C465-11	C465	Rxfp1.Irx5.GLU-2	Rxfp1
C465-12	C465	Col27a1.Stk26.Nxph4.GLU-2	Col27a1
C465-13	C465	Ebf3.Stk26.Nxph4.GLU-2	Ebf3
C465-14	C465	Tcf4.Nfia.Nxph4.GLU-2	Tcf4
C465-15	C465	Cd68.Nfia.Nxph4.GLU-2	Cd68
C465-16	C465	Sim1.Ebf3.Nxph4.GLU-2	Sim1
C465-17	C465	Npas1.Ebf3.Nxph4.GLU-2	Npas1
C465-18	C465	Adgrf5.Nxph4.GLU-2	Adgrf5
C465-19	C465	Ebf1.Nostrin.Cbln2.Trh.GLU-2	Ebf1
C465-20	C465	Ghrh.Nostrin.Cbln2.Trh.GLU-2	Ghrh
C465-21	C465	Agtr1a.Igfbpl1.Cbln2.Trh.GLU-2	Agtr1a
C465-22	C465	Asic4.Igfbpl1.Cbln2.Trh.GLU-2	Asic4
C465-23	C465	Ebf1.Igfbpl1.Cbln2.Trh.GLU-2	Ebf1
C465-24	C465	Otp.Gsc.Ebf1.Trh.GLU-2	Otp
C465-25	C465	Npas3.Gsc.Ebf1.Trh.GLU-2	Npas3
C465-26	C465	Sall3.Gsc.Ebf1.Trh.GLU-2	Sall3
C465-27	C465	Sncg.Ebf1.Trh.GLU-2	Sncg
C465-28	C465	Ebf2.Trh.GLU-2	Ebf2
C465-29	C465	Tac1.Syt2.Trh.GLU-2	Tac1
C465-30	C465	Pvalb.Syt2.Trh.GLU-2	Pvalb
C465-31	C465	Ucn3.Trh.GLU-2	Ucn3
C465-32	C465	Sst.Tent5a.GLU-2	Sst
C465-33	C465	Crh.Tent5a.GLU-2	Crh
C465-34	C465	Tbr1.Gng8.Samd3.GLU-2	Tbr1
C465-35	C465	Gpr151.Gng8.Samd3.GLU-2	Gpr151
C465-36	C465	Mab21l1.Tbr1.Meis2.Samd3.GLU-2	Mab21l1
C465-37	C465	Mab21l2.Tbr1.Meis2.Samd3.GLU-2	Mab21l2
C465-38	C465	Tcf7l2.Tbr1.Meis2.Samd3.GLU-2	Tcf7l2
C465-39	C465	Ndnf.Meis2.Samd3.GLU-2	Ndnf
C465-40	C465	Ucn3.Meis2.Samd3.GLU-2	Ucn3
C465-41	C465	Dkk2.Pde11a.Foxb1.GLU-2	Dkk2
C465-42	C465	Ebf3.Pde11a.Foxb1.GLU-2	Ebf3
C465-43	C465	Postn.Ebf3.Foxb1.GLU-2	Postn
C465-44	C465	Tac2.Ebf3.Foxb1.GLU-2	Tac2
C465-45	C465	Gpc5.Ebf3.Foxb1.GLU-2	Gpc5
C465-46	C465	Crhbp.Ebf3.Lmx1a.GLU-2	Crhbp
C465-47	C465	Th.Ebf3.Lmx1a.GLU-2	Th
C465-48	C465	Rxfp1.Lmx1a.GLU-2	Rxfp1
C465-49	C465	Sln.GLU-2	Sln
C465-50	C465	Gpr149.Unassigned.Fezf1.GLU-3	Gpr149
C465-56	C465	Nkain3.Egflam.Unassigned.Fezf1.GLU-3	Nkain3
C465-57	C465	Nts.Egflam.Unassigned.Fezf1.GLU-3	Nts
C465-58	C465	Lypd1.Egflam.Unassigned.Fezf1.GLU-3	Lypd1
C465-51	C465	Col24a1.Unassigned.Fezf1.GLU-3	Col24a1
C465-59	C465	Sox14.Unassigned.Fezf1.GLU-3	Sox14
C465-60	C465	Nkx2-2.Unassigned.Fezf1.GLU-3	Nkx2-2
C465-52	C465	Epha6.Gpr88.Arhgap36.Fezf1.GLU-3	Epha6
C465-55	C465	Npffr1.Gpr88.Arhgap36.Fezf1.GLU-3	Npffr1
C465-53	C465	Unassigned.Gpr88.Arhgap36.Fezf1.GLU-3	Unassigned
C465-54	C465	Cenpf.Arhgap36.Fezf1.GLU-3	Cenpf
C465-61	C465	Epha6.Mc4r.Fezf1.GLU-3	Epha6
C465-62	C465	Gldn.Mc4r.Fezf1.GLU-3	Gldn
C465-63	C465	Adarb2.Satb2.Cd40.GLU-3	Adarb2
C465-64	C465	Stxbp6.Satb2.Cd40.GLU-3	Stxbp6
C465-65	C465	Tac1.Satb2.Cd40.GLU-3	Tac1
C465-66	C465	Gldn.Moxd1.Cd40.GLU-3	Gldn
C465-67	C465	Greb1.Moxd1.Cd40.GLU-3	Greb1
C465-68	C465	Nts.Cd40.GLU-3	Nts
C465-69	C465	Col12a1.Gldn.Cbln4.Cd40.GLU-3	Col12a1
C465-70	C465	Gpc5.Gldn.Cbln4.Cd40.GLU-3	Gpc5
C465-71	C465	Ctxn3.Gldn.Cbln4.Cd40.GLU-3	Ctxn3
C465-72	C465	Necab1.Cbln4.Cd40.GLU-3	Necab1
C465-73	C465	Pou6f2.Esr1.Iigp1.Cd40.GLU-3	Pou6f2
C465-74	C465	Satb2.Esr1.Iigp1.Cd40.GLU-3	Satb2
C465-75	C465	Samd9l.Smim3.Iigp1.Cd40.GLU-3	Samd9l
C465-76	C465	Rasl11a.Smim3.Iigp1.Cd40.GLU-3	Rasl11a
C465-77	C465	Rreb1.Rai14.Hmcn2.Gpr149.GLU-3	Rreb1
C465-78	C465	Megf11.Rai14.Hmcn2.Gpr149.GLU-3	Megf11
C465-85	C465	Nr5a1.Hmcn2.Gpr149.GLU-3	Nr5a1
C465-79	C465	Slit3.Hmcn2.Gpr149.GLU-3	Slit3
C465-86	C465	H2-Q2.Hmcn2.Gpr149.GLU-3	H2-Q2
C465-80	C465	Vgll2.Nr5a1.Tcf7l2.Gpr149.GLU-3	Vgll2
C465-81	C465	Prkd1.Nr5a1.Tcf7l2.Gpr149.GLU-3	Prkd1
C465-82	C465	Hmcn2.Tcf7l2.Gpr149.GLU-3	Hmcn2
C465-83	C465	Lamp5.Bcl11b.Gpr149.GLU-3	Lamp5
C465-84	C465	Nkd2.Bcl11b.Gpr149.GLU-3	Nkd2
C465-87	C465	Npas1.Adamts9.Fezf1.Gpr149.GLU-3	Npas1
C465-88	C465	Qrfpr.Adamts9.Fezf1.Gpr149.GLU-3	Qrfpr
C465-89	C465	Tac1.Fezf1.Gpr149.GLU-3	Tac1
C465-90	C465	Nr5a1.Sparc.Gpr149.GLU-3	Nr5a1
C465-91	C465	Robo3.Sparc.Gpr149.GLU-3	Robo3
C465-92	C465	Nr5a1.C1ql2.Gpr149.GLU-3	Nr5a1
C465-93	C465	Nr5a2.C1ql2.Gpr149.GLU-3	Nr5a2
C465-94	C465	Foxp2.Tcf7l2.Vcan.GLU-3	Foxp2
C465-95	C465	Adamts19.Tcf7l2.Vcan.GLU-3	Adamts19
C465-96	C465	Nexn.Tac1.Vcan.GLU-3	Nexn
C465-97	C465	Echdc2.Tac1.Vcan.GLU-3	Echdc2
C465-98	C465	Slc17a8.Prdm13.Tcf4.GLU-3	Slc17a8
C465-99	C465	Kdr.Prdm13.Tcf4.GLU-3	Kdr
C465-100	C465	Slc17a8.Nfia.Tcf4.GLU-3	Slc17a8
C465-101	C465	Col8a1.Nfia.Tcf4.GLU-3	Col8a1
C465-102	C465	Vgf.Nfia.Tcf4.GLU-3	Vgf
C465-103	C465	Unassigned.Nfia.Tcf4.GLU-3	Unassigned
C465-104	C465	Prdm12.Tcf4.GLU-3	Prdm12
C465-105	C465	Pdyn.Adcyap1.GLU-3	Pdyn
C465-106	C465	Nxph4.Adcyap1.GLU-3	Nxph4
C465-107	C465	Ntng2.Tac1.Lef1.Mixed.GLU-4	Ntng2
C465-108	C465	Prlh.Tac1.Lef1.Mixed.GLU-4	Prlh
C465-109	C465	Ntng2.Lef1.Mixed.GLU-4	Ntng2
C465-110	C465	C1ql2.Eomes.Lhx9.Mixed.GLU-4	C1ql2
C465-111	C465	Unassigned.Eomes.Lhx9.Mixed.GLU-4	Unassigned
C465-112	C465	Hmx2.Eomes.Lhx9.Mixed.GLU-4	Hmx2
C465-113	C465	Shisal2b.Lhx9.Mixed.GLU-4	Shisal2b
C465-114	C465	Crh.Lhx9.Mixed.GLU-4	Crh
C465-115	C465	Cped1.Mixed.GLU-4	Cped1
C465-116	C465	Lpar1.GLU-4	Lpar1
C465-117	C465	Npvf.Rfx4.GLU-4	Npvf
C465-118	C465	Lhx9.Qrfp.Rfx4.GLU-4	Lhx9
C465-119	C465	Fezf2.Qrfp.Rfx4.GLU-4	Fezf2
C465-120	C465	Fibcd1.Qrfp.Rfx4.GLU-4	Fibcd1
C465-121	C465	Hcrt.Rfx4.GLU-4	Hcrt
C465-122	C465	Prdm12.Anxa2.Pomc.GLU-5	Prdm12
C465-123	C465	Cartpt.Anxa2.Pomc.GLU-5	Cartpt
C465-124	C465	Glipr1.Pomc.GLU-5	Glipr1
C465-125	C465	Tbx3.Ttr.Pomc.GLU-5	Tbx3
C465-126	C465	Shisal2b.Ttr.Pomc.GLU-5	Shisal2b
C465-127	C465	Slc38a3.Tac2.GLU-5	Slc38a3
C465-128	C465	Rxfp1.Tac2.GLU-5	Rxfp1
C465-129	C465	Vgll2.Bace2.GLU-5	Vgll2
C465-130	C465	Gpc3.Bace2.GLU-5	Gpc3
C465-131	C465	Sim1.Ebf3.Caprin2.GLU-6	Sim1
C465-133	C465	Oxt.Ebf3.Caprin2.GLU-6	Oxt
C465-132	C465	Th.Ebf3.Caprin2.GLU-6	Th
C465-134	C465	Oxt.Caprin2.GLU-6	Oxt
C465-135	C465	Pou3f2.Unassigned.Unassigned.Mixed.GLU-6	Pou3f2
C465-136	C465	Unassigned.Unassigned.Unassigned.Mixed.GLU-6	Unassigned
C465-137	C465	Parpbp.Pmch.GLU-7	Parpbp
C465-138	C465	Tacr3.Pmch.GLU-7	Tacr3
C465-139	C465	Ctxn3.Nts.Foxb1.GLU-8	Ctxn3
C465-140	C465	Pvalb.Nts.Foxb1.GLU-8	Pvalb
C465-141	C465	Ccdc85c.Nts.Foxb1.GLU-8	Ccdc85c
C465-142	C465	Nxph4.Myo5b.Postn.Foxb1.GLU-8	Nxph4
C465-143	C465	Ctxn3.Myo5b.Postn.Foxb1.GLU-8	Ctxn3
C465-144	C465	Nid1.Postn.Foxb1.GLU-8	Nid1
C465-145	C465	Sall3.Col19a1.Fign.Foxb1.GLU-8	Sall3
C465-146	C465	Adamtsl1.Col19a1.Fign.Foxb1.GLU-8	Adamtsl1
C465-147	C465	Eya4.Fign.Foxb1.GLU-8	Eya4
C465-148	C465	Epha8.Foxb1.GLU-8	Epha8
C465-149	C465	Prkch.GLU-8	Prkch
C465-150	C465	Gnrh1.GLU-9	Gnrh1
C465-151	C465	Csta2.Thrsp.Mixed.GABA-2	Csta2
C465-152	C465	Nfix.Thrsp.Mixed.GABA-2	Nfix
C465-153	C465	Slc30a3.Meis2.Mixed.GABA-2	Slc30a3
C465-155	C465	Th.Meis2.Mixed.GABA-2	Th
C465-154	C465	Syt2.Meis2.Mixed.GABA-2	Syt2
C465-156	C465	Unassigned.Unassigned.Unassigned.Mixed.GABA-2	Unassigned
C465-157	C465	Mbp.Unassigned.Unassigned.Mixed.GABA-2	Mbp
C465-169	C465	Nfix.Unassigned.Mixed.GABA-2	Nfix
C465-158	C465	Zic1.Zic3.Unassigned.Mixed.GABA-2	Zic1
C465-159	C465	Crhbp.Zic3.Unassigned.Mixed.GABA-2	Crhbp
C465-160	C465	Calca.Pou6f2.Unassigned.Mixed.GABA-2	Calca
C465-161	C465	Tac2.Pou6f2.Unassigned.Mixed.GABA-2	Tac2
C465-162	C465	Serpinb1b.Unassigned.Pnoc.Mixed.GABA-2	Serpinb1b
C465-163	C465	Sp8.Unassigned.Pnoc.Mixed.GABA-2	Sp8
C465-164	C465	Fbxw13.Unassigned.Pnoc.Mixed.GABA-2	Fbxw13
C465-165	C465	Cxcl14.Pnoc.Mixed.GABA-2	Cxcl14
C465-166	C465	Zic1.Pnoc.Mixed.GABA-2	Zic1
C465-167	C465	Unassigned.Unassigned.C1ql2.Mixed.GABA-2	Unassigned
C465-168	C465	Unassigned.Unassigned.C1ql2.Mixed.GABA-2	Unassigned
C465-170	C465	Pvalb.Mixed.GABA-2	Pvalb
C465-171	C465	Otx2.Mixed.GABA-2	Otx2
C465-172	C465	Nms.Vip.Vipr2.GABA-2	Nms
C465-173	C465	Prok2.Vip.Vipr2.GABA-2	Prok2
C465-174	C465	Mlf1.Cd79a.Fam122b.Vipr2.GABA-2	Mlf1
C465-175	C465	C1ql3.Cd79a.Fam122b.Vipr2.GABA-2	C1ql3
C465-176	C465	Shisa8.Cd79a.Fam122b.Vipr2.GABA-2	Shisa8
C465-177	C465	Avpr1a.Ppp1r17.Fam122b.Vipr2.GABA-2	Avpr1a
C465-181	C465	C2cd4b.Ppp1r17.Fam122b.Vipr2.GABA-2	C2cd4b
C465-178	C465	Mlf1.Ppp1r17.Fam122b.Vipr2.GABA-2	Mlf1
C465-185	C465	C1ql3.Nms.Fam122b.Vipr2.GABA-2	C1ql3
C465-186	C465	Cdc14a.Nms.Fam122b.Vipr2.GABA-2	Cdc14a
C465-179	C465	Penk.Chodl.Fam122b.Vipr2.GABA-2	Penk
C465-180	C465	Creb3l1.Chodl.Fam122b.Vipr2.GABA-2	Creb3l1
C465-187	C465	Nms.Prok2.Fam122b.Vipr2.GABA-2	Nms
C465-188	C465	Cebpa.Prok2.Fam122b.Vipr2.GABA-2	Cebpa
C465-182	C465	Mlf1.C2cd4b.Fam122b.Vipr2.GABA-2	Mlf1
C465-183	C465	Nkd1.C2cd4b.Fam122b.Vipr2.GABA-2	Nkd1
C465-184	C465	Igfbp4.Cck.Vipr2.GABA-2	Igfbp4
C465-189	C465	Chodl.Prr5l.Cck.Vipr2.GABA-2	Chodl
C465-190	C465	Prokr2.Prr5l.Cck.Vipr2.GABA-2	Prokr2
C465-191	C465	Prokr2.Cdkn1c.Cck.Vipr2.GABA-2	Prokr2
C465-192	C465	Sfrp2.Cdkn1c.Cck.Vipr2.GABA-2	Sfrp2
C465-193	C465	Adarb2.Shisal2b.Onecut3.Onecut2.GABA-2	Adarb2
C465-194	C465	Penk.Shisal2b.Onecut3.Onecut2.GABA-2	Penk
C465-195	C465	Zic1.Onecut3.Onecut2.GABA-2	Zic1
C465-196	C465	Tacr3.Onecut3.Onecut2.GABA-2	Tacr3
C465-197	C465	Slc18a2.Etv1.Pmfbp1.Onecut2.GABA-2	Slc18a2
C465-198	C465	Nox4.Etv1.Pmfbp1.Onecut2.GABA-2	Nox4
C465-199	C465	Alx1.Pmfbp1.Onecut2.GABA-2	Alx1
C465-200	C465	Slc6a3.Onecut2.GABA-2	Slc6a3
C465-201	C465	Sst.Arx.Lhx1.GABA-2	Sst
C465-202	C465	Tac2.Arx.Lhx1.GABA-2	Tac2
C465-203	C465	C1ql3.Cck.Unassigned.Lhx1.GABA-2	C1ql3
C465-204	C465	Penk.Cck.Unassigned.Lhx1.GABA-2	Penk
C465-205	C465	Grp.Vip.Unassigned.Lhx1.GABA-2	Grp
C465-206	C465	Nms.Vip.Unassigned.Lhx1.GABA-2	Nms
C465-207	C465	Grp.Cd24a.Lhx1.GABA-2	Grp
C465-208	C465	Nkd1.Cd24a.Lhx1.GABA-2	Nkd1
C465-209	C465	Rrad.Cd24a.Lhx1.GABA-2	Rrad
C465-210	C465	Aldh3b2.GABA-2	Aldh3b2
C465-211	C465	Tnfrsf12a.GABA-2	Tnfrsf12a
C465-212	C465	Crabp1.Tbx19.Il1rapl2.GABA-1	Crabp1
C465-213	C465	Anxa2.Tbx19.Il1rapl2.GABA-1	Anxa2
C465-214	C465	Sfrp1.Tbx19.Il1rapl2.GABA-1	Sfrp1
C465-215	C465	Satb1.Col6a1.Il1rapl2.GABA-1	Satb1
C465-216	C465	Chst9.Vcan.Col6a1.Il1rapl2.GABA-1	Chst9
C465-217	C465	Tbx19.Vcan.Col6a1.Il1rapl2.GABA-1	Tbx19
C465-218	C465	Bmp3.Vcan.Col6a1.Il1rapl2.GABA-1	Bmp3
C465-219	C465	Epha3.Il1rapl2.GABA-1	Epha3
C465-220	C465	Pthlh.Il1rapl2.GABA-1	Pthlh
C465-221	C465	Brs3.Npsr1.Tmem114.Lef1.GABA-1	Brs3
C465-222	C465	Pdgfrb.Npsr1.Tmem114.Lef1.GABA-1	Pdgfrb
C465-223	C465	Foxp2.Tmem114.Lef1.GABA-1	Foxp2
C465-224	C465	Fign.Lef1.GABA-1	Fign
C465-225	C465	Col11a1.Sox14.Lef1.GABA-1	Col11a1
C465-226	C465	Myo5b.Sox14.Lef1.GABA-1	Myo5b
C465-227	C465	Npsr1.Sox14.Lef1.GABA-1	Npsr1
C465-228	C465	Prph.Barhl2.Lef1.GABA-1	Prph
C465-229	C465	Npsr1.Barhl2.Lef1.GABA-1	Npsr1
C465-230	C465	Reln.Lef1.GABA-1	Reln
C465-231	C465	Cck.Gal.Hmcn1.GABA-1	Cck
C465-232	C465	Tbx19.Gal.Hmcn1.GABA-1	Tbx19
C465-233	C465	Lef1.Gal.Hmcn1.GABA-1	Lef1
C465-234	C465	Foxp2.Adarb2.Hmcn1.GABA-1	Foxp2
C465-235	C465	Sox6.Adarb2.Hmcn1.GABA-1	Sox6
C465-236	C465	Pbx3.Zfp804b.Hmcn1.GABA-1	Pbx3
C465-237	C465	Il1rapl2.Zfp804b.Hmcn1.GABA-1	Il1rapl2
C465-238	C465	Nts.Gal.Crh.GABA-1	Nts
C465-239	C465	Syt2.Gal.Crh.GABA-1	Syt2
C465-240	C465	Dlx6os1.Gal.Crh.GABA-1	Dlx6os1
C465-241	C465	Nts.Crh.GABA-1	Nts
C465-242	C465	Grp.Ppp1r17.GABA-1	Grp
C465-243	C465	Dlx6os1.Ppp1r17.GABA-1	Dlx6os1
C465-244	C465	Dlx6os1.St18.Lhx6.GABA-1	Dlx6os1
C465-245	C465	Nfix.St18.Lhx6.GABA-1	Nfix
C465-246	C465	Lhx8.St18.Lhx6.GABA-1	Lhx8
C465-247	C465	Pbx3.Lhx6.GABA-1	Pbx3
C465-248	C465	Fign.Piezo2.Lhx6.GABA-1	Fign
C465-249	C465	Pax6.Piezo2.Lhx6.GABA-1	Pax6
C465-250	C465	Moxd1.Dlx1.Lhx6.GABA-1	Moxd1
C465-251	C465	Crhbp.Dlx1.Lhx6.GABA-1	Crhbp
C465-252	C465	Igfbp4.Lhx6.GABA-1	Igfbp4
C465-253	C465	Hdc.GABA-1	Hdc
C465-254	C465	Vgll3.Tbx3.GABA-1	Vgll3
C465-255	C465	Crabp1.Sytl4.Tbx3.GABA-1	Crabp1
C465-256	C465	Pou6f2.Sytl4.Tbx3.GABA-1	Pou6f2
C465-257	C465	Pou3f1.Lhx6.Lhx8.GABA-1	Pou3f1
C465-258	C465	Cdh23.Lhx6.Lhx8.GABA-1	Cdh23
C465-259	C465	Lhx6.Sfrp1.Sox6.Lhx8.GABA-1	Lhx6
C465-260	C465	Npy.Sfrp1.Sox6.Lhx8.GABA-1	Npy
C465-267	C465	Lhx6.Sox6.Lhx8.GABA-1	Lhx6
C465-261	C465	Pvalb.Gbx1.Sox6.Lhx8.GABA-1	Pvalb
C465-262	C465	Lhx6.Gbx1.Sox6.Lhx8.GABA-1	Lhx6
C465-263	C465	Crh.Gbx1.Sox6.Lhx8.GABA-1	Crh
C465-264	C465	Pantr1.Gbx1.Sox6.Lhx8.GABA-1	Pantr1
C465-265	C465	Nmu.Zeb2.Lhx8.GABA-1	Nmu
C465-266	C465	Crh.Zeb2.Lhx8.GABA-1	Crh
C465-268	C465	Csta2.Hmx2.Gal.Nts.GABA-1	Csta2
C465-270	C465	Tac2.Hmx2.Gal.Nts.GABA-1	Tac2
C465-269	C465	Brs3.Hmx2.Gal.Nts.GABA-1	Brs3
C465-273	C465	Calcr.Dlx1.Gal.Nts.GABA-1	Calcr
C465-274	C465	Tac2.Dlx1.Gal.Nts.GABA-1	Tac2
C465-275	C465	Slc18a2.Dlx1.Gal.Nts.GABA-1	Slc18a2
C465-276	C465	Brs3.Dlx1.Gal.Nts.GABA-1	Brs3
C465-277	C465	Crh.Dlx1.Gal.Nts.GABA-1	Crh
C465-271	C465	Ecel1.Nts.GABA-1	Ecel1
C465-272	C465	Gpr50.Nts.GABA-1	Gpr50
C465-278	C465	Tac2.Nts.GABA-1	Tac2
C465-279	C465	Meis2.Nts.GABA-1	Meis2
C465-280	C465	Ebf1.Nkx2-4.GABA-3	Ebf1
C465-281	C465	Tbx19.Trh.Nkx2-4.GABA-3	Tbx19
C465-282	C465	Th.Trh.Nkx2-4.GABA-3	Th
C465-283	C465	Slc18a3.Ghrh.GABA-3	Slc18a3
C465-285	C465	Gsx1.Ghrh.GABA-3	Gsx1
C465-284	C465	Slc10a4.Ghrh.GABA-3	Slc10a4
C465-286	C465	Otp.Serpina3n.Npy.Agrp.GABA-4	Otp
C465-289	C465	Acvr1c.Serpina3n.Npy.Agrp.GABA-4	Acvr1c
C465-287	C465	Nr0b1.Serpina3n.Npy.Agrp.GABA-4	Nr0b1
C465-288	C465	Acvr1c.Npy.Agrp.GABA-4	Acvr1c
C465-290	C465	Lepr.Agrp.GABA-4	Lepr
C465-291	C465	Gpr101.Ptprk.Npy.Sst.GABA-4	Gpr101
C465-292	C465	Dach2.Ptprk.Npy.Sst.GABA-4	Dach2
C465-293	C465	Sparc.Npy.Sst.GABA-4	Sparc
C465-294	C465	Il1rapl2.Otp.Sst.GABA-4	Il1rapl2
C465-295	C465	Th.Otp.Sst.GABA-4	Th
C465-296	C465	Gpr101.Otp.Sst.GABA-4	Gpr101
C465-297	C465	Nts.Sst.GABA-4	Nts
C465-298	C465	Pou3f1.Sst.GABA-4	Pou3f1
C465-299	C465	Pthlh.Abi3bp.Meis2.GABA-5	Pthlh
C465-300	C465	Cartpt.Abi3bp.Meis2.GABA-5	Cartpt
C465-301	C465	Satb1.Meis2.GABA-5	Satb1
C465-302	C465	Nts.Slc17a8.Bcl11b.Meis2.GABA-5	Nts
C465-303	C465	Cyp26b1.Slc17a8.Bcl11b.Meis2.GABA-5	Cyp26b1
C465-304	C465	Zfp503.Slc17a8.Bcl11b.Meis2.GABA-5	Zfp503
C465-305	C465	Ppp1r1b.Bcl11b.Meis2.GABA-5	Ppp1r1b
C465-306	C465	Sp9.Ccn1.Meis2.GABA-5	Sp9
C465-307	C465	Ppp1r1b.Ccn1.Meis2.GABA-5	Ppp1r1b
C465-308	C465	Foxp2.Ccn1.Meis2.GABA-5	Foxp2
C465-309	C465	Ppp1r1b.Adora2a.Meis2.GABA-5	Ppp1r1b
C465-310	C465	Crym.Adora2a.Meis2.GABA-5	Crym
C465-311	C465	Crym.Ppp1r1b.Tac1.Meis2.GABA-5	Crym
C465-312	C465	Scn4b.Ppp1r1b.Tac1.Meis2.GABA-5	Scn4b
C465-313	C465	Pcp4l1.Ppp1r1b.Tac1.Meis2.GABA-5	Pcp4l1
C465-314	C465	Cxcl14.Tac1.Meis2.GABA-5	Cxcl14
C465-315	C465	Slc6a3.Nfix.Satb2.GABA-6	Slc6a3
C465-316	C465	Reln.Nfix.Satb2.GABA-6	Reln
C465-317	C465	Col6a1.Nfix.Satb2.GABA-6	Col6a1
C465-318	C465	Th.Slc6a3.Satb2.GABA-6	Th
C465-319	C465	Ndnf.Slc6a3.Satb2.GABA-6	Ndnf
C465-320	C465	Nr5a2.Satb2.GABA-6	Nr5a2
C465-321	C465	Chat.GABA-7	Chat
C465-322	C465	Scn7a.Tanycytes	Scn7a
C465-323	C465	Crym.Rassf9.Tgfb2.Tanycytes	Crym
C465-324	C465	Tmem212.Rassf9.Tgfb2.Tanycytes	Tmem212
C465-325	C465	Dnah12.Rassf9.Tgfb2.Tanycytes	Dnah12
C465-326	C465	Slc17a8.Tgfb2.Tanycytes	Slc17a8
C465-327	C465	Col23a1.Prr16.Tanycytes	Col23a1
C465-328	C465	Crym.Prr16.Tanycytes	Crym
C465-329	C465	Crym.Frzb.Tanycytes	Crym
C465-330	C465	Col25a1.Frzb.Tanycytes	Col25a1
C465-331	C465	Dnah12.Frzb.Tanycytes	Dnah12
C465-332	C465	Ccdc153.Dnah12.Cdhr4.Ependymal	Ccdc153
C465-333	C465	Tmem212.Dnah12.Cdhr4.Ependymal	Tmem212
C465-334	C465	Tmem212.Ccdc153.Cdhr4.Ependymal	Tmem212
C465-335	C465	C3.Ccdc153.Cdhr4.Ependymal	C3
C465-336	C465	Crlf1.Ependymal	Crlf1
C465-337	C465	Erythroid-like	Erythroid-like
C465-338	C465	Hypendymal	Hypendymal
C465-339	C465	Hr.Ttll3.Itih3.Etnppl.Astrocytes	Hr
C465-340	C465	Trpm3.Ttll3.Itih3.Etnppl.Astrocytes	Trpm3
C465-350	C465	Slc7a10.Agt.Itih3.Etnppl.Astrocytes	Slc7a10
C465-353	C465	Fgfr3.Agt.Itih3.Etnppl.Astrocytes	Fgfr3
C465-351	C465	C4b.Serpina3n.Itih3.Etnppl.Astrocytes	C4b
C465-352	C465	Aspg.Serpina3n.Itih3.Etnppl.Astrocytes	Aspg
C465-341	C465	Slc7a11.Pdzph1.Gjb6.Etnppl.Astrocytes	Slc7a11
C465-342	C465	Nkx2-4.Pdzph1.Gjb6.Etnppl.Astrocytes	Nkx2-4
C465-344	C465	Notch2.Gjb6.Etnppl.Astrocytes	Notch2
C465-354	C465	Slc7a10.Fbln5.Gjb6.Etnppl.Astrocytes	Slc7a10
C465-355	C465	Agt.Fbln5.Gjb6.Etnppl.Astrocytes	Agt
C465-356	C465	Pla2g7.Fbln5.Gjb6.Etnppl.Astrocytes	Pla2g7
C465-359	C465	Igsf1.Rhcg.Gjb6.Etnppl.Astrocytes	Igsf1
C465-360	C465	Entpd2.Rhcg.Gjb6.Etnppl.Astrocytes	Entpd2
C465-343	C465	Pmch.Gjb6.Etnppl.Astrocytes	Pmch
C465-345	C465	Igfbp2.Pla2g7.Trpm3.Etnppl.Astrocytes	Igfbp2
C465-349	C465	Fbln5.Pla2g7.Trpm3.Etnppl.Astrocytes	Fbln5
C465-346	C465	Mgat4c.Rgs6.Trpm3.Etnppl.Astrocytes	Mgat4c
C465-348	C465	Mical2.Rgs6.Trpm3.Etnppl.Astrocytes	Mical2
C465-347	C465	Cetn4.Rgs6.Trpm3.Etnppl.Astrocytes	Cetn4
C465-357	C465	Unassigned.Unassigned.Unassigned.Etnppl.Astrocytes	Unassigned
C465-358	C465	Sytl4.Unassigned.Unassigned.Etnppl.Astrocytes	Sytl4
C465-361	C465	Crym.Etnppl.Astrocytes	Crym
C465-362	C465	Igsf1.Aqp4.Gfap.Etnppl.Astrocytes	Igsf1
C465-363	C465	Aldh1a1.Aqp4.Gfap.Etnppl.Astrocytes	Aldh1a1
C465-364	C465	A2m.Gfap.Etnppl.Astrocytes	A2m
C465-365	C465	Myoc.Etnppl.Astrocytes	Myoc
C465-366	C465	Tmem130.Myt1l.Lgals3.Astrocytes	Tmem130
C465-370	C465	Cdca7.Myt1l.Lgals3.Astrocytes	Cdca7
C465-367	C465	Gpnmb.Gfap.Lgals3.Astrocytes	Gpnmb
C465-368	C465	S1pr3.Gfap.Lgals3.Astrocytes	S1pr3
C465-369	C465	Ube2c.Gfap.Lgals3.Astrocytes	Ube2c
C465-371	C465	Cntn2.Slc24a2.Pex5l.Ermn.Oligodendrocytes	Cntn2
C465-372	C465	Nkain2.Slc24a2.Pex5l.Ermn.Oligodendrocytes	Nkain2
C465-374	C465	Ccp110.Slc24a2.Pex5l.Ermn.Oligodendrocytes	Ccp110
C465-375	C465	Opalin.Slc24a2.Pex5l.Ermn.Oligodendrocytes	Opalin
C465-379	C465	Oxt.Pex5l.Ermn.Oligodendrocytes	Oxt
C465-380	C465	Hapln2.Pex5l.Ermn.Oligodendrocytes	Hapln2
C465-381	C465	D7Ertd443e.Pex5l.Ermn.Oligodendrocytes	D7Ertd443e
C465-373	C465	Spag5.Pex5l.Ermn.Oligodendrocytes	Spag5
C465-387	C465	Ptgds.Mag.Pex5l.Ermn.Oligodendrocytes	Ptgds
C465-388	C465	Klk6.Mag.Pex5l.Ermn.Oligodendrocytes	Klk6
C465-376	C465	Plin4.Opalin.Ermn.Oligodendrocytes	Plin4
C465-382	C465	Ppp1r16b.Opalin.Ermn.Oligodendrocytes	Ppp1r16b
C465-377	C465	Il33.Serpinb1a.Opalin.Ermn.Oligodendrocytes	Il33
C465-378	C465	Hapln2.Serpinb1a.Opalin.Ermn.Oligodendrocytes	Hapln2
C465-383	C465	Enpp6.Anln.Klk6.Ermn.Oligodendrocytes	Enpp6
C465-384	C465	Hcn2.Anln.Klk6.Ermn.Oligodendrocytes	Hcn2
C465-386	C465	Hapln2.Anln.Klk6.Ermn.Oligodendrocytes	Hapln2
C465-385	C465	Nkx2-9.Klk6.Ermn.Oligodendrocytes	Nkx2-9
C465-389	C465	Arhgap45.Ermn.Oligodendrocytes	Arhgap45
C465-390	C465	Opalin.Synpr.Mal.Ermn.Oligodendrocytes	Opalin
C465-391	C465	Plekhh1.Synpr.Mal.Ermn.Oligodendrocytes	Plekhh1
C465-393	C465	Btbd16.Synpr.Mal.Ermn.Oligodendrocytes	Btbd16
C465-392	C465	Ppp1r16b.Synpr.Mal.Ermn.Oligodendrocytes	Ppp1r16b
C465-398	C465	Tmem88b.Mog.Mal.Ermn.Oligodendrocytes	Tmem88b
C465-399	C465	Hist1h2al.Mog.Mal.Ermn.Oligodendrocytes	Hist1h2al
C465-394	C465	Onecut2.Mal.Ctps.Ermn.Oligodendrocytes	Onecut2
C465-395	C465	Misp3.Mal.Ctps.Ermn.Oligodendrocytes	Misp3
C465-396	C465	Tmem141.Mal.Ctps.Ermn.Oligodendrocytes	Tmem141
C465-397	C465	Rras2.Ctps.Ermn.Oligodendrocytes	Rras2
C465-400	C465	Tnfaip6.Hspa1a.Ermn.Oligodendrocytes	Tnfaip6
C465-401	C465	Il33.Hspa1a.Ermn.Oligodendrocytes	Il33
C465-402	C465	Cemip2.Cnksr3.Gpr17.Oligodendrocytes	Cemip2
C465-403	C465	Bmp4.Cnksr3.Gpr17.Oligodendrocytes	Bmp4
C465-404	C465	Enpp6.Mycl.Bmp4.Gpr17.Oligodendrocytes	Enpp6
C465-405	C465	H19.Mycl.Bmp4.Gpr17.Oligodendrocytes	H19
C465-406	C465	Rassf10.Bmp4.Gpr17.Oligodendrocytes	Rassf10
C465-407	C465	Ermn.Gpr17.Oligodendrocytes	Ermn
C465-408	C465	Abhd2.C1ql1.OPC	Abhd2
C465-416	C465	Lhfpl3.Pdgfra.C1ql1.OPC	Lhfpl3
C465-417	C465	Nxph1.Pdgfra.C1ql1.OPC	Nxph1
C465-418	C465	Neu4.Pdgfra.C1ql1.OPC	Neu4
C465-409	C465	Pcdh15.Pdgfra.OPC	Pcdh15
C465-410	C465	Adarb2.Pdgfra.OPC	Adarb2
C465-411	C465	C1ql1.Pdgfra.OPC	C1ql1
C465-412	C465	Ccne2.Dividing.OPC	Ccne2
C465-413	C465	Cenpa.Dividing.OPC	Cenpa
C465-414	C465	Tmem130.Cspg4.OPC	Tmem130
C465-415	C465	Pdgfra.Cspg4.OPC	Pdgfra
C465-419	C465	Tyrobp.OPC	Tyrobp
C465-420	C465	Arhgap45.Selplg.Tmem119.Immune	Arhgap45
C465-421	C465	Scn9a.Selplg.Tmem119.Immune	Scn9a
C465-422	C465	Gabrg2.Gpr34.Selplg.Tmem119.Immune	Gabrg2
C465-423	C465	Trem2.Gpr34.Selplg.Tmem119.Immune	Trem2
C465-424	C465	Inpp5d.P2ry12.Tmem119.Immune	Inpp5d
C465-425	C465	Gpr34.Selplg.P2ry12.Tmem119.Immune	Gpr34
C465-428	C465	Itgam.Selplg.P2ry12.Tmem119.Immune	Itgam
C465-426	C465	Crybb1.Selplg.P2ry12.Tmem119.Immune	Crybb1
C465-427	C465	Cx3cr1.Selplg.P2ry12.Tmem119.Immune	Cx3cr1
C465-429	C465	H2-Aa.Wfdc17.Tmem119.Immune	H2-Aa
C465-430	C465	Ms4a7.Crybb1.Wfdc17.Tmem119.Immune	Ms4a7
C465-431	C465	Gpr34.Crybb1.Wfdc17.Tmem119.Immune	Gpr34
C465-432	C465	Nlrp3.Ccl4.Tmem119.Immune	Nlrp3
C465-433	C465	Bcl2a1d.Ccl4.Tmem119.Immune	Bcl2a1d
C465-434	C465	Olfml3.Top2a.Tmem119.Immune	Olfml3
C465-435	C465	Clec12a.Top2a.Tmem119.Immune	Clec12a
C465-436	C465	Tyrobp.Tmem119.Immune	Tyrobp
C465-437	C465	Ch25h.Tmem119.Immune	Ch25h
C465-438	C465	F13a1.Immune	F13a1
C465-439	C465	Ms4a4b.Immune	Ms4a4b
C465-440	C465	Immune-Trbc1	Immune-Trbc1
C465-441	C465	Cga.ParsTuber	Cga
C465-442	C465	Anxa1.ParsTuber	Anxa1
C465-443	C465	Abcc9.Vtn.Kcnj8.Mural	Abcc9
C465-444	C465	Ifitm1.Vtn.Kcnj8.Mural	Ifitm1
C465-449	C465	Sfrp2.Kcnj8.Mural	Sfrp2
C465-445	C465	Ifitm1.Lamc3.Acta2.Mural	Ifitm1
C465-446	C465	Pln.Lamc3.Acta2.Mural	Pln
C465-447	C465	Myh11.Cnn1.Acta2.Mural	Myh11
C465-448	C465	Procr.Cnn1.Acta2.Mural	Procr
C465-450	C465	Cldn5.Pglyrp1.Slco1a4.Endothelial	Cldn5
C465-451	C465	Ctla2a.Pglyrp1.Slco1a4.Endothelial	Ctla2a
C465-452	C465	Il1r1.Slco1a4.Endothelial	Il1r1
C465-453	C465	Ctla2a.Slco1a4.Endothelial	Ctla2a
C465-454	C465	Slc38a5.Vtn.Endothelial	Slc38a5
C465-455	C465	Gkn3.Vtn.Endothelial	Gkn3
C465-456	C465	Ctla2a.Sema3c.Sema3g.Endothelial	Ctla2a
C465-457	C465	Gkn3.Sema3c.Sema3g.Endothelial	Gkn3
C465-458	C465	Cytl1.Sema3g.Endothelial	Cytl1
C465-459	C465	Meox1.Endothelial	Meox1
C465-460	C465	Plvap.Endothelial	Plvap
C465-461	C465	Angptl1.Dcn.Fibroblasts	Angptl1
C465-462	C465	Col15a1.Slc6a13.Dcn.Fibroblasts	Col15a1
C465-463	C465	Ranbp3l.Slc6a13.Dcn.Fibroblasts	Ranbp3l
C465-464	C465	Slc47a1.Dcn.Fibroblasts	Slc47a1
C465-465	C465	Krt19.Fibroblasts	Krt19

## Sheet: a_tree_edgelist
from	to	isLeaf	level	count	totalCount	height
all	C2-1	FALSE	2	2	717	7
all	C2-2	FALSE	2	5	319	7
C2-1	C7-1	FALSE	3	9	341	6
C2-1	C7-2	FALSE	3	7	375	6
C2-2	C7-3	FALSE	3	2	101	6
C2-2	C7-4	FALSE	3	2	98	6
C2-2	C7-5	FALSE	3	2	52	6
C2-2	C7-6	FALSE	3	1	9	6
C2-2	C7-7	FALSE	3	2	58	6
C7-1	C25-1	FALSE	4	1	11	5
C7-1	C25-2	FALSE	4	8	99	5
C7-1	C25-3	FALSE	4	6	118	5
C7-1	C25-4	FALSE	4	3	36	5
C7-1	C25-5	FALSE	4	3	24	5
C7-1	C25-6	FALSE	4	2	15	5
C7-1	C25-7	FALSE	4	1	6	5
C7-1	C25-8	FALSE	4	2	26	5
C7-1	C25-9	FALSE	4	1	5	5
C7-2	C25-10	FALSE	4	6	124	5
C7-2	C25-11	FALSE	4	10	153	5
C7-2	C25-12	FALSE	4	2	14	5
C7-2	C25-13	FALSE	4	2	32	5
C7-2	C25-14	FALSE	4	1	32	5
C7-2	C25-15	FALSE	4	1	14	5
C7-2	C25-16	FALSE	4	1	5	5
C7-3	C25-17	FALSE	4	2	38	5
C7-3	C25-18	FALSE	4	2	62	5
C7-4	C25-19	FALSE	4	2	71	5
C7-4	C25-20	FALSE	4	1	26	5
C7-5	C25-21	FALSE	4	3	46	5
C7-5	C25-22	FALSE	4	1	5	5
C7-6	C25-23	FALSE	4	1	8	5
C7-7	C25-24	FALSE	4	2	41	5
C7-7	C25-25	FALSE	4	2	16	5
C25-1	C66-1	FALSE	5	3	10	4
C25-2	C66-2	FALSE	5	3	16	4
C25-2	C66-3	FALSE	5	4	16	4
C25-2	C66-4	FALSE	5	5	26	4
C25-2	C66-5	FALSE	5	1	6	4
C25-2	C66-6	FALSE	5	2	14	4
C25-2	C66-7	FALSE	5	1	9	4
C25-2	C66-8	FALSE	5	1	7	4
C25-2	C66-9	FALSE	5	1	4	4
C25-3	C66-10	FALSE	5	3	25	4
C25-3	C66-11	FALSE	5	5	27	4
C25-3	C66-12	FALSE	5	6	38	4
C25-3	C66-13	FALSE	5	1	8	4
C25-3	C66-14	FALSE	5	3	14	4
C25-3	C66-15	FALSE	5	1	5	4
C25-4	C66-16	FALSE	5	3	19	4
C25-4	C66-17	FALSE	5	1	4	4
C25-4	C66-18	FALSE	5	3	12	4
C25-5	C66-19	FALSE	5	3	12	4
C25-5	C66-20	FALSE	5	1	5	4
C25-5	C66-21	FALSE	5	1	6	4
C25-6	C66-22	FALSE	5	2	9	4
C25-6	C66-23	FALSE	5	1	5	4
C25-7	C66-24	FALSE	5	1	5	4
C25-8	C66-25	FALSE	5	4	21	4
C25-8	C66-26	FALSE	5	1	4	4
C25-9	C66-27	FALSE	5	1	4	4
C25-10	C66-28	FALSE	5	8	43	4
C25-10	C66-29	FALSE	5	3	35	4
C25-10	C66-30	FALSE	5	3	18	4
C25-10	C66-31	FALSE	5	3	19	4
C25-10	C66-32	FALSE	5	1	4	4
C25-10	C66-33	FALSE	5	1	4	4
C25-11	C66-34	FALSE	5	4	19	4
C25-11	C66-35	FALSE	5	5	24	4
C25-11	C66-36	FALSE	5	3	15	4
C25-11	C66-37	FALSE	5	2	9	4
C25-11	C66-38	FALSE	5	1	6	4
C25-11	C66-39	FALSE	5	5	21	4
C25-11	C66-40	FALSE	5	1	4	4
C25-11	C66-41	FALSE	5	2	9	4
C25-11	C66-42	FALSE	5	3	21	4
C25-11	C66-43	FALSE	5	5	24	4
C25-12	C66-44	FALSE	5	1	7	4
C25-12	C66-45	FALSE	5	1	6	4
C25-13	C66-46	FALSE	5	2	11	4
C25-13	C66-47	FALSE	5	4	20	4
C25-14	C66-48	FALSE	5	6	31	4
C25-15	C66-49	FALSE	5	3	13	4
C25-16	C66-50	FALSE	5	1	4	4
C25-17	C66-51	FALSE	5	4	20	4
C25-17	C66-52	FALSE	5	4	17	4
C25-18	C66-53	FALSE	5	7	50	4
C25-18	C66-54	FALSE	5	2	11	4
C25-19	C66-55	FALSE	5	7	56	4
C25-19	C66-56	FALSE	5	3	14	4
C25-20	C66-57	FALSE	5	5	25	4
C25-21	C66-58	FALSE	5	7	37	4
C25-21	C66-59	FALSE	5	1	4	4
C25-21	C66-60	FALSE	5	1	4	4
C25-22	C66-61	FALSE	5	1	4	4
C25-23	C66-62	FALSE	5	2	7	4
C25-24	C66-63	FALSE	5	2	14	4
C25-24	C66-64	FALSE	5	5	26	4
C25-25	C66-65	FALSE	5	3	11	4
C25-25	C66-66	FALSE	5	1	4	4
C66-1	C185-1	FALSE	6	1	3	3
C66-1	C185-2	FALSE	6	1	3	3
C66-1	C185-3	FALSE	6	1	3	3
C66-2	C185-4	FALSE	6	2	8	3
C66-2	C185-5	FALSE	6	1	4	3
C66-2	C185-6	FALSE	6	1	3	3
C66-3	C185-7	FALSE	6	1	4	3
C66-3	C185-8	FALSE	6	1	4	3
C66-3	C185-9	FALSE	6	1	4	3
C66-3	C185-10	FALSE	6	1	3	3
C66-4	C185-11	FALSE	6	2	8	3
C66-4	C185-12	FALSE	6	2	7	3
C66-4	C185-13	FALSE	6	1	3	3
C66-4	C185-14	FALSE	6	1	4	3
C66-4	C185-15	FALSE	6	1	3	3
C66-5	C185-16	FALSE	6	2	5	3
C66-6	C185-17	FALSE	6	1	4	3
C66-6	C185-18	FALSE	6	3	9	3
C66-7	C185-19	FALSE	6	2	8	3
C66-8	C185-20	FALSE	6	2	6	3
C66-9	C185-21	FALSE	6	1	3	3
C66-10	C185-22	FALSE	6	5	13	3
C66-10	C185-23	FALSE	6	2	7	3
C66-10	C185-24	FALSE	6	1	4	3
C66-11	C185-25	FALSE	6	1	5	3
C66-11	C185-26	FALSE	6	1	4	3
C66-11	C185-27	FALSE	6	1	3	3
C66-11	C185-28	FALSE	6	2	7	3
C66-11	C185-29	FALSE	6	2	7	3
C66-12	C185-30	FALSE	6	4	10	3
C66-12	C185-31	FALSE	6	2	6	3
C66-12	C185-32	FALSE	6	2	5	3
C66-12	C185-33	FALSE	6	2	6	3
C66-12	C185-34	FALSE	6	2	5	3
C66-12	C185-35	FALSE	6	2	5	3
C66-13	C185-36	FALSE	6	2	7	3
C66-14	C185-37	FALSE	6	1	4	3
C66-14	C185-38	FALSE	6	1	6	3
C66-14	C185-39	FALSE	6	1	3	3
C66-15	C185-40	FALSE	6	1	4	3
C66-16	C185-41	FALSE	6	2	6	3
C66-16	C185-42	FALSE	6	3	9	3
C66-16	C185-43	FALSE	6	1	3	3
C66-17	C185-44	FALSE	6	1	3	3
C66-18	C185-45	FALSE	6	1	3	3
C66-18	C185-46	FALSE	6	1	5	3
C66-18	C185-47	FALSE	6	1	3	3
C66-19	C185-48	FALSE	6	1	4	3
C66-19	C185-49	FALSE	6	1	3	3
C66-19	C185-50	FALSE	6	1	4	3
C66-20	C185-51	FALSE	6	1	4	3
C66-21	C185-52	FALSE	6	2	5	3
C66-22	C185-53	FALSE	6	1	5	3
C66-22	C185-54	FALSE	6	1	3	3
C66-23	C185-55	FALSE	6	1	4	3
C66-24	C185-56	FALSE	6	1	4	3
C66-25	C185-57	FALSE	6	1	5	3
C66-25	C185-58	FALSE	6	2	6	3
C66-25	C185-59	FALSE	6	2	6	3
C66-25	C185-60	FALSE	6	1	3	3
C66-26	C185-61	FALSE	6	1	3	3
C66-27	C185-62	FALSE	6	1	3	3
C66-28	C185-63	FALSE	6	2	5	3
C66-28	C185-64	FALSE	6	1	5	3
C66-28	C185-65	FALSE	6	2	6	3
C66-28	C185-66	FALSE	6	2	7	3
C66-28	C185-67	FALSE	6	3	9	3
C66-28	C185-68	FALSE	6	1	4	3
C66-28	C185-69	FALSE	6	1	3	3
C66-28	C185-70	FALSE	6	1	3	3
C66-29	C185-71	FALSE	6	1	4	3
C66-29	C185-72	FALSE	6	6	21	3
C66-29	C185-73	FALSE	6	3	9	3
C66-30	C185-74	FALSE	6	3	8	3
C66-30	C185-75	FALSE	6	2	6	3
C66-30	C185-76	FALSE	6	1	3	3
C66-31	C185-77	FALSE	6	1	4	3
C66-31	C185-78	FALSE	6	2	7	3
C66-31	C185-79	FALSE	6	3	7	3
C66-32	C185-80	FALSE	6	1	3	3
C66-33	C185-81	FALSE	6	1	3	3
C66-34	C185-82	FALSE	6	1	5	3
C66-34	C185-83	FALSE	6	2	7	3
C66-34	C185-84	FALSE	6	1	3	3
C66-34	C185-85	FALSE	6	1	3	3
C66-35	C185-86	FALSE	6	2	6	3
C66-35	C185-87	FALSE	6	1	3	3
C66-35	C185-88	FALSE	6	3	7	3
C66-35	C185-89	FALSE	6	1	4	3
C66-35	C185-90	FALSE	6	1	3	3
C66-36	C185-91	FALSE	6	1	5	3
C66-36	C185-92	FALSE	6	2	5	3
C66-36	C185-93	FALSE	6	1	4	3
C66-37	C185-94	FALSE	6	1	5	3
C66-37	C185-95	FALSE	6	1	3	3
C66-38	C185-96	FALSE	6	2	5	3
C66-39	C185-97	FALSE	6	1	5	3
C66-39	C185-98	FALSE	6	1	3	3
C66-39	C185-99	FALSE	6	1	4	3
C66-39	C185-100	FALSE	6	2	5	3
C66-39	C185-101	FALSE	6	1	3	3
C66-40	C185-102	FALSE	6	1	3	3
C66-41	C185-103	FALSE	6	1	3	3
C66-41	C185-104	FALSE	6	2	5	3
C66-42	C185-105	FALSE	6	1	4	3
C66-42	C185-106	FALSE	6	3	11	3
C66-42	C185-107	FALSE	6	2	5	3
C66-43	C185-108	FALSE	6	2	11	3
C66-43	C185-109	FALSE	6	1	3	3
C66-43	C185-110	FALSE	6	1	3	3
C66-43	C185-111	FALSE	6	1	3	3
C66-43	C185-112	FALSE	6	1	3	3
C66-44	C185-113	FALSE	6	2	6	3
C66-45	C185-114	FALSE	6	1	5	3
C66-46	C185-115	FALSE	6	2	7	3
C66-46	C185-116	FALSE	6	1	3	3
C66-47	C185-117	FALSE	6	2	6	3
C66-47	C185-118	FALSE	6	3	7	3
C66-47	C185-119	FALSE	6	1	3	3
C66-47	C185-120	FALSE	6	1	3	3
C66-48	C185-121	FALSE	6	1	4	3
C66-48	C185-122	FALSE	6	1	3	3
C66-48	C185-123	FALSE	6	2	7	3
C66-48	C185-124	FALSE	6	1	5	3
C66-48	C185-125	FALSE	6	1	4	3
C66-48	C185-126	FALSE	6	2	7	3
C66-49	C185-127	FALSE	6	1	5	3
C66-49	C185-128	FALSE	6	1	4	3
C66-49	C185-129	FALSE	6	1	3	3
C66-50	C185-130	FALSE	6	1	3	3
C66-51	C185-131	FALSE	6	1	3	3
C66-51	C185-132	FALSE	6	2	7	3
C66-51	C185-133	FALSE	6	1	4	3
C66-51	C185-134	FALSE	6	1	5	3
C66-52	C185-135	FALSE	6	2	7	3
C66-52	C185-136	FALSE	6	1	3	3
C66-52	C185-137	FALSE	6	1	3	3
C66-52	C185-138	FALSE	6	1	3	3
C66-53	C185-139	FALSE	6	3	10	3
C66-53	C185-140	FALSE	6	5	15	3
C66-53	C185-141	FALSE	6	2	8	3
C66-53	C185-142	FALSE	6	1	4	3
C66-53	C185-143	FALSE	6	1	3	3
C66-53	C185-144	FALSE	6	2	6	3
C66-53	C185-145	FALSE	6	1	3	3
C66-54	C185-146	FALSE	6	2	5	3
C66-54	C185-147	FALSE	6	1	5	3
C66-55	C185-148	FALSE	6	6	17	3
C66-55	C185-149	FALSE	6	3	8	3
C66-55	C185-150	FALSE	6	2	7	3
C66-55	C185-151	FALSE	6	1	3	3
C66-55	C185-152	FALSE	6	2	9	3
C66-55	C185-153	FALSE	6	2	7	3
C66-55	C185-154	FALSE	6	1	4	3
C66-56	C185-155	FALSE	6	1	4	3
C66-56	C185-156	FALSE	6	2	6	3
C66-56	C185-157	FALSE	6	1	3	3
C66-57	C185-158	FALSE	6	2	7	3
C66-57	C185-159	FALSE	6	1	5	3
C66-57	C185-160	FALSE	6	1	4	3
C66-57	C185-161	FALSE	6	2	5	3
C66-57	C185-162	FALSE	6	1	3	3
C66-58	C185-163	FALSE	6	3	8	3
C66-58	C185-164	FALSE	6	2	8	3
C66-58	C185-165	FALSE	6	2	6	3
C66-58	C185-166	FALSE	6	1	4	3
C66-58	C185-167	FALSE	6	1	4	3
C66-58	C185-168	FALSE	6	1	3	3
C66-58	C185-169	FALSE	6	1	3	3
C66-59	C185-170	FALSE	6	1	3	3
C66-60	C185-171	FALSE	6	1	3	3
C66-61	C185-172	FALSE	6	1	3	3
C66-62	C185-173	FALSE	6	1	3	3
C66-62	C185-174	FALSE	6	1	3	3
C66-63	C185-175	FALSE	6	2	6	3
C66-63	C185-176	FALSE	6	2	7	3
C66-64	C185-177	FALSE	6	3	8	3
C66-64	C185-178	FALSE	6	2	5	3
C66-64	C185-179	FALSE	6	2	6	3
C66-64	C185-180	FALSE	6	1	3	3
C66-64	C185-181	FALSE	6	1	3	3
C66-65	C185-182	FALSE	6	1	3	3
C66-65	C185-183	FALSE	6	1	4	3
C66-65	C185-184	FALSE	6	1	3	3
C66-66	C185-185	FALSE	6	1	3	3
C185-1	C286-1	FALSE	7	1	2	2
C185-2	C286-2	FALSE	7	1	2	2
C185-3	C286-3	FALSE	7	1	2	2
C185-4	C286-4	FALSE	7	4	5	2
C185-4	C286-5	FALSE	7	1	2	2
C185-5	C286-6	FALSE	7	2	3	2
C185-6	C286-7	FALSE	7	1	2	2
C185-7	C286-8	FALSE	7	2	3	2
C185-8	C286-9	FALSE	7	2	3	2
C185-9	C286-10	FALSE	7	2	3	2
C185-10	C286-11	FALSE	7	1	2	2
C185-11	C286-12	FALSE	7	2	3	2
C185-11	C286-13	FALSE	7	3	4	2
C185-12	C286-14	FALSE	7	3	4	2
C185-12	C286-15	FALSE	7	1	2	2
C185-13	C286-16	FALSE	7	1	2	2
C185-14	C286-17	FALSE	7	2	3	2
C185-15	C286-18	FALSE	7	1	2	2
C185-16	C286-19	FALSE	7	1	2	2
C185-16	C286-20	FALSE	7	1	2	2
C185-17	C286-21	FALSE	7	2	3	2
C185-18	C286-22	FALSE	7	3	4	2
C185-18	C286-23	FALSE	7	1	2	2
C185-18	C286-24	FALSE	7	1	2	2
C185-19	C286-25	FALSE	7	2	3	2
C185-19	C286-26	FALSE	7	3	4	2
C185-20	C286-27	FALSE	7	2	3	2
C185-20	C286-28	FALSE	7	1	2	2
C185-21	C286-29	FALSE	7	1	2	2
C185-22	C286-30	FALSE	7	1	2	2
C185-22	C286-34	FALSE	7	3	4	2
C185-22	C286-31	FALSE	7	1	2	2
C185-22	C286-35	FALSE	7	1	2	2
C185-22	C286-36	FALSE	7	1	2	2
C185-23	C286-32	FALSE	7	3	4	2
C185-23	C286-33	FALSE	7	1	2	2
C185-24	C286-37	FALSE	7	2	3	2
C185-25	C286-38	FALSE	7	3	4	2
C185-26	C286-39	FALSE	7	2	3	2
C185-27	C286-40	FALSE	7	1	2	2
C185-28	C286-41	FALSE	7	3	4	2
C185-28	C286-42	FALSE	7	1	2	2
C185-29	C286-43	FALSE	7	2	3	2
C185-29	C286-44	FALSE	7	2	3	2
C185-30	C286-45	FALSE	7	2	3	2
C185-30	C286-51	FALSE	7	1	2	2
C185-30	C286-46	FALSE	7	1	2	2
C185-30	C286-52	FALSE	7	1	2	2
C185-31	C286-47	FALSE	7	2	3	2
C185-31	C286-48	FALSE	7	1	2	2
C185-32	C286-49	FALSE	7	1	2	2
C185-32	C286-50	FALSE	7	1	2	2
C185-33	C286-53	FALSE	7	2	3	2
C185-33	C286-54	FALSE	7	1	2	2
C185-34	C286-55	FALSE	7	1	2	2
C185-34	C286-56	FALSE	7	1	2	2
C185-35	C286-57	FALSE	7	1	2	2
C185-35	C286-58	FALSE	7	1	2	2
C185-36	C286-59	FALSE	7	2	3	2
C185-36	C286-60	FALSE	7	2	3	2
C185-37	C286-61	FALSE	7	2	3	2
C185-38	C286-62	FALSE	7	4	5	2
C185-39	C286-63	FALSE	7	1	2	2
C185-40	C286-64	FALSE	7	2	3	2
C185-41	C286-65	FALSE	7	2	3	2
C185-41	C286-66	FALSE	7	1	2	2
C185-42	C286-67	FALSE	7	3	4	2
C185-42	C286-68	FALSE	7	1	2	2
C185-42	C286-69	FALSE	7	1	2	2
C185-43	C286-70	FALSE	7	1	2	2
C185-44	C286-71	FALSE	7	1	2	2
C185-45	C286-72	FALSE	7	1	2	2
C185-46	C286-73	FALSE	7	3	4	2
C185-47	C286-74	FALSE	7	1	2	2
C185-48	C286-75	FALSE	7	2	3	2
C185-49	C286-76	FALSE	7	1	2	2
C185-50	C286-77	FALSE	7	2	3	2
C185-51	C286-78	FALSE	7	2	3	2
C185-52	C286-79	FALSE	7	1	2	2
C185-52	C286-80	FALSE	7	1	2	2
C185-53	C286-81	FALSE	7	3	4	2
C185-54	C286-82	FALSE	7	1	2	2
C185-55	C286-83	FALSE	7	2	3	2
C185-56	C286-84	FALSE	7	2	3	2
C185-57	C286-85	FALSE	7	3	4	2
C185-58	C286-86	FALSE	7	2	3	2
C185-58	C286-87	FALSE	7	1	2	2
C185-59	C286-88	FALSE	7	2	3	2
C185-59	C286-89	FALSE	7	1	2	2
C185-60	C286-90	FALSE	7	1	2	2
C185-61	C286-91	FALSE	7	1	2	2
C185-62	C286-92	FALSE	7	1	2	2
C185-63	C286-93	FALSE	7	1	2	2
C185-63	C286-94	FALSE	7	1	2	2
C185-64	C286-95	FALSE	7	3	4	2
C185-65	C286-96	FALSE	7	2	3	2
C185-65	C286-103	FALSE	7	1	2	2
C185-66	C286-97	FALSE	7	2	3	2
C185-66	C286-98	FALSE	7	2	3	2
C185-67	C286-99	FALSE	7	3	4	2
C185-67	C286-100	FALSE	7	1	2	2
C185-67	C286-101	FALSE	7	1	2	2
C185-68	C286-102	FALSE	7	2	3	2
C185-69	C286-104	FALSE	7	1	2	2
C185-70	C286-105	FALSE	7	1	2	2
C185-71	C286-106	FALSE	7	2	3	2
C185-72	C286-107	FALSE	7	3	4	2
C185-72	C286-108	FALSE	7	3	4	2
C185-72	C286-112	FALSE	7	2	3	2
C185-72	C286-109	FALSE	7	2	3	2
C185-72	C286-113	FALSE	7	2	3	2
C185-72	C286-110	FALSE	7	2	3	2
C185-73	C286-111	FALSE	7	1	2	2
C185-73	C286-114	FALSE	7	2	3	2
C185-73	C286-115	FALSE	7	2	3	2
C185-74	C286-116	FALSE	7	2	3	2
C185-74	C286-117	FALSE	7	1	2	2
C185-74	C286-118	FALSE	7	1	2	2
C185-75	C286-119	FALSE	7	2	3	2
C185-75	C286-120	FALSE	7	1	2	2
C185-76	C286-121	FALSE	7	1	2	2
C185-77	C286-122	FALSE	7	2	3	2
C185-78	C286-123	FALSE	7	2	3	2
C185-78	C286-124	FALSE	7	2	3	2
C185-79	C286-125	FALSE	7	1	2	2
C185-79	C286-126	FALSE	7	1	2	2
C185-79	C286-127	FALSE	7	1	2	2
C185-80	C286-128	FALSE	7	1	2	2
C185-81	C286-129	FALSE	7	1	2	2
C185-82	C286-130	FALSE	7	3	4	2
C185-83	C286-131	FALSE	7	1	2	2
C185-83	C286-132	FALSE	7	3	4	2
C185-84	C286-133	FALSE	7	1	2	2
C185-85	C286-134	FALSE	7	1	2	2
C185-86	C286-135	FALSE	7	2	3	2
C185-86	C286-136	FALSE	7	1	2	2
C185-87	C286-137	FALSE	7	1	2	2
C185-88	C286-138	FALSE	7	1	2	2
C185-88	C286-139	FALSE	7	1	2	2
C185-88	C286-140	FALSE	7	1	2	2
C185-89	C286-141	FALSE	7	2	3	2
C185-90	C286-142	FALSE	7	1	2	2
C185-91	C286-143	FALSE	7	3	4	2
C185-92	C286-144	FALSE	7	1	2	2
C185-92	C286-145	FALSE	7	1	2	2
C185-93	C286-146	FALSE	7	2	3	2
C185-94	C286-147	FALSE	7	3	4	2
C185-95	C286-148	FALSE	7	1	2	2
C185-96	C286-149	FALSE	7	1	2	2
C185-96	C286-150	FALSE	7	1	2	2
C185-97	C286-151	FALSE	7	3	4	2
C185-98	C286-152	FALSE	7	1	2	2
C185-99	C286-153	FALSE	7	2	3	2
C185-100	C286-154	FALSE	7	1	2	2
C185-100	C286-155	FALSE	7	1	2	2
C185-101	C286-156	FALSE	7	1	2	2
C185-102	C286-157	FALSE	7	1	2	2
C185-103	C286-158	FALSE	7	1	2	2
C185-104	C286-159	FALSE	7	1	2	2
C185-104	C286-160	FALSE	7	1	2	2
C185-105	C286-161	FALSE	7	2	3	2
C185-106	C286-162	FALSE	7	2	3	2
C185-106	C286-166	FALSE	7	1	2	2
C185-106	C286-163	FALSE	7	4	5	2
C185-107	C286-164	FALSE	7	1	2	2
C185-107	C286-165	FALSE	7	1	2	2
C185-108	C286-167	FALSE	7	3	4	2
C185-108	C286-170	FALSE	7	5	6	2
C185-109	C286-168	FALSE	7	1	2	2
C185-110	C286-169	FALSE	7	1	2	2
C185-111	C286-171	FALSE	7	1	2	2
C185-112	C286-172	FALSE	7	1	2	2
C185-113	C286-173	FALSE	7	1	2	2
C185-113	C286-174	FALSE	7	2	3	2
C185-114	C286-175	FALSE	7	3	4	2
C185-115	C286-176	FALSE	7	3	4	2
C185-115	C286-177	FALSE	7	1	2	2
C185-116	C286-178	FALSE	7	1	2	2
C185-117	C286-179	FALSE	7	2	3	2
C185-117	C286-180	FALSE	7	1	2	2
C185-118	C286-181	FALSE	7	1	2	2
C185-118	C286-182	FALSE	7	1	2	2
C185-118	C286-183	FALSE	7	1	2	2
C185-119	C286-184	FALSE	7	1	2	2
C185-120	C286-185	FALSE	7	1	2	2
C185-121	C286-186	FALSE	7	2	3	2
C185-122	C286-187	FALSE	7	1	2	2
C185-123	C286-188	FALSE	7	3	4	2
C185-123	C286-189	FALSE	7	1	2	2
C185-124	C286-190	FALSE	7	3	4	2
C185-125	C286-191	FALSE	7	2	3	2
C185-126	C286-192	FALSE	7	3	4	2
C185-126	C286-193	FALSE	7	1	2	2
C185-127	C286-194	FALSE	7	3	4	2
C185-128	C286-195	FALSE	7	2	3	2
C185-129	C286-196	FALSE	7	1	2	2
C185-130	C286-197	FALSE	7	1	2	2
C185-131	C286-198	FALSE	7	1	2	2
C185-132	C286-199	FALSE	7	3	4	2
C185-132	C286-200	FALSE	7	1	2	2
C185-133	C286-201	FALSE	7	2	3	2
C185-134	C286-202	FALSE	7	3	4	2
C185-135	C286-203	FALSE	7	2	3	2
C185-135	C286-204	FALSE	7	2	3	2
C185-136	C286-205	FALSE	7	1	2	2
C185-137	C286-206	FALSE	7	1	2	2
C185-138	C286-207	FALSE	7	1	2	2
C185-139	C286-208	FALSE	7	2	3	2
C185-139	C286-214	FALSE	7	2	3	2
C185-139	C286-215	FALSE	7	2	3	2
C185-140	C286-209	FALSE	7	2	3	2
C185-140	C286-211	FALSE	7	1	2	2
C185-140	C286-216	FALSE	7	3	4	2
C185-140	C286-218	FALSE	7	2	3	2
C185-140	C286-210	FALSE	7	1	2	2
C185-141	C286-212	FALSE	7	2	3	2
C185-141	C286-213	FALSE	7	3	4	2
C185-142	C286-217	FALSE	7	2	3	2
C185-143	C286-219	FALSE	7	1	2	2
C185-144	C286-220	FALSE	7	2	3	2
C185-144	C286-221	FALSE	7	1	2	2
C185-145	C286-222	FALSE	7	1	2	2
C185-146	C286-223	FALSE	7	1	2	2
C185-146	C286-225	FALSE	7	1	2	2
C185-147	C286-224	FALSE	7	3	4	2
C185-148	C286-226	FALSE	7	4	5	2
C185-148	C286-230	FALSE	7	1	2	2
C185-148	C286-231	FALSE	7	1	2	2
C185-148	C286-232	FALSE	7	1	2	2
C185-148	C286-227	FALSE	7	1	2	2
C185-148	C286-236	FALSE	7	2	3	2
C185-149	C286-228	FALSE	7	1	2	2
C185-149	C286-233	FALSE	7	1	2	2
C185-149	C286-229	FALSE	7	2	3	2
C185-150	C286-234	FALSE	7	3	4	2
C185-150	C286-235	FALSE	7	1	2	2
C185-151	C286-237	FALSE	7	1	2	2
C185-152	C286-238	FALSE	7	4	5	2
C185-152	C286-241	FALSE	7	2	3	2
C185-153	C286-239	FALSE	7	3	4	2
C185-153	C286-240	FALSE	7	1	2	2
C185-154	C286-242	FALSE	7	2	3	2
C185-155	C286-243	FALSE	7	2	3	2
C185-156	C286-244	FALSE	7	2	3	2
C185-156	C286-245	FALSE	7	1	2	2
C185-157	C286-246	FALSE	7	1	2	2
C185-158	C286-247	FALSE	7	1	2	2
C185-158	C286-252	FALSE	7	3	4	2
C185-159	C286-248	FALSE	7	3	4	2
C185-160	C286-249	FALSE	7	2	3	2
C185-161	C286-250	FALSE	7	1	2	2
C185-161	C286-251	FALSE	7	1	2	2
C185-162	C286-253	FALSE	7	1	2	2
C185-163	C286-254	FALSE	7	1	2	2
C185-163	C286-255	FALSE	7	1	2	2
C185-163	C286-256	FALSE	7	2	3	2
C185-164	C286-257	FALSE	7	1	2	2
C185-164	C286-258	FALSE	7	4	5	2
C185-165	C286-259	FALSE	7	1	2	2
C185-165	C286-260	FALSE	7	2	3	2
C185-166	C286-261	FALSE	7	2	3	2
C185-167	C286-262	FALSE	7	2	3	2
C185-168	C286-263	FALSE	7	1	2	2
C185-169	C286-264	FALSE	7	1	2	2
C185-170	C286-265	FALSE	7	1	2	2
C185-171	C286-266	FALSE	7	1	2	2
C185-172	C286-267	FALSE	7	1	2	2
C185-173	C286-268	FALSE	7	1	2	2
C185-174	C286-269	FALSE	7	1	2	2
C185-175	C286-270	FALSE	7	2	3	2
C185-175	C286-273	FALSE	7	1	2	2
C185-176	C286-271	FALSE	7	2	3	2
C185-176	C286-272	FALSE	7	2	3	2
C185-177	C286-274	FALSE	7	2	3	2
C185-177	C286-275	FALSE	7	1	2	2
C185-177	C286-276	FALSE	7	1	2	2
C185-178	C286-277	FALSE	7	1	2	2
C185-178	C286-278	FALSE	7	1	2	2
C185-179	C286-279	FALSE	7	2	3	2
C185-179	C286-280	FALSE	7	1	2	2
C185-180	C286-281	FALSE	7	1	2	2
C185-181	C286-282	FALSE	7	1	2	2
C185-182	C286-283	FALSE	7	1	2	2
C185-183	C286-284	FALSE	7	2	3	2
C185-184	C286-285	FALSE	7	1	2	2
C185-185	C286-286	FALSE	7	1	2	2
C286-1	C465-1	TRUE	8	0	1	1
C286-2	C465-2	TRUE	8	0	1	1
C286-3	C465-3	TRUE	8	0	1	1
C286-4	C465-4	TRUE	8	0	1	1
C286-4	C465-7	TRUE	8	0	1	1
C286-4	C465-5	TRUE	8	0	1	1
C286-4	C465-6	TRUE	8	0	1	1
C286-5	C465-8	TRUE	8	0	1	1
C286-6	C465-9	TRUE	8	0	1	1
C286-6	C465-10	TRUE	8	0	1	1
C286-7	C465-11	TRUE	8	0	1	1
C286-8	C465-12	TRUE	8	0	1	1
C286-8	C465-13	TRUE	8	0	1	1
C286-9	C465-14	TRUE	8	0	1	1
C286-9	C465-15	TRUE	8	0	1	1
C286-10	C465-16	TRUE	8	0	1	1
C286-10	C465-17	TRUE	8	0	1	1
C286-11	C465-18	TRUE	8	0	1	1
C286-12	C465-19	TRUE	8	0	1	1
C286-12	C465-20	TRUE	8	0	1	1
C286-13	C465-21	TRUE	8	0	1	1
C286-13	C465-22	TRUE	8	0	1	1
C286-13	C465-23	TRUE	8	0	1	1
C286-14	C465-24	TRUE	8	0	1	1
C286-14	C465-25	TRUE	8	0	1	1
C286-14	C465-26	TRUE	8	0	1	1
C286-15	C465-27	TRUE	8	0	1	1
C286-16	C465-28	TRUE	8	0	1	1
C286-17	C465-29	TRUE	8	0	1	1
C286-17	C465-30	TRUE	8	0	1	1
C286-18	C465-31	TRUE	8	0	1	1
C286-19	C465-32	TRUE	8	0	1	1
C286-20	C465-33	TRUE	8	0	1	1
C286-21	C465-34	TRUE	8	0	1	1
C286-21	C465-35	TRUE	8	0	1	1
C286-22	C465-36	TRUE	8	0	1	1
C286-22	C465-37	TRUE	8	0	1	1
C286-22	C465-38	TRUE	8	0	1	1
C286-23	C465-39	TRUE	8	0	1	1
C286-24	C465-40	TRUE	8	0	1	1
C286-25	C465-41	TRUE	8	0	1	1
C286-25	C465-42	TRUE	8	0	1	1
C286-26	C465-43	TRUE	8	0	1	1
C286-26	C465-44	TRUE	8	0	1	1
C286-26	C465-45	TRUE	8	0	1	1
C286-27	C465-46	TRUE	8	0	1	1
C286-27	C465-47	TRUE	8	0	1	1
C286-28	C465-48	TRUE	8	0	1	1
C286-29	C465-49	TRUE	8	0	1	1
C286-30	C465-50	TRUE	8	0	1	1
C286-34	C465-56	TRUE	8	0	1	1
C286-34	C465-57	TRUE	8	0	1	1
C286-34	C465-58	TRUE	8	0	1	1
C286-31	C465-51	TRUE	8	0	1	1
C286-35	C465-59	TRUE	8	0	1	1
C286-36	C465-60	TRUE	8	0	1	1
C286-32	C465-52	TRUE	8	0	1	1
C286-32	C465-55	TRUE	8	0	1	1
C286-32	C465-53	TRUE	8	0	1	1
C286-33	C465-54	TRUE	8	0	1	1
C286-37	C465-61	TRUE	8	0	1	1
C286-37	C465-62	TRUE	8	0	1	1
C286-38	C465-63	TRUE	8	0	1	1
C286-38	C465-64	TRUE	8	0	1	1
C286-38	C465-65	TRUE	8	0	1	1
C286-39	C465-66	TRUE	8	0	1	1
C286-39	C465-67	TRUE	8	0	1	1
C286-40	C465-68	TRUE	8	0	1	1
C286-41	C465-69	TRUE	8	0	1	1
C286-41	C465-70	TRUE	8	0	1	1
C286-41	C465-71	TRUE	8	0	1	1
C286-42	C465-72	TRUE	8	0	1	1
C286-43	C465-73	TRUE	8	0	1	1
C286-43	C465-74	TRUE	8	0	1	1
C286-44	C465-75	TRUE	8	0	1	1
C286-44	C465-76	TRUE	8	0	1	1
C286-45	C465-77	TRUE	8	0	1	1
C286-45	C465-78	TRUE	8	0	1	1
C286-51	C465-85	TRUE	8	0	1	1
C286-46	C465-79	TRUE	8	0	1	1
C286-52	C465-86	TRUE	8	0	1	1
C286-47	C465-80	TRUE	8	0	1	1
C286-47	C465-81	TRUE	8	0	1	1
C286-48	C465-82	TRUE	8	0	1	1
C286-49	C465-83	TRUE	8	0	1	1
C286-50	C465-84	TRUE	8	0	1	1
C286-53	C465-87	TRUE	8	0	1	1
C286-53	C465-88	TRUE	8	0	1	1
C286-54	C465-89	TRUE	8	0	1	1
C286-55	C465-90	TRUE	8	0	1	1
C286-56	C465-91	TRUE	8	0	1	1
C286-57	C465-92	TRUE	8	0	1	1
C286-58	C465-93	TRUE	8	0	1	1
C286-59	C465-94	TRUE	8	0	1	1
C286-59	C465-95	TRUE	8	0	1	1
C286-60	C465-96	TRUE	8	0	1	1
C286-60	C465-97	TRUE	8	0	1	1
C286-61	C465-98	TRUE	8	0	1	1
C286-61	C465-99	TRUE	8	0	1	1
C286-62	C465-100	TRUE	8	0	1	1
C286-62	C465-101	TRUE	8	0	1	1
C286-62	C465-102	TRUE	8	0	1	1
C286-62	C465-103	TRUE	8	0	1	1
C286-63	C465-104	TRUE	8	0	1	1
C286-64	C465-105	TRUE	8	0	1	1
C286-64	C465-106	TRUE	8	0	1	1
C286-65	C465-107	TRUE	8	0	1	1
C286-65	C465-108	TRUE	8	0	1	1
C286-66	C465-109	TRUE	8	0	1	1
C286-67	C465-110	TRUE	8	0	1	1
C286-67	C465-111	TRUE	8	0	1	1
C286-67	C465-112	TRUE	8	0	1	1
C286-68	C465-113	TRUE	8	0	1	1
C286-69	C465-114	TRUE	8	0	1	1
C286-70	C465-115	TRUE	8	0	1	1
C286-71	C465-116	TRUE	8	0	1	1
C286-72	C465-117	TRUE	8	0	1	1
C286-73	C465-118	TRUE	8	0	1	1
C286-73	C465-119	TRUE	8	0	1	1
C286-73	C465-120	TRUE	8	0	1	1
C286-74	C465-121	TRUE	8	0	1	1
C286-75	C465-122	TRUE	8	0	1	1
C286-75	C465-123	TRUE	8	0	1	1
C286-76	C465-124	TRUE	8	0	1	1
C286-77	C465-125	TRUE	8	0	1	1
C286-77	C465-126	TRUE	8	0	1	1
C286-78	C465-127	TRUE	8	0	1	1
C286-78	C465-128	TRUE	8	0	1	1
C286-79	C465-129	TRUE	8	0	1	1
C286-80	C465-130	TRUE	8	0	1	1
C286-81	C465-131	TRUE	8	0	1	1
C286-81	C465-133	TRUE	8	0	1	1
C286-81	C465-132	TRUE	8	0	1	1
C286-82	C465-134	TRUE	8	0	1	1
C286-83	C465-135	TRUE	8	0	1	1
C286-83	C465-136	TRUE	8	0	1	1
C286-84	C465-137	TRUE	8	0	1	1
C286-84	C465-138	TRUE	8	0	1	1
C286-85	C465-139	TRUE	8	0	1	1
C286-85	C465-140	TRUE	8	0	1	1
C286-85	C465-141	TRUE	8	0	1	1
C286-86	C465-142	TRUE	8	0	1	1
C286-86	C465-143	TRUE	8	0	1	1
C286-87	C465-144	TRUE	8	0	1	1
C286-88	C465-145	TRUE	8	0	1	1
C286-88	C465-146	TRUE	8	0	1	1
C286-89	C465-147	TRUE	8	0	1	1
C286-90	C465-148	TRUE	8	0	1	1
C286-91	C465-149	TRUE	8	0	1	1
C286-92	C465-150	TRUE	8	0	1	1
C286-93	C465-151	TRUE	8	0	1	1
C286-94	C465-152	TRUE	8	0	1	1
C286-95	C465-153	TRUE	8	0	1	1
C286-95	C465-155	TRUE	8	0	1	1
C286-95	C465-154	TRUE	8	0	1	1
C286-96	C465-156	TRUE	8	0	1	1
C286-96	C465-157	TRUE	8	0	1	1
C286-103	C465-169	TRUE	8	0	1	1
C286-97	C465-158	TRUE	8	0	1	1
C286-97	C465-159	TRUE	8	0	1	1
C286-98	C465-160	TRUE	8	0	1	1
C286-98	C465-161	TRUE	8	0	1	1
C286-99	C465-162	TRUE	8	0	1	1
C286-99	C465-163	TRUE	8	0	1	1
C286-99	C465-164	TRUE	8	0	1	1
C286-100	C465-165	TRUE	8	0	1	1
C286-101	C465-166	TRUE	8	0	1	1
C286-102	C465-167	TRUE	8	0	1	1
C286-102	C465-168	TRUE	8	0	1	1
C286-104	C465-170	TRUE	8	0	1	1
C286-105	C465-171	TRUE	8	0	1	1
C286-106	C465-172	TRUE	8	0	1	1
C286-106	C465-173	TRUE	8	0	1	1
C286-107	C465-174	TRUE	8	0	1	1
C286-107	C465-175	TRUE	8	0	1	1
C286-107	C465-176	TRUE	8	0	1	1
C286-108	C465-177	TRUE	8	0	1	1
C286-108	C465-181	TRUE	8	0	1	1
C286-108	C465-178	TRUE	8	0	1	1
C286-112	C465-185	TRUE	8	0	1	1
C286-112	C465-186	TRUE	8	0	1	1
C286-109	C465-179	TRUE	8	0	1	1
C286-109	C465-180	TRUE	8	0	1	1
C286-113	C465-187	TRUE	8	0	1	1
C286-113	C465-188	TRUE	8	0	1	1
C286-110	C465-182	TRUE	8	0	1	1
C286-110	C465-183	TRUE	8	0	1	1
C286-111	C465-184	TRUE	8	0	1	1
C286-114	C465-189	TRUE	8	0	1	1
C286-114	C465-190	TRUE	8	0	1	1
C286-115	C465-191	TRUE	8	0	1	1
C286-115	C465-192	TRUE	8	0	1	1
C286-116	C465-193	TRUE	8	0	1	1
C286-116	C465-194	TRUE	8	0	1	1
C286-117	C465-195	TRUE	8	0	1	1
C286-118	C465-196	TRUE	8	0	1	1
C286-119	C465-197	TRUE	8	0	1	1
C286-119	C465-198	TRUE	8	0	1	1
C286-120	C465-199	TRUE	8	0	1	1
C286-121	C465-200	TRUE	8	0	1	1
C286-122	C465-201	TRUE	8	0	1	1
C286-122	C465-202	TRUE	8	0	1	1
C286-123	C465-203	TRUE	8	0	1	1
C286-123	C465-204	TRUE	8	0	1	1
C286-124	C465-205	TRUE	8	0	1	1
C286-124	C465-206	TRUE	8	0	1	1
C286-125	C465-207	TRUE	8	0	1	1
C286-126	C465-208	TRUE	8	0	1	1
C286-127	C465-209	TRUE	8	0	1	1
C286-128	C465-210	TRUE	8	0	1	1
C286-129	C465-211	TRUE	8	0	1	1
C286-130	C465-212	TRUE	8	0	1	1
C286-130	C465-213	TRUE	8	0	1	1
C286-130	C465-214	TRUE	8	0	1	1
C286-131	C465-215	TRUE	8	0	1	1
C286-132	C465-216	TRUE	8	0	1	1
C286-132	C465-217	TRUE	8	0	1	1
C286-132	C465-218	TRUE	8	0	1	1
C286-133	C465-219	TRUE	8	0	1	1
C286-134	C465-220	TRUE	8	0	1	1
C286-135	C465-221	TRUE	8	0	1	1
C286-135	C465-222	TRUE	8	0	1	1
C286-136	C465-223	TRUE	8	0	1	1
C286-137	C465-224	TRUE	8	0	1	1
C286-138	C465-225	TRUE	8	0	1	1
C286-139	C465-226	TRUE	8	0	1	1
C286-140	C465-227	TRUE	8	0	1	1
C286-141	C465-228	TRUE	8	0	1	1
C286-141	C465-229	TRUE	8	0	1	1
C286-142	C465-230	TRUE	8	0	1	1
C286-143	C465-231	TRUE	8	0	1	1
C286-143	C465-232	TRUE	8	0	1	1
C286-143	C465-233	TRUE	8	0	1	1
C286-144	C465-234	TRUE	8	0	1	1
C286-145	C465-235	TRUE	8	0	1	1
C286-146	C465-236	TRUE	8	0	1	1
C286-146	C465-237	TRUE	8	0	1	1
C286-147	C465-238	TRUE	8	0	1	1
C286-147	C465-239	TRUE	8	0	1	1
C286-147	C465-240	TRUE	8	0	1	1
C286-148	C465-241	TRUE	8	0	1	1
C286-149	C465-242	TRUE	8	0	1	1
C286-150	C465-243	TRUE	8	0	1	1
C286-151	C465-244	TRUE	8	0	1	1
C286-151	C465-245	TRUE	8	0	1	1
C286-151	C465-246	TRUE	8	0	1	1
C286-152	C465-247	TRUE	8	0	1	1
C286-153	C465-248	TRUE	8	0	1	1
C286-153	C465-249	TRUE	8	0	1	1
C286-154	C465-250	TRUE	8	0	1	1
C286-155	C465-251	TRUE	8	0	1	1
C286-156	C465-252	TRUE	8	0	1	1
C286-157	C465-253	TRUE	8	0	1	1
C286-158	C465-254	TRUE	8	0	1	1
C286-159	C465-255	TRUE	8	0	1	1
C286-160	C465-256	TRUE	8	0	1	1
C286-161	C465-257	TRUE	8	0	1	1
C286-161	C465-258	TRUE	8	0	1	1
C286-162	C465-259	TRUE	8	0	1	1
C286-162	C465-260	TRUE	8	0	1	1
C286-166	C465-267	TRUE	8	0	1	1
C286-163	C465-261	TRUE	8	0	1	1
C286-163	C465-262	TRUE	8	0	1	1
C286-163	C465-263	TRUE	8	0	1	1
C286-163	C465-264	TRUE	8	0	1	1
C286-164	C465-265	TRUE	8	0	1	1
C286-165	C465-266	TRUE	8	0	1	1
C286-167	C465-268	TRUE	8	0	1	1
C286-167	C465-270	TRUE	8	0	1	1
C286-167	C465-269	TRUE	8	0	1	1
C286-170	C465-273	TRUE	8	0	1	1
C286-170	C465-274	TRUE	8	0	1	1
C286-170	C465-275	TRUE	8	0	1	1
C286-170	C465-276	TRUE	8	0	1	1
C286-170	C465-277	TRUE	8	0	1	1
C286-168	C465-271	TRUE	8	0	1	1
C286-169	C465-272	TRUE	8	0	1	1
C286-171	C465-278	TRUE	8	0	1	1
C286-172	C465-279	TRUE	8	0	1	1
C286-173	C465-280	TRUE	8	0	1	1
C286-174	C465-281	TRUE	8	0	1	1
C286-174	C465-282	TRUE	8	0	1	1
C286-175	C465-283	TRUE	8	0	1	1
C286-175	C465-285	TRUE	8	0	1	1
C286-175	C465-284	TRUE	8	0	1	1
C286-176	C465-286	TRUE	8	0	1	1
C286-176	C465-289	TRUE	8	0	1	1
C286-176	C465-287	TRUE	8	0	1	1
C286-177	C465-288	TRUE	8	0	1	1
C286-178	C465-290	TRUE	8	0	1	1
C286-179	C465-291	TRUE	8	0	1	1
C286-179	C465-292	TRUE	8	0	1	1
C286-180	C465-293	TRUE	8	0	1	1
C286-181	C465-294	TRUE	8	0	1	1
C286-182	C465-295	TRUE	8	0	1	1
C286-183	C465-296	TRUE	8	0	1	1
C286-184	C465-297	TRUE	8	0	1	1
C286-185	C465-298	TRUE	8	0	1	1
C286-186	C465-299	TRUE	8	0	1	1
C286-186	C465-300	TRUE	8	0	1	1
C286-187	C465-301	TRUE	8	0	1	1
C286-188	C465-302	TRUE	8	0	1	1
C286-188	C465-303	TRUE	8	0	1	1
C286-188	C465-304	TRUE	8	0	1	1
C286-189	C465-305	TRUE	8	0	1	1
C286-190	C465-306	TRUE	8	0	1	1
C286-190	C465-307	TRUE	8	0	1	1
C286-190	C465-308	TRUE	8	0	1	1
C286-191	C465-309	TRUE	8	0	1	1
C286-191	C465-310	TRUE	8	0	1	1
C286-192	C465-311	TRUE	8	0	1	1
C286-192	C465-312	TRUE	8	0	1	1
C286-192	C465-313	TRUE	8	0	1	1
C286-193	C465-314	TRUE	8	0	1	1
C286-194	C465-315	TRUE	8	0	1	1
C286-194	C465-316	TRUE	8	0	1	1
C286-194	C465-317	TRUE	8	0	1	1
C286-195	C465-318	TRUE	8	0	1	1
C286-195	C465-319	TRUE	8	0	1	1
C286-196	C465-320	TRUE	8	0	1	1
C286-197	C465-321	TRUE	8	0	1	1
C286-198	C465-322	TRUE	8	0	1	1
C286-199	C465-323	TRUE	8	0	1	1
C286-199	C465-324	TRUE	8	0	1	1
C286-199	C465-325	TRUE	8	0	1	1
C286-200	C465-326	TRUE	8	0	1	1
C286-201	C465-327	TRUE	8	0	1	1
C286-201	C465-328	TRUE	8	0	1	1
C286-202	C465-329	TRUE	8	0	1	1
C286-202	C465-330	TRUE	8	0	1	1
C286-202	C465-331	TRUE	8	0	1	1
C286-203	C465-332	TRUE	8	0	1	1
C286-203	C465-333	TRUE	8	0	1	1
C286-204	C465-334	TRUE	8	0	1	1
C286-204	C465-335	TRUE	8	0	1	1
C286-205	C465-336	TRUE	8	0	1	1
C286-206	C465-337	TRUE	8	0	1	1
C286-207	C465-338	TRUE	8	0	1	1
C286-208	C465-339	TRUE	8	0	1	1
C286-208	C465-340	TRUE	8	0	1	1
C286-214	C465-350	TRUE	8	0	1	1
C286-214	C465-353	TRUE	8	0	1	1
C286-215	C465-351	TRUE	8	0	1	1
C286-215	C465-352	TRUE	8	0	1	1
C286-209	C465-341	TRUE	8	0	1	1
C286-209	C465-342	TRUE	8	0	1	1
C286-211	C465-344	TRUE	8	0	1	1
C286-216	C465-354	TRUE	8	0	1	1
C286-216	C465-355	TRUE	8	0	1	1
C286-216	C465-356	TRUE	8	0	1	1
C286-218	C465-359	TRUE	8	0	1	1
C286-218	C465-360	TRUE	8	0	1	1
C286-210	C465-343	TRUE	8	0	1	1
C286-212	C465-345	TRUE	8	0	1	1
C286-212	C465-349	TRUE	8	0	1	1
C286-213	C465-346	TRUE	8	0	1	1
C286-213	C465-348	TRUE	8	0	1	1
C286-213	C465-347	TRUE	8	0	1	1
C286-217	C465-357	TRUE	8	0	1	1
C286-217	C465-358	TRUE	8	0	1	1
C286-219	C465-361	TRUE	8	0	1	1
C286-220	C465-362	TRUE	8	0	1	1
C286-220	C465-363	TRUE	8	0	1	1
C286-221	C465-364	TRUE	8	0	1	1
C286-222	C465-365	TRUE	8	0	1	1
C286-223	C465-366	TRUE	8	0	1	1
C286-225	C465-370	TRUE	8	0	1	1
C286-224	C465-367	TRUE	8	0	1	1
C286-224	C465-368	TRUE	8	0	1	1
C286-224	C465-369	TRUE	8	0	1	1
C286-226	C465-371	TRUE	8	0	1	1
C286-226	C465-372	TRUE	8	0	1	1
C286-226	C465-374	TRUE	8	0	1	1
C286-226	C465-375	TRUE	8	0	1	1
C286-230	C465-379	TRUE	8	0	1	1
C286-231	C465-380	TRUE	8	0	1	1
C286-232	C465-381	TRUE	8	0	1	1
C286-227	C465-373	TRUE	8	0	1	1
C286-236	C465-387	TRUE	8	0	1	1
C286-236	C465-388	TRUE	8	0	1	1
C286-228	C465-376	TRUE	8	0	1	1
C286-233	C465-382	TRUE	8	0	1	1
C286-229	C465-377	TRUE	8	0	1	1
C286-229	C465-378	TRUE	8	0	1	1
C286-234	C465-383	TRUE	8	0	1	1
C286-234	C465-384	TRUE	8	0	1	1
C286-234	C465-386	TRUE	8	0	1	1
C286-235	C465-385	TRUE	8	0	1	1
C286-237	C465-389	TRUE	8	0	1	1
C286-238	C465-390	TRUE	8	0	1	1
C286-238	C465-391	TRUE	8	0	1	1
C286-238	C465-393	TRUE	8	0	1	1
C286-238	C465-392	TRUE	8	0	1	1
C286-241	C465-398	TRUE	8	0	1	1
C286-241	C465-399	TRUE	8	0	1	1
C286-239	C465-394	TRUE	8	0	1	1
C286-239	C465-395	TRUE	8	0	1	1
C286-239	C465-396	TRUE	8	0	1	1
C286-240	C465-397	TRUE	8	0	1	1
C286-242	C465-400	TRUE	8	0	1	1
C286-242	C465-401	TRUE	8	0	1	1
C286-243	C465-402	TRUE	8	0	1	1
C286-243	C465-403	TRUE	8	0	1	1
C286-244	C465-404	TRUE	8	0	1	1
C286-244	C465-405	TRUE	8	0	1	1
C286-245	C465-406	TRUE	8	0	1	1
C286-246	C465-407	TRUE	8	0	1	1
C286-247	C465-408	TRUE	8	0	1	1
C286-252	C465-416	TRUE	8	0	1	1
C286-252	C465-417	TRUE	8	0	1	1
C286-252	C465-418	TRUE	8	0	1	1
C286-248	C465-409	TRUE	8	0	1	1
C286-248	C465-410	TRUE	8	0	1	1
C286-248	C465-411	TRUE	8	0	1	1
C286-249	C465-412	TRUE	8	0	1	1
C286-249	C465-413	TRUE	8	0	1	1
C286-250	C465-414	TRUE	8	0	1	1
C286-251	C465-415	TRUE	8	0	1	1
C286-253	C465-419	TRUE	8	0	1	1
C286-254	C465-420	TRUE	8	0	1	1
C286-255	C465-421	TRUE	8	0	1	1
C286-256	C465-422	TRUE	8	0	1	1
C286-256	C465-423	TRUE	8	0	1	1
C286-257	C465-424	TRUE	8	0	1	1
C286-258	C465-425	TRUE	8	0	1	1
C286-258	C465-428	TRUE	8	0	1	1
C286-258	C465-426	TRUE	8	0	1	1
C286-258	C465-427	TRUE	8	0	1	1
C286-259	C465-429	TRUE	8	0	1	1
C286-260	C465-430	TRUE	8	0	1	1
C286-260	C465-431	TRUE	8	0	1	1
C286-261	C465-432	TRUE	8	0	1	1
C286-261	C465-433	TRUE	8	0	1	1
C286-262	C465-434	TRUE	8	0	1	1
C286-262	C465-435	TRUE	8	0	1	1
C286-263	C465-436	TRUE	8	0	1	1
C286-264	C465-437	TRUE	8	0	1	1
C286-265	C465-438	TRUE	8	0	1	1
C286-266	C465-439	TRUE	8	0	1	1
C286-267	C465-440	TRUE	8	0	1	1
C286-268	C465-441	TRUE	8	0	1	1
C286-269	C465-442	TRUE	8	0	1	1
C286-270	C465-443	TRUE	8	0	1	1
C286-270	C465-444	TRUE	8	0	1	1
C286-273	C465-449	TRUE	8	0	1	1
C286-271	C465-445	TRUE	8	0	1	1
C286-271	C465-446	TRUE	8	0	1	1
C286-272	C465-447	TRUE	8	0	1	1
C286-272	C465-448	TRUE	8	0	1	1
C286-274	C465-450	TRUE	8	0	1	1
C286-274	C465-451	TRUE	8	0	1	1
C286-275	C465-452	TRUE	8	0	1	1
C286-276	C465-453	TRUE	8	0	1	1
C286-277	C465-454	TRUE	8	0	1	1
C286-278	C465-455	TRUE	8	0	1	1
C286-279	C465-456	TRUE	8	0	1	1
C286-279	C465-457	TRUE	8	0	1	1
C286-280	C465-458	TRUE	8	0	1	1
C286-281	C465-459	TRUE	8	0	1	1
C286-282	C465-460	TRUE	8	0	1	1
C286-283	C465-461	TRUE	8	0	1	1
C286-284	C465-462	TRUE	8	0	1	1
C286-284	C465-463	TRUE	8	0	1	1
C286-285	C465-464	TRUE	8	0	1	1
C286-286	C465-465	TRUE	8	0	1	1

## Sheet: a_tree_heatmap
C185	Affinati10x	Anderson10x	CampbellDropseq	ChenDropseq	Dowsett10xnuc	Flynn10x	Kim10x	KimDev10x	LeeDropseq	Mickelsen10x	Moffit10x	Morris10x	Mousebrainorg10x	RomanovDev10x	RossiDropseq	Rupp10x	Wen10x	wenDropseq	ncells	ncells_pct	Region_summarized
C185-1	16.0995			14.0052	0.26178	0.65445	0.13089		0.13089		16.4921		18.4555	1.04712	0.39267	32.3298			764	0.19848	Paraventricular hypothalamic nucleus
C185-10	8.33333		0.757576	1.51515	26.5152	0.757576	0.757576			27.2727	0.757576		0.757576	1.51515	3.0303	28.0303			132	0.0342924	Lateral hypothalamic area
C185-100	3.2413	0.540216	0.660264	8.64346	2.22089	0.240096	0.240096	0.060024	0.180072	0.480192	38.0552	1.5006	24.0696	0.240096	8.52341	2.40096		8.70348	1666	0.432812	Medial preoptic area
C185-101	2.89256	2.47934		2.89256	2.47934		0.413223			0.826446	58.2645	0.826446	20.2479		5.78512	2.89256			242	0.0628694	Lateral preoptic area
C185-102	9.58386	1.63934	7.81841	2.77427	40.227	17.6545	1.26103	0.37831	2.39596	1.51324		1.26103	0.126103	0.252207	0.126103	12.8625		0.126103	793	0.206014	(Pre)Mammillary region
C185-103	8.9527	7.03829	28.1532	2.98423	21.9595	6.75676	3.65991	0.563063	0.45045		0.112613	3.77252	1.06982	0.844595		13.5135	0.0563063	0.112613	1776	0.461389	Arcuate hypothalamic nucleus
C185-104	9.48012	8.8685	26.1086	1.10856	19.6483	3.6315	5.42813	0.0764526	0.879205	0.152905	1.10856	1.56728	2.82875	0.802752	0.611621	16.8196	0.0764526	0.802752	2616	0.679613	Arcuate hypothalamic nucleus
C185-105	3.52361	0.211416	0.140944	2.46653	1.19803	0.422833	0.211416			0.916138	39.3235	0.211416	41.79	0.140944	3.94644	3.94644		1.55039	1419	0.368643
C185-106	3.06748	0.645786	0.258314	2.06652	7.23281	2.87375	0.968679		0.0645786	4.58508	37.8431	0.129157	28.9958	0.161447	4.8434	5.77979		0.48434	3097	0.804572	Lateral preoptic area
C185-107	1.34228		0.251678	2.09732	1.00671	0.0838926	0.0838926			0.33557	57.2987	0.251678	31.4597		1.51007	3.02013		1.25839	1192	0.309671	Lateral preoptic area
C185-108	5.41275	0.81562	1.18636	6.45082	6.79684	0.0494315	0.543747	0.0247158	0.519031	0.766189	27.3109	2.89174	25.9516	0.741473	5.58576	2.86703	0.222442	11.8636	4046	1.05111	Medial preoptic area
C185-109	9.59538	7.16763	4.85549	3.00578	13.0636	0.346821	11.7919		0.346821	7.74566	9.01734	0.924855	9.13295	0.346821	9.36416	9.24855	0.346821	3.69942	865	0.224719
C185-11	12.316	1.17763	0.588813	3.63101	11.5309	0.0490677	1.76644	0.147203	0.392542	2.60059	16.4377	4.26889	19.3327	1.3739	4.75957	9.81354	1.22669	8.58685	2038	0.529454	Paraventricular hypothalamic nucleus
C185-110	9.65517	16	6.89655	5.10345	13.6552	0.137931	16	1.10345	1.51724	2.89655	0.551724	0.275862	4.41379	0.137931	0.965517	19.3103		1.37931	725	0.188348	Arcuate hypothalamic nucleus
C185-111	5.03356	1.00671		0.838926	13.255	4.5302	1.00671	0.503356		33.557	3.3557		9.39597	0.503356	14.4295	11.9128		0.671141	596	0.154835
C185-112							2.5			2.5	10		30	10	45				40	0.0103916	Lateral hypothalamic area
C185-113	7.64147	8.13713	13.5068	4.21314	19.3722	4.37836	10.1611	0.289137	0.454358	5.20446	0.0826105	1.69352	3.38703	1.40438	3.05659	17.0178			2421	0.628954	Arcuate hypothalamic nucleus
C185-114	7.72601	21.0275	21.8638	2.30984	12.505	0.0796495	19.6734	0.358423	0.438072	0.199124		1.67264	0.83632	0.597372	0.0398248	10.3146		0.358423	2511	0.652335	Arcuate hypothalamic nucleus
C185-115	7.99914	6.94832	53.2704	3.21681	10.2724	1.1795	3.83873	0.128673	0.965044		0.0214454	1.95153	0.686253	1.13661		7.5059		0.879262	4663	1.2114	Arcuate hypothalamic nucleus
C185-116	2.40964	2.0654	3.95869	0.516351	40.2754	0.344234	0.516351		0.172117		0.172117	0.860585	0.688468			47.8485		0.172117	581	0.150938	Arcuate hypothalamic nucleus
C185-117	7.32624	27.8021	5.7608	0.500939	9.32999	0.375704	28.3031			1.18973	0.375704	0.876644	2.00376		0.313087	14.1515	0.313087	1.37758	1597	0.414886	Arcuate hypothalamic nucleus
C185-118	8.04473	11.8687	23.1962	1.55123	16.0173	3.1746	16.9553	0.180375	0.685426	0.505051	0.036075	1.47908	1.04618	0.577201	0.324675	13.6003	0.0721501	0.685426	2772	0.72014	Arcuate hypothalamic nucleus
C185-119	10.8626	18.0511	7.82748	0.319489	12.1406	0.319489	28.754			0.638978	1.59744	0.479233	4.15335		0.319489	13.738	0.159744	0.638978	626	0.162629	Arcuate hypothalamic nucleus
C185-12	10.7779	1.87871	0.692156	1.51615	21.4898	0.131839	1.38431		0.329598	0.922874	13.1839	7.08635	11.9314	0.560316	3.79038	7.84443	0.560316	15.9196	3034	0.788205	Paraventricular hypothalamic nucleus
C185-120	8.59189	13.1265	3.10263	0.71599	16.7064	0.238663	37.4702		0.477327	4.29594		0.238663	1.19332		0.477327	12.1718	0.238663	0.954654	419	0.108852	Arcuate hypothalamic nucleus
C185-121	12.9889	10.0917	1.15886	1.54515	28.9232	2.89715	20.6181		0.820859	2.60744	1.49686		4.34573		0.627716	11.3472		0.531144	2071	0.538027
C185-122	8.5758	13.0168	5.51302	1.99081	15.9265	3.82848	34.7626		0.153139	0.459418	0.153139	0.306279	3.21593		0.153139	11.4855		0.459418	653	0.169643
C185-123	0.522648	0.348432		3.36818	0.348432	0.058072	0.29036			0.058072	70.0929		18.0023		5.4007	1.33566		0.174216	1722	0.44736	Lateral preoptic area
C185-124	0.409417			3.37769	0.102354		0.102354				89.3552		4.60594		1.1259	0.614125		0.307062	977	0.253816	Lateral preoptic area
C185-125	0.359971	1.2959		1.65587	0.0719942		0.359971		0.0719942		79.6256		15.8387		0.0719942	0.575954	0.0719942		1389	0.36085	Lateral preoptic area
C185-126	0.152827	0.0509424		1.37545							66.7855		31.3805		0.152827	0.0509424		0.0509424	1963	0.509969	Lateral preoptic area
C185-127	7.5133	15.758	14.4282	2.99202	9.57447	0.465426	12.1676	0.265957	0.465426	0.0664894	7.97872	6.25	4.45479	0.398936		8.71011	2.85904	5.6516	1504	0.390725	Arcuate hypothalamic nucleus
C185-128	8.31335	23.9009	21.3429	2.79776	9.99201	0.159872	15.1079	0.479616	1.03917		0.239808	1.43885	1.03917	0.559552		12.3901		1.19904	1251	0.324998	Arcuate hypothalamic nucleus
C185-129	9.62963	4.74074	22	2.88889	12.8889	0.0740741	3.7037	0.222222	0.222222		1.92593	12.6667	3.11111	0.296296	0.0740741	13.1852		12.3704	1350	0.350718	Arcuate hypothalamic nucleus
C185-13	15.0609	0.55371		0.332226	13.6213	0.332226	1.21816	0.110742		3.98671	13.289	0.55371	16.9435	0.332226	16.8328	14.0642	0.110742	2.65781	903	0.234591	Lateral hypothalamic area
C185-130	1.76211			4.84581	0.440529					0.440529	17.1806		67.8414		6.60793	0.440529		0.440529	227	0.0589725
C185-131	5.04898	0.527506	67.5961	8.89224	7.61115			0.226074	1.88395			0.527506	0.452148	4.06933		3.16503			1327	0.344742
C185-132	15.1722	4.16194	34.7333	7.22664	6.99962	1.55127	1.66477	6.69694	1.51343		0.0378358	0.870223	0.378358	0.378358		17.745	0.378358	0.491865	2643	0.686627
C185-133	6.72174	0.826136	42.9591	7.66053	7.73564	10.0638	0.0375516	4.16823	1.72738			6.87195	0.413068	0.22531		10.5896			2663	0.691823
C185-134	10.1408	4.28663	52.9111	6.01408	4.67051	0.351887	1.18362	3.135	1.50352			0.191939	0.319898	1.43954		13.4357		0.415867	3126	0.812106
C185-135	10.4162	0.919752	10.2322	10.6001	0.114969	0.0919752	0.390894	6.99011	1.79352	0.0229938		15.1989	0.597839	0.229938		6.02437	2.04645	34.3297	4349	1.12983
C185-136	4.54545											95.4545							44	0.0114308
C185-137		6.38298	4.25532	2.12766	8.51064		2.12766	42.5532	2.12766	2.12766	4.25532	2.12766				2.12766	12.766	8.51064	47	0.0122102
C185-138				70.9091		1.81818		1.81818	1.81818		1.81818		21.8182						55	0.0142885
C185-139	12.2181	39.1137	0.0680041	0.974725	1.19007	1.98345	11.028	2.00612	0.702709	6.0977	0.657373	0.34002	0.748045	0.793381	0.204012	17.2844	3.91023	0.680041	8823	2.29213
C185-14	10.8165	18.4517	0.742312	1.16649	12.9374	0.530223	6.99894	4.13574		8.58961	1.27253	0.318134	5.72641		8.58961	18.1336		1.59067	943	0.244983	Lateral hypothalamic area
C185-140	0.842414	51.9237	0.0754401	0.561609	1.92372	1.06035	14.627	1.19866	0.0502934	0.322716	1.22381	0.645432	0.653814		0.0167645	5.92205	18.8433	0.108969	23860	6.19861
C185-141	1.68486	23.5524	0.0711913	1.62553	10.1092	4.92406	20.5505	4.48505	0.344091	4.59184	0.688182	0.0593261	3.66635	0.0593261	0.581395	19.1742	3.33412	0.498339	8428	2.18952
C185-142	1.41715	89.2442	0.0726744	0.726744	0.109012	0.218023	2.43459	0.726744	0.109012	1.09012	0.799419	1.23547	0.399709		0.0363372	0.399709	0.327035	0.65407	2752	0.714944
C185-143	0.930233	8.60465	0.232558	16.2791	0.465116	0.465116	3.25581		0.232558	0.232558	51.6279	2.09302	13.0233			1.39535	1.16279		430	0.11171
C185-144	0.667913	31.5255	2.83195	3.17927	0.106866	2.35106	12.7705	2.32434	1.76329	3.92733	0.320598	21.1862	8.95004	0.160299	0.480898	0.748063	1.73657	4.96928	3743	0.972397
C185-145	12.7329	11.0248	1.5528	9.00621	4.50311	14.9068	5.59006	2.79503	2.63975	4.81366	0.15528	9.31677	6.67702	0.621118		6.52174	2.79503	4.34783	644	0.167305
C185-146	6.81265	2.43309	4.37956	15.8151		0.486618	0.729927	0.243309		1.70316	9.48905	3.89294	22.1411		2.6764	24.5742	0.729927	3.89294	411	0.106774
C185-147	0.958466	1.08626			0.0638978	0.191693	0.0638978	0.255591		0.0638978	0.0638978	96.5495	0.0638978			0.383387	0.255591		1565	0.406573
C185-148	12.2868	19.5098	0.816962	3.68281	5.44641	3.59852	14.3487	2.48979	1.07631	2.93717	3.63094	0.0129676	2.71672	0.129676	10.1731	7.46288	1.23841	8.44194	15423	4.00675
C185-149	2.07607	16.717	0.813386	11.3177	0.619723	1.37114	16.0043	2.30072	0.642962	0.511271	21.3107		1.4486		4.52398	5.29088	12.224	2.82748	12909	3.35364
C185-15	10.6195	2.65487		0.884956	7.07965		7.07965	0.884956		1.76991	23.8938		29.2035		9.73451	6.19469			113	0.0293564	Paraventricular hypothalamic nucleus
C185-150	2.64163	4.76823	0.581492	10.8324	3.43911	6.74531	11.1314	3.58864	1.56172	3.35604	10.1512	0.415351	11.9123	0.365509	14.1884	2.25951	4.1369	7.9249	6019	1.56368
C185-151	14.3969	29.9611	1.16732	6.61479		2.72374	13.6187	1.16732	0.389105	2.33463	5.05837		7.00389	1.16732	1.94553	8.56031	0.389105	3.50195	257	0.0667663
C185-152	1.49167	4.43627	3.0802	3.79698	3.09957	4.28129	9.70554	2.57652	0.83301	8.38822	13.89		21.5614	6.81906	2.15033	0.987989	3.4289	9.47307	5162	1.34104
C185-153	0.551724	2.66667	4.22989	1.88506	3.03448	3.35632	7.86207	1.05747	0.413793	3.86207	5.6092	0.91954	45.1494	7.17241	0.413793	1.14943	2.34483	8.32184	2175	0.565045
C185-154		0.911528	0.160858	2.84182			0.911528		0.0536193		90.4021	0.0536193	0.697051		0.375335	0.268097	3.27078	0.0536193	1865	0.48451
C185-155	0.988372	8.72093	3.02326	2.73256	1.68605	0.232558	10.2326	1.51163	0.930233	1.86047	3.60465	7.09302	39.7674	5.34884	0.406977	1.80233	2.5	7.55814	1720	0.44684
C185-156	1.93798	13.2752	4.65116	4.23127	2.71318	1.38889	9.81912	2.87468	0.742894	3.68217	7.55814	18.314	12.8553	3.00388	0.775194	1.00129	4.03747	7.13824	3096	0.804313
C185-157	1.04167	6.25	55.2083	2.08333		1.04167	7.29167	1.04167		1.04167	7.29167	1.04167	13.5417			2.08333		1.04167	96	0.0249399
C185-158	1.18734	31.7238	2.74406	7.98593	0.430959	0.615655	15.8223	3.89622	0.184697	0.360598	9.39314	6.83377	1.13456		0.351803	1.45119	15.0923	0.791557	11370	2.95382
C185-159	3.22822	18.5622	3.03393	6.12763	9.13167	4.67793	22.3733	3.34778	1.41982	4.81243	3.70647	1.74862	1.59916	0.269018	2.94425	5.66433	0.538036	6.81512	6691	1.73826
C185-16	12.1914		1.23457	10.3395	3.24074	0.462963	0.154321		1.85185	0.154321	18.5185	5.24691	16.358	3.7037		14.6605	1.54321	10.3395	648	0.168344	(Anterior/Preoptic)Periventricular region
C185-160	1.00251	14.0351	3.59231	4.01003	1.16959	2.58981	11.0276	1.92147	0.918964	2.08855	5.51378	36.8421	5.76441	1.25313	0.584795	0.918964	3.59231	3.1746	1197	0.31097
C185-161	14.8127	35.8301	1.39743	3.24203	3.01845	0.111794	10.8999	0.950252	0.223589		8.16098	0.950252	1.78871	0.223589	1.28563	3.74511	10.8999	2.45947	1789	0.464766
C185-162	8.62069	34.4828		5.17241		3.44828	16.3793	0.862069		1.72414	3.44828	1.72414	9.48276		1.72414	10.3448	1.72414	0.862069	116	0.0301357
C185-163	13.1242	45.4808	1.40322	2.35246	0.206356	4.20966	4.62237	3.50805	0.453983	8.8733	0.0412712	0.536525	1.93974	0.0412712	0.536525	9.45109	2.06356	1.15559	2423	0.629473
C185-164	0.35879	24.4319	4.15172	1.12763	4.32257	1.81104	14.9325	6.8341	0.307535	1.05929	0.68341	0.170853	5.41603		2.27234	0.273364	31.1464	0.700495	5853	1.52056
C185-165	16.4416	11.0981	11.1568	0.939518	0.880799	2.0552	6.34175	10.687	0.763359	0.645919	0.411039	30.5931	1.1744	0.11744	0.23488	0.704639	5.16735	0.587199	1703	0.442424
C185-166	0.258176	1.37694	0.688468	30.4647		0.774527	0.946644	0.516351	0.774527	0.516351	54.389	2.0654	0.774527		0.430293	0.0860585	0.344234	5.5938	1162	0.301877
C185-167	6.25	3.78289	0.986842	1.15132		0.657895	2.96053	4.93421	0.164474	0.164474	0.822368	55.2632	0.328947	4.27632	0.328947	14.8026	2.96053	0.164474	608	0.157953
C185-168	1.47476	83.1537	0.567215	0.510493		0.113443	3.51673	0.283607	0.170164	1.24787	0.113443	1.87181	0.623936				5.95576	0.39705	1763	0.458011
C185-169	67.4699	18.6747	2.40964			6.0241	1.20482	0.60241				0.60241	0.60241				1.80723	0.60241	166	0.0431253
C185-17	3.95778	0.131926	0.263852	8.44327	2.37467	0.263852	0.131926	0.131926		3.0343	40.8971	0.395778	19.1293	0.263852	14.5119	4.74934	0.263852	1.05541	758	0.196921	Lateral hypothalamic area
C185-170	3.72168	20.2265	5.01618	12.4595	3.72168	8.25243	17.4757	10.356	1.2945	4.20712	0.647249	3.23625			0.647249	0.809061	7.60518	0.323625	618	0.160551
C185-171	5.10204	22.449	5.10204	5.10204	2.04082	5.10204	3.06122	17.3469	1.02041	2.04082		3.06122	1.02041			1.02041	26.5306		98	0.0254595
C185-172		0.595238					0.595238					0.595238		97.619				0.595238	168	0.0436449
C185-173	7.7551		60.6122	5.30612	11.6327			0.816327				5.10204	0.408163	3.87755		4.4898			490	0.127298
C185-174	9.32203		52.5424	5.50847	8.05085						0.423729	13.5593	0.847458	3.38983		5.9322	0.423729		236	0.0613106
C185-175	5.13347	34.2402	0.616016	3.54209	1.28337	5.59548	3.49076	9.54825	0.0513347	0.462012	0.205339	17.7618	0.616016		0.308008	4.92813	11.7043	0.513347	1948	0.506073
C185-176	0.493421	34.8136	1.37061	3.5636		1.97368	10.636	12.5548	1.04167		16.1184	0.109649	0.60307		2.08333	0.438596	13.5965	0.60307	1824	0.473859
C185-177	0.643246	34.8013	2.01221	5.97064	0.148441	3.21623	13.3597	11.4465	1.10506	3.61207	4.53571	0.181428	3.01831	0.214415	0.791687	0.395844	11.7599	2.7874	6063	1.57511
C185-178	0.821653	2.46496	1.9333	12.4215		0.57999	19.8647	21.8946	4.20493	6.04157	0.628323	0.0483325	8.89319	1.69164	3.04495	0.338328	3.62494	11.5031	2069	0.537507
C185-179	0.270709	28.1538	2.81538	3.30265	0.0541419	6.11803	16.4591	12.5609	1.08284	4.11478	2.54467		1.94911	1.19112	1.62426	0.108284	13.6437	4.0065	1847	0.479834
C185-18	3.62548	0.281591	0.387188	2.42872	2.63992	1.54875	0.387188		0.175994	3.2735	23.2313	0.0703977	27.6663	0.281591	28.2647	4.18867		1.54875	2841	0.738066	Lateral hypothalamic area
C185-180	0.392157	11.3725	3.52941	2.35294		12.1569	16.4706	5.09804	0.392157	0.784314	1.96078	5.09804	32.1569	1.56863		0.392157	3.13725	3.13725	255	0.0662467
C185-181		2.63158	57.8947	39.4737															38	0.00987205
C185-182	4.11765	3.52941	60.2941	11.1765	4.11765	0.294118	0.294118	0.588235	0.588235	1.17647		7.94118	0.294118			5.58824			340	0.0883289
C185-183	11.068	33.4951	3.98058	5.14563	7.96117	3.68932	0.582524	3.49515	0.970874	7.76699	0.679612	7.86408	2.3301		1.35922	4.85437	3.30097	1.45631	1030	0.267585
C185-184	22.963		3.7037	8.88889	28.8889	5.18519	1.48148	0.740741	12.5926	4.44444	0.740741	2.22222	5.18519	1.48148	0.740741			0.740741	135	0.0350718
C185-185	6.46388											1.14068				92.3954			263	0.068325
C185-19	5.03247	0.324675	0.446429	1.33929	38.1088	37.9058	0.243506	0.243506	0.568182	1.8263			2.51623	0.243506	1.25812	9.9026		0.0405844	2464	0.640125	(Pre)Mammillary region
C185-2	13.8277	5.21042	0.601202	1.002	24.0481	5.41082	10.02	0.200401		11.6232	1.80361	0.200401	5.01002	0.200401	1.002	19.4389		0.400802	499	0.129636	Lateral hypothalamic area
C185-20	5.40827	0.106045	0.954401	4.13574	36.5854	32.3436		0.212089	0.106045	0.530223	1.06045	0.106045	3.07529	0.636267	0.424178	14.21		0.106045	943	0.244983	(Pre)Mammillary region
C185-21	0.943396			11.3208	0.471698	0.471698					67.9245	0.471698	9.43396		8.01887	0.943396			212	0.0550757	Lateral preoptic area
C185-22	10.7686	17.6843	3.91227	0.968188	17.8226	0.197589	30.8437	0.0790358	0.0987947	0.276625	0.355661	0.0790358	1.28433	0.0592768	0.138313	15.0761	0.0790358	0.276625	5061	1.3148	Ventromedial hypothalamic nucleus
C185-23	5.55372	23.5041	1.81818	0.528926	10.5785	0.297521	42.4463	0.0991736	0.0330579	0.92562	1.4876	0.198347	1.8843		0.132231	10.0165		0.495868	3025	0.785867	Ventromedial hypothalamic nucleus
C185-24	6.47963	15.4977	1.26921	0.801603	13.2933	0.0668003	38.2098			1.26921	4.14162		4.40882		0.868403	12.2912		1.40281	1497	0.388907	Anterior hypothalamic nucleus
C185-25	8.16968	19.6779	0.235664	0.43205	15.1218	0.0392773	36.5279			0.824823	0.43205	0.157109	1.06049	0.0392773	0.235664	16.85		0.196386	2546	0.661428	Ventromedial hypothalamic nucleus
C185-26	6.19919	4.77642	0.609756	0.609756	18.5976	0.101626	53.6585		0.203252	0.203252	0.50813		2.3374		0.101626	11.0772		1.01626	984	0.255634
C185-27	6.90184	16.5644	0.920245	0.306748	17.9448		41.5644		0.153374	0.613497	0.460123		0.613497			13.9571			652	0.169384	Ventromedial hypothalamic nucleus
C185-28	6.77026	15.0943	0.443951	0.277469	13.2075	0.110988	51.8313	0.0554939		1.22087	0.277469	0.110988	1.44284		0.332963	8.71254		0.110988	1802	0.468143	Ventromedial hypothalamic nucleus
C185-29	4.26321	41.4736	0.278035	1.76089	0.0463392	0.0463392	43.3272			0.695088	1.01946	0.0463392	1.25116	0.139018	0.0463392	5.51437		0.0926784	2158	0.560629	Ventromedial hypothalamic nucleus
C185-3	2.25564	0.75188		1.50376	1.50376					0.75188	8.27068		69.9248		10.5263	3.7594		0.75188	133	0.0345522
C185-30	14.7572	13.6619	2.79579	1.13849	25.4071	0.0144113	13.8348	0.0432339	0.129702	0.0576452	0.0144113	0.0144113	0.965557	0.0288226	0.0144113	26.8194		0.302637	6939	1.80269	Ventromedial hypothalamic nucleus
C185-31	10.5503	15.6435	0.864029	0.682128	21.146		30.241		0.0454752	0.636653	0.0909504	0.0454752	1.68258		0.636653	16.0073		1.72806	2199	0.57128	Ventromedial hypothalamic nucleus
C185-32	10.6131	27.2907	3.55966	0.725115	16.0844		24.9176		0.197759	0.0659196	0.0659196		1.91167	0.131839	0.0659196	11.7337		2.63678	1517	0.394103	Ventromedial hypothalamic nucleus
C185-33	9.62665	19.6559	0.622255	0.402635	17.716		29.0996	0.0732064		0.402635	0.0366032		0.622255	0.183016	0.0366032	21.3031		0.219619	2732	0.709749
C185-34	5.38089	74.2443	0.0604595	0.241838	0.785973	0.181378	13.6034	0.0604595	0.0604595	0.665054	0.604595	0.544135	0.604595			2.90206		0.0604595	1654	0.429694
C185-35	8.32625	20.3059	0.594732	0.764656	23.7043	0.169924	25.1487	0.0849618		0.339847	0.0849618	0.254885	1.7842	0.169924	0.509771	15.8029		1.95412	1177	0.305774	Ventromedial hypothalamic nucleus
C185-36	12.8792	13.6251	2.08851	0.546992	23.9184	0.0497265	22.2277	0.0497265	0.447539	1.24316	0.348086	0.795624	1.64097	0.248633	0.248633	11.3376		8.30433	2011	0.522439	Dorsomedial nucleus of the hypothalamus
C185-37	15.089	11.9573	5.5516	1.20996	19.0036	0.0711744	18.79		0.854093	0.925267	0.427046	2.34875	2.34875	0.142349	0.142349	13.879	1.20996	6.04982	1405	0.365006	Dorsomedial nucleus of the hypothalamus
C185-38	13.1184	21.8891	9.4078	1.1994	19.7901	0.112444	10.5697	0.0374813	0.29985	0.112444	0.487256	0.29985	1.38681		0.224888	18.9655	0.149925	1.94903	2668	0.693122	Ventromedial hypothalamic nucleus
C185-39	5.88235	17.6471	14.0271		12.6697	0.452489	22.6244		0.452489			13.1222	0.904977			12.2172			221	0.0574138	Arcuate hypothalamic nucleus
C185-4	6.42479	1.39834	0.944822	2.75888	35.7143	24.3008	1.88964	0.188964	0.869237	1.70068	0.793651	0.0755858	3.96825	0.151172	3.06122	15.5329		0.226757	2646	0.687407	(Pre)Mammillary region
C185-40	2.65957	68.0186	2.46011	1.52926	0.598404	0.332447	0.598404	20.4122		0.99734	0.199468	0.132979	0.265957	0.132979	0.598404	0.531915		0.531915	1504	0.390725	Ventromedial hypothalamic nucleus
C185-41	10.5415	10.0361	5.34296	2.81588	19.2419	1.66065	10.6859		0.32491	6.89531	3.53791	0.722022	5.05415	0.361011	2.59928	19.0253	0.108303	1.04693	2770	0.719621	Ventromedial hypothalamic nucleus
C185-42	3.99202	0.465735	2.26214	10.9115	4.99002	0.133067	0.598802		0.0665336	0.93147	42.1823	0.864937	22.3553	0.332668	0.73187	2.46174	0.133067	6.58683	1503	0.390466	Medial preoptic area
C185-43	10.8108	15.3716	17.5676	1.52027	17.0608	0.675676	15.7095	0.506757	0.675676	0.337838	0.506757	0.675676	3.04054	0.337838		14.3581		0.844595	592	0.153796	Lateral hypothalamic area
C185-44	10.462	19.0217	6.25	0.407609	20.9239	0.679348	24.4565		0.13587	0.679348	0.951087	0.543478	1.90217	1.22283		12.0924		0.271739	736	0.191206	Arcuate hypothalamic nucleus
C185-45	7.70791	11.9675	2.83976	6.49087	18.6613	5.07099	10.5477	0.608519	0.20284	3.65112	1.0142	0.811359	3.24544		1.41988	25.5578	0.20284		493	0.128077	Arcuate hypothalamic nucleus
C185-46	9.72405	12.4836	8.8042	0.788436	13.272	0.131406	21.2878	0.262812	0.131406	2.36531	8.93561	1.57687	3.94218	0.525624	0.262812	13.5348		1.97109	761	0.197701	Arcuate hypothalamic nucleus
C185-47	6.01173	15.8358		1.02639	6.8915	0.293255	5.27859	0.439883	0.293255	28.5924	0.58651	0.439883	6.30499		13.9296	14.0762			682	0.177177	Lateral hypothalamic area
C185-48	8.40108	17.6152	26.8293	1.51762	10.5149	0.108401	20.542	0.216802	0.758808		0.108401	0.704607	0.813008	0.650407		10.4065		0.813008	1845	0.479314	Arcuate hypothalamic nucleus
C185-49	7.12378	6.94568	28.5841	2.31523	22.707	5.25378	7.12378		0.890472		0.356189	2.40427	0.890472			15.138		0.267142	1123	0.291745	Arcuate hypothalamic nucleus
C185-5	6.06897	0.689655	1.10345	2.75862	45.5172	22.4828	0.827586	0.275862	1.37931		0.689655		2.34483		0.551724	15.0345		0.275862	725	0.188348	(Pre)Mammillary region
C185-50	6.04624	13.9301	26.4967	0.889152	15.8862	0.889152	18.4351	0.118554	0.711322			0.889152	0.829876	0.711322		13.2187		0.948429	1687	0.438267	Arcuate hypothalamic nucleus
C185-51	8.18739	15.3678	30.4291	3.10858	16.0683	2.18914	5.6042	0.218914	1.48862		0.262697	2.88967	0.481611	1.13835		12.4781		0.0875657	2284	0.593362	Arcuate hypothalamic nucleus
C185-52	6.86334	4.15412	21.1318	1.62553	28.537	12.2216	5.41842	0.0602047	0.541842	0.180614	0.90307	2.04696	1.44491	0.120409		14.5093		0.240819	1661	0.431513	Arcuate hypothalamic nucleus
C185-53	14.611	14.358	3.66856	2.78305	16.3188		15.2435	0.822264	2.15054	1.20177	0.885515	0.0632511	10.6894	1.32827	0.189753	7.14738		8.5389	1581	0.410729	Paraventricular hypothalamic nucleus
C185-54	13.2911	7.38397	0.421941	5.48523	14.135		9.49367	0.632911	4.85232	0.421941	0.21097	0.21097	16.8776	2.53165	1.26582	13.0802		9.70464	474	0.123141	Paraventricular hypothalamic nucleus
C185-55	2.80899	3.65169	0.280899	1.1236						0.280899		3.08989	3.37079		0.842697	0.842697		83.7079	356	0.0924855
C185-56	8.5044	20.9677	5.13196	2.19941	6.01173	0.879765	3.95894	5.27859	0.293255	18.3284		0.293255	2.34604		7.77126	18.0352			682	0.177177	Lateral hypothalamic area
C185-57	0.195822	0.0652742	0.130548	3.39426	32.0496	60.9008		0.391645	0.587467	0.130548	0.261097	0.130548	0.391645		0.130548	1.24021			1532	0.398	(Pre)Mammillary region
C185-58	2.44216	0.0642674	0.0642674	3.02057	33.2262	51.8638	0.128535	0.835476	0.899743	2.18509	0.128535	0.128535	1.02828		0.642674	3.3419			1556	0.404235	(Pre)Mammillary region
C185-59	0.511152		0.0464684	1.20818	34.2007	61.8494		0.511152	0.604089		0.139405	0.0929368	0.371747			0.418216		0.0464684	2152	0.55907	(Pre)Mammillary region
C185-6	7.36544		0.283286	0.849858	52.1246	15.5807	0.283286		0.849858	3.39943	0.849858	0.283286	1.69972		1.41643	15.0142			353	0.0917062	(Pre)Mammillary region
C185-60	0.249169			6.56146	31.5615	58.887		1.3289	0.664452				0.415282		0.0830565	0.166113		0.0830565	1204	0.312788	(Pre)Mammillary region
C185-61	0.813008	0.271003		0.271003	43.3604	47.9675	0.271003				0.542005		0.271003			6.23306			369	0.0958628	(Pre)Mammillary region
C185-62	3.27869	1.63934	8.19672	11.4754	6.55738		4.91803		1.63934		8.19672	1.63934	34.4262					18.0328	61	0.0158472
C185-63	5.38394	0.661959	1.94175	3.13327	9.39982		0.220653		0.838482	0.0441306	18.3583	25.7723	11.0768	0.661959	0.308914	2.78023	2.03001	17.3875	2266	0.588686
C185-64	15.5874	0.465297	0.0775494	3.2183	6.9019	0.271423	0.232648		0.155099	13.7263	3.2183	0.193874	15.6262	0.853044	13.2997	21.5587	0.310198	4.30399	2579	0.670001	Zona incerta
C185-65	8.26946	4.3566	0.605083	4.31626	4.47761	0.443727	0.68576	0.0403388	0.403388	3.59016	18.5559	20.3308	7.86608	0.322711	2.01694	7.13998	9.56031	7.01896	2479	0.644022
C185-66	8.72759	2.38025	1.99824	1.76315	14.0758	0.0293858	1.26359		0.146929	0.558331	11.4311	15.6039	10.6377	0.35263	5.75962	7.75786	0.528945	16.985	3403	0.884068
C185-67	2.87552	0.302686	0.71888	6.92395	2.45933	0.0756716	0.227015		0.378358	0.378358	39.8411	9.34544	21.9826	0.529701	2.98903	2.49716	1.17291	7.30231	2643	0.686627
C185-68	11.4943	3.90805	0.613027	1.91571	11.0345		1.6092			1.99234	5.1341	2.22222	13.8697	0.153257	11.4176	13.7165	0.45977	20.4598	1305	0.339027
C185-69	5.66038	2.42588		6.469	2.42588	0.269542	8.89488		0.269542	1.34771	12.1294	0.269542	29.1105	0.269542	24.7978	5.39084		0.269542	371	0.0963824	Zona incerta
C185-7	9.37008	0.314961	0.866142	1.65354	20.6299	11.6535	0.551181	0.15748	0.15748	21.3386	0.393701		3.70079	0.314961	7.87402	20.7874		0.23622	1270	0.329934	Lateral hypothalamic area
C185-70	1.97628		0.988142	3.16206	1.58103		0.197628		0.197628	0.197628	53.9526	2.37154	27.668		0.592885	2.17391		4.94071	506	0.131454	Medial preoptic area
C185-71	1.75187		1.03389	1.03389	3.36014			0.0287191	0.459506		1.75187	55.2843	1.3498	0.402068		0.402068	16.3412	16.8007	3482	0.904592	Suprachiasmatic nucleus
C185-72	1.69908	0.0149042	1.25941	2.56353	1.91519		0.0372606	0.0223564	0.558909		4.94821	67.8963	1.57985	0.380058		0.827185	6.8485	9.44929	13419	3.48613	Suprachiasmatic nucleus
C185-73	1.25589	0.0156986	1.36578	2.02512	2.15071		0.0156986	0.141287	0.863422	0.0156986	3.84615	56.9231	1.74254	0.470958	0.0156986	0.43956	6.38932	22.3234	6370	1.65487	Suprachiasmatic nucleus
C185-74	10.2867	10.0798	1.92137	0.886787	15.4301	0.0295596	11.4987	0.0295596	0.0591191	2.36477	4.87733	9.78422	8.24712	0.118238	2.68992	11.3804	0.384274	9.93201	3383	0.878873
C185-75	11.1947	7.52212	2.56637	0.619469	18.4071		6.85841		0.176991	3.58407	2.78761	9.51327	5.61947	0.176991	4.24779	17.8319	0.752212	8.14159	2260	0.587127
C185-76	12.2744	1.80505	17.6895	4.69314	9.38628		1.44404	1.44404		1.44404	1.44404	12.6354	4.69314		1.44404	18.4116		11.1913	277	0.0719621	Anterior hypothalamic nucleus
C185-77	10.5853	3.36239	3.67372	1.55666	13.8232	0.124533	3.17559		0.124533	2.49066	3.86052	19.3649	4.42092	0.373599	0.809465	17.4346	1.1208	13.6986	1606	0.417224
C185-78	3.77246	0.538922	0.838323	0.239521	0.419162		0.179641				5.4491	33.7126	0.11976		0.0598802	0.718563	51.1377	2.81437	1670	0.433851	Suprachiasmatic nucleus
C185-79	1.64988	0.021427	0.857082	2.18556	2.80694		0.0857082	0.0428541	0.407114		2.44268	62.5027	1.54275	0.0857082	0.021427	0.921363	13.949	10.4778	4667	1.21244	Suprachiasmatic nucleus
C185-8	8.40534	0.157109	0.471328	3.92773	23.1736	13.1186	0.0785546	0.0785546	0.0785546	2.12097	1.09976	12.5687	3.77062	1.33543	2.98507	26.3158		0.314218	1273	0.330714	(Pre)Mammillary region
C185-80	1.58983	0.158983	0.158983	2.54372	2.22576				0.158983	0.317965	29.0938		25.5962		30.0477	3.97456		4.13355	629	0.163408
C185-81	1.79924	0.94697	0.284091	0.757576	0.284091		0.094697				2.46212	89.1098	1.23106		0.378788	1.89394	0.473485	0.284091	1056	0.274339
C185-82	6.32708	14.37	24.5576	2.09115	15.8177	6.43432	10.6166	0.214477	1.23324	0.0536193	0.428954	2.19839	1.01877	1.17962	0.107239	12.4933	0.0536193	0.80429	1865	0.48451	Periventricular hypothalamic nucleus, posterior part
C185-83	7.87531	17.8835	3.28138	1.02543	16.8581	4.96308	32.4446	0.246103	0.410172	1.02543	0.451189	0.943396	1.88679	0.0820345	0.410172	9.72108	0.123052	0.369155	2438	0.63337	Arcuate hypothalamic nucleus
C185-84	11.7978	7.49064	0.561798	0.93633	34.2697	5.99251	18.5393		1.21723	3.27715	0.280899	0.093633	1.77903	0.187266	0.280899	13.2022		0.093633	1068	0.277457	Arcuate hypothalamic nucleus
C185-85	7.49796	11.6544	11.2469	1.14099	24.6944	5.37897	20.1304	0.244499	0.651997	0.570497	0.325998	0.570497	2.03749	0.162999	0.162999	13.2844		0.244499	1227	0.318763
C185-86	10.7211	1.85067	2.48883	1.46777	30.6956	1.02106	2.42502	0.446713	0.255265	11.1678	0.638162	0.382897	6.44544	0.701978	5.04148	23.8034		0.446713	1567	0.407092	Lateral hypothalamic area
C185-87	11.0553	4.0201			29.1457	4.0201	10.804			10.5528	1.00503	0.502513	3.51759	0.502513	4.77387	19.8492		0.251256	398	0.103397	Lateral hypothalamic area
C185-88	6.83857	0.560538	11.6031	3.69955	33.9686	24.3834	0.392377	0.168161	0.784753	0.392377	0.0560538	3.08296	0.952915	0.784753	0.168161	12.0516		0.112108	1784	0.463467	Periventricular hypothalamic nucleus, posterior part
C185-89	7.82998	4.69799	11.5213	1.78971	28.0761	13.8702	4.25056	1.00671	0.894855	1.45414	0.782998	3.13199	2.57271	0.671141	0.782998	16.443		0.223714	894	0.232253	Periventricular hypothalamic nucleus, posterior part
C185-9	12.815	0.268097	0.321716	1.98391	18.445	5.95174	0.589812		0.268097	12.7078	2.19839	0.107239	9.27614	0.697051	7.93566	25.63		0.80429	1865	0.48451
C185-90	11.1724	4.96552	7.72414	1.65517	28.9655	10.3448	3.17241	0.275862	0.275862	5.24138	0.275862	1.10345	2.62069	0.137931	2.75862	18.8966		0.413793	725	0.188348	(Pre)Mammillary region
C185-91	11.699	1.50485	3.59223	8.8835	13.7864	0.582524	3.20388	0.436893	0.728155	3.00971	10.9709	0.679612	11.4078	0.873786	0.679612	21.2136	0.194175	6.5534	2060	0.535169	Anterior hypothalamic nucleus
C185-92	15.2314	7.90488	2.31362	0.578406	18.509	0.257069	19.9229		0.128535	5.01285	0.899743	0.321337	6.2982	0.128535	1.99229	19.4087		1.09254	1556	0.404235
C185-93	12.7517	11.4094	2.28188		24.698	1.34228	25.906	1.61074		4.02685	0.134228	0.268456	0.939597		0.536913	13.8255		0.268456	745	0.193544	Dorsomedial nucleus of the hypothalamus
C185-94	10.6299	2.85433	0.984252	0.885827	15.4528	0.590551	5.80709	0.19685	0.147638	17.5197	0.442913	0.0984252	7.8248	0.19685	18.4055	17.7657		0.19685	2032	0.527895	Lateral hypothalamic area
C185-95	11.4428	5.80431	3.48259	2.15589	17.2471	0.331675	10.2819	0.829187		15.5887	0.497512	0.829187	4.80929		9.95025	15.257		1.49254	603	0.156654	Lateral hypothalamic area
C185-96	10.5634	1.23239	12.8961	8.14261	26.3204	3.82923	0.396127	1.76056	0.96831	2.06866	0.0880282	1.32042	3.91725	2.59683	0.616197	23.1954		0.0880282	2272	0.590245	Arcuate hypothalamic nucleus
C185-97	11.1813	1.70562	1.89514	2.96905	13.7081	4.04296	2.59002	0.0631712	0.189514	6.75932	14.5925	0.821226	9.85471	0.0631712	6.75932	20.5938		2.21099	1583	0.411249
C185-98	9.22819	1.51007	11.0738	5.20134	27.349	11.745	1.67785	0.503356	1.00671	0.33557	1.1745	0.671141	4.36242	3.02013	0.33557	20.1342		0.671141	596	0.154835	Periventricular hypothalamic nucleus, posterior part
C185-99	13.8288	1.03481	0.188147	2.72813	9.50141	0.470367	2.53998	0.0940734	0.0940734	7.61994	4.79774	0.470367	17.4036	0.940734	9.78363	27.4694		1.03481	1063	0.276158	Lateral hypothalamic area

## Sheet: b_dotplot_neurons
avg.exp	pct.exp	features.plot	id	avg.exp.scaled
0.0200504	0.501433	Irx5	C66-1: GLU-1	0.019852
0.0357145	1.43266	Nxph4	C66-1: GLU-1	0.0350915
0.163434	5.73066	Trh	C66-1: GLU-1	0.151376
0.0706223	3.51003	Tent5a	C66-1: GLU-1	0.06824
0.00304131	0.143266	Samd3	C66-1: GLU-1	0.00303669
0.00978539	0.501433	Foxb1	C66-1: GLU-1	0.00973782
0.00452561	0.286533	Lmx1a	C66-1: GLU-1	0.0045154
0	0	Sln	C66-1: GLU-1	0
0.0342945	1.36103	Fezf1	C66-1: GLU-1	0.0337195
0.0052938	0.358166	Cd40	C66-1: GLU-1	0.00527984
0.112406	4.51289	Gpr149	C66-1: GLU-1	0.106525
0.0620496	2.65043	Vcan	C66-1: GLU-1	0.0602006
1.28706	28.7966	Tcf4	C66-1: GLU-1	0.827267
0.542355	16.8338	Adcyap1	C66-1: GLU-1	0.433311
0.0303802	1.57593	Lpar1	C66-1: GLU-1	0.0299279
0.0165689	0.716332	Rfx4	C66-1: GLU-1	0.0164332
0.459562	15.2579	Pomc	C66-1: GLU-1	0.378136
0.10186	4.01146	Tac2	C66-1: GLU-1	0.0969994
0.0174565	0.931232	Bace2	C66-1: GLU-1	0.0173059
0.353878	11.9628	Caprin2	C66-1: GLU-1	0.302973
3.71506	30.7307	Pmch	C66-1: GLU-1	1.55076
0.243475	10.1003	Prkch	C66-1: GLU-1	0.21791
0.0175275	0.859599	Gnrh1	C66-1: GLU-1	0.0173757
0.0909126	3.29513	Vipr2	C66-1: GLU-1	0.0870146
0.123567	4.79943	Onecut2	C66-1: GLU-1	0.116509
0.043544	2.00573	Lhx1	C66-1: GLU-1	0.0426226
0.176892	7.37822	Aldh3b2	C66-1: GLU-1	0.162877
0.0857862	3.86819	Tnfrsf12a	C66-1: GLU-1	0.0823043
0.220169	5.58739	Il1rapl2	C66-1: GLU-1	0.198989
0.42552	14.6848	Lef1	C66-1: GLU-1	0.354537
0.0572285	1.2894	Hmcn1	C66-1: GLU-1	0.0556509
0.0242759	1.14613	Crh	C66-1: GLU-1	0.023986
0.073874	2.93696	Ppp1r17	C66-1: GLU-1	0.0712727
0.00280882	0.2149	Lhx6	C66-1: GLU-1	0.00280489
0.0158945	0.716332	Hdc	C66-1: GLU-1	0.0157695
0.0246802	1.0745	Tbx3	C66-1: GLU-1	0.0243805
0.0136796	0.573066	Lhx8	C66-1: GLU-1	0.0135869
0.544138	10.1719	Nts	C66-1: GLU-1	0.434466
0.0246882	1.0745	Nkx2-4	C66-1: GLU-1	0.0243884
0.0625476	2.3639	Ghrh	C66-1: GLU-1	0.0606695
0.145476	5.73066	Agrp	C66-1: GLU-1	0.135821
0.784074	21.7049	Sst	C66-1: GLU-1	0.578899
0.234698	2.86533	Meis2	C66-1: GLU-1	0.210826
0.0333523	1.0745	Satb2	C66-1: GLU-1	0.0328082
0.00273244	0.143266	Chat	C66-1: GLU-1	0.00272871
0.00325779	0.122171	Irx5	C66-28: Mixed.GABA-2	0.0032525
0.0120488	0.488683	Nxph4	C66-28: Mixed.GABA-2	0.0119768
0.136474	4.69393	Trh	C66-28: Mixed.GABA-2	0.12793
0.121574	4.48817	Tent5a	C66-28: Mixed.GABA-2	0.114733
0.00320421	0.135031	Samd3	C66-28: Mixed.GABA-2	0.00319909
0.00326181	0.122171	Foxb1	C66-28: Mixed.GABA-2	0.00325651
0.00273958	0.0964506	Lmx1a	C66-28: Mixed.GABA-2	0.00273583
0.00658309	0.327932	Sln	C66-28: Mixed.GABA-2	0.00656151
0.0211943	0.848765	Fezf1	C66-28: Mixed.GABA-2	0.0209729
0.00826775	0.424383	Cd40	C66-28: Mixed.GABA-2	0.00823375
0.111468	4.08308	Gpr149	C66-28: Mixed.GABA-2	0.105682
0.056967	1.97402	Vcan	C66-28: Mixed.GABA-2	0.0554035
0.880326	24.7749	Tcf4	C66-28: Mixed.GABA-2	0.631445
0.0668482	2.32767	Adcyap1	C66-28: Mixed.GABA-2	0.0647087
0.0480672	1.99974	Lpar1	C66-28: Mixed.GABA-2	0.0469477
0.0273054	1.18313	Rfx4	C66-28: Mixed.GABA-2	0.0269393
0.357127	12.7572	Pomc	C66-28: Mixed.GABA-2	0.30537
0.524687	6.98302	Tac2	C66-28: Mixed.GABA-2	0.421789
0.00612163	0.237912	Bace2	C66-28: Mixed.GABA-2	0.00610297
0.234968	8.63555	Caprin2	C66-28: Mixed.GABA-2	0.211045
0.939194	15.4192	Pmch	C66-28: Mixed.GABA-2	0.662272
0.0189044	0.887346	Prkch	C66-28: Mixed.GABA-2	0.0187279
0.0510763	1.71039	Gnrh1	C66-28: Mixed.GABA-2	0.0498147
0.044632	1.68467	Vipr2	C66-28: Mixed.GABA-2	0.0436647
0.443073	13.233	Onecut2	C66-28: Mixed.GABA-2	0.366775
0.134756	4.41101	Lhx1	C66-28: Mixed.GABA-2	0.126418
0.129946	4.71965	Aldh3b2	C66-28: Mixed.GABA-2	0.122169
0.132895	5.009	Tnfrsf12a	C66-28: Mixed.GABA-2	0.124776
0.28259	5.43338	Il1rapl2	C66-28: Mixed.GABA-2	0.248882
0.00777208	0.282922	Lef1	C66-28: Mixed.GABA-2	0.00774203
0.0535759	1.22814	Hmcn1	C66-28: Mixed.GABA-2	0.05219
0.0278098	0.720165	Crh	C66-28: Mixed.GABA-2	0.0274301
0.133041	5.5427	Ppp1r17	C66-28: Mixed.GABA-2	0.124905
0.0181504	0.649434	Lhx6	C66-28: Mixed.GABA-2	0.0179876
0.0152317	0.675154	Hdc	C66-28: Mixed.GABA-2	0.0151169
0.00697142	0.237912	Tbx3	C66-28: Mixed.GABA-2	0.00694723
0.0335424	1.05453	Lhx8	C66-28: Mixed.GABA-2	0.0329921
0.455	9.12423	Nts	C66-28: Mixed.GABA-2	0.375006
0.00819817	0.263632	Nkx2-4	C66-28: Mixed.GABA-2	0.00816475
0.0715452	2.482	Ghrh	C66-28: Mixed.GABA-2	0.0691017
0.0987892	3.92876	Agrp	C66-28: Mixed.GABA-2	0.0942088
1.52192	19.4637	Sst	C66-28: Mixed.GABA-2	0.92502
1.73748	19.8945	Meis2	C66-28: Mixed.GABA-2	1.00704
0.0283068	1.0481	Satb2	C66-28: Mixed.GABA-2	0.0279136
0.0037237	0.141461	Chat	C66-28: Mixed.GABA-2	0.00371678
0.601044	31.5252	Irx5	C66-2: Irx5.GLU-2	0.470656
0.120398	6.47154	Nxph4	C66-2: Irx5.GLU-2	0.113684
0.0864828	5.12889	Trh	C66-2: Irx5.GLU-2	0.0829457
0.22843	13.7755	Tent5a	C66-2: Irx5.GLU-2	0.205737
0.00531063	0.241676	Samd3	C66-2: Irx5.GLU-2	0.00529658
0.0323772	1.82599	Foxb1	C66-2: Irx5.GLU-2	0.0318641
0.609745	32.4114	Lmx1a	C66-2: Irx5.GLU-2	0.476076
0.0022504	0.134264	Sln	C66-2: Irx5.GLU-2	0.00224787
0.020125	1.07411	Fezf1	C66-2: Irx5.GLU-2	0.0199252
0.00333969	0.241676	Cd40	C66-2: Irx5.GLU-2	0.00333412
0.099601	5.53169	Gpr149	C66-2: Irx5.GLU-2	0.0949474
0.0584435	3.78625	Vcan	C66-2: Irx5.GLU-2	0.0567994
0.696121	33.6466	Tcf4	C66-2: Irx5.GLU-2	0.528344
1.65457	40.6015	Adcyap1	C66-2: Irx5.GLU-2	0.976282
0.0279215	2.28249	Lpar1	C66-2: Irx5.GLU-2	0.0275388
0.0354057	2.28249	Rfx4	C66-2: Irx5.GLU-2	0.0347934
0.322203	17.6155	Pomc	C66-2: Irx5.GLU-2	0.2793
0.0975919	5.88077	Tac2	C66-2: Irx5.GLU-2	0.0931186
0.00736144	0.456498	Bace2	C66-2: Irx5.GLU-2	0.00733447
0.289817	16.3265	Caprin2	C66-2: Irx5.GLU-2	0.254501
1.11073	25.2417	Pmch	C66-2: Irx5.GLU-2	0.747033
0.0200022	1.55747	Prkch	C66-2: Irx5.GLU-2	0.0198048
0.0153645	1.15467	Gnrh1	C66-2: Irx5.GLU-2	0.0152477
0.00569572	0.510204	Vipr2	C66-2: Irx5.GLU-2	0.00567956
0.0634487	4.24275	Onecut2	C66-2: Irx5.GLU-2	0.0615171
0.0485437	3.06122	Lhx1	C66-2: Irx5.GLU-2	0.0474023
0.289977	17.3738	Aldh3b2	C66-2: Irx5.GLU-2	0.254624
0.0986275	6.98174	Tnfrsf12a	C66-2: Irx5.GLU-2	0.0940617
1.90674	27.6584	Il1rapl2	C66-2: Irx5.GLU-2	1.06703
0.0212681	1.31579	Lef1	C66-2: Irx5.GLU-2	0.0210451
0.0220644	1.34264	Hmcn1	C66-2: Irx5.GLU-2	0.0218245
0.0865664	2.28249	Crh	C66-2: Irx5.GLU-2	0.0830226
0.0405832	2.57787	Ppp1r17	C66-2: Irx5.GLU-2	0.0397814
0.00572367	0.241676	Lhx6	C66-2: Irx5.GLU-2	0.00570735
0.0458184	3.41031	Hdc	C66-2: Irx5.GLU-2	0.0447997
0.0152038	0.725027	Tbx3	C66-2: Irx5.GLU-2	0.0150893
0.00067351	0.0268528	Lhx8	C66-2: Irx5.GLU-2	0.000673283
1.56697	17.696	Nts	C66-2: Irx5.GLU-2	0.942725
0.0143695	1.18153	Nkx2-4	C66-2: Irx5.GLU-2	0.0142672
0.0802675	4.75295	Ghrh	C66-2: Irx5.GLU-2	0.0772087
0.201111	11.9495	Agrp	C66-2: Irx5.GLU-2	0.183247
0.487342	16.971	Sst	C66-2: Irx5.GLU-2	0.39699
0.158495	2.63158	Meis2	C66-2: Irx5.GLU-2	0.147122
0.00726937	0.402793	Satb2	C66-2: Irx5.GLU-2	0.00724307
0.00167608	0.107411	Chat	C66-2: Irx5.GLU-2	0.00167468
0.00220078	0.151561	Irx5	C66-34: Il1rapl2.GABA-1	0.00219836
0.00834191	0.515308	Nxph4	C66-34: Il1rapl2.GABA-1	0.00830731
0.187399	4.75902	Trh	C66-34: Il1rapl2.GABA-1	0.171765
0.328817	10.6396	Tent5a	C66-34: Il1rapl2.GABA-1	0.284289
0.000393851	0.0303122	Samd3	C66-34: Il1rapl2.GABA-1	0.000393774
0.00779609	0.484995	Foxb1	C66-34: Il1rapl2.GABA-1	0.00776586
0.00485268	0.227342	Lmx1a	C66-34: Il1rapl2.GABA-1	0.00484095
0.00184048	0.0303122	Sln	C66-34: Il1rapl2.GABA-1	0.00183879
0.0520806	2.40982	Fezf1	C66-34: Il1rapl2.GABA-1	0.0507697
0.00663835	0.424371	Cd40	C66-34: Il1rapl2.GABA-1	0.00661642
0.0327912	1.81873	Gpr149	C66-34: Il1rapl2.GABA-1	0.0322651
0.363933	11.9733	Vcan	C66-34: Il1rapl2.GABA-1	0.310372
2.48957	55.3198	Tcf4	C66-34: Il1rapl2.GABA-1	1.24978
0.0873892	4.27402	Adcyap1	C66-34: Il1rapl2.GABA-1	0.0837796
0.0284643	1.54592	Lpar1	C66-34: Il1rapl2.GABA-1	0.0280667
0.0357013	1.78842	Rfx4	C66-34: Il1rapl2.GABA-1	0.0350788
0.543869	19.6726	Pomc	C66-34: Il1rapl2.GABA-1	0.434292
0.0994668	3.42528	Tac2	C66-34: Il1rapl2.GABA-1	0.0948253
0.0041333	0.303122	Bace2	C66-34: Il1rapl2.GABA-1	0.00412478
0.241807	10.1394	Caprin2	C66-34: Il1rapl2.GABA-1	0.216568
1.31298	24.947	Pmch	C66-34: Il1rapl2.GABA-1	0.838536
0.012535	0.591088	Prkch	C66-34: Il1rapl2.GABA-1	0.0124571
0.0102104	0.560776	Gnrh1	C66-34: Il1rapl2.GABA-1	0.0101586
0.0317625	1.22764	Vipr2	C66-34: Il1rapl2.GABA-1	0.0312685
0.0348128	1.65202	Onecut2	C66-34: Il1rapl2.GABA-1	0.0342205
0.0245635	1.27311	Lhx1	C66-34: Il1rapl2.GABA-1	0.0242666
0.195576	10.3516	Aldh3b2	C66-34: Il1rapl2.GABA-1	0.178628
0.164774	6.09276	Tnfrsf12a	C66-34: Il1rapl2.GABA-1	0.152527
4.88184	34.7833	Il1rapl2	C66-34: Il1rapl2.GABA-1	1.77187
0.00755923	0.439527	Lef1	C66-34: Il1rapl2.GABA-1	0.00753081
0.0774762	2.65232	Hmcn1	C66-34: Il1rapl2.GABA-1	0.0746214
0.00663929	0.212186	Crh	C66-34: Il1rapl2.GABA-1	0.00661735
0.157382	7.10821	Ppp1r17	C66-34: Il1rapl2.GABA-1	0.146161
0.00537142	0.181873	Lhx6	C66-34: Il1rapl2.GABA-1	0.00535705
0.0237098	1.4853	Hdc	C66-34: Il1rapl2.GABA-1	0.0234331
0.580103	17.6872	Tbx3	C66-34: Il1rapl2.GABA-1	0.45749
0.00110593	0.0454683	Lhx8	C66-34: Il1rapl2.GABA-1	0.00110532
0.287541	7.48712	Nts	C66-34: Il1rapl2.GABA-1	0.252734
0.0535692	2.63716	Nkx2-4	C66-34: Il1rapl2.GABA-1	0.0521836
0.0671766	2.39467	Ghrh	C66-34: Il1rapl2.GABA-1	0.0650165
0.27646	12.428	Agrp	C66-34: Il1rapl2.GABA-1	0.24409
1.43759	24.9924	Sst	C66-34: Il1rapl2.GABA-1	0.89101
0.025715	0.742649	Meis2	C66-34: Il1rapl2.GABA-1	0.0253899
0.0167651	0.727493	Satb2	C66-34: Il1rapl2.GABA-1	0.0166262
0.0066697	0.257654	Chat	C66-34: Il1rapl2.GABA-1	0.00664755
0.00958041	0.484581	Irx5	C66-3: Nxph4.GLU-2	0.00953481
1.05441	30.2643	Nxph4	C66-3: Nxph4.GLU-2	0.719991
1.1122	16.5198	Trh	C66-3: Nxph4.GLU-2	0.747732
0.325512	13.4141	Tent5a	C66-3: Nxph4.GLU-2	0.281799
0.00586326	0.176211	Samd3	C66-3: Nxph4.GLU-2	0.00584614
0.0313721	1.45374	Foxb1	C66-3: Nxph4.GLU-2	0.03089
0.0278577	1.40969	Lmx1a	C66-3: Nxph4.GLU-2	0.0274768
0.00161072	0.0881057	Sln	C66-3: Nxph4.GLU-2	0.00160942
0.0461744	2.20264	Fezf1	C66-3: Nxph4.GLU-2	0.0451401
0.0113131	0.638767	Cd40	C66-3: Nxph4.GLU-2	0.0112496
0.092278	4.163	Gpr149	C66-3: Nxph4.GLU-2	0.0882654
0.172154	6.10132	Vcan	C66-3: Nxph4.GLU-2	0.158843
2.97715	52.9736	Tcf4	C66-3: Nxph4.GLU-2	1.38057
0.594156	17.2907	Adcyap1	C66-3: Nxph4.GLU-2	0.466344
0.0318462	1.74009	Lpar1	C66-3: Nxph4.GLU-2	0.0313497
0.0280157	1.54185	Rfx4	C66-3: Nxph4.GLU-2	0.0276305
0.419572	17.0485	Pomc	C66-3: Nxph4.GLU-2	0.350356
0.21828	5.85903	Tac2	C66-3: Nxph4.GLU-2	0.19744
0.00881779	0.418502	Bace2	C66-3: Nxph4.GLU-2	0.00877914
0.463509	17.1145	Caprin2	C66-3: Nxph4.GLU-2	0.380837
1.89176	33.0176	Pmch	C66-3: Nxph4.GLU-2	1.06187
0.0169152	1.10132	Prkch	C66-3: Nxph4.GLU-2	0.0167738
0.0147718	0.61674	Gnrh1	C66-3: Nxph4.GLU-2	0.0146638
0.0137115	0.770925	Vipr2	C66-3: Nxph4.GLU-2	0.0136183
0.0951513	4.51542	Onecut2	C66-3: Nxph4.GLU-2	0.0908925
0.237238	10.0441	Lhx1	C66-3: Nxph4.GLU-2	0.212882
0.0582502	3.23789	Aldh3b2	C66-3: Nxph4.GLU-2	0.0566168
0.361667	7.73128	Tnfrsf12a	C66-3: Nxph4.GLU-2	0.308709
2.14882	21.2996	Il1rapl2	C66-3: Nxph4.GLU-2	1.14703
0.0137674	0.682819	Lef1	C66-3: Nxph4.GLU-2	0.0136735
0.0968223	2.6652	Hmcn1	C66-3: Nxph4.GLU-2	0.0924172
0.189196	4.27313	Crh	C66-3: Nxph4.GLU-2	0.173278
0.116389	5.3304	Ppp1r17	C66-3: Nxph4.GLU-2	0.110099
0.00597722	0.220264	Lhx6	C66-3: Nxph4.GLU-2	0.00595943
0.0347522	1.98238	Hdc	C66-3: Nxph4.GLU-2	0.034162
0.01324	0.660793	Tbx3	C66-3: Nxph4.GLU-2	0.0131531
0.00551697	0.0881057	Lhx8	C66-3: Nxph4.GLU-2	0.00550181
0.433829	7.2467	Nts	C66-3: Nxph4.GLU-2	0.360348
0.255743	12.0264	Nkx2-4	C66-3: Nxph4.GLU-2	0.227728
0.162283	5.11013	Ghrh	C66-3: Nxph4.GLU-2	0.150386
0.191096	8.30396	Agrp	C66-3: Nxph4.GLU-2	0.174874
3.25975	26.7841	Sst	C66-3: Nxph4.GLU-2	1.44921
0.0243485	1.0793	Meis2	C66-3: Nxph4.GLU-2	0.0240568
0.00582951	0.30837	Satb2	C66-3: Nxph4.GLU-2	0.00581258
0.03271	1.43172	Chat	C66-3: Nxph4.GLU-2	0.0321864
0.00247062	0.125222	Irx5	C66-10: Fezf1.GLU-3	0.00246757
0.0235208	0.793071	Nxph4	C66-10: Fezf1.GLU-3	0.0232485
0.0827682	3.51664	Trh	C66-10: Fezf1.GLU-3	0.0795209
0.0981601	4.41407	Tent5a	C66-10: Fezf1.GLU-3	0.0936361
0.00421399	0.281749	Samd3	C66-10: Fezf1.GLU-3	0.00420514
0.00539115	0.302619	Foxb1	C66-10: Fezf1.GLU-3	0.00537667
0.00283961	0.208703	Lmx1a	C66-10: Fezf1.GLU-3	0.00283559
0.00125143	0.0626109	Sln	C66-10: Fezf1.GLU-3	0.00125065
1.66328	50.1513	Fezf1	C66-10: Fezf1.GLU-3	0.979557
0.0558715	2.94271	Cd40	C66-10: Fezf1.GLU-3	0.0543665
0.515682	20.2755	Gpr149	C66-10: Fezf1.GLU-3	0.415865
0.0592065	3.0575	Vcan	C66-10: Fezf1.GLU-3	0.0575201
0.608976	25.5035	Tcf4	C66-10: Fezf1.GLU-3	0.475598
1.52316	44.8294	Adcyap1	C66-10: Fezf1.GLU-3	0.925513
0.0309162	1.71136	Lpar1	C66-10: Fezf1.GLU-3	0.0304479
0.0351832	2.06616	Rfx4	C66-10: Fezf1.GLU-3	0.0345784
0.505651	21.4651	Pomc	C66-10: Fezf1.GLU-3	0.409225
0.193181	3.89231	Tac2	C66-10: Fezf1.GLU-3	0.176623
0.00668066	0.354795	Bace2	C66-10: Fezf1.GLU-3	0.00665844
0.12555	6.56371	Caprin2	C66-10: Fezf1.GLU-3	0.118272
1.22842	27.0688	Pmch	C66-10: Fezf1.GLU-3	0.801294
0.0216005	1.50266	Prkch	C66-10: Fezf1.GLU-3	0.0213705
0.00769891	0.490452	Gnrh1	C66-10: Fezf1.GLU-3	0.00766943
0.012373	0.563498	Vipr2	C66-10: Fezf1.GLU-3	0.0122971
0.0431084	2.23312	Onecut2	C66-10: Fezf1.GLU-3	0.0422051
0.0234564	1.127	Lhx1	C66-10: Fezf1.GLU-3	0.0231856
0.262258	14.5883	Aldh3b2	C66-10: Fezf1.GLU-3	0.232902
0.0642623	4.06971	Tnfrsf12a	C66-10: Fezf1.GLU-3	0.0622819
0.741786	14.6927	Il1rapl2	C66-10: Fezf1.GLU-3	0.554911
0.011992	0.772201	Lef1	C66-10: Fezf1.GLU-3	0.0119206
0.0123403	0.615674	Hmcn1	C66-10: Fezf1.GLU-3	0.0122648
0.021446	0.667849	Crh	C66-10: Fezf1.GLU-3	0.0212193
0.0819145	5.40541	Ppp1r17	C66-10: Fezf1.GLU-3	0.0787322
0.0021646	0.0834812	Lhx6	C66-10: Fezf1.GLU-3	0.00216226
0.113438	6.48023	Hdc	C66-10: Fezf1.GLU-3	0.107453
0.0184669	0.970469	Tbx3	C66-10: Fezf1.GLU-3	0.0182984
0.000677904	0.0521757	Lhx8	C66-10: Fezf1.GLU-3	0.000677674
0.990559	15.1936	Nts	C66-10: Fezf1.GLU-3	0.688416
0.0507441	3.60013	Nkx2-4	C66-10: Fezf1.GLU-3	0.0494986
0.0618614	3.20359	Ghrh	C66-10: Fezf1.GLU-3	0.0600234
0.294777	14.6718	Agrp	C66-10: Fezf1.GLU-3	0.258338
1.1919	25.5244	Sst	C66-10: Fezf1.GLU-3	0.78477
0.0145705	0.68872	Meis2	C66-10: Fezf1.GLU-3	0.0144653
0.0761215	4.02797	Satb2	C66-10: Fezf1.GLU-3	0.0733634
0.0011453	0.0521757	Chat	C66-10: Fezf1.GLU-3	0.00114465
0.00144135	0.110538	Irx5	C66-11: Cd40.GLU-3	0.00144031
0.0113847	0.589536	Nxph4	C66-11: Cd40.GLU-3	0.0113204
0.0882436	3.77057	Trh	C66-11: Cd40.GLU-3	0.084565
0.0921244	5.45321	Tent5a	C66-11: Cd40.GLU-3	0.0881248
0.00453558	0.405306	Samd3	C66-11: Cd40.GLU-3	0.00452533
0.00409451	0.221076	Foxb1	C66-11: Cd40.GLU-3	0.00408615
0.00323308	0.24564	Lmx1a	C66-11: Cd40.GLU-3	0.00322787
0.00184378	0.110538	Sln	C66-11: Cd40.GLU-3	0.00184208
1.41676	47.1137	Fezf1	C66-11: Cd40.GLU-3	0.882429
0.629207	20.2162	Cd40	C66-11: Cd40.GLU-3	0.488094
0.775151	29.3171	Gpr149	C66-11: Cd40.GLU-3	0.573885
0.0481436	2.98452	Vcan	C66-11: Cd40.GLU-3	0.0470206
0.641502	28.617	Tcf4	C66-11: Cd40.GLU-3	0.495612
2.29647	59.8747	Adcyap1	C66-11: Cd40.GLU-3	1.19285
0.027411	1.86686	Lpar1	C66-11: Cd40.GLU-3	0.0270421
0.0256714	1.91599	Rfx4	C66-11: Cd40.GLU-3	0.0253474
0.433302	23.8885	Pomc	C66-11: Cd40.GLU-3	0.359981
0.142767	3.62319	Tac2	C66-11: Cd40.GLU-3	0.133452
0.0113291	0.908868	Bace2	C66-11: Cd40.GLU-3	0.0112654
0.125646	7.66396	Caprin2	C66-11: Cd40.GLU-3	0.118357
1.09062	28.2363	Pmch	C66-11: Cd40.GLU-3	0.73746
0.0173925	1.48612	Prkch	C66-11: Cd40.GLU-3	0.017243
0.0381033	0.73692	Gnrh1	C66-11: Cd40.GLU-3	0.0373953
0.00348742	0.221076	Vipr2	C66-11: Cd40.GLU-3	0.00348136
0.0281986	1.69492	Onecut2	C66-11: Cd40.GLU-3	0.0278083
0.0141301	0.85974	Lhx1	C66-11: Cd40.GLU-3	0.0140312
0.174606	12.2083	Aldh3b2	C66-11: Cd40.GLU-3	0.160933
0.0892681	6.7551	Tnfrsf12a	C66-11: Cd40.GLU-3	0.085506
1.07547	21.6654	Il1rapl2	C66-11: Cd40.GLU-3	0.730187
0.0100328	0.712356	Lef1	C66-11: Cd40.GLU-3	0.00998284
0.0115556	0.700074	Hmcn1	C66-11: Cd40.GLU-3	0.0114893
0.0873466	0.933432	Crh	C66-11: Cd40.GLU-3	0.0837404
0.0460722	3.32842	Ppp1r17	C66-11: Cd40.GLU-3	0.0450424
0.00210843	0.073692	Lhx6	C66-11: Cd40.GLU-3	0.00210621
0.064557	4.54434	Hdc	C66-11: Cd40.GLU-3	0.0625587
0.0134405	0.79833	Tbx3	C66-11: Cd40.GLU-3	0.013351
0.00143897	0.036846	Lhx8	C66-11: Cd40.GLU-3	0.00143793
0.704131	14.6647	Nts	C66-11: Cd40.GLU-3	0.533055
0.312228	20.3513	Nkx2-4	C66-11: Cd40.GLU-3	0.271726
0.0497851	2.50553	Ghrh	C66-11: Cd40.GLU-3	0.0485855
0.28687	17.0106	Agrp	C66-11: Cd40.GLU-3	0.252213
2.40657	40.3586	Sst	C66-11: Cd40.GLU-3	1.22571
0.0585354	1.12994	Meis2	C66-11: Cd40.GLU-3	0.0568863
0.41954	18.0791	Satb2	C66-11: Cd40.GLU-3	0.350333
0.00153405	0.085974	Chat	C66-11: Cd40.GLU-3	0.00153288
0.00551395	0.184995	Irx5	C66-16: Mixed.GLU-4	0.0054988
0.0226913	0.966084	Nxph4	C66-16: Mixed.GLU-4	0.0224376
0.180431	6.26927	Trh	C66-16: Mixed.GLU-4	0.16588
0.358039	10.8736	Tent5a	C66-16: Mixed.GLU-4	0.306042
0.043996	1.80884	Samd3	C66-16: Mixed.GLU-4	0.0430557
0.00644854	0.472765	Foxb1	C66-16: Mixed.GLU-4	0.00642784
0.0021408	0.102775	Lmx1a	C66-16: Mixed.GLU-4	0.00213851
0.00507416	0.36999	Sln	C66-16: Mixed.GLU-4	0.00506133
0.0421922	1.6444	Fezf1	C66-16: Mixed.GLU-4	0.0413264
0.0489337	2.17883	Cd40	C66-16: Mixed.GLU-4	0.0477742
0.081904	3.6999	Gpr149	C66-16: Mixed.GLU-4	0.0787224
0.0695897	3.24769	Vcan	C66-16: Mixed.GLU-4	0.0672751
1.05685	29.6608	Tcf4	C66-16: Mixed.GLU-4	0.721175
1.05967	24.1316	Adcyap1	C66-16: Mixed.GLU-4	0.722544
0.0281693	1.56218	Lpar1	C66-16: Mixed.GLU-4	0.0277799
0.0369053	1.50051	Rfx4	C66-16: Mixed.GLU-4	0.0362406
0.514911	17.8006	Pomc	C66-16: Mixed.GLU-4	0.415357
0.186681	4.41932	Tac2	C66-16: Mixed.GLU-4	0.17116
0.0111205	0.4111	Bace2	C66-16: Mixed.GLU-4	0.0110591
0.304298	12.2097	Caprin2	C66-16: Mixed.GLU-4	0.265665
1.58737	23.5971	Pmch	C66-16: Mixed.GLU-4	0.950641
0.0306246	1.62384	Prkch	C66-16: Mixed.GLU-4	0.030165
0.0206369	0.966084	Gnrh1	C66-16: Mixed.GLU-4	0.0204269
0.0132692	0.61665	Vipr2	C66-16: Mixed.GLU-4	0.013182
0.0428117	1.74717	Onecut2	C66-16: Mixed.GLU-4	0.0419206
0.0260607	1.15108	Lhx1	C66-16: Mixed.GLU-4	0.0257269
0.141441	6.63926	Aldh3b2	C66-16: Mixed.GLU-4	0.132291
0.102663	4.17266	Tnfrsf12a	C66-16: Mixed.GLU-4	0.0977282
0.21709	6.33094	Il1rapl2	C66-16: Mixed.GLU-4	0.196463
0.441693	14.9846	Lef1	C66-16: Mixed.GLU-4	0.365818
0.125405	3.00103	Hmcn1	C66-16: Mixed.GLU-4	0.118143
0.17233	3.02158	Crh	C66-16: Mixed.GLU-4	0.158994
0.444213	16.1562	Ppp1r17	C66-16: Mixed.GLU-4	0.367564
0.00163383	0.102775	Lhx6	C66-16: Mixed.GLU-4	0.00163249
0.0373065	1.60329	Hdc	C66-16: Mixed.GLU-4	0.0366274
0.0207155	0.739979	Tbx3	C66-16: Mixed.GLU-4	0.0205039
0.00479938	0.32888	Lhx8	C66-16: Mixed.GLU-4	0.0047879
0.827897	12.0247	Nts	C66-16: Mixed.GLU-4	0.603166
0.020751	0.924974	Nkx2-4	C66-16: Mixed.GLU-4	0.0205386
0.112844	4.60432	Ghrh	C66-16: Mixed.GLU-4	0.106919
0.197596	7.66701	Agrp	C66-16: Mixed.GLU-4	0.180316
0.558807	17.5951	Sst	C66-16: Mixed.GLU-4	0.443921
0.0219951	1.25385	Meis2	C66-16: Mixed.GLU-4	0.0217567
0.00517696	0.24666	Satb2	C66-16: Mixed.GLU-4	0.0051636
0.00113599	0.12333	Chat	C66-16: Mixed.GLU-4	0.00113535
0.00402557	0.184895	Irx5	C66-4: Trh.GLU-2	0.00401749
0.655046	18.4327	Nxph4	C66-4: Trh.GLU-2	0.503829
18.5735	62.2244	Trh	C66-4: Trh.GLU-2	2.97418
0.402117	14.5783	Tent5a	C66-4: Trh.GLU-2	0.337983
0.0197829	0.796473	Samd3	C66-4: Trh.GLU-2	0.0195898
0.00805449	0.3129	Foxb1	C66-4: Trh.GLU-2	0.00802223
0.00344251	0.170673	Lmx1a	C66-4: Trh.GLU-2	0.0034366
0.00744789	0.455127	Sln	C66-4: Trh.GLU-2	0.0074203
0.542252	20.3669	Fezf1	C66-4: Trh.GLU-2	0.433244
0.00395099	0.227564	Cd40	C66-4: Trh.GLU-2	0.0039432
0.075509	3.68369	Gpr149	C66-4: Trh.GLU-2	0.0727941
0.0593795	2.75921	Vcan	C66-4: Trh.GLU-2	0.0576833
0.68074	25.416	Tcf4	C66-4: Trh.GLU-2	0.519234
2.2972	44.3322	Adcyap1	C66-4: Trh.GLU-2	1.19307
0.0534968	1.89162	Lpar1	C66-4: Trh.GLU-2	0.0521149
0.0221934	1.47916	Rfx4	C66-4: Trh.GLU-2	0.0219507
0.502734	16.3277	Pomc	C66-4: Trh.GLU-2	0.407286
0.117139	4.42327	Tac2	C66-4: Trh.GLU-2	0.110771
0.0126105	0.597355	Bace2	C66-4: Trh.GLU-2	0.0125316
0.282249	13.0707	Caprin2	C66-4: Trh.GLU-2	0.248615
1.46082	23.0408	Pmch	C66-4: Trh.GLU-2	0.900493
0.0641375	3.65524	Prkch	C66-4: Trh.GLU-2	0.0621646
0.0168664	0.995591	Gnrh1	C66-4: Trh.GLU-2	0.0167257
0.0122153	0.526241	Vipr2	C66-4: Trh.GLU-2	0.0121413
1.22832	34.7177	Onecut2	C66-4: Trh.GLU-2	0.80125
0.0353477	1.6925	Lhx1	C66-4: Trh.GLU-2	0.0347374
0.125018	5.70331	Aldh3b2	C66-4: Trh.GLU-2	0.117799
0.140416	6.40023	Tnfrsf12a	C66-4: Trh.GLU-2	0.131393
0.582875	10.8519	Il1rapl2	C66-4: Trh.GLU-2	0.459243
0.00875552	0.540464	Lef1	C66-4: Trh.GLU-2	0.00871742
0.117983	3.72635	Hmcn1	C66-4: Trh.GLU-2	0.111526
0.0291221	1.0667	Crh	C66-4: Trh.GLU-2	0.0287061
0.130264	5.39041	Ppp1r17	C66-4: Trh.GLU-2	0.122451
0.00494958	0.284455	Lhx6	C66-4: Trh.GLU-2	0.00493737
0.0188871	1.46494	Hdc	C66-4: Trh.GLU-2	0.0187109
0.0098796	0.455127	Tbx3	C66-4: Trh.GLU-2	0.00983111
0.0100177	0.440905	Lhx8	C66-4: Trh.GLU-2	0.00996783
0.38349	9.85635	Nts	C66-4: Trh.GLU-2	0.324609
0.0111087	0.440905	Nkx2-4	C66-4: Trh.GLU-2	0.0110474
0.423289	8.7612	Ghrh	C66-4: Trh.GLU-2	0.35297
0.174067	7.97895	Agrp	C66-4: Trh.GLU-2	0.160474
2.16296	26.4401	Sst	C66-4: Trh.GLU-2	1.15151
0.0505289	1.70673	Meis2	C66-4: Trh.GLU-2	0.0492938
0.00449753	0.327123	Satb2	C66-4: Trh.GLU-2	0.00448745
0.00577434	0.256009	Chat	C66-4: Trh.GLU-2	0.00575773
0.00360692	0.16766	Irx5	C66-35: Lef1.GABA-1	0.00360043
0.0177556	1.19225	Nxph4	C66-35: Lef1.GABA-1	0.0175998
0.659658	11.9039	Trh	C66-35: Lef1.GABA-1	0.506611
0.261798	9.44486	Tent5a	C66-35: Lef1.GABA-1	0.232538
0.00104572	0.0558867	Samd3	C66-35: Lef1.GABA-1	0.00104517
0.00855728	0.782414	Foxb1	C66-35: Lef1.GABA-1	0.00852087
0.00436683	0.223547	Lmx1a	C66-35: Lef1.GABA-1	0.00435732
0.00256107	0.130402	Sln	C66-35: Lef1.GABA-1	0.0025578
0.0260304	1.17362	Fezf1	C66-35: Lef1.GABA-1	0.0256974
0.0104885	0.614754	Cd40	C66-35: Lef1.GABA-1	0.0104338
0.100406	4.71311	Gpr149	C66-35: Lef1.GABA-1	0.095679
0.0642032	2.94337	Vcan	C66-35: Lef1.GABA-1	0.0622264
1.19035	37.3323	Tcf4	C66-35: Lef1.GABA-1	0.784061
0.0944076	4.37779	Adcyap1	C66-35: Lef1.GABA-1	0.0902132
0.0252191	1.32265	Lpar1	C66-35: Lef1.GABA-1	0.0249063
0.0331759	1.73249	Rfx4	C66-35: Lef1.GABA-1	0.0326375
0.391589	16.0022	Pomc	C66-35: Lef1.GABA-1	0.330446
0.255593	6.27794	Tac2	C66-35: Lef1.GABA-1	0.227608
0.0276826	1.56483	Bace2	C66-35: Lef1.GABA-1	0.0273064
0.328082	15.2385	Caprin2	C66-35: Lef1.GABA-1	0.283736
1.53947	28.0924	Pmch	C66-35: Lef1.GABA-1	0.931954
0.0236115	1.24814	Prkch	C66-35: Lef1.GABA-1	0.0233371
0.0103326	0.577496	Gnrh1	C66-35: Lef1.GABA-1	0.0102796
0.0177746	0.838301	Vipr2	C66-35: Lef1.GABA-1	0.0176185
0.104914	5.30924	Onecut2	C66-35: Lef1.GABA-1	0.0997671
0.0384926	2.14232	Lhx1	C66-35: Lef1.GABA-1	0.0377703
0.0472688	2.94337	Aldh3b2	C66-35: Lef1.GABA-1	0.0461857
0.0858438	3.9307	Tnfrsf12a	C66-35: Lef1.GABA-1	0.0823574
0.542608	11.997	Il1rapl2	C66-35: Lef1.GABA-1	0.433474
1.26644	42.1759	Lef1	C66-35: Lef1.GABA-1	0.818211
0.0320783	1.4158	Hmcn1	C66-35: Lef1.GABA-1	0.0315745
0.0120355	0.484352	Crh	C66-35: Lef1.GABA-1	0.0119637
0.252387	10.693	Ppp1r17	C66-35: Lef1.GABA-1	0.225051
0.00474607	0.16766	Lhx6	C66-35: Lef1.GABA-1	0.00473485
0.117479	4.26602	Hdc	C66-35: Lef1.GABA-1	0.111075
0.26972	10.8979	Tbx3	C66-35: Lef1.GABA-1	0.238797
0.0052573	0.16766	Lhx8	C66-35: Lef1.GABA-1	0.00524353
0.312758	7.54471	Nts	C66-35: Lef1.GABA-1	0.27213
0.0347729	1.95604	Nkx2-4	C66-35: Lef1.GABA-1	0.0341819
0.0805213	4.02385	Ghrh	C66-35: Lef1.GABA-1	0.0774436
0.248612	10.9724	Agrp	C66-35: Lef1.GABA-1	0.222032
0.598245	17.7161	Sst	C66-35: Lef1.GABA-1	0.468906
0.0388398	1.04322	Meis2	C66-35: Lef1.GABA-1	0.0381045
0.00668034	0.33532	Satb2	C66-35: Lef1.GABA-1	0.00665812
0.00804771	0.428465	Chat	C66-35: Lef1.GABA-1	0.0080155
0.00059776	0.0413052	Irx5	C66-44: Nkx2-4.GABA-3	0.000597582
0.0136159	0.578273	Nxph4	C66-44: Nkx2-4.GABA-3	0.0135241
2.23981	28.8724	Trh	C66-44: Nkx2-4.GABA-3	1.17551
0.282707	9.95456	Tent5a	C66-44: Nkx2-4.GABA-3	0.248973
0.00175171	0.0413052	Samd3	C66-44: Nkx2-4.GABA-3	0.00175017
0.00861611	0.454358	Foxb1	C66-44: Nkx2-4.GABA-3	0.00857921
0.00210938	0.123916	Lmx1a	C66-44: Nkx2-4.GABA-3	0.00210716
0.00143846	0.0826105	Sln	C66-44: Nkx2-4.GABA-3	0.00143742
0.0207991	1.15655	Fezf1	C66-44: Nkx2-4.GABA-3	0.0205858
0.00444855	0.0826105	Cd40	C66-44: Nkx2-4.GABA-3	0.00443868
0.0237055	1.07394	Gpr149	C66-44: Nkx2-4.GABA-3	0.0234289
0.0353863	1.36307	Vcan	C66-44: Nkx2-4.GABA-3	0.0347746
1.07392	28.005	Tcf4	C66-44: Nkx2-4.GABA-3	0.72944
0.160323	6.3197	Adcyap1	C66-44: Nkx2-4.GABA-3	0.148699
0.0277695	1.32177	Lpar1	C66-44: Nkx2-4.GABA-3	0.0273909
0.0322008	1.40438	Rfx4	C66-44: Nkx2-4.GABA-3	0.0316932
0.469161	16.9765	Pomc	C66-44: Nkx2-4.GABA-3	0.384691
0.0959194	3.01528	Tac2	C66-44: Nkx2-4.GABA-3	0.0915936
0.00200274	0.123916	Bace2	C66-44: Nkx2-4.GABA-3	0.00200073
0.324806	11.6068	Caprin2	C66-44: Nkx2-4.GABA-3	0.281266
1.54232	23.7505	Pmch	C66-44: Nkx2-4.GABA-3	0.933079
0.0655388	2.80876	Prkch	C66-44: Nkx2-4.GABA-3	0.0634805
0.0127994	0.536968	Gnrh1	C66-44: Nkx2-4.GABA-3	0.0127182
0.003566	0.165221	Vipr2	C66-44: Nkx2-4.GABA-3	0.00355966
0.0352943	1.69352	Onecut2	C66-44: Nkx2-4.GABA-3	0.0346858
0.515327	14.5808	Lhx1	C66-44: Nkx2-4.GABA-3	0.415631
0.059886	3.05659	Aldh3b2	C66-44: Nkx2-4.GABA-3	0.0581614
0.133197	5.90665	Tnfrsf12a	C66-44: Nkx2-4.GABA-3	0.125042
0.376602	8.09583	Il1rapl2	C66-44: Nkx2-4.GABA-3	0.319618
0.00762305	0.413052	Lef1	C66-44: Nkx2-4.GABA-3	0.00759414
0.00902692	0.495663	Hmcn1	C66-44: Nkx2-4.GABA-3	0.00898643
0.014889	0.330442	Crh	C66-44: Nkx2-4.GABA-3	0.0147792
0.598342	19.4135	Ppp1r17	C66-44: Nkx2-4.GABA-3	0.468967
0.00878453	0.206526	Lhx6	C66-44: Nkx2-4.GABA-3	0.00874617
0.0201556	0.908715	Hdc	C66-44: Nkx2-4.GABA-3	0.0199552
0.0323486	1.15655	Tbx3	C66-44: Nkx2-4.GABA-3	0.0318364
0.000887521	0.0413052	Lhx8	C66-44: Nkx2-4.GABA-3	0.000887128
0.220827	4.46097	Nts	C66-44: Nkx2-4.GABA-3	0.199529
1.09109	33.2507	Nkx2-4	C66-44: Nkx2-4.GABA-3	0.737686
0.287101	6.93928	Ghrh	C66-44: Nkx2-4.GABA-3	0.252392
0.303335	10.285	Agrp	C66-44: Nkx2-4.GABA-3	0.264927
0.720172	16.7699	Sst	C66-44: Nkx2-4.GABA-3	0.542424
0.0223014	0.619579	Meis2	C66-44: Nkx2-4.GABA-3	0.0220564
0.00321037	0.123916	Satb2	C66-44: Nkx2-4.GABA-3	0.00320523
0.0167107	0.660884	Chat	C66-44: Nkx2-4.GABA-3	0.0165726
0.00282672	0.150376	Irx5	C66-19: Pomc.GLU-5	0.00282273
0.0112623	0.601504	Nxph4	C66-19: Pomc.GLU-5	0.0111994
0.111992	4.38238	Trh	C66-19: Pomc.GLU-5	0.106153
0.507954	16.7991	Tent5a	C66-19: Pomc.GLU-5	0.410754
0.000301506	0.0214823	Samd3	C66-19: Pomc.GLU-5	0.00030146
0.00183028	0.19334	Foxb1	C66-19: Pomc.GLU-5	0.00182861
0.00198672	0.128894	Lmx1a	C66-19: Pomc.GLU-5	0.00198474
0.000562725	0.0644468	Sln	C66-19: Pomc.GLU-5	0.000562567
0.0487799	2.4275	Fezf1	C66-19: Pomc.GLU-5	0.0476275
0.00995291	0.902256	Cd40	C66-19: Pomc.GLU-5	0.0099037
0.132469	6.48765	Gpr149	C66-19: Pomc.GLU-5	0.124401
0.0696775	3.11493	Vcan	C66-19: Pomc.GLU-5	0.0673572
1.83372	50.3759	Tcf4	C66-19: Pomc.GLU-5	1.04159
0.208067	7.60473	Adcyap1	C66-19: Pomc.GLU-5	0.189022
0.0248892	1.31042	Lpar1	C66-19: Pomc.GLU-5	0.0245845
0.0270932	1.65414	Rfx4	C66-19: Pomc.GLU-5	0.0267327
109.171	87.5188	Pomc	C66-19: Pomc.GLU-5	4.70203
0.214418	4.3609	Tac2	C66-19: Pomc.GLU-5	0.194265
0.0146036	0.537057	Bace2	C66-19: Pomc.GLU-5	0.014498
0.322183	14.8657	Caprin2	C66-19: Pomc.GLU-5	0.279284
1.33043	20.8378	Pmch	C66-19: Pomc.GLU-5	0.846054
0.0137023	0.773362	Prkch	C66-19: Pomc.GLU-5	0.0136093
0.00550554	0.386681	Gnrh1	C66-19: Pomc.GLU-5	0.00549044
0.0131565	0.537057	Vipr2	C66-19: Pomc.GLU-5	0.0130707
0.13566	7.00322	Onecut2	C66-19: Pomc.GLU-5	0.127214
0.0180281	0.94522	Lhx1	C66-19: Pomc.GLU-5	0.0178675
0.254323	13.2975	Aldh3b2	C66-19: Pomc.GLU-5	0.226596
0.145446	6.98174	Tnfrsf12a	C66-19: Pomc.GLU-5	0.135794
2.61175	23.7379	Il1rapl2	C66-19: Pomc.GLU-5	1.28419
0.0101768	0.708915	Lef1	C66-19: Pomc.GLU-5	0.0101254
0.0145586	0.75188	Hmcn1	C66-19: Pomc.GLU-5	0.0144537
0.003913	0.171858	Crh	C66-19: Pomc.GLU-5	0.00390537
0.396107	17.014	Ppp1r17	C66-19: Pomc.GLU-5	0.333688
0.00118078	0.107411	Lhx6	C66-19: Pomc.GLU-5	0.00118009
0.0261592	1.46079	Hdc	C66-19: Pomc.GLU-5	0.0258229
1.85633	53.4479	Tbx3	C66-19: Pomc.GLU-5	1.04954
7.3176e-05	0.0214823	Lhx8	C66-19: Pomc.GLU-5	7.31733e-05
0.0962887	3.45865	Nts	C66-19: Pomc.GLU-5	0.0919306
0.0744971	3.88829	Nkx2-4	C66-19: Pomc.GLU-5	0.0718527
0.0603911	2.6638	Ghrh	C66-19: Pomc.GLU-5	0.0586378
0.439751	15.0161	Agrp	C66-19: Pomc.GLU-5	0.36447
1.04925	19.3985	Sst	C66-19: Pomc.GLU-5	0.717473
0.0115096	0.515575	Meis2	C66-19: Pomc.GLU-5	0.0114439
0.00781019	0.580021	Satb2	C66-19: Pomc.GLU-5	0.00777985
0.00109487	0.0644468	Chat	C66-19: Pomc.GLU-5	0.00109427
0.00265087	0.137583	Irx5	C66-36: Hmcn1.GABA-1	0.00264737
0.0174016	0.756707	Nxph4	C66-36: Hmcn1.GABA-1	0.0172519
0.188769	5.1823	Trh	C66-36: Hmcn1.GABA-1	0.172918
0.889625	20.2476	Tent5a	C66-36: Hmcn1.GABA-1	0.636378
0.000358177	0.0229305	Samd3	C66-36: Hmcn1.GABA-1	0.000358113
0.00553965	0.229305	Foxb1	C66-36: Hmcn1.GABA-1	0.00552436
0.00345842	0.160514	Lmx1a	C66-36: Hmcn1.GABA-1	0.00345246
0.00341185	0.206375	Sln	C66-36: Hmcn1.GABA-1	0.00340604
0.0327977	1.42169	Fezf1	C66-36: Hmcn1.GABA-1	0.0322713
0.0202258	0.825499	Cd40	C66-36: Hmcn1.GABA-1	0.020024
0.297975	10.571	Gpr149	C66-36: Hmcn1.GABA-1	0.260805
0.119333	4.97592	Vcan	C66-36: Hmcn1.GABA-1	0.112733
1.06127	24.9255	Tcf4	C66-36: Hmcn1.GABA-1	0.723324
0.294309	8.16327	Adcyap1	C66-36: Hmcn1.GABA-1	0.257977
0.0291732	1.32997	Lpar1	C66-36: Hmcn1.GABA-1	0.0287558
0.0227899	1.19239	Rfx4	C66-36: Hmcn1.GABA-1	0.0225341
0.522623	17.1979	Pomc	C66-36: Hmcn1.GABA-1	0.420434
0.138106	3.96698	Tac2	C66-36: Hmcn1.GABA-1	0.129366
0.00926227	0.43568	Bace2	C66-36: Hmcn1.GABA-1	0.00921963
0.308621	11.9009	Caprin2	C66-36: Hmcn1.GABA-1	0.268974
1.94663	28.1128	Pmch	C66-36: Hmcn1.GABA-1	1.08066
0.00853876	0.412749	Prkch	C66-36: Hmcn1.GABA-1	0.00850252
0.0234046	0.802568	Gnrh1	C66-36: Hmcn1.GABA-1	0.023135
0.021971	0.802568	Vipr2	C66-36: Hmcn1.GABA-1	0.0217331
0.0350742	1.55928	Onecut2	C66-36: Hmcn1.GABA-1	0.0344731
0.0302279	1.3529	Lhx1	C66-36: Hmcn1.GABA-1	0.02978
0.120654	6.07659	Aldh3b2	C66-36: Hmcn1.GABA-1	0.113913
0.130349	4.79248	Tnfrsf12a	C66-36: Hmcn1.GABA-1	0.122526
1.62572	18.1151	Il1rapl2	C66-36: Hmcn1.GABA-1	0.965355
0.175183	4.86127	Lef1	C66-36: Hmcn1.GABA-1	0.161424
0.888109	14.3316	Hmcn1	C66-36: Hmcn1.GABA-1	0.635576
0.0180922	0.481541	Crh	C66-36: Hmcn1.GABA-1	0.0179305
0.381939	10.4105	Ppp1r17	C66-36: Hmcn1.GABA-1	0.323487
0.0063276	0.366888	Lhx6	C66-36: Hmcn1.GABA-1	0.00630767
0.0226137	1.14653	Hdc	C66-36: Hmcn1.GABA-1	0.0223618
0.0251932	1.37583	Tbx3	C66-36: Hmcn1.GABA-1	0.0248811
0.00800566	0.275166	Lhx8	C66-36: Hmcn1.GABA-1	0.00797378
0.817424	12.6347	Nts	C66-36: Hmcn1.GABA-1	0.59742
0.0240687	0.986012	Nkx2-4	C66-36: Hmcn1.GABA-1	0.0237836
0.12205	3.46251	Ghrh	C66-36: Hmcn1.GABA-1	0.115157
0.270206	9.86012	Agrp	C66-36: Hmcn1.GABA-1	0.239179
2.6895	26.6911	Sst	C66-36: Hmcn1.GABA-1	1.30549
0.0506088	1.53634	Meis2	C66-36: Hmcn1.GABA-1	0.0493698
0.00834461	0.412749	Satb2	C66-36: Hmcn1.GABA-1	0.00830998
0.00305041	0.114653	Chat	C66-36: Hmcn1.GABA-1	0.00304576
0.000605274	0.0379507	Irx5	C66-37: Crh.GABA-1	0.000605091
0.017286	0.759013	Nxph4	C66-37: Crh.GABA-1	0.0171383
0.0807618	4.02277	Trh	C66-37: Crh.GABA-1	0.0776662
0.46976	16.3188	Tent5a	C66-37: Crh.GABA-1	0.385099
0.000414399	0.0379507	Samd3	C66-37: Crh.GABA-1	0.000414313
0.00561569	0.265655	Foxb1	C66-37: Crh.GABA-1	0.00559999
0.000932449	0.0379507	Lmx1a	C66-37: Crh.GABA-1	0.000932014
0.000527818	0.0759013	Sln	C66-37: Crh.GABA-1	0.000527679
0.0199927	0.948767	Fezf1	C66-37: Crh.GABA-1	0.0197955
0.0355097	1.93548	Cd40	C66-37: Crh.GABA-1	0.0348937
0.204242	8.6907	Gpr149	C66-37: Crh.GABA-1	0.185851
0.0133097	0.872865	Vcan	C66-37: Crh.GABA-1	0.0132219
0.863249	29.222	Tcf4	C66-37: Crh.GABA-1	0.622322
0.1144	4.40228	Adcyap1	C66-37: Crh.GABA-1	0.108316
0.0304856	2.01139	Lpar1	C66-37: Crh.GABA-1	0.0300301
0.0301532	1.32827	Rfx4	C66-37: Crh.GABA-1	0.0297075
0.388675	16.167	Pomc	C66-37: Crh.GABA-1	0.32835
0.773592	10.4744	Tac2	C66-37: Crh.GABA-1	0.573007
0.0323977	1.82163	Bace2	C66-37: Crh.GABA-1	0.031884
0.350032	14.7249	Caprin2	C66-37: Crh.GABA-1	0.300128
1.85195	37.9127	Pmch	C66-37: Crh.GABA-1	1.048
0.00502743	0.303605	Prkch	C66-37: Crh.GABA-1	0.00501483
0.0118304	0.607211	Gnrh1	C66-37: Crh.GABA-1	0.0117609
0.00230499	0.151803	Vipr2	C66-37: Crh.GABA-1	0.00230234
0.136	6.75522	Onecut2	C66-37: Crh.GABA-1	0.127513
0.175214	7.02087	Lhx1	C66-37: Crh.GABA-1	0.16145
0.342961	13.9658	Aldh3b2	C66-37: Crh.GABA-1	0.294877
0.135228	5.57875	Tnfrsf12a	C66-37: Crh.GABA-1	0.126833
2.38019	24.6679	Il1rapl2	C66-37: Crh.GABA-1	1.21793
0.0166922	0.759013	Lef1	C66-37: Crh.GABA-1	0.0165544
0.0366223	1.36622	Hmcn1	C66-37: Crh.GABA-1	0.0359677
1.35819	15.7116	Crh	C66-37: Crh.GABA-1	0.857893
0.122147	5.65465	Ppp1r17	C66-37: Crh.GABA-1	0.115244
0.018555	0.683112	Lhx6	C66-37: Crh.GABA-1	0.0183849
0.0149433	0.986717	Hdc	C66-37: Crh.GABA-1	0.0148328
0.0109178	0.417457	Tbx3	C66-37: Crh.GABA-1	0.0108586
0.00632567	0.151803	Lhx8	C66-37: Crh.GABA-1	0.00630575
10.5453	45.5787	Nts	C66-37: Crh.GABA-1	2.44628
0.0473052	2.39089	Nkx2-4	C66-37: Crh.GABA-1	0.0462204
0.319627	4.25047	Ghrh	C66-37: Crh.GABA-1	0.277349
0.16743	8.08349	Agrp	C66-37: Crh.GABA-1	0.154805
0.89846	20.4175	Sst	C66-37: Crh.GABA-1	0.641043
0.051415	1.66983	Meis2	C66-37: Crh.GABA-1	0.0501369
0.00820167	0.493359	Satb2	C66-37: Crh.GABA-1	0.00816822
0.044259	2.20114	Chat	C66-37: Crh.GABA-1	0.0433076
0.00325425	0.15415	Irx5	C66-12: Gpr149.GLU-3	0.00324897
0.0259226	1.44284	Nxph4	C66-12: Gpr149.GLU-3	0.0255923
0.113362	5.09311	Trh	C66-12: Gpr149.GLU-3	0.107385
0.16715	7.86164	Tent5a	C66-12: Gpr149.GLU-3	0.154565
0.00470318	0.314465	Samd3	C66-12: Gpr149.GLU-3	0.00469216
0.00363371	0.221976	Foxb1	C66-12: Gpr149.GLU-3	0.00362713
0.00334183	0.234308	Lmx1a	C66-12: Gpr149.GLU-3	0.00333625
0.00034142	0.018498	Sln	C66-12: Gpr149.GLU-3	0.000341362
0.895235	29.122	Fezf1	C66-12: Gpr149.GLU-3	0.639343
0.0290724	1.1777	Cd40	C66-12: Gpr149.GLU-3	0.0286578
1.5299	48.0577	Gpr149	C66-12: Gpr149.GLU-3	0.928181
0.0903624	4.60599	Vcan	C66-12: Gpr149.GLU-3	0.0865102
0.676372	27.155	Tcf4	C66-12: Gpr149.GLU-3	0.516632
1.7189	44.7527	Adcyap1	C66-12: Gpr149.GLU-3	1.00023
0.0248385	1.42434	Lpar1	C66-12: Gpr149.GLU-3	0.024535
0.035609	2.05944	Rfx4	C66-12: Gpr149.GLU-3	0.0349896
0.579772	21.4268	Pomc	C66-12: Gpr149.GLU-3	0.45728
0.430259	5.7837	Tac2	C66-12: Gpr149.GLU-3	0.357856
0.00735521	0.474781	Bace2	C66-12: Gpr149.GLU-3	0.00732829
0.134018	6.73326	Caprin2	C66-12: Gpr149.GLU-3	0.125767
1.6285	30.8238	Pmch	C66-12: Gpr149.GLU-3	0.966414
0.0141711	1.06055	Prkch	C66-12: Gpr149.GLU-3	0.0140716
0.0168268	0.900234	Gnrh1	C66-12: Gpr149.GLU-3	0.0166868
0.00546797	0.363793	Vipr2	C66-12: Gpr149.GLU-3	0.00545307
0.0521431	2.70687	Onecut2	C66-12: Gpr149.GLU-3	0.0508291
0.0193842	1.30719	Lhx1	C66-12: Gpr149.GLU-3	0.0191988
0.197122	12.0113	Aldh3b2	C66-12: Gpr149.GLU-3	0.17992
0.0990635	5.56789	Tnfrsf12a	C66-12: Gpr149.GLU-3	0.0944585
0.337595	10.3219	Il1rapl2	C66-12: Gpr149.GLU-3	0.290873
0.00967044	0.610433	Lef1	C66-12: Gpr149.GLU-3	0.00962398
0.0129695	0.684425	Hmcn1	C66-12: Gpr149.GLU-3	0.0128861
0.0125762	0.376125	Crh	C66-12: Gpr149.GLU-3	0.0124978
0.0829653	5.14243	Ppp1r17	C66-12: Gpr149.GLU-3	0.0797029
0.00103094	0.0801578	Lhx6	C66-12: Gpr149.GLU-3	0.00103041
0.0981611	4.90813	Hdc	C66-12: Gpr149.GLU-3	0.0936371
0.0472991	2.57122	Tbx3	C66-12: Gpr149.GLU-3	0.0462146
0.000560885	0.0308299	Lhx8	C66-12: Gpr149.GLU-3	0.000560727
0.172667	5.58022	Nts	C66-12: Gpr149.GLU-3	0.15928
0.0653036	4.2237	Nkx2-4	C66-12: Gpr149.GLU-3	0.0632598
0.0842675	3.79825	Ghrh	C66-12: Gpr149.GLU-3	0.0809047
0.256665	12.7328	Agrp	C66-12: Gpr149.GLU-3	0.228461
1.0603	26.2239	Sst	C66-12: Gpr149.GLU-3	0.722853
0.0211806	0.715255	Meis2	C66-12: Gpr149.GLU-3	0.0209594
0.164061	7.93563	Satb2	C66-12: Gpr149.GLU-3	0.151915
0.00254229	0.160316	Chat	C66-12: Gpr149.GLU-3	0.00253906
0.00797234	0.199124	Irx5	C66-45: Ghrh.GABA-3	0.00794073
0.00920168	0.477897	Nxph4	C66-45: Ghrh.GABA-3	0.00915961
0.252616	8.3632	Trh	C66-45: Ghrh.GABA-3	0.225234
0.648012	19.0362	Tent5a	C66-45: Ghrh.GABA-3	0.49957
0.00459824	0.0796495	Samd3	C66-45: Ghrh.GABA-3	0.0045877
0.00544299	0.238949	Foxb1	C66-45: Ghrh.GABA-3	0.00542823
0.0016353	0.0796495	Lmx1a	C66-45: Ghrh.GABA-3	0.00163396
0	0	Sln	C66-45: Ghrh.GABA-3	0
0.042244	2.90721	Fezf1	C66-45: Ghrh.GABA-3	0.0413761
0.0119522	0.597372	Cd40	C66-45: Ghrh.GABA-3	0.0118814
0.0426703	1.87176	Gpr149	C66-45: Ghrh.GABA-3	0.041785
0.0499355	2.30984	Vcan	C66-45: Ghrh.GABA-3	0.0487288
1.04865	34.3688	Tcf4	C66-45: Ghrh.GABA-3	0.717182
0.0640285	3.34528	Adcyap1	C66-45: Ghrh.GABA-3	0.0620622
0.111252	5.89407	Lpar1	C66-45: Ghrh.GABA-3	0.105487
0.0353229	1.71247	Rfx4	C66-45: Ghrh.GABA-3	0.0347134
0.688295	23.3771	Pomc	C66-45: Ghrh.GABA-3	0.523719
0.126764	3.90283	Tac2	C66-45: Ghrh.GABA-3	0.11935
0.12016	6.37196	Bace2	C66-45: Ghrh.GABA-3	0.113472
0.225906	9.4783	Caprin2	C66-45: Ghrh.GABA-3	0.20368
1.30074	22.262	Pmch	C66-45: Ghrh.GABA-3	0.833232
0.0089627	0.517722	Prkch	C66-45: Ghrh.GABA-3	0.00892277
0.00640355	0.318598	Gnrh1	C66-45: Ghrh.GABA-3	0.00638314
0.00736463	0.358423	Vipr2	C66-45: Ghrh.GABA-3	0.00733764
0.263821	12.3059	Onecut2	C66-45: Ghrh.GABA-3	0.23414
0.0182205	0.83632	Lhx1	C66-45: Ghrh.GABA-3	0.0180565
0.142518	8.12425	Aldh3b2	C66-45: Ghrh.GABA-3	0.133234
0.177156	7.00916	Tnfrsf12a	C66-45: Ghrh.GABA-3	0.163101
0.644696	15.5715	Il1rapl2	C66-45: Ghrh.GABA-3	0.497555
0.0168906	0.756671	Lef1	C66-45: Ghrh.GABA-3	0.0167495
0.0146388	0.557547	Hmcn1	C66-45: Ghrh.GABA-3	0.0145327
0.00532496	0.278773	Crh	C66-45: Ghrh.GABA-3	0.00531083
0.327823	15.1732	Ppp1r17	C66-45: Ghrh.GABA-3	0.283541
0.00152367	0.119474	Lhx6	C66-45: Ghrh.GABA-3	0.00152251
0.0147313	0.796495	Hdc	C66-45: Ghrh.GABA-3	0.0146238
0.0372247	1.91159	Tbx3	C66-45: Ghrh.GABA-3	0.0365486
0	0	Lhx8	C66-45: Ghrh.GABA-3	0
0.404708	7.52688	Nts	C66-45: Ghrh.GABA-3	0.339829
0.0532607	2.27001	Nkx2-4	C66-45: Ghrh.GABA-3	0.0518907
42.8758	79.3309	Ghrh	C66-45: Ghrh.GABA-3	3.78136
0.419692	14.9343	Agrp	C66-45: Ghrh.GABA-3	0.35044
0.879769	18.1999	Sst	C66-45: Ghrh.GABA-3	0.631149
0.0148472	0.637196	Meis2	C66-45: Ghrh.GABA-3	0.014738
0.0110083	0.756671	Satb2	C66-45: Ghrh.GABA-3	0.0109482
0.336075	14.4564	Chat	C66-45: Ghrh.GABA-3	0.289736
0.00854	0.308099	Irx5	C66-38: Ppp1r17.GABA-1	0.00850374
0.0347626	1.05634	Nxph4	C66-38: Ppp1r17.GABA-1	0.034172
0.194988	4.70951	Trh	C66-38: Ppp1r17.GABA-1	0.178136
0.238098	5.58979	Tent5a	C66-38: Ppp1r17.GABA-1	0.213576
0	0	Samd3	C66-38: Ppp1r17.GABA-1	0
0.0208915	0.528169	Foxb1	C66-38: Ppp1r17.GABA-1	0.0206763
0.00293371	0.132042	Lmx1a	C66-38: Ppp1r17.GABA-1	0.00292942
0	0	Sln	C66-38: Ppp1r17.GABA-1	0
0.0364521	0.96831	Fezf1	C66-38: Ppp1r17.GABA-1	0.0358034
0.00275716	0.0880282	Cd40	C66-38: Ppp1r17.GABA-1	0.00275337
0.0334507	1.10035	Gpr149	C66-38: Ppp1r17.GABA-1	0.0329034
0.0543292	1.62852	Vcan	C66-38: Ppp1r17.GABA-1	0.0529048
5.59127	66.1532	Tcf4	C66-38: Ppp1r17.GABA-1	1.88575
0.153469	4.40141	Adcyap1	C66-38: Ppp1r17.GABA-1	0.142774
0.0239641	0.792254	Lpar1	C66-38: Ppp1r17.GABA-1	0.0236814
0.0427339	1.36444	Rfx4	C66-38: Ppp1r17.GABA-1	0.041846
0.554723	12.9842	Pomc	C66-38: Ppp1r17.GABA-1	0.441297
0.142302	3.60915	Tac2	C66-38: Ppp1r17.GABA-1	0.133045
0.00969687	0.264085	Bace2	C66-38: Ppp1r17.GABA-1	0.00965016
0.351583	9.6831	Caprin2	C66-38: Ppp1r17.GABA-1	0.301277
2.14686	23.9437	Pmch	C66-38: Ppp1r17.GABA-1	1.1464
0.0222363	0.748239	Prkch	C66-38: Ppp1r17.GABA-1	0.0219927
0.00926986	0.264085	Gnrh1	C66-38: Ppp1r17.GABA-1	0.00922716
0.0659075	2.02465	Vipr2	C66-38: Ppp1r17.GABA-1	0.0638265
0.0227448	0.748239	Onecut2	C66-38: Ppp1r17.GABA-1	0.02249
0.238964	6.29401	Lhx1	C66-38: Ppp1r17.GABA-1	0.214276
0.0660663	1.80458	Aldh3b2	C66-38: Ppp1r17.GABA-1	0.0639755
0.247188	4.97359	Tnfrsf12a	C66-38: Ppp1r17.GABA-1	0.220891
0.745241	9.375	Il1rapl2	C66-38: Ppp1r17.GABA-1	0.556893
0.0292372	1.01232	Lef1	C66-38: Ppp1r17.GABA-1	0.0288179
0.0079422	0.396127	Hmcn1	C66-38: Ppp1r17.GABA-1	0.00791082
0.0356029	0.704225	Crh	C66-38: Ppp1r17.GABA-1	0.0349838
5.50321	62.632	Ppp1r17	C66-38: Ppp1r17.GABA-1	1.8723
0.00685795	0.22007	Lhx6	C66-38: Ppp1r17.GABA-1	0.00683454
0.0340391	1.18838	Hdc	C66-38: Ppp1r17.GABA-1	0.0334726
0.0528522	1.49648	Tbx3	C66-38: Ppp1r17.GABA-1	0.0515028
0.00150733	0.0440141	Lhx8	C66-38: Ppp1r17.GABA-1	0.0015062
0.169942	4.0493	Nts	C66-38: Ppp1r17.GABA-1	0.156954
0.553378	14.7447	Nkx2-4	C66-38: Ppp1r17.GABA-1	0.440432
0.0833147	2.42077	Ghrh	C66-38: Ppp1r17.GABA-1	0.0800255
0.29308	7.48239	Agrp	C66-38: Ppp1r17.GABA-1	0.257027
0.675759	14.5246	Sst	C66-38: Ppp1r17.GABA-1	0.516266
0.0443033	0.96831	Meis2	C66-38: Ppp1r17.GABA-1	0.0433499
0.00916894	0.396127	Satb2	C66-38: Ppp1r17.GABA-1	0.00912716
0.00337674	0.132042	Chat	C66-38: Ppp1r17.GABA-1	0.00337105
0.0034916	0.209764	Irx5	C66-46: Agrp.GABA-4	0.00348552
0.0106349	0.457666	Nxph4	C66-46: Agrp.GABA-4	0.0105787
0.0721992	2.72693	Trh	C66-46: Agrp.GABA-4	0.0697118
1.52676	35.2212	Tent5a	C66-46: Agrp.GABA-4	0.926938
0.000300874	0.0190694	Samd3	C66-46: Agrp.GABA-4	0.000300829
0.00489732	0.266972	Foxb1	C66-46: Agrp.GABA-4	0.00488537
0.00186819	0.114416	Lmx1a	C66-46: Agrp.GABA-4	0.00186645
0.000995672	0.0572082	Sln	C66-46: Agrp.GABA-4	0.000995177
0.0193233	0.915332	Fezf1	C66-46: Agrp.GABA-4	0.019139
0.00225052	0.152555	Cd40	C66-46: Agrp.GABA-4	0.00224799
0.01627	0.896262	Gpr149	C66-46: Agrp.GABA-4	0.0161391
0.0353519	1.69718	Vcan	C66-46: Agrp.GABA-4	0.0347413
2.3207	50.3814	Tcf4	C66-46: Agrp.GABA-4	1.20017
0.149112	4.74828	Adcyap1	C66-46: Agrp.GABA-4	0.13899
0.0142328	0.629291	Lpar1	C66-46: Agrp.GABA-4	0.0141324
0.0388722	1.54462	Rfx4	C66-46: Agrp.GABA-4	0.0381357
0.865162	24.3326	Pomc	C66-46: Agrp.GABA-4	0.623348
0.0899038	3.2418	Tac2	C66-46: Agrp.GABA-4	0.0860894
0.0147447	0.629291	Bace2	C66-46: Agrp.GABA-4	0.0146371
0.270545	10.3356	Caprin2	C66-46: Agrp.GABA-4	0.239446
0.99418	15.8085	Pmch	C66-46: Agrp.GABA-4	0.690233
0.0123587	0.419527	Prkch	C66-46: Agrp.GABA-4	0.0122829
0.00902679	0.495805	Gnrh1	C66-46: Agrp.GABA-4	0.0089863
0.00880545	0.343249	Vipr2	C66-46: Agrp.GABA-4	0.0087669
0.0413713	1.73532	Onecut2	C66-46: Agrp.GABA-4	0.0405384
0.0200247	0.858124	Lhx1	C66-46: Agrp.GABA-4	0.0198268
0.108282	5.20595	Aldh3b2	C66-46: Agrp.GABA-4	0.102811
0.344598	10.7361	Tnfrsf12a	C66-46: Agrp.GABA-4	0.296095
0.239631	4.15713	Il1rapl2	C66-46: Agrp.GABA-4	0.214814
0.0129314	0.705568	Lef1	C66-46: Agrp.GABA-4	0.0128486
0.233043	6.17849	Hmcn1	C66-46: Agrp.GABA-4	0.209485
0.0154732	0.362319	Crh	C66-46: Agrp.GABA-4	0.0153547
0.155983	6.82685	Ppp1r17	C66-46: Agrp.GABA-4	0.144951
0.00449314	0.133486	Lhx6	C66-46: Agrp.GABA-4	0.00448308
0.0161304	0.819985	Hdc	C66-46: Agrp.GABA-4	0.0160017
1.34023	38.2532	Tbx3	C66-46: Agrp.GABA-4	0.850249
0.00333045	0.0762777	Lhx8	C66-46: Agrp.GABA-4	0.00332491
0.379699	4.88177	Nts	C66-46: Agrp.GABA-4	0.321865
0.0442842	2.0595	Nkx2-4	C66-46: Agrp.GABA-4	0.0433317
0.0687425	3.01297	Ghrh	C66-46: Agrp.GABA-4	0.0664828
58.766	94.8322	Agrp	C66-46: Agrp.GABA-4	4.09044
9.80317	34.1342	Sst	C66-46: Agrp.GABA-4	2.37984
0.00528338	0.286041	Meis2	C66-46: Agrp.GABA-4	0.00526947
0.00509771	0.32418	Satb2	C66-46: Agrp.GABA-4	0.00508476
0.00901804	0.286041	Chat	C66-46: Agrp.GABA-4	0.00897762
0.00204858	0.0730523	Irx5	C66-29: Vipr2.GABA-2	0.00204649
0.00161545	0.0687551	Nxph4	C66-29: Vipr2.GABA-2	0.00161415
0.045719	1.97671	Trh	C66-29: Vipr2.GABA-2	0.0447047
0.105683	3.99209	Tent5a	C66-29: Vipr2.GABA-2	0.100463
0.000592677	0.0300804	Samd3	C66-29: Vipr2.GABA-2	0.000592501
0.00191419	0.0644579	Foxb1	C66-29: Vipr2.GABA-2	0.00191236
0.00146113	0.0386747	Lmx1a	C66-29: Vipr2.GABA-2	0.00146006
0.000784389	0.0429719	Sln	C66-29: Vipr2.GABA-2	0.000784081
0.00409839	0.146105	Fezf1	C66-29: Vipr2.GABA-2	0.00409002
0.0012651	0.0558635	Cd40	C66-29: Vipr2.GABA-2	0.0012643
0.00513666	0.141807	Gpr149	C66-29: Vipr2.GABA-2	0.00512352
0.0146209	0.468394	Vcan	C66-29: Vipr2.GABA-2	0.014515
0.496283	16.4969	Tcf4	C66-29: Vipr2.GABA-2	0.402984
0.129496	4.22414	Adcyap1	C66-29: Vipr2.GABA-2	0.121772
0.0278377	1.01843	Lpar1	C66-29: Vipr2.GABA-2	0.0274573
0.0305428	1.36221	Rfx4	C66-29: Vipr2.GABA-2	0.0300856
0.310113	12.1439	Pomc	C66-29: Vipr2.GABA-2	0.270113
0.0259084	0.936788	Tac2	C66-29: Vipr2.GABA-2	0.0255784
0.00305837	0.120321	Bace2	C66-29: Vipr2.GABA-2	0.0030537
0.120793	4.15539	Caprin2	C66-29: Vipr2.GABA-2	0.114036
0.211697	2.41073	Pmch	C66-29: Vipr2.GABA-2	0.192022
0.00274242	0.116024	Prkch	C66-29: Vipr2.GABA-2	0.00273867
0.00663538	0.32229	Gnrh1	C66-29: Vipr2.GABA-2	0.00661346
1.38601	34.8717	Vipr2	C66-29: Vipr2.GABA-2	0.869621
0.0773021	2.96506	Onecut2	C66-29: Vipr2.GABA-2	0.0744598
1.20353	27.3044	Lhx1	C66-29: Vipr2.GABA-2	0.790061
0.00304568	0.13751	Aldh3b2	C66-29: Vipr2.GABA-2	0.00304105
0.154474	5.84418	Tnfrsf12a	C66-29: Vipr2.GABA-2	0.143645
0.026515	0.62739	Il1rapl2	C66-29: Vipr2.GABA-2	0.0261695
0.00393777	0.116024	Lef1	C66-29: Vipr2.GABA-2	0.00393003
0.00620021	0.133213	Hmcn1	C66-29: Vipr2.GABA-2	0.00618107
0.00281751	0.171888	Crh	C66-29: Vipr2.GABA-2	0.00281354
2.13417	43.7068	Ppp1r17	C66-29: Vipr2.GABA-2	1.14236
0.00210465	0.0601607	Lhx6	C66-29: Vipr2.GABA-2	0.00210243
0.332647	12.7197	Hdc	C66-29: Vipr2.GABA-2	0.287167
0.00602158	0.158996	Tbx3	C66-29: Vipr2.GABA-2	0.00600352
0.00173822	0.0687551	Lhx8	C66-29: Vipr2.GABA-2	0.00173671
0.107779	3.17563	Nts	C66-29: Vipr2.GABA-2	0.102357
0.00404839	0.120321	Nkx2-4	C66-29: Vipr2.GABA-2	0.00404022
0.0311666	1.50402	Ghrh	C66-29: Vipr2.GABA-2	0.0306907
0.0680666	3.02952	Agrp	C66-29: Vipr2.GABA-2	0.0658501
0.174248	6.7337	Sst	C66-29: Vipr2.GABA-2	0.160628
0.00691819	0.266426	Meis2	C66-29: Vipr2.GABA-2	0.00689437
0.00365589	0.0859439	Satb2	C66-29: Vipr2.GABA-2	0.00364922
0.00126898	0.021486	Chat	C66-29: Vipr2.GABA-2	0.00126818
0.00306882	0.118243	Irx5	C66-30: Onecut2.GABA-2	0.00306412
0.0130651	0.625	Nxph4	C66-30: Onecut2.GABA-2	0.0129804
0.128297	5.30405	Trh	C66-30: Onecut2.GABA-2	0.120709
0.154211	5.59122	Tent5a	C66-30: Onecut2.GABA-2	0.143417
0.00109273	0.0675676	Samd3	C66-30: Onecut2.GABA-2	0.00109214
0.00362999	0.287162	Foxb1	C66-30: Onecut2.GABA-2	0.00362342
0.00197632	0.152027	Lmx1a	C66-30: Onecut2.GABA-2	0.00197437
0.00505598	0.371622	Sln	C66-30: Onecut2.GABA-2	0.00504324
0.0420832	2.06081	Fezf1	C66-30: Onecut2.GABA-2	0.0412218
0.0082231	0.489865	Cd40	C66-30: Onecut2.GABA-2	0.00818947
0.17786	7.21284	Gpr149	C66-30: Onecut2.GABA-2	0.163699
0.0396448	1.79054	Vcan	C66-30: Onecut2.GABA-2	0.0388791
0.825231	29.3074	Tcf4	C66-30: Onecut2.GABA-2	0.601706
0.0765084	3.22635	Adcyap1	C66-30: Onecut2.GABA-2	0.0737228
0.0307215	1.63851	Lpar1	C66-30: Onecut2.GABA-2	0.0302591
0.0281099	1.48649	Rfx4	C66-30: Onecut2.GABA-2	0.0277221
0.464547	18.2264	Pomc	C66-30: Onecut2.GABA-2	0.381546
0.20959	5.05068	Tac2	C66-30: Onecut2.GABA-2	0.190282
0.00801609	0.320946	Bace2	C66-30: Onecut2.GABA-2	0.00798413
0.292826	12.8378	Caprin2	C66-30: Onecut2.GABA-2	0.25683
1.33115	24.375	Pmch	C66-30: Onecut2.GABA-2	0.846362
0.0169498	1.16554	Prkch	C66-30: Onecut2.GABA-2	0.0168078
0.024333	0.929054	Gnrh1	C66-30: Onecut2.GABA-2	0.0240417
0.0213669	0.97973	Vipr2	C66-30: Onecut2.GABA-2	0.0211419
2.26292	54.3243	Onecut2	C66-30: Onecut2.GABA-2	1.18262
0.489062	15.9459	Lhx1	C66-30: Onecut2.GABA-2	0.398147
0.0153964	1.08108	Aldh3b2	C66-30: Onecut2.GABA-2	0.0152791
0.0932234	4.83108	Tnfrsf12a	C66-30: Onecut2.GABA-2	0.0891306
0.124147	5.25338	Il1rapl2	C66-30: Onecut2.GABA-2	0.117025
0.0113863	0.591216	Lef1	C66-30: Onecut2.GABA-2	0.011322
0.062921	2.01014	Hmcn1	C66-30: Onecut2.GABA-2	0.0610208
0.00794421	0.304054	Crh	C66-30: Onecut2.GABA-2	0.00791282
0.0504931	2.39865	Ppp1r17	C66-30: Onecut2.GABA-2	0.0492597
0.00582294	0.236486	Lhx6	C66-30: Onecut2.GABA-2	0.00580606
0.0210914	1.33446	Hdc	C66-30: Onecut2.GABA-2	0.0208721
0.00539019	0.27027	Tbx3	C66-30: Onecut2.GABA-2	0.00537572
0.0188356	0.574324	Lhx8	C66-30: Onecut2.GABA-2	0.0186604
0.332133	8.76689	Nts	C66-30: Onecut2.GABA-2	0.286781
0.00909413	0.405405	Nkx2-4	C66-30: Onecut2.GABA-2	0.00905303
0.116182	5.37162	Ghrh	C66-30: Onecut2.GABA-2	0.109914
0.188087	9.39189	Agrp	C66-30: Onecut2.GABA-2	0.172344
1.167	22.9561	Sst	C66-30: Onecut2.GABA-2	0.773345
0.107324	2.36486	Meis2	C66-30: Onecut2.GABA-2	0.101946
0.0088846	0.506757	Satb2	C66-30: Onecut2.GABA-2	0.00884536
0.00337317	0.168919	Chat	C66-30: Onecut2.GABA-2	0.00336749
0.0018587	0.0797721	Irx5	C66-48: Meis2.GABA-5	0.00185698
0.00777776	0.353276	Nxph4	C66-48: Meis2.GABA-5	0.00774767
0.128414	5.96011	Trh	C66-48: Meis2.GABA-5	0.120813
0.133452	4.78632	Tent5a	C66-48: Meis2.GABA-5	0.125268
0.00416256	0.273504	Samd3	C66-48: Meis2.GABA-5	0.00415392
0.0036256	0.205128	Foxb1	C66-48: Meis2.GABA-5	0.00361905
0.00201703	0.125356	Lmx1a	C66-48: Meis2.GABA-5	0.002015
0.0224608	0.683761	Sln	C66-48: Meis2.GABA-5	0.0222122
0.0280539	1.12821	Fezf1	C66-48: Meis2.GABA-5	0.0276676
0.00295286	0.159544	Cd40	C66-48: Meis2.GABA-5	0.00294851
0.221577	9.24217	Gpr149	C66-48: Meis2.GABA-5	0.200142
0.184037	6.68946	Vcan	C66-48: Meis2.GABA-5	0.16893
0.84998	23.9544	Tcf4	C66-48: Meis2.GABA-5	0.615175
0.061349	2.34758	Adcyap1	C66-48: Meis2.GABA-5	0.0595407
0.0519951	2.39316	Lpar1	C66-48: Meis2.GABA-5	0.0506885
0.0341985	1.7094	Rfx4	C66-48: Meis2.GABA-5	0.0336267
0.246229	10.3932	Pomc	C66-48: Meis2.GABA-5	0.220122
0.327724	5.75499	Tac2	C66-48: Meis2.GABA-5	0.283466
0.0219192	1.29915	Bace2	C66-48: Meis2.GABA-5	0.0216824
0.116971	5.73219	Caprin2	C66-48: Meis2.GABA-5	0.11062
0.517982	9.92593	Pmch	C66-48: Meis2.GABA-5	0.417382
0.217377	9.27635	Prkch	C66-48: Meis2.GABA-5	0.196698
0.0205258	1.07123	Gnrh1	C66-48: Meis2.GABA-5	0.020318
0.00547755	0.353276	Vipr2	C66-48: Meis2.GABA-5	0.00546261
0.0462207	2.46154	Onecut2	C66-48: Meis2.GABA-5	0.0451843
0.0142559	0.672365	Lhx1	C66-48: Meis2.GABA-5	0.0141552
0.0916217	4.53561	Aldh3b2	C66-48: Meis2.GABA-5	0.0876644
0.0923	4.90028	Tnfrsf12a	C66-48: Meis2.GABA-5	0.0882856
1.57074	14.906	Il1rapl2	C66-48: Meis2.GABA-5	0.944194
0.00629172	0.353276	Lef1	C66-48: Meis2.GABA-5	0.006272
0.00769734	0.421652	Hmcn1	C66-48: Meis2.GABA-5	0.00766787
0.349157	5.25356	Crh	C66-48: Meis2.GABA-5	0.29948
0.02958	1.53846	Ppp1r17	C66-48: Meis2.GABA-5	0.029151
0.0121682	0.547009	Lhx6	C66-48: Meis2.GABA-5	0.0120947
0.0120177	0.706553	Hdc	C66-48: Meis2.GABA-5	0.011946
0.0115679	0.592593	Tbx3	C66-48: Meis2.GABA-5	0.0115015
0.0153428	0.786325	Lhx8	C66-48: Meis2.GABA-5	0.0152263
2.17238	23.1339	Nts	C66-48: Meis2.GABA-5	1.15448
0.00553701	0.262108	Nkx2-4	C66-48: Meis2.GABA-5	0.00552173
0.0287873	1.53846	Ghrh	C66-48: Meis2.GABA-5	0.0283807
0.0792216	3.80627	Agrp	C66-48: Meis2.GABA-5	0.0762401
7.34352	35.396	Sst	C66-48: Meis2.GABA-5	2.12149
5.37486	57.9943	Meis2	C66-48: Meis2.GABA-5	1.85236
0.00384759	0.2849	Satb2	C66-48: Meis2.GABA-5	0.00384021
0.00148303	0.0683761	Chat	C66-48: Meis2.GABA-5	0.00148193
0.00522279	0.113307	Irx5	C66-31: Lhx1.GABA-2	0.0052092
0.00350241	0.113307	Nxph4	C66-31: Lhx1.GABA-2	0.00349629
0.0799196	2.42981	Trh	C66-31: Lhx1.GABA-2	0.0768866
0.254698	8.42251	Tent5a	C66-31: Lhx1.GABA-2	0.226895
0.000404814	0.0125897	Samd3	C66-31: Lhx1.GABA-2	0.000404732
0.000901734	0.0251794	Foxb1	C66-31: Lhx1.GABA-2	0.000901328
0.00115859	0.0629485	Lmx1a	C66-31: Lhx1.GABA-2	0.00115791
0.00121409	0.0377691	Sln	C66-31: Lhx1.GABA-2	0.00121336
0.0104563	0.40287	Fezf1	C66-31: Lhx1.GABA-2	0.010402
0.00246272	0.113307	Cd40	C66-31: Lhx1.GABA-2	0.00245969
0.0173085	0.566537	Gpr149	C66-31: Lhx1.GABA-2	0.0171604
0.0316819	0.931638	Vcan	C66-31: Lhx1.GABA-2	0.0311903
0.307755	10.2102	Tcf4	C66-31: Lhx1.GABA-2	0.268312
0.0753523	2.0773	Adcyap1	C66-31: Lhx1.GABA-2	0.0726484
0.100781	3.80209	Lpar1	C66-31: Lhx1.GABA-2	0.0960203
0.0214607	0.742792	Rfx4	C66-31: Lhx1.GABA-2	0.0212337
0.273635	9.26602	Pomc	C66-31: Lhx1.GABA-2	0.241875
0.846576	8.81279	Tac2	C66-31: Lhx1.GABA-2	0.613333
0.0023954	0.100718	Bace2	C66-31: Lhx1.GABA-2	0.00239253
0.123406	3.97835	Caprin2	C66-31: Lhx1.GABA-2	0.116365
0.472658	6.4837	Pmch	C66-31: Lhx1.GABA-2	0.387069
0.014668	0.591716	Prkch	C66-31: Lhx1.GABA-2	0.0145614
0.0104235	0.327332	Gnrh1	C66-31: Lhx1.GABA-2	0.0103695
0.37258	8.8002	Vipr2	C66-31: Lhx1.GABA-2	0.316693
0.143746	5.04847	Onecut2	C66-31: Lhx1.GABA-2	0.134309
3.49407	56.0997	Lhx1	C66-31: Lhx1.GABA-2	1.50276
0.0151519	0.679844	Aldh3b2	C66-31: Lhx1.GABA-2	0.0150382
0.135041	4.38122	Tnfrsf12a	C66-31: Lhx1.GABA-2	0.126668
0.0915726	1.8381	Il1rapl2	C66-31: Lhx1.GABA-2	0.0876194
0.00176087	0.0629485	Lef1	C66-31: Lhx1.GABA-2	0.00175932
0.0633201	0.579126	Hmcn1	C66-31: Lhx1.GABA-2	0.0613961
0.00824315	0.176256	Crh	C66-31: Lhx1.GABA-2	0.00820937
0.512874	14.7425	Ppp1r17	C66-31: Lhx1.GABA-2	0.414011
0.00621113	0.163666	Lhx6	C66-31: Lhx1.GABA-2	0.00619192
0.0796854	2.32909	Hdc	C66-31: Lhx1.GABA-2	0.0766697
0.00871934	0.239204	Tbx3	C66-31: Lhx1.GABA-2	0.00868155
0.0133934	0.390281	Lhx8	C66-31: Lhx1.GABA-2	0.0133045
0.190731	4.59524	Nts	C66-31: Lhx1.GABA-2	0.174567
0.00494635	0.163666	Nkx2-4	C66-31: Lhx1.GABA-2	0.00493416
0.039534	1.49817	Ghrh	C66-31: Lhx1.GABA-2	0.0387725
0.0982897	3.5503	Agrp	C66-31: Lhx1.GABA-2	0.0937542
3.94511	13.8613	Sst	C66-31: Lhx1.GABA-2	1.5984
0.0324185	0.566537	Meis2	C66-31: Lhx1.GABA-2	0.0319041
0.00413029	0.151076	Satb2	C66-31: Lhx1.GABA-2	0.00412179
0.00101052	0.0503588	Chat	C66-31: Lhx1.GABA-2	0.00101001
0.00235608	0.14918	Irx5	C66-13: Vcan.GLU-3	0.00235331
0.014086	0.696171	Nxph4	C66-13: Vcan.GLU-3	0.0139877
0.101884	4.1273	Trh	C66-13: Vcan.GLU-3	0.0970211
0.630636	20.3381	Tent5a	C66-13: Vcan.GLU-3	0.48897
0.0198442	0.944804	Samd3	C66-13: Vcan.GLU-3	0.0196499
0.00310271	0.14918	Foxb1	C66-13: Vcan.GLU-3	0.00309791
0.00590333	0.198906	Lmx1a	C66-13: Vcan.GLU-3	0.00588597
0	0	Sln	C66-13: Vcan.GLU-3	0
0.127182	5.32074	Fezf1	C66-13: Vcan.GLU-3	0.119721
0.0162551	0.596718	Cd40	C66-13: Vcan.GLU-3	0.0161244
1.07833	37.1457	Gpr149	C66-13: Vcan.GLU-3	0.731565
1.33616	38.8861	Vcan	C66-13: Vcan.GLU-3	0.848509
1.06528	29.7364	Tcf4	C66-13: Vcan.GLU-3	0.725267
3.36038	55.5942	Adcyap1	C66-13: Vcan.GLU-3	1.47256
0.0985378	4.27648	Lpar1	C66-13: Vcan.GLU-3	0.09398
0.0353613	1.93933	Rfx4	C66-13: Vcan.GLU-3	0.0347504
0.478235	17.6529	Pomc	C66-13: Vcan.GLU-3	0.390849
0.0763482	3.03332	Tac2	C66-13: Vcan.GLU-3	0.073574
0.0074124	0.348086	Bace2	C66-13: Vcan.GLU-3	0.00738507
0.162817	7.06116	Caprin2	C66-13: Vcan.GLU-3	0.150846
1.74666	27.2999	Pmch	C66-13: Vcan.GLU-3	1.01038
0.0770345	4.47539	Prkch	C66-13: Vcan.GLU-3	0.0742114
0.00790138	0.447539	Gnrh1	C66-13: Vcan.GLU-3	0.00787033
0.038764	1.83988	Vipr2	C66-13: Vcan.GLU-3	0.0380315
0.0457603	2.08851	Onecut2	C66-13: Vcan.GLU-3	0.0447441
0.019268	1.19344	Lhx1	C66-13: Vcan.GLU-3	0.0190848
0.102771	5.32074	Aldh3b2	C66-13: Vcan.GLU-3	0.0978264
0.0785702	3.3814	Tnfrsf12a	C66-13: Vcan.GLU-3	0.0756362
0.252855	9.1994	Il1rapl2	C66-13: Vcan.GLU-3	0.225425
0.0110657	0.596718	Lef1	C66-13: Vcan.GLU-3	0.011005
0.0140362	0.646445	Hmcn1	C66-13: Vcan.GLU-3	0.0139386
0.00285209	0.099453	Crh	C66-13: Vcan.GLU-3	0.00284803
0.0201676	1.14371	Ppp1r17	C66-13: Vcan.GLU-3	0.019967
0	0	Lhx6	C66-13: Vcan.GLU-3	0
0.0239531	1.54152	Hdc	C66-13: Vcan.GLU-3	0.0236707
0.097351	4.67429	Tbx3	C66-13: Vcan.GLU-3	0.0928991
0	0	Lhx8	C66-13: Vcan.GLU-3	0
0.17245	3.92839	Nts	C66-13: Vcan.GLU-3	0.159096
0.0230224	0.895077	Nkx2-4	C66-13: Vcan.GLU-3	0.0227614
0.0693537	3.03332	Ghrh	C66-13: Vcan.GLU-3	0.0670544
0.283899	12.6803	Agrp	C66-13: Vcan.GLU-3	0.249902
1.31248	23.9682	Sst	C66-13: Vcan.GLU-3	0.838321
0.0206172	0.944804	Meis2	C66-13: Vcan.GLU-3	0.0204076
0.0486565	2.38687	Satb2	C66-13: Vcan.GLU-3	0.0475098
0	0	Chat	C66-13: Vcan.GLU-3	0
0.00179406	0.0776699	Irx5	C66-39: Lhx6.GABA-1	0.00179245
0.0732344	2.67961	Nxph4	C66-39: Lhx6.GABA-1	0.0706769
0.729245	12.1553	Trh	C66-39: Lhx6.GABA-1	0.547685
0.264675	8.50485	Tent5a	C66-39: Lhx6.GABA-1	0.234816
0.00195627	0.116505	Samd3	C66-39: Lhx6.GABA-1	0.00195436
0.0045404	0.252427	Foxb1	C66-39: Lhx6.GABA-1	0.00453013
0.0011113	0.038835	Lmx1a	C66-39: Lhx6.GABA-1	0.00111068
0.0163558	0.699029	Sln	C66-39: Lhx6.GABA-1	0.0162235
0.0223413	0.834951	Fezf1	C66-39: Lhx6.GABA-1	0.0220954
0.00962747	0.349515	Cd40	C66-39: Lhx6.GABA-1	0.00958142
0.0462918	2.1165	Gpr149	C66-39: Lhx6.GABA-1	0.0452523
0.0902897	3.59223	Vcan	C66-39: Lhx6.GABA-1	0.0864434
5.98614	72	Tcf4	C66-39: Lhx6.GABA-1	1.94393
0.0875539	3.47573	Adcyap1	C66-39: Lhx6.GABA-1	0.083931
0.0260987	1.16505	Lpar1	C66-39: Lhx6.GABA-1	0.025764
0.0223866	0.990291	Rfx4	C66-39: Lhx6.GABA-1	0.0221397
0.417615	13.4369	Pomc	C66-39: Lhx6.GABA-1	0.348976
1.10237	14.0777	Tac2	C66-39: Lhx6.GABA-1	0.743068
0.0200863	0.932039	Bace2	C66-39: Lhx6.GABA-1	0.0198873
0.323734	11.4757	Caprin2	C66-39: Lhx6.GABA-1	0.280456
1.36861	19.9806	Pmch	C66-39: Lhx6.GABA-1	0.862303
0.0116562	0.543689	Prkch	C66-39: Lhx6.GABA-1	0.0115888
0.0160448	0.776699	Gnrh1	C66-39: Lhx6.GABA-1	0.0159174
0.00600789	0.271845	Vipr2	C66-39: Lhx6.GABA-1	0.00598992
0.0412372	1.57282	Onecut2	C66-39: Lhx6.GABA-1	0.0404096
0.0609157	2.15534	Lhx1	C66-39: Lhx6.GABA-1	0.0591324
0.294363	10.6796	Aldh3b2	C66-39: Lhx6.GABA-1	0.258019
0.0879525	3.47573	Tnfrsf12a	C66-39: Lhx6.GABA-1	0.0842975
0.4908	9.6699	Il1rapl2	C66-39: Lhx6.GABA-1	0.399313
0.0113262	0.485437	Lef1	C66-39: Lhx6.GABA-1	0.0112626
0.0441459	0.990291	Hmcn1	C66-39: Lhx6.GABA-1	0.0431992
0.18191	3.65049	Crh	C66-39: Lhx6.GABA-1	0.167132
0.355987	9.78641	Ppp1r17	C66-39: Lhx6.GABA-1	0.304529
0.654448	19.4175	Lhx6	C66-39: Lhx6.GABA-1	0.503467
0.0213014	0.970874	Hdc	C66-39: Lhx6.GABA-1	0.0210777
0.0729889	2.21359	Tbx3	C66-39: Lhx6.GABA-1	0.0704481
0.196604	5.08738	Lhx8	C66-39: Lhx6.GABA-1	0.179487
0.226892	5.98058	Nts	C66-39: Lhx6.GABA-1	0.204484
0.126308	4.19417	Nkx2-4	C66-39: Lhx6.GABA-1	0.118945
0.0762733	2.64078	Ghrh	C66-39: Lhx6.GABA-1	0.0735044
0.124126	4.62136	Agrp	C66-39: Lhx6.GABA-1	0.117006
3.34524	24.6408	Sst	C66-39: Lhx6.GABA-1	1.46908
0.570992	9.12621	Meis2	C66-39: Lhx6.GABA-1	0.451707
0.0346351	1.39806	Satb2	C66-39: Lhx6.GABA-1	0.0340488
0.00178924	0.038835	Chat	C66-39: Lhx6.GABA-1	0.00178764
0	0	Irx5	C66-5: Tent5a.GLU-2	0
0.32375	9.41358	Nxph4	C66-5: Tent5a.GLU-2	0.280469
4.9051	15.5864	Trh	C66-5: Tent5a.GLU-2	1.77582
2.75983	49.2284	Tent5a	C66-5: Tent5a.GLU-2	1.32437
0.00479505	0.617284	Samd3	C66-5: Tent5a.GLU-2	0.00478359
0	0	Foxb1	C66-5: Tent5a.GLU-2	0
0	0	Lmx1a	C66-5: Tent5a.GLU-2	0
0.00117363	0.154321	Sln	C66-5: Tent5a.GLU-2	0.00117294
0.388586	12.6543	Fezf1	C66-5: Tent5a.GLU-2	0.328286
0.00435566	0.154321	Cd40	C66-5: Tent5a.GLU-2	0.0043462
0.0406813	2.16049	Gpr149	C66-5: Tent5a.GLU-2	0.0398756
0.0878287	2.00617	Vcan	C66-5: Tent5a.GLU-2	0.0841837
2.23042	40.8951	Tcf4	C66-5: Tent5a.GLU-2	1.17261
0.126401	3.54938	Adcyap1	C66-5: Tent5a.GLU-2	0.119028
0.024084	1.69753	Lpar1	C66-5: Tent5a.GLU-2	0.0237986
0.0179929	0.617284	Rfx4	C66-5: Tent5a.GLU-2	0.0178329
0.592792	17.9012	Pomc	C66-5: Tent5a.GLU-2	0.465489
0.133661	3.08642	Tac2	C66-5: Tent5a.GLU-2	0.125452
0	0	Bace2	C66-5: Tent5a.GLU-2	0
0.435332	13.5802	Caprin2	C66-5: Tent5a.GLU-2	0.361396
1.29583	15.2778	Pmch	C66-5: Tent5a.GLU-2	0.831094
0.0118937	0.925926	Prkch	C66-5: Tent5a.GLU-2	0.0118235
0.0102444	0.771605	Gnrh1	C66-5: Tent5a.GLU-2	0.0101922
0.0163457	0.617284	Vipr2	C66-5: Tent5a.GLU-2	0.0162136
0.0451311	1.23457	Onecut2	C66-5: Tent5a.GLU-2	0.0441424
0.0078551	0.308642	Lhx1	C66-5: Tent5a.GLU-2	0.00782441
0.0654981	2.62346	Aldh3b2	C66-5: Tent5a.GLU-2	0.0634424
0.114323	4.93827	Tnfrsf12a	C66-5: Tent5a.GLU-2	0.108247
0.0731577	1.69753	Il1rapl2	C66-5: Tent5a.GLU-2	0.0706055
0.00170407	0.154321	Lef1	C66-5: Tent5a.GLU-2	0.00170262
0.00558123	0.154321	Hmcn1	C66-5: Tent5a.GLU-2	0.00556571
2.20346	17.1296	Crh	C66-5: Tent5a.GLU-2	1.16423
0.973602	21.2963	Ppp1r17	C66-5: Tent5a.GLU-2	0.67986
0.00270075	0.154321	Lhx6	C66-5: Tent5a.GLU-2	0.00269711
0.0211571	1.23457	Hdc	C66-5: Tent5a.GLU-2	0.0209364
0.00911175	0.308642	Tbx3	C66-5: Tent5a.GLU-2	0.00907049
0.00546466	0.617284	Lhx8	C66-5: Tent5a.GLU-2	0.00544978
0.21979	6.32716	Nts	C66-5: Tent5a.GLU-2	0.198679
0.022268	0.925926	Nkx2-4	C66-5: Tent5a.GLU-2	0.0220237
0.107608	4.47531	Ghrh	C66-5: Tent5a.GLU-2	0.102203
0.139145	4.32099	Agrp	C66-5: Tent5a.GLU-2	0.130278
124.408	66.0494	Sst	C66-5: Tent5a.GLU-2	4.83157
0.0450422	1.38889	Meis2	C66-5: Tent5a.GLU-2	0.0440573
0.030896	1.08025	Satb2	C66-5: Tent5a.GLU-2	0.0304283
0	0	Chat	C66-5: Tent5a.GLU-2	0
0.00346351	0.504414	Irx5	C66-40: Hdc.GABA-1	0.00345753
0.0398846	3.02648	Nxph4	C66-40: Hdc.GABA-1	0.0391098
0.170256	9.45776	Trh	C66-40: Hdc.GABA-1	0.157222
0.0608519	3.02648	Tent5a	C66-40: Hdc.GABA-1	0.0590722
0.00101093	0.126103	Samd3	C66-40: Hdc.GABA-1	0.00101042
0.00652404	1.13493	Foxb1	C66-40: Hdc.GABA-1	0.00650285
0.0045255	0.630517	Lmx1a	C66-40: Hdc.GABA-1	0.00451529
0.000662935	0.126103	Sln	C66-40: Hdc.GABA-1	0.000662715
0.013153	1.26103	Fezf1	C66-40: Hdc.GABA-1	0.0130672
0.00528706	0.630517	Cd40	C66-40: Hdc.GABA-1	0.00527314
0.042222	2.52207	Gpr149	C66-40: Hdc.GABA-1	0.0413549
0.0384563	3.27869	Vcan	C66-40: Hdc.GABA-1	0.0377353
0.870216	44.5145	Tcf4	C66-40: Hdc.GABA-1	0.626054
0.0835933	6.43127	Adcyap1	C66-40: Hdc.GABA-1	0.0802826
0.011979	1.51324	Lpar1	C66-40: Hdc.GABA-1	0.0119078
0.0387892	3.02648	Rfx4	C66-40: Hdc.GABA-1	0.0380558
0.536677	27.7427	Pomc	C66-40: Hdc.GABA-1	0.429622
0.126739	8.57503	Tac2	C66-40: Hdc.GABA-1	0.119328
0.0145468	0.630517	Bace2	C66-40: Hdc.GABA-1	0.014442
0.347914	23.5813	Caprin2	C66-40: Hdc.GABA-1	0.298558
2.25374	32.5347	Pmch	C66-40: Hdc.GABA-1	1.17981
0.0106351	1.13493	Prkch	C66-40: Hdc.GABA-1	0.010579
0.0541924	5.42245	Gnrh1	C66-40: Hdc.GABA-1	0.0527749
0.0221332	2.52207	Vipr2	C66-40: Hdc.GABA-1	0.0218919
0.0314972	2.01765	Onecut2	C66-40: Hdc.GABA-1	0.0310113
0.0256572	2.64817	Lhx1	C66-40: Hdc.GABA-1	0.0253336
0.039293	2.52207	Aldh3b2	C66-40: Hdc.GABA-1	0.0385407
0.0477792	2.26986	Tnfrsf12a	C66-40: Hdc.GABA-1	0.0466729
0.194234	13.2409	Il1rapl2	C66-40: Hdc.GABA-1	0.177505
1.34008	58.7642	Lef1	C66-40: Hdc.GABA-1	0.850187
0.0284008	1.00883	Hmcn1	C66-40: Hdc.GABA-1	0.028005
0.00974135	0.882724	Crh	C66-40: Hdc.GABA-1	0.00969421
0.035375	2.39596	Ppp1r17	C66-40: Hdc.GABA-1	0.0347637
0.010714	0.126103	Lhx6	C66-40: Hdc.GABA-1	0.010657
22.0201	95.5864	Hdc	C66-40: Hdc.GABA-1	3.13637
0.93353	46.2799	Tbx3	C66-40: Hdc.GABA-1	0.659347
0	0	Lhx8	C66-40: Hdc.GABA-1	0
0.0868975	5.80076	Nts	C66-40: Hdc.GABA-1	0.0833273
0.0193044	1.76545	Nkx2-4	C66-40: Hdc.GABA-1	0.0191204
0.0897479	6.80958	Ghrh	C66-40: Hdc.GABA-1	0.0859464
0.3149	17.6545	Agrp	C66-40: Hdc.GABA-1	0.27376
0.454429	23.3291	Sst	C66-40: Hdc.GABA-1	0.374613
0.0191425	1.13493	Meis2	C66-40: Hdc.GABA-1	0.0189616
0.00394115	0.630517	Satb2	C66-40: Hdc.GABA-1	0.0039334
0.0301558	2.64817	Chat	C66-40: Hdc.GABA-1	0.02971
0.00495012	0.186306	Irx5	C66-14: Tcf4.GLU-3	0.00493791
0.011979	0.535631	Nxph4	C66-14: Tcf4.GLU-3	0.0119078
0.120949	4.26176	Trh	C66-14: Tcf4.GLU-3	0.114175
0.23945	7.68514	Tent5a	C66-14: Tcf4.GLU-3	0.214668
0.00678653	0.163018	Samd3	C66-14: Tcf4.GLU-3	0.0067636
0.00191729	0.0931532	Foxb1	C66-14: Tcf4.GLU-3	0.00191545
0.00212145	0.116442	Lmx1a	C66-14: Tcf4.GLU-3	0.0021192
0.00354805	0.0698649	Sln	C66-14: Tcf4.GLU-3	0.00354177
0.593018	20.5869	Fezf1	C66-14: Tcf4.GLU-3	0.46563
0.00560372	0.27946	Cd40	C66-14: Tcf4.GLU-3	0.00558808
0.643878	21.0061	Gpr149	C66-14: Tcf4.GLU-3	0.497058
0.212803	7.40568	Vcan	C66-14: Tcf4.GLU-3	0.192934
7.09165	84.5133	Tcf4	C66-14: Tcf4.GLU-3	2.09083
0.512145	12.0401	Adcyap1	C66-14: Tcf4.GLU-3	0.413529
0.0287259	1.23428	Lpar1	C66-14: Tcf4.GLU-3	0.0283211
0.0380259	1.72333	Rfx4	C66-14: Tcf4.GLU-3	0.0373207
0.843136	21.7746	Pomc	C66-14: Tcf4.GLU-3	0.611468
0.0924605	3.60969	Tac2	C66-14: Tcf4.GLU-3	0.0884325
0.00916558	0.558919	Bace2	C66-14: Tcf4.GLU-3	0.00912383
0.254867	9.45505	Caprin2	C66-14: Tcf4.GLU-3	0.22703
1.79518	27.224	Pmch	C66-14: Tcf4.GLU-3	1.0279
0.014105	0.675361	Prkch	C66-14: Tcf4.GLU-3	0.0140065
0.0107697	0.489054	Gnrh1	C66-14: Tcf4.GLU-3	0.0107121
0.0291482	1.3973	Vipr2	C66-14: Tcf4.GLU-3	0.0287315
0.0287636	1.1877	Onecut2	C66-14: Tcf4.GLU-3	0.0283577
0.0291165	1.23428	Lhx1	C66-14: Tcf4.GLU-3	0.0287007
0.112638	5.56591	Aldh3b2	C66-14: Tcf4.GLU-3	0.106734
0.155118	5.35631	Tnfrsf12a	C66-14: Tcf4.GLU-3	0.144203
0.6401	10.2003	Il1rapl2	C66-14: Tcf4.GLU-3	0.494757
0.0266289	1.0014	Lef1	C66-14: Tcf4.GLU-3	0.0262805
0.0179801	0.931532	Hmcn1	C66-14: Tcf4.GLU-3	0.0178204
0.00772774	0.302748	Crh	C66-14: Tcf4.GLU-3	0.00769804
0.191126	7.94131	Ppp1r17	C66-14: Tcf4.GLU-3	0.174899
0.00227146	0.0698649	Lhx6	C66-14: Tcf4.GLU-3	0.00226888
0.0193878	1.0014	Hdc	C66-14: Tcf4.GLU-3	0.0192022
0.0593484	2.32883	Tbx3	C66-14: Tcf4.GLU-3	0.057654
0	0	Lhx8	C66-14: Tcf4.GLU-3	0
0.242346	6.00838	Nts	C66-14: Tcf4.GLU-3	0.217001
0.150372	6.84676	Nkx2-4	C66-14: Tcf4.GLU-3	0.140086
0.0791326	3.07406	Ghrh	C66-14: Tcf4.GLU-3	0.0761575
0.246996	9.85095	Agrp	C66-14: Tcf4.GLU-3	0.220738
1.33805	26.4788	Sst	C66-14: Tcf4.GLU-3	0.849315
0.034756	0.861667	Meis2	C66-14: Tcf4.GLU-3	0.0341656
0.0523355	2.23568	Satb2	C66-14: Tcf4.GLU-3	0.051012
0.000923345	0.0698649	Chat	C66-14: Tcf4.GLU-3	0.000922919
0.00549049	0.0973236	Irx5	C66-22: Caprin2.GLU-6	0.00547548
0.0609363	3.11436	Nxph4	C66-22: Caprin2.GLU-6	0.0591518
0.171842	4.9635	Trh	C66-22: Caprin2.GLU-6	0.158577
1.88637	43.8929	Tent5a	C66-22: Caprin2.GLU-6	1.06
0	0	Samd3	C66-22: Caprin2.GLU-6	0
0.00143175	0.0973236	Foxb1	C66-22: Caprin2.GLU-6	0.00143072
0.0043661	0.291971	Lmx1a	C66-22: Caprin2.GLU-6	0.0043566
0.000538294	0.0486618	Sln	C66-22: Caprin2.GLU-6	0.000538149
0.114606	5.93674	Fezf1	C66-22: Caprin2.GLU-6	0.108501
0.0094578	0.729927	Cd40	C66-22: Caprin2.GLU-6	0.00941335
0.0367253	2.2871	Gpr149	C66-22: Caprin2.GLU-6	0.036067
0.306798	12.8954	Vcan	C66-22: Caprin2.GLU-6	0.26758
0.94413	32.6034	Tcf4	C66-22: Caprin2.GLU-6	0.664814
0.220364	7.29927	Adcyap1	C66-22: Caprin2.GLU-6	0.199149
0.0384927	1.94647	Lpar1	C66-22: Caprin2.GLU-6	0.0377704
0.0455182	1.84915	Rfx4	C66-22: Caprin2.GLU-6	0.0445127
0.839633	25.0122	Pomc	C66-22: Caprin2.GLU-6	0.609566
0.133289	4.47689	Tac2	C66-22: Caprin2.GLU-6	0.125124
0.00915558	0.681265	Bace2	C66-22: Caprin2.GLU-6	0.00911392
3.56525	61.4599	Caprin2	C66-22: Caprin2.GLU-6	1.51847
1.95196	27.9805	Pmch	C66-22: Caprin2.GLU-6	1.08247
0.00863941	0.437956	Prkch	C66-22: Caprin2.GLU-6	0.00860231
0.038881	1.60584	Gnrh1	C66-22: Caprin2.GLU-6	0.0381442
0.0097803	0.53528	Vipr2	C66-22: Caprin2.GLU-6	0.00973278
0.0446314	1.80049	Onecut2	C66-22: Caprin2.GLU-6	0.0436641
0.0232845	1.11922	Lhx1	C66-22: Caprin2.GLU-6	0.0230176
0.0378239	1.50852	Aldh3b2	C66-22: Caprin2.GLU-6	0.0371261
0.0795893	4.62287	Tnfrsf12a	C66-22: Caprin2.GLU-6	0.0765807
0.257023	9.97567	Il1rapl2	C66-22: Caprin2.GLU-6	0.228746
0.00705777	0.437956	Lef1	C66-22: Caprin2.GLU-6	0.00703298
0.0063604	0.583942	Hmcn1	C66-22: Caprin2.GLU-6	0.00634026
0.0813772	1.07056	Crh	C66-22: Caprin2.GLU-6	0.0782354
0.0482889	2.53041	Ppp1r17	C66-22: Caprin2.GLU-6	0.0471592
0.00325814	0.194647	Lhx6	C66-22: Caprin2.GLU-6	0.00325284
0.0264282	1.60584	Hdc	C66-22: Caprin2.GLU-6	0.026085
0.00532073	0.389294	Tbx3	C66-22: Caprin2.GLU-6	0.00530662
0.000965895	0.0486618	Lhx8	C66-22: Caprin2.GLU-6	0.000965429
0.137113	4.13625	Nts	C66-22: Caprin2.GLU-6	0.128493
0.0197674	0.973236	Nkx2-4	C66-22: Caprin2.GLU-6	0.0195746
0.177226	5.45012	Ghrh	C66-22: Caprin2.GLU-6	0.163161
0.21584	11.4355	Agrp	C66-22: Caprin2.GLU-6	0.195435
1.01725	20.5353	Sst	C66-22: Caprin2.GLU-6	0.701733
0.0140618	0.632603	Meis2	C66-22: Caprin2.GLU-6	0.0139638
0.0117158	0.778589	Satb2	C66-22: Caprin2.GLU-6	0.0116477
0.00347729	0.145985	Chat	C66-22: Caprin2.GLU-6	0.00347126
0.0019062	0.175131	Irx5	C66-20: Tac2.GLU-5	0.00190438
0.00795104	0.394046	Nxph4	C66-20: Tac2.GLU-5	0.0079196
0.107877	3.19615	Trh	C66-20: Tac2.GLU-5	0.102445
0.172925	6.56743	Tent5a	C66-20: Tac2.GLU-5	0.1595
0.00323571	0.131349	Samd3	C66-20: Tac2.GLU-5	0.00323048
0.00886936	0.656743	Foxb1	C66-20: Tac2.GLU-5	0.00883026
0.000543077	0.0437828	Lmx1a	C66-20: Tac2.GLU-5	0.000542929
0	0	Sln	C66-20: Tac2.GLU-5	0
0.031606	1.83888	Fezf1	C66-20: Tac2.GLU-5	0.0311168
0.00198314	0.131349	Cd40	C66-20: Tac2.GLU-5	0.00198118
0.0216654	1.18214	Gpr149	C66-20: Tac2.GLU-5	0.021434
0.53092	14.7986	Vcan	C66-20: Tac2.GLU-5	0.425869
2.253	50.394	Tcf4	C66-20: Tac2.GLU-5	1.17958
0.0713727	3.54641	Adcyap1	C66-20: Tac2.GLU-5	0.0689407
0.09915	3.89667	Lpar1	C66-20: Tac2.GLU-5	0.0945372
0.0384903	1.7951	Rfx4	C66-20: Tac2.GLU-5	0.0377681
0.905623	21.1909	Pomc	C66-20: Tac2.GLU-5	0.644809
50.1768	83.6252	Tac2	C66-20: Tac2.GLU-5	3.93529
0.00545859	0.218914	Bace2	C66-20: Tac2.GLU-5	0.00544375
0.270647	10.5954	Caprin2	C66-20: Tac2.GLU-5	0.239526
1.2762	20.8844	Pmch	C66-20: Tac2.GLU-5	0.822508
0.0255592	1.31349	Prkch	C66-20: Tac2.GLU-5	0.025238
0.0101106	0.481611	Gnrh1	C66-20: Tac2.GLU-5	0.0100598
0.0208615	0.963222	Vipr2	C66-20: Tac2.GLU-5	0.0206468
0.102435	4.46585	Onecut2	C66-20: Tac2.GLU-5	0.0975216
0.0218359	0.875657	Lhx1	C66-20: Tac2.GLU-5	0.0216009
0.337789	13.8354	Aldh3b2	C66-20: Tac2.GLU-5	0.291018
0.0930496	4.5972	Tnfrsf12a	C66-20: Tac2.GLU-5	0.0889716
0.92722	14.6673	Il1rapl2	C66-20: Tac2.GLU-5	0.656079
0.00931786	0.394046	Lef1	C66-20: Tac2.GLU-5	0.00927471
0.0115381	0.700525	Hmcn1	C66-20: Tac2.GLU-5	0.0114721
0	0	Crh	C66-20: Tac2.GLU-5	0
0.145558	5.77933	Ppp1r17	C66-20: Tac2.GLU-5	0.135891
0.000637769	0.0437828	Lhx6	C66-20: Tac2.GLU-5	0.000637566
0.0168075	0.91944	Hdc	C66-20: Tac2.GLU-5	0.0166678
1.36883	39.0981	Tbx3	C66-20: Tac2.GLU-5	0.862397
0	0	Lhx8	C66-20: Tac2.GLU-5	0
0.0788018	2.88967	Nts	C66-20: Tac2.GLU-5	0.075851
0.0225214	0.963222	Nkx2-4	C66-20: Tac2.GLU-5	0.0222716
0.20121	6.87391	Ghrh	C66-20: Tac2.GLU-5	0.18333
0.261392	10.4641	Agrp	C66-20: Tac2.GLU-5	0.232216
0.528354	16.1996	Sst	C66-20: Tac2.GLU-5	0.424191
0.0167026	0.61296	Meis2	C66-20: Tac2.GLU-5	0.0165647
0.00619935	0.262697	Satb2	C66-20: Tac2.GLU-5	0.00618022
0	0	Chat	C66-20: Tac2.GLU-5	0
0	0	Irx5	C66-32: Aldh3b2.GABA-2	0
0.00458229	0.476948	Nxph4	C66-32: Aldh3b2.GABA-2	0.00457182
0.0669602	4.13355	Trh	C66-32: Aldh3b2.GABA-2	0.0648137
0.378832	13.1955	Tent5a	C66-32: Aldh3b2.GABA-2	0.321237
0	0	Samd3	C66-32: Aldh3b2.GABA-2	0
0	0	Foxb1	C66-32: Aldh3b2.GABA-2	0
0	0	Lmx1a	C66-32: Aldh3b2.GABA-2	0
0.0259801	1.27186	Sln	C66-32: Aldh3b2.GABA-2	0.0256483
0.0148605	0.476948	Fezf1	C66-32: Aldh3b2.GABA-2	0.0147512
0.00783551	0.158983	Cd40	C66-32: Aldh3b2.GABA-2	0.00780497
0.0257553	1.90779	Gpr149	C66-32: Aldh3b2.GABA-2	0.0254293
0.0274198	1.43084	Vcan	C66-32: Aldh3b2.GABA-2	0.0270506
0.552606	15.5803	Tcf4	C66-32: Aldh3b2.GABA-2	0.439935
0.0422628	1.11288	Adcyap1	C66-32: Aldh3b2.GABA-2	0.0413941
0.0254913	0.794913	Lpar1	C66-32: Aldh3b2.GABA-2	0.0251718
0.0157566	0.63593	Rfx4	C66-32: Aldh3b2.GABA-2	0.0156337
0.177035	6.51828	Pomc	C66-32: Aldh3b2.GABA-2	0.162998
0.103459	3.02067	Tac2	C66-32: Aldh3b2.GABA-2	0.0984493
0.0536864	2.38474	Bace2	C66-32: Aldh3b2.GABA-2	0.0522949
0.0922672	4.13355	Caprin2	C66-32: Aldh3b2.GABA-2	0.0882556
0.349179	9.37997	Pmch	C66-32: Aldh3b2.GABA-2	0.299496
0.0221989	0.953895	Prkch	C66-32: Aldh3b2.GABA-2	0.0219561
0.00735268	0.63593	Gnrh1	C66-32: Aldh3b2.GABA-2	0.00732578
0.00519778	0.317965	Vipr2	C66-32: Aldh3b2.GABA-2	0.00518432
0.045121	2.06677	Onecut2	C66-32: Aldh3b2.GABA-2	0.0441327
0.0365369	1.27186	Lhx1	C66-32: Aldh3b2.GABA-2	0.0358852
1.44864	38.3148	Aldh3b2	C66-32: Aldh3b2.GABA-2	0.895534
0.0655965	2.54372	Tnfrsf12a	C66-32: Aldh3b2.GABA-2	0.0635348
0.0333374	1.74881	Il1rapl2	C66-32: Aldh3b2.GABA-2	0.0327937
0	0	Lef1	C66-32: Aldh3b2.GABA-2	0
0.00419258	0.158983	Hmcn1	C66-32: Aldh3b2.GABA-2	0.00418381
0.0165944	0.63593	Crh	C66-32: Aldh3b2.GABA-2	0.0164583
0.623684	18.124	Ppp1r17	C66-32: Aldh3b2.GABA-2	0.484698
0.14781	6.04134	Lhx6	C66-32: Aldh3b2.GABA-2	0.137855
0.0179766	0.476948	Hdc	C66-32: Aldh3b2.GABA-2	0.017817
0	0	Tbx3	C66-32: Aldh3b2.GABA-2	0
0.0110654	0.953895	Lhx8	C66-32: Aldh3b2.GABA-2	0.0110047
0.905788	8.10811	Nts	C66-32: Aldh3b2.GABA-2	0.644895
0	0	Nkx2-4	C66-32: Aldh3b2.GABA-2	0
0.0562069	1.11288	Ghrh	C66-32: Aldh3b2.GABA-2	0.0546841
0.0145844	0.794913	Agrp	C66-32: Aldh3b2.GABA-2	0.0144791
0.60397	13.5135	Sst	C66-32: Aldh3b2.GABA-2	0.472482
0.422054	7.15421	Meis2	C66-32: Aldh3b2.GABA-2	0.352102
0.0220402	0.953895	Satb2	C66-32: Aldh3b2.GABA-2	0.0218008
0	0	Chat	C66-32: Aldh3b2.GABA-2	0
0.0026686	0.194884	Irx5	C66-49: Satb2.GABA-6	0.00266504
0.00916603	0.389769	Nxph4	C66-49: Satb2.GABA-6	0.00912427
0.0934595	3.4592	Trh	C66-49: Satb2.GABA-6	0.0893465
0.206238	7.08892	Tent5a	C66-49: Satb2.GABA-6	0.187506
0.00177716	0.0730816	Samd3	C66-49: Satb2.GABA-6	0.00177558
0.00350524	0.316687	Foxb1	C66-49: Satb2.GABA-6	0.00349911
0.00298373	0.0974421	Lmx1a	C66-49: Satb2.GABA-6	0.00297929
0.26694	7.94153	Sln	C66-49: Satb2.GABA-6	0.236604
0.0455177	2.26553	Fezf1	C66-49: Satb2.GABA-6	0.0445122
0.00362053	0.194884	Cd40	C66-49: Satb2.GABA-6	0.00361399
0.0361825	1.87576	Gpr149	C66-49: Satb2.GABA-6	0.0355433
0.0787881	3.26431	Vcan	C66-49: Satb2.GABA-6	0.0758383
1.61023	40.9988	Tcf4	C66-49: Satb2.GABA-6	0.959439
0.0849526	3.84896	Adcyap1	C66-49: Satb2.GABA-6	0.0815363
0.0291403	1.51035	Lpar1	C66-49: Satb2.GABA-6	0.0287238
0.0320017	1.6078	Rfx4	C66-49: Satb2.GABA-6	0.0315003
0.540141	22.972	Pomc	C66-49: Satb2.GABA-6	0.431874
0.239238	6.2363	Tac2	C66-49: Satb2.GABA-6	0.214497
0.0136817	0.755177	Bace2	C66-49: Satb2.GABA-6	0.013589
0.154051	7.25944	Caprin2	C66-49: Satb2.GABA-6	0.143279
1.06077	19.4153	Pmch	C66-49: Satb2.GABA-6	0.723082
0.0250555	1.7296	Prkch	C66-49: Satb2.GABA-6	0.0247468
0.0116981	0.609013	Gnrh1	C66-49: Satb2.GABA-6	0.0116302
0.0275766	1.0475	Vipr2	C66-49: Satb2.GABA-6	0.0272032
0.0363574	1.43727	Onecut2	C66-49: Satb2.GABA-6	0.0357121
1.39995	39.9269	Lhx1	C66-49: Satb2.GABA-6	0.875449
0.0408125	2.80146	Aldh3b2	C66-49: Satb2.GABA-6	0.0400016
0.287636	9.57369	Tnfrsf12a	C66-49: Satb2.GABA-6	0.252808
0.134795	3.55664	Il1rapl2	C66-49: Satb2.GABA-6	0.126452
0.00689119	0.341048	Lef1	C66-49: Satb2.GABA-6	0.00686756
0.012906	0.46285	Hmcn1	C66-49: Satb2.GABA-6	0.0128234
0.00847179	0.292326	Crh	C66-49: Satb2.GABA-6	0.00843611
0.16513	6.06577	Ppp1r17	C66-49: Satb2.GABA-6	0.152833
0.00810951	0.243605	Lhx6	C66-49: Satb2.GABA-6	0.0080768
0.0334819	2.07065	Hdc	C66-49: Satb2.GABA-6	0.0329336
0.0246689	0.974421	Tbx3	C66-49: Satb2.GABA-6	0.0243695
0.0107595	0.267966	Lhx8	C66-49: Satb2.GABA-6	0.0107021
1.14055	13.8855	Nts	C66-49: Satb2.GABA-6	0.761064
0.0190577	0.876979	Nkx2-4	C66-49: Satb2.GABA-6	0.0188784
0.157978	7.33252	Ghrh	C66-49: Satb2.GABA-6	0.146675
0.209089	9.18392	Agrp	C66-49: Satb2.GABA-6	0.189867
0.558283	16.9793	Sst	C66-49: Satb2.GABA-6	0.443585
0.0141593	0.657734	Meis2	C66-49: Satb2.GABA-6	0.01406
0.851291	30.6943	Satb2	C66-49: Satb2.GABA-6	0.615883
0.000915122	0.0243605	Chat	C66-49: Satb2.GABA-6	0.000914703
0.0051328	0.227687	Irx5	C66-41: Tbx3.GABA-1	0.00511967
0.0123451	0.705829	Nxph4	C66-41: Tbx3.GABA-1	0.0122695
0.109076	3.75683	Trh	C66-41: Tbx3.GABA-1	0.103527
0.143648	5.57832	Tent5a	C66-41: Tbx3.GABA-1	0.134223
0.00107324	0.0455373	Samd3	C66-41: Tbx3.GABA-1	0.00107267
0.00547169	0.387067	Foxb1	C66-41: Tbx3.GABA-1	0.00545678
0.0054751	0.227687	Lmx1a	C66-41: Tbx3.GABA-1	0.00546016
0.00636081	0.204918	Sln	C66-41: Tbx3.GABA-1	0.00634067
0.0297152	1.34335	Fezf1	C66-41: Tbx3.GABA-1	0.0292823
0.00519339	0.295993	Cd40	C66-41: Tbx3.GABA-1	0.00517995
0.13047	4.75865	Gpr149	C66-41: Tbx3.GABA-1	0.122634
0.0491312	2.02641	Vcan	C66-41: Tbx3.GABA-1	0.0479624
0.622475	21.8352	Tcf4	C66-41: Tbx3.GABA-1	0.483952
0.12145	4.8725	Adcyap1	C66-41: Tbx3.GABA-1	0.114623
0.0315988	1.47996	Lpar1	C66-41: Tbx3.GABA-1	0.0311099
0.0333356	1.43443	Rfx4	C66-41: Tbx3.GABA-1	0.032792
0.692219	20.5146	Pomc	C66-41: Tbx3.GABA-1	0.526041
0.276611	5.80601	Tac2	C66-41: Tbx3.GABA-1	0.244209
0.00983463	0.364299	Bace2	C66-41: Tbx3.GABA-1	0.00978659
0.292254	11.0883	Caprin2	C66-41: Tbx3.GABA-1	0.256388
1.19406	20.4463	Pmch	C66-41: Tbx3.GABA-1	0.785755
0.0125131	0.842441	Prkch	C66-41: Tbx3.GABA-1	0.0124355
0.00614546	0.318761	Gnrh1	C66-41: Tbx3.GABA-1	0.00612666
0.0175328	0.887978	Vipr2	C66-41: Tbx3.GABA-1	0.0173808
0.0789027	3.52914	Onecut2	C66-41: Tbx3.GABA-1	0.0759445
0.0287178	1.34335	Lhx1	C66-41: Tbx3.GABA-1	0.0283131
0.203093	7.96903	Aldh3b2	C66-41: Tbx3.GABA-1	0.184896
0.094924	4.09836	Tnfrsf12a	C66-41: Tbx3.GABA-1	0.0906849
0.728481	10.5191	Il1rapl2	C66-41: Tbx3.GABA-1	0.547243
0.0146388	0.705829	Lef1	C66-41: Tbx3.GABA-1	0.0145327
0.0227328	1.02459	Hmcn1	C66-41: Tbx3.GABA-1	0.0224783
0.0602378	0.455373	Crh	C66-41: Tbx3.GABA-1	0.0584932
0.177625	7.65027	Ppp1r17	C66-41: Tbx3.GABA-1	0.163499
0.004285	0.136612	Lhx6	C66-41: Tbx3.GABA-1	0.00427584
0.0294232	1.47996	Hdc	C66-41: Tbx3.GABA-1	0.0289986
1.5091	41.0519	Tbx3	C66-41: Tbx3.GABA-1	0.919926
0.0170796	0.295993	Lhx8	C66-41: Tbx3.GABA-1	0.0169354
0.466685	6.8306	Nts	C66-41: Tbx3.GABA-1	0.383005
0.022523	0.956284	Nkx2-4	C66-41: Tbx3.GABA-1	0.0222731
0.0899083	3.46084	Ghrh	C66-41: Tbx3.GABA-1	0.0860936
0.269761	10.1321	Agrp	C66-41: Tbx3.GABA-1	0.238829
1.60375	22.3361	Sst	C66-41: Tbx3.GABA-1	0.956954
0.0479522	0.865209	Meis2	C66-41: Tbx3.GABA-1	0.046838
0.00290978	0.204918	Satb2	C66-41: Tbx3.GABA-1	0.00290555
0.000661688	0.0227687	Chat	C66-41: Tbx3.GABA-1	0.000661469
0	0	Irx5	C66-17: Lpar1.GLU-4	0
0.0396946	1.3587	Nxph4	C66-17: Lpar1.GLU-4	0.038927
0.0750395	3.80435	Trh	C66-17: Lpar1.GLU-4	0.0723574
0.354756	15.2174	Tent5a	C66-17: Lpar1.GLU-4	0.303622
0	0	Samd3	C66-17: Lpar1.GLU-4	0
0	0	Foxb1	C66-17: Lpar1.GLU-4	0
0.00295883	0.271739	Lmx1a	C66-17: Lpar1.GLU-4	0.00295446
0	0	Sln	C66-17: Lpar1.GLU-4	0
0.0684803	4.21196	Fezf1	C66-17: Lpar1.GLU-4	0.0662374
0.0251558	1.08696	Cd40	C66-17: Lpar1.GLU-4	0.0248446
0.0509146	2.71739	Gpr149	C66-17: Lpar1.GLU-4	0.0496609
0.0545438	3.125	Vcan	C66-17: Lpar1.GLU-4	0.0531083
0.694605	31.5217	Tcf4	C66-17: Lpar1.GLU-4	0.52745
2.62119	51.9022	Adcyap1	C66-17: Lpar1.GLU-4	1.2868
0.783845	33.5598	Lpar1	C66-17: Lpar1.GLU-4	0.578771
0.0265129	1.90217	Rfx4	C66-17: Lpar1.GLU-4	0.0261676
0.568075	25	Pomc	C66-17: Lpar1.GLU-4	0.449849
0.188624	3.80435	Tac2	C66-17: Lpar1.GLU-4	0.172796
0.00310756	0.271739	Bace2	C66-17: Lpar1.GLU-4	0.00310274
0.239937	12.7717	Caprin2	C66-17: Lpar1.GLU-4	0.21506
1.50922	29.7554	Pmch	C66-17: Lpar1.GLU-4	0.919971
0.0425331	2.71739	Prkch	C66-17: Lpar1.GLU-4	0.0416535
0.0170916	0.543478	Gnrh1	C66-17: Lpar1.GLU-4	0.0169472
0.00631513	0.271739	Vipr2	C66-17: Lpar1.GLU-4	0.00629528
0.0428532	2.98913	Onecut2	C66-17: Lpar1.GLU-4	0.0419604
0.0671101	3.125	Lhx1	C66-17: Lpar1.GLU-4	0.0649542
0.0335087	2.85326	Aldh3b2	C66-17: Lpar1.GLU-4	0.0329595
0.378311	16.0326	Tnfrsf12a	C66-17: Lpar1.GLU-4	0.320859
0.132794	6.79348	Il1rapl2	C66-17: Lpar1.GLU-4	0.124687
0.00656433	0.407609	Lef1	C66-17: Lpar1.GLU-4	0.00654288
0.0703345	4.07609	Hmcn1	C66-17: Lpar1.GLU-4	0.0679712
0	0	Crh	C66-17: Lpar1.GLU-4	0
0.0721432	3.80435	Ppp1r17	C66-17: Lpar1.GLU-4	0.0696596
0	0	Lhx6	C66-17: Lpar1.GLU-4	0
0.0315491	2.17391	Hdc	C66-17: Lpar1.GLU-4	0.0310616
0.0166048	1.22283	Tbx3	C66-17: Lpar1.GLU-4	0.0164685
0.00562141	0.13587	Lhx8	C66-17: Lpar1.GLU-4	0.00560567
0.646757	13.4511	Nts	C66-17: Lpar1.GLU-4	0.498808
0.0273726	1.3587	Nkx2-4	C66-17: Lpar1.GLU-4	0.0270047
0.0998139	5.57065	Ghrh	C66-17: Lpar1.GLU-4	0.095141
0.291796	14.9457	Agrp	C66-17: Lpar1.GLU-4	0.256033
0.564777	22.2826	Sst	C66-17: Lpar1.GLU-4	0.447743
0.0030419	0.271739	Meis2	C66-17: Lpar1.GLU-4	0.00303728
0.00843992	0.543478	Satb2	C66-17: Lpar1.GLU-4	0.0084045
0	0	Chat	C66-17: Lpar1.GLU-4	0
0.0021281	0.240819	Irx5	C66-21: Bace2.GLU-5	0.00212584
0.0296732	1.14389	Nxph4	C66-21: Bace2.GLU-5	0.0292415
0.0910744	3.25105	Trh	C66-21: Bace2.GLU-5	0.0871629
0.231871	7.22456	Tent5a	C66-21: Bace2.GLU-5	0.208534
0.00539897	0.180614	Samd3	C66-21: Bace2.GLU-5	0.00538445
0.0131236	1.02348	Foxb1	C66-21: Bace2.GLU-5	0.0130382
0.00593949	0.421433	Lmx1a	C66-21: Bace2.GLU-5	0.00592192
0.00491464	0.180614	Sln	C66-21: Bace2.GLU-5	0.00490261
0.0247224	1.02348	Fezf1	C66-21: Bace2.GLU-5	0.0244218
0.0455243	1.62553	Cd40	C66-21: Bace2.GLU-5	0.0445185
0.0267121	1.3245	Gpr149	C66-21: Bace2.GLU-5	0.0263616
0.151806	6.26129	Vcan	C66-21: Bace2.GLU-5	0.141331
0.822098	28.0554	Tcf4	C66-21: Bace2.GLU-5	0.599989
0.109204	4.15412	Adcyap1	C66-21: Bace2.GLU-5	0.103643
0.0221912	1.20409	Lpar1	C66-21: Bace2.GLU-5	0.0219485
0.0398155	1.86635	Rfx4	C66-21: Bace2.GLU-5	0.0390433
0.365176	14.0277	Pomc	C66-21: Bace2.GLU-5	0.311283
0.142899	4.27453	Tac2	C66-21: Bace2.GLU-5	0.133568
0.635086	24.5635	Bace2	C66-21: Bace2.GLU-5	0.491695
0.273056	11.4389	Caprin2	C66-21: Bace2.GLU-5	0.24142
0.960601	20.1686	Pmch	C66-21: Bace2.GLU-5	0.673251
0.0414452	2.28778	Prkch	C66-21: Bace2.GLU-5	0.0406093
0.00910692	0.602047	Gnrh1	C66-21: Bace2.GLU-5	0.0090657
0.0240284	1.14389	Vipr2	C66-21: Bace2.GLU-5	0.0237442
0.145689	7.22456	Onecut2	C66-21: Bace2.GLU-5	0.136006
0.0503744	1.50512	Lhx1	C66-21: Bace2.GLU-5	0.0491467
0.0378664	2.04696	Aldh3b2	C66-21: Bace2.GLU-5	0.037167
0.0590558	3.13064	Tnfrsf12a	C66-21: Bace2.GLU-5	0.0573778
5.36885	38.4106	Il1rapl2	C66-21: Bace2.GLU-5	1.85142
0.23702	8.60927	Lef1	C66-21: Bace2.GLU-5	0.212705
0.0411138	1.98675	Hmcn1	C66-21: Bace2.GLU-5	0.0402911
0.00990559	0.421433	Crh	C66-21: Bace2.GLU-5	0.00985685
0.129617	6.26129	Ppp1r17	C66-21: Bace2.GLU-5	0.121879
0.000770275	0.0602047	Lhx6	C66-21: Bace2.GLU-5	0.000769979
0.0500342	2.46839	Hdc	C66-21: Bace2.GLU-5	0.0488227
0.226385	8.78989	Tbx3	C66-21: Bace2.GLU-5	0.20407
0.00110609	0.0602047	Lhx8	C66-21: Bace2.GLU-5	0.00110548
0.0917096	2.70921	Nts	C66-21: Bace2.GLU-5	0.0877449
0.0224927	0.842866	Nkx2-4	C66-21: Bace2.GLU-5	0.0222435
0.0601718	2.34798	Ghrh	C66-21: Bace2.GLU-5	0.058431
0.280347	10.5358	Agrp	C66-21: Bace2.GLU-5	0.247131
0.554126	16.2553	Sst	C66-21: Bace2.GLU-5	0.440913
0.0249235	0.421433	Meis2	C66-21: Bace2.GLU-5	0.024618
0.0045676	0.301023	Satb2	C66-21: Bace2.GLU-5	0.0045572
0.00169937	0.180614	Chat	C66-21: Bace2.GLU-5	0.00169793
0.00254958	0.0923532	Irx5	C66-47: Sst.GABA-4	0.00254634
0.0127019	0.664943	Nxph4	C66-47: Sst.GABA-4	0.0126219
0.229972	5.2826	Trh	C66-47: Sst.GABA-4	0.206991
0.758821	21.2412	Tent5a	C66-47: Sst.GABA-4	0.564644
0	0	Samd3	C66-47: Sst.GABA-4	0
0.00774327	0.369413	Foxb1	C66-47: Sst.GABA-4	0.00771344
0.00516717	0.203177	Lmx1a	C66-47: Sst.GABA-4	0.00515387
0.00290755	0.0554119	Sln	C66-47: Sst.GABA-4	0.00290333
0.0571679	2.73365	Fezf1	C66-47: Sst.GABA-4	0.0555935
0.00823845	0.406354	Cd40	C66-47: Sst.GABA-4	0.0082047
0.032606	1.55153	Gpr149	C66-47: Sst.GABA-4	0.0320857
0.144626	6.02143	Vcan	C66-47: Sst.GABA-4	0.135078
0.895506	28.8511	Tcf4	C66-47: Sst.GABA-4	0.639486
0.108812	4.35907	Adcyap1	C66-47: Sst.GABA-4	0.103289
0.0243829	1.32989	Lpar1	C66-47: Sst.GABA-4	0.0240904
0.0373449	1.97636	Rfx4	C66-47: Sst.GABA-4	0.0366644
0.606159	20.6317	Pomc	C66-47: Sst.GABA-4	0.473845
0.122368	3.43554	Tac2	C66-47: Sst.GABA-4	0.115441
0.0545657	2.36424	Bace2	C66-47: Sst.GABA-4	0.053129
0.22021	9.34614	Caprin2	C66-47: Sst.GABA-4	0.199023
1.50443	23.9934	Pmch	C66-47: Sst.GABA-4	0.918063
0.0190686	1.03436	Prkch	C66-47: Sst.GABA-4	0.0188891
0.0105507	0.406354	Gnrh1	C66-47: Sst.GABA-4	0.0104955
0.0346436	1.66236	Vipr2	C66-47: Sst.GABA-4	0.034057
0.0460854	1.90248	Onecut2	C66-47: Sst.GABA-4	0.045055
0.0223779	1.0713	Lhx1	C66-47: Sst.GABA-4	0.0221312
0.362973	16.8822	Aldh3b2	C66-47: Sst.GABA-4	0.309669
0.10857	5.07942	Tnfrsf12a	C66-47: Sst.GABA-4	0.103071
4.05562	30.4027	Il1rapl2	C66-47: Sst.GABA-4	1.6205
0.00885499	0.387883	Lef1	C66-47: Sst.GABA-4	0.00881602
0.209169	5.02401	Hmcn1	C66-47: Sst.GABA-4	0.189933
0.00637629	0.314001	Crh	C66-47: Sst.GABA-4	0.00635604
0.178408	8.57037	Ppp1r17	C66-47: Sst.GABA-4	0.164164
0.00128108	0.0554119	Lhx6	C66-47: Sst.GABA-4	0.00128026
0.0218852	1.01588	Hdc	C66-47: Sst.GABA-4	0.0216492
0.415563	13.8714	Tbx3	C66-47: Sst.GABA-4	0.347527
0.00994608	0.221648	Lhx8	C66-47: Sst.GABA-4	0.00989695
2.125	19.7082	Nts	C66-47: Sst.GABA-4	1.13943
0.0322149	1.27447	Nkx2-4	C66-47: Sst.GABA-4	0.0317069
0.0717231	2.91836	Ghrh	C66-47: Sst.GABA-4	0.0692677
1.32107	17.6579	Agrp	C66-47: Sst.GABA-4	0.84203
124.542	82.8593	Sst	C66-47: Sst.GABA-4	4.83264
0.0292187	0.646472	Meis2	C66-47: Sst.GABA-4	0.0288
0.00748388	0.424825	Satb2	C66-47: Sst.GABA-4	0.00745602
0.00280373	0.0923532	Chat	C66-47: Sst.GABA-4	0.0027998
0.00234114	0.105116	Irx5	C66-42: Lhx8.GABA-1	0.0023384
0.033559	1.47162	Nxph4	C66-42: Lhx8.GABA-1	0.0330082
0.318018	7.69096	Trh	C66-42: Lhx8.GABA-1	0.276129
0.173567	6.86755	Tent5a	C66-42: Lhx8.GABA-1	0.160048
0.00376249	0.192712	Samd3	C66-42: Lhx8.GABA-1	0.00375543
0.00155383	0.140154	Foxb1	C66-42: Lhx8.GABA-1	0.00155262
0.00457558	0.175193	Lmx1a	C66-42: Lhx8.GABA-1	0.00456514
0.0126986	0.840925	Sln	C66-42: Lhx8.GABA-1	0.0126186
0.00735037	0.297828	Fezf1	C66-42: Lhx8.GABA-1	0.00732349
0.00313662	0.140154	Cd40	C66-42: Lhx8.GABA-1	0.00313171
0.105338	5.2733	Gpr149	C66-42: Lhx8.GABA-1	0.100151
0.042128	2.04975	Vcan	C66-42: Lhx8.GABA-1	0.0412647
1.44281	29.4674	Tcf4	C66-42: Lhx8.GABA-1	0.893149
0.0371241	1.64681	Adcyap1	C66-42: Lhx8.GABA-1	0.0364516
0.0267805	1.59425	Lpar1	C66-42: Lhx8.GABA-1	0.0264281
0.00974817	0.437982	Rfx4	C66-42: Lhx8.GABA-1	0.00970097
0.300287	12.2109	Pomc	C66-42: Lhx8.GABA-1	0.262585
0.39347	5.79888	Tac2	C66-42: Lhx8.GABA-1	0.331797
0.0144328	0.788367	Bace2	C66-42: Lhx8.GABA-1	0.0143296
0.230679	10.9671	Caprin2	C66-42: Lhx8.GABA-1	0.207566
0.453472	8.00631	Pmch	C66-42: Lhx8.GABA-1	0.373955
0.0181912	0.858444	Prkch	C66-42: Lhx8.GABA-1	0.0180278
0.0243753	1.3665	Gnrh1	C66-42: Lhx8.GABA-1	0.0240829
0.0159677	0.753329	Vipr2	C66-42: Lhx8.GABA-1	0.0158416
0.0912219	4.20463	Onecut2	C66-42: Lhx8.GABA-1	0.0872981
0.0756423	2.89068	Lhx1	C66-42: Lhx8.GABA-1	0.0729179
0.0709571	3.83672	Aldh3b2	C66-42: Lhx8.GABA-1	0.0685527
0.096415	5.13315	Tnfrsf12a	C66-42: Lhx8.GABA-1	0.0920458
0.157756	5.1857	Il1rapl2	C66-42: Lhx8.GABA-1	0.146484
0.00478796	0.280308	Lef1	C66-42: Lhx8.GABA-1	0.00477654
0.122396	2.03224	Hmcn1	C66-42: Lhx8.GABA-1	0.115466
0.677568	7.44569	Crh	C66-42: Lhx8.GABA-1	0.517345
0.181816	6.41205	Ppp1r17	C66-42: Lhx8.GABA-1	0.167052
1.50289	41.2404	Lhx6	C66-42: Lhx8.GABA-1	0.917444
0.0103916	0.595655	Hdc	C66-42: Lhx8.GABA-1	0.010338
0.00963771	0.227751	Tbx3	C66-42: Lhx8.GABA-1	0.00959157
1.95689	45.1121	Lhx8	C66-42: Lhx8.GABA-1	1.08414
1.27234	13.192	Nts	C66-42: Lhx8.GABA-1	0.820808
0.0502487	2.52278	Nkx2-4	C66-42: Lhx8.GABA-1	0.049027
0.0397092	1.85704	Ghrh	C66-42: Lhx8.GABA-1	0.0389411
0.0552931	2.10231	Agrp	C66-42: Lhx8.GABA-1	0.0538186
12.8063	27.0498	Sst	C66-42: Lhx8.GABA-1	2.62513
0.22163	5.60617	Meis2	C66-42: Lhx8.GABA-1	0.200186
0.00890889	0.315347	Satb2	C66-42: Lhx8.GABA-1	0.00886944
0.00148102	0.0875964	Chat	C66-42: Lhx8.GABA-1	0.00147992
0.00066802	0.0478316	Irx5	C66-43: Nts.GABA-1	0.000667797
0.0110401	0.49426	Nxph4	C66-43: Nts.GABA-1	0.0109796
0.0988553	4.84694	Trh	C66-43: Nts.GABA-1	0.094269
0.468318	15.5772	Tent5a	C66-43: Nts.GABA-1	0.384118
0.00201734	0.143495	Samd3	C66-43: Nts.GABA-1	0.00201531
0.00415724	0.20727	Foxb1	C66-43: Nts.GABA-1	0.00414862
0.00276273	0.127551	Lmx1a	C66-43: Nts.GABA-1	0.00275892
0.00864962	0.366709	Sln	C66-43: Nts.GABA-1	0.00861242
0.0206391	0.860969	Fezf1	C66-43: Nts.GABA-1	0.020429
0.0282546	1.53061	Cd40	C66-43: Nts.GABA-1	0.0278628
0.214028	9.00829	Gpr149	C66-43: Nts.GABA-1	0.193944
0.0463927	2.12054	Vcan	C66-43: Nts.GABA-1	0.0453487
0.56056	20.3603	Tcf4	C66-43: Nts.GABA-1	0.445045
0.0784711	3.28444	Adcyap1	C66-43: Nts.GABA-1	0.0755444
0.0312874	1.53061	Lpar1	C66-43: Nts.GABA-1	0.0308079
0.0207407	1.02041	Rfx4	C66-43: Nts.GABA-1	0.0205285
0.406667	15.5453	Pomc	C66-43: Nts.GABA-1	0.341223
6.35147	28.5077	Tac2	C66-43: Nts.GABA-1	1.9949
0.0043962	0.28699	Bace2	C66-43: Nts.GABA-1	0.00438656
0.206482	9.375	Caprin2	C66-43: Nts.GABA-1	0.187709
1.1188	17.7934	Pmch	C66-43: Nts.GABA-1	0.750852
0.0159895	0.860969	Prkch	C66-43: Nts.GABA-1	0.015863
0.0237511	1.27551	Gnrh1	C66-43: Nts.GABA-1	0.0234734
0.0389303	2.0727	Vipr2	C66-43: Nts.GABA-1	0.0381916
0.109446	5.00638	Onecut2	C66-43: Nts.GABA-1	0.103861
0.0784091	3.66709	Lhx1	C66-43: Nts.GABA-1	0.0754869
0.0704263	3.01339	Aldh3b2	C66-43: Nts.GABA-1	0.068057
0.0886312	4.22513	Tnfrsf12a	C66-43: Nts.GABA-1	0.0849211
0.80354	11.368	Il1rapl2	C66-43: Nts.GABA-1	0.589752
0.0103052	0.49426	Lef1	C66-43: Nts.GABA-1	0.0102525
0.0336333	0.797194	Hmcn1	C66-43: Nts.GABA-1	0.03308
0.26026	3.95408	Crh	C66-43: Nts.GABA-1	0.231318
0.188513	7.4139	Ppp1r17	C66-43: Nts.GABA-1	0.172703
0.0305173	1.59439	Lhx6	C66-43: Nts.GABA-1	0.0300609
0.0141468	0.876913	Hdc	C66-43: Nts.GABA-1	0.0140477
0.0127997	0.49426	Tbx3	C66-43: Nts.GABA-1	0.0127185
0.0351427	1.22768	Lhx8	C66-43: Nts.GABA-1	0.0345393
7.7302	41.1511	Nts	C66-43: Nts.GABA-1	2.16679
0.0322367	1.75383	Nkx2-4	C66-43: Nts.GABA-1	0.031728
0.0937368	3.71492	Ghrh	C66-43: Nts.GABA-1	0.0896001
0.108492	5.21365	Agrp	C66-43: Nts.GABA-1	0.103
0.398554	15.1626	Sst	C66-43: Nts.GABA-1	0.335439
0.0960884	2.64668	Meis2	C66-43: Nts.GABA-1	0.0917479
0.0328056	1.43495	Satb2	C66-43: Nts.GABA-1	0.032279
0.00162262	0.0637755	Chat	C66-43: Nts.GABA-1	0.0016213
0.00788488	0.30564	Irx5	C66-6: Samd3.GLU-2	0.00785395
0.685408	22.5063	Nxph4	C66-6: Samd3.GLU-2	0.522008
0.491881	9.08586	Trh	C66-6: Samd3.GLU-2	0.400038
0.155907	6.8908	Tent5a	C66-6: Samd3.GLU-2	0.144886
0.82818	25.9517	Samd3	C66-6: Samd3.GLU-2	0.603321
0.059644	1.63934	Foxb1	C66-6: Samd3.GLU-2	0.057933
0.00308049	0.222284	Lmx1a	C66-6: Samd3.GLU-2	0.00307575
0.0251997	0.777994	Sln	C66-6: Samd3.GLU-2	0.0248874
0.150825	5.69603	Fezf1	C66-6: Samd3.GLU-2	0.140479
0.00971044	0.388997	Cd40	C66-6: Samd3.GLU-2	0.0096636
0.189522	8.50236	Gpr149	C66-6: Samd3.GLU-2	0.173552
0.0830939	3.50097	Vcan	C66-6: Samd3.GLU-2	0.0798217
0.412411	14.0872	Tcf4	C66-6: Samd3.GLU-2	0.345298
0.545391	15.0597	Adcyap1	C66-6: Samd3.GLU-2	0.435277
0.0353997	1.7227	Lpar1	C66-6: Samd3.GLU-2	0.0347876
0.00988932	0.611281	Rfx4	C66-6: Samd3.GLU-2	0.00984074
0.265842	10.8086	Pomc	C66-6: Samd3.GLU-2	0.235738
0.277443	3.38983	Tac2	C66-6: Samd3.GLU-2	0.24486
0.00270912	0.166713	Bace2	C66-6: Samd3.GLU-2	0.00270545
0.243577	11.1698	Caprin2	C66-6: Samd3.GLU-2	0.217992
0.609595	12.948	Pmch	C66-6: Samd3.GLU-2	0.475982
0.0345932	1.80606	Prkch	C66-6: Samd3.GLU-2	0.0340083
0.0124228	0.722423	Gnrh1	C66-6: Samd3.GLU-2	0.0123462
0.0306013	1.41706	Vipr2	C66-6: Samd3.GLU-2	0.0301425
0.427391	12.9758	Onecut2	C66-6: Samd3.GLU-2	0.355848
0.473781	18.9775	Lhx1	C66-6: Samd3.GLU-2	0.387831
0.101133	3.91775	Aldh3b2	C66-6: Samd3.GLU-2	0.0963394
0.111246	5.44596	Tnfrsf12a	C66-6: Samd3.GLU-2	0.105481
0.240811	7.02973	Il1rapl2	C66-6: Samd3.GLU-2	0.215766
0.0486668	1.83384	Lef1	C66-6: Samd3.GLU-2	0.0475196
0.0162325	0.500139	Hmcn1	C66-6: Samd3.GLU-2	0.0161022
0.0495649	1.88941	Crh	C66-6: Samd3.GLU-2	0.0483757
0.0873409	3.19533	Ppp1r17	C66-6: Samd3.GLU-2	0.0837352
0.00442469	0.361211	Lhx6	C66-6: Samd3.GLU-2	0.00441493
0.00788562	0.388997	Hdc	C66-6: Samd3.GLU-2	0.00785469
0.00130984	0.055571	Tbx3	C66-6: Samd3.GLU-2	0.00130898
0.0143951	0.666852	Lhx8	C66-6: Samd3.GLU-2	0.0142925
1.17796	11.7811	Nts	C66-6: Samd3.GLU-2	0.778386
0.011603	0.500139	Nkx2-4	C66-6: Samd3.GLU-2	0.0115362
0.0829463	3.38983	Ghrh	C66-6: Samd3.GLU-2	0.0796854
0.0433184	1.97277	Agrp	C66-6: Samd3.GLU-2	0.0424064
0.682795	14.643	Sst	C66-6: Samd3.GLU-2	0.520456
2.15282	28.4801	Meis2	C66-6: Samd3.GLU-2	1.1483
0.00180436	0.111142	Satb2	C66-6: Samd3.GLU-2	0.00180274
0.0734803	2.08391	Chat	C66-6: Samd3.GLU-2	0.070906
0.00979331	0.487013	Irx5	C66-7: Foxb1.GLU-2	0.00974567
0.99059	44.2776	Nxph4	C66-7: Foxb1.GLU-2	0.688431
0.115812	5.23539	Trh	C66-7: Foxb1.GLU-2	0.109582
0.217108	13.6364	Tent5a	C66-7: Foxb1.GLU-2	0.196477
0.000790426	0.0405844	Samd3	C66-7: Foxb1.GLU-2	0.000790114
1.07359	42.0049	Foxb1	C66-7: Foxb1.GLU-2	0.729281
0.00537656	0.284091	Lmx1a	C66-7: Foxb1.GLU-2	0.00536215
0.00381126	0.162338	Sln	C66-7: Foxb1.GLU-2	0.00380402
0.0166448	0.405844	Fezf1	C66-7: Foxb1.GLU-2	0.0165078
0.011521	0.730519	Cd40	C66-7: Foxb1.GLU-2	0.0114552
0.173852	10.5114	Gpr149	C66-7: Foxb1.GLU-2	0.160291
0.0346854	1.94805	Vcan	C66-7: Foxb1.GLU-2	0.0340975
0.802821	38.2305	Tcf4	C66-7: Foxb1.GLU-2	0.589353
1.76795	45.6575	Adcyap1	C66-7: Foxb1.GLU-2	1.01811
0.0558002	3.49026	Lpar1	C66-7: Foxb1.GLU-2	0.054299
0.0304556	1.78571	Rfx4	C66-7: Foxb1.GLU-2	0.030001
0.272519	13.2305	Pomc	C66-7: Foxb1.GLU-2	0.240999
0.250067	6.57468	Tac2	C66-7: Foxb1.GLU-2	0.223197
0.00322619	0.324675	Bace2	C66-7: Foxb1.GLU-2	0.003221
0.317538	17.4919	Caprin2	C66-7: Foxb1.GLU-2	0.275765
0.794819	20.0893	Pmch	C66-7: Foxb1.GLU-2	0.584904
0.0504345	3.97727	Prkch	C66-7: Foxb1.GLU-2	0.0492039
0.00904478	0.771104	Gnrh1	C66-7: Foxb1.GLU-2	0.00900412
0.0677231	4.30195	Vipr2	C66-7: Foxb1.GLU-2	0.0655284
0.0873013	5.88474	Onecut2	C66-7: Foxb1.GLU-2	0.0836987
1.29166	51.664	Lhx1	C66-7: Foxb1.GLU-2	0.829274
0.0281152	2.43506	Aldh3b2	C66-7: Foxb1.GLU-2	0.0277273
0.0479889	4.38312	Tnfrsf12a	C66-7: Foxb1.GLU-2	0.046873
3.37068	36.6883	Il1rapl2	C66-7: Foxb1.GLU-2	1.47492
0.0195138	1.25812	Lef1	C66-7: Foxb1.GLU-2	0.0193258
0.0452919	1.74513	Hmcn1	C66-7: Foxb1.GLU-2	0.0442962
0.0332827	0.608766	Crh	C66-7: Foxb1.GLU-2	0.0327408
0.455197	25.9334	Ppp1r17	C66-7: Foxb1.GLU-2	0.375141
0.00102281	0.121753	Lhx6	C66-7: Foxb1.GLU-2	0.00102229
0.0467987	3.49026	Hdc	C66-7: Foxb1.GLU-2	0.0457366
0.0067384	0.527597	Tbx3	C66-7: Foxb1.GLU-2	0.0067158
0	0	Lhx8	C66-7: Foxb1.GLU-2	0
0.162956	5.07305	Nts	C66-7: Foxb1.GLU-2	0.150965
0.471332	28.4091	Nkx2-4	C66-7: Foxb1.GLU-2	0.386168
0.0584947	2.5974	Ghrh	C66-7: Foxb1.GLU-2	0.0568478
0.222258	9.57792	Agrp	C66-7: Foxb1.GLU-2	0.2007
0.463108	14.2045	Sst	C66-7: Foxb1.GLU-2	0.380563
0.0224461	0.649351	Meis2	C66-7: Foxb1.GLU-2	0.0221979
0.00807833	0.405844	Satb2	C66-7: Foxb1.GLU-2	0.00804587
0.00231766	0.162338	Chat	C66-7: Foxb1.GLU-2	0.00231498
0.00444466	0.258264	Irx5	C66-18: Rfx4.GLU-4	0.00443481
0.059334	2.7376	Nxph4	C66-18: Rfx4.GLU-4	0.0576404
0.0970929	4.59711	Trh	C66-18: Rfx4.GLU-4	0.0926638
1.18319	35.3822	Tent5a	C66-18: Rfx4.GLU-4	0.780788
0.0120893	0.774793	Samd3	C66-18: Rfx4.GLU-4	0.0120168
0.00866553	0.464876	Foxb1	C66-18: Rfx4.GLU-4	0.0086282
0.003342	0.309917	Lmx1a	C66-18: Rfx4.GLU-4	0.00333642
0.00199285	0.154959	Sln	C66-18: Rfx4.GLU-4	0.00199086
0.0803572	3.35744	Fezf1	C66-18: Rfx4.GLU-4	0.0772917
0.128312	8.16116	Cd40	C66-18: Rfx4.GLU-4	0.120723
0.0564797	2.89256	Gpr149	C66-18: Rfx4.GLU-4	0.0549424
0.236445	9.55579	Vcan	C66-18: Rfx4.GLU-4	0.21224
0.913024	34.1426	Tcf4	C66-18: Rfx4.GLU-4	0.648685
0.239843	8.52273	Adcyap1	C66-18: Rfx4.GLU-4	0.214985
0.0351341	2.37603	Lpar1	C66-18: Rfx4.GLU-4	0.034531
1.37214	43.1302	Rfx4	C66-18: Rfx4.GLU-4	0.863793
0.488172	23.1405	Pomc	C66-18: Rfx4.GLU-4	0.397548
0.0819579	3.5124	Tac2	C66-18: Rfx4.GLU-4	0.0787723
0.131755	8.62603	Bace2	C66-18: Rfx4.GLU-4	0.12377
0.264873	13.4814	Caprin2	C66-18: Rfx4.GLU-4	0.234972
1.56029	33.8843	Pmch	C66-18: Rfx4.GLU-4	0.940119
0.0551968	4.44215	Prkch	C66-18: Rfx4.GLU-4	0.0537273
0.0277584	1.29132	Gnrh1	C66-18: Rfx4.GLU-4	0.0273801
0.013567	0.568182	Vipr2	C66-18: Rfx4.GLU-4	0.0134758
0.0355712	1.7562	Onecut2	C66-18: Rfx4.GLU-4	0.0349532
0.0331912	1.70455	Lhx1	C66-18: Rfx4.GLU-4	0.0326523
0.190585	11.9835	Aldh3b2	C66-18: Rfx4.GLU-4	0.174445
0.331316	15.2893	Tnfrsf12a	C66-18: Rfx4.GLU-4	0.286168
0.343629	7.38636	Il1rapl2	C66-18: Rfx4.GLU-4	0.295374
0.0186142	1.08471	Lef1	C66-18: Rfx4.GLU-4	0.0184431
1.85349	32.7479	Hmcn1	C66-18: Rfx4.GLU-4	1.04854
0.0556325	0.464876	Crh	C66-18: Rfx4.GLU-4	0.0541402
0.393427	17.6653	Ppp1r17	C66-18: Rfx4.GLU-4	0.331767
0.0036356	0.309917	Lhx6	C66-18: Rfx4.GLU-4	0.00362901
0.0145116	1.08471	Hdc	C66-18: Rfx4.GLU-4	0.0144073
0.0113648	0.516529	Tbx3	C66-18: Rfx4.GLU-4	0.0113007
0.00156965	0.103306	Lhx8	C66-18: Rfx4.GLU-4	0.00156842
0.233689	7.17975	Nts	C66-18: Rfx4.GLU-4	0.210009
0.235881	10.3822	Nkx2-4	C66-18: Rfx4.GLU-4	0.211784
0.0812483	3.71901	Ghrh	C66-18: Rfx4.GLU-4	0.0781162
0.226107	11.4153	Agrp	C66-18: Rfx4.GLU-4	0.203844
0.927861	20.4545	Sst	C66-18: Rfx4.GLU-4	0.656411
0.0203317	1.03306	Meis2	C66-18: Rfx4.GLU-4	0.0201277
0.0129457	0.774793	Satb2	C66-18: Rfx4.GLU-4	0.0128626
0.00136679	0.103306	Chat	C66-18: Rfx4.GLU-4	0.00136586
0.000948677	0.094697	Irx5	C66-33: Tnfrsf12a.GABA-2	0.000948228
0.00585916	0.189394	Nxph4	C66-33: Tnfrsf12a.GABA-2	0.00584206
0.108088	3.31439	Trh	C66-33: Tnfrsf12a.GABA-2	0.102636
0.328489	16.6667	Tent5a	C66-33: Tnfrsf12a.GABA-2	0.284042
0	0	Samd3	C66-33: Tnfrsf12a.GABA-2	0
0	0	Foxb1	C66-33: Tnfrsf12a.GABA-2	0
0	0	Lmx1a	C66-33: Tnfrsf12a.GABA-2	0
0.00228541	0.378788	Sln	C66-33: Tnfrsf12a.GABA-2	0.00228281
0.0224681	1.04167	Fezf1	C66-33: Tnfrsf12a.GABA-2	0.0222194
0.0574046	3.50379	Cd40	C66-33: Tnfrsf12a.GABA-2	0.0558174
0.0102991	0.568182	Gpr149	C66-33: Tnfrsf12a.GABA-2	0.0102464
0.0298766	1.04167	Vcan	C66-33: Tnfrsf12a.GABA-2	0.029439
0.831862	33.8068	Tcf4	C66-33: Tnfrsf12a.GABA-2	0.605333
0.203821	4.92424	Adcyap1	C66-33: Tnfrsf12a.GABA-2	0.1855
0.0503937	2.93561	Lpar1	C66-33: Tnfrsf12a.GABA-2	0.0491651
0.0309308	1.89394	Rfx4	C66-33: Tnfrsf12a.GABA-2	0.0304621
0.440899	24.6212	Pomc	C66-33: Tnfrsf12a.GABA-2	0.365267
0.144666	3.88258	Tac2	C66-33: Tnfrsf12a.GABA-2	0.135113
0.00716083	0.568182	Bace2	C66-33: Tnfrsf12a.GABA-2	0.00713531
0.137701	8.14394	Caprin2	C66-33: Tnfrsf12a.GABA-2	0.12901
0.188595	2.84091	Pmch	C66-33: Tnfrsf12a.GABA-2	0.172772
0.00743117	0.568182	Prkch	C66-33: Tnfrsf12a.GABA-2	0.0074037
0.00251667	0.284091	Gnrh1	C66-33: Tnfrsf12a.GABA-2	0.00251351
0.0702887	4.26136	Vipr2	C66-33: Tnfrsf12a.GABA-2	0.0679285
0.737826	24.9053	Onecut2	C66-33: Tnfrsf12a.GABA-2	0.552635
0.109166	5.58712	Lhx1	C66-33: Tnfrsf12a.GABA-2	0.103608
0.0970794	4.92424	Aldh3b2	C66-33: Tnfrsf12a.GABA-2	0.0926515
7.47771	80.9659	Tnfrsf12a	C66-33: Tnfrsf12a.GABA-2	2.13744
0.0424601	1.60985	Il1rapl2	C66-33: Tnfrsf12a.GABA-2	0.0415834
0.00594633	0.378788	Lef1	C66-33: Tnfrsf12a.GABA-2	0.00592872
0	0	Hmcn1	C66-33: Tnfrsf12a.GABA-2	0
0.0406192	1.79924	Crh	C66-33: Tnfrsf12a.GABA-2	0.0398159
0.235527	10.7008	Ppp1r17	C66-33: Tnfrsf12a.GABA-2	0.211497
0.00704542	0.378788	Lhx6	C66-33: Tnfrsf12a.GABA-2	0.00702072
0.0135331	0.852273	Hdc	C66-33: Tnfrsf12a.GABA-2	0.0134423
0.0120324	0.473485	Tbx3	C66-33: Tnfrsf12a.GABA-2	0.0119606
0.0198311	0.662879	Lhx8	C66-33: Tnfrsf12a.GABA-2	0.019637
2.15942	25.4735	Nts	C66-33: Tnfrsf12a.GABA-2	1.15039
0.00258717	0.189394	Nkx2-4	C66-33: Tnfrsf12a.GABA-2	0.00258383
0.0350956	1.70455	Ghrh	C66-33: Tnfrsf12a.GABA-2	0.0344938
0.0430111	2.55682	Agrp	C66-33: Tnfrsf12a.GABA-2	0.0421118
1.72761	11.553	Sst	C66-33: Tnfrsf12a.GABA-2	1.00343
0.0669571	1.32576	Meis2	C66-33: Tnfrsf12a.GABA-2	0.0648107
0.00460025	0.568182	Satb2	C66-33: Tnfrsf12a.GABA-2	0.0045897
0	0	Chat	C66-33: Tnfrsf12a.GABA-2	0
0	0	Irx5	C66-24: Pmch.GLU-7	0
0.033763	0.879765	Nxph4	C66-24: Pmch.GLU-7	0.0332056
0.106339	4.10557	Trh	C66-24: Pmch.GLU-7	0.101056
2.80213	55.4252	Tent5a	C66-24: Pmch.GLU-7	1.33556
0.00761239	0.879765	Samd3	C66-24: Pmch.GLU-7	0.00758356
0.000475662	0.146628	Foxb1	C66-24: Pmch.GLU-7	0.000475549
0	0	Lmx1a	C66-24: Pmch.GLU-7	0
0.00361702	0.293255	Sln	C66-24: Pmch.GLU-7	0.0036105
0.125687	3.07918	Fezf1	C66-24: Pmch.GLU-7	0.118393
0.100173	6.59824	Cd40	C66-24: Pmch.GLU-7	0.0954674
0.0172162	1.17302	Gpr149	C66-24: Pmch.GLU-7	0.0170697
0.270833	12.3167	Vcan	C66-24: Pmch.GLU-7	0.239672
1.3147	37.9765	Tcf4	C66-24: Pmch.GLU-7	0.83928
0.569704	13.9296	Adcyap1	C66-24: Pmch.GLU-7	0.450887
0.0529511	2.6393	Lpar1	C66-24: Pmch.GLU-7	0.0515968
0.0146708	1.17302	Rfx4	C66-24: Pmch.GLU-7	0.0145642
0.754338	20.5279	Pomc	C66-24: Pmch.GLU-7	0.562092
0.151898	4.10557	Tac2	C66-24: Pmch.GLU-7	0.141411
0.0366178	2.34604	Bace2	C66-24: Pmch.GLU-7	0.0359633
0.192974	11.1437	Caprin2	C66-24: Pmch.GLU-7	0.17645
1521.93	98.9736	Pmch	C66-24: Pmch.GLU-7	7.32839
0.00684904	1.31965	Prkch	C66-24: Pmch.GLU-7	0.0068257
0.0138337	0.879765	Gnrh1	C66-24: Pmch.GLU-7	0.0137389
0	0	Vipr2	C66-24: Pmch.GLU-7	0
0.0149353	1.17302	Onecut2	C66-24: Pmch.GLU-7	0.0148249
0.0208577	1.17302	Lhx1	C66-24: Pmch.GLU-7	0.0206431
0.0776077	6.15836	Aldh3b2	C66-24: Pmch.GLU-7	0.0747435
0.0352774	2.05279	Tnfrsf12a	C66-24: Pmch.GLU-7	0.0346694
0.0575831	2.78592	Il1rapl2	C66-24: Pmch.GLU-7	0.0559862
0.445954	20.3812	Lef1	C66-24: Pmch.GLU-7	0.368769
0.0233798	0.58651	Hmcn1	C66-24: Pmch.GLU-7	0.0231106
0.0148526	0.58651	Crh	C66-24: Pmch.GLU-7	0.0147434
0.228404	10.4106	Ppp1r17	C66-24: Pmch.GLU-7	0.205715
0.00131575	0.146628	Lhx6	C66-24: Pmch.GLU-7	0.00131489
0.0263926	1.17302	Hdc	C66-24: Pmch.GLU-7	0.0260503
0.0488471	1.75953	Tbx3	C66-24: Pmch.GLU-7	0.0476916
0.00125753	0.146628	Lhx8	C66-24: Pmch.GLU-7	0.00125674
0.101417	3.22581	Nts	C66-24: Pmch.GLU-7	0.0965976
0.0526142	1.90616	Nkx2-4	C66-24: Pmch.GLU-7	0.0512768
0.427673	3.66569	Ghrh	C66-24: Pmch.GLU-7	0.356046
0.277759	8.21114	Agrp	C66-24: Pmch.GLU-7	0.245108
0.879845	20.8211	Sst	C66-24: Pmch.GLU-7	0.631189
0.0481532	1.17302	Meis2	C66-24: Pmch.GLU-7	0.0470298
0	0	Satb2	C66-24: Pmch.GLU-7	0
0	0	Chat	C66-24: Pmch.GLU-7	0
0.00409229	0.387958	Irx5	C66-25: Foxb1.GLU-8	0.00408394
1.67565	57.3557	Nxph4	C66-25: Foxb1.GLU-8	0.984194
0.085223	4.0658	Trh	C66-25: Foxb1.GLU-8	0.0817855
0.0358238	2.77778	Tent5a	C66-25: Foxb1.GLU-8	0.0351971
0.00514218	0.0620732	Samd3	C66-25: Foxb1.GLU-8	0.005129
3.18172	68.9323	Foxb1	C66-25: Foxb1.GLU-8	1.43072
0.00545998	0.403476	Lmx1a	C66-25: Foxb1.GLU-8	0.00544512
0.00486845	0.325885	Sln	C66-25: Foxb1.GLU-8	0.00485664
0.00757592	0.325885	Fezf1	C66-25: Foxb1.GLU-8	0.00754737
0.00776178	0.434513	Cd40	C66-25: Foxb1.GLU-8	0.00773181
0.0574213	3.6468	Gpr149	C66-25: Foxb1.GLU-8	0.0558332
0.0128705	1.08628	Vcan	C66-25: Foxb1.GLU-8	0.0127884
0.824649	39.1061	Tcf4	C66-25: Foxb1.GLU-8	0.601387
4.79542	71.7722	Adcyap1	C66-25: Foxb1.GLU-8	1.75707
0.0226574	2.06394	Lpar1	C66-25: Foxb1.GLU-8	0.0224045
0.0234868	1.59839	Rfx4	C66-25: Foxb1.GLU-8	0.0232152
0.164812	12.1043	Pomc	C66-25: Foxb1.GLU-8	0.15256
0.529932	10.8628	Tac2	C66-25: Foxb1.GLU-8	0.425224
0.00868584	0.605214	Bace2	C66-25: Foxb1.GLU-8	0.00864834
0.227216	15.4562	Caprin2	C66-25: Foxb1.GLU-8	0.204748
0.410936	13.6406	Pmch	C66-25: Foxb1.GLU-8	0.344254
0.0300307	2.06394	Prkch	C66-25: Foxb1.GLU-8	0.0295886
0.0104563	0.837989	Gnrh1	C66-25: Foxb1.GLU-8	0.010402
0.171528	12.3681	Vipr2	C66-25: Foxb1.GLU-8	0.158309
1.16274	43.2185	Onecut2	C66-25: Foxb1.GLU-8	0.771374
1.78272	67.9081	Lhx1	C66-25: Foxb1.GLU-8	1.02343
0.00868252	0.791434	Aldh3b2	C66-25: Foxb1.GLU-8	0.00864504
0.104034	9.26443	Tnfrsf12a	C66-25: Foxb1.GLU-8	0.0989708
1.87797	24.0223	Il1rapl2	C66-25: Foxb1.GLU-8	1.05709
0.00996386	0.744879	Lef1	C66-25: Foxb1.GLU-8	0.00991455
0.135305	6.59528	Hmcn1	C66-25: Foxb1.GLU-8	0.126902
0.0073409	0.217256	Crh	C66-25: Foxb1.GLU-8	0.00731409
0.0487727	3.75543	Ppp1r17	C66-25: Foxb1.GLU-8	0.0476206
0.00389101	0.294848	Lhx6	C66-25: Foxb1.GLU-8	0.00388346
0.0460461	3.55369	Hdc	C66-25: Foxb1.GLU-8	0.0450175
0.0130145	0.837989	Tbx3	C66-25: Foxb1.GLU-8	0.0129306
0.0023191	0.0620732	Lhx8	C66-25: Foxb1.GLU-8	0.00231642
2.35647	31.0056	Nts	C66-25: Foxb1.GLU-8	1.21089
0.0482145	5.32278	Nkx2-4	C66-25: Foxb1.GLU-8	0.0470883
0.0270671	1.76909	Ghrh	C66-25: Foxb1.GLU-8	0.0267073
0.151461	7.52638	Agrp	C66-25: Foxb1.GLU-8	0.141032
0.148508	7.89882	Sst	C66-25: Foxb1.GLU-8	0.138464
0.00962128	0.527623	Meis2	C66-25: Foxb1.GLU-8	0.00957529
0.00171805	0.108628	Satb2	C66-25: Foxb1.GLU-8	0.00171657
0	0	Chat	C66-25: Foxb1.GLU-8	0
0.496513	23.754	Irx5	C66-8: Lmx1a.GLU-2	0.403138
0.313247	16.649	Nxph4	C66-8: Lmx1a.GLU-2	0.272503
0.0959364	4.34783	Trh	C66-8: Lmx1a.GLU-2	0.0916092
0.239251	11.983	Tent5a	C66-8: Lmx1a.GLU-2	0.214507
0.000456577	0.106045	Samd3	C66-8: Lmx1a.GLU-2	0.000456473
0.017957	2.01485	Foxb1	C66-8: Lmx1a.GLU-2	0.0177977
0.778716	38.7063	Lmx1a	C66-8: Lmx1a.GLU-2	0.575892
0.00567185	0.424178	Sln	C66-8: Lmx1a.GLU-2	0.00565582
0.0168944	1.06045	Fezf1	C66-8: Lmx1a.GLU-2	0.0167533
0.006632	0.530223	Cd40	C66-8: Lmx1a.GLU-2	0.0066101
0.21191	13.1495	Gpr149	C66-8: Lmx1a.GLU-2	0.192198
0.0856674	6.15058	Vcan	C66-8: Lmx1a.GLU-2	0.0821949
7.14748	88.7593	Tcf4	C66-8: Lmx1a.GLU-2	2.09771
2.00028	44.5387	Adcyap1	C66-8: Lmx1a.GLU-2	1.09871
0.0503211	3.60551	Lpar1	C66-8: Lmx1a.GLU-2	0.049096
0.0971589	4.98409	Rfx4	C66-8: Lmx1a.GLU-2	0.092724
0.372576	17.0732	Pomc	C66-8: Lmx1a.GLU-2	0.316689
0.0687252	4.45387	Tac2	C66-8: Lmx1a.GLU-2	0.0664666
0.0248566	1.06045	Bace2	C66-8: Lmx1a.GLU-2	0.0245527
0.264177	16.8611	Caprin2	C66-8: Lmx1a.GLU-2	0.234422
0.9911	24.2842	Pmch	C66-8: Lmx1a.GLU-2	0.688687
0.0148583	1.06045	Prkch	C66-8: Lmx1a.GLU-2	0.014749
0.00844841	0.742312	Gnrh1	C66-8: Lmx1a.GLU-2	0.00841292
0.0151999	1.06045	Vipr2	C66-8: Lmx1a.GLU-2	0.0150855
0.0766362	4.772	Onecut2	C66-8: Lmx1a.GLU-2	0.0738415
0.033925	2.54507	Lhx1	C66-8: Lmx1a.GLU-2	0.0333622
0.0800518	4.45387	Aldh3b2	C66-8: Lmx1a.GLU-2	0.077009
0.0995901	6.46872	Tnfrsf12a	C66-8: Lmx1a.GLU-2	0.0949375
1.09141	19.4062	Il1rapl2	C66-8: Lmx1a.GLU-2	0.737836
0.023503	1.06045	Lef1	C66-8: Lmx1a.GLU-2	0.0232311
0.0156268	1.16649	Hmcn1	C66-8: Lmx1a.GLU-2	0.0155059
0.0117679	0.848356	Crh	C66-8: Lmx1a.GLU-2	0.0116992
0.112649	6.46872	Ppp1r17	C66-8: Lmx1a.GLU-2	0.106743
0.0119165	0.530223	Lhx6	C66-8: Lmx1a.GLU-2	0.0118461
0.0445015	3.39343	Hdc	C66-8: Lmx1a.GLU-2	0.0435398
0.00910044	0.742312	Tbx3	C66-8: Lmx1a.GLU-2	0.00905928
0.00150674	0.106045	Lhx8	C66-8: Lmx1a.GLU-2	0.00150561
0.186517	5.40827	Nts	C66-8: Lmx1a.GLU-2	0.171022
0.0329855	2.22694	Nkx2-4	C66-8: Lmx1a.GLU-2	0.0324531
0.071172	3.92365	Ghrh	C66-8: Lmx1a.GLU-2	0.0687534
0.222602	11.983	Agrp	C66-8: Lmx1a.GLU-2	0.200982
0.610196	21.2089	Sst	C66-8: Lmx1a.GLU-2	0.476356
0.131018	2.33298	Meis2	C66-8: Lmx1a.GLU-2	0.123118
0	0	Satb2	C66-8: Lmx1a.GLU-2	0
0.00203306	0.106045	Chat	C66-8: Lmx1a.GLU-2	0.002031
0	0	Irx5	C66-23: Mixed.GLU-6	0
0	0	Nxph4	C66-23: Mixed.GLU-6	0
0.131521	3.08989	Trh	C66-23: Mixed.GLU-6	0.123562
0.657895	8.70787	Tent5a	C66-23: Mixed.GLU-6	0.505549
0	0	Samd3	C66-23: Mixed.GLU-6	0
0	0	Foxb1	C66-23: Mixed.GLU-6	0
0	0	Lmx1a	C66-23: Mixed.GLU-6	0
0	0	Sln	C66-23: Mixed.GLU-6	0
0.350502	4.77528	Fezf1	C66-23: Mixed.GLU-6	0.300477
0.0103133	0.561798	Cd40	C66-23: Mixed.GLU-6	0.0102605
0.016983	0.280899	Gpr149	C66-23: Mixed.GLU-6	0.0168404
0.0284946	0.561798	Vcan	C66-23: Mixed.GLU-6	0.0280962
0.670139	10.6742	Tcf4	C66-23: Mixed.GLU-6	0.512907
0.11537	1.96629	Adcyap1	C66-23: Mixed.GLU-6	0.109186
0.0865354	1.1236	Lpar1	C66-23: Mixed.GLU-6	0.0829941
0.050065	0.561798	Rfx4	C66-23: Mixed.GLU-6	0.0488521
0.424691	7.02247	Pomc	C66-23: Mixed.GLU-6	0.353955
0.289809	3.37079	Tac2	C66-23: Mixed.GLU-6	0.254494
0.0173428	0.561798	Bace2	C66-23: Mixed.GLU-6	0.0171942
[truncated: 251 more rows]

## Sheet: c_dotplot_nonneurons
avg.exp	pct.exp	features.plot	id	avg.exp.scaled
10.1834	76.4115	Col23a1	C66-51: Tanycytes	2.41443
0.0163499	0.502101	Sntn	C66-51: Tanycytes	0.0162177
0.679678	9.46818	Etnppl	C66-51: Tanycytes	0.518602
0.14263	3.33026	Lgals3	C66-51: Tanycytes	0.133333
0.0429471	1.04519	Ermn	C66-51: Tanycytes	0.0420504
0.0262268	0.553335	Gpr17	C66-51: Tanycytes	0.0258888
0.0582291	1.11692	Pdgfra	C66-51: Tanycytes	0.0565968
0.0136317	0.348396	Tmem119	C66-51: Tanycytes	0.0135396
0.00357958	0.0512348	F13a1	C66-51: Tanycytes	0.00357319
0.000699903	0.0204939	Ms4a4b	C66-51: Tanycytes	0.000699659
0.00135153	0.0204939	Trbc1	C66-51: Tanycytes	0.00135061
0.0691687	1.26038	Cga	C66-51: Tanycytes	0.0668815
0.00552021	0.122963	Pln	C66-51: Tanycytes	0.00550503
0.0126026	0.245927	Abcb1a	C66-51: Tanycytes	0.0125238
0.0327992	0.84025	Dcn	C66-51: Tanycytes	0.0322727
0.0194858	0.502101	Krt19	C66-51: Tanycytes	0.0192983
0.206863	4.68159	Col23a1	C66-53: Etnppl.Astrocytes	0.188024
0.00215946	0.0369762	Sntn	C66-53: Etnppl.Astrocytes	0.00215713
5.6159	63.4552	Etnppl	C66-53: Etnppl.Astrocytes	1.88948
0.0304466	0.965489	Lgals3	C66-53: Etnppl.Astrocytes	0.0299923
0.159452	3.68529	Ermn	C66-53: Etnppl.Astrocytes	0.147947
0.0371825	0.817584	Gpr17	C66-53: Etnppl.Astrocytes	0.0365079
0.0467319	1.0456	Pdgfra	C66-53: Etnppl.Astrocytes	0.0456728
0.0350297	0.797042	Tmem119	C66-53: Etnppl.Astrocytes	0.0344301
0.00181642	0.0431389	F13a1	C66-53: Etnppl.Astrocytes	0.00181477
0.000206099	0.0061627	Ms4a4b	C66-53: Etnppl.Astrocytes	0.000206078
0.000318536	0.00410846	Trbc1	C66-53: Etnppl.Astrocytes	0.000318485
0.00425728	0.104766	Cga	C66-53: Etnppl.Astrocytes	0.00424824
0.0287854	0.550534	Pln	C66-53: Etnppl.Astrocytes	0.0283789
0.0168088	0.380033	Abcb1a	C66-53: Etnppl.Astrocytes	0.0166691
0.010316	0.225965	Dcn	C66-53: Etnppl.Astrocytes	0.0102631
0.000977118	0.026705	Krt19	C66-53: Etnppl.Astrocytes	0.000976641
0.0358675	1.10477	Col23a1	C66-55: Ermn.Oligodendrocytes	0.0352392
0.00218248	0.0433691	Sntn	C66-55: Ermn.Oligodendrocytes	0.0021801
0.0892713	2.44921	Etnppl	C66-55: Ermn.Oligodendrocytes	0.0855089
0.00682231	0.198585	Lgals3	C66-55: Ermn.Oligodendrocytes	0.00679914
20.166	89.1189	Ermn	C66-55: Ermn.Oligodendrocytes	3.0524
0.200425	4.65191	Gpr17	C66-55: Ermn.Oligodendrocytes	0.182676
0.031794	0.796622	Pdgfra	C66-55: Ermn.Oligodendrocytes	0.0312991
0.0226378	0.570646	Tmem119	C66-55: Ermn.Oligodendrocytes	0.0223854
0.00302646	0.0570646	F13a1	C66-55: Ermn.Oligodendrocytes	0.00302189
0.00106194	0.0319562	Ms4a4b	C66-55: Ermn.Oligodendrocytes	0.00106138
3.27769e-05	0.00228258	Trbc1	C66-55: Ermn.Oligodendrocytes	3.27764e-05
0.00838712	0.116412	Cga	C66-55: Ermn.Oligodendrocytes	0.00835215
0.00548987	0.168911	Pln	C66-55: Ermn.Oligodendrocytes	0.00547486
0.00825006	0.248802	Abcb1a	C66-55: Ermn.Oligodendrocytes	0.00821621
0.0134069	0.269345	Dcn	C66-55: Ermn.Oligodendrocytes	0.0133178
0.00108506	0.0228258	Krt19	C66-55: Ermn.Oligodendrocytes	0.00108447
0.237497	6.98381	Col23a1	C66-54: Lgals3.Astrocytes	0.21309
0.00160439	0.202429	Sntn	C66-54: Lgals3.Astrocytes	0.0016031
0.241855	9.31174	Etnppl	C66-54: Lgals3.Astrocytes	0.216606
6.83794	65.4352	Lgals3	C66-54: Lgals3.Astrocytes	2.05898
0.0283948	1.01215	Ermn	C66-54: Lgals3.Astrocytes	0.0279992
0.0280834	1.82186	Gpr17	C66-54: Lgals3.Astrocytes	0.0276963
0.0247213	1.46761	Pdgfra	C66-54: Lgals3.Astrocytes	0.0244207
0.00701665	0.404858	Tmem119	C66-54: Lgals3.Astrocytes	0.00699215
0.000466384	0.0506073	F13a1	C66-54: Lgals3.Astrocytes	0.000466275
0	0	Ms4a4b	C66-54: Lgals3.Astrocytes	0
0	0	Trbc1	C66-54: Lgals3.Astrocytes	0
0.00311785	0.354251	Cga	C66-54: Lgals3.Astrocytes	0.003113
0.00271146	0.151822	Pln	C66-54: Lgals3.Astrocytes	0.00270779
0.00256859	0.151822	Abcb1a	C66-54: Lgals3.Astrocytes	0.0025653
0.00358371	0.303644	Dcn	C66-54: Lgals3.Astrocytes	0.00357731
0.000646846	0.101215	Krt19	C66-54: Lgals3.Astrocytes	0.000646637
0.0145421	0.468241	Col23a1	C66-56: Gpr17.Oligodendrocytes	0.0144374
0.0045328	0.142508	Sntn	C66-56: Gpr17.Oligodendrocytes	0.00452255
0.0207698	1.05863	Etnppl	C66-56: Gpr17.Oligodendrocytes	0.0205571
0.0217203	1.14007	Lgals3	C66-56: Gpr17.Oligodendrocytes	0.0214878
0.677561	8.693	Ermn	C66-56: Gpr17.Oligodendrocytes	0.517341
20.0616	90.3705	Gpr17	C66-56: Gpr17.Oligodendrocytes	3.04745
0.3019	5.70033	Pdgfra	C66-56: Gpr17.Oligodendrocytes	0.263825
0.0177235	0.651466	Tmem119	C66-56: Gpr17.Oligodendrocytes	0.0175683
0.00091426	0.0407166	F13a1	C66-56: Gpr17.Oligodendrocytes	0.000913843
0.002986	0.0407166	Ms4a4b	C66-56: Gpr17.Oligodendrocytes	0.00298155
0	0	Trbc1	C66-56: Gpr17.Oligodendrocytes	0
0.00332104	0.12215	Cga	C66-56: Gpr17.Oligodendrocytes	0.00331554
0.00325827	0.162866	Pln	C66-56: Gpr17.Oligodendrocytes	0.00325297
0.0118168	0.36645	Abcb1a	C66-56: Gpr17.Oligodendrocytes	0.0117475
0.00955127	0.325733	Dcn	C66-56: Gpr17.Oligodendrocytes	0.00950594
0.000489841	0.0407166	Krt19	C66-56: Gpr17.Oligodendrocytes	0.000489721
0.0230643	0.581203	Col23a1	C66-57: OPC	0.0228024
0.00100631	0.0283514	Sntn	C66-57: OPC	0.00100581
0.0729566	2.16415	Etnppl	C66-57: OPC	0.070418
0.0212981	0.666257	Lgals3	C66-57: OPC	0.0210744
0.132231	3.5959	Ermn	C66-57: OPC	0.12419
5.12377	64.8727	Gpr17	C66-57: OPC	1.81218
12.7557	91.3056	Pdgfra	C66-57: OPC	2.62145
0.0346447	0.798564	Tmem119	C66-57: OPC	0.034058
0.00263594	0.0756036	F13a1	C66-57: OPC	0.00263247
0.00140645	0.0283514	Ms4a4b	C66-57: OPC	0.00140546
0.000868975	0.0236261	Trbc1	C66-57: OPC	0.000868598
0.0101151	0.212635	Cga	C66-57: OPC	0.0100642
0.00624539	0.160658	Pln	C66-57: OPC	0.00622597
0.0126476	0.335491	Abcb1a	C66-57: OPC	0.0125683
0.0101388	0.269338	Dcn	C66-57: OPC	0.0100877
0.000604609	0.0189009	Krt19	C66-57: OPC	0.000604426
0.04174	0.7969	Col23a1	C66-58: Tmem119.Immune	0.0408924
0.00224511	0.0511771	Sntn	C66-58: Tmem119.Immune	0.00224259
0.126242	2.52961	Etnppl	C66-58: Tmem119.Immune	0.118886
1.50294	10.4036	Lgals3	C66-58: Tmem119.Immune	0.917465
0.169627	3.65551	Ermn	C66-58: Tmem119.Immune	0.156685
0.035319	0.767656	Gpr17	C66-58: Tmem119.Immune	0.0347096
0.046257	1.02354	Pdgfra	C66-58: Tmem119.Immune	0.045219
13.0647	72.5764	Tmem119	C66-58: Tmem119.Immune	2.64367
0.0332992	0.606814	F13a1	C66-58: Tmem119.Immune	0.0327568
0.00685653	0.160842	Ms4a4b	C66-58: Tmem119.Immune	0.00683313
0.00236042	0.021933	Trbc1	C66-58: Tmem119.Immune	0.00235764
0.0172383	0.263196	Cga	C66-58: Tmem119.Immune	0.0170914
0.00708267	0.153531	Pln	C66-58: Tmem119.Immune	0.00705771
0.0247257	0.526393	Abcb1a	C66-58: Tmem119.Immune	0.0244249
0.0148117	0.307062	Dcn	C66-58: Tmem119.Immune	0.0147031
0.000336448	0.014622	Krt19	C66-58: Tmem119.Immune	0.000336392
0.121596	2.47934	Col23a1	C66-62: ParsTuber	0.114753
0	0	Sntn	C66-62: ParsTuber	0
0.0356289	0.688705	Etnppl	C66-62: ParsTuber	0.0350089
1.45135	13.4986	Lgals3	C66-62: ParsTuber	0.896638
0.0433258	0.550964	Ermn	C66-62: ParsTuber	0.0424135
0.0181373	0.413223	Gpr17	C66-62: ParsTuber	0.0179748
0.0322779	0.688705	Pdgfra	C66-62: ParsTuber	0.0317679
0.0138971	0.550964	Tmem119	C66-62: ParsTuber	0.0138014
0	0	F13a1	C66-62: ParsTuber	0
0.000708435	0.137741	Ms4a4b	C66-62: ParsTuber	0.000708184
0	0	Trbc1	C66-62: ParsTuber	0
147.671	79.7521	Cga	C66-62: ParsTuber	5.00173
0.00400294	0.137741	Pln	C66-62: ParsTuber	0.00399495
0	0	Abcb1a	C66-62: ParsTuber	0
0.514847	3.30579	Dcn	C66-62: ParsTuber	0.415315
0.297617	7.43802	Krt19	C66-62: ParsTuber	0.26053
0.0844874	1.6702	Col23a1	C66-63: Mural	0.0811075
0.00344525	0.0530223	Sntn	C66-63: Mural	0.00343933
0.104793	2.1474	Etnppl	C66-63: Mural	0.0996583
0.131462	3.31389	Lgals3	C66-63: Mural	0.12351
0.147717	3.07529	Ermn	C66-63: Mural	0.137774
0.0277605	0.503712	Gpr17	C66-63: Mural	0.0273822
0.0537903	1.11347	Pdgfra	C66-63: Mural	0.0523935
0.051053	1.13998	Tmem119	C66-63: Mural	0.0497926
0.00317929	0.132556	F13a1	C66-63: Mural	0.00317425
0	0	Ms4a4b	C66-63: Mural	0
0.00055048	0.0265111	Trbc1	C66-63: Mural	0.000550329
0.0130093	0.2386	Cga	C66-63: Mural	0.0129254
7.06569	40.8537	Pln	C66-63: Mural	2.08762
0.0728187	1.24602	Abcb1a	C66-63: Mural	0.0702895
0.717329	7.90032	Dcn	C66-63: Mural	0.54077
0.00157115	0.0530223	Krt19	C66-63: Mural	0.00156992
1.01674	18.206	Col23a1	C66-65: Dcn.Fibroblasts	0.701481
0.00347193	0.13289	Sntn	C66-65: Dcn.Fibroblasts	0.00346592
0.217629	3.92027	Etnppl	C66-65: Dcn.Fibroblasts	0.196906
0.23509	3.85382	Lgals3	C66-65: Dcn.Fibroblasts	0.211144
0.235568	3.58804	Ermn	C66-65: Dcn.Fibroblasts	0.211531
0.100667	1.72757	Gpr17	C66-65: Dcn.Fibroblasts	0.0959163
5.28462	53.5548	Pdgfra	C66-65: Dcn.Fibroblasts	1.83811
0.514218	9.63455	Tmem119	C66-65: Dcn.Fibroblasts	0.414899
0.063439	0.863787	F13a1	C66-65: Dcn.Fibroblasts	0.061508
0.00246276	0.0664452	Ms4a4b	C66-65: Dcn.Fibroblasts	0.00245973
0	0	Trbc1	C66-65: Dcn.Fibroblasts	0
0.0781448	1.26246	Cga	C66-65: Dcn.Fibroblasts	0.0752417
0.026035	0.531561	Pln	C66-65: Dcn.Fibroblasts	0.0257018
0.286237	4.98339	Abcb1a	C66-65: Dcn.Fibroblasts	0.251721
88.2333	82.0598	Dcn	C66-65: Dcn.Fibroblasts	4.49125
0.025842	0.863787	Krt19	C66-65: Dcn.Fibroblasts	0.0255137
0.0453441	0.97352	Col23a1	C66-64: Endothelial	0.0443461
0.00250953	0.048676	Sntn	C66-64: Endothelial	0.00250639
0.113985	2.33645	Etnppl	C66-64: Endothelial	0.107943
0.0204928	0.496495	Lgals3	C66-64: Endothelial	0.0202856
0.140938	2.9303	Ermn	C66-64: Endothelial	0.131851
0.0356321	0.71067	Gpr17	C66-64: Endothelial	0.0350119
0.0563709	1.27531	Pdgfra	C66-64: Endothelial	0.0548394
0.0454052	0.895639	Tmem119	C66-64: Endothelial	0.0444045
0.0112924	0.204439	F13a1	C66-64: Endothelial	0.0112291
0.00557306	0.0681464	Ms4a4b	C66-64: Endothelial	0.00555758
0.000330232	0.0194704	Trbc1	C66-64: Endothelial	0.000330178
0.00463599	0.0876168	Cga	C66-64: Endothelial	0.00462528
0.0868048	1.47002	Pln	C66-64: Endothelial	0.083242
8.89415	76.7426	Abcb1a	C66-64: Endothelial	2.29194
0.540919	3.11526	Dcn	C66-64: Endothelial	0.432379
2.71168e-05	0.0097352	Krt19	C66-64: Endothelial	2.71164e-05
0	0	Col23a1	C66-66: Krt19.Fibroblasts	0
0	0	Sntn	C66-66: Krt19.Fibroblasts	0
0	0	Etnppl	C66-66: Krt19.Fibroblasts	0
18.7132	85.5513	Lgals3	C66-66: Krt19.Fibroblasts	2.98129
0	0	Ermn	C66-66: Krt19.Fibroblasts	0
0	0	Gpr17	C66-66: Krt19.Fibroblasts	0
0.00964829	0.760456	Pdgfra	C66-66: Krt19.Fibroblasts	0.00960204
0.0285298	0.760456	Tmem119	C66-66: Krt19.Fibroblasts	0.0281304
0.0253909	0.380228	F13a1	C66-66: Krt19.Fibroblasts	0.0250739
0	0	Ms4a4b	C66-66: Krt19.Fibroblasts	0
0	0	Trbc1	C66-66: Krt19.Fibroblasts	0
0	0	Cga	C66-66: Krt19.Fibroblasts	0
0	0	Pln	C66-66: Krt19.Fibroblasts	0
0.0494683	1.90114	Abcb1a	C66-66: Krt19.Fibroblasts	0.0482837
0.0139864	0.760456	Dcn	C66-66: Krt19.Fibroblasts	0.0138895
29.5816	79.4677	Krt19	C66-66: Krt19.Fibroblasts	3.4204
0.0953682	1.94175	Col23a1	C66-59: F13a1.Immune	0.0910905
0.0096031	0.161812	Sntn	C66-59: F13a1.Immune	0.00955729
0.244465	4.85437	Etnppl	C66-59: F13a1.Immune	0.218706
0.56247	4.36893	Lgals3	C66-59: F13a1.Immune	0.446268
0.16607	3.39806	Ermn	C66-59: F13a1.Immune	0.153639
0.0781322	1.61812	Gpr17	C66-59: F13a1.Immune	0.0752301
0.119707	2.589	Pdgfra	C66-59: F13a1.Immune	0.113067
0.117728	3.07443	Tmem119	C66-59: F13a1.Immune	0.111298
10.9436	77.9935	F13a1	C66-59: F13a1.Immune	2.4802
0.0517007	1.2945	Ms4a4b	C66-59: F13a1.Immune	0.0504085
0	0	Trbc1	C66-59: F13a1.Immune	0
0	0	Cga	C66-59: F13a1.Immune	0
0	0	Pln	C66-59: F13a1.Immune	0
0.0162996	0.323625	Abcb1a	C66-59: F13a1.Immune	0.0161682
1.23879	13.4304	Dcn	C66-59: F13a1.Immune	0.805935
0	0	Krt19	C66-59: F13a1.Immune	0
0.247983	7.11902	Col23a1	C66-52: Ependymal	0.221528
4.17682	52.3248	Sntn	C66-52: Ependymal	1.64419
1.18238	19.3993	Etnppl	C66-52: Ependymal	0.780416
1.57479	30.3226	Lgals3	C66-52: Ependymal	0.945768
0.103509	1.95773	Ermn	C66-52: Ependymal	0.0984952
0.0553908	1.22358	Gpr17	C66-52: Ependymal	0.0539112
0.0654091	1.24583	Pdgfra	C66-52: Ependymal	0.0633589
0.0440105	0.734149	Tmem119	C66-52: Ependymal	0.0430695
0.00547734	0.111235	F13a1	C66-52: Ependymal	0.00546239
0.00171149	0.0444939	Ms4a4b	C66-52: Ependymal	0.00171003
0	0	Trbc1	C66-52: Ependymal	0
0.0456167	0.889878	Cga	C66-52: Ependymal	0.0446069
0.00791913	0.177976	Pln	C66-52: Ependymal	0.00788794
0.0150751	0.266963	Abcb1a	C66-52: Ependymal	0.0149626
0.0273904	0.51168	Dcn	C66-52: Ependymal	0.027022
0.0783155	1.77976	Krt19	C66-52: Ependymal	0.0754001
0.0231438	1.02041	Col23a1	C66-60: Ms4a4b.Immune	0.02288
0	0	Sntn	C66-60: Ms4a4b.Immune	0
0.125329	3.06122	Etnppl	C66-60: Ms4a4b.Immune	0.118075
1.30639	20.4082	Lgals3	C66-60: Ms4a4b.Immune	0.835683
0.551284	5.10204	Ermn	C66-60: Ms4a4b.Immune	0.439083
0	0	Gpr17	C66-60: Ms4a4b.Immune	0
0.0117167	1.02041	Pdgfra	C66-60: Ms4a4b.Immune	0.0116486
0.311656	4.08163	Tmem119	C66-60: Ms4a4b.Immune	0.271291
0	0	F13a1	C66-60: Ms4a4b.Immune	0
11.2526	73.4694	Ms4a4b	C66-60: Ms4a4b.Immune	2.50574
6.18233	43.8776	Trbc1	C66-60: Ms4a4b.Immune	1.97162
0	0	Cga	C66-60: Ms4a4b.Immune	0
0	0	Pln	C66-60: Ms4a4b.Immune	0
0.167451	2.04082	Abcb1a	C66-60: Ms4a4b.Immune	0.154823
0.171525	2.04082	Dcn	C66-60: Ms4a4b.Immune	0.158307
0	0	Krt19	C66-60: Ms4a4b.Immune	0
0.0108107	0.595238	Col23a1	C66-61: Immune-Trbc1	0.0107527
0	0	Sntn	C66-61: Immune-Trbc1	0
0	0	Etnppl	C66-61: Immune-Trbc1	0
0.0589403	0.595238	Lgals3	C66-61: Immune-Trbc1	0.0572687
0.0514947	2.38095	Ermn	C66-61: Immune-Trbc1	0.0502126
0.0109479	0.595238	Gpr17	C66-61: Immune-Trbc1	0.0108884
0.0943667	4.16667	Pdgfra	C66-61: Immune-Trbc1	0.0901758
0.0117729	0.595238	Tmem119	C66-61: Immune-Trbc1	0.0117041
0	0	F13a1	C66-61: Immune-Trbc1	0
0.0140353	0.595238	Ms4a4b	C66-61: Immune-Trbc1	0.0139377
5.46602	82.1429	Trbc1	C66-61: Immune-Trbc1	1.86656
0.0235645	0.595238	Cga	C66-61: Immune-Trbc1	0.0232911
0	0	Pln	C66-61: Immune-Trbc1	0
0	0	Abcb1a	C66-61: Immune-Trbc1	0
0	0	Dcn	C66-61: Immune-Trbc1	0
0	0	Krt19	C66-61: Immune-Trbc1	0
