# Supplementary material for: HypoMap—a unified single-cell gene expression atlas of the murine hypothalamus
Source: Nat Metab. 2022 Oct 20;4(10):1402–19. doi: 10.1038/s42255-022-00657-y (PMC9584816; doi:10.1038/s42255-022-00657-y)
Supplement: Source Data Fig. 3 — Single cell UMAP data and cluster comparison tables [file 42255_2022_657_MOESM6_ESM.xlsx]

## Sheet: source_figure_3_a_umap_vmh
umapscvi_1	umapscvi_2	C25	highlight	Cell_ID
2.14337	-2.24257	C25-1	Unselected	AAACCCAAGGGTGAAA-1_SRR14252354
2.79448	-6.57953	C25-10	Unselected	AAACCCACAGCACACC-1_SRR14252354
4.00861	-2.2901	C25-2	Unselected	AAACCCATCCCGAAAT-1_SRR14252354
-2.40578	-5.9133	C25-11	Unselected	AAACGAAAGACCAGCA-1_SRR14252354
2.11716	-5.24823	C25-10	Unselected	AAACGAAAGGTCCAGA-1_SRR14252354
2.63819	-6.83569	C25-10	Unselected	AAACGAAAGTATGAAC-1_SRR14252354
4.76656	-0.304007	C25-2	Unselected	AAACGAAAGTGTAGTA-1_SRR14252354
10.2414	9.01984	C25-17	Unselected	AAACGAAGTCCTCCAT-1_SRR14252354
-2.39489	-5.89359	C25-11	Unselected	AAACGAAGTGCCTAAT-1_SRR14252354
2.95496	8.1916	C25-18	Unselected	AAACGAATCCAGTGTA-1_SRR14252354
2.60123	-6.15198	C25-10	Unselected	AAACGAATCCTACACC-1_SRR14252354
-1.204	-7.33705	C25-11	Unselected	AAACGCTAGCCATTCA-1_SRR14252354
-11.2778	-0.88676	C25-19	Unselected	AAACGCTAGGCGCTTC-1_SRR14252354
4.74715	7.65627	C25-18	Unselected	AAACGCTAGTATGAAC-1_SRR14252354
1.18317	-1.04069	C25-4	Unselected	AAACGCTCAGCTACCG-1_SRR14252354
3.42331	0.904408	C25-2	Unselected	AAACGCTGTACTGAGG-1_SRR14252354
4.03457	-0.862506	C25-2	Unselected	AAACGCTGTAGGACTG-1_SRR14252354
-1.94744	-7.51286	C25-11	Unselected	AAACGCTGTATGAGAT-1_SRR14252354
8.60571	7.23987	C25-18	Unselected	AAACGCTGTCTCGGGT-1_SRR14252354
2.85836	8.82605	C25-18	Unselected	AAACGCTGTGCTTATG-1_SRR14252354
0.891875	-3.31998	C25-11	Unselected	AAAGAACCAAGCGCTC-1_SRR14252354
-4.13304	-6.65003	C25-12	Unselected	AAAGAACCACTGCATA-1_SRR14252354
3.91149	7.81179	C25-18	Unselected	AAAGAACCATACCACA-1_SRR14252354
3.39375	7.31333	C25-18	Unselected	AAAGAACGTACACGTT-1_SRR14252354
2.39618	-6.01909	C25-10	Unselected	AAAGAACGTGCACATT-1_SRR14252354
5.2376	-2.66005	C25-2	Unselected	AAAGAACTCAAACGTC-1_SRR14252354
2.99441	8.89976	C25-18	Unselected	AAAGAACTCAGACCTA-1_SRR14252354
1.6741	-5.66882	C25-10	Unselected	AAAGAACTCGCCTTGT-1_SRR14252354
2.93758	2.70823	C25-5	Unselected	AAAGAACTCGTCCATC-1_SRR14252354
-1.34785	-4.37176	C25-11	Unselected	AAAGGATAGGGTTTCT-1_SRR14252354
-0.793931	-4.6179	C25-11	Unselected	AAAGGATCAAACTAGA-1_SRR14252354
0.964317	-3.13138	C25-11	Unselected	AAAGGATTCAGAGCGA-1_SRR14252354
8.86069	6.96107	C25-17	Unselected	AAAGGATTCTCTCGCA-1_SRR14252354
-1.27028	-5.64301	C25-11	Unselected	AAAGGATTCTGCGGAC-1_SRR14252354
3.50993	8.25939	C25-18	Unselected	AAAGGATTCTGTCCCA-1_SRR14252354
2.03171	-6.75521	C25-10	Unselected	AAAGGGCAGGCTAGCA-1_SRR14252354
3.23276	8.5973	C25-18	Unselected	AAAGGGCCACATTGTG-1_SRR14252354
-4.16785	-4.70093	C25-12	Unselected	AAAGGGCGTTCGGCCA-1_SRR14252354
-0.874153	-1.71389	C25-11	Unselected	AAAGGTAAGATCGACG-1_SRR14252354
2.46079	-0.391883	C25-2	Unselected	AAAGGTAAGCACTTTG-1_SRR14252354
2.71071	0.449984	C25-2	Unselected	AAAGGTACAAGTGGGT-1_SRR14252354
-3.49388	-9.90771	C25-13	Unselected	AAAGGTACACCTGCAG-1_SRR14252354
-3.78872	-6.42483	C25-12	Unselected	AAAGGTACACTTCATT-1_SRR14252354
7.62936	-6.04665	C25-10	Unselected	AAAGGTACAGACCAAG-1_SRR14252354
-11.0066	-1.39901	C25-19	Unselected	AAAGGTAGTGAGATTA-1_SRR14252354
3.11734	-4.40526	C25-10	Unselected	AAAGGTAGTGTGGACA-1_SRR14252354
3.12173	-5.41334	C25-10	Unselected	AAAGGTATCCTACCAC-1_SRR14252354
2.73161	0.488414	C25-2	Unselected	AAAGTCCAGAGTGGCT-1_SRR14252354
3.10106	-5.36184	C25-10	Unselected	AAAGTCCCACAAAGCG-1_SRR14252354
3.43611	6.79719	C25-18	Unselected	AAAGTCCCACTGTCCT-1_SRR14252354
-7.79445	9.60722	C25-19	Unselected	AAAGTCCGTCGGATTT-1_SRR14252354
-1.38266	-4.68902	C25-11	Unselected	AAAGTCCTCAACGAGG-1_SRR14252354
-0.728599	-9.34981	C25-14	Unselected	AAAGTCCTCACCGACG-1_SRR14252354
2.61094	-4.19236	C25-10	Unselected	AAAGTCCTCACTGGTA-1_SRR14252354
4.90342	-7.24617	C25-10	Unselected	AAAGTCCTCGGAAACG-1_SRR14252354
1.65863	-5.81985	C25-10	Unselected	AAAGTCCTCGTAACTG-1_SRR14252354
-2.29408	13.8903	C25-20	Unselected	AAAGTCCTCGTACCTC-1_SRR14252354
4.07463	7.738	C25-18	Unselected	AAAGTCCTCTAGTGTG-1_SRR14252354
-3.30495	-5.98506	C25-12	Unselected	AAAGTGAAGGTATCTC-1_SRR14252354
4.01817	-5.72101	C25-10	Unselected	AAAGTGAAGTGATAAC-1_SRR14252354
-11.7657	-1.46414	C25-19	Unselected	AAAGTGACACGCTGTG-1_SRR14252354
0.391168	-5.7368	C25-11	Unselected	AAAGTGATCAAGGAGC-1_SRR14252354
-10.5481	-2.36293	C25-19	Unselected	AAAGTGATCCACAGGC-1_SRR14252354
-11.5909	-2.02527	C25-19	Unselected	AAAGTGATCCATAAGC-1_SRR14252354
-10.8393	-2.39935	C25-19	Unselected	AAAGTGATCCTGGTCT-1_SRR14252354
3.91519	-0.16436	C25-2	Unselected	AAAGTGATCCTTATGT-1_SRR14252354
6.01403	-6.03027	C25-10	Unselected	AAATGGAAGAGATCGC-1_SRR14252354
5.47119	-7.76752	C25-10	Unselected	AAATGGAAGATGGTCG-1_SRR14252354
-0.404081	-5.34951	C25-11	Unselected	AAATGGAAGCAGTCTT-1_SRR14252354
2.19036	-2.22462	C25-1	Unselected	AAATGGAAGGACGCTA-1_SRR14252354
-11.9358	-1.71443	C25-19	Unselected	AAATGGACAAAGGGTC-1_SRR14252354
5.2313	1.02777	C25-2	Unselected	AAATGGACACAGCATT-1_SRR14252354
-2.16989	13.9763	C25-20	Unselected	AAATGGACAGCATGCC-1_SRR14252354
2.98975	-5.61059	C25-10	Unselected	AAATGGACAGCCATTA-1_SRR14252354
-8.5898	6.06569	C25-21	Unselected	AAATGGAGTAGTCACT-1_SRR14252354
7.6128	0.21676	C25-11	Unselected	AAATGGAGTATTGAGA-1_SRR14252354
3.68493	0.137328	C25-2	Unselected	AAATGGAGTCTTGCTC-1_SRR14252354
3.17279	-4.38431	C25-10	Unselected	AAATGGAGTGAAAGTT-1_SRR14252354
-2.083	8.87229	C25-6	Unselected	AACAAAGGTATTTCCT-1_SRR14252354
0.743058	-5.97695	C25-3	Unselected	AACAAAGGTCACAATC-1_SRR14252354
-4.66949	-9.82244	C25-13	Unselected	AACAAAGGTGGAATGC-1_SRR14252354
1.94081	-5.11237	C25-10	Unselected	AACAAAGGTGGTCTAT-1_SRR14252354
10.3046	9.17279	C25-17	Unselected	AACAAAGTCCACATAG-1_SRR14252354
-11.8324	-0.824329	C25-19	Unselected	AACAAAGTCGAGAGCA-1_SRR14252354
3.31886	8.00553	C25-18	Unselected	AACAAAGTCGGTTCAA-1_SRR14252354
-1.30297	-7.11916	C25-11	Unselected	AACAACCAGACCAAAT-1_SRR14252354
4.82891	0.970724	C25-6	Unselected	AACAACCAGACCCTTA-1_SRR14252354
-13.4794	-1.83075	C25-19	Unselected	AACAACCAGGCTATCT-1_SRR14252354
-12.0805	-1.49648	C25-19	Unselected	AACAACCAGTCCCAAT-1_SRR14252354
-1.40086	13.9454	C25-20	Unselected	AACAACCAGTCTTCGA-1_SRR14252354
1.5292	4.0277	C25-5	Unselected	AACAACCCAAGTCGTT-1_SRR14252354
1.81262	-5.70167	C25-10	Unselected	AACAACCCACGACGAA-1_SRR14252354
-10.883	-2.23808	C25-19	Unselected	AACAACCTCAGGGTAG-1_SRR14252354
4.84451	6.89869	C25-18	Unselected	AACAACCTCATCGCTC-1_SRR14252354
-1.19635	-4.28527	C25-11	Unselected	AACAAGAAGAGCCGAT-1_SRR14252354
-10.3434	-1.52725	C25-19	Unselected	AACAAGAAGCGCCCAT-1_SRR14252354
0.131431	-5.38346	C25-11	Unselected	AACAAGAAGCTAAACA-1_SRR14252354
4.64575	7.09812	C25-18	Unselected	AACAAGAAGGAAAGGT-1_SRR14252354
0.53528	-5.75846	C25-10	Unselected	AACAAGAAGTAGAGTT-1_SRR14252354
12.4224	-0.487049	C25-23	Unselected	AACAAGAAGTAGCAAT-1_SRR14252354
-1.07722	-1.97862	C25-11	Unselected	AACAAGAAGTCATGAA-1_SRR14252354
0.639691	-5.47876	C25-11	Unselected	AACAAGAAGTTGTACC-1_SRR14252354
3.1673	-8.76611	C25-15	Unselected	AACAAGACAGAACTTC-1_SRR14252354
-9.92381	-1.62551	C25-19	Unselected	AACAAGAGTCCTACGG-1_SRR14252354
3.66469	-5.5275	C25-10	Unselected	AACAAGAGTTGTGGCC-1_SRR14252354
-0.752356	-8.15082	C25-14	Unselected	AACAAGATCCACATAG-1_SRR14252354
-11.12	-1.50076	C25-19	Unselected	AACACACAGTAGGTTA-1_SRR14252354
1.05389	-5.56198	C25-10	Unselected	AACACACCAAACGGCA-1_SRR14252354
3.6699	7.37869	C25-18	Unselected	AACACACCAAGCAATA-1_SRR14252354
3.18555	2.74159	C25-5	Unselected	AACACACCAATGAACA-1_SRR14252354
-0.889579	-7.29481	C25-11	Unselected	AACACACGTCTCAGGC-1_SRR14252354
3.46114	7.94107	C25-18	Unselected	AACACACGTGTTACAC-1_SRR14252354
0.823938	-1.27181	C25-4	Unselected	AACAGGGCAATGTCTG-1_SRR14252354
3.59107	-8.87857	C25-15	Unselected	AACAGGGCACAAATCC-1_SRR14252354
-2.37657	-5.6543	C25-11	Unselected	AACAGGGCAGACATCT-1_SRR14252354
3.48204	8.05252	C25-18	Unselected	AACAGGGGTACAGCGA-1_SRR14252354
3.99245	-0.0968685	C25-2	Unselected	AACAGGGGTGATACAA-1_SRR14252354
-0.908314	-7.33373	C25-11	Unselected	AACAGGGTCCACGGGT-1_SRR14252354
-2.78299	-4.18628	C25-11	Unselected	AACAGGGTCGGAGCAA-1_SRR14252354
-3.0173	-4.261	C25-11	Unselected	AACCAACCACTGCATA-1_SRR14252354
-10.6715	-3.23411	C25-19	Unselected	AACCAACCATACTGTG-1_SRR14252354
-10.8438	-0.890542	C25-19	Unselected	AACCAACCATCATCTT-1_SRR14252354
-13.3632	-1.68095	C25-19	Unselected	AACCAACGTCACTGAT-1_SRR14252354
4.08661	1.17916	C25-2	Unselected	AACCAACGTCCAGCGT-1_SRR14252354
-0.379114	-0.74067	C25-4	Unselected	AACCAACGTGGACTAG-1_SRR14252354
-11.257	-0.774752	C25-19	Unselected	AACCAACGTTCCAGGC-1_SRR14252354
3.71546	7.10451	C25-18	Unselected	AACCAACTCACATCAG-1_SRR14252354
4.1034	-5.2948	C25-10	Unselected	AACCACAAGTAGCATA-1_SRR14252354
-0.885986	-1.68493	C25-11	Unselected	AACCACAAGTGGATAT-1_SRR14252354
-0.930638	-7.34577	C25-11	Unselected	AACCACACACCTAAAC-1_SRR14252354
3.06126	-4.32161	C25-10	Unselected	AACCACACACGCTGAC-1_SRR14252354
1.25575	-6.81602	C25-10	Unselected	AACCACACATCTAGAC-1_SRR14252354
-4.01833	-6.55947	C25-12	Unselected	AACCACACATGATAGA-1_SRR14252354
-1.38066	-4.47905	C25-11	Unselected	AACCACAGTCATCGGC-1_SRR14252354
1.52433	-0.366069	C25-5	Unselected	AACCACAGTGGGATTG-1_SRR14252354
3.02449	-5.34649	C25-10	Unselected	AACCACAGTTGAATCC-1_SRR14252354
3.2312	0.195931	C25-2	Unselected	AACCACATCATGTCAG-1_SRR14252354
-7.47627	5.96365	C25-21	Unselected	AACCACATCCCAGCGA-1_SRR14252354
-1.50024	-5.16122	C25-11	Unselected	AACCACATCCTACGGG-1_SRR14252354
-2.64863	14.2872	C25-20	Unselected	AACCACATCGAAGGAC-1_SRR14252354
-10.855	-2.59915	C25-19	Unselected	AACCACATCTATCACT-1_SRR14252354
1.22125	3.56589	C25-5	Unselected	AACCACATCTGGAAGG-1_SRR14252354
-0.81193	-7.27647	C25-11	Unselected	AACCATGCAGTGTACT-1_SRR14252354
0.236545	14.374	C25-20	Unselected	AACCATGCATCTCCCA-1_SRR14252354
-2.11007	14.5012	C25-20	Unselected	AACCATGTCCTTCGAC-1_SRR14252354
2.77256	-6.01091	C25-10	Unselected	AACCATGTCGAGTACT-1_SRR14252354
2.25051	-5.61231	C25-10	Unselected	AACCCAAAGCAGGCTA-1_SRR14252354
3.01244	0.603885	C25-2	Unselected	AACCCAAAGGGCAATC-1_SRR14252354
1.20165	-1.09221	C25-4	Unselected	AACCCAACAGAGTTCT-1_SRR14252354
-13.431	-1.8422	C25-19	Unselected	AACCCAACAGCTACTA-1_SRR14252354
1.51142	1.94516	C25-5	Unselected	AACCCAACAGGCAATG-1_SRR14252354
3.92413	-1.19672	C25-2	Unselected	AACCCAAGTAACTGCT-1_SRR14252354
2.10637	-5.09089	C25-10	Unselected	AACCCAATCATCCTGC-1_SRR14252354
-12.1278	-1.21176	C25-19	Unselected	AACCCAATCCATCTCG-1_SRR14252354
3.94571	-4.449	C25-10	Unselected	AACCTGACACAACGCC-1_SRR14252354
-2.14874	-6.89817	C25-11	Unselected	AACCTGACACGGGCTT-1_SRR14252354
1.88316	-5.67254	C25-10	Unselected	AACCTGACAGGACAGT-1_SRR14252354
-1.10651	-2.01212	C25-11	Unselected	AACCTGAGTAGGCAAC-1_SRR14252354
-10.4086	-1.88707	C25-19	Unselected	AACCTGAGTAGTCTGT-1_SRR14252354
-3.22472	-8.58493	C25-13	Unselected	AACCTGATCATTGCCC-1_SRR14252354
-10.6577	-2.20205	C25-19	Unselected	AACCTGATCTAGCCTC-1_SRR14252354
-8.73083	6.25535	C25-21	Unselected	AACCTTTAGCCTGACC-1_SRR14252354
-11.7143	-0.836616	C25-19	Unselected	AACCTTTAGTCACTGT-1_SRR14252354
-12.7374	-2.15896	C25-19	Unselected	AACCTTTCACGCAAAG-1_SRR14252354
3.07859	2.80517	C25-5	Unselected	AACCTTTCAGAAGCGT-1_SRR14252354
-13.2749	-1.63186	C25-19	Unselected	AACCTTTCATCACGGC-1_SRR14252354
4.0692	-0.890552	C25-2	Unselected	AACCTTTGTACTAACC-1_SRR14252354
3.11984	-4.4529	C25-10	Unselected	AACCTTTTCCACGAAT-1_SRR14252354
6.51704	-8.27433	C25-10	Unselected	AACCTTTTCGCTCTAC-1_SRR14252354
1.55289	-0.192048	C25-5	Unselected	AACGAAAAGGTTCCAT-1_SRR14252354
-13.2249	-1.99014	C25-19	Unselected	AACGAAACAAACACCT-1_SRR14252354
-1.87892	-7.62095	C25-11	Unselected	AACGAAACAAGTAGTA-1_SRR14252354
2.32084	-4.31564	C25-11	Unselected	AACGAAACATAACCCA-1_SRR14252354
-1.88839	13.776	C25-20	Unselected	AACGAAAGTACACGTT-1_SRR14252354
1.21061	0.638533	C25-5	Unselected	AACGAAAGTCAACCAT-1_SRR14252354
-10.2509	-1.63147	C25-19	Unselected	AACGAAAGTCGACTTA-1_SRR14252354
3.89649	0.920641	C25-2	Unselected	AACGAAAGTTCAGTAC-1_SRR14252354
-11.0373	-1.6362	C25-19	Unselected	AACGGGAAGACGGTCA-1_SRR14252354
1.2665	-6.34809	C25-14	Unselected	AACGGGAAGATTGTGA-1_SRR14252354
-3.09525	-4.45167	C25-11	Unselected	AACGGGAAGTACTCGT-1_SRR14252354
1.35943	3.66347	C25-5	Unselected	AACGGGAGTATACGGG-1_SRR14252354
-0.587838	-9.16218	C25-14	Unselected	AACGGGATCAGTCCGG-1_SRR14252354
9.26996	7.13441	C25-17	Unselected	AACGGGATCTGAATCG-1_SRR14252354
-0.543033	-9.22772	C25-14	Unselected	AACGTCAAGCGACTTT-1_SRR14252354
1.46343	-5.58395	C25-13	Unselected	AACGTCAAGTAGCTCT-1_SRR14252354
4.28624	-0.946266	C25-2	Unselected	AACGTCAAGTCCCGAC-1_SRR14252354
3.06529	0.797418	C25-2	Unselected	AACGTCACAATGGCAG-1_SRR14252354
-0.120467	-4.67564	C25-11	Unselected	AACGTCACAATTGCCA-1_SRR14252354
-8.43178	5.85576	C25-21	Unselected	AACGTCAGTAACAGTA-1_SRR14252354
-11.0973	-1.17598	C25-19	Unselected	AACGTCAGTTAAGCAA-1_SRR14252354
3.50167	1.17987	C25-2	Unselected	AACGTCAGTTGAATCC-1_SRR14252354
-0.517825	-3.62289	C25-11	Unselected	AACGTCATCCATTCAT-1_SRR14252354
-2.77457	14.2579	C25-20	Unselected	AACGTCATCCTGCTAC-1_SRR14252354
-1.89553	-4.85874	C25-11	Unselected	AACGTCATCGACATCA-1_SRR14252354
2.06474	-5.25661	C25-10	Unselected	AACTTCTAGGTACAGC-1_SRR14252354
1.22465	3.81285	C25-5	Unselected	AACTTCTCACAGAGCA-1_SRR14252354
2.63225	0.291972	C25-2	Unselected	AACTTCTCACAGCCTG-1_SRR14252354
2.66	-8.00773	C25-15	Unselected	AACTTCTCACATTGTG-1_SRR14252354
4.03936	-0.50908	C25-2	Unselected	AAGAACAAGCAATTCC-1_SRR14252354
3.21868	0.284341	C25-2	Unselected	AAGAACAAGCTTAGTC-1_SRR14252354
12.1653	-0.289037	C25-23	Unselected	AAGAACAAGTGGCCTC-1_SRR14252354
2.98622	0.296342	C25-2	Unselected	AAGAACAGTACCTAAC-1_SRR14252354
-10.1343	-2.23486	C25-19	Unselected	AAGAACAGTTAAGACA-1_SRR14252354
3.9703	-4.63337	C25-10	Unselected	AAGAACAGTTAGGAGC-1_SRR14252354
-11.1708	-1.58223	C25-19	Unselected	AAGAACATCTAGGAAA-1_SRR14252354
2.88596	7.66136	C25-18	Unselected	AAGACAAAGACCTCCG-1_SRR14252354
-10.6548	-2.64811	C25-19	Unselected	AAGACAACAACGATCT-1_SRR14252354
0.472204	-5.73858	C25-11	Unselected	AAGACAACAATGAACA-1_SRR14252354
-4.06217	-6.635	C25-12	Unselected	AAGACAACAATTCGTG-1_SRR14252354
2.44646	-5.05127	C25-10	Unselected	AAGACAACAGGCGTTC-1_SRR14252354
1.45616	3.28978	C25-5	Unselected	AAGACAACAGGTCCCA-1_SRR14252354
3.9546	-0.228387	C25-2	Unselected	AAGACAAGTCCCGTGA-1_SRR14252354
-3.0184	-4.61915	C25-11	Unselected	AAGACAAGTTAGTCGT-1_SRR14252354
-1.85907	-5.84611	C25-11	Unselected	AAGACAATCCCATACC-1_SRR14252354
-2.6546	-9.6002	C25-13	Unselected	AAGACAATCCTGTACC-1_SRR14252354
7.19444	-8.03912	C25-10	Unselected	AAGACTCCACGAGGTA-1_SRR14252354
3.16048	-4.65629	C25-10	Unselected	AAGACTCCAGAGAATT-1_SRR14252354
2.12365	-4.6478	C25-11	Unselected	AAGACTCCATAGATGA-1_SRR14252354
-11.6348	-2.32579	C25-19	Unselected	AAGACTCGTGGTAATA-1_SRR14252354
9.51125	7.03684	C25-17	Unselected	AAGACTCTCACATCAG-1_SRR14252354
-11.2149	-1.31894	C25-19	Unselected	AAGACTCTCCAATGCA-1_SRR14252354
-4.03323	-5.16757	C25-12	Unselected	AAGACTCTCGCCAGTG-1_SRR14252354
-0.825546	-7.22137	C25-11	Unselected	AAGACTCTCGGTCGAC-1_SRR14252354
-9.94867	-2.37438	C25-19	Unselected	AAGACTCTCTCCAAGA-1_SRR14252354
-11.2268	-2.28333	C25-19	Unselected	AAGATAGAGATTACCC-1_SRR14252354
3.56448	-0.55649	C25-3	Unselected	AAGATAGAGGTCATAA-1_SRR14252354
4.20353	8.45718	C25-18	Unselected	AAGATAGCAAGATCCT-1_SRR14252354
1.23649	-6.33249	C25-10	Unselected	AAGATAGCAGCGCTTG-1_SRR14252354
3.02692	8.15388	C25-18	Unselected	AAGATAGCAGTGTGGA-1_SRR14252354
-11.4503	-0.88048	C25-19	Unselected	AAGATAGCATCTCATT-1_SRR14252354
3.71604	7.72928	C25-18	Unselected	AAGATAGCATGTACGT-1_SRR14252354
0.742	-0.272915	C25-4	Unselected	AAGATAGGTCGCATTA-1_SRR14252354
3.33274	-6.60972	C25-10	Unselected	AAGCATCAGACCAAGC-1_SRR14252354
-0.463857	-5.30873	C25-11	Unselected	AAGCATCCAACATCGT-1_SRR14252354
7.65765	-7.33127	C25-10	Unselected	AAGCATCCATGATAGA-1_SRR14252354
9.75615	8.58386	C25-17	Unselected	AAGCATCGTAGTACGG-1_SRR14252354
1.44443	1.70749	C25-5	Unselected	AAGCATCGTTTACGAC-1_SRR14252354
0.713063	-3.65661	C25-11	Unselected	AAGCCATAGATTAGCA-1_SRR14252354
-2.10222	13.775	C25-20	Unselected	AAGCCATCAAGTGGCA-1_SRR14252354
4.79127	7.71357	C25-18	Unselected	AAGCCATCACGGGTAA-1_SRR14252354
-2.18245	-2.21705	C25-11	Unselected	AAGCCATCAGCACACC-1_SRR14252354
3.2791	-4.77843	C25-10	Unselected	AAGCCATCAGCACAGA-1_SRR14252354
-2.38554	-9.53184	C25-13	Unselected	AAGCGAGAGGCCTAGA-1_SRR14252354
5.62394	-1.18338	C25-2	Unselected	AAGCGAGCAAGAGAGA-1_SRR14252354
0.873297	1.32052	C25-4	Unselected	AAGCGAGCAGAACGCA-1_SRR14252354
-3.54253	-6.07745	C25-12	Unselected	AAGCGAGCAGCCGTTG-1_SRR14252354
3.35456	-0.953779	C25-2	Unselected	AAGCGAGGTGACATCT-1_SRR14252354
2.47001	0.211118	C25-2	Unselected	AAGCGAGGTGTCCTAA-1_SRR14252354
4.84497	-0.131162	C25-2	Unselected	AAGCGAGGTTCACGAT-1_SRR14252354
0.0764578	-0.400367	C25-4	Unselected	AAGCGAGGTTCCTAGA-1_SRR14252354
-2.75879	-6.05353	C25-11	Unselected	AAGCGAGTCGTCGACG-1_SRR14252354
2.15922	-6.52922	C25-10	Unselected	AAGCGTTAGCGCCTAC-1_SRR14252354
2.19221	-2.1908	C25-1	Unselected	AAGCGTTAGTGCTCAT-1_SRR14252354
-10.5412	-2.78303	C25-19	Unselected	AAGCGTTCAATTTCTC-1_SRR14252354
-3.05641	14.5539	C25-20	Unselected	AAGCGTTCAGGTCCGT-1_SRR14252354
0.563394	-5.39205	C25-11	Unselected	AAGCGTTCATGTGACT-1_SRR14252354
2.82317	8.05652	C25-18	Unselected	AAGCGTTCATTATGCG-1_SRR14252354
2.75	-5.85273	C25-10	Unselected	AAGCGTTTCCCGAGGT-1_SRR14252354
-11.2033	-1.13248	C25-19	Unselected	AAGCGTTTCCCTTCCC-1_SRR14252354
-4.38554	-9.75468	C25-13	Unselected	AAGCGTTTCTCGCGTT-1_SRR14252354
-1.42951	-8.83805	C25-13	Unselected	AAGGAATAGTACTGGG-1_SRR14252354
3.49437	-0.677936	C25-4	Unselected	AAGGAATCAACCGGAA-1_SRR14252354
-12.184	-2.58572	C25-19	Unselected	AAGGAATCACGAGAAC-1_SRR14252354
-1.09854	-1.89862	C25-11	Unselected	AAGGAATTCAGGGATG-1_SRR14252354
2.93592	8.55642	C25-18	Unselected	AAGGAATTCGGCACTG-1_SRR14252354
-1.27853	-4.48752	C25-11	Unselected	AAGGTAAAGACCAAGC-1_SRR14252354
2.74681	0.381864	C25-2	Unselected	AAGGTAAAGCTCGAAG-1_SRR14252354
2.74439	8.27006	C25-18	Unselected	AAGGTAACAACAAGTA-1_SRR14252354
-2.53073	-3.71176	C25-11	Unselected	AAGGTAACAACCTAAC-1_SRR14252354
0.599049	-3.05469	C25-11	Unselected	AAGGTAACAATATCCG-1_SRR14252354
5.88991	-7.20192	C25-10	Unselected	AAGGTAACAGAAGTGC-1_SRR14252354
3.83272	-4.00252	C25-10	Unselected	AAGGTAACATGAGAAT-1_SRR14252354
-8.07618	5.0194	C25-19	Unselected	AAGGTAACATGTGACT-1_SRR14252354
4.20992	7.32866	C25-18	Unselected	AAGTACCAGAGTGACC-1_SRR14252354
-12.7237	-2.53789	C25-19	Unselected	AAGTACCAGGATGAGA-1_SRR14252354
-10.1468	-2.3274	C25-19	Unselected	AAGTACCCACTCACTC-1_SRR14252354
-0.99682	-4.44671	C25-11	Unselected	AAGTACCCATGTCTAG-1_SRR14252354
-10.327	-2.39468	C25-19	Unselected	AAGTACCCATGTTACG-1_SRR14252354
3.04898	-6.60399	C25-10	Unselected	AAGTACCGTAAGCTCT-1_SRR14252354
2.91593	-5.2927	C25-11	Unselected	AAGTACCGTACCTAGT-1_SRR14252354
2.45953	-4.764	C25-11	Unselected	AAGTACCGTGCCTGCA-1_SRR14252354
2.25099	-2.15282	C25-1	Unselected	AAGTACCTCTTAGCTT-1_SRR14252354
0.789785	-0.0437215	C25-4	Unselected	AAGTCGTTCGCGCCAA-1_SRR14252354
-2.32813	-3.74848	C25-11	Unselected	AAGTCGTTCGCGTGCA-1_SRR14252354
-8.99638	6.38293	C25-21	Unselected	AAGTCGTTCTATCGCC-1_SRR14252354
5.17074	-0.922534	C25-2	Unselected	AAGTGAAAGAGTAACT-1_SRR14252354
4.60566	-5.60542	C25-10	Unselected	AAGTGAAAGTTGCTCA-1_SRR14252354
5.64368	-7.5337	C25-10	Unselected	AAGTGAACACTTTATC-1_SRR14252354
-4.39447	-4.86515	C25-12	Unselected	AAGTGAAGTCACTCTC-1_SRR14252354
3.4191	-2.01116	C25-2	Unselected	AAGTGAATCGATTGGT-1_SRR14252354
5.19576	-2.54752	C25-2	Unselected	AAGTTCGCAACGTAAA-1_SRR14252354
-12.9148	-1.40203	C25-19	Unselected	AAGTTCGCACCTTCCA-1_SRR14252354
-10.7083	-0.304637	C25-19	Unselected	AAGTTCGCACGTGAGA-1_SRR14252354
3.25355	-5.84389	C25-10	Unselected	AAGTTCGCAGTAGAGC-1_SRR14252354
3.10582	8.4229	C25-18	Unselected	AAGTTCGTCCAGCAAT-1_SRR14252354
-1.66463	14.7223	C25-20	Unselected	AAGTTCGTCTCCGCAT-1_SRR14252354
-4.10913	-5.01678	C25-12	Unselected	AATAGAGAGACTCCGC-1_SRR14252354
-10.3614	-2.79541	C25-19	Unselected	AATAGAGAGTAACCGG-1_SRR14252354
-0.760912	-6.96829	C25-11	Unselected	AATAGAGAGTGTTCAC-1_SRR14252354
-1.46397	-4.01825	C25-11	Unselected	AATAGAGCAAGTGATA-1_SRR14252354
1.35737	3.87819	C25-5	Unselected	AATAGAGCAATTGGTC-1_SRR14252354
2.74894	0.339309	C25-2	Unselected	AATAGAGCACAAACGG-1_SRR14252354
-1.02902	-7.12851	C25-11	Unselected	AATAGAGCACCTATCC-1_SRR14252354
-5.15855	-10.0329	C25-13	Unselected	AATAGAGGTAGTTCCA-1_SRR14252354
0.678375	-5.87139	C25-11	Unselected	AATAGAGGTTAACCTG-1_SRR14252354
7.88547	0.311413	C25-11	Unselected	AATAGAGTCCATTTCA-1_SRR14252354
2.07559	2.40726	C25-5	Unselected	AATCACGAGGCAATGC-1_SRR14252354
-10.3359	-2.22028	C25-19	Unselected	AATCACGAGGGCAACT-1_SRR14252354
3.6188	8.84256	C25-18	Unselected	AATCACGAGTGCAGGT-1_SRR14252354
3.77843	6.66838	C25-18	Unselected	AATCACGCATCATTTC-1_SRR14252354
-0.570798	-9.31634	C25-14	Unselected	AATCACGCATTAAGCC-1_SRR14252354
0.701717	-5.8737	C25-11	Unselected	AATCACGGTCTACGTA-1_SRR14252354
2.91602	8.7314	C25-18	Unselected	AATCACGGTCTACTGA-1_SRR14252354
-5.22865	-10.1048	C25-13	Unselected	AATCACGGTGCAAGAC-1_SRR14252354
1.59024	-5.07967	C25-11	Unselected	AATCACGTCCGTTTCG-1_SRR14252354
9.21699	7.63002	C25-17	Unselected	AATCGACAGAACAGGA-1_SRR14252354
-3.98389	-6.59593	C25-12	Unselected	AATCGACAGATGGTCG-1_SRR14252354
-10.7737	-2.93781	C25-19	Unselected	AATCGACAGGTCGACA-1_SRR14252354
3.43456	8.70641	C25-18	Unselected	AATCGACCAATAGGAT-1_SRR14252354
1.07488	-4.57349	C25-11	Unselected	AATCGACCAGAGAAAG-1_SRR14252354
4.19656	7.28365	C25-18	Unselected	AATCGACCAGCAAGAC-1_SRR14252354
2.88404	-8.32602	C25-15	Unselected	AATCGACCAGCCGGTT-1_SRR14252354
8.56649	6.9162	C25-17	Unselected	AATCGACCATAACTCG-1_SRR14252354
-10.3857	-2.37341	C25-19	Unselected	AATCGACGTAGGCTGA-1_SRR14252354
3.71886	0.990612	C25-2	Unselected	AATCGACGTTGCGGCT-1_SRR14252354
3.03486	-5.81574	C25-10	Unselected	AATCGACGTTTGGCTA-1_SRR14252354
2.11899	-4.13982	C25-11	Unselected	AATCGTGAGTAGGCCA-1_SRR14252354
8.91626	7.20234	C25-17	Unselected	AATCGTGCAACCACAT-1_SRR14252354
3.34365	-6.60758	C25-10	Unselected	AATCGTGCAAGACGGT-1_SRR14252354
-0.830772	-5.33856	C25-11	Unselected	AATCGTGGTAATCAAG-1_SRR14252354
2.37612	-6.3617	C25-10	Unselected	AATCGTGTCGTGCTCT-1_SRR14252354
-1.94136	-7.35001	C25-11	Unselected	AATCGTGTCTATTGTC-1_SRR14252354
-1.11863	-7.24944	C25-11	Unselected	AATGAAGAGTCAGCCC-1_SRR14252354
3.65526	0.0949543	C25-2	Unselected	AATGAAGCAAACTAGA-1_SRR14252354
1.82131	-5.28509	C25-10	Unselected	AATGAAGCACTAACCA-1_SRR14252354
2.17581	-5.96502	C25-10	Unselected	AATGAAGCAGGCATTT-1_SRR14252354
0.129842	-5.22325	C25-11	Unselected	AATGAAGGTGGACCTC-1_SRR14252354
3.7424	-8.26586	C25-15	Unselected	AATGAAGGTGTTGACT-1_SRR14252354
1.07243	-5.55944	C25-11	Unselected	AATGAAGTCAACCTCC-1_SRR14252354
5.63688	-4.80039	C25-10	Unselected	AATGAAGTCACGGAGA-1_SRR14252354
4.32118	7.68425	C25-18	Unselected	AATGAAGTCACGGTCG-1_SRR14252354
-0.567334	-4.32256	C25-11	Unselected	AATGAAGTCAGCCTCT-1_SRR14252354
-1.61454	-4.64206	C25-11	Unselected	AATGAAGTCAGTAGGG-1_SRR14252354
-11.8802	-0.618812	C25-19	Unselected	AATGAAGTCATACGAC-1_SRR14252354
-2.10623	-4.1393	C25-11	Unselected	AATGACCAGAAGGGAT-1_SRR14252354
-2.48169	14.0692	C25-20	Unselected	AATGACCAGAGTCTGG-1_SRR14252354
8.55907	6.62769	C25-17	Unselected	AATGACCCAACCCTCT-1_SRR14252354
3.23978	-0.329723	C25-2	Unselected	AATGACCCACTCAGAT-1_SRR14252354
-0.865573	-1.75539	C25-11	Unselected	AATGACCCACTGAGTT-1_SRR14252354
8.89775	7.18638	C25-17	Unselected	AATGACCCAGATCCTA-1_SRR14252354
-2.91259	-4.27089	C25-11	Unselected	AATGACCGTAACAGTA-1_SRR14252354
-5.71477	-1.30823	C25-7	Unselected	AATGACCGTGCCAAGA-1_SRR14252354
-11.6942	-1.38837	C25-19	Unselected	AATGACCGTGGCTGAA-1_SRR14252354
-0.136401	-3.20353	C25-18	Unselected	AATGACCGTTATTCTC-1_SRR14252354
9.60411	8.01004	C25-17	Unselected	AATGACCGTTCTAACG-1_SRR14252354
-11.0261	-0.929331	C25-19	Unselected	AATGACCTCACCATCC-1_SRR14252354
3.97791	-4.60127	C25-10	Unselected	AATGACCTCCGAGCTG-1_SRR14252354
2.94316	-5.44951	C25-10	Unselected	AATGACCTCTCCGAGG-1_SRR14252354
4.50224	7.03553	C25-18	Unselected	AATGCCAAGCCTCGTG-1_SRR14252354
-10.3949	-1.80433	C25-19	Unselected	AATGCCACAAAGGTTA-1_SRR14252354
-0.188509	-4.47722	C25-11	Unselected	AATGCCAGTCGTTATG-1_SRR14252354
5.8754	-5.15568	C25-10	Unselected	AATGCCAGTCTAATCG-1_SRR14252354
5.55659	7.8376	C25-18	Unselected	AATGCCAGTGCCAAGA-1_SRR14252354
-0.982311	-3.35915	C25-11	Unselected	AATGCCAGTGGTTCTA-1_SRR14252354
-12.7043	-1.12012	C25-19	Unselected	AATGCCATCGCTAGCG-1_SRR14252354
-3.46807	-8.40318	C25-13	Unselected	AATGGAAAGAAACACT-1_SRR14252354
5.00528	-0.0454579	C25-2	Unselected	AATGGAAAGGATTTCC-1_SRR14252354
3.81667	0.459013	C25-2	Unselected	AATGGAACACATTGTG-1_SRR14252354
1.28493	-3.65	C25-11	Unselected	AATGGAACACCGTGGT-1_SRR14252354
-2.06849	8.7508	C25-6	Unselected	AATGGAACACGTACTA-1_SRR14252354
-9.96946	-2.02271	C25-19	Unselected	AATGGAACATGGAATA-1_SRR14252354
3.39108	-9.29606	C25-15	Unselected	AATGGAAGTACTTGTG-1_SRR14252354
4.55529	-5.30479	C25-10	Unselected	AATGGAAGTCACGACC-1_SRR14252354
9.78984	-3.10527	C25-24	Unselected	AATGGAAGTGTTCATG-1_SRR14252354
-0.532077	-9.34831	C25-14	Unselected	AATGGCTAGTCCCGAC-1_SRR14252354
1.44067	3.60117	C25-5	Unselected	AATGGCTCAAGTGCTT-1_SRR14252354
4.56779	7.16097	C25-18	Unselected	AATGGCTCAGCTGAGA-1_SRR14252354
1.79864	-5.28122	C25-10	Unselected	AATGGCTGTCACTCGG-1_SRR14252354
-4.58451	-4.75834	C25-12	Unselected	AATGGCTTCAGCTTCC-1_SRR14252354
1.68848	1.14718	C25-4	Unselected	AATGGCTTCATGGCCG-1_SRR14252354
-10.7316	-1.27459	C25-19	Unselected	AATGGCTTCGACCACG-1_SRR14252354
-8.5946	6.23725	C25-21	Unselected	AATGGCTTCGAGTACT-1_SRR14252354
3.42177	-2.045	C25-2	Unselected	AATTCCTAGGCAGCTA-1_SRR14252354
2.68867	2.71155	C25-5	Unselected	AATTCCTCAAACGGCA-1_SRR14252354
1.36198	3.66185	C25-5	Unselected	AATTCCTCAAATTAGG-1_SRR14252354
-10.2913	-0.642295	C25-19	Unselected	AATTCCTCAGGGATAC-1_SRR14252354
-2.07737	-3.44854	C25-11	Unselected	AATTCCTCATAACGGG-1_SRR14252354
-11.6038	-2.61129	C25-19	Unselected	AATTCCTCATCCCACT-1_SRR14252354
-1.86677	13.8466	C25-20	Unselected	AATTCCTCATTGTCGA-1_SRR14252354
-11.0583	-0.978271	C25-19	Unselected	AATTCCTGTCACCACG-1_SRR14252354
-1.19391	-3.33282	C25-11	Unselected	AATTCCTTCACTTATC-1_SRR14252354
5.00926	0.907132	C25-2	Unselected	AATTCCTTCATGCCCT-1_SRR14252354
-11.3765	-2.3975	C25-19	Unselected	AATTTCCAGCGATGCA-1_SRR14252354
3.30613	0.800937	C25-2	Unselected	AATTTCCAGCTAAGTA-1_SRR14252354
4.11902	-0.925986	C25-11	Unselected	AATTTCCCACAGAGAC-1_SRR14252354
-1.47452	-4.69411	C25-11	Unselected	AATTTCCCATCCCACT-1_SRR14252354
-11.0947	-2.66134	C25-19	Unselected	AATTTCCCATCTCAAG-1_SRR14252354
-1.79854	-6.02802	C25-11	Unselected	AATTTCCGTAGCTGAG-1_SRR14252354
3.64653	9.36074	C25-18	Unselected	AATTTCCGTATGAGCG-1_SRR14252354
1.32283	-3.59525	C25-11	Unselected	AATTTCCGTCTTCATT-1_SRR14252354
-12.5005	-1.01052	C25-19	Unselected	AATTTCCTCGAGTTGT-1_SRR14252354
1.79133	-6.32896	C25-11	Unselected	ACAAAGAAGAATCGCG-1_SRR14252354
-10.689	-0.6269	C25-19	Unselected	ACAAAGAAGCGGGTTA-1_SRR14252354
0.215468	-6.11744	C25-11	Unselected	ACAAAGAAGGGAGGTG-1_SRR14252354
0.343524	-5.48339	C25-11	Unselected	ACAAAGAAGTATAGGT-1_SRR14252354
-10.9048	-2.25314	C25-19	Unselected	ACAAAGACATACCGTA-1_SRR14252354
-2.37536	14.3812	C25-20	Unselected	ACAAAGACATGTAACC-1_SRR14252354
4.33337	-2.38127	C25-2	Unselected	ACAAAGAGTCGAACAG-1_SRR14252354
-1.42716	-13.5287	C25-8	Unselected	ACAAAGAGTGTTGATC-1_SRR14252354
0.618731	-1.49326	C25-4	Unselected	ACAAAGATCCTGGGTG-1_SRR14252354
1.00209	-6.92899	C25-14	Unselected	ACAAAGATCGCAATTG-1_SRR14252354
-0.744539	-6.49806	C25-11	Unselected	ACAACCAAGGTGGCTA-1_SRR14252354
-0.527477	-9.40268	C25-14	Unselected	ACAACCACAAGTACCT-1_SRR14252354
-11.1535	-1.08949	C25-19	Unselected	ACAACCACAGGTGTTT-1_SRR14252354
-9.96207	-1.14865	C25-19	Unselected	ACAACCAGTGCGAACA-1_SRR14252354
-11.1477	-1.16462	C25-19	Unselected	ACAACCATCAACTCTT-1_SRR14252354
-3.9664	-9.86187	C25-13	Unselected	ACAACCATCGCAGATT-1_SRR14252354
-11.3534	-1.77907	C25-19	Unselected	ACAACCATCTCTGAGA-1_SRR14252354
2.47446	-4.78412	C25-10	Unselected	ACAAGCTAGACCTTTG-1_SRR14252354
5.29674	-1.32267	C25-2	Unselected	ACAAGCTAGCACCTGC-1_SRR14252354
-2.18276	-2.71104	C25-11	Unselected	ACAAGCTAGCTAGATA-1_SRR14252354
10.0226	-3.20171	C25-24	Unselected	ACAAGCTCAGCTTTCC-1_SRR14252354
1.42428	3.63994	C25-5	Unselected	ACAAGCTGTAGGAGTC-1_SRR14252354
1.56266	-5.15761	C25-10	Unselected	ACAAGCTGTAGGGAGG-1_SRR14252354
4.20896	0.610384	C25-2	Unselected	ACAAGCTGTTAAGTCC-1_SRR14252354
-8.1163	4.96686	C25-19	Unselected	ACAAGCTGTTTACTGG-1_SRR14252354
-4.87272	8.57903	C25-25	Unselected	ACAAGCTTCACGATCA-1_SRR14252354
1.46849	-4.33666	C25-11	Unselected	ACAAGCTTCCACCCTA-1_SRR14252354
-2.5587	-5.53214	C25-11	Unselected	ACAAGCTTCTGCCTCA-1_SRR14252354
3.84129	-5.53874	C25-10	Unselected	ACACAGTAGATCACTC-1_SRR14252354
-3.42309	-6.07686	C25-12	Unselected	ACACAGTAGTGCACCC-1_SRR14252354
2.34375	-1.28866	C25-2	Unselected	ACACAGTCAATCCTTT-1_SRR14252354
5.88797	-6.78949	C25-10	Unselected	ACACAGTCAGCTGAAG-1_SRR14252354
1.41043	-5.3075	C25-13	Unselected	ACACAGTCAGTCAGCC-1_SRR14252354
-3.55814	-6.16793	C25-12	Unselected	ACACAGTCATTAGGAA-1_SRR14252354
4.71437	0.443302	C25-2	Unselected	ACACAGTGTAAGCAAT-1_SRR14252354
-3.67529	-5.90892	C25-12	Unselected	ACACAGTGTGCGAACA-1_SRR14252354
3.27398	7.94123	C25-18	Unselected	ACACAGTGTGTTTACG-1_SRR14252354
3.81209	-5.22688	C25-10	Unselected	ACACAGTGTTGCCATA-1_SRR14252354
-2.26316	-2.45792	C25-11	Unselected	ACACAGTTCCTACGAA-1_SRR14252354
-5.74452	-1.39401	C25-7	Unselected	ACACCAAAGCGTACAG-1_SRR14252354
-8.56933	6.10983	C25-21	Unselected	ACACCAACAAGGAGTC-1_SRR14252354
-10.5997	-3.59522	C25-19	Unselected	ACACCAACACTCTCGT-1_SRR14252354
-13.4232	-2.04061	C25-19	Unselected	ACACCAACAGTCTCTC-1_SRR14252354
2.52251	-4.74225	C25-10	Unselected	ACACCAAGTCCAGCAC-1_SRR14252354
-0.750237	-9.04928	C25-14	Unselected	ACACCAATCACTGTCC-1_SRR14252354
3.9501	-0.33848	C25-2	Unselected	ACACCAATCGGACTTA-1_SRR14252354
5.60789	-1.22267	C25-2	Unselected	ACACCAATCTGATTCT-1_SRR14252354
6.1622	-4.86763	C25-10	Unselected	ACACGCGAGCAGTAAT-1_SRR14252354
-0.709183	-1.74603	C25-11	Unselected	ACACGCGGTGTGTCGC-1_SRR14252354
-2.8265	-9.7418	C25-13	Unselected	ACACTGAAGGCTCACC-1_SRR14252354
3.76714	8.55512	C25-18	Unselected	ACACTGAAGTGGAAAG-1_SRR14252354
-10.6799	-2.15364	C25-19	Unselected	ACACTGACAACTACGT-1_SRR14252354
3.14215	1.12672	C25-2	Unselected	ACACTGACACTGGCGT-1_SRR14252354
9.21111	6.9824	C25-17	Unselected	ACACTGACATGGCGCT-1_SRR14252354
4.01761	-0.919437	C25-2	Unselected	ACACTGAGTCATCGGC-1_SRR14252354
4.29929	7.17982	C25-18	Unselected	ACACTGAGTGCCTACG-1_SRR14252354
2.66022	0.239457	C25-2	Unselected	ACACTGATCCCAACTC-1_SRR14252354
2.95058	-5.58287	C25-10	Unselected	ACACTGATCGGAGATG-1_SRR14252354
-3.63017	-6.25987	C25-12	Unselected	ACAGAAAAGAATCCCT-1_SRR14252354
3.665	7.64362	C25-18	Unselected	ACAGAAAAGGTATAGT-1_SRR14252354
2.72281	0.298133	C25-2	Unselected	ACAGAAAAGGTTAAAC-1_SRR14252354
1.57803	-5.64777	C25-10	Unselected	ACAGAAAGTACTGCCG-1_SRR14252354
2.69566	-4.87886	C25-10	Unselected	ACAGAAAGTATTCTCT-1_SRR14252354
5.06354	-6.39265	C25-10	Unselected	ACAGAAATCATTCGGA-1_SRR14252354
-0.355803	-0.805884	C25-4	Unselected	ACAGAAATCGAGCACC-1_SRR14252354
-0.84007	8.02378	C25-6	Unselected	ACAGCCGAGTCTAGAA-1_SRR14252354
3.28412	7.63807	C25-18	Unselected	ACAGCCGAGTCTGCAT-1_SRR14252354
3.77353	-9.42465	C25-15	Unselected	ACAGCCGCAAAGCTCT-1_SRR14252354
-11.3093	-1.32264	C25-19	Unselected	ACAGCCGCAAGAAACT-1_SRR14252354
-12.8158	-2.3119	C25-19	Unselected	ACAGCCGCAATGTTGC-1_SRR14252354
-2.27821	-2.54817	C25-11	Unselected	ACAGCCGCAGCTGAAG-1_SRR14252354
1.56482	-0.46269	C25-5	Unselected	ACAGCCGCATGGAGAC-1_SRR14252354
-8.5633	6.04871	C25-21	Unselected	ACAGCCGGTCCGGCAT-1_SRR14252354
6.33568	-13.9049	C25-24	Unselected	ACAGCCGGTTTAGACC-1_SRR14252354
-5.1342	-10.029	C25-13	Unselected	ACAGCCGTCCAGCTCT-1_SRR14252354
3.16764	0.918509	C25-2	Unselected	ACAGGGAAGACGGATC-1_SRR14252354
3.9235	7.58877	C25-18	Unselected	ACAGGGAAGATCCGAG-1_SRR14252354
4.31887	7.23388	C25-18	Unselected	ACAGGGAAGCAACAGC-1_SRR14252354
7.8643	-6.29196	C25-10	Unselected	ACAGGGACACCTGCTT-1_SRR14252354
-11.2285	-0.726977	C25-19	Unselected	ACAGGGAGTCTTAGTG-1_SRR14252354
-10.8225	-1.64103	C25-19	Unselected	ACAGGGAGTGATGGCA-1_SRR14252354
3.44345	-1.79733	C25-2	Unselected	ACAGGGAGTGGAACCA-1_SRR14252354
-2.08159	-7.14424	C25-11	Unselected	ACAGGGAGTGTTACTG-1_SRR14252354
3.845	-4.5317	C25-10	Unselected	ACAGGGATCACATTGG-1_SRR14252354
1.187	-5.724	C25-11	Unselected	ACAGGGATCACCTCGT-1_SRR14252354
2.67835	0.358858	C25-2	Unselected	ACAGGGATCATGTCTT-1_SRR14252354
0.858196	-0.846198	C25-4	Unselected	ACATCCCAGACCAAGC-1_SRR14252354
0.340103	-5.9034	C25-11	Unselected	ACATCCCAGGTTCACT-1_SRR14252354
2.16329	-0.421363	C25-3	Unselected	ACATCCCCACGTCGTG-1_SRR14252354
-0.609913	-7.78007	C25-14	Unselected	ACATCCCCACTTGGGC-1_SRR14252354
-10.7746	-0.669198	C25-19	Unselected	ACATCCCCAGAGACTG-1_SRR14252354
4.00914	-8.13597	C25-15	Unselected	ACATCCCGTCCTGTTC-1_SRR14252354
-10.0443	-0.83286	C25-19	Unselected	ACATCCCGTTACACAC-1_SRR14252354
3.14334	7.91727	C25-18	Unselected	ACATCCCTCAGCAATC-1_SRR14252354
1.65176	-5.81869	C25-10	Unselected	ACATCCCTCATTCACT-1_SRR14252354
1.1708	-5.56075	C25-11	Unselected	ACATCCCTCCAGTTCC-1_SRR14252354
3.89459	0.896688	C25-2	Unselected	ACATCCCTCTACACAG-1_SRR14252354
-11.9843	-1.09332	C25-19	Unselected	ACATCCCTCTCGCTTG-1_SRR14252354
-3.932	-5.28255	C25-12	Unselected	ACATCGAAGCTACTGT-1_SRR14252354
5.51321	-1.03183	C25-2	Unselected	ACATCGAAGTGGTTAA-1_SRR14252354
1.74454	-4.86998	C25-10	Unselected	ACATCGACAACCCTCT-1_SRR14252354
3.32286	7.51325	C25-18	Unselected	ACATCGACAACTCGTA-1_SRR14252354
2.04709	-6.66437	C25-10	Unselected	ACATCGAGTAAGCTCT-1_SRR14252354
3.67022	-4.47471	C25-10	Unselected	ACATCGATCCGATTAG-1_SRR14252354
3.48328	-2.00192	C25-2	Unselected	ACATGCAAGCTAGATA-1_SRR14252354
-3.68358	-5.91372	C25-12	Unselected	ACATGCAAGTTAGTGA-1_SRR14252354
1.99181	-5.32466	C25-10	Unselected	ACATGCAAGTTGCTGT-1_SRR14252354
1.51978	3.76058	C25-5	Unselected	ACATGCACAACCTAAC-1_SRR14252354
-8.15278	5.97659	C25-21	Unselected	ACATGCAGTAGACAAT-1_SRR14252354
-10.5539	-0.965897	C25-19	Unselected	ACATGCATCATTCTTG-1_SRR14252354
3.88353	-4.31637	C25-10	Unselected	ACATGCATCCTATTTG-1_SRR14252354
4.18545	7.95161	C25-18	Unselected	ACATTTCAGACTCTTG-1_SRR14252354
1.31976	3.69255	C25-5	Unselected	ACATTTCAGTACAGCG-1_SRR14252354
-10.0138	-1.49986	C25-19	Unselected	ACATTTCCAGCGTAGA-1_SRR14252354
-0.512564	-3.8757	C25-11	Unselected	ACATTTCCAGCTGGTC-1_SRR14252354
1.40433	0.69615	C25-5	Unselected	ACATTTCCAGTTAGGG-1_SRR14252354
1.63081	-5.75999	C25-10	Unselected	ACATTTCGTACAGTAA-1_SRR14252354
-10.8241	-2.39326	C25-19	Unselected	ACATTTCGTGAATGAT-1_SRR14252354
4.79522	-1.09618	C25-2	Unselected	ACATTTCGTTTACACG-1_SRR14252354
-7.8803	6.0274	C25-21	Unselected	ACCAAACCAAATTGGA-1_SRR14252354
-2.11172	-6.808	C25-11	Unselected	ACCAAACGTACCCAGC-1_SRR14252354
-1.80293	14.8083	C25-20	Unselected	ACCAAACGTCAGACTT-1_SRR14252354
-10.9759	-1.16566	C25-19	Unselected	ACCAAACTCACCTCTG-1_SRR14252354
3.76886	-9.43469	C25-15	Unselected	ACCAAACTCTCGGGAC-1_SRR14252354
-11.6473	-1.92965	C25-19	Unselected	ACCAACAAGCTGACCC-1_SRR14252354
2.22563	2.73592	C25-5	Unselected	ACCAACAAGGCACGAT-1_SRR14252354
3.79581	0.3789	C25-2	Unselected	ACCAACACAGTCGCAC-1_SRR14252354
1.09104	-2.91975	C25-11	Unselected	ACCAACAGTAGTCGGA-1_SRR14252354
1.03831	-3.91904	C25-11	Unselected	ACCAACAGTGAACTAA-1_SRR14252354
3.16831	8.78474	C25-18	Unselected	ACCAACATCAATCTTC-1_SRR14252354
4.7436	-5.53769	C25-10	Unselected	ACCAACATCACTAGCA-1_SRR14252354
2.50088	-5.74868	C25-10	Unselected	ACCAACATCCGCGAGT-1_SRR14252354
4.93102	-0.0870952	C25-2	Unselected	ACCAACATCTCTCGCA-1_SRR14252354
3.07253	-0.0822071	C25-2	Unselected	ACCACAAAGTGAGGCT-1_SRR14252354
2.53507	-8.10096	C25-15	Unselected	ACCACAACACGGGTAA-1_SRR14252354
-0.677281	-9.14091	C25-14	Unselected	ACCACAAGTCGAAGCA-1_SRR14252354
-8.45726	6.01874	C25-21	Unselected	ACCACAAGTGATACTC-1_SRR14252354
4.63356	0.532147	C25-2	Unselected	ACCACAATCTGCGGCA-1_SRR14252354
-12.5553	-1.08229	C25-19	Unselected	ACCATTTCAAGGGTCA-1_SRR14252354
-3.60346	-8.48916	C25-13	Unselected	ACCATTTGTTCTCCTG-1_SRR14252354
-2.43043	-9.73802	C25-13	Unselected	ACCATTTTCAGGGATG-1_SRR14252354
0.140534	-3.02709	C25-11	Unselected	ACCCAAAAGGGAGGTG-1_SRR14252354
4.03115	-1.58582	C25-2	Unselected	ACCCAAACACTTACAG-1_SRR14252354
3.42166	7.43075	C25-18	Unselected	ACCCAAACATCGTCCT-1_SRR14252354
4.17608	6.79387	C25-18	Unselected	ACCCAAATCCCAATAG-1_SRR14252354
2.95095	8.6977	C25-18	Unselected	ACCCAAATCGGCGATC-1_SRR14252354
-0.389384	-3.91709	C25-11	Unselected	ACCCAAATCGTAGGAG-1_SRR14252354
-11.4923	-2.09139	C25-19	Unselected	ACCCTCAAGCACTCCG-1_SRR14252354
-2.24589	-6.3721	C25-11	Unselected	ACCCTCAAGCTCTTCC-1_SRR14252354
1.20987	-1.06408	C25-4	Unselected	ACCCTCACAACTGCCG-1_SRR14252354
-10.9575	-0.192317	C25-19	Unselected	ACCCTCACACACCGCA-1_SRR14252354
0.253833	-5.78062	C25-11	Unselected	ACCCTCACATCGTTCC-1_SRR14252354
-1.17065	14.2858	C25-20	Unselected	ACCCTCACATGAGGGT-1_SRR14252354
-11.5986	-1.33613	C25-19	Unselected	ACCCTCACATGAGTAA-1_SRR14252354
1.41648	-4.10457	C25-11	Unselected	ACCCTCAGTATTGAGA-1_SRR14252354
2.57008	-8.03431	C25-15	Unselected	ACCCTCAGTTGCACGC-1_SRR14252354
0.871771	-5.44942	C25-11	Unselected	ACCCTCATCAAGAATG-1_SRR14252354
-11.3609	-0.231811	C25-19	Unselected	ACCCTCATCACTTGGA-1_SRR14252354
3.67285	7.64597	C25-18	Unselected	ACCCTTGAGGATAATC-1_SRR14252354
1.87125	-5.26685	C25-10	Unselected	ACCCTTGAGGTGCCTC-1_SRR14252354
3.73836	7.18034	C25-18	Unselected	ACCCTTGCAAGACTGG-1_SRR14252354
0.637962	-1.46748	C25-4	Unselected	ACCCTTGCAGTCTACA-1_SRR14252354
-1.97828	8.84981	C25-6	Unselected	ACCCTTGCATCACAGT-1_SRR14252354
1.77753	-3.60341	C25-11	Unselected	ACCCTTGTCACTCCGT-1_SRR14252354
4.59904	0.579318	C25-2	Unselected	ACCGTTCAGGACGCTA-1_SRR14252354
1.53896	-5.39808	C25-10	Unselected	ACCGTTCCACGGTGAA-1_SRR14252354
0.499583	-3.72809	C25-11	Unselected	ACCGTTCCACTATGTG-1_SRR14252354
-10.4695	-2.82863	C25-19	Unselected	ACCGTTCGTACTAAGA-1_SRR14252354
-10.9618	-0.700727	C25-19	Unselected	ACCGTTCGTTACCCTC-1_SRR14252354
2.99733	0.429709	C25-2	Unselected	ACCGTTCTCCACAGGC-1_SRR14252354
3.48931	-5.26284	C25-10	Unselected	ACCGTTCTCCCTCTAG-1_SRR14252354
-1.02116	-2.15683	C25-11	Unselected	ACCGTTCTCTCCTGCA-1_SRR14252354
3.64821	0.692978	C25-2	Unselected	ACCTACCAGAGCCATG-1_SRR14252354
-8.39298	6.02114	C25-21	Unselected	ACCTACCAGTTCCAGT-1_SRR14252354
3.56359	6.62349	C25-18	Unselected	ACCTACCCAACCCGCA-1_SRR14252354
2.04185	-5.45238	C25-10	Unselected	ACCTACCGTACTCCCT-1_SRR14252354
7.41525	-6.82533	C25-10	Unselected	ACCTACCGTTACCGTA-1_SRR14252354
2.08651	-5.99296	C25-10	Unselected	ACCTACCTCATTCATC-1_SRR14252354
9.17878	7.96766	C25-17	Unselected	ACCTACCTCCAATCTT-1_SRR14252354
-1.15122	-5.72867	C25-11	Unselected	ACCTGAAAGGACAGTC-1_SRR14252354
2.25793	-2.17078	C25-1	Unselected	ACCTGAAAGTATGGCG-1_SRR14252354
-0.108776	-6.50556	C25-11	Unselected	ACCTGAACAGCAGACA-1_SRR14252354
-2.15201	-3.54909	C25-11	Unselected	ACCTGAATCATAGCAC-1_SRR14252354
-4.51206	8.35017	C25-25	Unselected	ACCTGTCAGGCCTGCT-1_SRR14252354
3.50056	9.28737	C25-18	Unselected	ACCTGTCAGTATGGCG-1_SRR14252354
-8.33694	6.04907	C25-21	Unselected	ACCTGTCCAACGCATT-1_SRR14252354
1.34633	-6.25477	C25-10	Unselected	ACCTGTCCATCGTGGC-1_SRR14252354
-1.41618	-9.21571	C25-13	Unselected	ACCTGTCGTACTAACC-1_SRR14252354
-0.653824	-3.70341	C25-11	Unselected	ACCTGTCGTTCTCGTC-1_SRR14252354
1.91211	-6.107	C25-10	Unselected	ACCTGTCTCCTCACCA-1_SRR14252354
2.31734	-2.10545	C25-1	Unselected	ACCTGTCTCGGTGTTA-1_SRR14252354
-3.65545	-9.86696	C25-13	Unselected	ACCTGTCTCGTTGTGA-1_SRR14252354
2.76045	0.715061	C25-2	Unselected	ACGATCACACTACCCT-1_SRR14252354
-8.3033	6.26517	C25-21	Unselected	ACGATCACAGACAATA-1_SRR14252354
-0.0279667	-0.489	C25-4	Unselected	ACGATCACAGCGCTTG-1_SRR14252354
5.70856	-6.86013	C25-10	Unselected	ACGATCACATAGTCAC-1_SRR14252354
-4.5629	-10.1367	C25-13	Unselected	ACGATCACATGAAAGT-1_SRR14252354
3.18298	8.34428	C25-18	Unselected	ACGATCAGTAACATGA-1_SRR14252354
-10.9213	-1.41997	C25-19	Unselected	ACGATCATCAGTCATG-1_SRR14252354
2.25649	-0.16183	C25-2	Unselected	ACGATCATCTGGGCAC-1_SRR14252354
-10.3231	-1.31826	C25-19	Unselected	ACGATGTAGATGTTGA-1_SRR14252354
4.38355	-2.11469	C25-2	Unselected	ACGATGTAGCCAAGCA-1_SRR14252354
-3.63695	-6.00616	C25-12	Unselected	ACGATGTAGGTTGTTC-1_SRR14252354
-10.0835	-0.546573	C25-19	Unselected	ACGATGTCAAGCCCAC-1_SRR14252354
3.44248	7.92549	C25-18	Unselected	ACGATGTGTCGCCTAG-1_SRR14252354
-0.087945	-4.01779	C25-11	Unselected	ACGATGTGTGCTCTCT-1_SRR14252354
4.24787	-4.97863	C25-10	Unselected	ACGATGTTCTGACAGT-1_SRR14252354
-8.23433	6.12752	C25-21	Unselected	ACGCACGAGATTAGTG-1_SRR14252354
-10.4987	-3.48184	C25-19	Unselected	ACGCACGAGGCCTTGC-1_SRR14252354
3.87716	6.90657	C25-18	Unselected	ACGCACGAGTCACTAC-1_SRR14252354
-10.7002	-1.92411	C25-19	Unselected	ACGCACGCAGTCAGCC-1_SRR14252354
2.26546	2.76159	C25-5	Unselected	ACGCACGTCCGTATAG-1_SRR14252354
-0.592644	-4.968	C25-11	Unselected	ACGCACGTCGCAGTGC-1_SRR14252354
4.54261	-5.02794	C25-10	Unselected	ACGGAAGAGATGACCG-1_SRR14252354
3.25024	0.275933	C25-2	Unselected	ACGGAAGAGTACGTCT-1_SRR14252354
1.60266	-5.34756	C25-10	Unselected	ACGGAAGAGTTGTCGT-1_SRR14252354
-3.20204	-8.29761	C25-13	Unselected	ACGGAAGCACAAGTTC-1_SRR14252354
-0.423059	-0.296769	C25-4	Unselected	ACGGAAGCACGTGTGC-1_SRR14252354
2.88691	-8.24188	C25-15	Unselected	ACGGAAGGTAGTTAGA-1_SRR14252354
4.24742	-5.27874	C25-10	Unselected	ACGGAAGGTATCCCAA-1_SRR14252354
4.1411	-1.21674	C25-2	Unselected	ACGGAAGTCAGAACCT-1_SRR14252354
-1.08108	7.98449	C25-6	Unselected	ACGGAAGTCGAGATAA-1_SRR14252354
3.60148	0.429669	C25-2	Unselected	ACGGGTCAGCTCGCAC-1_SRR14252354
3.28608	-5.40397	C25-10	Unselected	ACGGGTCAGTACTGGG-1_SRR14252354
-9.02764	6.29823	C25-21	Unselected	ACGGGTCCAATTTCTC-1_SRR14252354
-0.865085	-9.08731	C25-14	Unselected	ACGGGTCGTACGGCAA-1_SRR14252354
2.65566	-7.51329	C25-15	Unselected	ACGGGTCGTCGTTGGC-1_SRR14252354
-11.1594	-1.72675	C25-19	Unselected	ACGGGTCGTGATAGAT-1_SRR14252354
-2.28972	14.3103	C25-20	Unselected	ACGGGTCTCACACCGG-1_SRR14252354
-2.67229	14.7514	C25-20	Unselected	ACGGGTCTCAGGGATG-1_SRR14252354
4.30181	7.68126	C25-18	Unselected	ACGGGTCTCGCACGAC-1_SRR14252354
-2.09329	-2.8141	C25-11	Unselected	ACGGTCGAGACCCTTA-1_SRR14252354
3.19125	-1.02875	C25-8	Unselected	ACGGTCGAGTAGCAAT-1_SRR14252354
3.47036	0.12706	C25-2	Unselected	ACGGTCGAGTGGCAGT-1_SRR14252354
3.0511	-5.32449	C25-10	Unselected	ACGGTCGCAAGCCATT-1_SRR14252354
2.52482	-5.73056	C25-3	Unselected	ACGGTCGCAGTAACAA-1_SRR14252354
2.26758	-5.80034	C25-10	Unselected	ACGGTCGGTCCTGGTG-1_SRR14252354
3.46523	8.44819	C25-18	Unselected	ACGGTCGGTGGCTACC-1_SRR14252354
-2.41691	-2.64326	C25-11	Unselected	ACGGTCGTCGGCCAAC-1_SRR14252354
1.14603	-5.5189	C25-10	Unselected	ACGGTCGTCGGTCGAC-1_SRR14252354
3.55855	-5.61739	C25-10	Unselected	ACGGTTAAGACTTCCA-1_SRR14252354
3.37954	-4.96213	C25-10	Unselected	ACGGTTAAGCTGACAG-1_SRR14252354
-7.44626	6.07464	C25-20	Unselected	ACGGTTAAGTTCAACC-1_SRR14252354
-1.81913	7.97488	C25-6	Unselected	ACGGTTACAAATGAAC-1_SRR14252354
1.19608	1.14753	C25-4	Unselected	ACGGTTAGTCGTGATT-1_SRR14252354
-1.03974	8.16849	C25-6	Unselected	ACGGTTAGTCTTACTT-1_SRR14252354
0.562857	-0.351365	C25-4	Unselected	ACGGTTAGTGGCTTAT-1_SRR14252354
-11.0585	-1.63704	C25-19	Unselected	ACGGTTATCCATTGTT-1_SRR14252354
-2.392	13.8495	C25-20	Unselected	ACGGTTATCTCAAAGC-1_SRR14252354
3.06298	13.1163	C25-25	Unselected	ACGTAACCACCCAAGC-1_SRR14252354
2.20377	-2.19963	C25-1	Unselected	ACGTAACCACCTAAAC-1_SRR14252354
3.91567	-8.03034	C25-15	Unselected	ACGTAACCACTATCCC-1_SRR14252354
1.72307	-5.83689	C25-10	Unselected	ACGTAACGTAACTGCT-1_SRR14252354
5.40335	-1.3015	C25-2	Unselected	ACGTAACGTCCCGCAA-1_SRR14252354
-1.94999	8.83461	C25-6	Unselected	ACGTAACTCAACCTCC-1_SRR14252354
3.35694	-5.55255	C25-10	Unselected	ACGTACAAGCGCGTTC-1_SRR14252354
9.37935	7.13252	C25-17	Unselected	ACGTACAAGGCGTTGA-1_SRR14252354
8.57465	6.63594	C25-17	Unselected	ACGTACAAGTCACTAC-1_SRR14252354
3.31152	-5.55745	C25-10	Unselected	ACGTACACAACTACGT-1_SRR14252354
-10.7077	-0.714384	C25-19	Unselected	ACGTACACACCCTCTA-1_SRR14252354
1.49392	1.2116	C25-4	Unselected	ACGTACAGTCCCTCAT-1_SRR14252354
-1.91007	-7.44647	C25-11	Unselected	ACGTACAGTGCGTTTA-1_SRR14252354
4.17814	-0.326091	C25-2	Unselected	ACGTACATCACACGAT-1_SRR14252354
-0.907478	-3.42603	C25-11	Unselected	ACGTACATCTCGTCGT-1_SRR14252354
-11.0358	0.132117	C25-19	Unselected	ACGTAGTAGACCAAAT-1_SRR14252354
4.69138	7.18414	C25-18	Unselected	ACGTAGTAGGATAATC-1_SRR14252354
-11.0256	-2.0194	C25-19	Unselected	ACGTAGTAGGCCGCTT-1_SRR14252354
-0.883324	7.96968	C25-6	Unselected	ACGTAGTAGGTCATTC-1_SRR14252354
5.08586	-0.884551	C25-2	Unselected	ACGTAGTAGTGTAGTA-1_SRR14252354
0.828159	0.821708	C25-4	Unselected	ACGTAGTCACTGATTG-1_SRR14252354
7.94638	0.382397	C25-11	Unselected	ACGTAGTCATCGATCA-1_SRR14252354
1.52779	3.91181	C25-5	Unselected	ACGTAGTGTACCGTCG-1_SRR14252354
4.09066	-2.26662	C25-2	Unselected	ACGTAGTGTAGCGTAG-1_SRR14252354
-0.701658	-8.77709	C25-14	Unselected	ACGTAGTGTATGATCC-1_SRR14252354
1.38262	3.8458	C25-5	Unselected	ACGTAGTGTGACTCGC-1_SRR14252354
2.49322	-5.36625	C25-10	Unselected	ACGTAGTGTGATTGGG-1_SRR14252354
3.13033	-4.33583	C25-10	Unselected	ACGTAGTTCACCCTGT-1_SRR14252354
-1.27441	-4.88291	C25-11	Unselected	ACGTAGTTCATATGGC-1_SRR14252354
2.54778	-5.71152	C25-10	Unselected	ACGTAGTTCCCTGGTT-1_SRR14252354
-2.07094	-2.84583	C25-11	Unselected	ACGTAGTTCCGATAGT-1_SRR14252354
-12.7299	-2.56789	C25-19	Unselected	ACGTCCTAGGAGAGGC-1_SRR14252354
10.1772	-3.63911	C25-24	Unselected	ACGTCCTAGGTAACTA-1_SRR14252354
1.35871	-6.77192	C25-10	Unselected	ACGTCCTCAAACACGG-1_SRR14252354
-12.5755	-1.77313	C25-19	Unselected	ACGTCCTCAGCACAAG-1_SRR14252354
9.57105	7.43554	C25-17	Unselected	ACGTCCTCATACGCAT-1_SRR14252354
-12.369	-1.78398	C25-19	Unselected	ACGTCCTCATGTTCAG-1_SRR14252354
12.2247	-0.345265	C25-23	Unselected	ACGTCCTTCCGAGGCT-1_SRR14252354
3.95572	6.9803	C25-18	Unselected	ACGTCCTTCCTCCACA-1_SRR14252354
-2.73221	-4.92517	C25-11	Unselected	ACGTTCCGTAACCCTA-1_SRR14252354
2.21772	-5.29853	C25-10	Unselected	ACTACGAAGAACGCGT-1_SRR14252354
3.68834	0.199396	C25-2	Unselected	ACTACGAAGATCCTAC-1_SRR14252354
-2.60389	14.3309	C25-20	Unselected	ACTACGAAGATGCTGG-1_SRR14252354
4.58122	-6.02668	C25-10	Unselected	ACTACGACACACACGC-1_SRR14252354
-11.5066	-1.26526	C25-19	Unselected	ACTACGAGTCGAACAG-1_SRR14252354
-0.549864	-4.30292	C25-11	Unselected	ACTACGAGTCTGTCAA-1_SRR14252354
-5.05372	12.2435	C25-19	Unselected	ACTACGATCCGAGGCT-1_SRR14252354
3.59274	7.36547	C25-18	Unselected	ACTATCTAGCGAGTAC-1_SRR14252354
3.53207	0.717121	C25-2	Unselected	ACTATCTCAGGCAATG-1_SRR14252354
0.925216	-6.36603	C25-19	Unselected	ACTATCTCAGGCCCTA-1_SRR14252354
-3.58624	-8.78496	C25-13	Unselected	ACTATCTGTACAGTCT-1_SRR14252354
1.51805	-6.10091	C25-10	Unselected	ACTATCTGTATCGCGC-1_SRR14252354
3.92211	0.4958	C25-2	Unselected	ACTATCTTCTAGGCAT-1_SRR14252354
4.79032	7.66948	C25-18	Unselected	ACTATGGAGATCGCCC-1_SRR14252354
4.03748	7.78276	C25-18	Unselected	ACTATGGAGCACTCAT-1_SRR14252354
3.92649	-4.34823	C25-10	Unselected	ACTATGGAGCCAGAGT-1_SRR14252354
9.30542	8.01415	C25-17	Unselected	ACTATGGAGGATGCGT-1_SRR14252354
-1.12643	-7.32788	C25-11	Unselected	ACTATGGTCCACAGCG-1_SRR14252354
-0.597471	-8.93847	C25-14	Unselected	ACTATGGTCTCATGCC-1_SRR14252354
3.29809	-5.6423	C25-2	Unselected	ACTATTCAGGCAATGC-1_SRR14252354
0.941453	-0.833059	C25-4	Unselected	ACTATTCAGGGTCACA-1_SRR14252354
3.37472	8.40831	C25-18	Unselected	ACTATTCAGTCGTTAC-1_SRR14252354
-1.71148	-5.58438	C25-11	Unselected	ACTATTCCAACCACAT-1_SRR14252354
-12.916	-2.36776	C25-19	Unselected	ACTATTCGTCCACATA-1_SRR14252354
6.4604	-4.98061	C25-10	Unselected	ACTATTCGTGTCTTAG-1_SRR14252354
0.98529	-5.74518	C25-11	Unselected	ACTATTCTCAGGAACG-1_SRR14252354
-5.18725	-10.0191	C25-13	Unselected	ACTATTCTCGAATCCA-1_SRR14252354
-0.153222	-2.46139	C25-11	Unselected	ACTATTCTCGGCCAAC-1_SRR14252354
-3.75317	-6.16452	C25-12	Unselected	ACTCCCAAGAGCCATG-1_SRR14252354
4.48242	0.602047	C25-2	Unselected	ACTCCCAAGATGACAT-1_SRR14252354
9.24639	6.88908	C25-17	Unselected	ACTCCCACAAATGATG-1_SRR14252354
0.981439	-5.05883	C25-11	Unselected	ACTCCCAGTAGTAAGT-1_SRR14252354
3.77466	6.7783	C25-18	Unselected	ACTCCCAGTTGCATCA-1_SRR14252354
5.47136	-0.919244	C25-2	Unselected	ACTCCCATCAGCGGAA-1_SRR14252354
4.67357	7.20087	C25-18	Unselected	ACTCCCATCTATCGCC-1_SRR14252354
3.46841	0.671449	C25-2	Unselected	ACTCTCGCATAATGCC-1_SRR14252354
3.58573	0.880486	C25-2	Unselected	ACTCTCGCATGGCACC-1_SRR14252354
-8.4803	6.039	C25-21	Unselected	ACTCTCGGTGTGTACT-1_SRR14252354
-1.22878	-5.7215	C25-11	Unselected	ACTCTCGTCCGCTTAC-1_SRR14252354
-0.576822	-5.39244	C25-11	Unselected	ACTGATGAGCATTTGC-1_SRR14252354
-2.23091	14.223	C25-20	Unselected	ACTGATGAGCTGGTGA-1_SRR14252354
-11.6308	-0.703358	C25-19	Unselected	ACTGATGCAATAACGA-1_SRR14252354
1.32961	-4.30583	C25-11	Unselected	ACTGATGCATGGGATG-1_SRR14252354
1.24125	-4.99569	C25-11	Unselected	ACTGATGGTAACGCGA-1_SRR14252354
-5.35863	-10.3516	C25-13	Unselected	ACTGATGGTATGGTAA-1_SRR14252354
4.63419	-2.40948	C25-2	Unselected	ACTGATGGTATGTGTC-1_SRR14252354
2.00292	-5.80871	C25-10	Unselected	ACTGATGGTGAGAGGG-1_SRR14252354
-13.3101	-2.03166	C25-19	Unselected	ACTGATGTCACTTGGA-1_SRR14252354
-10.9699	-1.79082	C25-19	Unselected	ACTGATGTCGCGCTGA-1_SRR14252354
-2.698	-9.84267	C25-13	Unselected	ACTGATGTCGCTACAA-1_SRR14252354
-12.4393	-1.55645	C25-19	Unselected	ACTGCAAAGATGACAT-1_SRR14252354
-12.8431	-1.22221	C25-19	Unselected	ACTGCAACAAAGTATG-1_SRR14252354
-1.83781	-7.12886	C25-11	Unselected	ACTGCAACACACGTGC-1_SRR14252354
-1.84726	-9.42613	C25-13	Unselected	ACTGCAACACGAGGTA-1_SRR14252354
-4.75367	-4.91937	C25-12	Unselected	ACTGCAAGTCAAATCC-1_SRR14252354
1.79764	-5.35358	C25-10	Unselected	ACTGCAAGTCGGCACT-1_SRR14252354
3.94225	8.07692	C25-18	Unselected	ACTGCAAGTCGGTGTC-1_SRR14252354
-1.08606	-6.47256	C25-11	Unselected	ACTGCAATCACTGAAC-1_SRR14252354
2.19652	-2.21486	C25-1	Unselected	ACTGCAATCAGACCTA-1_SRR14252354
-11.0517	-2.36285	C25-19	Unselected	ACTGTCCAGCATGCGA-1_SRR14252354
-2.02313	8.65802	C25-6	Unselected	ACTGTCCAGCGTTGTT-1_SRR14252354
-3.6989	-5.88687	C25-12	Unselected	ACTGTCCAGGATGTTA-1_SRR14252354
4.63459	0.535508	C25-2	Unselected	ACTGTCCAGTGCCGAA-1_SRR14252354
4.76478	0.61984	C25-2	Unselected	ACTGTCCCAAGCACAG-1_SRR14252354
1.81802	-5.06765	C25-10	Unselected	ACTGTCCGTGGGCTTC-1_SRR14252354
4.08245	-0.291739	C25-2	Unselected	ACTGTCCGTGTCTCCT-1_SRR14252354
-0.976317	-5.95321	C25-11	Unselected	ACTGTCCTCAAATAGG-1_SRR14252354
5.52512	-1.09467	C25-2	Unselected	ACTGTGAAGCTGGCCT-1_SRR14252354
2.37974	-4.24539	C25-11	Unselected	ACTGTGAAGTTGGACG-1_SRR14252354
2.00307	-5.03042	C25-10	Unselected	ACTGTGACAATTCGTG-1_SRR14252354
4.68273	7.15723	C25-18	Unselected	ACTGTGAGTAACAGGC-1_SRR14252354
3.16906	8.68464	C25-18	Unselected	ACTGTGAGTATCGCAT-1_SRR14252354
-2.74373	-4.80501	C25-11	Unselected	ACTGTGAGTCACAGAG-1_SRR14252354
-10.1121	-1.88086	C25-19	Unselected	ACTGTGAGTCGGTAAG-1_SRR14252354
-13.0224	-2.22043	C25-19	Unselected	ACTGTGAGTCTCCCTA-1_SRR14252354
2.31311	-5.35078	C25-10	Unselected	ACTGTGAGTGAGCAGT-1_SRR14252354
0.672127	-1.49597	C25-4	Unselected	ACTTAGGAGAGTCAAT-1_SRR14252354
-1.60036	14.4669	C25-20	Unselected	ACTTAGGAGGGCAATC-1_SRR14252354
1.10525	-1.19962	C25-4	Unselected	ACTTAGGCAGATCCTA-1_SRR14252354
-2.83026	-4.37368	C25-11	Unselected	ACTTAGGGTAGTAAGT-1_SRR14252354
-1.1825	-4.56253	C25-11	Unselected	ACTTAGGTCACGATCA-1_SRR14252354
4.25381	-1.77422	C25-2	Unselected	ACTTATCAGACGTCCC-1_SRR14252354
1.4957	-5.68232	C25-10	Unselected	ACTTATCAGCAAGTCG-1_SRR14252354
3.83646	-0.321827	C25-7	Unselected	ACTTATCAGCAGCAGT-1_SRR14252354
3.95352	-0.147981	C25-2	Unselected	ACTTATCAGGATGCGT-1_SRR14252354
4.40736	-0.156321	C25-2	Unselected	ACTTATCCAACACAGG-1_SRR14252354
0.647539	-1.53669	C25-4	Unselected	ACTTATCCACCTCGTT-1_SRR14252354
-2.43438	14.2695	C25-20	Unselected	ACTTATCCAGCTACAT-1_SRR14252354
0.27186	-5.03618	C25-11	Unselected	ACTTATCCAGGACAGT-1_SRR14252354
-0.928455	-6.03222	C25-11	Unselected	ACTTATCTCATGAGTC-1_SRR14252354
-13.241	-2.19509	C25-19	Unselected	ACTTATCTCGCACGAC-1_SRR14252354
-5.96713	11.3495	C25-19	Unselected	ACTTCCGAGCGACTGA-1_SRR14252354
4.05368	-0.953606	C25-2	Unselected	ACTTCCGAGGAACGAA-1_SRR14252354
-2.88311	-9.6034	C25-13	Unselected	ACTTCCGAGTTACGAA-1_SRR14252354
2.5675	-8.06259	C25-15	Unselected	ACTTCCGCAGAGCCCT-1_SRR14252354
3.38659	-4.54017	C25-10	Unselected	ACTTCCGGTAGACGGT-1_SRR14252354
3.85933	-1.5568	C25-2	Unselected	ACTTCCGGTCGACTTA-1_SRR14252354
3.49987	-5.26629	C25-10	Unselected	ACTTCCGGTCGTTCAA-1_SRR14252354
3.78576	-0.527722	C25-2	Unselected	ACTTCCGGTCTCAGAT-1_SRR14252354
-11.7756	-2.0354	C25-19	Unselected	ACTTCCGGTGATAGTA-1_SRR14252354
2.58469	-5.37912	C25-10	Unselected	ACTTCCGGTGCGGCTT-1_SRR14252354
-1.12643	-3.70458	C25-11	Unselected	ACTTCCGTCCACCTGT-1_SRR14252354
3.65283	-4.39832	C25-10	Unselected	ACTTCGCAGACATCAA-1_SRR14252354
-7.50565	6.14744	C25-21	Unselected	ACTTCGCAGCACGATG-1_SRR14252354
-2.3032	-9.74406	C25-13	Unselected	ACTTCGCCACAGTACT-1_SRR14252354
1.52816	-5.92932	C25-10	Unselected	ACTTCGCGTAGCTCGC-1_SRR14252354
2.84044	-0.350347	C25-2	Unselected	ACTTCGCGTATATGGA-1_SRR14252354
4.50672	7.66271	C25-18	Unselected	ACTTCGCTCACCATGA-1_SRR14252354
4.17408	-5.30872	C25-10	Unselected	ACTTCGCTCATGGCCG-1_SRR14252354
3.45734	-5.63747	C25-10	Unselected	ACTTCGCTCTGACCCT-1_SRR14252354
5.21205	1.04625	C25-2	Unselected	ACTTTCAAGAGCGACT-1_SRR14252354
1.88267	-5.68294	C25-15	Unselected	ACTTTCAAGGACGCTA-1_SRR14252354
-7.53843	6.02023	C25-21	Unselected	ACTTTCAAGTTTGGCT-1_SRR14252354
3.24428	-1.86743	C25-1	Unselected	ACTTTCACAGAAGCGT-1_SRR14252354
-2.07136	8.85389	C25-6	Unselected	ACTTTCACAGATCCTA-1_SRR14252354
2.75764	-5.66923	C25-10	Unselected	ACTTTCACATCGTGCG-1_SRR14252354
-11.5803	-2.02828	C25-19	Unselected	ACTTTCAGTCAACCTA-1_SRR14252354
3.90386	-4.64788	C25-10	Unselected	ACTTTCATCCTACTGC-1_SRR14252354
-2.54331	14.3284	C25-20	Unselected	ACTTTCATCCTGGTCT-1_SRR14252354
-1.50356	-2.92057	C25-11	Unselected	ACTTTGTAGCTTGTGT-1_SRR14252354
-2.17319	15.021	C25-20	Unselected	ACTTTGTCACGTAGTT-1_SRR14252354
1.04355	-6.0114	C25-10	Unselected	AGAAATGAGGAACGAA-1_SRR14252354
4.02981	8.11598	C25-18	Unselected	AGAAATGAGTGCAAAT-1_SRR14252354
3.34151	8.07043	C25-18	Unselected	AGAAATGCAAGAGGCT-1_SRR14252354
1.64971	-5.80338	C25-10	Unselected	AGAAATGGTGCTAGCC-1_SRR14252354
3.45835	-1.12946	C25-2	Unselected	AGAAATGTCCGGCTTT-1_SRR14252354
2.50178	-4.96304	C25-10	Unselected	AGAAATGTCGTAGGAG-1_SRR14252354
4.05372	-0.236777	C25-2	Unselected	AGAAATGTCTGTCAGA-1_SRR14252354
1.71124	-6.55306	C25-10	Unselected	AGAACAAAGACCAAAT-1_SRR14252354
-11.4801	-2.01973	C25-19	Unselected	AGAACAAAGATCCTAC-1_SRR14252354
-11.4422	-2.48418	C25-19	Unselected	AGAACAAAGCCTCATA-1_SRR14252354
-1.32666	14.6124	C25-20	Unselected	AGAACAACAAGGTCGA-1_SRR14252354
1.78104	-5.52782	C25-10	Unselected	AGAACAACACTTCTCG-1_SRR14252354
-10.5094	-2.0987	C25-19	Unselected	AGAACAACAGGCGATA-1_SRR14252354
-0.434202	-9.13094	C25-14	Unselected	AGAACAACAGGGTTGA-1_SRR14252354
4.13543	0.91267	C25-2	Unselected	AGAACAATCCTTCTTC-1_SRR14252354
2.75611	-5.54648	C25-10	Unselected	AGAACCTAGAAGTCCG-1_SRR14252354
-8.43034	6.10392	C25-21	Unselected	AGAACCTAGGAACGAA-1_SRR14252354
4.88674	-0.0390521	C25-2	Unselected	AGAACCTAGGCGATAC-1_SRR14252354
1.24897	-1.08529	C25-4	Unselected	AGAACCTAGGGAGGGT-1_SRR14252354
2.34056	2.24659	C25-5	Unselected	AGAACCTAGTTACGTC-1_SRR14252354
0.95098	-0.978244	C25-4	Unselected	AGAACCTCAAGACAAT-1_SRR14252354
3.87176	7.47216	C25-18	Unselected	AGAACCTCACTAACGT-1_SRR14252354
9.81577	8.67131	C25-17	Unselected	AGAACCTGTAGTATAG-1_SRR14252354
3.56988	8.5932	C25-18	Unselected	AGAACCTGTCTCGCGA-1_SRR14252354
-1.95735	14.2118	C25-20	Unselected	AGAACCTTCAGCTAGT-1_SRR14252354
-10.5695	-0.666112	C25-19	Unselected	AGAACCTTCAGCTTCC-1_SRR14252354
7.90997	0.335398	C25-11	Unselected	AGAAGCGAGCATGCAG-1_SRR14252354
12.2049	-0.28319	C25-23	Unselected	AGAAGCGAGTACCGGA-1_SRR14252354
3.80076	-5.18873	C25-10	Unselected	AGAAGCGTCAGTCATG-1_SRR14252354
8.89066	6.53914	C25-17	Unselected	AGAAGCGTCCATAGGT-1_SRR14252354
-0.0351067	-4.95961	C25-11	Unselected	AGAAGCGTCTAGGAAA-1_SRR14252354
-2.47627	-5.65548	C25-11	Unselected	AGAAGTAAGGAAGTAG-1_SRR14252354
10.1555	8.86434	C25-17	Unselected	AGAAGTACACGAGGAT-1_SRR14252354
-4.48725	-9.81004	C25-13	Unselected	AGAAGTACAGGTCAAG-1_SRR14252354
-1.3265	-5.30442	C25-11	Unselected	AGAAGTAGTCAGGTAG-1_SRR14252354
2.24148	-5.25215	C25-10	Unselected	AGAAGTAGTGACTAAA-1_SRR14252354
-1.83519	-2.64706	C25-11	Unselected	AGAAGTATCCCTGGTT-1_SRR14252354
-11.6858	-0.937322	C25-19	Unselected	AGAAGTATCGAACCAT-1_SRR14252354
-0.74516	-4.43646	C25-11	Unselected	AGAAGTATCTTCCCGA-1_SRR14252354
5.45077	-1.08538	C25-2	Unselected	AGACAAAAGCAGGCAT-1_SRR14252354
-10.7465	-2.52507	C25-19	Unselected	AGACAAAGTACCAATC-1_SRR14252354
-10.5195	-2.79994	C25-19	Unselected	AGACAAATCCATAGAC-1_SRR14252354
-10.7685	-1.298	C25-19	Unselected	AGACACTAGTCGTTAC-1_SRR14252354
4.56859	-5.10954	C25-10	Unselected	AGACACTCAAAGGCAC-1_SRR14252354
-2.85711	-4.71013	C25-11	Unselected	AGACACTCAACTGAAA-1_SRR14252354
2.10715	-5.6502	C25-10	Unselected	AGACACTCACTTCCTG-1_SRR14252354
3.61935	0.239728	C25-2	Unselected	AGACACTCATTGCTGA-1_SRR14252354
3.69803	-5.67734	C25-10	Unselected	AGACACTGTCAGTCCG-1_SRR14252354
-0.358934	-4.04467	C25-11	Unselected	AGACACTGTTAAGGGC-1_SRR14252354
-1.93043	-3.45327	C25-11	Unselected	AGACAGGAGAAGGATG-1_SRR14252354
-0.563188	-12.535	C25-8	Unselected	AGACAGGAGCGCCATC-1_SRR14252354
1.60661	-6.38961	C25-10	Unselected	AGACAGGAGTGCCGAA-1_SRR14252354
-1.30064	-7.32013	C25-11	Unselected	AGACAGGCAACTAGAA-1_SRR14252354
0.347932	-5.79689	C25-11	Unselected	AGACAGGCATACCACA-1_SRR14252354
4.23549	7.7216	C25-18	Unselected	AGACAGGGTCTCGCGA-1_SRR14252354
1.92633	-5.44899	C25-10	Unselected	AGACCATAGAAGTCCG-1_SRR14252354
4.27544	-5.45601	C25-13	Unselected	AGACCATCAATTGGTC-1_SRR14252354
0.311507	-6.05896	C25-11	Unselected	AGACCATCACAGTATC-1_SRR14252354
2.89869	-5.78979	C25-10	Unselected	AGACCATCACATGACT-1_SRR14252354
2.89342	0.402865	C25-2	Unselected	AGACCATCAGGCTATT-1_SRR14252354
-4.13955	-4.73571	C25-12	Unselected	AGACCATCATTGACCA-1_SRR14252354
5.20729	-6.76626	C25-10	Unselected	AGACCATGTACGTGAG-1_SRR14252354
-4.79576	8.52958	C25-25	Unselected	AGACCATGTAGCTTAC-1_SRR14252354
9.34366	7.82305	C25-17	Unselected	AGACCATGTGGCTTAT-1_SRR14252354
1.03859	-5.39862	C25-11	Unselected	AGACCATTCGCGTGAC-1_SRR14252354
-4.93412	8.6538	C25-25	Unselected	AGACCCGAGCGTGCTC-1_SRR14252354
4.10833	-2.33056	C25-2	Unselected	AGACCCGAGTAACAGT-1_SRR14252354
-0.995635	-2.46815	C25-11	Unselected	AGACCCGAGTTGTAGA-1_SRR14252354
1.98628	-4.87602	C25-11	Unselected	AGACCCGCATTCATCT-1_SRR14252354
2.55799	-5.58114	C25-10	Unselected	AGACCCGGTACATTGC-1_SRR14252354
1.81414	-6.0448	C25-10	Unselected	AGACTCAAGCAATAAC-1_SRR14252354
1.23425	-6.69869	C25-13	Unselected	AGACTCAAGCTCAGAG-1_SRR14252354
6.11435	-7.27422	C25-10	Unselected	AGACTCAAGCTGTCCG-1_SRR14252354
-11.1846	-2.32976	C25-19	Unselected	AGACTCAAGTATTGCC-1_SRR14252354
-0.864915	-2.56085	C25-11	Unselected	AGACTCACATGTTTGG-1_SRR14252354
0.16221	-2.45568	C25-11	Unselected	AGACTCAGTAATGCGG-1_SRR14252354
3.9992	-0.820398	C25-2	Unselected	AGACTCAGTGATACAA-1_SRR14252354
-10.8976	-2.59225	C25-19	Unselected	AGACTCAGTGCACGCT-1_SRR14252354
-8.58954	6.16321	C25-21	Unselected	AGACTCATCGGCTTGG-1_SRR14252354
3.40026	-7.91285	C25-15	Unselected	AGAGAATAGTGTTCCA-1_SRR14252354
-0.861852	-1.94402	C25-11	Unselected	AGAGAATCACGCAGTC-1_SRR14252354
-11.3365	-1.63536	C25-19	Unselected	AGAGAATCACTGGCCA-1_SRR14252354
-8.16251	4.86666	C25-19	Unselected	AGAGAATGTACGCTTA-1_SRR14252354
-0.3044	-4.32467	C25-11	Unselected	AGAGAATGTATGAAGT-1_SRR14252354
-1.17594	-5.63664	C25-11	Unselected	AGAGAATTCAAATGAG-1_SRR14252354
3.93792	-0.150864	C25-2	Unselected	AGAGAATTCACTAGCA-1_SRR14252354
-2.36779	14.5513	C25-20	Unselected	AGAGAATTCAGCGGAA-1_SRR14252354
2.02145	-5.52355	C25-10	Unselected	AGAGAATTCGCATTAG-1_SRR14252354
5.48262	-1.21275	C25-4	Unselected	AGAGAATTCGCTCTAC-1_SRR14252354
-0.852567	-8.40128	C25-14	Unselected	AGAGAATTCGGTGAAG-1_SRR14252354
-10.5951	-2.48564	C25-19	Unselected	AGAGAATTCTCTCTAA-1_SRR14252354
-2.91979	-4.64294	C25-11	Unselected	AGAGAGCAGTCAGCGA-1_SRR14252354
-0.109848	-4.36598	C25-11	Unselected	AGAGAGCCAGGCCCTA-1_SRR14252354
2.84088	-6.21409	C25-10	Unselected	AGAGAGCGTGCCCAGT-1_SRR14252354
1.63107	-5.02661	C25-10	Unselected	AGAGAGCGTTGCGTAT-1_SRR14252354
-2.06692	8.56305	C25-6	Unselected	AGAGAGCTCAGGACGA-1_SRR14252354
2.28084	-5.78366	C25-10	Unselected	AGAGAGCTCTCTGCTG-1_SRR14252354
-10.4779	-2.18926	C25-19	Unselected	AGAGCAGAGAGGTCAC-1_SRR14252354
3.58763	-6.28617	C25-10	Unselected	AGAGCAGAGAGTCCGA-1_SRR14252354
-0.760047	-3.65176	C25-11	Unselected	AGAGCAGAGTCGCCCA-1_SRR14252354
1.8423	-5.7646	C25-10	Unselected	AGAGCAGCACAGTATC-1_SRR14252354
1.63961	-0.500773	C25-5	Unselected	AGAGCAGCACCGGAAA-1_SRR14252354
-8.52996	6.10381	C25-21	Unselected	AGAGCAGCATCCAATG-1_SRR14252354
-10.3436	-0.675613	C25-19	Unselected	AGAGCAGGTTAGGGTG-1_SRR14252354
3.77784	0.119881	C25-2	Unselected	AGAGCAGTCCAATCCC-1_SRR14252354
-1.46003	14.9251	C25-20	Unselected	AGAGCCCAGTAACCGG-1_SRR14252354
1.93545	-6.32387	C25-10	Unselected	AGAGCCCGTGAATATG-1_SRR14252354
-1.07875	-4.16918	C25-11	Unselected	AGAGCCCTCGCGAAGA-1_SRR14252354
0.316434	-3.88294	C25-11	Unselected	AGAGCCCTCGCTTACC-1_SRR14252354
-8.51902	6.04607	C25-21	Unselected	AGATAGAAGAAATCCA-1_SRR14252354
-1.0078	-6.88165	C25-11	Unselected	AGATAGAAGAGCCTGA-1_SRR14252354
0.509885	-14.3322	C25-8	Unselected	AGATAGAAGATCCCAT-1_SRR14252354
-0.803625	-6.12684	C25-11	Unselected	AGATAGAAGTAGGATT-1_SRR14252354
-3.38968	-8.59131	C25-13	Unselected	AGATAGAAGTATGACA-1_SRR14252354
2.86553	0.0727049	C25-2	Unselected	AGATAGAAGTTTCGAC-1_SRR14252354
-11.5022	-2.71266	C25-19	Unselected	AGATAGACAAATACAG-1_SRR14252354
-7.76448	6.07622	C25-21	Unselected	AGATAGACAAATGGCG-1_SRR14252354
-1.50473	14.5381	C25-20	Unselected	AGATAGACACTTGGCG-1_SRR14252354
4.0685	0.332229	C25-2	Unselected	AGATAGAGTAGCGCCT-1_SRR14252354
4.02707	-5.02275	C25-10	Unselected	AGATAGAGTGTTTACG-1_SRR14252354
3.12254	-5.38921	C25-10	Unselected	AGATAGAGTTGTGGCC-1_SRR14252354
3.10789	8.1871	C25-18	Unselected	AGATAGATCAACGAGG-1_SRR14252354
10.0687	1.7634	C25-25	Unselected	AGATAGATCATCACTT-1_SRR14252354
-10.2226	-1.50454	C25-19	Unselected	AGATAGATCATGGTAC-1_SRR14252354
-2.63731	14.26	C25-20	Unselected	AGATAGATCTAAGCGT-1_SRR14252354
-8.11794	4.94538	C25-19	Unselected	AGATCCAAGAGAGCGG-1_SRR14252354
1.77674	-5.30743	C25-10	Unselected	AGATCCAAGTAGCATA-1_SRR14252354
0.89304	0.423553	C25-5	Unselected	AGATCCACAAAGACTA-1_SRR14252354
-10.5766	-2.32998	C25-19	Unselected	AGATCCAGTAGCGTCC-1_SRR14252354
2.25909	-2.2609	C25-1	Unselected	AGATCCAGTTGAAGTA-1_SRR14252354
1.49443	-6.64514	C25-10	Unselected	AGATCCATCCATTCGC-1_SRR14252354
-4.45879	8.44348	C25-25	Unselected	AGATCCATCGGTGCAC-1_SRR14252354
-10.9567	-1.49038	C25-19	Unselected	AGATCCATCGTAATGC-1_SRR14252354
1.53538	-5.22924	C25-10	Unselected	AGATCGTAGGTTGGAC-1_SRR14252354
-10.3396	-2.01472	C25-19	Unselected	AGATCGTAGTTTCTTC-1_SRR14252354
0.0791262	-3.73597	C25-11	Unselected	AGATCGTCAATCCAGT-1_SRR14252354
3.30339	7.81329	C25-18	Unselected	AGATCGTCACCGTGCA-1_SRR14252354
-4.51481	8.33137	C25-25	Unselected	AGATCGTTCCGTGCGA-1_SRR14252354
0.538064	-2.74878	C25-11	Unselected	AGATGAAAGATGCTTC-1_SRR14252354
9.51795	8.37979	C25-17	Unselected	AGATGAAAGCCTGGAA-1_SRR14252354
4.10404	7.56736	C25-18	Unselected	AGATGAAAGGTAGGCT-1_SRR14252354
-8.28973	6.06215	C25-21	Unselected	AGATGAATCACCGGTG-1_SRR14252354
-7.68094	6.22038	C25-21	Unselected	AGATGCTAGAAGAACG-1_SRR14252354
-1.86822	-3.42914	C25-11	Unselected	AGATGCTAGCTCCCTT-1_SRR14252354
2.15892	-2.21348	C25-1	Unselected	AGATGCTAGGACTTCT-1_SRR14252354
2.27205	-2.123	C25-1	Unselected	AGATGCTCAACCACAT-1_SRR14252354
-1.86145	-7.60621	C25-11	Unselected	AGATGCTCATCGAAGG-1_SRR14252354
1.20009	3.52179	C25-5	Unselected	AGATGCTGTACAAGCG-1_SRR14252354
0.364388	-5.2794	C25-11	Unselected	AGATGCTGTTGTGCAT-1_SRR14252354
3.71346	-4.36959	C25-10	Unselected	AGATGCTTCCCGTTGT-1_SRR14252354
3.40842	-8.29792	C25-15	Unselected	AGATGCTTCTAACGGT-1_SRR14252354
-10.3528	-2.53599	C25-19	Unselected	AGCATCAAGATGGCAC-1_SRR14252354
-2.56189	-3.70611	C25-11	Unselected	AGCATCAAGGAATCGC-1_SRR14252354
3.33635	-6.06375	C25-10	Unselected	AGCATCAAGTACTGGG-1_SRR14252354
-10.1909	-1.8108	C25-19	Unselected	AGCATCACAACGATTC-1_SRR14252354
-0.894603	-2.94466	C25-11	Unselected	AGCATCACAATAGTCC-1_SRR14252354
3.53466	7.79962	C25-18	Unselected	AGCATCACATGGCTAT-1_SRR14252354
-3.9226	-9.70898	C25-13	Unselected	AGCATCAGTAGTAAGT-1_SRR14252354
1.84703	-4.74575	C25-11	Unselected	AGCATCAGTGGAACCA-1_SRR14252354
3.53552	-5.5244	C25-10	Unselected	AGCATCATCCAAATGC-1_SRR14252354
-13.2924	-1.81985	C25-19	Unselected	AGCCAATAGCATCCCG-1_SRR14252354
0.973499	-0.837037	C25-4	Unselected	AGCCAATAGCGAATGC-1_SRR14252354
3.44629	-5.44615	C25-10	Unselected	AGCCAATAGCGACTTT-1_SRR14252354
2.84825	0.428861	C25-2	Unselected	AGCCAATAGTTATGGA-1_SRR14252354
9.81008	-3.1861	C25-24	Unselected	AGCCAATCATCAACCA-1_SRR14252354
3.65991	-0.65558	C25-2	Unselected	AGCCAATGTACCGTGC-1_SRR14252354
-11.0092	-1.56202	C25-19	Unselected	AGCCAATGTCATGACT-1_SRR14252354
-0.102183	-4.52163	C25-11	Unselected	AGCCAATGTCGAGTGA-1_SRR14252354
-0.425388	-0.832851	C25-4	Unselected	AGCCAATTCAGCTTCC-1_SRR14252354
4.05021	-7.11384	C25-10	Unselected	AGCCAATTCCACGTAA-1_SRR14252354
-1.75801	-4.84963	C25-11	Unselected	AGCCAATTCGATAACC-1_SRR14252354
3.61326	7.57893	C25-18	Unselected	AGCCACGAGGCCTAAG-1_SRR14252354
3.67715	0.387327	C25-2	Unselected	AGCCACGCACGGTCTG-1_SRR14252354
4.10427	-2.47195	C25-2	Unselected	AGCCACGCACTTCTCG-1_SRR14252354
3.15368	-7.07127	C25-10	Unselected	AGCCACGGTTGTGCCG-1_SRR14252354
-0.672232	-4.0123	C25-12	Unselected	AGCCACGTCAAGAGTA-1_SRR14252354
-1.78791	-7.64768	C25-11	Unselected	AGCCACGTCATCGCCT-1_SRR14252354
3.24026	8.38955	C25-18	Unselected	AGCCACGTCTGTTGGA-1_SRR14252354
1.3516	-6.2116	C25-11	Unselected	AGCCACGTCTTAGTTC-1_SRR14252354
3.24515	8.28925	C25-18	Unselected	AGCCAGCCACCTGCAG-1_SRR14252354
0.0504579	0.217235	C25-4	Unselected	AGCCAGCCAGTGTGCC-1_SRR14252354
-2.4627	15.145	C25-20	Unselected	AGCCAGCCATCGAACT-1_SRR14252354
-2.35004	14.8079	C25-20	Unselected	AGCCAGCGTTCTGAGT-1_SRR14252354
3.87973	1.17872	C25-2	Unselected	AGCCAGCTCACGAGGA-1_SRR14252354
-1.65285	8.62718	C25-6	Unselected	AGCCAGCTCCACAGCG-1_SRR14252354
1.82229	-5.90242	C25-10	Unselected	AGCCAGCTCGGTTGTA-1_SRR14252354
3.21895	8.20652	C25-18	Unselected	AGCCAGCTCTGGGATT-1_SRR14252354
3.81514	-2.34076	C25-2	Unselected	AGCGATTAGGCCACTC-1_SRR14252354
-13.2439	-1.79448	C25-19	Unselected	AGCGATTAGTGGACGT-1_SRR14252354
9.48111	6.84517	C25-17	Unselected	AGCGATTGTTGTCATG-1_SRR14252354
2.71864	-3.51119	C25-11	Unselected	AGCGATTGTTTACGAC-1_SRR14252354
-10.8177	-1.02014	C25-19	Unselected	AGCGATTTCCGAGTGC-1_SRR14252354
0.832581	1.11981	C25-4	Unselected	AGCGATTTCCTCGCAT-1_SRR14252354
-2.0192	-7.448	C25-11	Unselected	AGCGATTTCGACCCAG-1_SRR14252354
9.74144	7.2859	C25-17	Unselected	AGCGATTTCTTACCGC-1_SRR14252354
-1.77902	-3.4178	C25-11	Unselected	AGCGCCAAGAGTCGAC-1_SRR14252354
-2.38974	-3.60021	C25-11	Unselected	AGCGCCAAGGATTTAG-1_SRR14252354
1.7102	-5.5135	C25-10	Unselected	AGCGCCACATAATCCG-1_SRR14252354
-0.702347	-3.56139	C25-11	Unselected	AGCGCCAGTAGCTGTT-1_SRR14252354
2.1758	-2.16751	C25-1	Unselected	AGCGCCAGTTGTGTAC-1_SRR14252354
9.37806	7.57753	C25-17	Unselected	AGCGCCATCACACGAT-1_SRR14252354
3.67742	8.06259	C25-18	Unselected	AGCGCCATCATACAGC-1_SRR14252354
4.10352	7.25659	C25-18	Unselected	AGCGCCATCGTTCTGC-1_SRR14252354
-2.38928	13.8217	C25-20	Unselected	AGCGCTGAGAATTCAG-1_SRR14252354
2.19063	-1.57351	C25-3	Unselected	AGCGCTGAGCATATGA-1_SRR14252354
-0.512177	-9.42612	C25-14	Unselected	AGCGCTGAGGATGGCT-1_SRR14252354
3.14204	-4.35053	C25-10	Unselected	AGCGCTGAGTACTGTC-1_SRR14252354
-8.63378	6.32222	C25-21	Unselected	AGCGCTGAGTTACTCG-1_SRR14252354
3.76128	-7.84393	C25-15	Unselected	AGCGCTGCATAATCCG-1_SRR14252354
-2.32441	14.4269	C25-20	Unselected	AGCGCTGCATAGACTC-1_SRR14252354
-10.607	-1.49685	C25-19	Unselected	AGCGCTGCATCCGAGC-1_SRR14252354
2.52818	-5.37502	C25-10	Unselected	AGCGCTGGTGTAGTGG-1_SRR14252354
1.40936	3.89299	C25-5	Unselected	AGCGCTGTCTGAACGT-1_SRR14252354
2.95688	0.786928	C25-2	Unselected	AGCGTATAGAAGTATC-1_SRR14252354
1.59933	-5.9606	C25-10	Unselected	AGCGTATAGTCCTACA-1_SRR14252354
4.01087	0.866153	C25-2	Unselected	AGCGTATGTAAGTTGA-1_SRR14252354
3.36792	-1.26914	C25-8	Unselected	AGCGTATGTAGCACAG-1_SRR14252354
2.01825	-6.22235	C25-10	Unselected	AGCGTATTCGAGATGG-1_SRR14252354
-4.2401	-4.77531	C25-12	Unselected	AGCTACAAGCGCGTTC-1_SRR14252354
-12.1579	-1.36382	C25-19	Unselected	AGCTACAAGGTTAGTA-1_SRR14252354
3.44164	7.77933	C25-18	Unselected	AGCTACACACATGAAA-1_SRR14252354
2.36695	-6.53127	C25-10	Unselected	AGCTACACAGGTCAGA-1_SRR14252354
1.87901	-5.04087	C25-10	Unselected	AGCTACACATTAGGAA-1_SRR14252354
-0.869737	-7.32704	C25-11	Unselected	AGCTACAGTTCTAAGC-1_SRR14252354
2.86615	8.06104	C25-18	Unselected	AGCTACATCCACGAAT-1_SRR14252354
-0.537474	-9.28309	C25-14	Unselected	AGCTACATCCCTCTCC-1_SRR14252354
-4.50514	8.33589	C25-25	Unselected	AGCTACATCCTGGGTG-1_SRR14252354
4.53786	7.3611	C25-18	Unselected	AGCTCAAAGAAGTCAT-1_SRR14252354
3.96174	-5.08977	C25-10	Unselected	AGCTCAAAGCACCTGC-1_SRR14252354
3.34544	-5.43734	C25-10	Unselected	AGCTCAAAGCTGGAGT-1_SRR14252354
3.87531	-1.13332	C25-2	Unselected	AGCTCAACACAAGTGG-1_SRR14252354
3.56674	7.93126	C25-18	Unselected	AGCTCAACATGGGAAC-1_SRR14252354
-0.789995	-8.7451	C25-14	Unselected	AGCTCAAGTTACTCAG-1_SRR14252354
-11.3031	-1.22879	C25-19	Unselected	AGCTCAATCTATTGTC-1_SRR14252354
3.13374	7.6166	C25-18	Unselected	AGCTTCCAGTAGTCCT-1_SRR14252354
0.411295	-5.83924	C25-11	Unselected	AGCTTCCCACGTGAGA-1_SRR14252354
2.70657	-7.09169	C25-10	Unselected	AGCTTCCTCCTCACGT-1_SRR14252354
4.12986	1.32156	C25-2	Unselected	AGGAAATCACTGGACC-1_SRR14252354
3.24311	-5.94079	C25-10	Unselected	AGGAAATCATATAGCC-1_SRR14252354
4.71928	-2.44639	C25-2	Unselected	AGGAAATGTAACTGCT-1_SRR14252354
2.77887	0.936344	C25-2	Unselected	AGGAAATGTAGAGGAA-1_SRR14252354
0.64399	-3.13532	C25-11	Unselected	AGGAAATGTATGATCC-1_SRR14252354
-0.695235	-9.07616	C25-14	Unselected	AGGAAATGTCCAGTTA-1_SRR14252354
-0.0805224	-4.69326	C25-11	Unselected	AGGAAATGTCCGAAGA-1_SRR14252354
0.585815	-5.23162	C25-11	Unselected	AGGAAATGTCGAGTTT-1_SRR14252354
5.10237	0.956156	C25-2	Unselected	AGGAAATGTTCGTACA-1_SRR14252354
-10.3901	-0.84672	C25-19	Unselected	AGGAAATTCAACGTGT-1_SRR14252354
-2.52481	-5.5611	C25-11	Unselected	AGGAAATTCGGTCAGC-1_SRR14252354
3.5407	-0.698321	C25-2	Unselected	AGGAATAAGAGTCGAC-1_SRR14252354
2.4415	-1.3348	C25-9	Unselected	AGGAATAAGTTACTCG-1_SRR14252354
2.98161	-1.76675	C25-2	Unselected	AGGAATACACGTGTGC-1_SRR14252354
-5.65782	-1.31804	C25-7	Unselected	AGGAATAGTACATACC-1_SRR14252354
4.65627	7.89672	C25-18	Unselected	AGGAATAGTATACCTG-1_SRR14252354
-0.70369	-9.27001	C25-14	Unselected	AGGAATAGTCAACATC-1_SRR14252354
-1.52439	13.9962	C25-20	Unselected	AGGAATAGTGAGATTA-1_SRR14252354
4.24934	-4.90353	C25-10	Unselected	AGGAATATCAGACCCG-1_SRR14252354
4.41042	-5.50799	C25-10	Unselected	AGGAATATCATTGCGA-1_SRR14252354
1.21613	0.669717	C25-5	Unselected	AGGAATATCATTTGGG-1_SRR14252354
7.44493	-7.54528	C25-10	Unselected	AGGAATATCTTGGAAC-1_SRR14252354
0.146079	-4.19274	C25-11	Unselected	AGGACGAAGTGAGTTA-1_SRR14252354
-4.56986	8.35443	C25-25	Unselected	AGGACGACACTATGTG-1_SRR14252354
3.8392	-5.07408	C25-10	Unselected	AGGACGACAGCTGAGA-1_SRR14252354
3.75343	7.45698	C25-18	Unselected	AGGACGACAGGAATCG-1_SRR14252354
-1.32463	-5.66907	C25-11	Unselected	AGGACGAGTAGGAGGG-1_SRR14252354
3.87671	-0.385147	C25-2	Unselected	AGGACGAGTCGTCTCT-1_SRR14252354
-11.2757	-1.25539	C25-19	Unselected	AGGACGATCAGCCTTC-1_SRR14252354
-10.3636	-2.31457	C25-19	Unselected	AGGACTTAGGGAGGAC-1_SRR14252354
9.48985	6.84643	C25-17	Unselected	AGGACTTCAAATTGGA-1_SRR14252354
-0.211894	-5.28281	C25-11	Unselected	AGGACTTCAACCAACT-1_SRR14252354
1.56321	-6.22641	C25-11	Unselected	AGGACTTCACAGTCCG-1_SRR14252354
2.6163	-5.3964	C25-10	Unselected	AGGACTTCACGAGGTA-1_SRR14252354
2.82959	0.335279	C25-2	Unselected	AGGACTTCACGGTGTC-1_SRR14252354
-1.32879	-5.50492	C25-11	Unselected	AGGACTTCAGCACAAG-1_SRR14252354
3.07231	-0.351422	C25-3	Unselected	AGGACTTCATAATGCC-1_SRR14252354
-2.20328	-2.87911	C25-11	Unselected	AGGACTTGTGTACGCC-1_SRR14252354
1.6903	-5.66288	C25-10	Unselected	AGGAGGTAGCCTTTGA-1_SRR14252354
-2.03322	8.79021	C25-6	Unselected	AGGAGGTAGGTGCCTC-1_SRR14252354
-12.3673	-0.784447	C25-19	Unselected	AGGAGGTCAATAGGAT-1_SRR14252354
7.77119	0.231824	C25-11	Unselected	AGGAGGTCACGCTATA-1_SRR14252354
4.56789	-5.61117	C25-10	Unselected	AGGAGGTCAGGGAGAG-1_SRR14252354
1.64358	-5.55441	C25-10	Unselected	AGGAGGTGTGCGAACA-1_SRR14252354
2.99499	-5.61718	C25-10	Unselected	AGGAGGTTCACAATGC-1_SRR14252354
-11.845	-2.47338	C25-19	Unselected	AGGAGGTTCGTAGAGG-1_SRR14252354
3.54465	-9.52679	C25-15	Unselected	AGGAGGTTCTTGAACG-1_SRR14252354
-1.96115	-3.83346	C25-11	Unselected	AGGATAACACACGGAA-1_SRR14252354
-2.38353	14.6591	C25-20	Unselected	AGGATAACACAGCCAC-1_SRR14252354
-1.07194	-5.56851	C25-11	Unselected	AGGATAACACCGTCGA-1_SRR14252354
5.6988	8.04624	C25-18	Unselected	AGGATAACAGGGAATC-1_SRR14252354
-13.1371	-2.25017	C25-19	Unselected	AGGATAAGTACCCAGC-1_SRR14252354
-1.18365	-5.75005	C25-11	Unselected	AGGATAAGTACTCGTA-1_SRR14252354
-13.2798	-1.76502	C25-19	Unselected	AGGATAATCACCTGTC-1_SRR14252354
-7.67471	5.64273	C25-21	Unselected	AGGATAATCCCGTGAG-1_SRR14252354
-1.53462	-3.41783	C25-21	Unselected	AGGATAATCTGGCTGG-1_SRR14252354
-2.39561	-5.32693	C25-11	Unselected	AGGATCTAGATGCAGC-1_SRR14252354
2.38667	-5.54509	C25-10	Unselected	AGGATCTAGTGCCAGA-1_SRR14252354
3.61132	0.343445	C25-2	Unselected	AGGATCTCACAGCATT-1_SRR14252354
-12.7876	-1.34134	C25-19	Unselected	AGGATCTCACTCCCTA-1_SRR14252354
-12.8625	-2.14512	C25-19	Unselected	AGGATCTCACTCTGCT-1_SRR14252354
4.02688	-4.92683	C25-10	Unselected	AGGATCTCATATCTGG-1_SRR14252354
-1.26281	-6.16585	C25-11	Unselected	AGGATCTGTCCTACAA-1_SRR14252354
-1.35935	-5.32041	C25-11	Unselected	AGGATCTGTTCCGCTT-1_SRR14252354
1.83889	-4.84879	C25-11	Unselected	AGGATCTTCTAACGGT-1_SRR14252354
1.58228	-5.59409	C25-10	Unselected	AGGCATTAGTGCAGCA-1_SRR14252354
-0.57197	-5.40498	C25-11	Unselected	AGGCATTCAAATCCCA-1_SRR14252354
2.73812	0.395632	C25-2	Unselected	AGGCATTCAAGTGGTG-1_SRR14252354
3.81143	-4.21586	C25-10	Unselected	AGGCATTCAATAGTAG-1_SRR14252354
-10.5804	-3.34925	C25-19	Unselected	AGGCATTCAGACCAAG-1_SRR14252354
2.79308	2.71606	C25-5	Unselected	AGGCATTCAGCGTTGC-1_SRR14252354
1.92821	-5.30335	C25-10	Unselected	AGGCATTCATCCAACA-1_SRR14252354
-12.9505	-2.57976	C25-19	Unselected	AGGCATTGTAGGAAAG-1_SRR14252354
3.76529	-9.56949	C25-15	Unselected	AGGCATTGTCAGTCCG-1_SRR14252354
-1.74387	-7.21424	C25-11	Unselected	AGGCATTGTTCCAAAC-1_SRR14252354
4.31677	-2.29192	C25-2	Unselected	AGGCATTGTTGCCGAC-1_SRR14252354
4.03218	-8.22263	C25-15	Unselected	AGGCATTGTTGGATCT-1_SRR14252354
-1.20701	-4.8821	C25-11	Unselected	AGGCATTTCCTTCGAC-1_SRR14252354
1.166	-1.08255	C25-4	Unselected	AGGCATTTCGTTGTTT-1_SRR14252354
4.09	1.05189	C25-10	Unselected	AGGCATTTCTTCGATT-1_SRR14252354
-1.86503	14.8111	C25-20	Unselected	AGGCATTTCTTGCAAG-1_SRR14252354
3.98028	-0.145417	C25-2	Unselected	AGGCCACAGAATAGTC-1_SRR14252354
4.05937	1.18832	C25-2	Unselected	AGGCCACAGGTTGGAC-1_SRR14252354
2.65984	0.246324	C25-2	Unselected	AGGCCACCAATGGGTG-1_SRR14252354
-0.691041	-9.44877	C25-14	Unselected	AGGCCACCACTATGTG-1_SRR14252354
1.56541	4.07984	C25-5	Unselected	AGGCCACCAGAACTAA-1_SRR14252354
0.426223	-3.1154	C25-11	Unselected	AGGCCACGTCATCCGG-1_SRR14252354
3.32015	-4.69503	C25-10	Unselected	AGGCCACTCACGAACT-1_SRR14252354
7.61961	-7.11225	C25-10	Unselected	AGGCTGCGTCCTCATC-1_SRR14252354
2.5322	2.69801	C25-5	Unselected	AGGCTGCGTGGCTTAT-1_SRR14252354
-10.2737	-2.15012	C25-19	Unselected	AGGCTGCTCTTGAACG-1_SRR14252354
-4.72003	-9.88809	C25-13	Unselected	AGGGAGTAGCATGCGA-1_SRR14252354
3.03438	-4.31273	C25-10	Unselected	AGGGAGTCACTGGATT-1_SRR14252354
2.91153	-8.06473	C25-15	Unselected	AGGGAGTGTTAAGGGC-1_SRR14252354
3.08181	0.62473	C25-2	Unselected	AGGGAGTTCAGACCTA-1_SRR14252354
-2.80862	14.0593	C25-20	Unselected	AGGGCCTAGAATGTTG-1_SRR14252354
-3.71121	3.16842	C25-19	Unselected	AGGGCCTAGCAACCAG-1_SRR14252354
-11.0281	-2.10366	C25-19	Unselected	AGGGCCTAGCTCGCAC-1_SRR14252354
3.68157	7.47244	C25-18	Unselected	AGGGCCTCAACGTATC-1_SRR14252354
-11.6465	-1.75624	C25-19	Unselected	AGGGCCTTCATCAGTG-1_SRR14252354
-2.12375	8.79978	C25-6	Unselected	AGGGCCTTCCAGTGTA-1_SRR14252354
1.87565	-5.35903	C25-10	Unselected	AGGGCCTTCCCAACTC-1_SRR14252354
-0.105609	-3.35387	C25-11	Unselected	AGGGCCTTCGGATTAC-1_SRR14252354
-2.07767	-3.34558	C25-11	Unselected	AGGGCCTTCTCGGGAC-1_SRR14252354
3.5027	-9.33881	C25-15	Unselected	AGGGCTCAGCCAAGTG-1_SRR14252354
1.33471	-5.69624	C25-10	Unselected	AGGGCTCAGGCGACAT-1_SRR14252354
4.41998	7.53832	C25-18	Unselected	AGGGCTCGTACTTCCC-1_SRR14252354
2.59892	-5.78665	C25-10	Unselected	AGGGCTCGTAGTCCTA-1_SRR14252354
4.03297	-8.15256	C25-15	Unselected	AGGGCTCGTTCCCACT-1_SRR14252354
-2.15126	14.578	C25-20	Unselected	AGGGCTCGTTTCTATC-1_SRR14252354
4.83315	0.571147	C25-2	Unselected	AGGGCTCTCTTTCGAT-1_SRR14252354
2.11833	2.41731	C25-5	Unselected	AGGGTCCAGGGTCTTT-1_SRR14252354
10.0046	-3.12972	C25-24	Unselected	AGGGTCCCAAAGCTAA-1_SRR14252354
-6.38143	10.9569	C25-19	Unselected	AGGGTCCGTAACTGCT-1_SRR14252354
9.58305	7.49905	C25-17	Unselected	AGGGTCCGTTCTCTCG-1_SRR14252354
-1.5391	-5.95603	C25-11	Unselected	AGGGTCCTCGTGGTAT-1_SRR14252354
4.92239	7.84239	C25-18	Unselected	AGGGTCCTCTTGAGCA-1_SRR14252354
-1.12369	-1.7556	C25-11	Unselected	AGGGTGAAGACTCCGC-1_SRR14252354
3.54542	-5.01012	C25-10	Unselected	AGGGTGAAGCAAATCA-1_SRR14252354
-1.93707	-7.52279	C25-11	Unselected	AGGGTGACACATGAAA-1_SRR14252354
2.1184	-5.54513	C25-10	Unselected	AGGGTGACAGAAGTTA-1_SRR14252354
2.96588	-5.4146	C25-10	Unselected	AGGGTGAGTTGTATGC-1_SRR14252354
1.49026	-4.88843	C25-2	Unselected	AGGGTGATCCGACAGC-1_SRR14252354
-4.56791	-9.71074	C25-13	Unselected	AGGGTGATCCTAGCCT-1_SRR14252354
0.84653	-5.82733	C25-10	Unselected	AGGGTGATCGGTCGAC-1_SRR14252354
1.51439	-5.61862	C25-10	Unselected	AGGGTGATCTAGAGCT-1_SRR14252354
4.69309	-2.13436	C25-2	Unselected	AGGGTGATCTCGTCAC-1_SRR14252354
-5.21348	-10.1958	C25-13	Unselected	AGGGTTTAGATCGACG-1_SRR14252354
9.75848	8.47683	C25-17	Unselected	AGGGTTTCACAAAGTA-1_SRR14252354
-11.0851	-1.01075	C25-19	Unselected	AGGGTTTGTATCACGT-1_SRR14252354
-2.37391	-4.12841	C25-11	Unselected	AGGGTTTGTGAGGAAA-1_SRR14252354
3.38116	7.3346	C25-18	Unselected	AGGGTTTGTTCATCGA-1_SRR14252354
-10.7698	-1.27583	C25-19	Unselected	AGGGTTTGTTGTGCCG-1_SRR14252354
4.10565	-8.30682	C25-15	Unselected	AGGGTTTTCGAAGCCC-1_SRR14252354
-5.36628	-10.2128	C25-13	Unselected	AGGGTTTTCTAGCAAC-1_SRR14252354
1.02576	-3.11266	C25-11	Unselected	AGGTAGGAGCATTTGC-1_SRR14252354
5.16914	-7.30551	C25-10	Unselected	AGGTAGGAGTCCTGCG-1_SRR14252354
1.47332	-6.02969	C25-10	Unselected	AGGTAGGAGTGTTCAC-1_SRR14252354
2.36309	-6.01881	C25-10	Unselected	AGGTAGGCAGAGTAAT-1_SRR14252354
-2.7112	-5.0234	C25-11	Unselected	AGGTAGGGTATCGCGC-1_SRR14252354
-10.45	-0.917889	C25-19	Unselected	AGGTAGGGTCGTCAGC-1_SRR14252354
3.82813	-4.47273	C25-10	Unselected	AGGTAGGTCTCTGCTG-1_SRR14252354
-0.861478	-9.12619	C25-14	Unselected	AGGTAGGTCTTGGAAC-1_SRR14252354
4.46473	7.01308	C25-18	Unselected	AGGTCATAGCAAGTGC-1_SRR14252354
-0.610891	-9.18588	C25-14	Unselected	AGGTCATAGCTCGAAG-1_SRR14252354
-11.5975	-2.26203	C25-19	Unselected	AGGTCATAGGGTCAAC-1_SRR14252354
-2.10297	-6.97714	C25-11	Unselected	AGGTCATTCACATCAG-1_SRR14252354
5.04133	7.98995	C25-18	Unselected	AGGTCATTCTGGTGGC-1_SRR14252354
-2.07148	-9.63945	C25-13	Unselected	AGGTCATTCTTGCGCT-1_SRR14252354
0.224222	-2.84404	C25-11	Unselected	AGGTCTAAGCGTCTGC-1_SRR14252354
-11.1217	-2.46771	C25-19	Unselected	AGGTCTAAGTTGCGAG-1_SRR14252354
-4.54214	8.387	C25-25	Unselected	AGGTCTACAAATCGTC-1_SRR14252354
-1.30572	-4.77219	C25-11	Unselected	AGGTCTACAGCTCGGT-1_SRR14252354
-11.154	-0.877031	C25-19	Unselected	AGGTCTACAGGTCTCG-1_SRR14252354
7.94089	0.366544	C25-11	Unselected	AGGTCTAGTACTTGTG-1_SRR14252354
-4.72605	8.73548	C25-25	Unselected	AGGTCTAGTGTGATGG-1_SRR14252354
3.37167	-5.48188	C25-10	Unselected	AGGTCTATCCATTCAT-1_SRR14252354
0.151722	-4.40483	C25-11	Unselected	AGGTCTATCCGATAAC-1_SRR14252354
1.88813	-6.42698	C25-10	Unselected	AGGTCTATCGGCATAT-1_SRR14252354
2.09528	-5.43152	C25-10	Unselected	AGGTGTTAGAGCTGAC-1_SRR14252354
7.45313	-7.67936	C25-10	Unselected	AGGTGTTAGCGGATCA-1_SRR14252354
3.99601	7.43215	C25-18	Unselected	AGGTGTTAGTACTGGG-1_SRR14252354
-3.526	-9.9725	C25-13	Unselected	AGGTGTTAGTCCGTCG-1_SRR14252354
1.81251	-4.09869	C25-11	Unselected	AGGTGTTCAAATGCGG-1_SRR14252354
0.919865	-5.71708	C25-11	Unselected	AGGTGTTCATCAGCTA-1_SRR14252354
1.64241	-4.60641	C25-10	Unselected	AGGTGTTGTACTGTTG-1_SRR14252354
2.11996	-0.797137	C25-2	Unselected	AGGTGTTGTCTCTCAC-1_SRR14252354
4.02951	-2.27901	C25-2	Unselected	AGGTGTTTCCATAAGC-1_SRR14252354
3.94217	0.752632	C25-2	Unselected	AGGTGTTTCCTCGCAT-1_SRR14252354
-0.62634	-9.39937	C25-14	Unselected	AGGTGTTTCTTTGCTA-1_SRR14252354
-8.54774	6.27464	C25-21	Unselected	AGGTTACAGGTCATTC-1_SRR14252354
-11.2659	-1.43534	C25-19	Unselected	AGGTTACCAACCAACT-1_SRR14252354
2.74852	-6.98218	C25-10	Unselected	AGGTTACCAATGGGTG-1_SRR14252354
7.88734	0.327557	C25-11	Unselected	AGGTTACCAATTGCAC-1_SRR14252354
-3.73753	-6.28094	C25-12	Unselected	AGGTTACCATATCGGT-1_SRR14252354
-8.39206	6.06276	C25-21	Unselected	AGGTTACCATGTCTAG-1_SRR14252354
-0.966697	-1.89286	C25-11	Unselected	AGGTTACGTACATACC-1_SRR14252354
5.46684	-0.880964	C25-2	Unselected	AGGTTACTCACCTACC-1_SRR14252354
2.28031	-4.86516	C25-10	Unselected	AGGTTACTCATTTACC-1_SRR14252354
-2.61365	-3.93537	C25-11	Unselected	AGGTTACTCCACGTAA-1_SRR14252354
4.12641	1.37349	C25-2	Unselected	AGGTTACTCGAATGCT-1_SRR14252354
-6.74621	5.09151	C25-21	Unselected	AGGTTACTCTATCCAT-1_SRR14252354
3.12436	-4.45258	C25-10	Unselected	AGGTTGTAGAAATGGG-1_SRR14252354
-10.1628	-1.36308	C25-19	Unselected	AGGTTGTAGACGGTCA-1_SRR14252354
-4.45196	-4.82657	C25-12	Unselected	AGGTTGTAGCTGGCCT-1_SRR14252354
-10.5365	-3.63112	C25-19	Unselected	AGGTTGTAGTTCCGTA-1_SRR14252354
1.73873	-5.23195	C25-10	Unselected	AGGTTGTCAATAGTAG-1_SRR14252354
3.76453	0.835044	C25-2	Unselected	AGGTTGTGTACAAAGT-1_SRR14252354
3.06278	8.52043	C25-18	Unselected	AGGTTGTGTCCGAAAG-1_SRR14252354
-0.0868492	-5.17892	C25-11	Unselected	AGGTTGTGTGAACCGA-1_SRR14252354
3.34152	-5.46623	C25-10	Unselected	AGGTTGTGTTGATCGT-1_SRR14252354
-2.82665	14.3303	C25-20	Unselected	AGTAACCAGACATCCT-1_SRR14252354
-10.7508	-2.13883	C25-19	Unselected	AGTAACCAGCTGCGAA-1_SRR14252354
-8.56535	6.01093	C25-21	Unselected	AGTAACCCAATCTAGC-1_SRR14252354
4.19951	0.68551	C25-6	Unselected	AGTAACCCAGAGATGC-1_SRR14252354
-9.94207	-1.36087	C25-19	Unselected	AGTAACCCAGCTCGGT-1_SRR14252354
1.24521	-5.57143	C25-11	Unselected	AGTAACCGTAATTAGG-1_SRR14252354
3.343	-9.42889	C25-15	Unselected	AGTAACCGTCTGTGAT-1_SRR14252354
5.50506	-1.15413	C25-2	Unselected	AGTAACCGTGTAAACA-1_SRR14252354
-4.33769	-9.86	C25-13	Unselected	AGTAACCGTTCGGTCG-1_SRR14252354
-11.9852	-1.91262	C25-19	Unselected	AGTAACCTCACCTGGG-1_SRR14252354
-2.84729	-4.11885	C25-11	Unselected	AGTAACCTCCTTCTTC-1_SRR14252354
-10.7999	-1.58777	C25-19	Unselected	AGTAACCTCGTGCATA-1_SRR14252354
9.37065	8.06308	C25-17	Unselected	AGTACCAAGACGCATG-1_SRR14252354
4.71141	-7.29768	C25-10	Unselected	AGTACCACAAGCGAAC-1_SRR14252354
1.73475	-4.96336	C25-11	Unselected	AGTACCACAGAATGTA-1_SRR14252354
-12.5047	-1.92963	C25-19	Unselected	AGTACCATCCCTTGTG-1_SRR14252354
-12.7517	-2.07864	C25-19	Unselected	AGTACCATCGTAATGC-1_SRR14252354
-8.29813	6.14219	C25-21	Unselected	AGTACTGAGTCGTTAC-1_SRR14252354
2.00195	-5.43527	C25-10	Unselected	AGTACTGCAATGAAAC-1_SRR14252354
-0.297762	-4.55891	C25-11	Unselected	AGTACTGCATAAGATG-1_SRR14252354
-1.04452	-7.31461	C25-11	Unselected	AGTACTGCATGACGGA-1_SRR14252354
1.84274	-6.01923	C25-10	Unselected	AGTACTGGTAGGTTTC-1_SRR14252354
2.97645	-0.548978	C25-2	Unselected	AGTACTGGTGGCCTCA-1_SRR14252354
1.93391	-5.26417	C25-10	Unselected	AGTACTGGTGGGAGAG-1_SRR14252354
12.0781	0.300692	C25-23	Unselected	AGTACTGTCGCAATTG-1_SRR14252354
-10.5559	-3.64174	C25-19	Unselected	AGTACTGTCGCTCCTA-1_SRR14252354
-11.6224	-1.87867	C25-19	Unselected	AGTACTGTCTCAACCC-1_SRR14252354
-10.2761	-0.622296	C25-19	Unselected	AGTAGCTAGCTCGACC-1_SRR14252354
5.82797	-7.0196	C25-10	Unselected	AGTAGCTCAAGTGGGT-1_SRR14252354
0.383532	-5.92964	C25-11	Unselected	AGTAGCTGTACGTTCA-1_SRR14252354
-10.7642	-0.870277	C25-19	Unselected	AGTAGCTGTGGACAGT-1_SRR14252354
4.80101	7.15954	C25-18	Unselected	AGTAGTCAGACGAGCT-1_SRR14252354
3.2203	7.84487	C25-18	Unselected	AGTAGTCAGGAGATAG-1_SRR14252354
-10.3165	-1.52273	C25-19	Unselected	AGTAGTCAGGATTCCT-1_SRR14252354
-0.908213	-5.91653	C25-11	Unselected	AGTAGTCAGGTAATCA-1_SRR14252354
3.15594	-4.34835	C25-10	Unselected	AGTAGTCCACATATGC-1_SRR14252354
-0.939493	-5.84216	C25-11	Unselected	AGTAGTCTCGCCAGAC-1_SRR14252354
-2.83502	14.8174	C25-20	Unselected	AGTCAACAGTACCGGA-1_SRR14252354
-8.3013	6.13546	C25-21	Unselected	AGTCAACCAGACCAAG-1_SRR14252354
1.43624	-6.14049	C25-10	Unselected	AGTCAACGTTGTATGC-1_SRR14252354
-1.76237	14.0181	C25-20	Unselected	AGTCAACTCCTTGAAG-1_SRR14252354
4.21912	7.53433	C25-18	Unselected	AGTCACACAGTCTGGC-1_SRR14252354
1.31785	-1.09408	C25-1	Unselected	AGTCACACATAATCCG-1_SRR14252354
-12.753	-1.60252	C25-19	Unselected	AGTCACACATCATGAC-1_SRR14252354
0.673938	-5.28131	C25-11	Unselected	AGTCACACATGCGTGC-1_SRR14252354
2.96616	-5.2857	C25-10	Unselected	AGTCACAGTTGACTAC-1_SRR14252354
2.05196	-1.48527	C25-1	Unselected	AGTCACATCAGGAAAT-1_SRR14252354
-1.96825	8.83105	C25-6	Unselected	AGTCACATCGGCACTG-1_SRR14252354
1.48294	-5.97088	C25-10	Unselected	AGTCACATCGGTAGAG-1_SRR14252354
7.86694	0.304287	C25-11	Unselected	AGTCATGAGCATATGA-1_SRR14252354
3.72888	7.48387	C25-18	Unselected	AGTCATGCATCATTTC-1_SRR14252354
2.17685	-6.22369	C25-10	Unselected	AGTCATGGTTACCCAA-1_SRR14252354
-0.943535	-1.61665	C25-11	Unselected	AGTCATGGTTCGGTTA-1_SRR14252354
1.8368	-4.58759	C25-11	Unselected	AGTCATGTCAGTGATC-1_SRR14252354
-11.0632	-1.64794	C25-19	Unselected	AGTCATGTCGACCACG-1_SRR14252354
-2.58576	-8.08523	C25-13	Unselected	AGTCATGTCGGCCAAC-1_SRR14252354
2.30642	-2.11625	C25-1	Unselected	AGTCATGTCTACCCAC-1_SRR14252354
-10.3249	-1.41856	C25-19	Unselected	AGTCTCCAGGGCAGTT-1_SRR14252354
1.00879	-1.09343	C25-4	Unselected	AGTCTCCCACATGACT-1_SRR14252354
-0.678945	-9.15404	C25-14	Unselected	AGTCTCCCACATTCGA-1_SRR14252354
-1.95188	8.81209	C25-6	Unselected	AGTCTCCGTGCCCACA-1_SRR14252354
1.93399	-5.78693	C25-10	Unselected	AGTCTCCGTTATCCAG-1_SRR14252354
-1.02099	-1.80072	C25-11	Unselected	AGTCTCCTCGACTCCT-1_SRR14252354
2.22053	2.52185	C25-5	Unselected	AGTCTCCTCGTTGCCT-1_SRR14252354
3.62579	7.35768	C25-18	Unselected	AGTGACTAGAAGGGAT-1_SRR14252354
-12.4153	-1.24581	C25-19	Unselected	AGTGACTAGCTTACGT-1_SRR14252354
4.64138	-7.38966	C25-10	Unselected	AGTGACTAGGCGATAC-1_SRR14252354
1.18635	3.59616	C25-5	Unselected	AGTGACTCAGGCGTTC-1_SRR14252354
4.89265	-1.16845	C25-2	Unselected	AGTGACTCAGTGGTGA-1_SRR14252354
3.65936	-4.69409	C25-10	Unselected	AGTGACTGTAATTAGG-1_SRR14252354
1.80173	-5.81714	C25-10	Unselected	AGTGACTGTAGTTCCA-1_SRR14252354
2.18616	-5.69865	C25-18	Unselected	AGTGACTGTTGCCTAA-1_SRR14252354
-1.62347	-6.14675	C25-11	Unselected	AGTGATCAGCCAAGCA-1_SRR14252354
-2.01407	14.2413	C25-20	Unselected	AGTGATCAGTACAGAT-1_SRR14252354
-0.948239	-7.33728	C25-11	Unselected	AGTGATCCAAGTATCC-1_SRR14252354
3.16335	-4.53631	C25-10	Unselected	AGTGATCCACAAACGG-1_SRR14252354
9.61643	8.0156	C25-17	Unselected	AGTGATCCACGCGCTA-1_SRR14252354
9.54942	7.06737	C25-17	Unselected	AGTGATCCACTAGGCC-1_SRR14252354
-3.69593	-9.7733	C25-13	Unselected	AGTGATCCAGCTATAC-1_SRR14252354
3.13686	7.72903	C25-18	Unselected	AGTGATCCATAGAATG-1_SRR14252354
3.68964	7.55744	C25-18	Unselected	AGTGATCCATGACTGT-1_SRR14252354
-0.364895	-4.30125	C25-11	Unselected	AGTGATCTCATTCGGA-1_SRR14252354
5.07892	0.958536	C25-2	Unselected	AGTGCCGGTCCAAGAG-1_SRR14252354
3.2933	8.45714	C25-18	Unselected	AGTGCCGTCAATCTTC-1_SRR14252354
3.8065	-9.2653	C25-15	Unselected	AGTGCCGTCGAGCACC-1_SRR14252354
-1.27626	-4.60638	C25-11	Unselected	AGTGCCGTCTCCATAT-1_SRR14252354
4.87326	-0.132711	C25-2	Unselected	AGTGTTGAGTCACACT-1_SRR14252354
3.39721	-0.0158408	C25-2	Unselected	AGTGTTGAGTGTAGTA-1_SRR14252354
3.52751	-9.15659	C25-15	Unselected	AGTGTTGAGTTCTCTT-1_SRR14252354
-2.05461	-6.94886	C25-11	Unselected	AGTGTTGGTACCTAGT-1_SRR14252354
1.77887	-5.1491	C25-10	Unselected	AGTGTTGGTGTAGCAG-1_SRR14252354
3.87682	-4.74315	C25-10	Unselected	AGTTAGCCAGCCTATA-1_SRR14252354
3.72349	-4.84207	C25-10	Unselected	AGTTAGCCATGTTACG-1_SRR14252354
3.49797	8.74897	C25-18	Unselected	AGTTAGCCATTGAAGA-1_SRR14252354
-2.4386	-3.56128	C25-11	Unselected	AGTTAGCGTAGCTGAG-1_SRR14252354
-3.28905	-9.92295	C25-13	Unselected	AGTTAGCGTCTCGCGA-1_SRR14252354
-0.884777	-3.32559	C25-11	Unselected	AGTTAGCTCAAGTTGC-1_SRR14252354
0.141801	-4.65008	C25-11	Unselected	AGTTCCCAGGCTCACC-1_SRR14252354
2.71728	-5.46123	C25-10	Unselected	AGTTCCCCAATGGCAG-1_SRR14252354
4.52822	0.721858	C25-6	Unselected	AGTTCCCTCACGGGCT-1_SRR14252354
8.43071	7.00205	C25-11	Unselected	AGTTCCCTCCGCCTAT-1_SRR14252354
-12.8905	-1.51501	C25-19	Unselected	AGTTCCCTCTTTACAC-1_SRR14252354
-2.35685	-3.5555	C25-11	Unselected	AGTTCGAAGCAAGCCA-1_SRR14252354
-8.64651	6.16601	C25-21	Unselected	AGTTCGACATCATCTT-1_SRR14252354
5.70824	-5.04182	C25-10	Unselected	AGTTCGACATTCGGGC-1_SRR14252354
0.279147	-5.811	C25-11	Unselected	AGTTCGAGTCCGGTGT-1_SRR14252354
3.35006	0.161981	C25-2	Unselected	AGTTCGAGTTATGTCG-1_SRR14252354
-5.2414	-10.3093	C25-13	Unselected	AGTTCGATCAATCCAG-1_SRR14252354
3.5263	-4.92669	C25-10	Unselected	AGTTCGATCGGAGCAA-1_SRR14252354
-1.59688	-5.34023	C25-11	Unselected	AGTTCGATCTTAAGGC-1_SRR14252354
4.2861	-0.643172	C25-2	Unselected	ATACCGACATTGAAAG-1_SRR14252354
3.21735	-4.92486	C25-10	Unselected	ATACCGAGTCGCATCG-1_SRR14252354
-1.23067	-4.27702	C25-11	Unselected	ATACCGAGTTGGCCGT-1_SRR14252354
-0.356077	-0.786866	C25-4	Unselected	ATACCGATCCTTATGT-1_SRR14252354
7.73061	-5.87097	C25-10	Unselected	ATACCGATCGGTCACG-1_SRR14252354
3.57217	-4.97597	C25-10	Unselected	ATACCTTAGTGGAAGA-1_SRR14252354
1.70695	-5.43232	C25-10	Unselected	ATACCTTCAACACAGG-1_SRR14252354
3.96422	-0.606707	C25-2	Unselected	ATACCTTCATGCTGCG-1_SRR14252354
9.9759	-3.23504	C25-24	Unselected	ATACCTTGTAAGAACT-1_SRR14252354
2.03005	-3.95281	C25-11	Unselected	ATACCTTGTATGTCTG-1_SRR14252354
4.63304	-5.41868	C25-10	Unselected	ATACCTTGTCACTTAG-1_SRR14252354
-3.02055	-4.4981	C25-11	Unselected	ATACCTTGTGGTATGG-1_SRR14252354
1.36403	-4.24398	C25-11	Unselected	ATACCTTGTTACGGAG-1_SRR14252354
0.520824	-6.01443	C25-11	Unselected	ATACCTTTCCTGCTAC-1_SRR14252354
-2.08265	8.60389	C25-6	Unselected	ATACTTCAGATGGTAT-1_SRR14252354
3.06182	1.09092	C25-2	Unselected	ATACTTCTCGGTAACT-1_SRR14252354
6.26836	-13.988	C25-24	Unselected	ATACTTCTCTACCCAC-1_SRR14252354
1.45579	3.47821	C25-5	Unselected	ATACTTCTCTACTGCC-1_SRR14252354
-1.05946	-3.04869	C25-11	Unselected	ATAGACCAGCTTAAGA-1_SRR14252354
-1.18345	-4.19396	C25-11	Unselected	ATAGACCCAATTAGGA-1_SRR14252354
-10.2414	-2.95796	C25-19	Unselected	ATAGACCGTACGTAGG-1_SRR14252354
-0.806204	-5.31009	C25-11	Unselected	ATAGACCGTTAAACAG-1_SRR14252354
-1.95116	8.76617	C25-6	Unselected	ATAGACCGTTCGGTAT-1_SRR14252354
3.69845	0.444663	C25-2	Unselected	ATAGACCTCCAGCAAT-1_SRR14252354
2.67802	-0.964543	C25-2	Unselected	ATAGACCTCGAACGGA-1_SRR14252354
0.474571	-1.56246	C25-4	Unselected	ATAGACCTCTACGGGC-1_SRR14252354
2.54321	2.70286	C25-5	Unselected	ATAGACCTCTCCCAAC-1_SRR14252354
3.14069	2.6832	C25-5	Unselected	ATAGACCTCTCCCATG-1_SRR14252354
4.12102	7.84259	C25-18	Unselected	ATAGACCTCTTTGGAG-1_SRR14252354
-1.46746	14.4866	C25-20	Unselected	ATAGAGACAATTCACG-1_SRR14252354
-0.371541	-0.709587	C25-4	Unselected	ATAGAGAGTAGACAGC-1_SRR14252354
2.96836	7.81975	C25-18	Unselected	ATAGAGATCTTACCGC-1_SRR14252354
9.20635	7.57043	C25-17	Unselected	ATAGGCTCAGATTAAG-1_SRR14252354
-1.24705	-5.17351	C25-11	Unselected	ATAGGCTCAGCACACC-1_SRR14252354
-4.63531	-5.01844	C25-12	Unselected	ATAGGCTGTCTGCATA-1_SRR14252354
3.8173	-4.23273	C25-10	Unselected	ATAGGCTGTGCCCTTT-1_SRR14252354
-10.3159	-0.875847	C25-19	Unselected	ATAGGCTTCAGTCTTT-1_SRR14252354
-0.855786	-8.16887	C25-14	Unselected	ATAGGCTTCGGCAGTC-1_SRR14252354
1.50567	1.21584	C25-5	Unselected	ATATCCTCAACCTAAC-1_SRR14252354
-1.63475	14.7763	C25-20	Unselected	ATATCCTCAATAACGA-1_SRR14252354
1.35907	3.57665	C25-5	Unselected	ATATCCTCAATTGTGC-1_SRR14252354
-10.4166	-2.19439	C25-19	Unselected	ATATCCTCATCATCCC-1_SRR14252354
4.04532	-5.02108	C25-10	Unselected	ATATCCTCATGCCGGT-1_SRR14252354
9.8592	8.64637	C25-17	Unselected	ATATCCTCATTGACAC-1_SRR14252354
-10.5229	-0.22525	C25-19	Unselected	ATATCCTCATTGTACG-1_SRR14252354
3.28322	-8.53915	C25-15	Unselected	ATCACAGAGGATTTGA-1_SRR14252354
-1.69918	14.1878	C25-20	Unselected	ATCACAGAGTATAGAC-1_SRR14252354
-10.3579	-0.484606	C25-19	Unselected	ATCACAGCAACTAGAA-1_SRR14252354
3.07484	-1.39358	C25-2	Unselected	ATCACAGCAACTCCAA-1_SRR14252354
5.14053	-6.30666	C25-10	Unselected	ATCACAGCACTATCGA-1_SRR14252354
-1.0298	-4.517	C25-11	Unselected	ATCACAGGTCTGTGCG-1_SRR14252354
2.08286	-3.89407	C25-11	Unselected	ATCACAGGTGATGTAA-1_SRR14252354
-12.5957	-2.37145	C25-19	Unselected	ATCACAGGTGCAGGAT-1_SRR14252354
-0.540469	-9.31628	C25-14	Unselected	ATCACGACAAGGTACG-1_SRR14252354
-0.957681	-1.76699	C25-11	Unselected	ATCACGACAGCGTGAA-1_SRR14252354
-0.587516	-2.61374	C25-11	Unselected	ATCACGAGTGTTGAGG-1_SRR14252354
4.52655	-5.61011	C25-10	Unselected	ATCACGAGTTTACCTT-1_SRR14252354
-2.04049	14.5249	C25-20	Unselected	ATCACGATCACGGACC-1_SRR14252354
-12.3676	-1.05048	C25-19	Unselected	ATCACGATCCATACTT-1_SRR14252354
2.34528	-4.85239	C25-10	Unselected	ATCACGATCTATTTCG-1_SRR14252354
-0.972888	-5.12203	C25-11	Unselected	ATCACTTAGCAGAAAG-1_SRR14252354
4.89199	-7.07068	C25-10	Unselected	ATCACTTCAGCATCTA-1_SRR14252354
-2.63094	14.8479	C25-20	Unselected	ATCACTTGTACCCGAC-1_SRR14252354
0.678466	-1.38455	C25-4	Unselected	ATCACTTGTGTTTACG-1_SRR14252354
-11.9666	-1.07143	C25-19	Unselected	ATCACTTTCATCTATC-1_SRR14252354
-0.882867	-5.79884	C25-11	Unselected	ATCAGGTAGAAAGTCT-1_SRR14252354
1.93699	-5.47738	C25-10	Unselected	ATCAGGTAGACTAAGT-1_SRR14252354
-12.0073	-1.65774	C25-19	Unselected	ATCAGGTAGGCTGGAT-1_SRR14252354
-0.873306	-12.8701	C25-2	Unselected	ATCAGGTAGGGTCAAC-1_SRR14252354
3.71582	0.261621	C25-2	Unselected	ATCAGGTCAAGAGTAT-1_SRR14252354
-0.760275	-8.72935	C25-14	Unselected	ATCAGGTCAGCAATTC-1_SRR14252354
-1.3148	-4.84622	C25-11	Unselected	ATCAGGTCATAGAATG-1_SRR14252354
3.90268	8.11794	C25-18	Unselected	ATCAGGTGTTCGGACC-1_SRR14252354
3.90085	-0.517964	C25-11	Unselected	ATCAGGTTCAATGTCG-1_SRR14252354
3.90918	-2.14784	C25-2	Unselected	ATCAGGTTCTATCGCC-1_SRR14252354
9.36403	7.14613	C25-17	Unselected	ATCATTCCAAGCCATT-1_SRR14252354
-5.12305	12.1191	C25-19	Unselected	ATCATTCCATAGAGGC-1_SRR14252354
2.68964	-4.90468	C25-11	Unselected	ATCATTCGTGAGTTGG-1_SRR14252354
4.02889	-4.21001	C25-10	Unselected	ATCATTCTCACAGTGT-1_SRR14252354
3.99747	-8.12327	C25-15	Unselected	ATCATTCTCGAATGCT-1_SRR14252354
-10.3794	-1.72263	C25-19	Unselected	ATCATTCTCTCTGCCA-1_SRR14252354
3.42582	-4.9423	C25-10	Unselected	ATCCACCAGGCCCGTT-1_SRR14252354
1.83463	0.95588	C25-4	Unselected	ATCCACCCATCCTCAC-1_SRR14252354
-4.45344	-4.57601	C25-12	Unselected	ATCCACCTCAGACTGT-1_SRR14252354
-0.453603	-9.26389	C25-14	Unselected	ATCCACCTCCATAGAC-1_SRR14252354
0.905901	-5.82671	C25-11	Unselected	ATCCACCTCTGCTAGA-1_SRR14252354
-11.2532	-0.880441	C25-19	Unselected	ATCCATTAGACTCTAC-1_SRR14252354
6.73389	-8.4845	C25-10	Unselected	ATCCATTAGACTTCCA-1_SRR14252354
5.26313	-1.29695	C25-2	Unselected	ATCCATTAGCGACAGT-1_SRR14252354
9.09113	6.54704	C25-17	Unselected	ATCCATTCAGCAGAAC-1_SRR14252354
-1.07579	-4.60651	C25-11	Unselected	ATCCATTGTAGTTCCA-1_SRR14252354
2.31098	-3.2741	C25-11	Unselected	ATCCATTGTGTCCGGT-1_SRR14252354
-2.14853	14.8871	C25-20	Unselected	ATCCATTGTGTTCGTA-1_SRR14252354
3.99424	7.05528	C25-18	Unselected	ATCCATTGTTACGTAC-1_SRR14252354
-0.539953	-9.45327	C25-14	Unselected	ATCCCTGAGCCTGACC-1_SRR14252354
4.76519	7.19087	C25-18	Unselected	ATCCCTGAGCTAATGA-1_SRR14252354
0.753261	-1.13507	C25-4	Unselected	ATCCCTGAGGCCTAAG-1_SRR14252354
2.71499	-0.78403	C25-2	Unselected	ATCCCTGCACGACGCT-1_SRR14252354
2.40754	-6.81923	C25-10	Unselected	ATCCCTGCATGGCCAC-1_SRR14252354
9.29049	7.2332	C25-17	Unselected	ATCCCTGGTACCTTCC-1_SRR14252354
-2.61688	-9.79657	C25-13	Unselected	ATCCCTGGTACTAAGA-1_SRR14252354
4.16171	-0.387622	C25-2	Unselected	ATCCCTGGTCACGCTG-1_SRR14252354
-1.12481	-7.28979	C25-11	Unselected	ATCCCTGTCAATCCGA-1_SRR14252354
3.27803	-5.74741	C25-10	Unselected	ATCCCTGTCGAAATCC-1_SRR14252354
9.18343	7.24877	C25-17	Unselected	ATCCCTGTCGCACGAC-1_SRR14252354
-10.2089	-2.17745	C25-19	Unselected	ATCCCTGTCTACAGGT-1_SRR14252354
0.0276342	-7.32052	C25-13	Unselected	ATCCGTCAGCTCCATA-1_SRR14252354
0.800965	-1.35302	C25-4	Unselected	ATCCGTCCAGAGGGTT-1_SRR14252354
-1.36465	-5.45921	C25-11	Unselected	ATCCGTCCATGAGATA-1_SRR14252354
-11.5547	-1.96779	C25-19	Unselected	ATCCGTCTCACTCCGT-1_SRR14252354
-12.7461	-2.5356	C25-19	Unselected	ATCCGTCTCAGGACAG-1_SRR14252354
1.59992	-6.10252	C25-10	Unselected	ATCCGTCTCGTCGACG-1_SRR14252354
5.67732	-7.25663	C25-10	Unselected	ATCCGTCTCTAAGGAA-1_SRR14252354
3.27388	0.618547	C25-2	Unselected	ATCCTATAGAGTGAAG-1_SRR14252354
-2.22884	14.0757	C25-20	Unselected	ATCCTATAGGCCTGCT-1_SRR14252354
0.866502	-3.25347	C25-6	Unselected	ATCCTATTCTGGGCGT-1_SRR14252354
1.2558	-6.4198	C25-10	Unselected	ATCGATGAGGAGATAG-1_SRR14252354
2.2828	-4.73761	C25-10	Unselected	ATCGATGCATACTTTC-1_SRR14252354
-3.43067	-8.70031	C25-13	Unselected	ATCGATGGTCGCCTAG-1_SRR14252354
-10.8384	-0.714519	C25-19	Unselected	ATCGATGGTCTTTCAT-1_SRR14252354
3.6149	-4.84321	C25-10	Unselected	ATCGATGGTGAGAGGG-1_SRR14252354
-0.71196	-4.43846	C25-11	Unselected	ATCGATGGTGCAACGA-1_SRR14252354
-11.4298	-0.851377	C25-19	Unselected	ATCGATGTCACGGACC-1_SRR14252354
-1.97882	-6.68185	C25-11	Unselected	ATCGCCTAGACGCCAA-1_SRR14252354
3.48827	7.44024	C25-18	Unselected	ATCGCCTAGCACTAGG-1_SRR14252354
-0.952288	-6.0545	C25-11	Unselected	ATCGCCTAGCACTCAT-1_SRR14252354
6.64666	-8.6728	C25-10	Unselected	ATCGCCTAGCGGGTTA-1_SRR14252354
-5.51533	-1.00441	C25-7	Unselected	ATCGCCTCAACTGCCG-1_SRR14252354
1.33012	3.80448	C25-5	Unselected	ATCGCCTCACGGATCC-1_SRR14252354
0.0173148	-5.6683	C25-11	Unselected	ATCGCCTCAGAGGGTT-1_SRR14252354
1.73463	-5.67512	C25-10	Unselected	ATCGCCTCAGCCTACG-1_SRR14252354
-0.578903	-9.11915	C25-14	Unselected	ATCGCCTCAGCTACTA-1_SRR14252354
3.77246	-0.425195	C25-2	Unselected	ATCGCCTCATCCGTGG-1_SRR14252354
-3.6038	-8.85354	C25-13	Unselected	ATCGCCTGTATGTCCA-1_SRR14252354
3.32922	0.514625	C25-2	Unselected	ATCGCCTGTCTGCAAT-1_SRR14252354
-11.8646	-2.47179	C25-19	Unselected	ATCGCCTGTGCTCTCT-1_SRR14252354
-11.7621	-1.91006	C25-19	Unselected	ATCGCCTGTTACCCAA-1_SRR14252354
-11.1091	-2.31652	C25-19	Unselected	ATCGCCTTCGATGCTA-1_SRR14252354
3.15325	8.48242	C25-18	Unselected	ATCGGATAGTCAGCGA-1_SRR14252354
1.03307	0.0147183	C25-5	Unselected	ATCGGATCAGAGTAAT-1_SRR14252354
-12.4231	-1.64377	C25-19	Unselected	ATCGGATCAGAGTGTG-1_SRR14252354
-3.87265	-6.13029	C25-12	Unselected	ATCGGATCAGGAATCG-1_SRR14252354
-4.49678	-4.7702	C25-12	Unselected	ATCGGATCATGAATAG-1_SRR14252354
-1.89946	14.0193	C25-20	Unselected	ATCGGATCATTCAGGT-1_SRR14252354
1.4051	-6.5272	C25-10	Unselected	ATCGGATGTAAGGCCA-1_SRR14252354
3.41321	7.69745	C25-18	Unselected	ATCGGATGTCGAATGG-1_SRR14252354
-2.14021	8.58073	C25-6	Unselected	ATCGGATGTGGAACCA-1_SRR14252354
4.27633	-2.1966	C25-2	Unselected	ATCGGATTCTCATGCC-1_SRR14252354
-10.3958	-0.866333	C25-19	Unselected	ATCGGCGAGACCGTTT-1_SRR14252354
9.36462	7.15502	C25-17	Unselected	ATCGGCGAGCTGTGCC-1_SRR14252354
-2.15111	8.78231	C25-6	Unselected	ATCGGCGCAGCTAACT-1_SRR14252354
-8.35517	6.04924	C25-21	Unselected	ATCGGCGGTCACTCTC-1_SRR14252354
6.15074	8.13176	C25-18	Unselected	ATCGGCGGTCATCCCT-1_SRR14252354
2.43083	-5.02261	C25-10	Unselected	ATCGGCGTCCGGCTTT-1_SRR14252354
-10.3025	-3.09878	C25-19	Unselected	ATCGGCGTCGCCAATA-1_SRR14252354
0.771858	-1.51601	C25-4	Unselected	ATCGGCGTCGGAGTAG-1_SRR14252354
3.61647	0.988934	C25-2	Unselected	ATCGTAGAGATGCTTC-1_SRR14252354
-2.83349	-4.66395	C25-11	Unselected	ATCGTAGAGGACACTG-1_SRR14252354
-1.50075	-5.58094	C25-11	Unselected	ATCGTAGCAATGTCAC-1_SRR14252354
-10.9766	-2.203	C25-19	Unselected	ATCGTAGCACTATCGA-1_SRR14252354
3.72352	-9.4263	C25-15	Unselected	ATCGTAGCAGCTATAC-1_SRR14252354
-10.7159	0.249662	C25-19	Unselected	ATCGTAGCATAGATCC-1_SRR14252354
-3.69946	-6.29893	C25-12	Unselected	ATCGTAGTCCTGGGAC-1_SRR14252354
1.08633	-1.26988	C25-4	Unselected	ATCGTCCAGTACAGCG-1_SRR14252354
3.72524	0.318009	C25-2	Unselected	ATCGTCCCAAACGGCA-1_SRR14252354
4.37976	0.892322	C25-2	Unselected	ATCGTCCCAATCCTAG-1_SRR14252354
-2.42478	-2.54181	C25-11	Unselected	ATCGTCCCAGCACGAA-1_SRR14252354
3.06977	-5.55105	C25-10	Unselected	ATCGTCCGTTAGTTCG-1_SRR14252354
-1.13193	-5.56334	C25-11	Unselected	ATCGTCCTCAGATGCT-1_SRR14252354
4.00109	-7.77272	C25-15	Unselected	ATCGTCCTCCGACATA-1_SRR14252354
-0.845921	-3.83023	C25-4	Unselected	ATCGTCCTCGAATCCA-1_SRR14252354
1.33933	-4.58491	C25-10	Unselected	ATCGTCCTCGCTGACG-1_SRR14252354
-0.955699	-4.83575	C25-11	Unselected	ATCGTCCTCTAGGCAT-1_SRR14252354
-0.914201	7.98844	C25-6	Unselected	ATCGTGAAGAGGTCGT-1_SRR14252354
-2.57335	-4.21485	C25-11	Unselected	ATCGTGAAGTCCTACA-1_SRR14252354
6.00585	-5.4953	C25-10	Unselected	ATCGTGAAGTGGGAAA-1_SRR14252354
-8.16418	6.05724	C25-21	Unselected	ATCGTGACAGACAATA-1_SRR14252354
4.76062	0.888692	C25-6	Unselected	ATCGTGAGTCTCACGG-1_SRR14252354
-0.777611	-9.05765	C25-14	Unselected	ATCGTGATCCCGGTAG-1_SRR14252354
3.95614	-0.258516	C25-2	Unselected	ATCGTGATCTGTCCGT-1_SRR14252354
9.35329	6.52959	C25-17	Unselected	ATCTCTAAGTAAGACT-1_SRR14252354
-3.71659	-5.8909	C25-12	Unselected	ATCTCTAAGTATAACG-1_SRR14252354
1.63033	2.24368	C25-5	Unselected	ATCTCTACAAGGCCTC-1_SRR14252354
-1.29103	-5.61263	C25-11	Unselected	ATCTCTACACAGTATC-1_SRR14252354
-3.87567	-6.43287	C25-12	Unselected	ATCTCTAGTCTACTGA-1_SRR14252354
-10.3924	-1.89111	C25-19	Unselected	ATCTCTAGTTCCGCAG-1_SRR14252354
4.86361	0.14997	C25-2	Unselected	ATCTTCAAGACCATTC-1_SRR14252354
3.96223	6.7415	C25-18	Unselected	ATCTTCAAGATCCCAT-1_SRR14252354
8.78042	6.62192	C25-17	Unselected	ATCTTCAAGCGAAACC-1_SRR14252354
-0.551069	-9.09018	C25-14	Unselected	ATCTTCACACTGCGTG-1_SRR14252354
0.749853	-0.136029	C25-4	Unselected	ATCTTCACAGTCAACT-1_SRR14252354
9.58726	6.93633	C25-17	Unselected	ATCTTCACATACGCAT-1_SRR14252354
-11.5564	-1.39521	C25-19	Unselected	ATCTTCAGTCAAGGCA-1_SRR14252354
-10.1376	-1.05113	C25-19	Unselected	ATCTTCAGTCCTACAA-1_SRR14252354
-11.6622	-0.790718	C25-19	Unselected	ATCTTCAGTTTCTATC-1_SRR14252354
-1.56552	-7.432	C25-11	Unselected	ATGAAAGAGCCGATTT-1_SRR14252354
0.856859	0.92444	C25-4	Unselected	ATGAAAGCAATAGTAG-1_SRR14252354
1.00684	-3.32625	C25-11	Unselected	ATGAAAGCAGAGTAAT-1_SRR14252354
2.1955	-5.67475	C25-10	Unselected	ATGAAAGCAGGTACGA-1_SRR14252354
5.32676	-6.48416	C25-10	Unselected	ATGAAAGCAGTATACC-1_SRR14252354
-1.18769	-6.0477	C25-11	Unselected	ATGAAAGGTAGCGTCC-1_SRR14252354
3.03703	-4.31819	C25-10	Unselected	ATGAAAGGTCAACATC-1_SRR14252354
3.08479	-4.31917	C25-10	Unselected	ATGAAAGTCAGGTAAA-1_SRR14252354
1.86676	-3.02057	C25-11	Unselected	ATGAAAGTCATTACCT-1_SRR14252354
4.13647	7.55136	C25-18	Unselected	ATGAAAGTCCGCCTAT-1_SRR14252354
5.69361	-1.24945	C25-2	Unselected	ATGAAAGTCGATGGAG-1_SRR14252354
0.928704	-5.77632	C25-11	Unselected	ATGAAAGTCGGAGTAG-1_SRR14252354
-4.74178	-10.1933	C25-13	Unselected	ATGAAAGTCTCAGAAC-1_SRR14252354
4.54377	-5.37545	C25-10	Unselected	ATGAAAGTCTGTGCAA-1_SRR14252354
1.75059	-5.6725	C25-10	Unselected	ATGACCAAGCTGACTT-1_SRR14252354
-1.86525	8.71049	C25-6	Unselected	ATGACCAAGTCTTGGT-1_SRR14252354
-10.6391	-1.98109	C25-19	Unselected	ATGACCACAACACAGG-1_SRR14252354
-8.48101	6.02739	C25-21	Unselected	ATGACCACAACTTCTT-1_SRR14252354
-0.423675	-7.0258	C25-11	Unselected	ATGACCAGTACTGCCG-1_SRR14252354
4.39902	9.46958	C25-18	Unselected	ATGACCAGTGCCCACA-1_SRR14252354
3.82512	0.790831	C25-2	Unselected	ATGACCATCCCTCTAG-1_SRR14252354
-4.42047	8.26982	C25-25	Unselected	ATGACCATCGAAACAA-1_SRR14252354
4.70737	-1.25517	C25-2	Unselected	ATGACCATCTTTCCAA-1_SRR14252354
-8.55451	6.23209	C25-21	Unselected	ATGAGGGAGATAGCAT-1_SRR14252354
-1.02483	-4.78093	C25-11	Unselected	ATGAGGGAGCACCAGA-1_SRR14252354
3.92691	-7.94118	C25-15	Unselected	ATGAGGGAGTGCCAGA-1_SRR14252354
2.37345	2.91357	C25-5	Unselected	ATGAGGGGTACCGTCG-1_SRR14252354
-8.76299	6.26809	C25-21	Unselected	ATGAGGGGTAGATCGG-1_SRR14252354
-1.18969	-4.11054	C25-11	Unselected	ATGAGGGGTGATACCT-1_SRR14252354
2.59833	-6.15671	C25-10	Unselected	ATGAGGGGTTCCGGTG-1_SRR14252354
-2.37381	-2.69799	C25-11	Unselected	ATGAGTCAGGACGGAG-1_SRR14252354
-0.683353	-3.76502	C25-11	Unselected	ATGAGTCAGGGAGATA-1_SRR14252354
-0.694007	-9.27934	C25-14	Unselected	ATGAGTCGTGCGCTCA-1_SRR14252354
2.2814	-5.21042	C25-10	Unselected	ATGAGTCGTGCTTATG-1_SRR14252354
-1.99657	-9.43691	C25-13	Unselected	ATGAGTCTCGCTCTCA-1_SRR14252354
3.36873	-1.45508	C25-2	Unselected	ATGATCGAGATGCTTC-1_SRR14252354
0.471453	-6.07411	C25-11	Unselected	ATGATCGCAAGTGTCT-1_SRR14252354
3.49118	-1.57432	C25-2	Unselected	ATGATCGCAGTAGTTC-1_SRR14252354
0.928901	-5.7449	C25-10	Unselected	ATGATCGGTCACATTG-1_SRR14252354
2.17806	-6.73807	C25-10	Unselected	ATGATCGGTGGACCAA-1_SRR14252354
4.11918	-4.91612	C25-10	Unselected	ATGATCGTCATCGACA-1_SRR14252354
-0.602297	-7.24387	C25-11	Unselected	ATGCATGCAGAGTGAC-1_SRR14252354
3.84901	-4.39987	C25-10	Unselected	ATGCATGCAGCTGAGA-1_SRR14252354
-2.62789	15.0967	C25-20	Unselected	ATGCATGCAGTCTTCC-1_SRR14252354
-1.82399	-8.63009	C25-13	Unselected	ATGCATGCATTAAGCC-1_SRR14252354
-10.7943	-0.752796	C25-19	Unselected	ATGCATGGTAGCGTCC-1_SRR14252354
3.30303	8.22431	C25-18	Unselected	ATGCATGTCAGCCTCT-1_SRR14252354
3.82615	-5.28188	C25-10	Unselected	ATGCCTCAGCATCCCG-1_SRR14252354
-5.16126	-10.1746	C25-13	Unselected	ATGCCTCAGCTAGAGC-1_SRR14252354
5.23154	-4.97295	C25-10	Unselected	ATGCCTCAGTCGAGGT-1_SRR14252354
-2.39561	-9.60175	C25-13	Unselected	ATGCCTCCAGAGCCCT-1_SRR14252354
-2.96919	-4.53407	C25-11	Unselected	ATGCCTCCATACAGCT-1_SRR14252354
9.12827	7.68375	C25-17	Unselected	ATGCCTCCATATGGCT-1_SRR14252354
1.31373	-5.53269	C25-11	Unselected	ATGCCTCGTGCGAACA-1_SRR14252354
2.86424	-8.20695	C25-15	Unselected	ATGCCTCGTTACCCAA-1_SRR14252354
2.0673	-1.5051	C25-1	Unselected	ATGCGATAGTCTGCGC-1_SRR14252354
-11.2292	-2.12305	C25-19	Unselected	ATGCGATAGTGAGGTC-1_SRR14252354
9.50032	7.38432	C25-17	Unselected	ATGCGATAGTTGAAAC-1_SRR14252354
1.00146	-6.36078	C25-10	Unselected	ATGCGATCAAAGTATG-1_SRR14252354
0.0937721	-5.429	C25-11	Unselected	ATGCGATCACTCCCTA-1_SRR14252354
-10.1335	-2.43669	C25-19	Unselected	ATGCGATCATACCGTA-1_SRR14252354
-1.53255	-4.40691	C25-11	Unselected	ATGCGATGTAGATTGA-1_SRR14252354
9.24522	7.02061	C25-17	Unselected	ATGCGATGTATGGAGC-1_SRR14252354
-10.5935	-2.92254	C25-19	Unselected	ATGCGATGTTATGTCG-1_SRR14252354
1.52042	-6.40585	C25-10	Unselected	ATGCGATGTTGGGCCT-1_SRR14252354
-3.45203	-8.53311	C25-13	Unselected	ATGGAGGAGATGATTG-1_SRR14252354
4.72616	-5.63659	C25-10	Unselected	ATGGAGGAGCGACTTT-1_SRR14252354
-0.470249	-5.30713	C25-11	Unselected	ATGGAGGAGTAGCATA-1_SRR14252354
-2.17221	-2.32333	C25-11	Unselected	ATGGAGGAGTCCCTAA-1_SRR14252354
4.88238	7.5618	C25-18	Unselected	ATGGAGGCACGACCTG-1_SRR14252354
10.1278	8.96626	C25-17	Unselected	ATGGAGGCATAAGCAA-1_SRR14252354
2.02768	-5.61718	C25-10	Unselected	ATGGAGGGTGCAAGAC-1_SRR14252354
-3.00901	-4.62535	C25-11	Unselected	ATGGAGGGTTACCTGA-1_SRR14252354
-6.84929	10.5503	C25-19	Unselected	ATGGAGGTCACGGGAA-1_SRR14252354
2.36057	2.68049	C25-5	Unselected	ATGGATCCAATAGTAG-1_SRR14252354
6.71871	-7.4067	C25-10	Unselected	ATGGATCCATTCTCTA-1_SRR14252354
8.43672	6.83468	C25-17	Unselected	ATGGATCGTGCCGTTG-1_SRR14252354
-10.4181	-2.51797	C25-19	Unselected	ATGGATCGTGTGAATA-1_SRR14252354
-1.19435	-4.4754	C25-11	Unselected	ATGGATCGTTCTTAGG-1_SRR14252354
-12.0004	-1.05328	C25-19	Unselected	ATGGATCTCAGAGTTC-1_SRR14252354
0.661701	-0.966471	C25-4	Unselected	ATGGATCTCCAATGCA-1_SRR14252354
-3.21133	-5.86037	C25-12	Unselected	ATGGATCTCCACGGAC-1_SRR14252354
3.26158	7.75866	C25-18	Unselected	ATGGATCTCCGTTTCG-1_SRR14252354
0.534868	-4.45985	C25-11	Unselected	ATGGGAGAGACTGGGT-1_SRR14252354
-3.82456	-6.47704	C25-12	Unselected	ATGGGAGAGCATGCAG-1_SRR14252354
-5.33903	-10.2467	C25-13	Unselected	ATGGGAGAGCGTTCAT-1_SRR14252354
0.451389	-1.40716	C25-4	Unselected	ATGGGAGAGGGTGAGG-1_SRR14252354
3.98907	-0.963425	C25-2	Unselected	ATGGGAGAGGTAACTA-1_SRR14252354
3.6576	-2.41088	C25-3	Unselected	ATGGGAGGTCACTTAG-1_SRR14252354
-0.677616	-9.10883	C25-14	Unselected	ATGGGAGGTCGTCAGC-1_SRR14252354
-1.82229	-8.67032	C25-13	Unselected	ATGGGAGTCAACACGT-1_SRR14252354
-9.91449	-1.57478	C25-19	Unselected	ATGGGAGTCCCATAAG-1_SRR14252354
-11.4144	-1.89224	C25-19	Unselected	ATGGGTTAGGTACAAT-1_SRR14252354
8.90695	6.93623	C25-17	Unselected	ATGGGTTAGTAGAATC-1_SRR14252354
4.59234	-0.965878	C25-2	Unselected	ATGGGTTCAACAGAGC-1_SRR14252354
-8.36089	6.01886	C25-21	Unselected	ATGGGTTCAGCCCAGT-1_SRR14252354
-11.2429	-0.816045	C25-19	Unselected	ATGGGTTCAGGACAGT-1_SRR14252354
-2.10668	-9.47166	C25-13	Unselected	ATGGGTTGTCCTCCTA-1_SRR14252354
-5.22142	-10.2395	C25-13	Unselected	ATGGGTTGTTCAGTAC-1_SRR14252354
0.707165	-1.39637	C25-4	Unselected	ATGGGTTGTTGTCAGT-1_SRR14252354
-8.40647	5.80083	C25-21	Unselected	ATGGGTTGTTTCCAAG-1_SRR14252354
2.76214	-6.61701	C25-10	Unselected	ATGGGTTTCTTGATTC-1_SRR14252354
8.03665	6.96791	C25-17	Unselected	ATGGTTGAGCATGTTC-1_SRR14252354
-0.0427086	-2.82907	C25-11	Unselected	ATGGTTGCACCTCTGT-1_SRR14252354
-1.54606	14.1204	C25-20	Unselected	ATGGTTGGTCCAGAAG-1_SRR14252354
-8.51441	6.08885	C25-21	Unselected	ATGGTTGGTCGCTGCA-1_SRR14252354
4.12493	7.92034	C25-18	Unselected	ATGGTTGGTGCCTTTC-1_SRR14252354
1.38868	-5.47428	C25-10	Unselected	ATGTCCCCAAATTAGG-1_SRR14252354
3.26321	7.48135	C25-18	Unselected	ATGTCCCCAACGATCT-1_SRR14252354
9.21398	8.15464	C25-17	Unselected	ATGTCCCCACAGTGTT-1_SRR14252354
-1.285	-4.68236	C25-11	Unselected	ATGTCCCCAGCACGAA-1_SRR14252354
-2.37406	14.4127	C25-20	Unselected	ATGTCCCGTAGACGGT-1_SRR14252354
-2.53269	-9.74431	C25-13	Unselected	ATGTCCCGTCAAGCCC-1_SRR14252354
9.0746	7.47336	C25-17	Unselected	ATGTCCCGTCCACTTC-1_SRR14252354
4.29279	7.51444	C25-18	Unselected	ATGTCCCGTGTGTGGA-1_SRR14252354
-0.461728	-2.88942	C25-11	Unselected	ATGTCCCTCGACCACG-1_SRR14252354
4.60502	-5.70331	C25-10	Unselected	ATGTCCCTCTCGTCAC-1_SRR14252354
2.84672	0.0920943	C25-2	Unselected	ATGTCTTAGATAGCTA-1_SRR14252354
-2.00581	8.85087	C25-6	Unselected	ATGTCTTAGCGATGCA-1_SRR14252354
-10.1854	-1.51763	C25-19	Unselected	ATGTCTTCACACCGAC-1_SRR14252354
-0.936813	14.6436	C25-20	Unselected	ATGTCTTCACGAAAGC-1_SRR14252354
3.64418	8.1477	C25-18	Unselected	ATGTCTTGTGTCGCTG-1_SRR14252354
-0.746781	-6.00636	C25-11	Unselected	ATTACCTAGCTAGAAT-1_SRR14252354
3.09194	-6.9963	C25-10	Unselected	ATTACCTAGTAGGATT-1_SRR14252354
-1.85413	-4.90391	C25-11	Unselected	ATTACCTCAGCTAACT-1_SRR14252354
9.19541	8.03608	C25-17	Unselected	ATTACCTCATATGAAG-1_SRR14252354
-1.74589	-5.14698	C25-11	Unselected	ATTACCTCATCCTATT-1_SRR14252354
3.36479	-0.947913	C25-4	Unselected	ATTACCTGTAGTCTGT-1_SRR14252354
5.28094	-7.36962	C25-10	Unselected	ATTACCTGTCTCGGAC-1_SRR14252354
8.5133	6.62084	C25-17	Unselected	ATTACCTTCATCGCTC-1_SRR14252354
2.08552	-4.65458	C25-10	Unselected	ATTACCTTCCATTCGC-1_SRR14252354
-5.69378	-1.34532	C25-7	Unselected	ATTACCTTCGTAACTG-1_SRR14252354
3.48961	-5.18313	C25-10	Unselected	ATTACTCGTAAGCGGT-1_SRR14252354
-0.694336	-1.55793	C25-11	Unselected	ATTACTCGTGAACTAA-1_SRR14252354
3.59917	-1.76547	C25-2	Unselected	ATTACTCGTGACAACG-1_SRR14252354
3.13261	-5.06854	C25-10	Unselected	ATTACTCGTGCCAAGA-1_SRR14252354
-1.41937	-4.85473	C25-11	Unselected	ATTACTCGTGTTGCCG-1_SRR14252354
3.43464	8.13193	C25-18	Unselected	ATTACTCTCAACCTCC-1_SRR14252354
-0.33192	-5.13699	C25-11	Unselected	ATTACTCTCAAGCGTT-1_SRR14252354
-2.40423	-2.49292	C25-11	Unselected	ATTACTCTCGTCAAAC-1_SRR14252354
1.7877	-4.30101	C25-11	Unselected	ATTATCCAGTAACAGT-1_SRR14252354
2.68362	2.48964	C25-5	Unselected	ATTATCCAGTCTCCTC-1_SRR14252354
2.88295	-5.36766	C25-10	Unselected	ATTATCCAGTCTGGAG-1_SRR14252354
-3.27951	-9.90733	C25-10	Unselected	ATTATCCAGTTCCATG-1_SRR14252354
-0.818834	-3.9045	C25-11	Unselected	ATTATCCCATAGATCC-1_SRR14252354
3.26449	-4.4718	C25-10	Unselected	ATTATCCCATGCCATA-1_SRR14252354
-0.650126	-8.88863	C25-14	Unselected	ATTATCCGTCGAACGA-1_SRR14252354
-10.4508	-1.42473	C25-19	Unselected	ATTATCCGTGAGACGT-1_SRR14252354
3.33882	-9.24168	C25-15	Unselected	ATTATCCGTTGCATTG-1_SRR14252354
0.730117	0.0493137	C25-4	Unselected	ATTATCCTCAGACCGC-1_SRR14252354
3.9749	-4.43931	C25-10	Unselected	ATTATCCTCAGTCAGT-1_SRR14252354
-4.00781	-6.60935	C25-12	Unselected	ATTATCCTCGAGTGAG-1_SRR14252354
9.52897	7.52123	C25-17	Unselected	ATTATCCTCTGGGCGT-1_SRR14252354
-11.2616	-1.86843	C25-19	Unselected	ATTCACTAGGTGCCTC-1_SRR14252354
3.69364	-0.736199	C25-2	Unselected	ATTCACTAGTAGAGTT-1_SRR14252354
-2.23559	-5.08473	C25-11	Unselected	ATTCACTAGTGAGCCA-1_SRR14252354
4.89549	-0.90241	C25-2	Unselected	ATTCACTCAGGATGAC-1_SRR14252354
0.989615	-6.08695	C25-11	Unselected	ATTCACTGTATCGCGC-1_SRR14252354
3.68617	6.63463	C25-18	Unselected	ATTCACTGTTATCCAG-1_SRR14252354
4.45558	-5.68185	C25-10	Unselected	ATTCACTGTTGATCGT-1_SRR14252354
-1.01534	8.22846	C25-6	Unselected	ATTCACTTCATGCCAA-1_SRR14252354
-11.1748	-0.920701	C25-19	Unselected	ATTCACTTCGCTACGG-1_SRR14252354
4.70102	6.90185	C25-18	Unselected	ATTCACTTCTGTTCAT-1_SRR14252354
5.4115	-1.27841	C25-2	Unselected	ATTCAGGAGACTCAAA-1_SRR14252354
-8.57891	6.12685	C25-21	Unselected	ATTCAGGAGTCCTACA-1_SRR14252354
-2.56197	14.5975	C25-20	Unselected	ATTCAGGCATCAGCGC-1_SRR14252354
-11.2191	-0.460226	C25-19	Unselected	ATTCAGGGTCACCTTC-1_SRR14252354
1.766	-5.73852	C25-10	Unselected	ATTCAGGGTCTTGTCC-1_SRR14252354
9.30273	7.14397	C25-17	Unselected	ATTCAGGGTGCCGAAA-1_SRR14252354
-10.9047	-0.782879	C25-19	Unselected	ATTCAGGTCAAACTGC-1_SRR14252354
2.2458	-2.15891	C25-1	Unselected	ATTCAGGTCCTCGCAT-1_SRR14252354
1.09888	-0.901001	C25-4	Unselected	ATTCATCAGGTCTACT-1_SRR14252354
-0.816823	-2.71862	C25-11	Unselected	ATTCATCAGTTACTCG-1_SRR14252354
1.93269	-5.75896	C25-10	Unselected	ATTCATCCACGGTAGA-1_SRR14252354
3.64535	-4.51203	C25-10	Unselected	ATTCATCCAGGCTCTG-1_SRR14252354
-1.04933	-5.81226	C25-11	Unselected	ATTCATCCATCATTTC-1_SRR14252354
4.50493	-0.299453	C25-2	Unselected	ATTCATCTCTAAGGAA-1_SRR14252354
3.56872	-5.48667	C25-10	Unselected	ATTCATCTCTAGTACG-1_SRR14252354
-3.05737	-4.53082	C25-11	Unselected	ATTCCATAGCCTGACC-1_SRR14252354
3.23858	8.80291	C25-18	Unselected	ATTCCATCAAAGGCTG-1_SRR14252354
-0.607224	-9.35814	C25-14	Unselected	ATTCCATCAATAAGGT-1_SRR14252354
3.25672	7.22972	C25-18	Unselected	ATTCCATCACTATCCC-1_SRR14252354
6.50014	-13.6875	C25-24	Unselected	ATTCCATGTGTTTACG-1_SRR14252354
3.28458	-5.66089	C25-10	Unselected	ATTCCATGTTCCATTT-1_SRR14252354
-10.3827	0.158229	C25-19	Unselected	ATTCCATTCAGAGCAG-1_SRR14252354
-10.447	-2.03066	C25-19	Unselected	ATTCCATTCCCAGGCA-1_SRR14252354
-0.0273587	-5.60967	C25-11	Unselected	ATTCCCGCAACGTTAC-1_SRR14252354
0.328724	-2.98876	C25-11	Unselected	ATTCCCGCATCGCTGG-1_SRR14252354
-1.64322	14.5261	C25-20	Unselected	ATTCCCGGTATCACGT-1_SRR14252354
3.49611	-5.11165	C25-10	Unselected	ATTCCCGGTGATTGGG-1_SRR14252354
9.76301	-3.22503	C25-24	Unselected	ATTCCCGTCCGATGCG-1_SRR14252354
2.50104	-6.19374	C25-10	Unselected	ATTCCCGTCGGTAAGG-1_SRR14252354
1.40481	3.80301	C25-5	Unselected	ATTCCTAAGTCCTACA-1_SRR14252354
1.08782	-1.12532	C25-4	Unselected	ATTCCTAAGTGCAGCA-1_SRR14252354
3.94568	-1.05222	C25-2	Unselected	ATTCCTACACTGTCGG-1_SRR14252354
3.88051	-4.86873	C25-10	Unselected	ATTCCTACAGCTCGGT-1_SRR14252354
-10.3126	-2.1114	C25-19	Unselected	ATTCCTAGTCTCACAA-1_SRR14252354
5.61454	-1.10877	C25-2	Unselected	ATTCCTAGTGTGAGCA-1_SRR14252354
2.76502	8.30561	C25-18	Unselected	ATTCCTATCCGAAGGA-1_SRR14252354
-12.9048	-1.81229	C25-19	Unselected	ATTCGTTAGAAATCCA-1_SRR14252354
3.15201	-4.37291	C25-10	Unselected	ATTCGTTAGTTGCCCG-1_SRR14252354
-0.523882	-9.41881	C25-14	Unselected	ATTCGTTGTACGAAAT-1_SRR14252354
-4.44272	-4.52182	C25-12	Unselected	ATTCGTTGTCTCAGGC-1_SRR14252354
2.10419	-5.00989	C25-10	Unselected	ATTCGTTTCCCGAACG-1_SRR14252354
-10.7788	-1.3848	C25-19	Unselected	ATTCGTTTCTTCCAGC-1_SRR14252354
4.08007	-8.19267	C25-15	Unselected	ATTCTACAGACTTCGT-1_SRR14252354
2.83998	7.76646	C25-18	Unselected	ATTCTACAGGCGAAGG-1_SRR14252354
-8.56742	6.06293	C25-21	Unselected	ATTCTACAGTCATAGA-1_SRR14252354
7.41896	-6.54047	C25-10	Unselected	ATTCTACCAGGCTATT-1_SRR14252354
-0.58885	-6.10758	C25-11	Unselected	ATTCTACCAGTCGGAA-1_SRR14252354
5.37417	-2.50364	C25-2	Unselected	ATTCTACCATCGCTAA-1_SRR14252354
3.71284	7.92722	C25-18	Unselected	ATTCTACGTGAAGCTG-1_SRR14252354
2.4287	-6.91725	C25-10	Unselected	ATTCTACTCATTGCCC-1_SRR14252354
-0.430985	-9.06447	C25-14	Unselected	ATTCTACTCCCTCATG-1_SRR14252354
3.39192	-7.00656	C25-10	Unselected	ATTCTTGAGAGCAGCT-1_SRR14252354
2.99499	-0.26039	C25-2	Unselected	ATTCTTGAGCACTCCG-1_SRR14252354
4.19222	-0.702843	C25-2	Unselected	ATTCTTGCAAAGCTAA-1_SRR14252354
-5.27416	-10.4104	C25-13	Unselected	ATTCTTGCACGTACAT-1_SRR14252354
3.68645	-1.42044	C25-2	Unselected	ATTCTTGGTAACATCC-1_SRR14252354
-10.7773	-2.20642	C25-19	Unselected	ATTCTTGGTAGGCAGT-1_SRR14252354
5.47521	-6.172	C25-10	Unselected	ATTCTTGGTGAGACCA-1_SRR14252354
-1.12946	-4.12251	C25-11	Unselected	ATTGGGTAGGTCATCT-1_SRR14252354
6.31357	-5.06714	C25-10	Unselected	ATTGGGTAGTATAGAC-1_SRR14252354
1.4503	-5.79314	C25-10	Unselected	ATTGGGTGTCAAAGAT-1_SRR14252354
4.09971	-7.7395	C25-15	Unselected	ATTGGGTGTCATCTAG-1_SRR14252354
-1.51488	14.276	C25-20	Unselected	ATTGGGTGTCCTACAA-1_SRR14252354
-3.85523	-9.88438	C25-13	Unselected	ATTGGGTGTGTCTCCT-1_SRR14252354
2.4943	-0.439819	C25-3	Unselected	ATTGGGTTCTCGCTTG-1_SRR14252354
-0.377465	-2.83005	C25-11	Unselected	ATTGGGTTCTGTACAG-1_SRR14252354
3.53275	-5.80762	C25-10	Unselected	ATTGTTCCAATACCTG-1_SRR14252354
-11.0398	-0.839956	C25-19	Unselected	ATTGTTCCACTCCTGT-1_SRR14252354
-11.2235	-0.524983	C25-19	Unselected	ATTGTTCCAGAATTCC-1_SRR14252354
1.53387	-5.53526	C25-10	Unselected	ATTGTTCCATATCTGG-1_SRR14252354
1.63783	-5.98513	C25-10	Unselected	ATTGTTCCATCTGGGC-1_SRR14252354
3.8735	-4.39813	C25-10	Unselected	ATTGTTCGTCAGTCGC-1_SRR14252354
-1.86018	-3.28659	C25-11	Unselected	ATTGTTCGTCCAGAAG-1_SRR14252354
4.65894	0.485462	C25-2	Unselected	ATTGTTCGTCTAGGCC-1_SRR14252354
-0.696467	-8.1498	C25-14	Unselected	ATTGTTCGTTGACTGT-1_SRR14252354
-3.27998	-6.01207	C25-12	Unselected	ATTGTTCTCCAGCCTT-1_SRR14252354
-1.95803	-6.99842	C25-11	Unselected	ATTGTTCTCCTATGGA-1_SRR14252354
3.72823	-9.41396	C25-15	Unselected	ATTTACCAGAACTTCC-1_SRR14252354
-0.933393	-5.023	C25-11	Unselected	ATTTACCAGACGACTG-1_SRR14252354
2.77954	2.82872	C25-5	Unselected	ATTTACCAGCCATTGT-1_SRR14252354
-11.5037	-0.835389	C25-19	Unselected	ATTTACCAGCCATTTG-1_SRR14252354
-4.27443	-9.71763	C25-13	Unselected	ATTTACCAGGTCTGGA-1_SRR14252354
-10.3725	-1.81764	C25-19	Unselected	ATTTACCAGTACGAGC-1_SRR14252354
-12.8218	-2.12272	C25-19	Unselected	ATTTACCGTAATGATG-1_SRR14252354
9.64111	7.37564	C25-17	Unselected	ATTTACCGTACGCTAT-1_SRR14252354
-0.541656	-4.54516	C25-11	Unselected	ATTTACCGTCCAGTTA-1_SRR14252354
4.64879	7.12097	C25-18	Unselected	ATTTACCGTCCGTACG-1_SRR14252354
2.80269	-6.84211	C25-10	Unselected	ATTTACCGTTTGCCGG-1_SRR14252354
9.52485	6.91461	C25-17	Unselected	ATTTCACAGAGCTGAC-1_SRR14252354
-0.937361	-12.8587	C25-8	Unselected	ATTTCACAGTTGGAGC-1_SRR14252354
-0.863355	8.11644	C25-6	Unselected	ATTTCACGTCTTGCTC-1_SRR14252354
-12.6935	-1.56584	C25-19	Unselected	ATTTCACTCCCTGTTG-1_SRR14252354
-11.1285	-2.14274	C25-19	Unselected	ATTTCACTCGCTACGG-1_SRR14252354
3.12564	-4.85201	C25-10	Unselected	ATTTCACTCTTTGCAT-1_SRR14252354
-2.54263	14.0458	C25-20	Unselected	ATTTCTGCAATCCTAG-1_SRR14252354
3.28208	1.12352	C25-2	Unselected	ATTTCTGCACTACAGT-1_SRR14252354
3.64624	7.38521	C25-18	Unselected	ATTTCTGCATGCGTGC-1_SRR14252354
3.14017	-5.24	C25-10	Unselected	ATTTCTGCATGGGAAC-1_SRR14252354
-2.47076	-9.63717	C25-13	Unselected	ATTTCTGGTAGTCCTA-1_SRR14252354
1.95397	-5.65332	C25-10	Unselected	ATTTCTGTCCGTATGA-1_SRR14252354
0.642174	-0.720008	C25-4	Unselected	ATTTCTGTCGCCGTGA-1_SRR14252354
-2.08511	14.4606	C25-20	Unselected	CAAAGAAAGAATAACC-1_SRR14252354
2.62196	-8.07855	C25-15	Unselected	CAAAGAAAGGATACCG-1_SRR14252354
4.21879	-0.650189	C25-2	Unselected	CAAAGAACAACAGCCC-1_SRR14252354
2.58038	-7.72108	C25-15	Unselected	CAAAGAACACTCCTGT-1_SRR14252354
-1.92988	14.6231	C25-20	Unselected	CAAAGAACAGGCACTC-1_SRR14252354
-1.97229	14.3721	C25-20	Unselected	CAAAGAAGTTACGCCG-1_SRR14252354
3.9177	-5.02379	C25-10	Unselected	CAACAACAGAATCGAT-1_SRR14252354
-8.62136	6.04173	C25-21	Unselected	CAACAACAGCCTGGAA-1_SRR14252354
4.1679	1.42615	C25-2	Unselected	CAACAACAGGTAGCCA-1_SRR14252354
9.34709	7.88169	C25-17	Unselected	CAACAACAGTATAGGT-1_SRR14252354
1.89957	-1.45716	C25-1	Unselected	CAACAACAGTATTGCC-1_SRR14252354
-12.3594	-1.63357	C25-19	Unselected	CAACAACCAAAGCAAT-1_SRR14252354
-10.6649	-3.66744	C25-19	Unselected	CAACAACCACGACAGA-1_SRR14252354
0.128193	-5.91404	C25-11	Unselected	CAACAACCATTGCAAC-1_SRR14252354
1.54789	-5.61368	C25-10	Unselected	CAACAACGTATCCCTC-1_SRR14252354
4.01996	-8.12803	C25-15	Unselected	CAACAACTCCAACTGA-1_SRR14252354
-1.53147	-5.85816	C25-11	Unselected	CAACAGTAGCGTGTCC-1_SRR14252354
-10.6123	-1.29875	C25-19	Unselected	CAACAGTAGGTGGGTT-1_SRR14252354
1.45522	-4.28059	C25-11	Unselected	CAACAGTCAAGCCCAC-1_SRR14252354
3.24507	0.100394	C25-2	Unselected	CAACAGTGTAGCCCTG-1_SRR14252354
-1.90674	-7.80398	C25-11	Unselected	CAACAGTGTTTAGACC-1_SRR14252354
9.93665	-3.20928	C25-24	Unselected	CAACAGTTCGTTTACT-1_SRR14252354
-2.25357	-2.5498	C25-11	Unselected	CAACAGTTCTGCACCT-1_SRR14252354
2.57342	-1.77457	C25-2	Unselected	CAACAGTTCTGTCGCT-1_SRR14252354
2.68045	0.269125	C25-2	Unselected	CAACCAAAGCGACCCT-1_SRR14252354
-0.442853	-9.21809	C25-14	Unselected	CAACCAACATGGCCCA-1_SRR14252354
-2.06737	8.83475	C25-6	Unselected	CAACCAAGTGACCGTC-1_SRR14252354
-9.14556	6.28594	C25-21	Unselected	CAACCAAGTTGGTACT-1_SRR14252354
-9.97258	-1.05983	C25-19	Unselected	CAACCAAGTTTCGATG-1_SRR14252354
9.89556	8.60539	C25-17	Unselected	CAACCAATCCATCCGT-1_SRR14252354
3.28559	1.27879	C25-2	Unselected	CAACCAATCCGGTAAT-1_SRR14252354
2.65289	2.81842	C25-5	Unselected	CAACCAATCGACCACG-1_SRR14252354
-10.4452	-0.211109	C25-19	Unselected	CAACCTCAGAACCCGA-1_SRR14252354
-10.4973	-0.905505	C25-19	Unselected	CAACCTCAGAAGGATG-1_SRR14252354
3.63026	0.226116	C25-2	Unselected	CAACCTCAGCGTTCCG-1_SRR14252354
3.24559	-0.42561	C25-2	Unselected	CAACCTCAGCTAATCC-1_SRR14252354
-1.07125	-5.03055	C25-11	Unselected	CAACCTCCATCAGCTA-1_SRR14252354
-1.9253	-7.25094	C25-11	Unselected	CAACCTCGTCACCGAC-1_SRR14252354
5.96283	-6.55983	C25-10	Unselected	CAACCTCGTTCAATCG-1_SRR14252354
-3.06279	-4.54864	C25-11	Unselected	CAACCTCTCACCATGA-1_SRR14252354
-9.94352	-1.65951	C25-19	Unselected	CAACGATAGGACAACC-1_SRR14252354
3.43056	0.816944	C25-2	Unselected	CAACGATCACCTATCC-1_SRR14252354
5.39947	-7.05662	C25-10	Unselected	CAACGATCAGAACTAA-1_SRR14252354
-11.3113	-1.13725	C25-19	Unselected	CAACGATCATGTTTGG-1_SRR14252354
1.99954	-5.33801	C25-10	Unselected	CAACGATGTCCCACGA-1_SRR14252354
3.81565	6.95508	C25-18	Unselected	CAACGATTCATTGTTC-1_SRR14252354
-1.39477	-7.35311	C25-11	Unselected	CAACGATTCCACCTCA-1_SRR14252354
-5.0527	-9.89658	C25-13	Unselected	CAACGGCAGAAGATCT-1_SRR14252354
2.95826	-5.54225	C25-10	Unselected	CAACGGCAGATGCTGG-1_SRR14252354
1.35535	-4.5284	C25-11	Unselected	CAACGGCCAAGTGGGT-1_SRR14252354
-8.46121	6.09027	C25-21	Unselected	CAACGGCCAGATAAAC-1_SRR14252354
4.91222	-4.78932	C25-10	Unselected	CAACGGCCAGTTAAAG-1_SRR14252354
3.21027	7.95462	C25-18	Unselected	CAACGGCGTCATGGCC-1_SRR14252354
-1.95982	14.2387	C25-20	Unselected	CAACGGCGTCGAGCAA-1_SRR14252354
-2.43506	14.2699	C25-20	Unselected	CAACGGCTCTCATGGA-1_SRR14252354
3.1918	8.0341	C25-18	Unselected	CAAGACTCAATGGCAG-1_SRR14252354
0.290941	-4.91564	C25-11	Unselected	CAAGACTCATTGGCAT-1_SRR14252354
-4.12231	-4.55014	C25-12	Unselected	CAAGACTTCGCTACAA-1_SRR14252354
-0.700213	-4.06494	C25-11	Unselected	CAAGAGGAGAGCTGCA-1_SRR14252354
-0.818196	-2.33289	C25-11	Unselected	CAAGAGGCATTCAGCA-1_SRR14252354
3.01872	-4.58864	C25-10	Unselected	CAAGAGGGTCCTCAGG-1_SRR14252354
-2.43457	13.7323	C25-20	Unselected	CAAGAGGGTCGGTAAG-1_SRR14252354
0.399252	-5.82027	C25-11	Unselected	CAAGAGGGTCGTGTTA-1_SRR14252354
2.27792	-2.16316	C25-1	Unselected	CAAGAGGTCCTTGAAG-1_SRR14252354
-1.84201	-3.52353	C25-11	Unselected	CAAGCTAAGAGCAACC-1_SRR14252354
1.86087	-6.49161	C25-10	Unselected	CAAGCTAAGGTAGCCA-1_SRR14252354
-0.335627	-4.01117	C25-11	Unselected	CAAGCTACAGAGTAAT-1_SRR14252354
-1.04663	-3.35757	C25-11	Unselected	CAAGCTAGTTCTCAGA-1_SRR14252354
0.275167	-4.024	C25-11	Unselected	CAAGCTAGTTGCATAC-1_SRR14252354
-1.57566	-6.14666	C25-11	Unselected	CAAGGGAAGACATCCT-1_SRR14252354
9.6003	8.29466	C25-17	Unselected	CAAGGGAAGGCGATAC-1_SRR14252354
0.794641	-0.178365	C25-4	Unselected	CAAGGGACAATTCACG-1_SRR14252354
5.74591	-12.8826	C25-24	Unselected	CAAGGGACACCTCGTT-1_SRR14252354
-3.02344	-4.52562	C25-11	Unselected	CAAGGGACATGACCCG-1_SRR14252354
0.984509	-5.76334	C25-11	Unselected	CAAGGGAGTAGGTCAG-1_SRR14252354
3.80526	-5.38532	C25-10	Unselected	CAAGGGAGTTCGAAGG-1_SRR14252354
-2.51229	-9.68621	C25-13	Unselected	CAAGGGATCGAGTACT-1_SRR14252354
-0.151233	-4.62232	C25-11	Unselected	CAAGGGATCGCTACAA-1_SRR14252354
1.86847	-5.49344	C25-10	Unselected	CAAGGGATCTCCAATT-1_SRR14252354
-4.67083	12.5821	C25-19	Unselected	CAATACGCAGGTTCCG-1_SRR14252354
-12.7668	-2.08146	C25-19	Unselected	CAATACGGTAGTAAGT-1_SRR14252354
-7.92166	5.83232	C25-21	Unselected	CAATACGGTGTCTTAG-1_SRR14252354
1.50158	-5.89694	C25-10	Unselected	CAATACGGTTCCGCTT-1_SRR14252354
4.19908	-0.261197	C25-2	Unselected	CAATACGTCACCTACC-1_SRR14252354
4.47497	-1.01406	C25-2	Unselected	CAATACGTCACTCACC-1_SRR14252354
-10.4717	-1.01072	C25-19	Unselected	CAATACGTCATTTGGG-1_SRR14252354
-6.89402	5.79693	C25-21	Unselected	CAATACGTCGTTTACT-1_SRR14252354
0.712306	-0.060786	C25-4	Unselected	CAATCGACAATAACCC-1_SRR14252354
-0.741077	-5.39703	C25-11	Unselected	CAATCGACACCCGTAG-1_SRR14252354
3.52778	-5.98366	C25-10	Unselected	CAATCGATCGAAATCC-1_SRR14252354
-9.77047	-1.42284	C25-19	Unselected	CAATCGATCGAGAAAT-1_SRR14252354
0.376638	-2.93069	C25-11	Unselected	CAATCGATCTCGTCAC-1_SRR14252354
2.67895	-5.46904	C25-10	Unselected	CAATGACAGGCTAGCA-1_SRR14252354
-1.93732	-6.50282	C25-11	Unselected	CAATGACAGGTAAAGG-1_SRR14252354
1.8925	-5.57321	C25-10	Unselected	CAATGACGTGGAAATT-1_SRR14252354
-11.1229	-1.37598	C25-19	Unselected	CAATGACGTTTCTATC-1_SRR14252354
-2.94604	-9.39449	C25-13	Unselected	CAATTTCAGAAGTCTA-1_SRR14252354
3.01684	2.76306	C25-5	Unselected	CAATTTCAGCACCTGC-1_SRR14252354
-1.08284	-4.6188	C25-11	Unselected	CAATTTCAGTACCGGA-1_SRR14252354
-13.2379	-2.36814	C25-19	Unselected	CAATTTCCATCAGCGC-1_SRR14252354
-0.792298	-5.47539	C25-11	Unselected	CAATTTCCATGTAACC-1_SRR14252354
-0.671387	-4.68744	C25-11	Unselected	CAATTTCGTCCCAAAT-1_SRR14252354
-10.4498	-1.23711	C25-19	Unselected	CAATTTCGTCCCGCAA-1_SRR14252354
1.08775	-5.71291	C25-10	Unselected	CAATTTCGTGTTCGAT-1_SRR14252354
9.27524	7.87158	C25-17	Unselected	CAATTTCTCCAAGGGA-1_SRR14252354
1.46673	3.20731	C25-5	Unselected	CAATTTCTCTCTGACC-1_SRR14252354
9.94589	-3.25714	C25-24	Unselected	CACAACAAGATCCCGC-1_SRR14252354
1.37521	3.84155	C25-5	Unselected	CACAACAAGCCTGAAG-1_SRR14252354
-10.512	-2.72453	C25-19	Unselected	CACAACACAAAGGGTC-1_SRR14252354
0.888187	-6.22159	C25-10	Unselected	CACAACACAATGCAAA-1_SRR14252354
0.80288	-6.10985	C25-11	Unselected	CACAACACACTCGATA-1_SRR14252354
-11.1797	-2.14289	C25-19	Unselected	CACAACACATGACTAC-1_SRR14252354
3.83849	0.863449	C25-2	Unselected	CACACAAAGCTAGTTC-1_SRR14252354
3.03089	0.250216	C25-2	Unselected	CACACAAAGGTGGTTG-1_SRR14252354
1.0864	-1.1678	C25-4	Unselected	CACACAACAACTGATC-1_SRR14252354
-0.920557	-6.01556	C25-11	Unselected	CACACAACAGTTTGGT-1_SRR14252354
-1.59961	-5.4463	C25-11	Unselected	CACACAACATCGAACT-1_SRR14252354
3.85686	-2.21291	C25-2	Unselected	CACACAAGTATCGCTA-1_SRR14252354
-10.4301	-1.53884	C25-19	Unselected	CACACAAGTTGGTAGG-1_SRR14252354
4.30462	-2.71858	C25-2	Unselected	CACACAATCATGCCCT-1_SRR14252354
9.52456	6.74132	C25-17	Unselected	CACACAATCATTTGGG-1_SRR14252354
1.64211	-5.7999	C25-10	Unselected	CACACAATCCTGTTAT-1_SRR14252354
-2.7035	15.1358	C25-20	Unselected	CACACAATCTGAGCAT-1_SRR14252354
0.605621	-3.48507	C25-11	Unselected	CACAGATAGTCTAGCT-1_SRR14252354
-1.381	13.8712	C25-20	Unselected	CACAGATCATGAAAGT-1_SRR14252354
1.21889	0.3404	C25-5	Unselected	CACAGATTCCATGAGT-1_SRR14252354
-2.04656	8.52299	C25-6	Unselected	CACAGGCAGTGCTCGC-1_SRR14252354
4.40148	-1.87404	C25-2	Unselected	CACAGGCCAATAGGAT-1_SRR14252354
4.46949	-2.37058	C25-2	Unselected	CACAGGCCAATCCTAG-1_SRR14252354
-11.8916	-2.28634	C25-19	Unselected	CACAGGCCATTACTCT-1_SRR14252354
-11.119	-2.03004	C25-19	Unselected	CACAGGCGTGCAGGAT-1_SRR14252354
9.33228	7.76494	C25-17	Unselected	CACAGGCGTTCTTCAT-1_SRR14252354
-10.2941	-2.44979	C25-19	Unselected	CACAGGCTCACTCCGT-1_SRR14252354
-3.20611	-9.75516	C25-13	Unselected	CACAGGCTCATCACCC-1_SRR14252354
-10.398	-2.21851	C25-19	Unselected	CACAGGCTCGGCTGGT-1_SRR14252354
-1.65586	-5.96954	C25-11	Unselected	CACATGAAGATACTGA-1_SRR14252354
-4.42012	-9.91929	C25-13	Unselected	CACATGAAGGGTACGT-1_SRR14252354
3.63013	7.42197	C25-18	Unselected	CACATGACATTATGCG-1_SRR14252354
2.12799	-1.30408	C25-1	Unselected	CACATGAGTACGGGAT-1_SRR14252354
-12.1863	-2.36288	C25-19	Unselected	CACATGAGTCAAAGTA-1_SRR14252354
4.11464	7.53406	C25-18	Unselected	CACATGAGTGAAGCGT-1_SRR14252354
5.59262	-1.26198	C25-2	Unselected	CACATGAGTTACAGCT-1_SRR14252354
1.5745	-5.43387	C25-10	Unselected	CACATGATCATATGGC-1_SRR14252354
3.10601	-4.77446	C25-10	Unselected	CACATGATCGCTTTAT-1_SRR14252354
2.73385	-5.88469	C25-10	Unselected	CACCAAAAGTAGGAAG-1_SRR14252354
3.73193	0.0529374	C25-2	Unselected	CACCAAACAAGGACAC-1_SRR14252354
9.51895	7.10267	C25-17	Unselected	CACCAAACACACCTAA-1_SRR14252354
4.05971	-2.57582	C25-2	Unselected	CACCAAACACATATCG-1_SRR14252354
-10.4365	-2.21031	C25-19	Unselected	CACCAAACAGACAATA-1_SRR14252354
-1.47517	-4.31263	C25-11	Unselected	CACCAAAGTGCAATGG-1_SRR14252354
-0.977097	-1.69042	C25-11	Unselected	CACCAAATCTTTCGAT-1_SRR14252354
3.73183	7.10091	C25-18	Unselected	CACCGTTAGAAGAACG-1_SRR14252354
8.92837	7.01259	C25-17	Unselected	CACCGTTAGAAGGATG-1_SRR14252354
2.00469	-4.96324	C25-10	Unselected	CACCGTTAGGGATCTG-1_SRR14252354
1.85196	-5.21498	C25-10	Unselected	CACCGTTAGGTCATCT-1_SRR14252354
7.83111	0.314925	C25-11	Unselected	CACCGTTAGTTATGGA-1_SRR14252354
-1.0124	-6.20708	C25-11	Unselected	CACCGTTCAAAGGCGT-1_SRR14252354
1.72295	-5.61889	C25-10	Unselected	CACCGTTCAAATGGCG-1_SRR14252354
0.123445	-3.63672	C25-11	Unselected	CACCGTTGTCCCGCAA-1_SRR14252354
4.01839	-0.657262	C25-2	Unselected	CACCGTTTCGCAGAGA-1_SRR14252354
3.71168	1.02331	C25-2	Unselected	CACGAATAGCACTTTG-1_SRR14252354
1.7335	-5.84778	C25-10	Unselected	CACGAATAGCTCACTA-1_SRR14252354
4.05547	-8.24644	C25-15	Unselected	CACGAATAGTTGCGCC-1_SRR14252354
9.62431	7.45612	C25-17	Unselected	CACGAATAGTTGGACG-1_SRR14252354
3.1064	7.96005	C25-18	Unselected	CACGAATGTTGTAGCT-1_SRR14252354
-13.2056	-1.43787	C25-19	Unselected	CACGAATTCTTCGCTG-1_SRR14252354
-0.575996	-13.4958	C25-8	Unselected	CACGGGTCAGCAGATG-1_SRR14252354
-0.997937	-3.66894	C25-11	Unselected	CACGGGTCATGGAACG-1_SRR14252354
-3.91416	-6.43142	C25-12	Unselected	CACGGGTGTGGGCTTC-1_SRR14252354
-0.407487	-9.31055	C25-14	Unselected	CACGGGTGTTGGCTAT-1_SRR14252354
4.10513	-7.65763	C25-15	Unselected	CACGGGTGTTTCTTAC-1_SRR14252354
-2.7338	-2.37864	C25-11	Unselected	CACGGGTTCCACAGGC-1_SRR14252354
2.66304	-8.09724	C25-15	Unselected	CACGGGTTCCATGCAA-1_SRR14252354
2.9319	-6.54861	C25-10	Unselected	CACGGGTTCCCACAGG-1_SRR14252354
-1.67612	-4.43464	C25-11	Unselected	CACGTGGAGACAGCGT-1_SRR14252354
4.616	-5.77264	C25-10	Unselected	CACGTGGAGCAACAGC-1_SRR14252354
9.3113	7.27963	C25-17	Unselected	CACGTGGAGGCACTAG-1_SRR14252354
-10.7065	-1.69983	C25-19	Unselected	CACGTGGCAAAGACGC-1_SRR14252354
-2.42179	-5.79116	C25-11	Unselected	CACGTGGCAACGTTAC-1_SRR14252354
-11.0423	-1.90986	C25-19	Unselected	CACGTGGCACCAGACC-1_SRR14252354
1.41046	3.86669	C25-5	Unselected	CACGTGGGTCAACATC-1_SRR14252354
1.7597	-5.53943	C25-10	Unselected	CACGTGGGTGCGACAA-1_SRR14252354
1.83176	-6.0306	C25-10	Unselected	CACGTGGTCCACGGAC-1_SRR14252354
3.30804	-4.39314	C25-10	Unselected	CACGTGGTCCCAAGCG-1_SRR14252354
-2.922	-4.40462	C25-11	Unselected	CACGTGGTCTCATTGT-1_SRR14252354
-1.96114	-6.51753	C25-11	Unselected	CACGTTCAGTCACTGT-1_SRR14252354
-2.58124	-5.30252	C25-11	Unselected	CACGTTCCAACTGATC-1_SRR14252354
-2.79023	-4.30709	C25-11	Unselected	CACGTTCCAGTTTCGA-1_SRR14252354
-0.909982	-5.44589	C25-11	Unselected	CACGTTCCATGTTTGG-1_SRR14252354
-9.96715	-1.23476	C25-19	Unselected	CACGTTCGTACTCGAT-1_SRR14252354
2.34577	-6.15824	C25-10	Unselected	CACGTTCGTCTGATCA-1_SRR14252354
[truncated: 382,926+ more rows]

## Sheet: source_figure_3_b_umap_chen
umapscvi_1	umapscvi_2	chen_celltypes	Cell_ID
-3.05683	1.79886		AAACGAATCGCTGACG-1_SRR14252354
-2.91192	-0.0776817		AAACGAATCTGTGTGA-1_SRR14252354
-1.85695	1.18938		AAACGCTAGTCTCTGA-1_SRR14252354
-0.536388	0.836298		AAAGAACTCGGTCGAC-1_SRR14252354
-4.05455	3.65204		AAAGGGCGTCCATACA-1_SRR14252354
-1.4762	1.96518		AAAGGGCTCACGGTCG-1_SRR14252354
-2.46056	1.50616		AAAGGTAGTAGTTACC-1_SRR14252354
-1.59218	5.06912		AAAGTGAAGCTATCCA-1_SRR14252354
-1.12124	4.24828		AACAAAGAGCTGGCCT-1_SRR14252354
-2.74614	4.12038		AACAAAGGTATTGGCT-1_SRR14252354
-2.99574	0.140965		AACAAGAGTTGGTACT-1_SRR14252354
-0.808466	4.31778		AACAAGATCACAGAGG-1_SRR14252354
-3.94333	3.60441		AACCACAAGAGACAAG-1_SRR14252354
-1.74424	5.40958		AACCATGTCTAACACG-1_SRR14252354
-1.76889	4.96744		AACCTGAAGGCCGCTT-1_SRR14252354
-2.52131	1.88816		AACCTGAGTCTGTAGT-1_SRR14252354
-3.15595	1.38866		AACCTGATCGAGCACC-1_SRR14252354
-2.39113	4.54589		AACCTGATCGTGCGAC-1_SRR14252354
-2.07506	2.72		AACCTTTGTGGTAACG-1_SRR14252354
-1.03931	4.33742		AACGGGAGTTCGGACC-1_SRR14252354
-2.93406	-0.0284294		AACGTCACAGTAGAAT-1_SRR14252354
-3.4277	3.42639		AACTTCTCATATCGGT-1_SRR14252354
-2.61072	3.07763		AAGACTCAGAGGCCAT-1_SRR14252354
-3.04955	3.47734		AAGCATCCATGACGTT-1_SRR14252354
-1.58905	3.44408		AAGCATCGTAGCGAGT-1_SRR14252354
-1.06782	3.77093		AAGCCATCACATCCCT-1_SRR14252354
-0.962127	4.3981		AAGCGTTGTTATGGTC-1_SRR14252354
-3.93642	2.46688		AAGGTAACAGGCTACC-1_SRR14252354
-3.32658	3.63079		AAGTACCAGGCCATAG-1_SRR14252354
-1.21543	3.46446		AAGTACCCAAGTTTGC-1_SRR14252354
-4.01884	3.65826		AAGTACCCATCGGTTA-1_SRR14252354
-1.80572	0.890147		AAGTACCGTAACTTCG-1_SRR14252354
-2.42132	2.2209		AAGTACCTCAGTCTTT-1_SRR14252354
-0.00479821	1.57798		AAGTACCTCTAGAACC-1_SRR14252354
-3.86389	3.40225		AAGTCGTAGATGACAT-1_SRR14252354
-3.96874	3.62149		AAGTCGTAGATTTGCC-1_SRR14252354
-2.86876	1.12912		AAGTGAAAGGGTTAGC-1_SRR14252354
-3.19905	0.815572		AAGTGAACAAAGACTA-1_SRR14252354
-2.57311	1.48651		AAGTTCGAGCATCCCG-1_SRR14252354
-1.7151	1.26184		AATAGAGAGGCAGGTT-1_SRR14252354
-3.97104	3.07851		AATAGAGCAGTCGGAA-1_SRR14252354
-1.34926	3.58367		AATCACGCACCAGTTA-1_SRR14252354
-3.24963	1.29211		AATCACGTCGCCACTT-1_SRR14252354
-4.04186	3.50618		AATCGACAGGTCGTAG-1_SRR14252354
-4.02937	2.56015		AATCGACCAGTAGAAT-1_SRR14252354
-3.08667	0.640385		AATCGACTCGTGGCGT-1_SRR14252354
-4.08683	2.55912		AATCGTGAGTGAGTTA-1_SRR14252354
-4.11983	2.81674		AATGAAGGTGCGGATA-1_SRR14252354
-1.53152	0.80491		AATGACCCAGCGTGCT-1_SRR14252354
-1.72088	5.43685		AATGCCAAGACCATTC-1_SRR14252354
-0.898088	4.49358		AATGGAAGTAAGGCCA-1_SRR14252354
-2.2944	2.03258		AATGGCTCATACCATG-1_SRR14252354
-0.0359315	1.53316		AATTCCTAGCTAGAGC-1_SRR14252354
-1.25119	3.72697		ACAACCACACTTCATT-1_SRR14252354
-2.56812	4.66902		ACAACCATCCATACTT-1_SRR14252354
-0.66209	1.69696		ACAAGCTAGTAAACTG-1_SRR14252354
-2.85434	3.52636		ACAAGCTTCTGCATAG-1_SRR14252354
-2.34193	4.81919		ACACGCGCAACACGTT-1_SRR14252354
-1.10405	4.3105		ACACTGAAGGTAAACT-1_SRR14252354
-2.46974	1.75877		ACACTGACAAGACAAT-1_SRR14252354
-1.1787	0.665678		ACACTGACATGTCAGT-1_SRR14252354
-0.743466	0.572843		ACACTGAGTTGCCAAT-1_SRR14252354
-3.11227	2.47258		ACACTGATCCGGCTTT-1_SRR14252354
-2.70464	2.33213		ACAGAAAAGGAATCGC-1_SRR14252354
-3.28759	1.27541		ACAGAAACACACGCCA-1_SRR14252354
-3.07898	3.75366		ACAGAAAGTCGTGGTC-1_SRR14252354
-3.97022	2.89224		ACATCCCCAAGGTCTT-1_SRR14252354
-2.73439	1.44592		ACATCGAAGAGACAAG-1_SRR14252354
-1.04623	4.32922		ACATTTCCATCATTGG-1_SRR14252354
-1.05348	3.55403		ACATTTCCATCGCCTT-1_SRR14252354
-2.50348	4.88269		ACATTTCTCCTCTCGA-1_SRR14252354
-2.92535	0.000244948		ACCAAACCAGGCCTGT-1_SRR14252354
-0.461285	1.85635		ACCAACACAACTCATG-1_SRR14252354
-1.76982	5.5684		ACCATTTCAAGTCCAT-1_SRR14252354
-2.32081	1.862		ACCATTTTCAGGAAGC-1_SRR14252354
-1.23871	1.97743		ACCCAAAAGAACTTCC-1_SRR14252354
-1.74472	5.52679		ACCCAAAAGACGACTG-1_SRR14252354
-1.90833	3.83402		ACCCAAAAGGCAGTCA-1_SRR14252354
-3.72735	3.24433		ACCCAAACAGACAATA-1_SRR14252354
-3.15647	3.58577		ACCCTCATCATCTGTT-1_SRR14252354
-3.06936	0.141893		ACCCTCATCCCAAGCG-1_SRR14252354
-1.717	5.48384		ACCCTTGAGAGAATCT-1_SRR14252354
-1.91922	1.09224		ACCCTTGAGAGTTCGG-1_SRR14252354
-2.62335	0.261662		ACCCTTGCAGAATCGG-1_SRR14252354
-2.89445	-0.200081		ACCCTTGGTATGGGAC-1_SRR14252354
-1.68241	5.40603		ACCCTTGGTATGTCTG-1_SRR14252354
-4.14212	2.64959		ACCCTTGGTCTCACAA-1_SRR14252354
-3.91831	3.29681		ACCGTTCCAGGTATGG-1_SRR14252354
-2.46737	1.22738		ACCTACCCACAGCTTA-1_SRR14252354
-1.6896	1.65917		ACCTACCCATCGGAAG-1_SRR14252354
-2.72073	2.94948		ACCTACCGTAATTAGG-1_SRR14252354
-1.01163	1.21216		ACCTACCGTGCAAGAC-1_SRR14252354
-4.033	3.6458		ACCTGAACAGAGACTG-1_SRR14252354
-1.94878	-0.0566618		ACCTGAATCTCTGACC-1_SRR14252354
-2.99374	0.681397		ACCTGTCTCACGTCCT-1_SRR14252354
-3.08344	4.1644		ACGATCACAGCCCAGT-1_SRR14252354
-2.29946	2.46196		ACGATCATCTATTCGT-1_SRR14252354
-2.22827	1.92619		ACGATGTAGTCCCAGC-1_SRR14252354
-1.34524	1.68261		ACGCACGTCCTTCAGC-1_SRR14252354
-3.07231	0.2957		ACGGGTCTCACGGAGA-1_SRR14252354
-2.66805	3.24557		ACGGGTCTCCATCTGC-1_SRR14252354
-1.81706	5.33713		ACGGTCGGTAATTGGA-1_SRR14252354
-1.57158	5.21022		ACGGTTAAGCACTCGC-1_SRR14252354
-3.29226	3.25078		ACGGTTAGTAGAGACC-1_SRR14252354
-3.37324	2.05769		ACGTAACAGCCTCGTG-1_SRR14252354
-1.19861	5.27002		ACGTAACAGTAGGAAG-1_SRR14252354
-2.08876	-0.0297677		ACGTAACGTGGAACCA-1_SRR14252354
-3.82289	2.5953		ACGTAACGTTGGTAGG-1_SRR14252354
-2.27464	0.101029		ACGTAGTAGTCAATCC-1_SRR14252354
-1.62611	3.59126		ACGTAGTGTAGAGATT-1_SRR14252354
-2.71498	4.06586		ACGTCCTAGCGTGTCC-1_SRR14252354
-3.88597	2.78762		ACGTCCTAGTGGTTCT-1_SRR14252354
-2.27398	1.86684		ACGTCCTGTTGTAAAG-1_SRR14252354
-1.84799	5.4576		ACGTTCCAGTGATGGC-1_SRR14252354
-1.62568	1.07685		ACGTTCCCACGGCTAC-1_SRR14252354
-0.818764	1.50193		ACTACGACAAATACGA-1_SRR14252354
-0.505375	0.981622		ACTACGATCGACCTAA-1_SRR14252354
-2.64544	1.22015		ACTATGGAGCCTATCA-1_SRR14252354
-1.78538	0.931069		ACTATGGGTAGGGAGG-1_SRR14252354
-3.75264	2.58993		ACTATGGGTTATCTTC-1_SRR14252354
-1.75203	5.57329		ACTATTCAGCATATGA-1_SRR14252354
-3.64764	3.16573		ACTATTCGTACAGTTC-1_SRR14252354
-2.49486	2.16824		ACTATTCTCTTAGCTT-1_SRR14252354
-3.47103	3.42532		ACTCTCGTCTTTCCAA-1_SRR14252354
-2.28125	1.12258		ACTGATGAGGGATCAC-1_SRR14252354
-1.98797	1.83132		ACTGCAAGTTCGTAAC-1_SRR14252354
-1.49329	5.32134		ACTGTCCTCGCGGTAC-1_SRR14252354
-2.61798	1.70951		ACTGTGAGTCGAGCTC-1_SRR14252354
-3.90846	2.67858		ACTTCGCCATCGGCCA-1_SRR14252354
-2.11869	4.35534		ACTTCGCGTACGGTTT-1_SRR14252354
-2.40619	0.368365		ACTTCGCGTTCGGACC-1_SRR14252354
-3.26163	1.58638		ACTTCGCGTTTCAGAC-1_SRR14252354
-1.56719	4.92275		ACTTTCAAGTATAGAC-1_SRR14252354
-3.73092	3.09646		AGAAATGCACAAGCTT-1_SRR14252354
-3.70786	2.51077		AGAACCTTCCCAGTGG-1_SRR14252354
-3.03775	1.76598		AGAACCTTCTCATTAC-1_SRR14252354
-1.81164	5.38316		AGAAGCGCAGACGCTC-1_SRR14252354
-3.83697	3.20655		AGAAGCGTCAAACGTC-1_SRR14252354
-3.84445	2.87239		AGAAGTACAAACTAAG-1_SRR14252354
-0.361213	1.63239		AGACACTCAGTTAAAG-1_SRR14252354
-2.88428	0.288709		AGACCATAGCAGCGAT-1_SRR14252354
-2.00675	3.19062		AGACTCAGTTGCGAAG-1_SRR14252354
-0.472597	-0.420425		AGAGAATGTAGCACGA-1_SRR14252354
-2.09517	3.91776		AGAGCCCAGACGCCAA-1_SRR14252354
-2.41929	1.09525		AGAGCCCTCATGAGAA-1_SRR14252354
-3.60087	2.97607		AGATAGACAATTTCCT-1_SRR14252354
-2.99399	4.17294		AGATCCAGTAGGATAT-1_SRR14252354
-3.23192	3.57675		AGATCCAGTATGCTAC-1_SRR14252354
-2.22997	4.34663		AGATCGTTCAAGTCTG-1_SRR14252354
-3.68203	3.43901		AGATGCTCACAAGCCC-1_SRR14252354
-3.99216	3.48729		AGATGCTCATGTAACC-1_SRR14252354
-3.4789	2.33517		AGCATCACAGCAGACA-1_SRR14252354
-0.769309	4.39243		AGCGATTAGTAAAGCT-1_SRR14252354
-3.33841	3.46758		AGCGATTCACCCTCTA-1_SRR14252354
-2.46805	1.94238		AGCGATTGTAGTCACT-1_SRR14252354
-3.99291	3.48814		AGCGCTGCACATAACC-1_SRR14252354
-2.96443	1.3772		AGCGCTGGTTGGGACA-1_SRR14252354
-3.22925	3.08826		AGCGTCGGTCTTGAGT-1_SRR14252354
-4.01766	2.863		AGCTACATCGAGCACC-1_SRR14252354
-1.64363	0.964936		AGCTCAACAGCGGATA-1_SRR14252354
-2.72117	1.91098		AGCTTCCTCAAGTTGC-1_SRR14252354
-1.55266	5.50952		AGCTTCCTCTTCGGAA-1_SRR14252354
-3.15047	1.82278		AGGACGACACAGCATT-1_SRR14252354
-1.19761	3.53276		AGGACTTCACCATTCC-1_SRR14252354
-3.66548	2.02465		AGGAGGTAGGTAGACC-1_SRR14252354
-2.48034	4.74332		AGGATAAGTACGGCAA-1_SRR14252354
-2.78573	2.5763		AGGATCTAGCTGACCC-1_SRR14252354
-3.15896	1.38118		AGGATCTTCGACCCAG-1_SRR14252354
-3.54553	3.39882		AGGCCACGTCATGCAT-1_SRR14252354
-1.72027	5.54331		AGGCCACGTGTCTTAG-1_SRR14252354
-3.93068	3.57606		AGGCTGCCACGACCTG-1_SRR14252354
-0.996261	3.86849		AGGCTGCGTGGGCTTC-1_SRR14252354
-4.18198	2.6583		AGGGAGTAGAATCGCG-1_SRR14252354
-3.094	1.17669		AGGGAGTCACGGAAGT-1_SRR14252354
-0.0621292	3.71868		AGGGCCTCACATAACC-1_SRR14252354
-3.55056	2.77339		AGGGCCTTCAACACGT-1_SRR14252354
-2.23147	0.876514		AGGGCTCAGAGTTGAT-1_SRR14252354
-2.18312	0.50265		AGGGCTCGTTCTAACG-1_SRR14252354
-1.82128	1.1402		AGGGCTCGTTTATGCG-1_SRR14252354
-3.40471	3.38961		AGGGCTCTCGGACGTC-1_SRR14252354
-1.45859	1.34278		AGGGTCCTCTAAGGAA-1_SRR14252354
-2.41793	4.71443		AGGGTGAGTCCGGACT-1_SRR14252354
-3.09134	4.05512		AGGGTTTAGTGATAAC-1_SRR14252354
-3.53125	3.29982		AGGTAGGCATGATAGA-1_SRR14252354
-0.867862	0.886009		AGGTCTACACACCTAA-1_SRR14252354
-1.66844	5.51967		AGGTTACGTTGCTCCT-1_SRR14252354
-0.625022	3.77312		AGTAACCCAACGGCTC-1_SRR14252354
-2.53209	4.46102		AGTAACCCAGACGGAT-1_SRR14252354
-2.50325	2.15075		AGTACCAAGCGAGTCA-1_SRR14252354
-2.48759	2.56637		AGTACCAGTTCGGTAT-1_SRR14252354
-1.68748	5.53524		AGTACTGCACGTGAGA-1_SRR14252354
1.36976	-0.455034		AGTACTGTCCATAGAC-1_SRR14252354
-2.48119	0.931713		AGTAGCTGTAACCCTA-1_SRR14252354
-1.48184	1.0213		AGTAGCTTCCATTGCC-1_SRR14252354
-1.42462	3.67764		AGTAGCTTCGCCGTGA-1_SRR14252354
-0.217826	1.19866		AGTCAACAGGATGTTA-1_SRR14252354
-0.7174	4.33751		AGTCTCCAGCTTTCCC-1_SRR14252354
-2.41879	2.09899		AGTGATCGTATGTGTC-1_SRR14252354
-2.20091	-0.271169		AGTGTTGCAGCTTCCT-1_SRR14252354
-3.50825	3.40451		AGTGTTGCATCGAGCC-1_SRR14252354
-1.54365	5.39886		AGTGTTGGTGATACAA-1_SRR14252354
-0.900754	4.00588		AGTTAGCCAGCTCCTT-1_SRR14252354
-3.18304	2.6858		AGTTCCCCAACACTAC-1_SRR14252354
-0.693578	3.54458		AGTTCCCTCGAACCTA-1_SRR14252354
-2.50433	1.90066		AGTTCGATCAAGGAGC-1_SRR14252354
-3.59955	2.48441		ATACCGACAAATGCGG-1_SRR14252354
-0.0465063	1.56487		ATACCTTCAGATTCGT-1_SRR14252354
-3.39941	3.04585		ATAGACCCAGAGTGTG-1_SRR14252354
-2.31403	0.623942		ATAGAGAGTGAACTAA-1_SRR14252354
-2.3199	2.76558		ATAGAGATCGTGGCGT-1_SRR14252354
-4.02488	2.43494		ATAGGCTTCCAGCACG-1_SRR14252354
-1.21751	3.64482		ATATCCTGTAACCCTA-1_SRR14252354
-3.21943	1.3278		ATATCCTTCGTCCTTG-1_SRR14252354
-2.43211	3.43887		ATCACAGCACAACATC-1_SRR14252354
-1.24174	3.51991		ATCACGAGTTAGAGTA-1_SRR14252354
-2.7112	2.04881		ATCAGGTTCTACTATC-1_SRR14252354
-1.75657	1.21094		ATCCACCCACCCTAGG-1_SRR14252354
-3.18124	2.2929		ATCCACCGTATCGTAC-1_SRR14252354
-3.08881	1.50488		ATCCATTCAGTGTATC-1_SRR14252354
-2.12578	0.775564		ATCCTATTCGCCGTGA-1_SRR14252354
-3.12647	2.39977		ATCGATGAGCACCGAA-1_SRR14252354
-1.05227	3.52009		ATCGCCTAGAAAGCGA-1_SRR14252354
-0.882426	3.60531		ATCGCCTTCAGACCTA-1_SRR14252354
-3.96103	3.61067		ATCGCCTTCTATGTGG-1_SRR14252354
-4.10678	2.92119		ATCGGCGAGGTGCCAA-1_SRR14252354
-2.83571	1.1531		ATCGTCCAGATGCAGC-1_SRR14252354
-1.14072	4.31078		ATCGTCCGTGTCTTAG-1_SRR14252354
-1.64948	1.69421		ATCGTGACAATAGTAG-1_SRR14252354
-4.08632	3.57582		ATCGTGAGTTATAGAG-1_SRR14252354
-3.72854	3.71375		ATCGTGAGTTCCAAAC-1_SRR14252354
-1.15386	3.46846		ATCTCTAGTAAGGAGA-1_SRR14252354
-3.77318	2.73101		ATCTCTAGTTATTCCT-1_SRR14252354
-0.95531	4.52472		ATCTCTATCAGAGTGG-1_SRR14252354
-0.905943	4.49924		ATCTCTATCCGTTGAA-1_SRR14252354
-2.8157	3.74301		ATGAAAGCAAGTTCCA-1_SRR14252354
-2.57695	4.41158		ATGAAAGGTGCGGATA-1_SRR14252354
-1.15748	3.21028		ATGAAAGTCGCCAGTG-1_SRR14252354
-3.55773	3.21259		ATGACCACACTGCACG-1_SRR14252354
-0.773074	4.38564		ATGACCACAGCCTTCT-1_SRR14252354
-1.21301	5.25805		ATGACCAGTTCAAAGA-1_SRR14252354
-2.75014	-0.235352		ATGAGGGCAATCGCGC-1_SRR14252354
-0.259002	0.883167		ATGAGTCAGTCTGCGC-1_SRR14252354
-1.23693	0.225492		ATGAGTCCACAACATC-1_SRR14252354
-1.6591	5.54378		ATGAGTCTCATTCACT-1_SRR14252354
-2.81444	1.95582		ATGATCGGTGAAGCTG-1_SRR14252354
-0.242435	1.78639		ATGCATGAGGATATGT-1_SRR14252354
-2.01911	2.75377		ATGGGAGCAGGATCTT-1_SRR14252354
-2.45537	2.44575		ATGGGTTTCACAGAGG-1_SRR14252354
-2.88936	1.33052		ATGTCCCTCATCACAG-1_SRR14252354
-3.8548	2.34424		ATGTCTTGTTGCTTGA-1_SRR14252354
-2.70428	3.92374		ATGTCTTTCCTAGCCT-1_SRR14252354
-3.33997	2.71131		ATTACCTTCTAGCCTC-1_SRR14252354
-1.26603	5.30261		ATTATCCTCTACCACC-1_SRR14252354
-1.54874	1.96964		ATTCACTCATCATCTT-1_SRR14252354
-3.82119	2.87183		ATTCACTTCGACTCCT-1_SRR14252354
-4.11651	2.2516		ATTCCTAAGTGCCCGT-1_SRR14252354
-0.623422	0.945501		ATTCGTTCAGCAGTGA-1_SRR14252354
-1.39256	1.94023		ATTCGTTTCCTCTCTT-1_SRR14252354
-2.8133	3.92484		ATTCTTGCATGACTAC-1_SRR14252354
-1.7278	1.65727		ATTCTTGTCTTCACAT-1_SRR14252354
-1.56519	-0.341271		ATTTACCCATCACGGC-1_SRR14252354
-2.51085	1.29649		ATTTACCTCCCGTGAG-1_SRR14252354
-1.61726	-0.337389		ATTTACCTCGGCCCAA-1_SRR14252354
-1.53148	-0.160359		ATTTCACTCAACTGGT-1_SRR14252354
-3.2501	3.39549		ATTTCTGAGTGTTGTC-1_SRR14252354
-2.29285	4.5975		CAAAGAAGTCTTGAAC-1_SRR14252354
-1.47732	3.39211		CAACAACAGGCTTTCA-1_SRR14252354
-3.17731	2.7637		CAACAACAGGGATCGT-1_SRR14252354
-1.13806	3.44363		CAACAACGTTTGCCGG-1_SRR14252354
-2.68717	3.33053		CAACAGTAGCTTTGTG-1_SRR14252354
-0.550348	4.32085		CAACAGTAGGCTCTAT-1_SRR14252354
-4.03987	2.96789		CAACAGTGTTCTCTAT-1_SRR14252354
-1.73037	5.50194		CAACCTCGTAGAATAC-1_SRR14252354
-2.86296	3.74129		CAACGGCCAAATGAAC-1_SRR14252354
-1.10424	5.18649		CAACGGCCACTCCACT-1_SRR14252354
-1.72736	5.59196		CAACGGCTCTCGGCTT-1_SRR14252354
-2.34117	3.93685		CAAGACTGTCATTCCC-1_SRR14252354
-3.71244	3.57668		CAAGAGGCAGTGCGCT-1_SRR14252354
-1.4368	3.47951		CAAGCTAAGCTCTTCC-1_SRR14252354
-1.62801	1.18002		CAAGGGAGTAACCAGG-1_SRR14252354
-0.213307	1.25176		CAAGGGATCACACGAT-1_SRR14252354
-2.35606	2.35958		CAATACGAGCCTCTGG-1_SRR14252354
-0.369565	1.49328		CAATACGCAGGATTCT-1_SRR14252354
-1.73742	-0.496091		CAATCGACAGTCCGTG-1_SRR14252354
-1.78682	4.59408		CAATGACAGACAGCTG-1_SRR14252354
-2.6716	1.53722		CAATGACGTGAGCCAA-1_SRR14252354
-3.00037	-0.0897849		CAATTTCCAGCCGGTT-1_SRR14252354
-2.88674	0.547012		CACAACACAGTCAGTT-1_SRR14252354
-2.49517	2.0803		CACACAAGTGAGGATC-1_SRR14252354
-2.39098	4.78758		CACAGATAGAATCGTA-1_SRR14252354
-3.80636	2.65382		CACAGATAGACATGCG-1_SRR14252354
-2.10941	1.05324		CACAGATAGCCATATC-1_SRR14252354
-4.09854	3.45171		CACAGATTCCCGAGAC-1_SRR14252354
-3.53499	2.75108		CACAGATTCTACTGAG-1_SRR14252354
-1.64842	0.935413		CACATGACAGTTTCGA-1_SRR14252354
-3.93664	3.55088		CACATGAGTAAGGTCG-1_SRR14252354
-2.91057	1.43493		CACCAAAAGCATCAGG-1_SRR14252354
-3.7666	3.14647		CACCAAATCGTTCATT-1_SRR14252354
-2.67917	2.03168		CACCGTTCAAGGAGTC-1_SRR14252354
-2.37488	1.19931		CACCGTTCAGGACTAG-1_SRR14252354
-1.15092	3.54665		CACCGTTGTTGGGATG-1_SRR14252354
-2.3051	4.85878		CACGAATCACTCAAGT-1_SRR14252354
-2.17649	1.41611		CACGAATGTCTTGAGT-1_SRR14252354
-1.47341	5.17219		CACGGGTAGACTTAAG-1_SRR14252354
-3.05811	3.42764		CACGGGTAGGTTCAGG-1_SRR14252354
-2.87491	1.81037		CACGGGTCACCATATG-1_SRR14252354
-3.67159	3.05823		CACGTGGGTGACTGAG-1_SRR14252354
-2.73908	3.43818		CACGTTCAGTTCCATG-1_SRR14252354
-0.372561	1.39736		CACGTTCTCGAACACT-1_SRR14252354
-1.3163	5.23583		CACTGAACAACGATTC-1_SRR14252354
-0.710312	4.21097		CACTGTCGTATGCGTT-1_SRR14252354
-1.8099	5.52111		CAGATACGTGCCGGTT-1_SRR14252354
-4.1502	3.61618		CAGATCAAGACACACG-1_SRR14252354
-2.467	1.69779		CAGATCACAAGTGGCA-1_SRR14252354
-1.16932	1.26311		CAGATTGCAGGACGAT-1_SRR14252354
-2.92825	3.47044		CAGCAATCACATAACC-1_SRR14252354
-2.18242	0.928644		CAGCACGTCACGACTA-1_SRR14252354
-1.1858	4.42418		CAGCAGCGTATGGAGC-1_SRR14252354
-2.25028	2.55604		CAGCAGCTCCGCTGTT-1_SRR14252354
-0.366205	1.6171		CAGCCAGCAAGACGAC-1_SRR14252354
-1.24469	1.27593		CAGCCAGTCCTCAGAA-1_SRR14252354
-3.19254	2.97213		CAGCGTGAGGACCCAA-1_SRR14252354
-1.82134	1.09944		CAGGCCACATCGCTGG-1_SRR14252354
-2.93511	2.90995		CAGGTATAGAGGGTGG-1_SRR14252354
-3.629	2.86895		CAGGTATCAACCGCCA-1_SRR14252354
-2.7188	0.854669		CAGGTATCACAAAGTA-1_SRR14252354
-2.9434	0.24353		CAGGTATTCACTTATC-1_SRR14252354
-1.5491	3.49892		CAGTGCGCACGTACTA-1_SRR14252354
-3.70651	2.50203		CAGTGCGGTACTCGTA-1_SRR14252354
-2.40021	1.97427		CAGTTAGTCTTTCCGG-1_SRR14252354
-0.814677	3.66659		CAGTTCCGTTTGGGAG-1_SRR14252354
-2.50112	1.92602		CATACAGCAAGGCAAC-1_SRR14252354
-2.42686	3.8063		CATACAGGTCCGGACT-1_SRR14252354
-1.64311	1.04608		CATACCCGTCTTCTAT-1_SRR14252354
-3.59486	2.0189		CATACTTGTTTACCTT-1_SRR14252354
-2.52727	1.71192		CATACTTTCCCTGGTT-1_SRR14252354
-2.4266	1.96054		CATAGACAGTATTCCG-1_SRR14252354
-0.833579	3.91583		CATAGACGTGAGTGAC-1_SRR14252354
-0.837499	4.25534		CATAGACTCCGATCGG-1_SRR14252354
-2.68523	1.08949		CATCAAGGTATCATGC-1_SRR14252354
-0.118186	1.43836		CATCCACTCGGTTGTA-1_SRR14252354
-2.90737	2.15838		CATCCGTGTACGTGAG-1_SRR14252354
-3.95731	2.81344		CATCGTCAGATGGCAC-1_SRR14252354
-1.03001	4.4342		CATGAGTAGTGCTACT-1_SRR14252354
-2.06717	2.30659		CATGAGTCACTACTTT-1_SRR14252354
-3.83748	2.5382		CATGCAAAGGTAAAGG-1_SRR14252354
-2.70529	1.80867		CATGCCTGTTCAGCTA-1_SRR14252354
-1.38571	1.93348		CATGCGGTCAGTCTTT-1_SRR14252354
-1.46003	1.14077		CATGCTCAGTAAGCAT-1_SRR14252354
-0.0309729	1.64291		CATGCTCCATTCGGGC-1_SRR14252354
-1.5114	5.39034		CATGCTCGTGGTCAAG-1_SRR14252354
-2.062	5.05971		CATGGATAGCGAGTCA-1_SRR14252354
-3.0584	0.0801563		CATGGATGTGGCACTC-1_SRR14252354
-4.03466	3.58285		CATGGTACACTATGTG-1_SRR14252354
-2.2778	5.02772		CATTCATTCGACGCGT-1_SRR14252354
-2.96538	2.59558		CATTCCGAGTGATCGG-1_SRR14252354
-2.89624	1.61456		CATTCCGGTGGAACAC-1_SRR14252354
-2.58316	2.34292		CATTCTAGTTCGGACC-1_SRR14252354
-0.751437	0.797782		CATTGAGTCGTTAGTG-1_SRR14252354
-3.00802	3.3979		CATTGCCCACTACGGC-1_SRR14252354
-3.8043	3.62972		CATTGTTAGACCAAGC-1_SRR14252354
-0.79642	4.33728		CATTGTTCAGACAAGC-1_SRR14252354
-2.1401	1.02633		CATTGTTTCTCACCCA-1_SRR14252354
-1.19085	3.69658		CATTTCACATAATCGC-1_SRR14252354
-2.41255	4.61638		CCAAGCGAGGTTCCGC-1_SRR14252354
-1.99701	1.52773		CCAAGCGGTCGTTCAA-1_SRR14252354
-2.41283	1.65892		CCAATGACAATCGCCG-1_SRR14252354
-2.08473	2.72728		CCAATGAGTTCCAGGC-1_SRR14252354
-0.911663	0.464808		CCAATGATCCCTCTTT-1_SRR14252354
-3.04432	2.59743		CCAATGATCCTCAGGG-1_SRR14252354
-3.14315	4.19606		CCAATTTCACACACTA-1_SRR14252354
-2.32528	2.5325		CCAATTTCATACAGCT-1_SRR14252354
-4.02702	3.49655		CCACAAAAGTACGTCT-1_SRR14252354
-1.34499	3.28959		CCACAAACATTGACTG-1_SRR14252354
-2.8233	2.43064		CCACACTAGCCGAATG-1_SRR14252354
-2.55315	2.29767		CCACACTCAAGTGGCA-1_SRR14252354
-4.03751	3.35514		CCACCATCAGTCGAGA-1_SRR14252354
-2.74861	2.70783		CCACGAGAGCTGAGTG-1_SRR14252354
-2.08265	1.82089		CCACGAGAGTCTTCGA-1_SRR14252354
-2.20121	0.588981		CCACGTTCAAAGGAGA-1_SRR14252354
-2.78207	3.54832		CCACGTTTCGAGAGAC-1_SRR14252354
-0.54691	4.25586		CCCAACTTCGTACACA-1_SRR14252354
-1.18433	5.33205		CCCATTGGTGAGTTTC-1_SRR14252354
-0.683902	3.6261		CCCGGAAAGAAACTAC-1_SRR14252354
-2.02286	2.15274		CCCGGAACATACGCAT-1_SRR14252354
-1.76228	0.895933		CCCTAACGTAAGTCAA-1_SRR14252354
-2.92852	0.587278		CCCTAACTCCGCACTT-1_SRR14252354
-3.04518	0.127889		CCCTCTCGTGGCAACA-1_SRR14252354
-0.90295	3.9725		CCCTTAGTCGATACTG-1_SRR14252354
-3.2845	2.84915		CCGAACGTCAAGGCTT-1_SRR14252354
-2.75745	1.12495		CCGAACGTCAGTGATC-1_SRR14252354
-4.20566	3.43311		CCGATCTGTCACCGCA-1_SRR14252354
-2.59059	3.47802		CCGCAAGAGGATTCCT-1_SRR14252354
-3.2435	1.56141		CCGCAAGGTAGCTTTG-1_SRR14252354
-2.5086	2.12206		CCGGACATCCAGTGTA-1_SRR14252354
-1.38349	1.94437		CCGGGTAGTGATATAG-1_SRR14252354
-2.59093	1.34937		CCGGGTAGTTGGGTTT-1_SRR14252354
-0.233015	0.771007		CCGGGTATCCGCACTT-1_SRR14252354
-2.56313	4.71327		CCGGGTATCGGTGCAC-1_SRR14252354
-1.70073	0.571859		CCGGTAGCAAATTAGG-1_SRR14252354
-3.06224	0.0446963		CCGGTGAAGATGGGCT-1_SRR14252354
-2.37853	0.589217		CCGGTGACATCCTATT-1_SRR14252354
-1.70669	0.961027		CCGTAGGAGACTACGG-1_SRR14252354
-3.71642	3.57741		CCGTAGGAGCTTGTTG-1_SRR14252354
-1.75668	5.63795		CCGTAGGAGTGAGGTC-1_SRR14252354
-1.82877	5.28441		CCGTAGGCACCCTAAA-1_SRR14252354
-3.1309	0.2197		CCGTTCAAGGGCAGAG-1_SRR14252354
-3.01826	-0.119101		CCGTTCAAGTGCTCAT-1_SRR14252354
-2.76177	2.19071		CCGTTCAGTATACGGG-1_SRR14252354
-0.783173	4.41868		CCGTTCAGTTAGAGAT-1_SRR14252354
-2.15114	3.83722		CCTAACCCATAATCCG-1_SRR14252354
-2.48713	0.862687		CCTAACCCATACTGTG-1_SRR14252354
-3.07236	3.19049		CCTAACCGTACGATTC-1_SRR14252354
-2.58465	4.70089		CCTAAGATCGTCTAAG-1_SRR14252354
-3.06216	2.81399		CCTATCGGTGATTCTG-1_SRR14252354
-3.09687	1.59297		CCTCAACAGGCGCTTC-1_SRR14252354
-0.740532	3.82279		CCTCAACTCCTTGAAG-1_SRR14252354
-3.89298	3.08313		CCTCAGTCAAACAGGC-1_SRR14252354
-1.1597	3.52307		CCTCCAAGTCTCCTGT-1_SRR14252354
-1.47718	5.27986		CCTCCTCAGTCACTCA-1_SRR14252354
-3.64035	3.45542		CCTCCTCCACTATCGA-1_SRR14252354
-1.96224	2.57026		CCTCTCCAGTATGGCG-1_SRR14252354
-4.04385	3.20264		CCTGCATAGCTCCATA-1_SRR14252354
-2.34634	3.07825		CCTGTTGAGAACTCCT-1_SRR14252354
-1.85765	0.70875		CCTGTTGAGCAAGTCG-1_SRR14252354
-1.63488	1.20262		CCTGTTGTCTGGACTA-1_SRR14252354
-1.76642	4.89831		CCTTGTGAGGCATGGT-1_SRR14252354
-3.78869	2.49539		CCTTGTGAGGCTCAAG-1_SRR14252354
-1.03349	3.64845		CCTTTGGAGCAGGGAG-1_SRR14252354
-0.902503	3.84795		CCTTTGGGTATCTCGA-1_SRR14252354
-1.31201	1.23079		CGAAGTTGTTACGGAG-1_SRR14252354
-1.39253	4.2793		CGAATTGTCCAGCTCT-1_SRR14252354
-2.0486	0.884923		CGACAGCCATGACACT-1_SRR14252354
-2.56221	2.26973		CGAGGAAGTGAGTTTC-1_SRR14252354
-2.51547	3.88665		CGAGGAAGTTGAGTCT-1_SRR14252354
-2.8675	0.168516		CGAGGCTAGGACCCAA-1_SRR14252354
-0.986225	4.4502		CGAGGCTTCATAAGGA-1_SRR14252354
-0.707826	4.09432		CGAGGCTTCGCTCATC-1_SRR14252354
-2.39737	3.85026		CGAGTTATCGGACGTC-1_SRR14252354
-3.42578	3.17889		CGAGTTATCTGGGCAC-1_SRR14252354
-2.84921	3.88177		CGATCGGCAGGAGGTT-1_SRR14252354
-0.0292015	1.31917		CGATCGGGTGGTTTAC-1_SRR14252354
-2.79798	3.82253		CGATGCGAGCTCATAC-1_SRR14252354
-2.44411	1.57779		CGCAGGTGTCGCGGTT-1_SRR14252354
-0.0439675	1.6773		CGCATAACAATTCTCT-1_SRR14252354
-1.38935	0.439153		CGCATAATCATCACCC-1_SRR14252354
-0.642001	3.77238		CGCATGGTCCTGTTGC-1_SRR14252354
-1.32091	4.25405		CGCCAGACATTGAGCT-1_SRR14252354
-4.0462	3.18269		CGCCAGAGTCCGGCAT-1_SRR14252354
-1.66571	1.11435		CGCCAGATCCGTGTAA-1_SRR14252354
-3.2785	3.08602		CGCGTGATCCCTCGTA-1_SRR14252354
-2.58397	3.72933		CGCGTGATCGGTGTAT-1_SRR14252354
-3.48965	2.99592		CGGAACCAGGAAAGAC-1_SRR14252354
-0.983197	0.964223		CGGAATTGTGCGCTCA-1_SRR14252354
-0.132162	3.35057		CGGAATTGTGTCGCTG-1_SRR14252354
-0.959436	3.57658		CGGAGAACAGGGAGAG-1_SRR14252354
-3.89993	3.41441		CGGAGAACATGGAAGC-1_SRR14252354
-1.0946	0.951355		CGGAGAAGTTCTCACC-1_SRR14252354
-0.573256	1.84346		CGGAGAATCGGCCTTT-1_SRR14252354
-1.92389	1.19245		CGGCAGTCATTCTCTA-1_SRR14252354
-1.28221	0.00958154		CGGGCATAGATTGACA-1_SRR14252354
-1.4228	-0.0683268		CGGGTCAGTCGGCCTA-1_SRR14252354
-2.37114	1.6445		CGGGTGTAGCTCTTCC-1_SRR14252354
-0.811419	4.25437		CGGTCAGAGAGTATAC-1_SRR14252354
-3.86683	2.31937		CGGTCAGAGTTGCCTA-1_SRR14252354
-2.62034	0.156481		CGTAAGTAGGGTACAC-1_SRR14252354
-3.89304	2.82949		CGTAATGAGACCAACG-1_SRR14252354
-3.09678	2.68646		CGTAGTAAGGTCATCT-1_SRR14252354
-2.51494	4.77955		CGTAGTACAAAGACTA-1_SRR14252354
-1.53569	4.94666		CGTAGTACAAGTGGTG-1_SRR14252354
-1.66376	0.214179		CGTAGTACACGCGGTT-1_SRR14252354
-0.213823	1.31675		CGTCCATCACAGAGCA-1_SRR14252354
-1.40166	-0.0598518		CGTCCATCACTAGGTT-1_SRR14252354
-1.66504	0.204574		CGTGAATAGGGTACGT-1_SRR14252354
-2.34857	1.97161		CGTGATAGTCGTCGGT-1_SRR14252354
-2.91959	2.76244		CGTGTCTAGTCCCGGT-1_SRR14252354
-3.16895	2.99648		CGTTAGACATGGAGAC-1_SRR14252354
-0.659449	4.2195		CGTTAGAGTCCAACGC-1_SRR14252354
-3.06304	0.919059		CGTTCTGAGATGTTAG-1_SRR14252354
-2.96875	1.55561		CGTTGGGAGTATAACG-1_SRR14252354
-2.85085	0.681225		CTAACCCAGAGTTGAT-1_SRR14252354
-3.70778	3.34029		CTAACTTAGGTAGTAT-1_SRR14252354
-1.30157	3.50333		CTAAGTGCAGATTAAG-1_SRR14252354
-0.991254	0.625424		CTACAGAGTCTTACTT-1_SRR14252354
-1.00578	1.25294		CTACAGATCAACCTTT-1_SRR14252354
-3.40797	3.79698		CTACAGATCAATCTCT-1_SRR14252354
-0.300381	1.93398		CTACAGATCCTACCAC-1_SRR14252354
0.126902	0.0265265		CTACATTCATCGATAC-1_SRR14252354
-2.88405	2.57709		CTACCCAGTCGTTTCC-1_SRR14252354
-2.17414	1.8848		CTACCCAGTGACTAAA-1_SRR14252354
-2.48643	0.480406		CTACCCATCTAGTGTG-1_SRR14252354
-1.88967	1.10817		CTACCCATCTTCCGTG-1_SRR14252354
-1.33056	1.70911		CTACCTGAGATTCGAA-1_SRR14252354
-1.17758	3.98783		CTACCTGCACCCATAA-1_SRR14252354
-1.51104	5.38917		CTACGGGGTAATTAGG-1_SRR14252354
-2.83251	0.241946		CTACTATGTATCTTCT-1_SRR14252354
-2.16088	2.44203		CTAGACAAGAGTGACC-1_SRR14252354
-3.66787	2.4838		CTAGACACACGCTGTG-1_SRR14252354
-1.08676	3.48242		CTATCCGCAAGGCCTC-1_SRR14252354
-2.38981	1.6806		CTATCCGGTCGAACGA-1_SRR14252354
-1.57411	5.48356		CTATCCGGTTCTCTCG-1_SRR14252354
-2.58847	3.8684		CTATCTATCAATGTCG-1_SRR14252354
-1.92414	3.85533		CTCAACCCAAATGAAC-1_SRR14252354
-1.51584	3.48064		CTCAAGACACGTCATA-1_SRR14252354
-4.1339	2.52498		CTCACTGGTTATGACC-1_SRR14252354
-1.76547	5.64298		CTCAGTCGTACTAACC-1_SRR14252354
-1.94325	0.706702		CTCAGTCGTCAGGTGA-1_SRR14252354
-3.00681	0.315187		CTCAGTCGTCTAATCG-1_SRR14252354
-1.13757	3.63358		CTCATCGAGGGTTAAT-1_SRR14252354
-2.12806	1.25785		CTCATGCAGGTGCTTT-1_SRR14252354
-3.92426	3.60368		CTCATGCCACGGTGAA-1_SRR14252354
-2.52574	4.76644		CTCATTACAAGCGATG-1_SRR14252354
-1.70767	5.65016		CTCATTATCTCCTACG-1_SRR14252354
-3.89234	2.2034		CTCCAACGTAATCAAG-1_SRR14252354
-2.82847	3.50291		CTCCATGAGTGGAATT-1_SRR14252354
-4.11008	2.55797		CTCCCAAAGTTGCTGT-1_SRR14252354
-1.70363	4.47695		CTCCCAAGTGAATATG-1_SRR14252354
-2.72382	2.66139		CTCCCTCCACCCTGAG-1_SRR14252354
-2.23902	2.55134		CTCCCTCGTCTCCCTA-1_SRR14252354
-2.22676	0.553168		CTCCGATCAGAGTTCT-1_SRR14252354
-2.65185	1.42845		CTCCGATGTCACATTG-1_SRR14252354
-3.97239	3.50931		CTCCGATGTCACCGAC-1_SRR14252354
-2.08589	1.79784		CTCCGATGTTACAGCT-1_SRR14252354
-3.67049	3.21579		CTCCGATGTTCAAAGA-1_SRR14252354
-2.58475	3.88227		CTCCTTTGTCGCTCGA-1_SRR14252354
-2.31485	4.74914		CTCGAGGGTCTGATCA-1_SRR14252354
-1.22955	3.60726		CTCGAGGTCGCTCATC-1_SRR14252354
-1.13162	3.49942		CTCTCAGTCGTCGACG-1_SRR14252354
-1.77039	1.12785		CTCTCGAGTGCACAAG-1_SRR14252354
-3.86275	2.8054		CTCTCGATCGCCGAAC-1_SRR14252354
-1.06953	3.70949		CTCTCGATCTGGCCTT-1_SRR14252354
-1.3228	3.64072		CTCTGGTAGAACAGGA-1_SRR14252354
-0.69588	4.5818		CTCTGGTAGCGAGTAC-1_SRR14252354
-3.92909	3.11534		CTCTGGTAGGATATAC-1_SRR14252354
-2.28881	0.442378		CTCTGGTGTGTATCCA-1_SRR14252354
-3.34386	2.76496		CTCTGGTTCAATCAGC-1_SRR14252354
-2.44849	1.95559		CTCTGGTTCGCTGTTC-1_SRR14252354
-4.04064	3.61639		CTGAATGAGCATGATA-1_SRR14252354
-2.61502	2.13436		CTGAATGAGTCTGTAC-1_SRR14252354
-1.33285	1.89746		CTGAGCGAGGCCACTC-1_SRR14252354
-1.93211	1.44757		CTGAGGCGTACCAGAG-1_SRR14252354
-2.46511	2.9101		CTGATCCAGGTTGGAC-1_SRR14252354
-0.816615	3.68154		CTGATCCTCATTTCGT-1_SRR14252354
-2.77074	0.278904		CTGCAGGTCCACGAAT-1_SRR14252354
-3.48436	2.43054		CTGCAGGTCCGCAACG-1_SRR14252354
-3.07243	0.115332		CTGCATCAGCACTCTA-1_SRR14252354
-0.321893	1.28733		CTGCCATGTCCGTTTC-1_SRR14252354
-2.97193	3.84458		CTGCCATTCATCCTAT-1_SRR14252354
-1.54594	5.27618		CTGCCTAGTACGATGG-1_SRR14252354
-3.03002	3.70729		CTGCCTAGTTTACCAG-1_SRR14252354
-0.0936683	1.35106		CTGCGAGTCACCTTGC-1_SRR14252354
-2.06995	4.23101		CTGGACGCAATTGAAG-1_SRR14252354
-1.90963	3.07013		CTGGACGCATTCAGGT-1_SRR14252354
-3.86995	3.56269		CTGGCAGGTGTTTACG-1_SRR14252354
-3.42349	3.16108		CTGGCAGGTTGGGACA-1_SRR14252354
-1.13714	2.09281		CTGGTCTCAATGAACA-1_SRR14252354
-0.311442	1.82671		CTGGTCTTCGTTATCT-1_SRR14252354
-0.95577	3.67216		CTGTACCAGTCTGCAT-1_SRR14252354
-3.45869	3.74167		CTGTACCTCTGGCCTT-1_SRR14252354
-3.84922	3.10399		CTGTAGAAGCTGCGAA-1_SRR14252354
-1.37091	5.36776		CTGTATTCAGAGATTA-1_SRR14252354
-2.75057	0.799221		CTGTATTGTACCGGCT-1_SRR14252354
-1.67861	-0.308814		CTGTATTGTGGCATCC-1_SRR14252354
-1.67497	1.7907		CTGTGGGTCAGAGCGA-1_SRR14252354
-2.55358	4.91421		CTTACCGGTGGTCTTA-1_SRR14252354
-1.92439	5.51334		CTTAGGAAGTGCAAAT-1_SRR14252354
-0.151765	1.45862		CTTAGGAGTAGAGTTA-1_SRR14252354
-2.41325	-0.214153		CTTCCGAGTACCAATC-1_SRR14252354
-1.61863	5.47189		CTTCCGAGTAGGTAGC-1_SRR14252354
-1.71798	5.58975		CTTCCGAGTCACCTTC-1_SRR14252354
-1.99893	2.23896		CTTCCGAGTCTTTATC-1_SRR14252354
-2.88526	1.47498		CTTCCGATCCCGAGAC-1_SRR14252354
-2.8827	3.44894		CTTCCTTGTACAGCGA-1_SRR14252354
-2.56511	4.91078		CTTCCTTGTCAATGGG-1_SRR14252354
-2.74825	0.424331		CTTCCTTTCAAGGAGC-1_SRR14252354
-1.94031	1.33852		CTTCTCTAGTCAGAGC-1_SRR14252354
-2.67414	1.44509		CTTCTCTTCTTACCAT-1_SRR14252354
-0.712462	3.69173		CTTGAGAAGGGTCACA-1_SRR14252354
-1.35037	5.30828		CTTGAGATCATTCGGA-1_SRR14252354
-2.60497	2.66113		CTTTCAAAGCTTCTAG-1_SRR14252354
-2.58531	1.49142		GAAACCTAGAGAGCGG-1_SRR14252354
-2.8969	-0.135215		GAAACCTGTTCCTAAG-1_SRR14252354
-1.24811	4.13047		GAAATGAGTCAAGCCC-1_SRR14252354
-2.32889	-0.252613		GAAATGATCCATCTAT-1_SRR14252354
-1.08523	3.58985		GAACACTCAATAGTGA-1_SRR14252354
-2.0088	2.48538		GAACGTTAGAACCGCA-1_SRR14252354
-2.7593	1.87134		GAACGTTAGCTGAAGC-1_SRR14252354
-3.08481	2.8266		GAACGTTGTCTGTAAC-1_SRR14252354
-1.06196	3.56192		GAACTGTAGCCTGTCG-1_SRR14252354
-3.67954	3.07864		GAACTGTAGCTGTTCA-1_SRR14252354
-1.37358	4.25644		GAACTGTCAAAGGGCT-1_SRR14252354
-2.49147	4.8572		GAACTGTGTTTACTTC-1_SRR14252354
-2.26989	1.91737		GAAGCCCGTTCAAACC-1_SRR14252354
-2.46748	1.80858		GAAGGGTAGAGTCGAC-1_SRR14252354
-0.734745	4.55967		GAAGGGTAGATTAGAC-1_SRR14252354
-3.77055	3.56567		GAAGGGTAGGAGGGTG-1_SRR14252354
-2.53393	1.44418		GAAGGGTAGTCTAGAA-1_SRR14252354
-3.83854	2.87848		GAAGGGTCAAGGCGTA-1_SRR14252354
-2.48258	1.80725		GAAGGGTTCTAGAGCT-1_SRR14252354
-2.9167	2.907		GAAGTAAAGGATTTAG-1_SRR14252354
-1.34307	4.31185		GAAGTAACAGGACTAG-1_SRR14252354
-0.344656	1.08228		GAATCACTCTCGTCAC-1_SRR14252354
-1.1506	0.586599		GACACGCCAAGAATAC-1_SRR14252354
-3.52139	3.296		GACAGCCTCCGTAATG-1_SRR14252354
-2.55581	2.25736		GACATCAAGACTAAGT-1_SRR14252354
-3.30379	3.8523		GACATCATCCTGTTAT-1_SRR14252354
-1.78223	3.13278		GACCAATCAACCCGCA-1_SRR14252354
-0.956941	4.2535		GACCAATCACAAAGCG-1_SRR14252354
-1.06361	3.47028		GACCCAGAGACATGCG-1_SRR14252354
-3.32165	4.0894		GACCCAGGTGCGGCTT-1_SRR14252354
-2.68711	4.53566		GACCGTGAGCCATATC-1_SRR14252354
-3.8914	3.23813		GACCGTGTCCGCTTAC-1_SRR14252354
-2.58379	4.93094		GACCGTGTCCGTATGA-1_SRR14252354
-0.878484	-0.867563		GACCGTGTCTGCGGGT-1_SRR14252354
-2.38865	2.83425		GACCTTCGTCATCCCT-1_SRR14252354
-2.90969	-0.203151		GACGCTGAGAGGGCGA-1_SRR14252354
-1.61645	1.07239		GACGTTAAGCCAGACA-1_SRR14252354
-0.422294	1.75147		GACGTTACACCGCTAG-1_SRR14252354
-1.73452	1.19786		GACTATGTCAAGCCGC-1_SRR14252354
-2.60342	4.58227		GACTATGTCCCAATAG-1_SRR14252354
-3.32433	3.22266		GACTCAATCGAATCCA-1_SRR14252354
-3.35701	3.6261		GACTGATAGGAACGTC-1_SRR14252354
-2.54364	2.99376		GACTGATAGTGCACCC-1_SRR14252354
-3.48733	2.16149		GACTGATCATCATGAC-1_SRR14252354
-2.55071	1.97429		GACTGATCATTGTAGC-1_SRR14252354
-1.56567	1.01935		GACTGATGTAGGATAT-1_SRR14252354
-1.03232	0.773254		GACTGATGTCCCGCAA-1_SRR14252354
-3.73544	3.5177		GACTTCCAGAACCCGA-1_SRR14252354
-2.67088	1.42481		GACTTCCGTAGATGTA-1_SRR14252354
-2.60021	2.02172		GAGACCCCAGCACAGA-1_SRR14252354
-1.34624	1.48653		GAGAGGTTCGAAACAA-1_SRR14252354
-2.24602	1.05384		GAGCCTGGTCAAGTTC-1_SRR14252354
-1.83498	5.45948		GAGCCTGGTTCGAGCC-1_SRR14252354
-3.99441	2.23402		GAGCCTGGTTCGTTCC-1_SRR14252354
-1.2088	3.53145		GAGCTGCGTCTAACTG-1_SRR14252354
-1.31754	3.40752		GAGCTGCGTTACACTG-1_SRR14252354
-3.58816	3.42828		GAGCTGCTCTGGTGGC-1_SRR14252354
-2.29392	0.802445		GAGGCAAGTGGAAGTC-1_SRR14252354
-3.84841	3.58319		GAGGGTACACCGCTGA-1_SRR14252354
-3.34381	3.23118		GAGTCATAGGTGCTAG-1_SRR14252354
-0.953418	4.4853		GAGTCATTCAATCTCT-1_SRR14252354
-3.13375	0.219524		GAGTCTAGTAACCCTA-1_SRR14252354
-2.21631	1.95261		GAGTTACAGTATGGAT-1_SRR14252354
-2.73152	1.66823		GAGTTGTGTTGCATAC-1_SRR14252354
-3.78157	2.28086		GATAGCTAGTATGACA-1_SRR14252354
-1.63737	1.17376		GATCAGTGTTCTCCCA-1_SRR14252354
-1.56163	5.33342		GATCATGAGCATACTC-1_SRR14252354
-2.94913	1.82413		GATCATGCAGACGCTC-1_SRR14252354
-1.30272	1.33222		GATCCCTAGCGCAATG-1_SRR14252354
-3.34761	2.00235		GATGACTCACATCCCT-1_SRR14252354
-3.69622	2.59819		GATGACTGTTTACTGG-1_SRR14252354
-0.495999	4.23821		GATGAGGCACTACTTT-1_SRR14252354
-0.870971	4.64282		GATGCTACACCGGTCA-1_SRR14252354
-2.91294	0.958222		GATGCTAGTGGATCAG-1_SRR14252354
-2.74196	0.189276		GATGGAGGTGCCAAGA-1_SRR14252354
-1.50137	3.36294		GATGTTGTCAGTCAGT-1_SRR14252354
-0.132491	1.43651		GATTCTTGTCTTCATT-1_SRR14252354
-4.23171	3.59651		GATTGGTTCTAGACCA-1_SRR14252354
-2.53735	4.79812		GATTTCTGTAACTTCG-1_SRR14252354
-2.48041	4.87341		GATTTCTGTCGGAACA-1_SRR14252354
-2.82758	3.87402		GATTTCTTCGAAGCAG-1_SRR14252354
-1.47662	5.29798		GCAACATGTCGTCAGC-1_SRR14252354
-1.03928	1.06319		GCAACCGAGTCCGTCG-1_SRR14252354
-1.6563	3.6323		GCAACCGTCCAAGCCG-1_SRR14252354
-2.94818	1.5532		GCAACCGTCGTAACCA-1_SRR14252354
-1.31575	5.24901		GCACATAAGACGCCAA-1_SRR14252354
-4.25349	3.63825		GCACATATCATAGAGA-1_SRR14252354
-3.64232	3.37918		GCACGTGGTAGTGATA-1_SRR14252354
-1.78031	1.10217		GCACGTGGTCGAGTTT-1_SRR14252354
-3.68526	3.51151		GCACGTGTCGGCTGAC-1_SRR14252354
-3.41979	3.29328		GCACTAAAGGGTGAAA-1_SRR14252354
-2.15618	1.12078		GCAGCCAAGGGAGTTC-1_SRR14252354
-3.42193	3.11262		GCAGCCACAGGAATAT-1_SRR14252354
0.243603	1.15309		GCATCGGAGCGATTCT-1_SRR14252354
-2.81517	1.21169		GCATCGGCAGCATACT-1_SRR14252354
-3.77206	3.57654		GCATCTCAGGCTTAGG-1_SRR14252354
-2.70534	3.49769		GCATGATAGCGCTGCT-1_SRR14252354
-3.79574	2.88351		GCATGATTCGCTGACG-1_SRR14252354
-0.852744	4.48416		GCATTAGCATAACAGA-1_SRR14252354
-3.46317	3.95197		GCCAACGGTCACTCGG-1_SRR14252354
-0.152245	1.18098		GCCAGGTCAGTTAGGG-1_SRR14252354
-1.75667	5.53667		GCCATTCGTCTACAGT-1_SRR14252354
-2.92684	1.65341		GCCCAGAGTTCTAAGC-1_SRR14252354
-1.04911	4.34821		GCCCAGATCGCGTTTC-1_SRR14252354
-1.8808	5.44245		GCCGTGAGTTGCATCA-1_SRR14252354
-1.81123	5.66571		GCCGTGATCGTTCGCT-1_SRR14252354
-2.31751	1.88433		GCGAGAACAGATACCT-1_SRR14252354
-2.34568	0.477908		GCGAGAATCATCCCGT-1_SRR14252354
-2.63014	1.12165		GCGAGAATCCTAGCGG-1_SRR14252354
-0.136564	1.36876		GCGATCGCACGGAAGT-1_SRR14252354
-0.862951	3.46158		GCGATCGTCTGAGTCA-1_SRR14252354
-1.41339	0.104685		GCGGATCGTCAAAGTA-1_SRR14252354
-0.923406	1.25073		GCGGATCGTGTAACGG-1_SRR14252354
-0.302274	1.2751		GCGTGCAAGATGAAGG-1_SRR14252354
-1.23135	5.24991		GCTACCTCACTACCGG-1_SRR14252354
-1.9214	3.32026		GCTGAATCACTCTCGT-1_SRR14252354
-0.21756	1.77814		GCTGAATTCCTGTTAT-1_SRR14252354
-0.861171	4.51329		GCTGAATTCGTAGCCG-1_SRR14252354
-2.35165	0.78505		GCTGGGTCAAATCAAG-1_SRR14252354
-3.31689	2.77409		GCTTCACAGCTGTTAC-1_SRR14252354
-3.05658	0.219707		GCTTCACTCGAACTCA-1_SRR14252354
-2.70382	1.55167		GCTTGGGCACGGCGTT-1_SRR14252354
-3.68171	3.65741		GCTTGGGGTTATAGAG-1_SRR14252354
-1.33797	5.19384		GCTTGGGTCTGCCTGT-1_SRR14252354
-1.95955	1.35601		GGAGAACGTTGCAAGG-1_SRR14252354
-1.30473	0.521089		GGAGATGAGGTCGTAG-1_SRR14252354
-2.84814	1.31437		GGAGCAACATCGCCTT-1_SRR14252354
-1.67704	3.20399		GGAGCAAGTCGCGGTT-1_SRR14252354
-1.76738	3.76228		GGAGGTAGTACACGCC-1_SRR14252354
-4.01734	3.59998		GGAGGTAGTCCTGTTC-1_SRR14252354
-2.17834	1.66617		GGAGGTATCATGGTAC-1_SRR14252354
-2.83533	0.989844		GGATGTTGTAGTGATA-1_SRR14252354
-3.77281	3.62641		GGCACGTGTAACAGTA-1_SRR14252354
-1.76258	0.376474		GGCACGTTCTACCTTA-1_SRR14252354
-2.2933	2.24274		GGCGTCACAGAGGACT-1_SRR14252354
-2.0449	1.8904		GGCTTGGAGACCTCAT-1_SRR14252354
-3.59638	3.90989		GGCTTGGCAGCCATTA-1_SRR14252354
-1.40261	3.42741		GGCTTGGTCGGCCTTT-1_SRR14252354
-2.93665	0.0921458		GGGAAGTCAAGCCATT-1_SRR14252354
-2.8684	3.79595		GGGACAAAGGGCGAAG-1_SRR14252354
-1.91635	5.39246		GGGACAATCAGAGCAG-1_SRR14252354
-3.01878	0.483785		GGGACCTCAGACAAGC-1_SRR14252354
-2.69775	2.26514		GGGACCTTCTTCCACG-1_SRR14252354
-1.37639	3.43618		GGGATCCAGTGCCAGA-1_SRR14252354
-0.605385	0.81017		GGGATCCGTAAGACCG-1_SRR14252354
-2.89181	2.71218		GGGATGAAGCCTGAGA-1_SRR14252354
-2.77011	4.2628		GGGATGAAGCTCACTA-1_SRR14252354
-3.66392	3.59077		GGGATGATCCAGCAAT-1_SRR14252354
-1.84845	3.19192		GGGCCATTCACTGAAC-1_SRR14252354
-3.58475	3.30726		GGGCGTTGTGGCTCTG-1_SRR14252354
-3.28528	3.4126		GGGCGTTTCGGTGTTA-1_SRR14252354
-0.146856	3.4986		GGGCTCAGTCCTACGG-1_SRR14252354
-4.13392	2.56866		GGGCTCAGTTGCGGAA-1_SRR14252354
-2.78064	1.26096		GGGTAGATCGGCAGTC-1_SRR14252354
-1.52337	-0.37505		GGGTCACCATACAGCT-1_SRR14252354
-4.07637	3.02845		GGGTGAACACAAGTGG-1_SRR14252354
-2.51052	1.8629		GGGTTATGTGGTCTAT-1_SRR14252354
-3.32117	2.93407		GGGTTATTCTACCAGA-1_SRR14252354
-2.98712	2.99163		GGGTTTATCCTCAGAA-1_SRR14252354
-2.53326	4.60436		GGTAATCCAACACTAC-1_SRR14252354
-1.7814	1.25395		GGTAATCCATCGGAGA-1_SRR14252354
-1.83956	5.55427		GGTAATCGTTGCCGCA-1_SRR14252354
-3.84058	3.24178		GGTCACGCAGCTGCCA-1_SRR14252354
-1.70131	5.44967		GGTCACGTCCAGCCTT-1_SRR14252354
-1.96718	0.217954		GGTCTGGCACTATGTG-1_SRR14252354
-1.15883	4.31461		GGTGAAGGTAGTCTTG-1_SRR14252354
-3.69547	3.53392		GGTGATTTCTGCGATA-1_SRR14252354
-2.96048	0.567216		GGTGTCGGTGGCGCTT-1_SRR14252354
-3.90236	2.61469		GGTGTTACACTTGGGC-1_SRR14252354
-2.9478	3.57677		GGTTAACTCGTTTACT-1_SRR14252354
-2.43316	1.93887		GGTTCTCTCGTCCTTG-1_SRR14252354
-0.359451	-0.296598		GGTTGTACATTGAAGA-1_SRR14252354
-2.81652	3.15415		GGTTGTATCTATCGTT-1_SRR14252354
-2.218	0.73599		GTAACCAAGGCGTTGA-1_SRR14252354
-2.05357	-0.263027		GTAACCACATGAGTAA-1_SRR14252354
-2.47853	-0.0693834		GTAAGTCGTCAGGTAG-1_SRR14252354
-1.73531	4.18197		GTAAGTCTCGTGTGGC-1_SRR14252354
-1.4742	0.566893		GTAATGCCACTAGGCC-1_SRR14252354
-2.75888	2.13806		GTAATGCTCGATTGAC-1_SRR14252354
-1.67187	1.94034		GTACAACCAGACATCT-1_SRR14252354
-1.71459	5.6417		GTACAACTCAGCTCTC-1_SRR14252354
-0.950137	4.01718		GTACAGTAGTGGATTA-1_SRR14252354
-3.01815	3.00707		GTACAGTGTCTGTGGC-1_SRR14252354
-1.54822	3.30179		GTACAGTTCCCGTAAA-1_SRR14252354
-0.796093	4.50478		GTAGAAATCATGCATG-1_SRR14252354
-3.56758	2.99634		GTAGAAATCGTGCACG-1_SRR14252354
-1.37386	5.27116		GTAGGAGTCATTGCCC-1_SRR14252354
-3.08999	1.43718		GTAGGTTTCATGCATG-1_SRR14252354
-2.12881	0.317925		GTAGTACGTTGTGTTG-1_SRR14252354
-2.2794	3.38745		GTAGTACTCGGTTAGT-1_SRR14252354
-3.10552	2.53625		GTATTGGGTCTGGTTA-1_SRR14252354
-1.4763	1.16262		GTCAAGTTCACCCTTG-1_SRR14252354
-0.734123	4.36252		GTCACGGTCGTCCTTG-1_SRR14252354
-0.998547	4.60786		GTCACTCAGGAATCGC-1_SRR14252354
-1.84551	-0.367685		GTCACTCCATGTCTAG-1_SRR14252354
-2.52828	1.2445		GTCAGCGGTCTGGTTA-1_SRR14252354
-2.8851	1.84345		GTCAGCGTCGATCCCT-1_SRR14252354
-2.30369	3.55162		GTCATCCAGTAGTCAA-1_SRR14252354
-3.00962	3.94395		GTCATCCAGTGCCAGA-1_SRR14252354
-3.71029	2.14458		GTCATCCGTTGGGTAG-1_SRR14252354
-1.30557	4.33224		GTCATGATCAGGGTAG-1_SRR14252354
-1.81957	1.36412		GTCATTTGTCCGGACT-1_SRR14252354
-1.20252	1.69316		GTCCCATAGATAGTCA-1_SRR14252354
-3.84716	3.3798		GTCCCATCATTAAGCC-1_SRR14252354
-0.710696	3.67466		GTCTACCAGACAAGCC-1_SRR14252354
-0.137465	0.369329		GTCTACCCAGCGTGAA-1_SRR14252354
-3.44501	3.41946		GTCTACCGTTGGATCT-1_SRR14252354
-1.79539	5.59204		GTCTAGACAAGAGATT-1_SRR14252354
-2.57059	2.01573		GTCTCACAGATTAGCA-1_SRR14252354
-1.765	5.55706		GTCTCACTCCTCTGCA-1_SRR14252354
-1.71539	5.15612		GTCTTTAGTTCTAACG-1_SRR14252354
-3.12985	2.99425		GTCTTTATCGTAGCCG-1_SRR14252354
-1.8204	5.53677		GTGACGCTCGTTCGCT-1_SRR14252354
-2.46377	3.71947		GTGAGGAAGCATCAAA-1_SRR14252354
-2.88826	4.09123		GTGAGGACAGCTGCCA-1_SRR14252354
-1.24334	1.35606		GTGCACGTCTATTCGT-1_SRR14252354
-1.25596	3.72875		GTGCAGCGTGCAGGAT-1_SRR14252354
-1.72648	5.39522		GTGCGTGAGCAATAGT-1_SRR14252354
-3.79631	3.40203		GTGCGTGCAGTCAGAG-1_SRR14252354
-1.06788	3.59436		GTGCTGGCACCTCAGG-1_SRR14252354
-0.666609	4.1003		GTGCTTCAGCTAATCC-1_SRR14252354
-1.19094	3.54222		GTGCTTCCACCGGCTA-1_SRR14252354
-2.60968	1.92529		GTGGAAGGTTGGCCGT-1_SRR14252354
-1.65112	0.0475836		GTGGAGATCGTGGGAA-1_SRR14252354
-0.959272	4.45967		GTGGCGTGTACGGGAT-1_SRR14252354
-3.00943	2.92177		GTGGGAATCAGCAGAG-1_SRR14252354
-1.82673	5.46746		GTGGTTAGTTTCACAG-1_SRR14252354
-3.49668	2.83504		GTGTAACCACGAGAAC-1_SRR14252354
-2.46812	4.83106		GTGTAACCATGTGGCC-1_SRR14252354
-2.53503	2.48336		GTGTAACGTCATAGTC-1_SRR14252354
-3.37521	2.56821		GTGTCCTCAGTACTAC-1_SRR14252354
-1.5208	5.52831		GTGTGATCAAACAGGC-1_SRR14252354
-1.7289	1.12288		GTGTGGCAGACTTGTC-1_SRR14252354
-3.81218	3.56588		GTGTGGCGTATGACAA-1_SRR14252354
-3.73717	2.35432		GTGTGGCGTCAAAGAT-1_SRR14252354
-4.06332	3.3845		GTGTGGCTCAAGATAG-1_SRR14252354
-3.91165	3.51072		GTGTTAGAGCCAAGCA-1_SRR14252354
-3.55153	2.80406		GTGTTAGGTCGCCTAG-1_SRR14252354
-1.34541	1.27431		GTTACCCAGGCGATAC-1_SRR14252354
-3.44853	2.98198		GTTACCCTCTCTCCGA-1_SRR14252354
-1.36548	5.31235		GTTACGACACACTGGC-1_SRR14252354
-1.60457	5.52068		GTTAGTGGTCGCATTA-1_SRR14252354
-0.919925	1.41523		GTTATGGTCGTCAGAT-1_SRR14252354
-1.45936	3.45853		GTTCGCTCAACGACTT-1_SRR14252354
-1.62937	5.44194		GTTCTATCAAATGCTC-1_SRR14252354
-0.996946	3.61438		GTTGAACCAGTAGAGC-1_SRR14252354
-0.725079	4.32567		GTTGAACCATGCGTGC-1_SRR14252354
-3.41114	2.63672		GTTGCGGCAACTTCTT-1_SRR14252354
-0.0849768	1.53894		GTTGCTCAGGAACATT-1_SRR14252354
-3.53501	3.73856		GTTGCTCAGTGGTTGG-1_SRR14252354
-1.55945	0.831187		GTTGCTCGTGCCTGCA-1_SRR14252354
-0.652879	4.42555		GTTGTAGAGACATCCT-1_SRR14252354
-2.84498	1.31358		GTTGTAGCAATTTCTC-1_SRR14252354
-3.50584	2.67254		GTTGTCCGTTGCAACT-1_SRR14252354
-2.3918	2.28128		GTTGTCCTCGAGCCTG-1_SRR14252354
-2.94411	0.128174		GTTGTGACAAGTGGTG-1_SRR14252354
-2.45637	0.311464		GTTTGGAAGTAAATGC-1_SRR14252354
-1.48234	3.44816		TAACACGTCGGCTGTG-1_SRR14252354
-3.66477	3.39848		TAACGACCACAAAGCG-1_SRR14252354
-0.874366	3.68695		TAAGCCACACTCAAGT-1_SRR14252354
-0.803622	4.20433		TAAGCCATCCGACGGT-1_SRR14252354
-2.55822	1.62607		TAATCTCGTCGTGTTA-1_SRR14252354
-2.56895	4.95514		TAATCTCTCCAAGCAT-1_SRR14252354
-1.82006	0.586229		TAATTCCCACCGTCTT-1_SRR14252354
-0.434235	3.68157		TAATTCCGTACGCTAT-1_SRR14252354
-3.89541	3.50867		TAATTCCTCCCTTTGG-1_SRR14252354
-3.89981	2.7167		TACAACGGTATCAAGA-1_SRR14252354
-3.7935	2.72614		TACACCCGTAGTCACT-1_SRR14252354
-3.48665	3.90998		TACACCCTCCTTTGAT-1_SRR14252354
-1.63163	-0.349216		TACAGGTCATTAAGCC-1_SRR14252354
-3.42367	3.30349		TACCGAACACACGGTC-1_SRR14252354
-3.66571	3.69424		TACCGAAGTTCCAGGC-1_SRR14252354
-3.85917	3.31612		TACCGGGCATGGTGGA-1_SRR14252354
-3.3931	1.44546		TACCGGGGTACAATAG-1_SRR14252354
-0.745952	3.81224		TACCTCGTCAAATGCC-1_SRR14252354
-1.43266	5.30664		TACCTGCTCATTACTC-1_SRR14252354
-2.19217	1.67471		TACGCTCAGACAGTCG-1_SRR14252354
-0.0933303	1.59463		TACGCTCAGGTACATA-1_SRR14252354
-0.80808	3.69898		TACGGGCTCGCCGAGT-1_SRR14252354
-2.25936	2.7056		TACGGGCTCGTTCAGA-1_SRR14252354
-2.02543	0.958526		TACGGTACACAACGAG-1_SRR14252354
-3.09876	3.45392		TACGGTACAGAGATTA-1_SRR14252354
-3.90749	3.7706		TACGGTATCGGTTCAA-1_SRR14252354
-4.02174	2.41266		TACTGCCCATTGAGCT-1_SRR14252354
-1.83251	-0.299545		TACTTACCAGGTCAGA-1_SRR14252354
-0.852523	3.82021		TACTTACTCTCTCTTC-1_SRR14252354
-1.07835	0.618849		TACTTCACAGACCAAG-1_SRR14252354
-1.99476	4.2335		TACTTGTAGAGAGAAC-1_SRR14252354
-1.51974	5.33309		TAGACTGAGTCCTGTA-1_SRR14252354
-1.28226	1.91248		TAGACTGCACCACTGG-1_SRR14252354
-1.49999	3.56478		TAGAGTCGTCTTACAG-1_SRR14252354
-1.70877	1.77804		TAGAGTCGTGGTAACG-1_SRR14252354
-2.33261	4.81225		TAGATCGAGAGGTGCT-1_SRR14252354
-1.6844	5.61942		TAGATCGCAGCTATTG-1_SRR14252354
-1.75125	5.44307		TAGCACAAGACCGCCT-1_SRR14252354
-2.94431	1.61774		TAGCACACATCGCCTT-1_SRR14252354
-3.77066	3.13734		TAGGAGGTCTCCGATC-1_SRR14252354
-2.98692	1.49871		TAGGTACCATCGTCCT-1_SRR14252354
-3.76445	3.3917		TAGGTACGTCATGCAT-1_SRR14252354
-4.09979	2.70353		TAGGTTGGTTCTATCT-1_SRR14252354
-3.14276	3.04468		TAGGTTGTCTCCTGCA-1_SRR14252354
-3.11435	0.199574		TAGTGCATCTTTGCAT-1_SRR14252354
-1.66553	1.26082		TATACCTAGTAAACGT-1_SRR14252354
-0.516892	0.958555		TATACCTCAAGGTCAG-1_SRR14252354
-0.591064	4.39058		TATATCCAGTAGTCCT-1_SRR14252354
-3.25172	3.72516		TATATCCGTGACTCGC-1_SRR14252354
-1.80652	5.68153		TATATCCTCTTCGGTC-1_SRR14252354
-2.67311	2.47234		TATCAGGAGACCCGCT-1_SRR14252354
-3.4682	2.08404		TATCAGGGTATCGTTG-1_SRR14252354
-1.02365	4.6886		TATCAGGGTTGCGGAA-1_SRR14252354
-2.84074	3.43402		TATCCTACACCGCTGA-1_SRR14252354
-1.21084	3.60626		TATCGCCAGGTAGTAT-1_SRR14252354
-1.38875	1.77237		TATTCCACATCTCATT-1_SRR14252354
-2.39043	1.50918		TATTCCATCGCAACAT-1_SRR14252354
-1.22479	-1.02991		TATTGCTCACACAGAG-1_SRR14252354
-0.606671	0.510095		TATTGCTGTACAGCGA-1_SRR14252354
-3.04349	3.6516		TATTGCTTCCATGATG-1_SRR14252354
-2.59925	2.55895		TATTTCGCAAATACGA-1_SRR14252354
-3.31519	4.01114		TATTTCGGTCGTTTCC-1_SRR14252354
-3.88266	2.23629		TCAAGCACAGCTTCCT-1_SRR14252354
-2.12171	3.72702		TCAAGCATCCTCGCAT-1_SRR14252354
-3.23895	3.73131		TCAAGTGGTAGTTCCA-1_SRR14252354
-2.57045	4.78231		TCAAGTGGTTAGTTCG-1_SRR14252354
-1.20785	3.47914		TCAATTCCACACCGAC-1_SRR14252354
-0.70953	3.70941		TCACAAGGTGAGCTCC-1_SRR14252354
-2.86299	2.62936		TCACAAGGTTCGTAAC-1_SRR14252354
-1.01555	1.12146		TCACATTTCAGGAAGC-1_SRR14252354
-2.77398	1.34293		TCACGGGTCGTGGACC-1_SRR14252354
-1.12437	3.8706		TCACTATGTTCTGAGT-1_SRR14252354
-1.16338	0.151648		TCACTCGAGTGAATAC-1_SRR14252354
-2.50969	4.80102		TCACTCGCACGACGTC-1_SRR14252354
-4.06204	3.62311		TCACTCGCAGACGCTC-1_SRR14252354
-3.9426	2.17973		TCAGCAAAGCGAAACC-1_SRR14252354
-3.72148	3.4708		TCAGCAATCCATATGG-1_SRR14252354
-3.13712	3.05758		TCAGCCTGTGTGAGCA-1_SRR14252354
-3.51016	2.47181		TCAGGGCCACCAGTTA-1_SRR14252354
-2.85541	1.07941		TCAGGGCTCTCTGACC-1_SRR14252354
-1.1584	3.57092		TCAGGTAGTGTTACTG-1_SRR14252354
-3.72096	3.34579		TCAGTGACAAGATCCT-1_SRR14252354
-2.92137	1.81749		TCAGTTTCAGTAACCT-1_SRR14252354
-1.30741	1.89052		TCATACTAGTGGCCTC-1_SRR14252354
-2.50221	3.40045		TCATACTTCTCATGCC-1_SRR14252354
-2.61222	1.74752		TCATATCAGTTGCTGT-1_SRR14252354
-2.27549	1.61906		TCATATCGTAACGGTG-1_SRR14252354
-3.07039	2.50556		TCATCATCATAATCGC-1_SRR14252354
-4.14905	2.59581		TCATGAGTCCAGTTCC-1_SRR14252354
-2.40131	4.7025		TCATGCCCAATTTCTC-1_SRR14252354
-3.11199	-0.0710557		TCATGGATCAGACATC-1_SRR14252354
-3.29128	3.96382		TCATGGATCTTCGCTG-1_SRR14252354
-1.68754	5.59361		TCATGTTAGGAAAGTG-1_SRR14252354
-1.10546	4.37933		TCATGTTGTAACTAAG-1_SRR14252354
-3.01985	0.190748		TCATGTTGTTGCCTAA-1_SRR14252354
-3.41712	3.35256		TCATTACGTAACATAG-1_SRR14252354
-2.4899	1.65208		TCATTACGTCATGACT-1_SRR14252354
-3.51204	3.60981		TCATTCAAGTGTAGAT-1_SRR14252354
-2.99289	2.98652		TCATTGTTCAAGTCGT-1_SRR14252354
-1.25903	1.13515		TCCACCAAGTCAGGGT-1_SRR14252354
-3.74462	3.51315		TCCACGTCAGCGTGAA-1_SRR14252354
-1.47376	0.75055		TCCACGTTCTCCGTGT-1_SRR14252354
-1.33362	5.33062		TCCACGTTCTGTGCGG-1_SRR14252354
-0.229283	-0.183122		TCCATCGGTGGACCTC-1_SRR14252354
-0.415537	1.79278		TCCATCGTCGTAATGC-1_SRR14252354
-3.80026	2.79181		TCCCACACAACAGCCC-1_SRR14252354
-0.655494	4.06626		TCCCACACAAGCAGGT-1_SRR14252354
-2.83348	0.218279		TCCCACATCACTTCTA-1_SRR14252354
-3.37862	3.41601		TCCCACATCGTGGACC-1_SRR14252354
-0.411227	1.63212		TCCCATGAGATAACAC-1_SRR14252354
-0.429033	1.87957		TCCCATGAGCAACAGC-1_SRR14252354
-3.06225	1.40923		TCCCATGAGCGATCGA-1_SRR14252354
-2.18448	1.79383		TCCCATGCATTGACTG-1_SRR14252354
-3.59892	3.80611		TCCCATGGTATTCCTT-1_SRR14252354
-1.87728	0.148491		TCCGAAATCTTTGGAG-1_SRR14252354
-0.30626	1.96638		TCCGTGTCATCCGAGC-1_SRR14252354
-2.60742	2.03611		TCCTAATAGCCTGAGA-1_SRR14252354
-1.40138	0.491023		TCCTAATGTCAATCTG-1_SRR14252354
-1.66044	4.50813		TCCTCGAAGACGACGT-1_SRR14252354
-3.10794	1.59132		TCCTCGACAGTGCGCT-1_SRR14252354
-1.4642	3.41902		TCCTCGAGTCGGTACC-1_SRR14252354
-1.24799	3.6894		TCCTCTTAGGGTTAGC-1_SRR14252354
-1.46842	5.37919		TCCTCTTCATAGACTC-1_SRR14252354
-1.03358	1.65628		TCCTGCACATGAAAGT-1_SRR14252354
-1.29931	3.44658		TCCTTCTTCTGGGCCA-1_SRR14252354
-3.77323	2.59875		TCCTTTCTCACCCTTG-1_SRR14252354
-3.16219	3.95153		TCGAAGTCACTCTAGA-1_SRR14252354
-1.75969	2.81877		TCGAAGTCACTTACAG-1_SRR14252354
-1.22397	4.11937		TCGACCTCAATAACGA-1_SRR14252354
-1.46574	-0.283837		TCGACCTCAATCGCAT-1_SRR14252354
-3.64617	3.4397		TCGACCTTCCCGAACG-1_SRR14252354
-2.84285	2.36395		TCGACCTTCTTAGCTT-1_SRR14252354
-3.62739	3.11503		TCGATTTCAAGGTACG-1_SRR14252354
-2.83279	1.92241		TCGATTTCACAAGGTG-1_SRR14252354
-1.4227	4.74881		TCGATTTGTACATACC-1_SRR14252354
-1.34586	5.09125		TCGCACTCACTCCGAG-1_SRR14252354
-3.44354	3.68482		TCGCACTTCTTGATTC-1_SRR14252354
-2.77883	-0.0998446		TCGCAGGCATGGGTCC-1_SRR14252354
-1.81038	5.59644		TCGCTCAAGTCAGCCC-1_SRR14252354
-0.125035	1.73422		TCGCTCACAAGGTTGG-1_SRR14252354
0.00101175	1.61044		TCGCTCATCCGAGTGC-1_SRR14252354
-0.611324	4.45838		TCGGGCAAGAAACACT-1_SRR14252354
-0.795379	1.63933		TCGGGCATCGGACTGC-1_SRR14252354
-0.868025	4.40017		TCGGTCTTCTATTGTC-1_SRR14252354
-1.72733	-0.187179		TCGTCCATCAGCTCTC-1_SRR14252354
-2.48001	4.69985		TCGTGCTCACACCGAC-1_SRR14252354
-1.7264	5.35196		TCGTGCTCATCCTTGC-1_SRR14252354
-3.43606	2.6015		TCGTGGGAGATTACCC-1_SRR14252354
-2.87836	2.56489		TCGTGGGTCACGAACT-1_SRR14252354
-4.01804	3.71029		TCGTGGGTCGTAGGGA-1_SRR14252354
-3.46577	3.57251		TCTAACTCACAGTCGC-1_SRR14252354
-3.04867	1.35652		TCTACATCAACTCCAA-1_SRR14252354
-2.55902	0.123645		TCTACCGGTCGTCATA-1_SRR14252354
-2.06194	1.44196		TCTACCGTCTGTTGGA-1_SRR14252354
-0.760972	4.4951		TCTCACGGTCGACTGC-1_SRR14252354
-0.69701	0.746492		TCTCACGGTGAATTAG-1_SRR14252354
-1.86906	5.33577		TCTCACGTCGTTCTCG-1_SRR14252354
-3.97712	2.80513		TCTCAGCCAGCGCTTG-1_SRR14252354
-1.34466	5.25655		TCTCCGAAGCAAATCA-1_SRR14252354
-1.23183	3.66127		TCTCCGACAGGACTTT-1_SRR14252354
-3.83952	3.58519		TCTCTGGGTATGGAGC-1_SRR14252354
-3.89684	3.4699		TCTCTGGTCTTCGTAT-1_SRR14252354
-1.82726	5.40707		TCTGCCAAGAGAGCGG-1_SRR14252354
-3.16389	1.54601		TCTGGCTAGGAGCTGT-1_SRR14252354
-3.32439	3.35912		TCTGGCTCAGTAGATA-1_SRR14252354
-3.96795	2.60767		TCTGGCTCAGTCGCAC-1_SRR14252354
-0.836592	4.11438		TCTTAGTTCCAAGAGG-1_SRR14252354
-1.88251	1.38901		TCTTCCTCACGGCACT-1_SRR14252354
-1.11495	3.49098		TCTTCCTTCATGCCAA-1_SRR14252354
-1.07202	3.59274		TCTTTGACAATTTCGG-1_SRR14252354
-3.63406	3.31062		TGAACGTCAAGTTTGC-1_SRR14252354
-2.26703	1.23441		TGAACGTTCCAACTAG-1_SRR14252354
-3.76241	3.7154		TGAACGTTCTCTGGTC-1_SRR14252354
-2.65736	4.16031		TGAATCGGTTTACCAG-1_SRR14252354
-2.16259	3.06238		TGAATGCTCGGTCAGC-1_SRR14252354
-2.54974	2.14457		TGACAGTCATGGACAG-1_SRR14252354
-2.42057	4.61658		TGACCCTCAATTTCGG-1_SRR14252354
-3.49526	3.64036		TGACCCTGTAGATTAG-1_SRR14252354
-1.40339	1.23622		TGACCCTGTTTCGGCG-1_SRR14252354
-1.47158	4.16906		TGACGCGTCACATTGG-1_SRR14252354
-0.943204	4.32741		TGACTCCTCATAAGGA-1_SRR14252354
-3.5689	3.3949		TGAGACTTCCTTATAC-1_SRR14252354
-2.48524	4.84376		TGAGCATGTATTCCGA-1_SRR14252354
-0.872831	3.91121		TGAGGAGAGAATTGCA-1_SRR14252354
-1.49389	-0.353627		TGAGGAGCATCAACCA-1_SRR14252354
-3.82523	2.72759		TGAGGAGGTGGCAGAT-1_SRR14252354
-0.868184	4.50194		TGAGGGAGTTACGATC-1_SRR14252354
-1.99183	0.400491		TGAGGTTGTTTCAGAC-1_SRR14252354
-4.0451	2.59569		TGAGGTTTCCTCTGCA-1_SRR14252354
-1.19995	0.983345		TGAGTCAGTGATAGAT-1_SRR14252354
-1.08491	3.74708		TGATCAGAGATGCTGG-1_SRR14252354
-0.657549	0.607351		TGATCTTTCGCAATTG-1_SRR14252354
-3.84288	3.06263		TGATGCAAGAAGCGGG-1_SRR14252354
-0.870509	4.3097		TGATGGTAGCATCAAA-1_SRR14252354
-2.12308	2.38775		TGATGGTTCTTTGCTA-1_SRR14252354
-3.51399	2.43364		TGATTTCTCCGCGAGT-1_SRR14252354
-2.06767	2.99986		TGCACGGGTATGAAGT-1_SRR14252354
-2.87147	-0.170242		TGCAGATGTTCTCACC-1_SRR14252354
-2.31442	0.908378		TGCAGGCAGCTTCTAG-1_SRR14252354
-3.95669	2.266		TGCAGTACACGCTGTG-1_SRR14252354
-2.77036	2.44212		TGCAGTATCTAGACCA-1_SRR14252354
-2.29631	1.27708		TGCATCCGTGTGTTTG-1_SRR14252354
-2.01523	-0.0178743		TGCATGAAGATTCGAA-1_SRR14252354
-2.97452	0.175262		TGCATGAAGTTTCGGT-1_SRR14252354
-0.698135	1.75773		TGCATGACAGAAGCTG-1_SRR14252354
-3.77916	2.84132		TGCATGAGTCCTGTTC-1_SRR14252354
-2.25084	0.816881		TGCGACGAGCTAGAAT-1_SRR14252354
-1.77274	3.64954		TGCGACGAGGTTGGTG-1_SRR14252354
-1.95312	3.86454		TGCGACGTCAACCTCC-1_SRR14252354
-0.463653	1.77872		TGCGATAAGCATTGTC-1_SRR14252354
-1.70988	1.11659		TGCGATACACCGTGGT-1_SRR14252354
-2.83495	1.81349		TGCGATATCTCCTACG-1_SRR14252354
-3.89169	2.52769		TGCGGCACACTTGTGA-1_SRR14252354
-1.14409	4.83947		TGCGGCAGTACCGGAA-1_SRR14252354
-4.03334	3.46544		TGCTCCACATGAATAG-1_SRR14252354
-1.70438	5.55979		TGCTCCATCCGCCTAT-1_SRR14252354
-1.32251	3.50514		TGCTCGTCATCCTAAG-1_SRR14252354
-2.302	4.85779		TGCTGAAAGTATGACA-1_SRR14252354
-1.79185	1.2275		TGCTTGCCAACTGCCG-1_SRR14252354
-2.41486	-0.0844951		TGGAACTAGCGACTTT-1_SRR14252354
-1.24293	-0.0988998		TGGAGAGAGCTCGCAC-1_SRR14252354
-3.89689	3.34877		TGGAGAGCAGCAGTTT-1_SRR14252354
-2.54877	1.9611		TGGAGAGGTCTCACGG-1_SRR14252354
-2.94955	0.0668071		TGGAGGATCGCCCAGA-1_SRR14252354
-3.55628	3.27255		TGGATGTTCATTTGGG-1_SRR14252354
-3.08606	1.43193		TGGATGTTCCAACACA-1_SRR14252354
-1.21692	1.62073		TGGCGTGGTGTCTTGA-1_SRR14252354
-0.818627	4.35937		TGGGCGTTCAGCAATC-1_SRR14252354
-2.87988	0.726764		TGGGCTGCATCTCGTC-1_SRR14252354
-2.10567	3.35513		TGGGCTGGTGTGTCGC-1_SRR14252354
-1.75945	5.60133		TGGGTTAGTCACGACC-1_SRR14252354
-1.56777	1.08188		TGGTACAAGGCTATCT-1_SRR14252354
-3.64362	3.64942		TGGTACATCCGCAACG-1_SRR14252354
-1.54342	4.8966		TGGTAGTCAGCTACCG-1_SRR14252354
-3.6992	3.29935		TGGTAGTGTAATCAAG-1_SRR14252354
-2.6855	1.08845		TGGTGATAGAACTTCC-1_SRR14252354
-1.28109	5.34434		TGGTGATGTGGGATTG-1_SRR14252354
-0.955823	0.945454		TGGTTAGAGCTCCCTT-1_SRR14252354
-0.977318	3.68115		TGTAACGGTGTTGAGG-1_SRR14252354
-1.91929	1.19639		TGTAAGCCAAGGTCGA-1_SRR14252354
-1.55928	5.35793		TGTACAGCAAGAGTTA-1_SRR14252354
-2.66504	3.88237		TGTACAGTCAGTCACA-1_SRR14252354
-1.11379	3.81702		TGTACAGTCTGGCCTT-1_SRR14252354
-1.54434	-0.183713		TGTCAGATCAGGAGAC-1_SRR14252354
-1.58762	-0.0100761		TGTCCACGTTCTTAGG-1_SRR14252354
-1.42122	3.86267		TGTCCACTCGCTGATA-1_SRR14252354
-1.8971	0.963199		TGTCCCAAGTATAGGT-1_SRR14252354
-1.90083	1.0017		TGTCCCACACAAGCAG-1_SRR14252354
-1.33539	0.0461629		TGTCCCATCGCATTGA-1_SRR14252354
-0.985159	-0.667928		TGTCCTGGTTACAGCT-1_SRR14252354
-2.629	2.28262		TGTGAGTAGATTGGGC-1_SRR14252354
-2.00534	2.99572		TGTGCGGAGGGTGAGG-1_SRR14252354
-1.30414	-0.0393836		TGTGTGACAACTCGAT-1_SRR14252354
-2.30605	4.00417		TGTGTGATCCCTGTTG-1_SRR14252354
-4.00094	2.7517		TGTTCATTCTACCACC-1_SRR14252354
-2.04132	4.89953		TGTTCCGGTGACAACG-1_SRR14252354
-1.78349	5.45109		TGTTCTACACTGCATA-1_SRR14252354
-2.35162	2.78422		TGTTCTATCGGCTGAC-1_SRR14252354
-2.37577	4.67793		TGTTGGAAGTCGTCTA-1_SRR14252354
-0.436915	1.1902		TTAATCCCAAGACAAT-1_SRR14252354
-0.863935	4.54208		TTAATCCGTGTTGATC-1_SRR14252354
-1.70581	5.49354		TTAATCCTCGAGCACC-1_SRR14252354
-2.52131	2.60825		TTACAGGGTTGCTGAT-1_SRR14252354
-2.28434	0.321533		TTACAGGTCACTTCTA-1_SRR14252354
-2.52902	-0.271712		TTACAGGTCTTCCGTG-1_SRR14252354
-2.64396	3.82412		TTACCATAGACATCAA-1_SRR14252354
-1.56267	0.880036		TTACCATAGGAAAGTG-1_SRR14252354
-1.15943	3.49611		TTACCATGTCTACAGT-1_SRR14252354
-3.32948	1.9465		TTACCGCGTCCACTTC-1_SRR14252354
-1.80053	1.30781		TTACCGCTCCTAAGTG-1_SRR14252354
-3.96614	2.91274		TTACCGCTCCTGGTCT-1_SRR14252354
-0.892547	4.80876		TTACCGCTCGTGGACC-1_SRR14252354
-3.04429	3.02304		TTACGCCCAGGCTATT-1_SRR14252354
-2.31338	4.83831		TTACGTTAGTAAATGC-1_SRR14252354
-1.14891	4.02193		TTACGTTGTCGCCACA-1_SRR14252354
-3.74557	2.8541		TTACTGTGTATGAGCG-1_SRR14252354
-3.62914	2.4703		TTACTGTTCCCGTAAA-1_SRR14252354
-2.89675	4.15759		TTAGGCACAGAACATA-1_SRR14252354
-2.05317	3.81376		TTAGGCAGTCACCTTC-1_SRR14252354
0.00547623	1.54017		TTAGGCATCGGCCTTT-1_SRR14252354
-1.25253	5.18861		TTAGGGTTCATGGATC-1_SRR14252354
-3.64235	2.81059		TTAGTCTAGCTCACTA-1_SRR14252354
-2.87022	1.62088		TTAGTCTGTTGGCTAT-1_SRR14252354
-3.45989	2.86314		TTATTGCCAACAGAGC-1_SRR14252354
-2.60102	4.27774		TTATTGCGTGTGACCC-1_SRR14252354
-2.45377	2.19803		TTATTGCTCGACCATA-1_SRR14252354
-1.62985	-0.309152		TTCAATCAGAAATTCG-1_SRR14252354
-3.5597	3.52532		TTCAATCCAGTAACCT-1_SRR14252354
-0.898295	3.7566		TTCAATCTCCATCAGA-1_SRR14252354
-1.30638	0.671866		TTCACCGAGAGGTCAC-1_SRR14252354
-1.29378	1.03345		TTCAGGATCTCTAGGA-1_SRR14252354
-1.8001	5.61915		TTCCAATAGACCAGAC-1_SRR14252354
-1.88455	1.94367		TTCCAATGTGTATACC-1_SRR14252354
-3.2235	3.74438		TTCCACGGTATAGGGC-1_SRR14252354
-4.02725	2.56081		TTCCACGGTCAGGAGT-1_SRR14252354
-1.35155	3.43037		TTCCGGTCACACCAGC-1_SRR14252354
-1.6941	-0.589134		TTCCGGTGTGAGCCAA-1_SRR14252354
-1.97436	5.14228		TTCCTAACAGGGAGAG-1_SRR14252354
-1.39125	3.43501		TTCCTCTGTAATGCTC-1_SRR14252354
-3.03526	0.00599784		TTCCTTCCAAGAGATT-1_SRR14252354
-1.97903	1.31645		TTCCTTCCAATTCGTG-1_SRR14252354
-1.52216	0.596112		TTCGATTAGTTAGTAG-1_SRR14252354
-3.50489	2.62627		TTCGCTGCAGCGGTCT-1_SRR14252354
-3.60453	2.77117		TTCGCTGGTGTTTGCA-1_SRR14252354
-2.2178	1.82878		TTCGCTGGTTTACCAG-1_SRR14252354
-2.87508	1.56214		TTCGGTCAGCGAGAAA-1_SRR14252354
-2.47952	4.63557		TTCTAACAGCGTGCCT-1_SRR14252354
-1.39386	1.94884		TTCTCTCCACCGGCTA-1_SRR14252354
-1.30819	4.34608		TTCTCTCTCGCGGTAC-1_SRR14252354
-0.511779	4.40792		TTCTTGAGTAATGATG-1_SRR14252354
-0.666964	4.40909		TTCTTGATCTGGTTGA-1_SRR14252354
-1.16337	3.93448		TTGAACGGTATCCTTT-1_SRR14252354
-2.62378	2.51026		TTGACCCGTCAACCTA-1_SRR14252354
-2.80033	2.77057		TTGATGGAGCCGAATG-1_SRR14252354
-1.85102	3.01477		TTGATGGAGCTAGCCC-1_SRR14252354
-3.43002	3.84431		TTGATGGGTCTACAGT-1_SRR14252354
-3.82035	2.91522		TTGCCTGAGAGAGTTT-1_SRR14252354
-3.92985	3.52766		TTGCCTGCACCTCTAC-1_SRR14252354
-2.78894	1.20997		TTGCCTGGTAAGTAGT-1_SRR14252354
-2.98099	0.493857		TTGCGTCAGAGAGCAA-1_SRR14252354
-2.17793	2.66052		TTGCGTCTCAGCAATC-1_SRR14252354
-2.42	4.69303		TTGCTGCTCCGTATAG-1_SRR14252354
-2.94627	1.87591		TTGGATGGTTGCCGAC-1_SRR14252354
-2.90548	1.11846		TTGGATGTCGTTCCCA-1_SRR14252354
-1.29587	3.60047		TTGGGATAGCAGTACG-1_SRR14252354
-3.87026	3.15868		TTGGGTAAGTCGAATA-1_SRR14252354
-1.38903	3.37206		TTGGGTATCTCACCCA-1_SRR14252354
-2.56583	1.26644		TTGGTTTCAACTCGTA-1_SRR14252354
-1.98973	1.25432		TTGTGGAAGAGCGACT-1_SRR14252354
-3.64306	2.83334		TTGTGGAAGGGATGTC-1_SRR14252354
-1.46987	2.00856		TTGTGTTAGCCGATTT-1_SRR14252354
-3.14174	3.42556		TTGTGTTGTCTACGTA-1_SRR14252354
-1.52543	-0.328769		TTGTTCAGTTAGGGAC-1_SRR14252354
-1.23458	3.66198		TTGTTGTAGGCGTTGA-1_SRR14252354
-3.35862	2.6868		TTGTTGTCAACGGCTC-1_SRR14252354
-2.60282	2.33718		TTGTTGTGTCTACTGA-1_SRR14252354
-3.81112	3.6073		TTGTTGTGTTCGAGCC-1_SRR14252354
-1.2658	4.30641		TTTCACAGTGCTAGCC-1_SRR14252354
-2.30657	2.1092		TTTCAGTCAATTGCTG-1_SRR14252354
-2.74427	3.69592		TTTCAGTTCACACGAT-1_SRR14252354
-2.261	0.57863		TTTCATGTCTTACGGA-1_SRR14252354
-3.90314	2.76352		TTTCGATGTATTGGCT-1_SRR14252354
0.0378034	1.58498		TTTCGATGTGATGAAT-1_SRR14252354
-0.864309	4.17766		TTTCGATTCGACCTAA-1_SRR14252354
-2.14537	0.614666		TTTGACTCACTACTTT-1_SRR14252354
-3.57036	3.45346		TTTGACTGTTCGGTAT-1_SRR14252354
-2.25191	2.29547		TTTGGTTGTACGTTCA-1_SRR14252354
-1.76226	5.50272		TTTGGTTGTGTTACTG-1_SRR14252354
-2.48454	2.99848		GATCTAGTCACCACCT-1_SRR14252355
-1.93663	1.59125		GCTTCCATCATCTGCC-1_SRR14252355
-3.39005	2.5756		TAGTGGTTCACCAGGC-1_SRR14252355
-0.733134	1.24397		TCGCGAGGTCCCGACA-1_SRR14252355
-1.29697	0.914528		AAAGATGTCGTGACAT-1_SRR14252356
-2.20224	2.97966		AAATGCCCAACGATGG-1_SRR14252356
-3.04209	2.17997		ACTGAGTCACATCTTT-1_SRR14252356
-2.90292	3.22576		ATTCTACCAGGTGCCT-1_SRR14252356
-3.19185	2.44031		CAAGATCGTCGTGGCT-1_SRR14252356
-1.81343	3.76744		CACATAGAGCCCAGCT-1_SRR14252356
-3.53377	3.17254		CAGATCACAATTCCTT-1_SRR14252356
-2.17134	1.40744		CCACCTAGTTTAGGAA-1_SRR14252356
-1.39841	3.34339		CCCTCCTGTGTCGCTG-1_SRR14252356
-2.14005	0.952992		GTGCGGTGTCTCTCGT-1_SRR14252356
-3.12816	3.10067		TACACGACACCAACCG-1_SRR14252356
-2.79836	2.90881		TACCTATGTAGTACCT-1_SRR14252356
-4.05213	2.75322		AACAAGAGTAGATCGG-1_SRR14252357
-1.62602	-0.180409		AACCTGAAGTTGGAGC-1_SRR14252357
-2.83167	-0.122053		AACCTTTCAAGACCGA-1_SRR14252357
-1.01594	4.10333		AAGCGAGAGGCCTGCT-1_SRR14252357
-3.97654	3.50433		AAGCGTTCACCATAAC-1_SRR14252357
-3.87245	2.88984		AATCACGTCTAAGCCA-1_SRR14252357
-1.84278	2.05433		AATCGACTCCGATGTA-1_SRR14252357
-3.81884	3.45742		ACAGCCGCAGATCCAT-1_SRR14252357
-0.558576	0.736108		ACAGGGAGTAGAATGT-1_SRR14252357
-1.01207	3.66124		ACATCCCCAACCGACC-1_SRR14252357
-0.876423	0.741441		ACATCGAAGACTCCGC-1_SRR14252357
-1.8348	5.4528		ACCAAACCATAATGCC-1_SRR14252357
-1.12332	1.8229		ACCAACATCGTAGTGT-1_SRR14252357
-2.81948	0.513716		ACGGTCGAGTAGCATA-1_SRR14252357
-3.62583	3.3503		ACTATTCCAAGGCGTA-1_SRR14252357
-1.4512	0.695134		ACTCTCGAGACTCTAC-1_SRR14252357
-3.67703	3.56149		ACTTAGGGTGAGGAAA-1_SRR14252357
-3.94708	2.71294		AGACCCGCACCAAAGG-1_SRR14252357
-3.93031	2.43019		AGACTCACACGTATAC-1_SRR14252357
-4.03479	2.79626		AGAGAATAGAACTTCC-1_SRR14252357
-1.49933	1.08745		AGAGCCCGTTCCTAGA-1_SRR14252357
-1.30303	3.76329		AGATCCAGTAAGACCG-1_SRR14252357
-2.1792	2.19086		AGATGAAGTGGACCAA-1_SRR14252357
-3.22112	2.1631		AGCTACAAGGTTGACG-1_SRR14252357
-0.750862	4.49838		AGCTACATCAACCCGG-1_SRR14252357
-3.41816	3.48615		AGGGTGACATAACGGG-1_SRR14252357
-1.81245	1.52953		AGGTGTTAGTAGGATT-1_SRR14252357
-4.0777	3.54921		AGTACTGGTCTGTGCG-1_SRR14252357
-3.53314	2.79661		AGTAGCTAGGTAAAGG-1_SRR14252357
-2.87415	2.44816		AGTAGTCTCAGTCATG-1_SRR14252357
-3.4172	4.08478		ATACTTCCATGGTGGA-1_SRR14252357
-1.80884	0.184872		ATAGAGAAGCCATTCA-1_SRR14252357
-0.870666	1.00623		ATCACGATCCGAGGCT-1_SRR14252357
-0.817849	4.22389		ATCGCCTAGCTAGTTC-1_SRR14252357
-0.839426	4.35598		ATCGGATAGTACCATC-1_SRR14252357
-3.85408	2.25834		ATGACCACACCCTTGT-1_SRR14252357
-1.85304	-0.396783		ATGAGGGAGCTCATAC-1_SRR14252357
-4.02255	2.69249		ATGTCCCCATTGAAAG-1_SRR14252357
-2.7541	0.452435		ATTCACTTCGTGTTCC-1_SRR14252357
-0.720049	0.215094		ATTCAGGAGAAACTCA-1_SRR14252357
-4.12537	3.55902		ATTCAGGGTTGCTCCT-1_SRR14252357
-3.75113	3.32419		ATTCCTAGTACGATTC-1_SRR14252357
-2.13653	2.34894		ATTCGTTCACAACCGC-1_SRR14252357
-3.66192	3.43014		ATTTCACTCAGAACCT-1_SRR14252357
-1.31439	5.18663		CAAGACTCATGGATCT-1_SRR14252357
-2.04907	-0.257343		CAGATACTCGTAACTG-1_SRR14252357
-2.23537	3.80871		CAGATCAAGCGAACTG-1_SRR14252357
-1.62933	5.30974		CAGCACGAGATTAGAC-1_SRR14252357
-3.16169	1.90733		CAGCACGTCGGCTTGG-1_SRR14252357
-2.5595	4.80495		CAGGGCTGTTTCCAAG-1_SRR14252357
-0.968966	3.64237		CATACCCTCAACCTTT-1_SRR14252357
-1.18437	3.5948		CATCAAGAGTATCCTG-1_SRR14252357
-3.20889	4.15535		CATCGGGTCGCATTGA-1_SRR14252357
-3.11954	4.21447		CATTCCGTCTCCAAGA-1_SRR14252357
-1.07248	-0.503193		CCACAAAAGGTCCGAA-1_SRR14252357
-2.64109	2.56207		CCCTCTCAGAAACCAT-1_SRR14252357
-1.21647	3.56247		CCCTGATTCAAGCTTG-1_SRR14252357
-3.89135	2.64714		CCGGTAGTCCCAAGTA-1_SRR14252357
-2.56301	2.79108		CCGGTGAGTTGGGAAC-1_SRR14252357
-3.93036	3.27679		CCGTTCACACTGCTTC-1_SRR14252357
-2.34867	1.03679		CCTAAGATCCACCTGT-1_SRR14252357
-1.59983	-0.416889		CCTCAACGTGGAAGTC-1_SRR14252357
-2.55165	0.203586		CCTCATGAGTAGTCCT-1_SRR14252357
-3.4821	2.01581		CCTCATGGTGTATTGC-1_SRR14252357
-4.04498	2.95741		CCTCTCCGTATCGTAC-1_SRR14252357
-3.14551	1.14545		CGCATAATCTAGCAAC-1_SRR14252357
-3.86654	3.28429		CGGAATTTCTGGCCTT-1_SRR14252357
-2.80217	0.83584		CGTGTCTGTTACCTGA-1_SRR14252357
-1.95757	3.34332		CGTGTCTTCGGTTGTA-1_SRR14252357
-3.71715	3.37772		CTAACCCTCGGTTGTA-1_SRR14252357
-3.42262	2.69057		CTACATTTCGAGCCTG-1_SRR14252357
-2.52079	4.94261		CTACCCATCGGTAACT-1_SRR14252357
-3.69108	3.33238		CTATAGGTCGGTCGAC-1_SRR14252357
-1.28225	3.50063		CTCAAGAAGCTATCTG-1_SRR14252357
-3.52826	3.76647		CTCACTGGTCTTGTCC-1_SRR14252357
-3.13974	1.85912		CTCAGTCCAGCGTGCT-1_SRR14252357
-2.20047	2.1666		CTCCATGGTCTGCGCA-1_SRR14252357
-1.05558	3.49351		CTCCCTCGTTATAGCC-1_SRR14252357
-3.95208	3.54576		CTCCTCCCAGACCAGA-1_SRR14252357
-4.10694	3.27938		CTGAATGAGCCAACCC-1_SRR14252357
-2.78329	2.54723		CTGATCCGTCGGCACT-1_SRR14252357
-1.18697	1.78762		CTGGACGGTCTCTCAC-1_SRR14252357
-1.22998	4.12338		CTGTGGGCAGCAGTTT-1_SRR14252357
-3.20563	2.31945		CTTCTAAAGGAACATT-1_SRR14252357
-2.66094	3.39922		CTTTCGGAGATTGGGC-1_SRR14252357
-3.97728	3.30517		GAACGTTGTGTATTGC-1_SRR14252357
-1.24144	4.1399		GAAGGGTCAGTCAGCC-1_SRR14252357
-1.1082	3.69927		GAATAGAAGCTCCACG-1_SRR14252357
-1.55165	-0.396443		GAATCACAGTCACGAG-1_SRR14252357
-3.98595	2.97447		GAATCGTCACTCAGAT-1_SRR14252357
-0.88754	3.78994		GACTATGGTATCAGCT-1_SRR14252357
-1.11063	4.32744		GACTGATAGAGGTTTA-1_SRR14252357
-3.92694	3.12525		GAGACCCGTTCGTGCG-1_SRR14252357
-2.18062	1.54397		GAGATGGCAAGTACCT-1_SRR14252357
-0.942507	4.31937		GATAGCTGTGCCTTCT-1_SRR14252357
-2.50773	4.77514		GATAGCTTCACCATGA-1_SRR14252357
-1.78876	0.709255		GATGAGGTCCAACCAA-1_SRR14252357
-2.60027	2.57653		GCACGGTCACATGACT-1_SRR14252357
-2.69463	2.42978		GCATCTCGTTGCCAAT-1_SRR14252357
-3.92326	2.19102		GCCATGGCAAGATGTA-1_SRR14252357
-2.77503	1.18105		GCCCAGACAGACCCGT-1_SRR14252357
-3.79206	3.17735		GCTTTCGTCCTTCACG-1_SRR14252357
-1.76558	5.18363		GGAACCCCAATAACGA-1_SRR14252357
-1.48937	4.96726		GGAACCCGTGACCTGC-1_SRR14252357
-4.06761	2.7143		GGAATCTCATACCAGT-1_SRR14252357
-1.18217	0.455012		GGAATGGAGCATGGGT-1_SRR14252357
-3.66638	3.69632		GGAATGGGTTGGAGGT-1_SRR14252357
-4.1021	2.82261		GGAGATGAGTTAACAG-1_SRR14252357
-3.09615	3.77772		GGATCTACAGACATCT-1_SRR14252357
-3.77089	3.32323		GGCTTTCAGATGGCGT-1_SRR14252357
-3.57887	3.14229		GGGACCTCACTATCCC-1_SRR14252357
-3.74381	3.50664		GGGACCTGTAGACACG-1_SRR14252357
-3.02349	3.75483		GGGCGTTGTTCGTTCC-1_SRR14252357
-2.0168	2.80414		GGGCTACGTGCGACAA-1_SRR14252357
-1.51872	4.82626		GGGCTCACACGGCGTT-1_SRR14252357
-1.64686	1.19453		GGGTCACAGGTCTACT-1_SRR14252357
-0.973521	4.34329		GGGTGAAGTTCTTGTT-1_SRR14252357
-2.25751	2.29232		GGTCTGGCAGAATGTA-1_SRR14252357
-1.0088	0.902118		GGTGAAGGTGCCTTTC-1_SRR14252357
-1.31334	5.11631		GTAACACAGACTGTTC-1_SRR14252357
-1.78104	5.66237		GTAGGTTAGTTCTCTT-1_SRR14252357
-4.17748	2.67511		GTATTTCCAGCGTGCT-1_SRR14252357
-2.51899	4.84378		GTCACTCCAGACGATG-1_SRR14252357
-2.63926	4.61548		GTCCACTTCATCCTGC-1_SRR14252357
-4.0861	2.77739		GTCGAATCAGCAAGAC-1_SRR14252357
-3.07446	3.75272		GTCGCGAAGCTACTAC-1_SRR14252357
-3.50294	2.79468		GTCGCGAGTTGGTAGG-1_SRR14252357
-3.9821	3.26226		GTGACGCAGTGGTTAA-1_SRR14252357
-2.63803	-0.239431		GTGAGCCAGTGGACTG-1_SRR14252357
-3.18783	3.53695		GTGATGTTCGCCAGAC-1_SRR14252357
-3.92251	2.74378		GTGCGTGCAAGGAGTC-1_SRR14252357
-3.71696	3.32876		GTGCTGGGTCGAGCAA-1_SRR14252357
-3.41723	3.88858		GTGGAAGAGAAGGCTC-1_SRR14252357
-4.08452	2.72469		GTGGAAGAGCTCCACG-1_SRR14252357
-2.86662	2.87814		GTGTGATGTGGCCACT-1_SRR14252357
-2.45228	-0.361153		GTTACAGTCTATCACT-1_SRR14252357
-3.93159	3.19694		GTTACGATCTGTGCAA-1_SRR14252357
-0.901779	4.33347		GTTAGACCATAATGAG-1_SRR14252357
-3.88215	2.43939		GTTAGTGGTTAGCTAC-1_SRR14252357
-1.4035	4.01319		GTTGTGAAGTCATACC-1_SRR14252357
-2.75416	2.70342		TAAGCCAGTATACCTG-1_SRR14252357
-4.19329	3.58068		TACAACGTCTAAACGC-1_SRR14252357
-3.44878	2.93256		TACATTCCAAGTCGTT-1_SRR14252357
-1.08892	0.697302		TACCGGGAGACGGATC-1_SRR14252357
-0.725026	4.41789		TACCGGGGTAATCAGA-1_SRR14252357
-2.86784	4.01787		TACGTCCCAGTAGAGC-1_SRR14252357
-3.52859	3.41999		TAGACCACAAGCGGAT-1_SRR14252357
-2.8255	4.01886		TAGACTGAGACCTCAT-1_SRR14252357
-3.13881	2.54639		TATCGCCCAGGAGACT-1_SRR14252357
-1.52999	3.74316		TCAAGACCATCTCAAG-1_SRR14252357
-4.08289	2.31226		TCAAGCACAGCCTATA-1_SRR14252357
-4.20913	2.57357		TCAATCTTCACTTGTT-1_SRR14252357
-1.15314	0.581031		TCACAAGGTGTCCGTG-1_SRR14252357
-2.75462	1.93103		TCACTATTCCTAAACG-1_SRR14252357
-3.90335	3.39691		TCAGCCTAGAGTGTGC-1_SRR14252357
-3.73571	3.55081		TCAGCCTGTACCGTGC-1_SRR14252357
-2.94521	2.61959		TCATGTTAGAGCCGTA-1_SRR14252357
-3.94476	2.3965		TCGCAGGGTGTGCCTG-1_SRR14252357
-0.87842	4.22273		TCTCAGCAGGATGGCT-1_SRR14252357
-3.19773	3.23329		TCTCTGGGTCATTCCC-1_SRR14252357
-2.90677	4.13178		TCTTCCTGTAGGATAT-1_SRR14252357
-2.69134	3.11278		TGAATCGCAAAGGCTG-1_SRR14252357
-3.14893	1.56428		TGAATCGCATGTGACT-1_SRR14252357
-3.31386	1.47674		TGACCCTTCTAGAGCT-1_SRR14252357
-3.0246	1.9824		TGAGACTAGCAAGTCG-1_SRR14252357
-2.47061	1.89681		TGAGGGACATTCAGGT-1_SRR14252357
-1.92624	-0.301265		TGAGGTTAGAGTTGAT-1_SRR14252357
-2.98107	4.10554		TGCACGGAGTGGATAT-1_SRR14252357
-4.04383	2.38058		TGCATGATCAACGCTA-1_SRR14252357
-4.04891	3.35819		TGGAGAGCATGTGCTA-1_SRR14252357
-3.78928	2.91086		TGGGCTGAGAAACCCG-1_SRR14252357
-1.11644	3.63482		TGTCAGAGTAACGATA-1_SRR14252357
-4.03843	2.55456		TTACGCCTCTTGCAAG-1_SRR14252357
-0.885529	4.47896		TTCAGGATCGCGATCG-1_SRR14252357
-0.70682	3.68321		TTCCACGCAGGCAATG-1_SRR14252357
-4.09902	2.98273		TTCCTCTGTTGACTAC-1_SRR14252357
-1.05368	3.65649		TTCTAGTTCTTGGTCC-1_SRR14252357
-1.3001	0.742278		TTGATGGAGTGAGTGC-1_SRR14252357
-3.97022	3.37505		TTGCATTCACAATTCG-1_SRR14252357
-1.29742	5.24031		TTGGGTATCATGAGAA-1_SRR14252357
-3.89029	2.6966		TTGGTTTCAATTGCCA-1_SRR14252357
-3.39488	1.43818		TTGTTGTCAACCGTAT-1_SRR14252357
-2.85554	2.00479		TTGTTGTTCTGTGCTC-1_SRR14252357
-1.64404	5.46356		TTTAGTCGTTTCCAAG-1_SRR14252357
-3.94803	3.26756		TTTCACAAGATCCCGC-1_SRR14252357
-3.86477	3.50845		TTTCACACAGCCTACG-1_SRR14252357
-3.92291	2.58567		TTTCACATCTCGCTTG-1_SRR14252357
-2.28213	-0.239624		TTTGACTTCCAATCCC-1_SRR14252357
-2.21153	2.41432		TTTGGAGCAGAGTTCT-1_SRR14252357
-1.4829	5.38077		TTTGTTGAGCCGAACA-1_SRR14252357
-3.49738	3.22097		AAAGGGCAGAAATGGG-1_SRR14252358
-4.10486	2.6652		AACAAAGCAACGCATT-1_SRR14252358
-4.14944	3.52486		AACAACCGTACCGGAA-1_SRR14252358
-0.533266	0.696586		AACCACAGTTCAGGTT-1_SRR14252358
-3.77042	3.52363		AACGGGATCCGACGGT-1_SRR14252358
-3.82068	3.3832		AACGTCAGTTAGGCCC-1_SRR14252358
-3.05122	2.99367		AAGACTCTCACTGGGC-1_SRR14252358
-2.54139	0.27359		AAGATAGTCTTGGCTC-1_SRR14252358
-4.02309	2.55764		AAGCCATAGAGCAAGA-1_SRR14252358
-3.50598	2.04948		AAGCGTTGTCTTCATT-1_SRR14252358
-0.776173	0.762539		AAGGAATCAGGGCTTC-1_SRR14252358
-2.77391	2.26361		AAGTGAAAGTGGAAGA-1_SRR14252358
-3.85532	3.07102		AATAGAGCACGCACCA-1_SRR14252358
-2.74815	1.24911		AATCGTGCAAGACCTT-1_SRR14252358
-2.31478	1.69243		AATCGTGTCATCTATC-1_SRR14252358
-2.60033	4.61941		AATTTCCCAACTCGTA-1_SRR14252358
-3.46203	2.37834		ACACAGTAGTCGTCTA-1_SRR14252358
-1.16467	3.80591		ACACTGAGTATTTCTC-1_SRR14252358
-0.649197	1.47728		ACATGCAAGACCTTTG-1_SRR14252358
-2.05373	1.76204		ACCCTCAGTCTGTCAA-1_SRR14252358
-1.63434	5.25203		ACCGTTCCATGCGGTC-1_SRR14252358
-2.51703	2.9393		ACGATCATCATTTCCA-1_SRR14252358
-3.03741	2.94282		ACGTACAGTCTGTGTA-1_SRR14252358
-2.7209	2.31485		ACTTATCTCGTGGTAT-1_SRR14252358
-3.83092	3.31898		ACTTCGCAGTCGGCCT-1_SRR14252358
-3.93133	2.55172		ACTTTGTTCCATACTT-1_SRR14252358
-3.70865	3.40356		AGAAATGTCGGCAGTC-1_SRR14252358
-3.15516	2.95613		AGAACCTGTATCAAGA-1_SRR14252358
-3.97292	3.56286		AGAAGTACATGTTCGA-1_SRR14252358
-1.19856	5.29183		AGACTCACATAACAGA-1_SRR14252358
-4.05763	3.6064		AGATCGTTCTCCGCAT-1_SRR14252358
-1.75976	3.4522		AGATGAAGTTCATCGA-1_SRR14252358
-2.98673	1.37978		AGCCACGAGCTTGTGT-1_SRR14252358
-2.15275	3.84457		AGCGCCACATTCTGTT-1_SRR14252358
-1.70229	5.52799		AGCGTATTCACTGATG-1_SRR14252358
-1.59058	0.714181		AGGATAAAGTGGTTCT-1_SRR14252358
-2.30061	0.333563		AGGATAATCCGTTTCG-1_SRR14252358
-3.06011	2.63406		AGGCTGCAGGTTGGAC-1_SRR14252358
-1.90264	3.69328		AGGGCCTGTCATCGCG-1_SRR14252358
-1.53129	-0.359963		AGGGTCCGTTTCGTGA-1_SRR14252358
-0.705071	0.831852		AGGGTTTCACCAGCTG-1_SRR14252358
-1.05915	3.92419		AGGTCATTCTTCACGC-1_SRR14252358
-3.87873	3.10686		AGGTCTATCCTTTGAT-1_SRR14252358
-1.09628	4.95265		AGGTTGTGTTGTCAGT-1_SRR14252358
-4.24209	3.41764		AGTACCACATTGAGGG-1_SRR14252358
-1.44314	-0.404463		AGTCAACGTATCGATC-1_SRR14252358
-2.75953	1.78763		AGTCACAAGTACAACA-1_SRR14252358
-3.05927	3.51665		AGTCATGTCGCCACTT-1_SRR14252358
-2.72694	2.39291		AGTGATCCAGCAGTGA-1_SRR14252358
-3.01081	0.284411		ATAGACCCAGTAACAA-1_SRR14252358
-2.08437	3.51551		ATAGAGACAAAGCACG-1_SRR14252358
-0.636982	0.876333		ATCACAGCATCAGCGC-1_SRR14252358
-4.14679	3.39667		ATCAGGTTCGTTATCT-1_SRR14252358
-3.99496	2.58778		ATCCACCGTCTACATG-1_SRR14252358
-3.65153	3.3151		ATCCCTGTCCGTTGGG-1_SRR14252358
-3.78286	3.40519		ATCGTCCCATGGGCAA-1_SRR14252358
-3.4191	3.67796		ATGGTTGAGTCTACCA-1_SRR14252358
-2.10658	1.34259		ATTCATCCACCCTGTT-1_SRR14252358
-1.38436	5.28164		ATTCGTTTCGCTGATA-1_SRR14252358
-0.888949	4.55397		CAAAGAAGTCTACGAT-1_SRR14252358
-1.26285	-0.138901		CAAAGAATCACTTGTT-1_SRR14252358
-2.67861	2.5357		CAACAGTGTAGCACAG-1_SRR14252358
-4.08971	2.30542		CAACAGTTCGCGCCAA-1_SRR14252358
-1.12622	3.69783		CAACGATTCAACCGAT-1_SRR14252358
-4.1087	3.47119		CAATACGAGTGGTGGT-1_SRR14252358
-4.11541	2.61431		CAATGACGTATTAAGG-1_SRR14252358
-3.96863	3.55368		CACAGATAGGGCTTCC-1_SRR14252358
-0.665055	3.64197		CACGTGGAGTCTTCCC-1_SRR14252358
-3.60033	3.49298		CACGTGGGTCCCTAAA-1_SRR14252358
-1.06884	4.16724		CACTGGGCATAAGATG-1_SRR14252358
-0.845568	0.894022		CAGATCAGTAAGATCA-1_SRR14252358
-3.77501	2.11241		CAGCCAGTCATCAGTG-1_SRR14252358
-2.93388	-0.094347		CAGCGTGGTGTTATCG-1_SRR14252358
-1.12725	4.0772		CAGGTATTCAGGACAG-1_SRR14252358
-1.3781	4.92141		CAGGTATTCGTTATCT-1_SRR14252358
-1.08571	3.65169		CATCAAGTCTTCCTAA-1_SRR14252358
-0.923634	4.40814		CATCGCTAGACCTGGA-1_SRR14252358
-3.40674	3.41082		CATCGGGTCTGCGATA-1_SRR14252358
-3.72225	3.66896		CATGCCTGTGCTATTG-1_SRR14252358
-1.78607	5.61702		CATGCCTTCCCGAAAT-1_SRR14252358
-4.02844	3.64184		CATTCCGGTCGAGCAA-1_SRR14252358
-4.14429	3.63608		CATTGAGGTAACAGGC-1_SRR14252358
-2.54669	4.71941		CATTGAGGTGGACCTC-1_SRR14252358
-3.15788	4.04661		CCCAACTAGTGCTACT-1_SRR14252358
-1.51733	0.964877		CCCTCAAGTGTTTGCA-1_SRR14252358
-0.994838	3.52648		CCGAACGAGCACTCCG-1_SRR14252358
-2.99493	2.72722		CCGTGAGTCCCGAACG-1_SRR14252358
-2.86459	0.291439		CCTATCGTCCTCCACA-1_SRR14252358
-2.99562	1.51743		CCTTGTGTCGCTTTAT-1_SRR14252358
-3.55195	2.80093		CGAATTGGTTAAGCAA-1_SRR14252358
-2.9206	0.359589		CGACAGCAGTAAGAGG-1_SRR14252358
-3.41513	2.91981		CGATCGGGTATACAGA-1_SRR14252358
-1.62999	1.86644		CGCAGGTGTATGAAGT-1_SRR14252358
-0.519988	0.729527		CGCATAACAGGAATCG-1_SRR14252358
-2.80937	2.51395		CGCGTGAAGGGAGTGG-1_SRR14252358
-4.03808	2.71805		CGGCAGTTCACTGGGC-1_SRR14252358
-1.99973	3.79456		CGGTCAGCACATTACG-1_SRR14252358
-2.0904	2.58541		CGTAGTAAGCGTCTGC-1_SRR14252358
-4.07076	2.89803		CGTAGTAGTACGTTCA-1_SRR14252358
-2.62503	0.513853		CGTGCTTTCAGTAGGG-1_SRR14252358
-0.867282	4.25623		CGTTGGGCATGACGTT-1_SRR14252358
-3.21584	2.64335		CGTTGGGTCAAGAATG-1_SRR14252358
-2.70864	0.122756		CTACATTAGCGACATG-1_SRR14252358
-1.47264	3.65454		CTTCAATGTCACAGAG-1_SRR14252358
-2.0727	1.08476		CTTGATTCAGAAGTGC-1_SRR14252358
-3.67919	3.06317		GAAGGACCAAATCGTC-1_SRR14252358
-3.0469	1.45272		GAATAGAGTTTCGTTT-1_SRR14252358
-3.91724	3.46775		GACCCTTTCACTCACC-1_SRR14252358
-0.922127	4.3153		GACGCTGCAATTGCAC-1_SRR14252358
-3.40377	3.15632		GACGTTAGTAAGATAC-1_SRR14252358
-2.50421	3.54299		GACTGATAGTCATCCA-1_SRR14252358
-3.28155	1.51113		GAGAAATGTCTGATAC-1_SRR14252358
-0.828938	4.50736		GAGACTTAGACGTCCC-1_SRR14252358
-4.069	3.42147		GAGACTTCAAGATTGA-1_SRR14252358
-3.60297	2.43964		GAGCCTGAGACATGCG-1_SRR14252358
-2.77374	1.50967		GAGTCTACACTCCACT-1_SRR14252358
-2.3818	1.2588		GATGACTTCGAGTCTA-1_SRR14252358
-2.25773	2.26462		GATTCGACAAAGCAAT-1_SRR14252358
-1.37635	5.20443		GATTCTTGTGCCTGAC-1_SRR14252358
-4.03036	3.40039		GATTTCTCAGCGAACA-1_SRR14252358
-3.90834	2.03959		GCACATACAAGAGAGA-1_SRR14252358
-1.62976	3.16856		GCAGTTACACCGTGCA-1_SRR14252358
-1.28297	4.11106		GCATGATCAATGGGTG-1_SRR14252358
-3.12883	1.40627		GCCAACGAGACGATAT-1_SRR14252358
-0.917435	3.77746		GCCAACGAGTATAACG-1_SRR14252358
-1.09565	3.5591		GCCAACGCAACGATTC-1_SRR14252358
-4.06976	2.7206		GCGATCGTCGTTCCCA-1_SRR14252358
-2.72715	1.1549		GCGTTTCTCAGTGTTG-1_SRR14252358
-3.16248	2.92093		GGAATGGCACAATTCG-1_SRR14252358
-2.87952	1.68198		GGCGTCACAGCGGTCT-1_SRR14252358
-3.2619	1.95917		GGGAAGTGTAGTGTGG-1_SRR14252358
-3.554	3.63844		GGGAAGTTCTCGACGG-1_SRR14252358
-1.12748	3.72991		GGGACTCTCATTCCTA-1_SRR14252358
-1.86023	3.62475		GGGAGTAAGGTTACAA-1_SRR14252358
-2.98211	1.58158		GGTGGCTGTCCGCAGT-1_SRR14252358
-1.1132	3.69721		GGTGTTAGTTGCATCA-1_SRR14252358
-4.01665	3.39249		GGTTGTAGTTGCCGCA-1_SRR14252358
-0.674068	0.69839		GTAACCATCTCACGAA-1_SRR14252358
-2.92885	4.19022		GTAACCATCTCGGCTT-1_SRR14252358
-3.87919	3.40329		GTAATCGTCAACACCA-1_SRR14252358
-4.03581	2.54275		GTACAGTCACAAGCAG-1_SRR14252358
-4.04672	3.44534		GTAGATCAGTTGCCCG-1_SRR14252358
-3.43395	3.99668		GTATTTCTCTTCCGTG-1_SRR14252358
-3.45977	3.04456		GTCAAACAGTCCTGTA-1_SRR14252358
-4.08029	3.529		GTCAAGTGTGTCCAAT-1_SRR14252358
-3.11375	2.97308		GTCGAATGTGCTATTG-1_SRR14252358
-3.95549	3.03915		GTCTTTAGTGGACCAA-1_SRR14252358
-3.70516	2.44121		GTGCAGCTCTAGAGCT-1_SRR14252358
-2.77946	-0.150646		GTGGGAAGTCATGCAT-1_SRR14252358
-4.01037	2.74468		GTTACAGGTGGGTCAA-1_SRR14252358
-3.79166	3.48246		GTTACAGTCGAAGAAT-1_SRR14252358
-3.36715	3.75262		GTTCGCTGTTGGTAGG-1_SRR14252358
-3.08325	3.8494		GTTGTAGTCCAAAGGG-1_SRR14252358
-1.50975	0.590418		TAATCTCTCAGACCCG-1_SRR14252358
-1.09304	4.12819		TACAACGGTGCAGTGA-1_SRR14252358
-2.76715	-0.206877		TACAACGTCGACCTAA-1_SRR14252358
-1.16326	3.61583		TACACCCAGCTACTGT-1_SRR14252358
-3.89385	2.64498		TAGGTTGCATGTACGT-1_SRR14252358
-1.19279	5.26668		TATATCCAGCGACTTT-1_SRR14252358
-3.52576	3.40132		TATATCCTCACGTAGT-1_SRR14252358
-3.98525	3.44546		TATCAGGGTTCCAGGC-1_SRR14252358
-3.19577	2.92229		TATGTTCGTAGCTGCC-1_SRR14252358
-2.65814	2.05509		TATTGCTAGAGCCTGA-1_SRR14252358
-1.01343	4.91008		TATTGGGGTCGGTAAG-1_SRR14252358
-3.66851	3.17634		TATTTCGCAAAGGCTG-1_SRR14252358
-3.4512	2.96212		TCAAGCAGTAGGAGTC-1_SRR14252358
-1.08301	3.6735		TCAAGCAGTCGCGTCA-1_SRR14252358
-0.900088	4.31837		TCAAGCATCCTGTACC-1_SRR14252358
-4.19395	3.37762		TCACACCGTGGATTTC-1_SRR14252358
-1.48271	0.638357		TCAGCCTCAGCTGTAT-1_SRR14252358
-3.95479	3.34282		TCAGGTAGTAGGACCA-1_SRR14252358
-2.79449	2.60204		TCATACTTCCTGATAG-1_SRR14252358
-3.32765	1.39969		TCATCATCAAGACGGT-1_SRR14252358
-0.388821	0.518534		TCCTCCCAGGCCACCT-1_SRR14252358
-1.14799	4.05923		TCGCAGGCAGAAATTG-1_SRR14252358
-1.38459	0.753891		TCGCAGGGTGACAGGT-1_SRR14252358
-1.39291	1.06046		TCTACATTCTCCAAGA-1_SRR14252358
-3.76449	2.67897		TCTACCGTCTTTGATC-1_SRR14252358
-3.25343	3.21567		TCTATACAGAGTGTGC-1_SRR14252358
-0.571227	0.552978		TCTATCACACGCGTCA-1_SRR14252358
-2.75327	2.19307		TCTGTCGGTTCTCCTG-1_SRR14252358
-4.04766	3.29287		TGAGCATGTCTACAAC-1_SRR14252358
-1.31393	4.16649		TGAGCGCCATGTTCAG-1_SRR14252358
-2.97102	2.51819		TGAGGAGAGACTTCAC-1_SRR14252358
-1.2965	1.81339		TGAGGTTCATCGTGGC-1_SRR14252358
-3.57321	2.67061		TGATCAGCATCGCTAA-1_SRR14252358
-2.4641	1.59204		TGCACGGTCGAGATAA-1_SRR14252358
-4.00571	3.60251		TGCAGATAGACGCCAA-1_SRR14252358
-3.10668	1.77277		TGCAGATGTCAACCAT-1_SRR14252358
-2.61143	1.23178		TGCAGATTCTGTCTCG-1_SRR14252358
-0.84511	1.55755		TGGAGGACACCTCTGT-1_SRR14252358
-4.01236	3.30051		TGGCGTGGTTCTCCTG-1_SRR14252358
-1.1604	3.55409		TGGTTAGTCCATTCAT-1_SRR14252358
-3.24275	3.97548		TGTAACGTCCACAAGT-1_SRR14252358
-3.91964	3.17863		TGTCCTGTCCAGTGTA-1_SRR14252358
-3.82955	2.37417		TGTTGAGCAGCTGTAT-1_SRR14252358
-2.56076	2.50842		TGTTGGAGTTAGAAGT-1_SRR14252358
-3.92522	3.13973		TTACGCCGTCGTGATT-1_SRR14252358
-0.97087	0.605295		TTAGTCTCACCGTACG-1_SRR14252358
-3.10579	1.21899		TTCCAATCACTAACCA-1_SRR14252358
-0.991897	3.81971		TTCCTAACACGGCGTT-1_SRR14252358
-1.38029	0.50841		TTCGGTCCAGCCGGTT-1_SRR14252358
-2.9582	3.92372		TTCTCTCTCAAGGTGG-1_SRR14252358
-3.904	2.95688		TTGATGGAGTTGTCGT-1_SRR14252358
-1.83947	5.6882		TTGCATTGTAGAGTTA-1_SRR14252358
-1.01885	0.581565		TTGCTGCTCCTGTACC-1_SRR14252358
-0.863713	1.15851		TTGGGATGTATGTCAC-1_SRR14252358
-3.61263	2.9365		TTTACGTAGGTGCTGA-1_SRR14252358
-4.17713	2.47136		TTTACGTTCCGGCTTT-1_SRR14252358
-3.94963	2.38672		TTTCCTCAGCTCCCTT-1_SRR14252358
-1.76447	1.21496		AAACCCACACTACCCT-1_SRR14252359
-2.21814	2.37458		AAACGAAAGTGTTGTC-1_SRR14252359
-2.96001	3.22694		AAACGCTTCCAAGCTA-1_SRR14252359
-2.24794	2.22007		AAAGAACTCTGGGCCA-1_SRR14252359
-2.90559	2.99458		AAAGGATAGCCGTAAG-1_SRR14252359
-2.91978	2.85319		AAAGGATGTACCCAGC-1_SRR14252359
-3.54492	3.53		AAAGGGCCAACATCGT-1_SRR14252359
-2.44091	1.54889		AAAGGGCCAAGAGTGC-1_SRR14252359
-1.67709	5.232		AAAGGGCGTGTGTCCG-1_SRR14252359
-0.992742	3.81795		AAAGGTAAGGTGCCTC-1_SRR14252359
-3.25073	2.59982		AAAGTCCCAGCGATTT-1_SRR14252359
-3.19998	3.22056		AAATGGATCATGTCTT-1_SRR14252359
-3.3696	2.58792		AACAAAGTCGTTATCT-1_SRR14252359
-3.43434	3.38494		AACACACTCATCCCGT-1_SRR14252359
-3.51477	3.43414		AACAGGGGTGAGATCG-1_SRR14252359
-1.07147	3.58639		AACCACAAGGCCTGCT-1_SRR14252359
-3.84061	3.58871		AACCATGAGGCTAACG-1_SRR14252359
-1.65625	1.76483		AACCTGAAGCGTTGTT-1_SRR14252359
-1.73879	5.49316		AACCTGAAGGCGTCCT-1_SRR14252359
-2.51923	4.5374		AACCTGAAGTGCAGCA-1_SRR14252359
-3.47379	3.29735		AACCTTTAGCATCGAG-1_SRR14252359
-0.765861	0.758306		AACGAAAGTGCGTGCT-1_SRR14252359
-0.918075	3.58418		AAGAACAAGCATGGGT-1_SRR14252359
-2.03659	2.81105		AAGACTCAGGGCTGAT-1_SRR14252359
-2.33026	1.91624		AAGCATCGTTGCAACT-1_SRR14252359
-1.34816	1.31359		AAGGAATGTGCGGTAA-1_SRR14252359
-2.1963	2.51068		AAGTACCGTATACGGG-1_SRR14252359
-1.35406	5.13619		AAGTCGTGTAACGTTC-1_SRR14252359
-2.29441	4.73411		AAGTGAAAGGACTTCT-1_SRR14252359
-1.1363	3.60772		AAGTTCGAGTGGAATT-1_SRR14252359
-3.77717	3.47037		AATCACGAGGGTTTCT-1_SRR14252359
-0.868879	4.59714		AATCACGCATCTAACG-1_SRR14252359
-2.43125	2.71475		AATCACGGTTGAATCC-1_SRR14252359
-3.41958	3.25573		AATGAAGTCCCGAGTG-1_SRR14252359
-3.20172	2.43263		AATGACCAGTATGCAA-1_SRR14252359
-1.40893	3.17515		AATGGCTAGGACGCTA-1_SRR14252359
-0.852975	3.64468		AATTCCTGTGAGTGAC-1_SRR14252359
-0.652946	3.78746		ACACAGTTCCGAAATC-1_SRR14252359
-2.34029	2.28511		ACACTGAGTACACGCC-1_SRR14252359
-2.57904	4.85852		ACATGCATCACTGTTT-1_SRR14252359
-3.65952	3.59604		ACCAACACAACTACGT-1_SRR14252359
-3.38897	3.46698		ACCACAAAGAGCAGCT-1_SRR14252359
-1.07919	4.30682		ACCCTCATCCGCGATG-1_SRR14252359
-2.53723	4.95416		ACCCTCATCCTTGACC-1_SRR14252359
-2.88339	3.32276		ACCTACCAGCACACCC-1_SRR14252359
-3.22355	3.64926		ACCTACCGTACTCAAC-1_SRR14252359
-1.12659	4.32468		ACCTGAAGTCTACATG-1_SRR14252359
-0.847885	3.56138		ACCTGTCAGCGCTGCT-1_SRR14252359
-1.56315	5.37181		ACCTGTCGTTGTCCCT-1_SRR14252359
-3.33131	3.43177		ACGATCAAGTGGAATT-1_SRR14252359
-1.63928	-0.00590139		ACGCACGCAAGTATCC-1_SRR14252359
-3.00585	0.509605		ACGCACGCATCGATAC-1_SRR14252359
-0.720726	1.66255		ACGCACGGTGAGCCAA-1_SRR14252359
-1.87938	5.27038		ACGGTTACAGGATCTT-1_SRR14252359
-3.55963	3.48221		ACGGTTAGTGGCGTAA-1_SRR14252359
-3.25401	3.19667		ACGTAGTAGGCTGTAG-1_SRR14252359
-3.17978	3.50837		ACGTAGTAGTTACGGG-1_SRR14252359
-4.02282	3.50947		ACGTCCTTCTACTTCA-1_SRR14252359
-1.50524	0.328553		ACTATCTCATCTCCCA-1_SRR14252359
-3.12488	3.99605		ACTCCCACACTGGCCA-1_SRR14252359
-1.40816	5.07224		ACTCTCGGTGACGTCC-1_SRR14252359
-2.28562	3.50584		ACTGCAAGTACAGCGA-1_SRR14252359
-3.1623	3.29637		ACTGCAAGTTTCGTAG-1_SRR14252359
-2.35561	2.48457		ACTGCAATCTGGACTA-1_SRR14252359
-2.15959	4.44413		ACTGTCCTCGTAGTGT-1_SRR14252359
-2.78612	0.3681		ACTTCCGTCGTGGGAA-1_SRR14252359
-0.41579	2.35147		AGAAATGAGCGCGTTC-1_SRR14252359
-0.948716	1.09289		AGAAGCGAGCGCTTCG-1_SRR14252359
-3.78614	2.79557		AGAAGCGCAAGGGCAT-1_SRR14252359
-2.29149	0.179015		AGAAGTAAGTCCCGGT-1_SRR14252359
-1.44449	3.47762		AGACAAATCCGTATAG-1_SRR14252359
-2.84654	1.69655		AGACCCGAGGGCCCTT-1_SRR14252359
-1.0101	3.54001		AGAGCCCCAGTCAGTT-1_SRR14252359
-3.05738	3.04454		AGATAGACATGCGGTC-1_SRR14252359
-0.885337	4.35926		AGATCCATCGTTCTGC-1_SRR14252359
-3.77639	3.69866		AGATCGTCATAGATGA-1_SRR14252359
-1.43966	3.50106		AGATGAATCCTAGCGG-1_SRR14252359
-2.29661	3.47191		AGCCAGCTCCGAACGC-1_SRR14252359
-1.32094	1.63003		AGCGCTGGTTGGGAAC-1_SRR14252359
-0.829777	4.44049		AGCGTATCAAACGAGC-1_SRR14252359
-2.54453	2.13563		AGCGTATCAAGGGCAT-1_SRR14252359
-2.83376	2.96265		AGCGTATTCAGCTTGA-1_SRR14252359
-2.48074	4.78799		AGCTACAAGACCTGGA-1_SRR14252359
-3.75758	2.78909		AGGAAATGTTACTCAG-1_SRR14252359
-1.84141	0.167689		AGGACTTGTCTGTCAA-1_SRR14252359
-2.73843	3.21656		AGGGTCCTCCAGTTCC-1_SRR14252359
-0.845608	4.44348		AGGGTGAGTCTCGGAC-1_SRR14252359
-2.49393	3.44148		AGGGTTTGTACAGTCT-1_SRR14252359
-3.11638	3.15621		AGGTCATAGGACAGCT-1_SRR14252359
-1.43779	1.76132		AGGTCATCAAGTTTGC-1_SRR14252359
-3.16198	3.77416		AGGTTGTCACTAACCA-1_SRR14252359
-1.44456	3.2023		AGTACTGTCGATGCAT-1_SRR14252359
-2.32222	4.6971		AGTACTGTCTGTAACG-1_SRR14252359
-3.35799	2.98296		AGTCAACGTACCGTCG-1_SRR14252359
-2.24178	3.53536		AGTCACACAGTTGTTG-1_SRR14252359
-1.40363	1.14758		AGTGACTAGCATACTC-1_SRR14252359
-3.11925	2.67692		AGTGACTGTTGCCTAA-1_SRR14252359
-2.61523	3.07569		AGTGTTGCACGTCGTG-1_SRR14252359
-1.87585	3.21568		AGTGTTGGTATGAGCG-1_SRR14252359
-3.56064	3.37445		ATACTTCCAGTTAGGG-1_SRR14252359
-4.02273	3.17675		ATAGACCCATAATCGC-1_SRR14252359
-2.08554	3.4686		ATAGGCTTCAGGGTAG-1_SRR14252359
-1.19708	3.39728		ATCAGGTCAGCGTGCT-1_SRR14252359
-1.85137	5.61877		ATCATTCAGTTGGAGC-1_SRR14252359
-2.32142	4.62487		ATCCACCGTCAAGTTC-1_SRR14252359
-1.75345	0.149335		ATCCCTGCAGCTGAAG-1_SRR14252359
-3.51038	2.33317		ATCCGTCCACGCGTCA-1_SRR14252359
-0.925108	4.1179		ATCGATGGTGCGTCGT-1_SRR14252359
-3.13843	3.30527		ATCGTCCGTTCGTTCC-1_SRR14252359
-2.09066	1.34167		ATCGTGAAGCTAGAGC-1_SRR14252359
-2.11253	4.20015		ATCGTGAAGGCAGTCA-1_SRR14252359
-0.83988	4.0157		ATCTCTATCAGCGCAC-1_SRR14252359
-2.912	2.51131		ATCTTCAAGCTGTCCG-1_SRR14252359
-3.49438	2.92772		ATGAAAGAGGCGTTGA-1_SRR14252359
-2.80365	2.80949		ATGAGGGAGAGGATCC-1_SRR14252359
-3.11244	2.80059		ATGAGGGTCCTGCTAC-1_SRR14252359
-0.319705	3.8182		ATGAGTCAGGACGCTA-1_SRR14252359
-3.84545	3.59546		ATGCCTCAGCCTCAGC-1_SRR14252359
-3.43393	3.47963		ATGCCTCAGTCACGAG-1_SRR14252359
-3.39555	3.3422		ATGCGATAGGAGTATT-1_SRR14252359
-3.50327	2.68138		ATGGGTTGTCTGTAAC-1_SRR14252359
-3.59196	3.54948		ATTACTCCAACTGATC-1_SRR14252359
-2.19662	3.94857		ATTCCATGTGTTCGAT-1_SRR14252359
-1.44876	3.56234		ATTCGTTAGGTCGTGA-1_SRR14252359
-0.75372	0.963562		ATTTACCAGTCGGCAA-1_SRR14252359
-3.17508	2.6554		ATTTCACCAGGAACCA-1_SRR14252359
-1.47485	3.11097		ATTTCACGTCTTCATT-1_SRR14252359
-2.55526	4.55449		CAAAGAACAGATAAAC-1_SRR14252359
-2.82901	2.21343		CAACAGTTCGCCTATC-1_SRR14252359
-1.9381	2.318		CAACCTCGTGCCCACA-1_SRR14252359
-0.987732	1.67957		CAACGATCAGATCATC-1_SRR14252359
-2.43474	2.41624		CAAGAGGCATAGCTGT-1_SRR14252359
-3.01824	3.27261		CAAGGGACATGGGTTT-1_SRR14252359
-3.16381	3.20402		CAATACGCAGTCTTCC-1_SRR14252359
-1.02595	3.5545		CAATACGGTCTAGGTT-1_SRR14252359
-3.82013	3.62333		CAATGACAGCACTCAT-1_SRR14252359
-3.40145	3.21381		CAATGACTCGGATACT-1_SRR14252359
-1.66691	5.23593		CACACAAGTGATTCTG-1_SRR14252359
-3.88232	3.59889		CACACAAGTTGCCATA-1_SRR14252359
-1.81474	5.42859		CACAGGCGTTTCGTAG-1_SRR14252359
-2.88615	0.14198		CACCAAACAGGCCTGT-1_SRR14252359
-1.41264	1.91933		CACGAATCACCGAATT-1_SRR14252359
-2.48024	4.11459		CACGTGGAGACTCGAG-1_SRR14252359
-0.387741	1.3628		CACGTTCAGCACCGAA-1_SRR14252359
-1.84303	3.33155		CACTGTCCAACCAACT-1_SRR14252359
-2.45359	4.67227		CAGATTGTCGTGGAAG-1_SRR14252359
-2.5656	4.2131		CAGCAGCGTGTGGTCC-1_SRR14252359
-1.25138	1.15399		CAGCGTGCACATTACG-1_SRR14252359
-0.417257	1.95677		CAGGCCATCAACTGGT-1_SRR14252359
-1.46758	3.43928		CATACAGGTGTACATC-1_SRR14252359
-2.20944	2.56709		CATACCCAGAGGGCGA-1_SRR14252359
-1.49909	1.02693		CATACCCAGGCACGAT-1_SRR14252359
-0.926392	1.05985		CATACCCCAACCGCTG-1_SRR14252359
-1.10213	3.7501		CATACTTCACGAAAGC-1_SRR14252359
-2.28133	2.22461		CATCAAGGTTTCAGAC-1_SRR14252359
-2.44511	1.54575		CATCCCACAACGGTAG-1_SRR14252359
-1.84055	0.886812		CATCGCTTCCTATTTG-1_SRR14252359
-3.42218	2.40218		CATGCGGGTGTTATCG-1_SRR14252359
-2.681	2.03181		CATGCTCAGGTAAGTT-1_SRR14252359
-1.04093	4.33794		CATGGATTCCTCTAAT-1_SRR14252359
-1.79034	5.49211		CATTGTTGTCGTGCCA-1_SRR14252359
-0.905843	1.96257		CCAAGCGAGGATATAC-1_SRR14252359
-1.72958	1.18631		CCAAGCGTCCTGTAAG-1_SRR14252359
-2.68086	3.95975		CCAATGACACAAGTGG-1_SRR14252359
-3.05941	3.39517		CCACCATGTAGCTCGC-1_SRR14252359
-3.37047	3.02523		CCCAACTAGAAGAGCA-1_SRR14252359
-3.23589	2.48656		CCCATTGAGAAACTAC-1_SRR14252359
-2.38772	1.31763		CCCATTGAGCATGCAG-1_SRR14252359
-3.38897	3.4507		CCGATGGAGTAGGATT-1_SRR14252359
-2.64647	2.84738		CCGGACAGTTCGTTCC-1_SRR14252359
-2.82055	2.95848		CCGTGAGAGTTTGGCT-1_SRR14252359
-3.68823	3.35478		CCTAACCCATTACTCT-1_SRR14252359
-2.43186	1.9004		CCTAAGATCATAGGCT-1_SRR14252359
-1.67552	1.1585		CCTCCTCGTCTTCAAG-1_SRR14252359
-1.04394	0.901964		CCTGCATCATCTAACG-1_SRR14252359
-2.23804	3.50957		CCTTCAGAGGTCATCT-1_SRR14252359
-2.87857	1.6146		CGAGTTACAACTCGAT-1_SRR14252359
-0.856044	3.44224		CGAGTTAGTGTCATCA-1_SRR14252359
-1.60486	5.40724		CGAGTTATCTTGGTCC-1_SRR14252359
-1.00432	1.17562		CGATGCGTCGTTTACT-1_SRR14252359
-1.9824	2.93811		CGCGTGATCATGAGGG-1_SRR14252359
-3.75426	2.34656		CGGAACCGTACCTAAC-1_SRR14252359
-3.22152	2.58204		CGGAACCGTGAGGCAT-1_SRR14252359
-3.20332	3.12513		CGGAATTAGTAGGTTA-1_SRR14252359
-1.28157	3.45156		CGGAATTGTCCTGGGT-1_SRR14252359
-3.36066	3.46739		CGGCAGTCAGACTGCC-1_SRR14252359
-2.38182	0.580013		CGGTCAGCATGACGAG-1_SRR14252359
-2.34687	3.49383		CGGTCAGGTTTGTGGT-1_SRR14252359
-3.47798	2.35418		CGTCCATTCACTCTTA-1_SRR14252359
-4.06304	2.48997		CGTCCATTCCTGCTAC-1_SRR14252359
-3.28112	3.18768		CGTGAATGTCATCTAG-1_SRR14252359
-1.6073	1.43532		CGTGCTTCATAGGAGC-1_SRR14252359
-2.58472	3.26788		CGTTCTGCAGAGGCTA-1_SRR14252359
-1.07335	3.53918		CTAACCCAGTAGACAT-1_SRR14252359
-1.04855	3.40863		CTAACCCTCACTGAAC-1_SRR14252359
-2.49332	0.583532		CTACATTAGACTTAAG-1_SRR14252359
-2.66986	1.48437		CTACCTGAGAAGCTCG-1_SRR14252359
-2.36217	4.67076		CTAGACACATCCGTTC-1_SRR14252359
-0.824404	1.51827		CTCAACCCATAGCACT-1_SRR14252359
-3.78074	3.26159		CTCAAGACACCTGATA-1_SRR14252359
-2.94896	1.91374		CTCAATTAGGTGAGAA-1_SRR14252359
-2.89408	3.27574		CTCATCGAGAAGCCTG-1_SRR14252359
-3.50414	3.04949		CTCCAACAGAGGTGCT-1_SRR14252359
-1.0535	4.27898		CTCCAACTCGGTTAGT-1_SRR14252359
-2.65825	3.80151		CTCCCTCGTGACGTCC-1_SRR14252359
-3.32362	2.60433		CTCCTTTAGTTTCGAC-1_SRR14252359
-2.54231	4.69722		CTCGAGGCAGCCATTA-1_SRR14252359
-1.41665	3.45683		CTCTCGACATCGTGCG-1_SRR14252359
-3.58283	2.68085		CTCTGGTTCTAGAGCT-1_SRR14252359
-2.70185	2.82309		CTGAATGCAGGTAGTG-1_SRR14252359
-3.20302	2.74166		CTGAGCGTCCACCTCA-1_SRR14252359
-3.61348	3.31831		CTGCCATAGTGATAGT-1_SRR14252359
-2.09552	0.508142		CTGCCATCACGATTCA-1_SRR14252359
-3.63757	2.53127		CTGCCATGTTCGAACT-1_SRR14252359
-1.81469	5.46349		CTGCCATTCGCGAAGA-1_SRR14252359
-2.61074	2.84555		CTGGACGTCACTTCTA-1_SRR14252359
-1.33533	1.77161		CTGGACGTCAGCGGAA-1_SRR14252359
-3.64568	3.31587		CTGTACCGTCCGACGT-1_SRR14252359
-1.22338	4.29278		CTGTAGAAGGGAGATA-1_SRR14252359
-2.34782	4.62863		CTGTAGAGTGGTATGG-1_SRR14252359
-3.46085	3.38091		CTGTATTCATACGCAT-1_SRR14252359
-1.76662	-0.157027		CTGTATTGTCATCCGG-1_SRR14252359
-2.76728	3.96674		CTTCCGACAGCAGTCC-1_SRR14252359
-2.20917	2.45687		CTTCGGTCAACTCCAA-1_SRR14252359
-1.25731	-0.54588		CTTCTCTCACTGTTCC-1_SRR14252359
-3.52768	3.12675		GAAACCTCAGCCGTCA-1_SRR14252359
-4.002	3.18869		GAATAGAGTAGACACG-1_SRR14252359
-2.18759	2.81811		GACCCTTAGTATGTAG-1_SRR14252359
-0.62445	1.02792		GACCCTTCAAATGAGT-1_SRR14252359
-3.96149	3.4898		GACCCTTGTCTGTGCG-1_SRR14252359
-0.900346	3.62531		GACCGTGCATACCGTA-1_SRR14252359
-3.00536	2.6671		GACCGTGGTGCCGTTG-1_SRR14252359
-0.94504	3.59048		GACTATGAGCATTTCG-1_SRR14252359
-2.00946	2.29109		GACTCAACATCCGGCA-1_SRR14252359
-3.20043	4.01721		GACTCTCCAACACAAA-1_SRR14252359
-0.781875	3.47094		GAGAAATAGCAGGCAT-1_SRR14252359
-3.27646	3.41578		GAGACCCAGGACAACC-1_SRR14252359
-3.48138	3.01147		GAGACCCCAAGAGTTA-1_SRR14252359
-0.903872	3.75408		GAGCTGCCACGCTATA-1_SRR14252359
-1.77903	4.87578		GAGGCAAAGCCGCTTG-1_SRR14252359
-3.71999	3.37695		GAGGGTAGTCCACTCT-1_SRR14252359
-1.52388	5.27179		GAGGGTAGTCGCTTAA-1_SRR14252359
-2.52489	2.14791		GAGTGAGCAGTCGGTC-1_SRR14252359
-2.50927	3.48719		GAGTGAGTCAACACGT-1_SRR14252359
-1.20529	3.47855		GATAGCTTCTGCCTCA-1_SRR14252359
-3.5849	3.23684		GATCACAAGCTGAAAT-1_SRR14252359
-1.03731	3.5412		GATCCCTCAACAAGTA-1_SRR14252359
-3.95644	3.53628		GATTGGTGTGAGTGAC-1_SRR14252359
-2.92972	2.15435		GATTTCTCACTAACGT-1_SRR14252359
-3.23817	3.40033		GATTTCTGTCACTGAT-1_SRR14252359
-2.53206	4.50463		GCACGTGAGCTAAGTA-1_SRR14252359
-2.80146	1.25966		GCAGCCACAGTCACGC-1_SRR14252359
-0.705103	1.9576		GCCAACGAGCGCAATG-1_SRR14252359
-2.33458	2.05654		GCCAGCACAGCAGACA-1_SRR14252359
-2.28424	2.6954		GCCATTCCAGAGATGC-1_SRR14252359
-0.535643	1.75886		GCCCAGACATGTCAGT-1_SRR14252359
-3.2755	3.20539		GCCGATGAGCAACAAT-1_SRR14252359
-0.999011	1.07706		GCCTGTTAGACAACTA-1_SRR14252359
-2.85648	2.44768		GCGGATCTCAGTGATC-1_SRR14252359
-1.14645	3.88751		GCTACAAAGAATACAC-1_SRR14252359
-2.79327	2.69387		GCTACAATCGAGTCCG-1_SRR14252359
-1.68425	5.21102		GCTACCTCATGTTTGG-1_SRR14252359
-3.26322	3.2227		GCTTTCGCACCGTCGA-1_SRR14252359
-1.89174	4.97841		GGAACCCGTACTGCGC-1_SRR14252359
-2.64831	1.57376		GGACGTCAGCACTCTA-1_SRR14252359
-0.14494	1.64841		GGACGTCTCGTTGTTT-1_SRR14252359
-3.35742	2.38777		GGAGCAAGTACTGCGC-1_SRR14252359
-2.18379	0.158079		GGAGGTATCTGGCTGG-1_SRR14252359
-3.57022	3.47748		GGATCTAAGCCGGATA-1_SRR14252359
-2.91518	2.61129		GGATCTAGTCGCGGTT-1_SRR14252359
-3.56893	2.8312		GGATGTTCAATGTCAC-1_SRR14252359
-3.10262	3.86368		GGCAGTCTCTGCAGCG-1_SRR14252359
-2.32056	2.18613		GGCGTCAAGGGAGATA-1_SRR14252359
-2.71553	3.72869		GGCGTCACAGAGGGTT-1_SRR14252359
-0.696361	4.20012		GGGACAACATTCTGTT-1_SRR14252359
-1.74065	5.42839		GGGACCTTCTATTCGT-1_SRR14252359
-3.42126	2.3388		GGGATCCGTGATAGTA-1_SRR14252359
-2.0824	1.52184		GGGCTCATCGAGTGAG-1_SRR14252359
-4.01968	3.3446		GGGTATTGTTACAGCT-1_SRR14252359
-2.22838	2.62461		GGGTCTGTCTCAACCC-1_SRR14252359
-0.665795	3.65074		GGGTGAACAGACGGAT-1_SRR14252359
-1.81861	5.43833		GGGTGAAGTTAAGAAC-1_SRR14252359
-2.94808	3.26154		GGGTGAATCGTTCTCG-1_SRR14252359
-3.2065	3.43934		GGGTTATGTTAGTCGT-1_SRR14252359
-3.13012	2.90008		GGGTTTAAGGAATTAC-1_SRR14252359
-3.10837	3.02221		GGGTTTATCGTGACTA-1_SRR14252359
-3.50078	3.28947		GGTAACTTCGGAATGG-1_SRR14252359
-1.21676	1.88629		GGTCTGGAGCTGAGCA-1_SRR14252359
-1.76464	5.27337		GGTGAAGAGAGATCGC-1_SRR14252359
-1.02151	4.28979		GGTGATTCATCTCCCA-1_SRR14252359
-0.941645	4.01172		GGTGGCTAGTAGGAAG-1_SRR14252359
-0.758138	4.09195		GGTTCTCTCCAGCTCT-1_SRR14252359
-1.44646	1.22428		GTAATCGAGCCTCTCT-1_SRR14252359
-3.26647	3.22444		GTAGATCTCTACACAG-1_SRR14252359
-2.60872	4.83864		GTAGGAGCACAAGCAG-1_SRR14252359
-0.852176	4.3146		GTAGTACCAAACGAGC-1_SRR14252359
-2.41426	4.79895		GTATTTCTCGATTGGT-1_SRR14252359
-2.95153	2.97675		GTCAAACAGAGTGACC-1_SRR14252359
-2.53225	0.696731		GTCACGGCAGAGGTTG-1_SRR14252359
-2.50965	2.16555		GTCATGAGTCTTTATC-1_SRR14252359
-2.72224	0.622431		GTCGTTCAGGTAAACT-1_SRR14252359
-3.36493	3.40242		GTCTACCCACACGGTC-1_SRR14252359
-2.70047	3.08242		GTCTAGAGTAGACGGT-1_SRR14252359
-2.68241	2.33264		GTCTGTCAGTTCCGTA-1_SRR14252359
-3.85324	2.68969		GTGAGCCAGTTGTACC-1_SRR14252359
-0.879848	-0.219707		GTGATGTTCTCATAGG-1_SRR14252359
-1.83648	4.7974		GTGCACGTCAGTCAGT-1_SRR14252359
-3.11309	3.28936		GTGCAGCGTCGCCTAG-1_SRR14252359
-3.90097	3.07685		GTGCTTCGTCTCACGG-1_SRR14252359
-4.00886	3.67532		GTGGGAAGTACTTGTG-1_SRR14252359
-0.92911	3.45601		GTGGGAATCGGCATAT-1_SRR14252359
-0.935458	3.43608		GTGTAACCACGACGAA-1_SRR14252359
-2.56664	3.09815		GTGTGATGTAGCGTAG-1_SRR14252359
-1.9809	1.16295		GTGTGGCCAGGTGACA-1_SRR14252359
-0.794475	1.45394		GTGTGGCTCATACAGC-1_SRR14252359
-2.34622	2.16585		GTTAGACGTCAATGGG-1_SRR14252359
-2.20971	3.58573		GTTATGGCAAAGGAGA-1_SRR14252359
-1.58881	-0.230798		GTTATGGCAACGTATC-1_SRR14252359
-3.92183	3.01145		GTTCATTCAATTGCTG-1_SRR14252359
-2.89905	2.70814		GTTCCGTCAGCCTTCT-1_SRR14252359
-1.68943	1.85453		GTTGAACAGAGAGCCT-1_SRR14252359
-3.2437	3.37329		GTTGAACCATGTTCGA-1_SRR14252359
-2.78105	1.36683		GTTGCTCAGACCTCCG-1_SRR14252359
-3.29548	2.91383		GTTGTAGAGATTGGGC-1_SRR14252359
-3.14738	3.76059		GTTGTCCGTTAGTTCG-1_SRR14252359
-2.77593	0.523278		GTTGTCCTCCACTGGG-1_SRR14252359
-3.35593	3.35632		GTTTACTAGTTCCATG-1_SRR14252359
-3.08519	1.61384		GTTTACTCACTTGAGT-1_SRR14252359
-2.48683	1.88115		GTTTACTTCCTTATAC-1_SRR14252359
-1.67597	-0.110749		TAACACGCACTGTCGG-1_SRR14252359
-0.703484	4.42503		TAACACGTCCAATCTT-1_SRR14252359
-2.70972	3.09514		TAACGACGTGTCATCA-1_SRR14252359
-1.50403	3.61277		TAACTTCAGGCTGTAG-1_SRR14252359
-1.71609	1.56572		TAAGCGTCAAATGAGT-1_SRR14252359
-2.91732	2.92003		TACCGAATCCCGAACG-1_SRR14252359
-1.44552	1.97012		TACCTGCTCCTCTCTT-1_SRR14252359
-2.7347	2.36305		TACGGTACAACACAGG-1_SRR14252359
-2.76773	2.78709		TACGGTACAAGCACCC-1_SRR14252359
-1.97719	1.48286		TACGTCCTCGCCGAGT-1_SRR14252359
-2.47748	2.13763		TACTGCCGTGCATCTA-1_SRR14252359
-2.49369	1.04722		TACTTCACACACTGGC-1_SRR14252359
-3.13399	2.44771		TACTTCAGTATAGGAT-1_SRR14252359
-2.53916	1.73768		TAGACCAAGAAACTGT-1_SRR14252359
-2.79545	3.78949		TAGACCATCCATTCAT-1_SRR14252359
-2.27911	2.67495		TAGACTGCAATGCTCA-1_SRR14252359
-1.70742	5.36047		TAGACTGGTTTACCAG-1_SRR14252359
-1.59993	0.0627872		TAGAGTCGTTAAGAAC-1_SRR14252359
-3.23411	3.21187		TAGATCGAGGATATGT-1_SRR14252359
-3.69653	3.49978		TAGGGTTCAGCTCCTT-1_SRR14252359
-3.64804	3.47745		TAGGTTGGTGTTCGAT-1_SRR14252359
-3.66753	3.46536		TATCTGTAGTCCTGTA-1_SRR14252359
-3.56571	2.77742		TATCTGTGTCTCGGAC-1_SRR14252359
-2.72366	2.58582		TATTCCAGTAGCACGA-1_SRR14252359
-3.31741	3.33048		TATTCCAGTTTGGGTT-1_SRR14252359
-2.88099	3.66873		TCAAGACGTAACAAGT-1_SRR14252359
-2.85534	2.61482		TCAATCTCACTTGAAC-1_SRR14252359
-2.29342	2.48714		TCAATCTGTGGAACCA-1_SRR14252359
-2.30344	2.1179		TCACAAGAGACTCAAA-1_SRR14252359
-0.640513	3.74635		TCACACCGTAGCGTAG-1_SRR14252359
-2.14769	2.25284		TCACGGGTCGCCACTT-1_SRR14252359
-0.500907	1.48739		TCAGTGAGTAGACAGC-1_SRR14252359
-2.77194	1.86541		TCAGTGAGTATAGGGC-1_SRR14252359
-1.64539	4.98058		TCATATCCACGGTGAA-1_SRR14252359
-1.89262	1.8728		TCATCATTCATTGTTC-1_SRR14252359
-4.01987	3.68533		TCATCCGCAGACCTGC-1_SRR14252359
-3.32786	3.45144		TCATGAGAGGAACATT-1_SRR14252359
-1.53967	4.05645		TCATGTTGTGCCGTTG-1_SRR14252359
-1.50849	0.0835543		TCATTCAAGGTTCTTG-1_SRR14252359
-3.3026	2.65223		TCCAGAAAGAAACCAT-1_SRR14252359
-3.24345	2.57898		TCCAGAATCACTACTT-1_SRR14252359
-1.54603	5.23872		TCCCAGTTCCACTGGG-1_SRR14252359
-2.10242	2.67234		TCCCATGGTCCACATA-1_SRR14252359
-0.942249	3.15781		TCCGAAAAGGCAGCTA-1_SRR14252359
-3.71716	3.58097		TCCGATCAGGAGATAG-1_SRR14252359
-0.902872	1.00163		TCCGGGAAGGCTAAAT-1_SRR14252359
-1.63824	1.65017		TCCGGGAAGTGCCAGA-1_SRR14252359
-2.25811	1.998		TCCTAATTCAGTCATG-1_SRR14252359
-0.748732	3.76558		TCCTCCCAGGTGCAGT-1_SRR14252359
-1.09243	1.68895		TCCTCTTGTAACAAGT-1_SRR14252359
-1.44485	4.51625		TCGAAGTTCACTGCTC-1_SRR14252359
-2.32605	3.36918		TCGCTTGAGAGACAAG-1_SRR14252359
-0.76579	1.22578		TCGGGACCATCGTGCG-1_SRR14252359
-2.21796	2.11877		TCGGGACGTATCCCTC-1_SRR14252359
-1.88699	1.99356		TCGGGCAAGTGGATTA-1_SRR14252359
-0.984243	0.84311		TCGGGCACAATTTCTC-1_SRR14252359
-2.64803	3.50807		TCGGGTGTCTTCTGGC-1_SRR14252359
-2.07049	2.64757		TCGTGCTGTCAGCTTA-1_SRR14252359
-3.52143	3.4541		TCTAACTTCGCCAATA-1_SRR14252359
-3.85135	3.35667		TCTATACGTGGCATCC-1_SRR14252359
-2.96464	3.13593		TCTCACGAGAGGCCAT-1_SRR14252359
-2.66833	3.83311		TCTCAGCAGATGACAT-1_SRR14252359
-1.73054	5.29415		TCTCCGAGTTCAGTAC-1_SRR14252359
-3.90208	3.63722		TCTCCGAGTTCTAAGC-1_SRR14252359
-3.03138	2.94927		TCTCTGGCACAGTCCG-1_SRR14252359
-0.993414	3.40358		TCTCTGGTCGTAGCTA-1_SRR14252359
-2.22777	2.89485		TCTGCCACAACTTGCA-1_SRR14252359
-0.768454	4.33179		TCTGCCAGTAGTAAGT-1_SRR14252359
-3.39401	2.96049		TCTGCCAGTGCACGCT-1_SRR14252359
[truncated: 39,140 more rows]

## Sheet: source_figure_3_c_umap_kim
umapscvi_1	umapscvi_2	kim_celltypes	Cell_ID
-3.05683	1.79886		AAACGAATCGCTGACG-1_SRR14252354
-2.91192	-0.0776817		AAACGAATCTGTGTGA-1_SRR14252354
-1.85695	1.18938		AAACGCTAGTCTCTGA-1_SRR14252354
-0.536388	0.836298		AAAGAACTCGGTCGAC-1_SRR14252354
-4.05455	3.65204		AAAGGGCGTCCATACA-1_SRR14252354
-1.4762	1.96518		AAAGGGCTCACGGTCG-1_SRR14252354
-2.46056	1.50616		AAAGGTAGTAGTTACC-1_SRR14252354
-1.59218	5.06912		AAAGTGAAGCTATCCA-1_SRR14252354
-1.12124	4.24828		AACAAAGAGCTGGCCT-1_SRR14252354
-2.74614	4.12038		AACAAAGGTATTGGCT-1_SRR14252354
-2.99574	0.140965		AACAAGAGTTGGTACT-1_SRR14252354
-0.808466	4.31778		AACAAGATCACAGAGG-1_SRR14252354
-3.94333	3.60441		AACCACAAGAGACAAG-1_SRR14252354
-1.74424	5.40958		AACCATGTCTAACACG-1_SRR14252354
-1.76889	4.96744		AACCTGAAGGCCGCTT-1_SRR14252354
-2.52131	1.88816		AACCTGAGTCTGTAGT-1_SRR14252354
-3.15595	1.38866		AACCTGATCGAGCACC-1_SRR14252354
-2.39113	4.54589		AACCTGATCGTGCGAC-1_SRR14252354
-2.07506	2.72		AACCTTTGTGGTAACG-1_SRR14252354
-1.03931	4.33742		AACGGGAGTTCGGACC-1_SRR14252354
-2.93406	-0.0284294		AACGTCACAGTAGAAT-1_SRR14252354
-3.4277	3.42639		AACTTCTCATATCGGT-1_SRR14252354
-2.61072	3.07763		AAGACTCAGAGGCCAT-1_SRR14252354
-3.04955	3.47734		AAGCATCCATGACGTT-1_SRR14252354
-1.58905	3.44408		AAGCATCGTAGCGAGT-1_SRR14252354
-1.06782	3.77093		AAGCCATCACATCCCT-1_SRR14252354
-0.962127	4.3981		AAGCGTTGTTATGGTC-1_SRR14252354
-3.93642	2.46688		AAGGTAACAGGCTACC-1_SRR14252354
-3.32658	3.63079		AAGTACCAGGCCATAG-1_SRR14252354
-1.21543	3.46446		AAGTACCCAAGTTTGC-1_SRR14252354
-4.01884	3.65826		AAGTACCCATCGGTTA-1_SRR14252354
-1.80572	0.890147		AAGTACCGTAACTTCG-1_SRR14252354
-2.42132	2.2209		AAGTACCTCAGTCTTT-1_SRR14252354
-0.00479821	1.57798		AAGTACCTCTAGAACC-1_SRR14252354
-3.86389	3.40225		AAGTCGTAGATGACAT-1_SRR14252354
-3.96874	3.62149		AAGTCGTAGATTTGCC-1_SRR14252354
-2.86876	1.12912		AAGTGAAAGGGTTAGC-1_SRR14252354
-3.19905	0.815572		AAGTGAACAAAGACTA-1_SRR14252354
-2.57311	1.48651		AAGTTCGAGCATCCCG-1_SRR14252354
-1.7151	1.26184		AATAGAGAGGCAGGTT-1_SRR14252354
-3.97104	3.07851		AATAGAGCAGTCGGAA-1_SRR14252354
-1.34926	3.58367		AATCACGCACCAGTTA-1_SRR14252354
-3.24963	1.29211		AATCACGTCGCCACTT-1_SRR14252354
-4.04186	3.50618		AATCGACAGGTCGTAG-1_SRR14252354
-4.02937	2.56015		AATCGACCAGTAGAAT-1_SRR14252354
-3.08667	0.640385		AATCGACTCGTGGCGT-1_SRR14252354
-4.08683	2.55912		AATCGTGAGTGAGTTA-1_SRR14252354
-4.11983	2.81674		AATGAAGGTGCGGATA-1_SRR14252354
-1.53152	0.80491		AATGACCCAGCGTGCT-1_SRR14252354
-1.72088	5.43685		AATGCCAAGACCATTC-1_SRR14252354
-0.898088	4.49358		AATGGAAGTAAGGCCA-1_SRR14252354
-2.2944	2.03258		AATGGCTCATACCATG-1_SRR14252354
-0.0359315	1.53316		AATTCCTAGCTAGAGC-1_SRR14252354
-1.25119	3.72697		ACAACCACACTTCATT-1_SRR14252354
-2.56812	4.66902		ACAACCATCCATACTT-1_SRR14252354
-0.66209	1.69696		ACAAGCTAGTAAACTG-1_SRR14252354
-2.85434	3.52636		ACAAGCTTCTGCATAG-1_SRR14252354
-2.34193	4.81919		ACACGCGCAACACGTT-1_SRR14252354
-1.10405	4.3105		ACACTGAAGGTAAACT-1_SRR14252354
-2.46974	1.75877		ACACTGACAAGACAAT-1_SRR14252354
-1.1787	0.665678		ACACTGACATGTCAGT-1_SRR14252354
-0.743466	0.572843		ACACTGAGTTGCCAAT-1_SRR14252354
-3.11227	2.47258		ACACTGATCCGGCTTT-1_SRR14252354
-2.70464	2.33213		ACAGAAAAGGAATCGC-1_SRR14252354
-3.28759	1.27541		ACAGAAACACACGCCA-1_SRR14252354
-3.07898	3.75366		ACAGAAAGTCGTGGTC-1_SRR14252354
-3.97022	2.89224		ACATCCCCAAGGTCTT-1_SRR14252354
-2.73439	1.44592		ACATCGAAGAGACAAG-1_SRR14252354
-1.04623	4.32922		ACATTTCCATCATTGG-1_SRR14252354
-1.05348	3.55403		ACATTTCCATCGCCTT-1_SRR14252354
-2.50348	4.88269		ACATTTCTCCTCTCGA-1_SRR14252354
-2.92535	0.000244948		ACCAAACCAGGCCTGT-1_SRR14252354
-0.461285	1.85635		ACCAACACAACTCATG-1_SRR14252354
-1.76982	5.5684		ACCATTTCAAGTCCAT-1_SRR14252354
-2.32081	1.862		ACCATTTTCAGGAAGC-1_SRR14252354
-1.23871	1.97743		ACCCAAAAGAACTTCC-1_SRR14252354
-1.74472	5.52679		ACCCAAAAGACGACTG-1_SRR14252354
-1.90833	3.83402		ACCCAAAAGGCAGTCA-1_SRR14252354
-3.72735	3.24433		ACCCAAACAGACAATA-1_SRR14252354
-3.15647	3.58577		ACCCTCATCATCTGTT-1_SRR14252354
-3.06936	0.141893		ACCCTCATCCCAAGCG-1_SRR14252354
-1.717	5.48384		ACCCTTGAGAGAATCT-1_SRR14252354
-1.91922	1.09224		ACCCTTGAGAGTTCGG-1_SRR14252354
-2.62335	0.261662		ACCCTTGCAGAATCGG-1_SRR14252354
-2.89445	-0.200081		ACCCTTGGTATGGGAC-1_SRR14252354
-1.68241	5.40603		ACCCTTGGTATGTCTG-1_SRR14252354
-4.14212	2.64959		ACCCTTGGTCTCACAA-1_SRR14252354
-3.91831	3.29681		ACCGTTCCAGGTATGG-1_SRR14252354
-2.46737	1.22738		ACCTACCCACAGCTTA-1_SRR14252354
-1.6896	1.65917		ACCTACCCATCGGAAG-1_SRR14252354
-2.72073	2.94948		ACCTACCGTAATTAGG-1_SRR14252354
-1.01163	1.21216		ACCTACCGTGCAAGAC-1_SRR14252354
-4.033	3.6458		ACCTGAACAGAGACTG-1_SRR14252354
-1.94878	-0.0566618		ACCTGAATCTCTGACC-1_SRR14252354
-2.99374	0.681397		ACCTGTCTCACGTCCT-1_SRR14252354
-3.08344	4.1644		ACGATCACAGCCCAGT-1_SRR14252354
-2.29946	2.46196		ACGATCATCTATTCGT-1_SRR14252354
-2.22827	1.92619		ACGATGTAGTCCCAGC-1_SRR14252354
-1.34524	1.68261		ACGCACGTCCTTCAGC-1_SRR14252354
-3.07231	0.2957		ACGGGTCTCACGGAGA-1_SRR14252354
-2.66805	3.24557		ACGGGTCTCCATCTGC-1_SRR14252354
-1.81706	5.33713		ACGGTCGGTAATTGGA-1_SRR14252354
-1.57158	5.21022		ACGGTTAAGCACTCGC-1_SRR14252354
-3.29226	3.25078		ACGGTTAGTAGAGACC-1_SRR14252354
-3.37324	2.05769		ACGTAACAGCCTCGTG-1_SRR14252354
-1.19861	5.27002		ACGTAACAGTAGGAAG-1_SRR14252354
-2.08876	-0.0297677		ACGTAACGTGGAACCA-1_SRR14252354
-3.82289	2.5953		ACGTAACGTTGGTAGG-1_SRR14252354
-2.27464	0.101029		ACGTAGTAGTCAATCC-1_SRR14252354
-1.62611	3.59126		ACGTAGTGTAGAGATT-1_SRR14252354
-2.71498	4.06586		ACGTCCTAGCGTGTCC-1_SRR14252354
-3.88597	2.78762		ACGTCCTAGTGGTTCT-1_SRR14252354
-2.27398	1.86684		ACGTCCTGTTGTAAAG-1_SRR14252354
-1.84799	5.4576		ACGTTCCAGTGATGGC-1_SRR14252354
-1.62568	1.07685		ACGTTCCCACGGCTAC-1_SRR14252354
-0.818764	1.50193		ACTACGACAAATACGA-1_SRR14252354
-0.505375	0.981622		ACTACGATCGACCTAA-1_SRR14252354
-2.64544	1.22015		ACTATGGAGCCTATCA-1_SRR14252354
-1.78538	0.931069		ACTATGGGTAGGGAGG-1_SRR14252354
-3.75264	2.58993		ACTATGGGTTATCTTC-1_SRR14252354
-1.75203	5.57329		ACTATTCAGCATATGA-1_SRR14252354
-3.64764	3.16573		ACTATTCGTACAGTTC-1_SRR14252354
-2.49486	2.16824		ACTATTCTCTTAGCTT-1_SRR14252354
-3.47103	3.42532		ACTCTCGTCTTTCCAA-1_SRR14252354
-2.28125	1.12258		ACTGATGAGGGATCAC-1_SRR14252354
-1.98797	1.83132		ACTGCAAGTTCGTAAC-1_SRR14252354
-1.49329	5.32134		ACTGTCCTCGCGGTAC-1_SRR14252354
-2.61798	1.70951		ACTGTGAGTCGAGCTC-1_SRR14252354
-3.90846	2.67858		ACTTCGCCATCGGCCA-1_SRR14252354
-2.11869	4.35534		ACTTCGCGTACGGTTT-1_SRR14252354
-2.40619	0.368365		ACTTCGCGTTCGGACC-1_SRR14252354
-3.26163	1.58638		ACTTCGCGTTTCAGAC-1_SRR14252354
-1.56719	4.92275		ACTTTCAAGTATAGAC-1_SRR14252354
-3.73092	3.09646		AGAAATGCACAAGCTT-1_SRR14252354
-3.70786	2.51077		AGAACCTTCCCAGTGG-1_SRR14252354
-3.03775	1.76598		AGAACCTTCTCATTAC-1_SRR14252354
-1.81164	5.38316		AGAAGCGCAGACGCTC-1_SRR14252354
-3.83697	3.20655		AGAAGCGTCAAACGTC-1_SRR14252354
-3.84445	2.87239		AGAAGTACAAACTAAG-1_SRR14252354
-0.361213	1.63239		AGACACTCAGTTAAAG-1_SRR14252354
-2.88428	0.288709		AGACCATAGCAGCGAT-1_SRR14252354
-2.00675	3.19062		AGACTCAGTTGCGAAG-1_SRR14252354
-0.472597	-0.420425		AGAGAATGTAGCACGA-1_SRR14252354
-2.09517	3.91776		AGAGCCCAGACGCCAA-1_SRR14252354
-2.41929	1.09525		AGAGCCCTCATGAGAA-1_SRR14252354
-3.60087	2.97607		AGATAGACAATTTCCT-1_SRR14252354
-2.99399	4.17294		AGATCCAGTAGGATAT-1_SRR14252354
-3.23192	3.57675		AGATCCAGTATGCTAC-1_SRR14252354
-2.22997	4.34663		AGATCGTTCAAGTCTG-1_SRR14252354
-3.68203	3.43901		AGATGCTCACAAGCCC-1_SRR14252354
-3.99216	3.48729		AGATGCTCATGTAACC-1_SRR14252354
-3.4789	2.33517		AGCATCACAGCAGACA-1_SRR14252354
-0.769309	4.39243		AGCGATTAGTAAAGCT-1_SRR14252354
-3.33841	3.46758		AGCGATTCACCCTCTA-1_SRR14252354
-2.46805	1.94238		AGCGATTGTAGTCACT-1_SRR14252354
-3.99291	3.48814		AGCGCTGCACATAACC-1_SRR14252354
-2.96443	1.3772		AGCGCTGGTTGGGACA-1_SRR14252354
-3.22925	3.08826		AGCGTCGGTCTTGAGT-1_SRR14252354
-4.01766	2.863		AGCTACATCGAGCACC-1_SRR14252354
-1.64363	0.964936		AGCTCAACAGCGGATA-1_SRR14252354
-2.72117	1.91098		AGCTTCCTCAAGTTGC-1_SRR14252354
-1.55266	5.50952		AGCTTCCTCTTCGGAA-1_SRR14252354
-3.15047	1.82278		AGGACGACACAGCATT-1_SRR14252354
-1.19761	3.53276		AGGACTTCACCATTCC-1_SRR14252354
-3.66548	2.02465		AGGAGGTAGGTAGACC-1_SRR14252354
-2.48034	4.74332		AGGATAAGTACGGCAA-1_SRR14252354
-2.78573	2.5763		AGGATCTAGCTGACCC-1_SRR14252354
-3.15896	1.38118		AGGATCTTCGACCCAG-1_SRR14252354
-3.54553	3.39882		AGGCCACGTCATGCAT-1_SRR14252354
-1.72027	5.54331		AGGCCACGTGTCTTAG-1_SRR14252354
-3.93068	3.57606		AGGCTGCCACGACCTG-1_SRR14252354
-0.996261	3.86849		AGGCTGCGTGGGCTTC-1_SRR14252354
-4.18198	2.6583		AGGGAGTAGAATCGCG-1_SRR14252354
-3.094	1.17669		AGGGAGTCACGGAAGT-1_SRR14252354
-0.0621292	3.71868		AGGGCCTCACATAACC-1_SRR14252354
-3.55056	2.77339		AGGGCCTTCAACACGT-1_SRR14252354
-2.23147	0.876514		AGGGCTCAGAGTTGAT-1_SRR14252354
-2.18312	0.50265		AGGGCTCGTTCTAACG-1_SRR14252354
-1.82128	1.1402		AGGGCTCGTTTATGCG-1_SRR14252354
-3.40471	3.38961		AGGGCTCTCGGACGTC-1_SRR14252354
-1.45859	1.34278		AGGGTCCTCTAAGGAA-1_SRR14252354
-2.41793	4.71443		AGGGTGAGTCCGGACT-1_SRR14252354
-3.09134	4.05512		AGGGTTTAGTGATAAC-1_SRR14252354
-3.53125	3.29982		AGGTAGGCATGATAGA-1_SRR14252354
-0.867862	0.886009		AGGTCTACACACCTAA-1_SRR14252354
-1.66844	5.51967		AGGTTACGTTGCTCCT-1_SRR14252354
-0.625022	3.77312		AGTAACCCAACGGCTC-1_SRR14252354
-2.53209	4.46102		AGTAACCCAGACGGAT-1_SRR14252354
-2.50325	2.15075		AGTACCAAGCGAGTCA-1_SRR14252354
-2.48759	2.56637		AGTACCAGTTCGGTAT-1_SRR14252354
-1.68748	5.53524		AGTACTGCACGTGAGA-1_SRR14252354
1.36976	-0.455034		AGTACTGTCCATAGAC-1_SRR14252354
-2.48119	0.931713		AGTAGCTGTAACCCTA-1_SRR14252354
-1.48184	1.0213		AGTAGCTTCCATTGCC-1_SRR14252354
-1.42462	3.67764		AGTAGCTTCGCCGTGA-1_SRR14252354
-0.217826	1.19866		AGTCAACAGGATGTTA-1_SRR14252354
-0.7174	4.33751		AGTCTCCAGCTTTCCC-1_SRR14252354
-2.41879	2.09899		AGTGATCGTATGTGTC-1_SRR14252354
-2.20091	-0.271169		AGTGTTGCAGCTTCCT-1_SRR14252354
-3.50825	3.40451		AGTGTTGCATCGAGCC-1_SRR14252354
-1.54365	5.39886		AGTGTTGGTGATACAA-1_SRR14252354
-0.900754	4.00588		AGTTAGCCAGCTCCTT-1_SRR14252354
-3.18304	2.6858		AGTTCCCCAACACTAC-1_SRR14252354
-0.693578	3.54458		AGTTCCCTCGAACCTA-1_SRR14252354
-2.50433	1.90066		AGTTCGATCAAGGAGC-1_SRR14252354
-3.59955	2.48441		ATACCGACAAATGCGG-1_SRR14252354
-0.0465063	1.56487		ATACCTTCAGATTCGT-1_SRR14252354
-3.39941	3.04585		ATAGACCCAGAGTGTG-1_SRR14252354
-2.31403	0.623942		ATAGAGAGTGAACTAA-1_SRR14252354
-2.3199	2.76558		ATAGAGATCGTGGCGT-1_SRR14252354
-4.02488	2.43494		ATAGGCTTCCAGCACG-1_SRR14252354
-1.21751	3.64482		ATATCCTGTAACCCTA-1_SRR14252354
-3.21943	1.3278		ATATCCTTCGTCCTTG-1_SRR14252354
-2.43211	3.43887		ATCACAGCACAACATC-1_SRR14252354
-1.24174	3.51991		ATCACGAGTTAGAGTA-1_SRR14252354
-2.7112	2.04881		ATCAGGTTCTACTATC-1_SRR14252354
-1.75657	1.21094		ATCCACCCACCCTAGG-1_SRR14252354
-3.18124	2.2929		ATCCACCGTATCGTAC-1_SRR14252354
-3.08881	1.50488		ATCCATTCAGTGTATC-1_SRR14252354
-2.12578	0.775564		ATCCTATTCGCCGTGA-1_SRR14252354
-3.12647	2.39977		ATCGATGAGCACCGAA-1_SRR14252354
-1.05227	3.52009		ATCGCCTAGAAAGCGA-1_SRR14252354
-0.882426	3.60531		ATCGCCTTCAGACCTA-1_SRR14252354
-3.96103	3.61067		ATCGCCTTCTATGTGG-1_SRR14252354
-4.10678	2.92119		ATCGGCGAGGTGCCAA-1_SRR14252354
-2.83571	1.1531		ATCGTCCAGATGCAGC-1_SRR14252354
-1.14072	4.31078		ATCGTCCGTGTCTTAG-1_SRR14252354
-1.64948	1.69421		ATCGTGACAATAGTAG-1_SRR14252354
-4.08632	3.57582		ATCGTGAGTTATAGAG-1_SRR14252354
-3.72854	3.71375		ATCGTGAGTTCCAAAC-1_SRR14252354
-1.15386	3.46846		ATCTCTAGTAAGGAGA-1_SRR14252354
-3.77318	2.73101		ATCTCTAGTTATTCCT-1_SRR14252354
-0.95531	4.52472		ATCTCTATCAGAGTGG-1_SRR14252354
-0.905943	4.49924		ATCTCTATCCGTTGAA-1_SRR14252354
-2.8157	3.74301		ATGAAAGCAAGTTCCA-1_SRR14252354
-2.57695	4.41158		ATGAAAGGTGCGGATA-1_SRR14252354
-1.15748	3.21028		ATGAAAGTCGCCAGTG-1_SRR14252354
-3.55773	3.21259		ATGACCACACTGCACG-1_SRR14252354
-0.773074	4.38564		ATGACCACAGCCTTCT-1_SRR14252354
-1.21301	5.25805		ATGACCAGTTCAAAGA-1_SRR14252354
-2.75014	-0.235352		ATGAGGGCAATCGCGC-1_SRR14252354
-0.259002	0.883167		ATGAGTCAGTCTGCGC-1_SRR14252354
-1.23693	0.225492		ATGAGTCCACAACATC-1_SRR14252354
-1.6591	5.54378		ATGAGTCTCATTCACT-1_SRR14252354
-2.81444	1.95582		ATGATCGGTGAAGCTG-1_SRR14252354
-0.242435	1.78639		ATGCATGAGGATATGT-1_SRR14252354
-2.01911	2.75377		ATGGGAGCAGGATCTT-1_SRR14252354
-2.45537	2.44575		ATGGGTTTCACAGAGG-1_SRR14252354
-2.88936	1.33052		ATGTCCCTCATCACAG-1_SRR14252354
-3.8548	2.34424		ATGTCTTGTTGCTTGA-1_SRR14252354
-2.70428	3.92374		ATGTCTTTCCTAGCCT-1_SRR14252354
-3.33997	2.71131		ATTACCTTCTAGCCTC-1_SRR14252354
-1.26603	5.30261		ATTATCCTCTACCACC-1_SRR14252354
-1.54874	1.96964		ATTCACTCATCATCTT-1_SRR14252354
-3.82119	2.87183		ATTCACTTCGACTCCT-1_SRR14252354
-4.11651	2.2516		ATTCCTAAGTGCCCGT-1_SRR14252354
-0.623422	0.945501		ATTCGTTCAGCAGTGA-1_SRR14252354
-1.39256	1.94023		ATTCGTTTCCTCTCTT-1_SRR14252354
-2.8133	3.92484		ATTCTTGCATGACTAC-1_SRR14252354
-1.7278	1.65727		ATTCTTGTCTTCACAT-1_SRR14252354
-1.56519	-0.341271		ATTTACCCATCACGGC-1_SRR14252354
-2.51085	1.29649		ATTTACCTCCCGTGAG-1_SRR14252354
-1.61726	-0.337389		ATTTACCTCGGCCCAA-1_SRR14252354
-1.53148	-0.160359		ATTTCACTCAACTGGT-1_SRR14252354
-3.2501	3.39549		ATTTCTGAGTGTTGTC-1_SRR14252354
-2.29285	4.5975		CAAAGAAGTCTTGAAC-1_SRR14252354
-1.47732	3.39211		CAACAACAGGCTTTCA-1_SRR14252354
-3.17731	2.7637		CAACAACAGGGATCGT-1_SRR14252354
-1.13806	3.44363		CAACAACGTTTGCCGG-1_SRR14252354
-2.68717	3.33053		CAACAGTAGCTTTGTG-1_SRR14252354
-0.550348	4.32085		CAACAGTAGGCTCTAT-1_SRR14252354
-4.03987	2.96789		CAACAGTGTTCTCTAT-1_SRR14252354
-1.73037	5.50194		CAACCTCGTAGAATAC-1_SRR14252354
-2.86296	3.74129		CAACGGCCAAATGAAC-1_SRR14252354
-1.10424	5.18649		CAACGGCCACTCCACT-1_SRR14252354
-1.72736	5.59196		CAACGGCTCTCGGCTT-1_SRR14252354
-2.34117	3.93685		CAAGACTGTCATTCCC-1_SRR14252354
-3.71244	3.57668		CAAGAGGCAGTGCGCT-1_SRR14252354
-1.4368	3.47951		CAAGCTAAGCTCTTCC-1_SRR14252354
-1.62801	1.18002		CAAGGGAGTAACCAGG-1_SRR14252354
-0.213307	1.25176		CAAGGGATCACACGAT-1_SRR14252354
-2.35606	2.35958		CAATACGAGCCTCTGG-1_SRR14252354
-0.369565	1.49328		CAATACGCAGGATTCT-1_SRR14252354
-1.73742	-0.496091		CAATCGACAGTCCGTG-1_SRR14252354
-1.78682	4.59408		CAATGACAGACAGCTG-1_SRR14252354
-2.6716	1.53722		CAATGACGTGAGCCAA-1_SRR14252354
-3.00037	-0.0897849		CAATTTCCAGCCGGTT-1_SRR14252354
-2.88674	0.547012		CACAACACAGTCAGTT-1_SRR14252354
-2.49517	2.0803		CACACAAGTGAGGATC-1_SRR14252354
-2.39098	4.78758		CACAGATAGAATCGTA-1_SRR14252354
-3.80636	2.65382		CACAGATAGACATGCG-1_SRR14252354
-2.10941	1.05324		CACAGATAGCCATATC-1_SRR14252354
-4.09854	3.45171		CACAGATTCCCGAGAC-1_SRR14252354
-3.53499	2.75108		CACAGATTCTACTGAG-1_SRR14252354
-1.64842	0.935413		CACATGACAGTTTCGA-1_SRR14252354
-3.93664	3.55088		CACATGAGTAAGGTCG-1_SRR14252354
-2.91057	1.43493		CACCAAAAGCATCAGG-1_SRR14252354
-3.7666	3.14647		CACCAAATCGTTCATT-1_SRR14252354
-2.67917	2.03168		CACCGTTCAAGGAGTC-1_SRR14252354
-2.37488	1.19931		CACCGTTCAGGACTAG-1_SRR14252354
-1.15092	3.54665		CACCGTTGTTGGGATG-1_SRR14252354
-2.3051	4.85878		CACGAATCACTCAAGT-1_SRR14252354
-2.17649	1.41611		CACGAATGTCTTGAGT-1_SRR14252354
-1.47341	5.17219		CACGGGTAGACTTAAG-1_SRR14252354
-3.05811	3.42764		CACGGGTAGGTTCAGG-1_SRR14252354
-2.87491	1.81037		CACGGGTCACCATATG-1_SRR14252354
-3.67159	3.05823		CACGTGGGTGACTGAG-1_SRR14252354
-2.73908	3.43818		CACGTTCAGTTCCATG-1_SRR14252354
-0.372561	1.39736		CACGTTCTCGAACACT-1_SRR14252354
-1.3163	5.23583		CACTGAACAACGATTC-1_SRR14252354
-0.710312	4.21097		CACTGTCGTATGCGTT-1_SRR14252354
-1.8099	5.52111		CAGATACGTGCCGGTT-1_SRR14252354
-4.1502	3.61618		CAGATCAAGACACACG-1_SRR14252354
-2.467	1.69779		CAGATCACAAGTGGCA-1_SRR14252354
-1.16932	1.26311		CAGATTGCAGGACGAT-1_SRR14252354
-2.92825	3.47044		CAGCAATCACATAACC-1_SRR14252354
-2.18242	0.928644		CAGCACGTCACGACTA-1_SRR14252354
-1.1858	4.42418		CAGCAGCGTATGGAGC-1_SRR14252354
-2.25028	2.55604		CAGCAGCTCCGCTGTT-1_SRR14252354
-0.366205	1.6171		CAGCCAGCAAGACGAC-1_SRR14252354
-1.24469	1.27593		CAGCCAGTCCTCAGAA-1_SRR14252354
-3.19254	2.97213		CAGCGTGAGGACCCAA-1_SRR14252354
-1.82134	1.09944		CAGGCCACATCGCTGG-1_SRR14252354
-2.93511	2.90995		CAGGTATAGAGGGTGG-1_SRR14252354
-3.629	2.86895		CAGGTATCAACCGCCA-1_SRR14252354
-2.7188	0.854669		CAGGTATCACAAAGTA-1_SRR14252354
-2.9434	0.24353		CAGGTATTCACTTATC-1_SRR14252354
-1.5491	3.49892		CAGTGCGCACGTACTA-1_SRR14252354
-3.70651	2.50203		CAGTGCGGTACTCGTA-1_SRR14252354
-2.40021	1.97427		CAGTTAGTCTTTCCGG-1_SRR14252354
-0.814677	3.66659		CAGTTCCGTTTGGGAG-1_SRR14252354
-2.50112	1.92602		CATACAGCAAGGCAAC-1_SRR14252354
-2.42686	3.8063		CATACAGGTCCGGACT-1_SRR14252354
-1.64311	1.04608		CATACCCGTCTTCTAT-1_SRR14252354
-3.59486	2.0189		CATACTTGTTTACCTT-1_SRR14252354
-2.52727	1.71192		CATACTTTCCCTGGTT-1_SRR14252354
-2.4266	1.96054		CATAGACAGTATTCCG-1_SRR14252354
-0.833579	3.91583		CATAGACGTGAGTGAC-1_SRR14252354
-0.837499	4.25534		CATAGACTCCGATCGG-1_SRR14252354
-2.68523	1.08949		CATCAAGGTATCATGC-1_SRR14252354
-0.118186	1.43836		CATCCACTCGGTTGTA-1_SRR14252354
-2.90737	2.15838		CATCCGTGTACGTGAG-1_SRR14252354
-3.95731	2.81344		CATCGTCAGATGGCAC-1_SRR14252354
-1.03001	4.4342		CATGAGTAGTGCTACT-1_SRR14252354
-2.06717	2.30659		CATGAGTCACTACTTT-1_SRR14252354
-3.83748	2.5382		CATGCAAAGGTAAAGG-1_SRR14252354
-2.70529	1.80867		CATGCCTGTTCAGCTA-1_SRR14252354
-1.38571	1.93348		CATGCGGTCAGTCTTT-1_SRR14252354
-1.46003	1.14077		CATGCTCAGTAAGCAT-1_SRR14252354
-0.0309729	1.64291		CATGCTCCATTCGGGC-1_SRR14252354
-1.5114	5.39034		CATGCTCGTGGTCAAG-1_SRR14252354
-2.062	5.05971		CATGGATAGCGAGTCA-1_SRR14252354
-3.0584	0.0801563		CATGGATGTGGCACTC-1_SRR14252354
-4.03466	3.58285		CATGGTACACTATGTG-1_SRR14252354
-2.2778	5.02772		CATTCATTCGACGCGT-1_SRR14252354
-2.96538	2.59558		CATTCCGAGTGATCGG-1_SRR14252354
-2.89624	1.61456		CATTCCGGTGGAACAC-1_SRR14252354
-2.58316	2.34292		CATTCTAGTTCGGACC-1_SRR14252354
-0.751437	0.797782		CATTGAGTCGTTAGTG-1_SRR14252354
-3.00802	3.3979		CATTGCCCACTACGGC-1_SRR14252354
-3.8043	3.62972		CATTGTTAGACCAAGC-1_SRR14252354
-0.79642	4.33728		CATTGTTCAGACAAGC-1_SRR14252354
-2.1401	1.02633		CATTGTTTCTCACCCA-1_SRR14252354
-1.19085	3.69658		CATTTCACATAATCGC-1_SRR14252354
-2.41255	4.61638		CCAAGCGAGGTTCCGC-1_SRR14252354
-1.99701	1.52773		CCAAGCGGTCGTTCAA-1_SRR14252354
-2.41283	1.65892		CCAATGACAATCGCCG-1_SRR14252354
-2.08473	2.72728		CCAATGAGTTCCAGGC-1_SRR14252354
-0.911663	0.464808		CCAATGATCCCTCTTT-1_SRR14252354
-3.04432	2.59743		CCAATGATCCTCAGGG-1_SRR14252354
-3.14315	4.19606		CCAATTTCACACACTA-1_SRR14252354
-2.32528	2.5325		CCAATTTCATACAGCT-1_SRR14252354
-4.02702	3.49655		CCACAAAAGTACGTCT-1_SRR14252354
-1.34499	3.28959		CCACAAACATTGACTG-1_SRR14252354
-2.8233	2.43064		CCACACTAGCCGAATG-1_SRR14252354
-2.55315	2.29767		CCACACTCAAGTGGCA-1_SRR14252354
-4.03751	3.35514		CCACCATCAGTCGAGA-1_SRR14252354
-2.74861	2.70783		CCACGAGAGCTGAGTG-1_SRR14252354
-2.08265	1.82089		CCACGAGAGTCTTCGA-1_SRR14252354
-2.20121	0.588981		CCACGTTCAAAGGAGA-1_SRR14252354
-2.78207	3.54832		CCACGTTTCGAGAGAC-1_SRR14252354
-0.54691	4.25586		CCCAACTTCGTACACA-1_SRR14252354
-1.18433	5.33205		CCCATTGGTGAGTTTC-1_SRR14252354
-0.683902	3.6261		CCCGGAAAGAAACTAC-1_SRR14252354
-2.02286	2.15274		CCCGGAACATACGCAT-1_SRR14252354
-1.76228	0.895933		CCCTAACGTAAGTCAA-1_SRR14252354
-2.92852	0.587278		CCCTAACTCCGCACTT-1_SRR14252354
-3.04518	0.127889		CCCTCTCGTGGCAACA-1_SRR14252354
-0.90295	3.9725		CCCTTAGTCGATACTG-1_SRR14252354
-3.2845	2.84915		CCGAACGTCAAGGCTT-1_SRR14252354
-2.75745	1.12495		CCGAACGTCAGTGATC-1_SRR14252354
-4.20566	3.43311		CCGATCTGTCACCGCA-1_SRR14252354
-2.59059	3.47802		CCGCAAGAGGATTCCT-1_SRR14252354
-3.2435	1.56141		CCGCAAGGTAGCTTTG-1_SRR14252354
-2.5086	2.12206		CCGGACATCCAGTGTA-1_SRR14252354
-1.38349	1.94437		CCGGGTAGTGATATAG-1_SRR14252354
-2.59093	1.34937		CCGGGTAGTTGGGTTT-1_SRR14252354
-0.233015	0.771007		CCGGGTATCCGCACTT-1_SRR14252354
-2.56313	4.71327		CCGGGTATCGGTGCAC-1_SRR14252354
-1.70073	0.571859		CCGGTAGCAAATTAGG-1_SRR14252354
-3.06224	0.0446963		CCGGTGAAGATGGGCT-1_SRR14252354
-2.37853	0.589217		CCGGTGACATCCTATT-1_SRR14252354
-1.70669	0.961027		CCGTAGGAGACTACGG-1_SRR14252354
-3.71642	3.57741		CCGTAGGAGCTTGTTG-1_SRR14252354
-1.75668	5.63795		CCGTAGGAGTGAGGTC-1_SRR14252354
-1.82877	5.28441		CCGTAGGCACCCTAAA-1_SRR14252354
-3.1309	0.2197		CCGTTCAAGGGCAGAG-1_SRR14252354
-3.01826	-0.119101		CCGTTCAAGTGCTCAT-1_SRR14252354
-2.76177	2.19071		CCGTTCAGTATACGGG-1_SRR14252354
-0.783173	4.41868		CCGTTCAGTTAGAGAT-1_SRR14252354
-2.15114	3.83722		CCTAACCCATAATCCG-1_SRR14252354
-2.48713	0.862687		CCTAACCCATACTGTG-1_SRR14252354
-3.07236	3.19049		CCTAACCGTACGATTC-1_SRR14252354
-2.58465	4.70089		CCTAAGATCGTCTAAG-1_SRR14252354
-3.06216	2.81399		CCTATCGGTGATTCTG-1_SRR14252354
-3.09687	1.59297		CCTCAACAGGCGCTTC-1_SRR14252354
-0.740532	3.82279		CCTCAACTCCTTGAAG-1_SRR14252354
-3.89298	3.08313		CCTCAGTCAAACAGGC-1_SRR14252354
-1.1597	3.52307		CCTCCAAGTCTCCTGT-1_SRR14252354
-1.47718	5.27986		CCTCCTCAGTCACTCA-1_SRR14252354
-3.64035	3.45542		CCTCCTCCACTATCGA-1_SRR14252354
-1.96224	2.57026		CCTCTCCAGTATGGCG-1_SRR14252354
-4.04385	3.20264		CCTGCATAGCTCCATA-1_SRR14252354
-2.34634	3.07825		CCTGTTGAGAACTCCT-1_SRR14252354
-1.85765	0.70875		CCTGTTGAGCAAGTCG-1_SRR14252354
-1.63488	1.20262		CCTGTTGTCTGGACTA-1_SRR14252354
-1.76642	4.89831		CCTTGTGAGGCATGGT-1_SRR14252354
-3.78869	2.49539		CCTTGTGAGGCTCAAG-1_SRR14252354
-1.03349	3.64845		CCTTTGGAGCAGGGAG-1_SRR14252354
-0.902503	3.84795		CCTTTGGGTATCTCGA-1_SRR14252354
-1.31201	1.23079		CGAAGTTGTTACGGAG-1_SRR14252354
-1.39253	4.2793		CGAATTGTCCAGCTCT-1_SRR14252354
-2.0486	0.884923		CGACAGCCATGACACT-1_SRR14252354
-2.56221	2.26973		CGAGGAAGTGAGTTTC-1_SRR14252354
-2.51547	3.88665		CGAGGAAGTTGAGTCT-1_SRR14252354
-2.8675	0.168516		CGAGGCTAGGACCCAA-1_SRR14252354
-0.986225	4.4502		CGAGGCTTCATAAGGA-1_SRR14252354
-0.707826	4.09432		CGAGGCTTCGCTCATC-1_SRR14252354
-2.39737	3.85026		CGAGTTATCGGACGTC-1_SRR14252354
-3.42578	3.17889		CGAGTTATCTGGGCAC-1_SRR14252354
-2.84921	3.88177		CGATCGGCAGGAGGTT-1_SRR14252354
-0.0292015	1.31917		CGATCGGGTGGTTTAC-1_SRR14252354
-2.79798	3.82253		CGATGCGAGCTCATAC-1_SRR14252354
-2.44411	1.57779		CGCAGGTGTCGCGGTT-1_SRR14252354
-0.0439675	1.6773		CGCATAACAATTCTCT-1_SRR14252354
-1.38935	0.439153		CGCATAATCATCACCC-1_SRR14252354
-0.642001	3.77238		CGCATGGTCCTGTTGC-1_SRR14252354
-1.32091	4.25405		CGCCAGACATTGAGCT-1_SRR14252354
-4.0462	3.18269		CGCCAGAGTCCGGCAT-1_SRR14252354
-1.66571	1.11435		CGCCAGATCCGTGTAA-1_SRR14252354
-3.2785	3.08602		CGCGTGATCCCTCGTA-1_SRR14252354
-2.58397	3.72933		CGCGTGATCGGTGTAT-1_SRR14252354
-3.48965	2.99592		CGGAACCAGGAAAGAC-1_SRR14252354
-0.983197	0.964223		CGGAATTGTGCGCTCA-1_SRR14252354
-0.132162	3.35057		CGGAATTGTGTCGCTG-1_SRR14252354
-0.959436	3.57658		CGGAGAACAGGGAGAG-1_SRR14252354
-3.89993	3.41441		CGGAGAACATGGAAGC-1_SRR14252354
-1.0946	0.951355		CGGAGAAGTTCTCACC-1_SRR14252354
-0.573256	1.84346		CGGAGAATCGGCCTTT-1_SRR14252354
-1.92389	1.19245		CGGCAGTCATTCTCTA-1_SRR14252354
-1.28221	0.00958154		CGGGCATAGATTGACA-1_SRR14252354
-1.4228	-0.0683268		CGGGTCAGTCGGCCTA-1_SRR14252354
-2.37114	1.6445		CGGGTGTAGCTCTTCC-1_SRR14252354
-0.811419	4.25437		CGGTCAGAGAGTATAC-1_SRR14252354
-3.86683	2.31937		CGGTCAGAGTTGCCTA-1_SRR14252354
-2.62034	0.156481		CGTAAGTAGGGTACAC-1_SRR14252354
-3.89304	2.82949		CGTAATGAGACCAACG-1_SRR14252354
-3.09678	2.68646		CGTAGTAAGGTCATCT-1_SRR14252354
-2.51494	4.77955		CGTAGTACAAAGACTA-1_SRR14252354
-1.53569	4.94666		CGTAGTACAAGTGGTG-1_SRR14252354
-1.66376	0.214179		CGTAGTACACGCGGTT-1_SRR14252354
-0.213823	1.31675		CGTCCATCACAGAGCA-1_SRR14252354
-1.40166	-0.0598518		CGTCCATCACTAGGTT-1_SRR14252354
-1.66504	0.204574		CGTGAATAGGGTACGT-1_SRR14252354
-2.34857	1.97161		CGTGATAGTCGTCGGT-1_SRR14252354
-2.91959	2.76244		CGTGTCTAGTCCCGGT-1_SRR14252354
-3.16895	2.99648		CGTTAGACATGGAGAC-1_SRR14252354
-0.659449	4.2195		CGTTAGAGTCCAACGC-1_SRR14252354
-3.06304	0.919059		CGTTCTGAGATGTTAG-1_SRR14252354
-2.96875	1.55561		CGTTGGGAGTATAACG-1_SRR14252354
-2.85085	0.681225		CTAACCCAGAGTTGAT-1_SRR14252354
-3.70778	3.34029		CTAACTTAGGTAGTAT-1_SRR14252354
-1.30157	3.50333		CTAAGTGCAGATTAAG-1_SRR14252354
-0.991254	0.625424		CTACAGAGTCTTACTT-1_SRR14252354
-1.00578	1.25294		CTACAGATCAACCTTT-1_SRR14252354
-3.40797	3.79698		CTACAGATCAATCTCT-1_SRR14252354
-0.300381	1.93398		CTACAGATCCTACCAC-1_SRR14252354
0.126902	0.0265265		CTACATTCATCGATAC-1_SRR14252354
-2.88405	2.57709		CTACCCAGTCGTTTCC-1_SRR14252354
-2.17414	1.8848		CTACCCAGTGACTAAA-1_SRR14252354
-2.48643	0.480406		CTACCCATCTAGTGTG-1_SRR14252354
-1.88967	1.10817		CTACCCATCTTCCGTG-1_SRR14252354
-1.33056	1.70911		CTACCTGAGATTCGAA-1_SRR14252354
-1.17758	3.98783		CTACCTGCACCCATAA-1_SRR14252354
-1.51104	5.38917		CTACGGGGTAATTAGG-1_SRR14252354
-2.83251	0.241946		CTACTATGTATCTTCT-1_SRR14252354
-2.16088	2.44203		CTAGACAAGAGTGACC-1_SRR14252354
-3.66787	2.4838		CTAGACACACGCTGTG-1_SRR14252354
-1.08676	3.48242		CTATCCGCAAGGCCTC-1_SRR14252354
-2.38981	1.6806		CTATCCGGTCGAACGA-1_SRR14252354
-1.57411	5.48356		CTATCCGGTTCTCTCG-1_SRR14252354
-2.58847	3.8684		CTATCTATCAATGTCG-1_SRR14252354
-1.92414	3.85533		CTCAACCCAAATGAAC-1_SRR14252354
-1.51584	3.48064		CTCAAGACACGTCATA-1_SRR14252354
-4.1339	2.52498		CTCACTGGTTATGACC-1_SRR14252354
-1.76547	5.64298		CTCAGTCGTACTAACC-1_SRR14252354
-1.94325	0.706702		CTCAGTCGTCAGGTGA-1_SRR14252354
-3.00681	0.315187		CTCAGTCGTCTAATCG-1_SRR14252354
-1.13757	3.63358		CTCATCGAGGGTTAAT-1_SRR14252354
-2.12806	1.25785		CTCATGCAGGTGCTTT-1_SRR14252354
-3.92426	3.60368		CTCATGCCACGGTGAA-1_SRR14252354
-2.52574	4.76644		CTCATTACAAGCGATG-1_SRR14252354
-1.70767	5.65016		CTCATTATCTCCTACG-1_SRR14252354
-3.89234	2.2034		CTCCAACGTAATCAAG-1_SRR14252354
-2.82847	3.50291		CTCCATGAGTGGAATT-1_SRR14252354
-4.11008	2.55797		CTCCCAAAGTTGCTGT-1_SRR14252354
-1.70363	4.47695		CTCCCAAGTGAATATG-1_SRR14252354
-2.72382	2.66139		CTCCCTCCACCCTGAG-1_SRR14252354
-2.23902	2.55134		CTCCCTCGTCTCCCTA-1_SRR14252354
-2.22676	0.553168		CTCCGATCAGAGTTCT-1_SRR14252354
-2.65185	1.42845		CTCCGATGTCACATTG-1_SRR14252354
-3.97239	3.50931		CTCCGATGTCACCGAC-1_SRR14252354
-2.08589	1.79784		CTCCGATGTTACAGCT-1_SRR14252354
-3.67049	3.21579		CTCCGATGTTCAAAGA-1_SRR14252354
-2.58475	3.88227		CTCCTTTGTCGCTCGA-1_SRR14252354
-2.31485	4.74914		CTCGAGGGTCTGATCA-1_SRR14252354
-1.22955	3.60726		CTCGAGGTCGCTCATC-1_SRR14252354
-1.13162	3.49942		CTCTCAGTCGTCGACG-1_SRR14252354
-1.77039	1.12785		CTCTCGAGTGCACAAG-1_SRR14252354
-3.86275	2.8054		CTCTCGATCGCCGAAC-1_SRR14252354
-1.06953	3.70949		CTCTCGATCTGGCCTT-1_SRR14252354
-1.3228	3.64072		CTCTGGTAGAACAGGA-1_SRR14252354
-0.69588	4.5818		CTCTGGTAGCGAGTAC-1_SRR14252354
-3.92909	3.11534		CTCTGGTAGGATATAC-1_SRR14252354
-2.28881	0.442378		CTCTGGTGTGTATCCA-1_SRR14252354
-3.34386	2.76496		CTCTGGTTCAATCAGC-1_SRR14252354
-2.44849	1.95559		CTCTGGTTCGCTGTTC-1_SRR14252354
-4.04064	3.61639		CTGAATGAGCATGATA-1_SRR14252354
-2.61502	2.13436		CTGAATGAGTCTGTAC-1_SRR14252354
-1.33285	1.89746		CTGAGCGAGGCCACTC-1_SRR14252354
-1.93211	1.44757		CTGAGGCGTACCAGAG-1_SRR14252354
-2.46511	2.9101		CTGATCCAGGTTGGAC-1_SRR14252354
-0.816615	3.68154		CTGATCCTCATTTCGT-1_SRR14252354
-2.77074	0.278904		CTGCAGGTCCACGAAT-1_SRR14252354
-3.48436	2.43054		CTGCAGGTCCGCAACG-1_SRR14252354
-3.07243	0.115332		CTGCATCAGCACTCTA-1_SRR14252354
-0.321893	1.28733		CTGCCATGTCCGTTTC-1_SRR14252354
-2.97193	3.84458		CTGCCATTCATCCTAT-1_SRR14252354
-1.54594	5.27618		CTGCCTAGTACGATGG-1_SRR14252354
-3.03002	3.70729		CTGCCTAGTTTACCAG-1_SRR14252354
-0.0936683	1.35106		CTGCGAGTCACCTTGC-1_SRR14252354
-2.06995	4.23101		CTGGACGCAATTGAAG-1_SRR14252354
-1.90963	3.07013		CTGGACGCATTCAGGT-1_SRR14252354
-3.86995	3.56269		CTGGCAGGTGTTTACG-1_SRR14252354
-3.42349	3.16108		CTGGCAGGTTGGGACA-1_SRR14252354
-1.13714	2.09281		CTGGTCTCAATGAACA-1_SRR14252354
-0.311442	1.82671		CTGGTCTTCGTTATCT-1_SRR14252354
-0.95577	3.67216		CTGTACCAGTCTGCAT-1_SRR14252354
-3.45869	3.74167		CTGTACCTCTGGCCTT-1_SRR14252354
-3.84922	3.10399		CTGTAGAAGCTGCGAA-1_SRR14252354
-1.37091	5.36776		CTGTATTCAGAGATTA-1_SRR14252354
-2.75057	0.799221		CTGTATTGTACCGGCT-1_SRR14252354
-1.67861	-0.308814		CTGTATTGTGGCATCC-1_SRR14252354
-1.67497	1.7907		CTGTGGGTCAGAGCGA-1_SRR14252354
-2.55358	4.91421		CTTACCGGTGGTCTTA-1_SRR14252354
-1.92439	5.51334		CTTAGGAAGTGCAAAT-1_SRR14252354
-0.151765	1.45862		CTTAGGAGTAGAGTTA-1_SRR14252354
-2.41325	-0.214153		CTTCCGAGTACCAATC-1_SRR14252354
-1.61863	5.47189		CTTCCGAGTAGGTAGC-1_SRR14252354
-1.71798	5.58975		CTTCCGAGTCACCTTC-1_SRR14252354
-1.99893	2.23896		CTTCCGAGTCTTTATC-1_SRR14252354
-2.88526	1.47498		CTTCCGATCCCGAGAC-1_SRR14252354
-2.8827	3.44894		CTTCCTTGTACAGCGA-1_SRR14252354
-2.56511	4.91078		CTTCCTTGTCAATGGG-1_SRR14252354
-2.74825	0.424331		CTTCCTTTCAAGGAGC-1_SRR14252354
-1.94031	1.33852		CTTCTCTAGTCAGAGC-1_SRR14252354
-2.67414	1.44509		CTTCTCTTCTTACCAT-1_SRR14252354
-0.712462	3.69173		CTTGAGAAGGGTCACA-1_SRR14252354
-1.35037	5.30828		CTTGAGATCATTCGGA-1_SRR14252354
-2.60497	2.66113		CTTTCAAAGCTTCTAG-1_SRR14252354
-2.58531	1.49142		GAAACCTAGAGAGCGG-1_SRR14252354
-2.8969	-0.135215		GAAACCTGTTCCTAAG-1_SRR14252354
-1.24811	4.13047		GAAATGAGTCAAGCCC-1_SRR14252354
-2.32889	-0.252613		GAAATGATCCATCTAT-1_SRR14252354
-1.08523	3.58985		GAACACTCAATAGTGA-1_SRR14252354
-2.0088	2.48538		GAACGTTAGAACCGCA-1_SRR14252354
-2.7593	1.87134		GAACGTTAGCTGAAGC-1_SRR14252354
-3.08481	2.8266		GAACGTTGTCTGTAAC-1_SRR14252354
-1.06196	3.56192		GAACTGTAGCCTGTCG-1_SRR14252354
-3.67954	3.07864		GAACTGTAGCTGTTCA-1_SRR14252354
-1.37358	4.25644		GAACTGTCAAAGGGCT-1_SRR14252354
-2.49147	4.8572		GAACTGTGTTTACTTC-1_SRR14252354
-2.26989	1.91737		GAAGCCCGTTCAAACC-1_SRR14252354
-2.46748	1.80858		GAAGGGTAGAGTCGAC-1_SRR14252354
-0.734745	4.55967		GAAGGGTAGATTAGAC-1_SRR14252354
-3.77055	3.56567		GAAGGGTAGGAGGGTG-1_SRR14252354
-2.53393	1.44418		GAAGGGTAGTCTAGAA-1_SRR14252354
-3.83854	2.87848		GAAGGGTCAAGGCGTA-1_SRR14252354
-2.48258	1.80725		GAAGGGTTCTAGAGCT-1_SRR14252354
-2.9167	2.907		GAAGTAAAGGATTTAG-1_SRR14252354
-1.34307	4.31185		GAAGTAACAGGACTAG-1_SRR14252354
-0.344656	1.08228		GAATCACTCTCGTCAC-1_SRR14252354
-1.1506	0.586599		GACACGCCAAGAATAC-1_SRR14252354
-3.52139	3.296		GACAGCCTCCGTAATG-1_SRR14252354
-2.55581	2.25736		GACATCAAGACTAAGT-1_SRR14252354
-3.30379	3.8523		GACATCATCCTGTTAT-1_SRR14252354
-1.78223	3.13278		GACCAATCAACCCGCA-1_SRR14252354
-0.956941	4.2535		GACCAATCACAAAGCG-1_SRR14252354
-1.06361	3.47028		GACCCAGAGACATGCG-1_SRR14252354
-3.32165	4.0894		GACCCAGGTGCGGCTT-1_SRR14252354
-2.68711	4.53566		GACCGTGAGCCATATC-1_SRR14252354
-3.8914	3.23813		GACCGTGTCCGCTTAC-1_SRR14252354
-2.58379	4.93094		GACCGTGTCCGTATGA-1_SRR14252354
-0.878484	-0.867563		GACCGTGTCTGCGGGT-1_SRR14252354
-2.38865	2.83425		GACCTTCGTCATCCCT-1_SRR14252354
-2.90969	-0.203151		GACGCTGAGAGGGCGA-1_SRR14252354
-1.61645	1.07239		GACGTTAAGCCAGACA-1_SRR14252354
-0.422294	1.75147		GACGTTACACCGCTAG-1_SRR14252354
-1.73452	1.19786		GACTATGTCAAGCCGC-1_SRR14252354
-2.60342	4.58227		GACTATGTCCCAATAG-1_SRR14252354
-3.32433	3.22266		GACTCAATCGAATCCA-1_SRR14252354
-3.35701	3.6261		GACTGATAGGAACGTC-1_SRR14252354
-2.54364	2.99376		GACTGATAGTGCACCC-1_SRR14252354
-3.48733	2.16149		GACTGATCATCATGAC-1_SRR14252354
-2.55071	1.97429		GACTGATCATTGTAGC-1_SRR14252354
-1.56567	1.01935		GACTGATGTAGGATAT-1_SRR14252354
-1.03232	0.773254		GACTGATGTCCCGCAA-1_SRR14252354
-3.73544	3.5177		GACTTCCAGAACCCGA-1_SRR14252354
-2.67088	1.42481		GACTTCCGTAGATGTA-1_SRR14252354
-2.60021	2.02172		GAGACCCCAGCACAGA-1_SRR14252354
-1.34624	1.48653		GAGAGGTTCGAAACAA-1_SRR14252354
-2.24602	1.05384		GAGCCTGGTCAAGTTC-1_SRR14252354
-1.83498	5.45948		GAGCCTGGTTCGAGCC-1_SRR14252354
-3.99441	2.23402		GAGCCTGGTTCGTTCC-1_SRR14252354
-1.2088	3.53145		GAGCTGCGTCTAACTG-1_SRR14252354
-1.31754	3.40752		GAGCTGCGTTACACTG-1_SRR14252354
-3.58816	3.42828		GAGCTGCTCTGGTGGC-1_SRR14252354
-2.29392	0.802445		GAGGCAAGTGGAAGTC-1_SRR14252354
-3.84841	3.58319		GAGGGTACACCGCTGA-1_SRR14252354
-3.34381	3.23118		GAGTCATAGGTGCTAG-1_SRR14252354
-0.953418	4.4853		GAGTCATTCAATCTCT-1_SRR14252354
-3.13375	0.219524		GAGTCTAGTAACCCTA-1_SRR14252354
-2.21631	1.95261		GAGTTACAGTATGGAT-1_SRR14252354
-2.73152	1.66823		GAGTTGTGTTGCATAC-1_SRR14252354
-3.78157	2.28086		GATAGCTAGTATGACA-1_SRR14252354
-1.63737	1.17376		GATCAGTGTTCTCCCA-1_SRR14252354
-1.56163	5.33342		GATCATGAGCATACTC-1_SRR14252354
-2.94913	1.82413		GATCATGCAGACGCTC-1_SRR14252354
-1.30272	1.33222		GATCCCTAGCGCAATG-1_SRR14252354
-3.34761	2.00235		GATGACTCACATCCCT-1_SRR14252354
-3.69622	2.59819		GATGACTGTTTACTGG-1_SRR14252354
-0.495999	4.23821		GATGAGGCACTACTTT-1_SRR14252354
-0.870971	4.64282		GATGCTACACCGGTCA-1_SRR14252354
-2.91294	0.958222		GATGCTAGTGGATCAG-1_SRR14252354
-2.74196	0.189276		GATGGAGGTGCCAAGA-1_SRR14252354
-1.50137	3.36294		GATGTTGTCAGTCAGT-1_SRR14252354
-0.132491	1.43651		GATTCTTGTCTTCATT-1_SRR14252354
-4.23171	3.59651		GATTGGTTCTAGACCA-1_SRR14252354
-2.53735	4.79812		GATTTCTGTAACTTCG-1_SRR14252354
-2.48041	4.87341		GATTTCTGTCGGAACA-1_SRR14252354
-2.82758	3.87402		GATTTCTTCGAAGCAG-1_SRR14252354
-1.47662	5.29798		GCAACATGTCGTCAGC-1_SRR14252354
-1.03928	1.06319		GCAACCGAGTCCGTCG-1_SRR14252354
-1.6563	3.6323		GCAACCGTCCAAGCCG-1_SRR14252354
-2.94818	1.5532		GCAACCGTCGTAACCA-1_SRR14252354
-1.31575	5.24901		GCACATAAGACGCCAA-1_SRR14252354
-4.25349	3.63825		GCACATATCATAGAGA-1_SRR14252354
-3.64232	3.37918		GCACGTGGTAGTGATA-1_SRR14252354
-1.78031	1.10217		GCACGTGGTCGAGTTT-1_SRR14252354
-3.68526	3.51151		GCACGTGTCGGCTGAC-1_SRR14252354
-3.41979	3.29328		GCACTAAAGGGTGAAA-1_SRR14252354
-2.15618	1.12078		GCAGCCAAGGGAGTTC-1_SRR14252354
-3.42193	3.11262		GCAGCCACAGGAATAT-1_SRR14252354
0.243603	1.15309		GCATCGGAGCGATTCT-1_SRR14252354
-2.81517	1.21169		GCATCGGCAGCATACT-1_SRR14252354
-3.77206	3.57654		GCATCTCAGGCTTAGG-1_SRR14252354
-2.70534	3.49769		GCATGATAGCGCTGCT-1_SRR14252354
-3.79574	2.88351		GCATGATTCGCTGACG-1_SRR14252354
-0.852744	4.48416		GCATTAGCATAACAGA-1_SRR14252354
-3.46317	3.95197		GCCAACGGTCACTCGG-1_SRR14252354
-0.152245	1.18098		GCCAGGTCAGTTAGGG-1_SRR14252354
-1.75667	5.53667		GCCATTCGTCTACAGT-1_SRR14252354
-2.92684	1.65341		GCCCAGAGTTCTAAGC-1_SRR14252354
-1.04911	4.34821		GCCCAGATCGCGTTTC-1_SRR14252354
-1.8808	5.44245		GCCGTGAGTTGCATCA-1_SRR14252354
-1.81123	5.66571		GCCGTGATCGTTCGCT-1_SRR14252354
-2.31751	1.88433		GCGAGAACAGATACCT-1_SRR14252354
-2.34568	0.477908		GCGAGAATCATCCCGT-1_SRR14252354
-2.63014	1.12165		GCGAGAATCCTAGCGG-1_SRR14252354
-0.136564	1.36876		GCGATCGCACGGAAGT-1_SRR14252354
-0.862951	3.46158		GCGATCGTCTGAGTCA-1_SRR14252354
-1.41339	0.104685		GCGGATCGTCAAAGTA-1_SRR14252354
-0.923406	1.25073		GCGGATCGTGTAACGG-1_SRR14252354
-0.302274	1.2751		GCGTGCAAGATGAAGG-1_SRR14252354
-1.23135	5.24991		GCTACCTCACTACCGG-1_SRR14252354
-1.9214	3.32026		GCTGAATCACTCTCGT-1_SRR14252354
-0.21756	1.77814		GCTGAATTCCTGTTAT-1_SRR14252354
-0.861171	4.51329		GCTGAATTCGTAGCCG-1_SRR14252354
-2.35165	0.78505		GCTGGGTCAAATCAAG-1_SRR14252354
-3.31689	2.77409		GCTTCACAGCTGTTAC-1_SRR14252354
-3.05658	0.219707		GCTTCACTCGAACTCA-1_SRR14252354
-2.70382	1.55167		GCTTGGGCACGGCGTT-1_SRR14252354
-3.68171	3.65741		GCTTGGGGTTATAGAG-1_SRR14252354
-1.33797	5.19384		GCTTGGGTCTGCCTGT-1_SRR14252354
-1.95955	1.35601		GGAGAACGTTGCAAGG-1_SRR14252354
-1.30473	0.521089		GGAGATGAGGTCGTAG-1_SRR14252354
-2.84814	1.31437		GGAGCAACATCGCCTT-1_SRR14252354
-1.67704	3.20399		GGAGCAAGTCGCGGTT-1_SRR14252354
-1.76738	3.76228		GGAGGTAGTACACGCC-1_SRR14252354
-4.01734	3.59998		GGAGGTAGTCCTGTTC-1_SRR14252354
-2.17834	1.66617		GGAGGTATCATGGTAC-1_SRR14252354
-2.83533	0.989844		GGATGTTGTAGTGATA-1_SRR14252354
-3.77281	3.62641		GGCACGTGTAACAGTA-1_SRR14252354
-1.76258	0.376474		GGCACGTTCTACCTTA-1_SRR14252354
-2.2933	2.24274		GGCGTCACAGAGGACT-1_SRR14252354
-2.0449	1.8904		GGCTTGGAGACCTCAT-1_SRR14252354
-3.59638	3.90989		GGCTTGGCAGCCATTA-1_SRR14252354
-1.40261	3.42741		GGCTTGGTCGGCCTTT-1_SRR14252354
-2.93665	0.0921458		GGGAAGTCAAGCCATT-1_SRR14252354
-2.8684	3.79595		GGGACAAAGGGCGAAG-1_SRR14252354
-1.91635	5.39246		GGGACAATCAGAGCAG-1_SRR14252354
-3.01878	0.483785		GGGACCTCAGACAAGC-1_SRR14252354
-2.69775	2.26514		GGGACCTTCTTCCACG-1_SRR14252354
-1.37639	3.43618		GGGATCCAGTGCCAGA-1_SRR14252354
-0.605385	0.81017		GGGATCCGTAAGACCG-1_SRR14252354
-2.89181	2.71218		GGGATGAAGCCTGAGA-1_SRR14252354
-2.77011	4.2628		GGGATGAAGCTCACTA-1_SRR14252354
-3.66392	3.59077		GGGATGATCCAGCAAT-1_SRR14252354
-1.84845	3.19192		GGGCCATTCACTGAAC-1_SRR14252354
-3.58475	3.30726		GGGCGTTGTGGCTCTG-1_SRR14252354
-3.28528	3.4126		GGGCGTTTCGGTGTTA-1_SRR14252354
-0.146856	3.4986		GGGCTCAGTCCTACGG-1_SRR14252354
-4.13392	2.56866		GGGCTCAGTTGCGGAA-1_SRR14252354
-2.78064	1.26096		GGGTAGATCGGCAGTC-1_SRR14252354
-1.52337	-0.37505		GGGTCACCATACAGCT-1_SRR14252354
-4.07637	3.02845		GGGTGAACACAAGTGG-1_SRR14252354
-2.51052	1.8629		GGGTTATGTGGTCTAT-1_SRR14252354
-3.32117	2.93407		GGGTTATTCTACCAGA-1_SRR14252354
-2.98712	2.99163		GGGTTTATCCTCAGAA-1_SRR14252354
-2.53326	4.60436		GGTAATCCAACACTAC-1_SRR14252354
-1.7814	1.25395		GGTAATCCATCGGAGA-1_SRR14252354
-1.83956	5.55427		GGTAATCGTTGCCGCA-1_SRR14252354
-3.84058	3.24178		GGTCACGCAGCTGCCA-1_SRR14252354
-1.70131	5.44967		GGTCACGTCCAGCCTT-1_SRR14252354
-1.96718	0.217954		GGTCTGGCACTATGTG-1_SRR14252354
-1.15883	4.31461		GGTGAAGGTAGTCTTG-1_SRR14252354
-3.69547	3.53392		GGTGATTTCTGCGATA-1_SRR14252354
-2.96048	0.567216		GGTGTCGGTGGCGCTT-1_SRR14252354
-3.90236	2.61469		GGTGTTACACTTGGGC-1_SRR14252354
-2.9478	3.57677		GGTTAACTCGTTTACT-1_SRR14252354
-2.43316	1.93887		GGTTCTCTCGTCCTTG-1_SRR14252354
-0.359451	-0.296598		GGTTGTACATTGAAGA-1_SRR14252354
-2.81652	3.15415		GGTTGTATCTATCGTT-1_SRR14252354
-2.218	0.73599		GTAACCAAGGCGTTGA-1_SRR14252354
-2.05357	-0.263027		GTAACCACATGAGTAA-1_SRR14252354
-2.47853	-0.0693834		GTAAGTCGTCAGGTAG-1_SRR14252354
-1.73531	4.18197		GTAAGTCTCGTGTGGC-1_SRR14252354
-1.4742	0.566893		GTAATGCCACTAGGCC-1_SRR14252354
-2.75888	2.13806		GTAATGCTCGATTGAC-1_SRR14252354
-1.67187	1.94034		GTACAACCAGACATCT-1_SRR14252354
-1.71459	5.6417		GTACAACTCAGCTCTC-1_SRR14252354
-0.950137	4.01718		GTACAGTAGTGGATTA-1_SRR14252354
-3.01815	3.00707		GTACAGTGTCTGTGGC-1_SRR14252354
-1.54822	3.30179		GTACAGTTCCCGTAAA-1_SRR14252354
-0.796093	4.50478		GTAGAAATCATGCATG-1_SRR14252354
-3.56758	2.99634		GTAGAAATCGTGCACG-1_SRR14252354
-1.37386	5.27116		GTAGGAGTCATTGCCC-1_SRR14252354
-3.08999	1.43718		GTAGGTTTCATGCATG-1_SRR14252354
-2.12881	0.317925		GTAGTACGTTGTGTTG-1_SRR14252354
-2.2794	3.38745		GTAGTACTCGGTTAGT-1_SRR14252354
-3.10552	2.53625		GTATTGGGTCTGGTTA-1_SRR14252354
-1.4763	1.16262		GTCAAGTTCACCCTTG-1_SRR14252354
-0.734123	4.36252		GTCACGGTCGTCCTTG-1_SRR14252354
-0.998547	4.60786		GTCACTCAGGAATCGC-1_SRR14252354
-1.84551	-0.367685		GTCACTCCATGTCTAG-1_SRR14252354
-2.52828	1.2445		GTCAGCGGTCTGGTTA-1_SRR14252354
-2.8851	1.84345		GTCAGCGTCGATCCCT-1_SRR14252354
-2.30369	3.55162		GTCATCCAGTAGTCAA-1_SRR14252354
-3.00962	3.94395		GTCATCCAGTGCCAGA-1_SRR14252354
-3.71029	2.14458		GTCATCCGTTGGGTAG-1_SRR14252354
-1.30557	4.33224		GTCATGATCAGGGTAG-1_SRR14252354
-1.81957	1.36412		GTCATTTGTCCGGACT-1_SRR14252354
-1.20252	1.69316		GTCCCATAGATAGTCA-1_SRR14252354
-3.84716	3.3798		GTCCCATCATTAAGCC-1_SRR14252354
-0.710696	3.67466		GTCTACCAGACAAGCC-1_SRR14252354
-0.137465	0.369329		GTCTACCCAGCGTGAA-1_SRR14252354
-3.44501	3.41946		GTCTACCGTTGGATCT-1_SRR14252354
-1.79539	5.59204		GTCTAGACAAGAGATT-1_SRR14252354
-2.57059	2.01573		GTCTCACAGATTAGCA-1_SRR14252354
-1.765	5.55706		GTCTCACTCCTCTGCA-1_SRR14252354
-1.71539	5.15612		GTCTTTAGTTCTAACG-1_SRR14252354
-3.12985	2.99425		GTCTTTATCGTAGCCG-1_SRR14252354
-1.8204	5.53677		GTGACGCTCGTTCGCT-1_SRR14252354
-2.46377	3.71947		GTGAGGAAGCATCAAA-1_SRR14252354
-2.88826	4.09123		GTGAGGACAGCTGCCA-1_SRR14252354
-1.24334	1.35606		GTGCACGTCTATTCGT-1_SRR14252354
-1.25596	3.72875		GTGCAGCGTGCAGGAT-1_SRR14252354
-1.72648	5.39522		GTGCGTGAGCAATAGT-1_SRR14252354
-3.79631	3.40203		GTGCGTGCAGTCAGAG-1_SRR14252354
-1.06788	3.59436		GTGCTGGCACCTCAGG-1_SRR14252354
-0.666609	4.1003		GTGCTTCAGCTAATCC-1_SRR14252354
-1.19094	3.54222		GTGCTTCCACCGGCTA-1_SRR14252354
-2.60968	1.92529		GTGGAAGGTTGGCCGT-1_SRR14252354
-1.65112	0.0475836		GTGGAGATCGTGGGAA-1_SRR14252354
-0.959272	4.45967		GTGGCGTGTACGGGAT-1_SRR14252354
-3.00943	2.92177		GTGGGAATCAGCAGAG-1_SRR14252354
-1.82673	5.46746		GTGGTTAGTTTCACAG-1_SRR14252354
-3.49668	2.83504		GTGTAACCACGAGAAC-1_SRR14252354
-2.46812	4.83106		GTGTAACCATGTGGCC-1_SRR14252354
-2.53503	2.48336		GTGTAACGTCATAGTC-1_SRR14252354
-3.37521	2.56821		GTGTCCTCAGTACTAC-1_SRR14252354
-1.5208	5.52831		GTGTGATCAAACAGGC-1_SRR14252354
-1.7289	1.12288		GTGTGGCAGACTTGTC-1_SRR14252354
-3.81218	3.56588		GTGTGGCGTATGACAA-1_SRR14252354
-3.73717	2.35432		GTGTGGCGTCAAAGAT-1_SRR14252354
-4.06332	3.3845		GTGTGGCTCAAGATAG-1_SRR14252354
-3.91165	3.51072		GTGTTAGAGCCAAGCA-1_SRR14252354
-3.55153	2.80406		GTGTTAGGTCGCCTAG-1_SRR14252354
-1.34541	1.27431		GTTACCCAGGCGATAC-1_SRR14252354
-3.44853	2.98198		GTTACCCTCTCTCCGA-1_SRR14252354
-1.36548	5.31235		GTTACGACACACTGGC-1_SRR14252354
-1.60457	5.52068		GTTAGTGGTCGCATTA-1_SRR14252354
-0.919925	1.41523		GTTATGGTCGTCAGAT-1_SRR14252354
-1.45936	3.45853		GTTCGCTCAACGACTT-1_SRR14252354
-1.62937	5.44194		GTTCTATCAAATGCTC-1_SRR14252354
-0.996946	3.61438		GTTGAACCAGTAGAGC-1_SRR14252354
-0.725079	4.32567		GTTGAACCATGCGTGC-1_SRR14252354
-3.41114	2.63672		GTTGCGGCAACTTCTT-1_SRR14252354
-0.0849768	1.53894		GTTGCTCAGGAACATT-1_SRR14252354
-3.53501	3.73856		GTTGCTCAGTGGTTGG-1_SRR14252354
-1.55945	0.831187		GTTGCTCGTGCCTGCA-1_SRR14252354
-0.652879	4.42555		GTTGTAGAGACATCCT-1_SRR14252354
-2.84498	1.31358		GTTGTAGCAATTTCTC-1_SRR14252354
-3.50584	2.67254		GTTGTCCGTTGCAACT-1_SRR14252354
-2.3918	2.28128		GTTGTCCTCGAGCCTG-1_SRR14252354
-2.94411	0.128174		GTTGTGACAAGTGGTG-1_SRR14252354
-2.45637	0.311464		GTTTGGAAGTAAATGC-1_SRR14252354
-1.48234	3.44816		TAACACGTCGGCTGTG-1_SRR14252354
-3.66477	3.39848		TAACGACCACAAAGCG-1_SRR14252354
-0.874366	3.68695		TAAGCCACACTCAAGT-1_SRR14252354
-0.803622	4.20433		TAAGCCATCCGACGGT-1_SRR14252354
-2.55822	1.62607		TAATCTCGTCGTGTTA-1_SRR14252354
-2.56895	4.95514		TAATCTCTCCAAGCAT-1_SRR14252354
-1.82006	0.586229		TAATTCCCACCGTCTT-1_SRR14252354
-0.434235	3.68157		TAATTCCGTACGCTAT-1_SRR14252354
-3.89541	3.50867		TAATTCCTCCCTTTGG-1_SRR14252354
-3.89981	2.7167		TACAACGGTATCAAGA-1_SRR14252354
-3.7935	2.72614		TACACCCGTAGTCACT-1_SRR14252354
-3.48665	3.90998		TACACCCTCCTTTGAT-1_SRR14252354
-1.63163	-0.349216		TACAGGTCATTAAGCC-1_SRR14252354
-3.42367	3.30349		TACCGAACACACGGTC-1_SRR14252354
-3.66571	3.69424		TACCGAAGTTCCAGGC-1_SRR14252354
-3.85917	3.31612		TACCGGGCATGGTGGA-1_SRR14252354
-3.3931	1.44546		TACCGGGGTACAATAG-1_SRR14252354
-0.745952	3.81224		TACCTCGTCAAATGCC-1_SRR14252354
-1.43266	5.30664		TACCTGCTCATTACTC-1_SRR14252354
-2.19217	1.67471		TACGCTCAGACAGTCG-1_SRR14252354
-0.0933303	1.59463		TACGCTCAGGTACATA-1_SRR14252354
-0.80808	3.69898		TACGGGCTCGCCGAGT-1_SRR14252354
-2.25936	2.7056		TACGGGCTCGTTCAGA-1_SRR14252354
-2.02543	0.958526		TACGGTACACAACGAG-1_SRR14252354
-3.09876	3.45392		TACGGTACAGAGATTA-1_SRR14252354
-3.90749	3.7706		TACGGTATCGGTTCAA-1_SRR14252354
-4.02174	2.41266		TACTGCCCATTGAGCT-1_SRR14252354
-1.83251	-0.299545		TACTTACCAGGTCAGA-1_SRR14252354
-0.852523	3.82021		TACTTACTCTCTCTTC-1_SRR14252354
-1.07835	0.618849		TACTTCACAGACCAAG-1_SRR14252354
-1.99476	4.2335		TACTTGTAGAGAGAAC-1_SRR14252354
-1.51974	5.33309		TAGACTGAGTCCTGTA-1_SRR14252354
-1.28226	1.91248		TAGACTGCACCACTGG-1_SRR14252354
-1.49999	3.56478		TAGAGTCGTCTTACAG-1_SRR14252354
-1.70877	1.77804		TAGAGTCGTGGTAACG-1_SRR14252354
-2.33261	4.81225		TAGATCGAGAGGTGCT-1_SRR14252354
-1.6844	5.61942		TAGATCGCAGCTATTG-1_SRR14252354
-1.75125	5.44307		TAGCACAAGACCGCCT-1_SRR14252354
-2.94431	1.61774		TAGCACACATCGCCTT-1_SRR14252354
-3.77066	3.13734		TAGGAGGTCTCCGATC-1_SRR14252354
-2.98692	1.49871		TAGGTACCATCGTCCT-1_SRR14252354
-3.76445	3.3917		TAGGTACGTCATGCAT-1_SRR14252354
-4.09979	2.70353		TAGGTTGGTTCTATCT-1_SRR14252354
-3.14276	3.04468		TAGGTTGTCTCCTGCA-1_SRR14252354
-3.11435	0.199574		TAGTGCATCTTTGCAT-1_SRR14252354
-1.66553	1.26082		TATACCTAGTAAACGT-1_SRR14252354
-0.516892	0.958555		TATACCTCAAGGTCAG-1_SRR14252354
-0.591064	4.39058		TATATCCAGTAGTCCT-1_SRR14252354
-3.25172	3.72516		TATATCCGTGACTCGC-1_SRR14252354
-1.80652	5.68153		TATATCCTCTTCGGTC-1_SRR14252354
-2.67311	2.47234		TATCAGGAGACCCGCT-1_SRR14252354
-3.4682	2.08404		TATCAGGGTATCGTTG-1_SRR14252354
-1.02365	4.6886		TATCAGGGTTGCGGAA-1_SRR14252354
-2.84074	3.43402		TATCCTACACCGCTGA-1_SRR14252354
-1.21084	3.60626		TATCGCCAGGTAGTAT-1_SRR14252354
-1.38875	1.77237		TATTCCACATCTCATT-1_SRR14252354
-2.39043	1.50918		TATTCCATCGCAACAT-1_SRR14252354
-1.22479	-1.02991		TATTGCTCACACAGAG-1_SRR14252354
-0.606671	0.510095		TATTGCTGTACAGCGA-1_SRR14252354
-3.04349	3.6516		TATTGCTTCCATGATG-1_SRR14252354
-2.59925	2.55895		TATTTCGCAAATACGA-1_SRR14252354
-3.31519	4.01114		TATTTCGGTCGTTTCC-1_SRR14252354
-3.88266	2.23629		TCAAGCACAGCTTCCT-1_SRR14252354
-2.12171	3.72702		TCAAGCATCCTCGCAT-1_SRR14252354
-3.23895	3.73131		TCAAGTGGTAGTTCCA-1_SRR14252354
-2.57045	4.78231		TCAAGTGGTTAGTTCG-1_SRR14252354
-1.20785	3.47914		TCAATTCCACACCGAC-1_SRR14252354
-0.70953	3.70941		TCACAAGGTGAGCTCC-1_SRR14252354
-2.86299	2.62936		TCACAAGGTTCGTAAC-1_SRR14252354
-1.01555	1.12146		TCACATTTCAGGAAGC-1_SRR14252354
-2.77398	1.34293		TCACGGGTCGTGGACC-1_SRR14252354
-1.12437	3.8706		TCACTATGTTCTGAGT-1_SRR14252354
-1.16338	0.151648		TCACTCGAGTGAATAC-1_SRR14252354
-2.50969	4.80102		TCACTCGCACGACGTC-1_SRR14252354
-4.06204	3.62311		TCACTCGCAGACGCTC-1_SRR14252354
-3.9426	2.17973		TCAGCAAAGCGAAACC-1_SRR14252354
-3.72148	3.4708		TCAGCAATCCATATGG-1_SRR14252354
-3.13712	3.05758		TCAGCCTGTGTGAGCA-1_SRR14252354
-3.51016	2.47181		TCAGGGCCACCAGTTA-1_SRR14252354
-2.85541	1.07941		TCAGGGCTCTCTGACC-1_SRR14252354
-1.1584	3.57092		TCAGGTAGTGTTACTG-1_SRR14252354
-3.72096	3.34579		TCAGTGACAAGATCCT-1_SRR14252354
-2.92137	1.81749		TCAGTTTCAGTAACCT-1_SRR14252354
-1.30741	1.89052		TCATACTAGTGGCCTC-1_SRR14252354
-2.50221	3.40045		TCATACTTCTCATGCC-1_SRR14252354
-2.61222	1.74752		TCATATCAGTTGCTGT-1_SRR14252354
-2.27549	1.61906		TCATATCGTAACGGTG-1_SRR14252354
-3.07039	2.50556		TCATCATCATAATCGC-1_SRR14252354
-4.14905	2.59581		TCATGAGTCCAGTTCC-1_SRR14252354
-2.40131	4.7025		TCATGCCCAATTTCTC-1_SRR14252354
-3.11199	-0.0710557		TCATGGATCAGACATC-1_SRR14252354
-3.29128	3.96382		TCATGGATCTTCGCTG-1_SRR14252354
-1.68754	5.59361		TCATGTTAGGAAAGTG-1_SRR14252354
-1.10546	4.37933		TCATGTTGTAACTAAG-1_SRR14252354
-3.01985	0.190748		TCATGTTGTTGCCTAA-1_SRR14252354
-3.41712	3.35256		TCATTACGTAACATAG-1_SRR14252354
-2.4899	1.65208		TCATTACGTCATGACT-1_SRR14252354
-3.51204	3.60981		TCATTCAAGTGTAGAT-1_SRR14252354
-2.99289	2.98652		TCATTGTTCAAGTCGT-1_SRR14252354
-1.25903	1.13515		TCCACCAAGTCAGGGT-1_SRR14252354
-3.74462	3.51315		TCCACGTCAGCGTGAA-1_SRR14252354
-1.47376	0.75055		TCCACGTTCTCCGTGT-1_SRR14252354
-1.33362	5.33062		TCCACGTTCTGTGCGG-1_SRR14252354
-0.229283	-0.183122		TCCATCGGTGGACCTC-1_SRR14252354
-0.415537	1.79278		TCCATCGTCGTAATGC-1_SRR14252354
-3.80026	2.79181		TCCCACACAACAGCCC-1_SRR14252354
-0.655494	4.06626		TCCCACACAAGCAGGT-1_SRR14252354
-2.83348	0.218279		TCCCACATCACTTCTA-1_SRR14252354
-3.37862	3.41601		TCCCACATCGTGGACC-1_SRR14252354
-0.411227	1.63212		TCCCATGAGATAACAC-1_SRR14252354
-0.429033	1.87957		TCCCATGAGCAACAGC-1_SRR14252354
-3.06225	1.40923		TCCCATGAGCGATCGA-1_SRR14252354
-2.18448	1.79383		TCCCATGCATTGACTG-1_SRR14252354
-3.59892	3.80611		TCCCATGGTATTCCTT-1_SRR14252354
-1.87728	0.148491		TCCGAAATCTTTGGAG-1_SRR14252354
-0.30626	1.96638		TCCGTGTCATCCGAGC-1_SRR14252354
-2.60742	2.03611		TCCTAATAGCCTGAGA-1_SRR14252354
-1.40138	0.491023		TCCTAATGTCAATCTG-1_SRR14252354
-1.66044	4.50813		TCCTCGAAGACGACGT-1_SRR14252354
-3.10794	1.59132		TCCTCGACAGTGCGCT-1_SRR14252354
-1.4642	3.41902		TCCTCGAGTCGGTACC-1_SRR14252354
-1.24799	3.6894		TCCTCTTAGGGTTAGC-1_SRR14252354
-1.46842	5.37919		TCCTCTTCATAGACTC-1_SRR14252354
-1.03358	1.65628		TCCTGCACATGAAAGT-1_SRR14252354
-1.29931	3.44658		TCCTTCTTCTGGGCCA-1_SRR14252354
-3.77323	2.59875		TCCTTTCTCACCCTTG-1_SRR14252354
-3.16219	3.95153		TCGAAGTCACTCTAGA-1_SRR14252354
-1.75969	2.81877		TCGAAGTCACTTACAG-1_SRR14252354
-1.22397	4.11937		TCGACCTCAATAACGA-1_SRR14252354
-1.46574	-0.283837		TCGACCTCAATCGCAT-1_SRR14252354
-3.64617	3.4397		TCGACCTTCCCGAACG-1_SRR14252354
-2.84285	2.36395		TCGACCTTCTTAGCTT-1_SRR14252354
-3.62739	3.11503		TCGATTTCAAGGTACG-1_SRR14252354
-2.83279	1.92241		TCGATTTCACAAGGTG-1_SRR14252354
-1.4227	4.74881		TCGATTTGTACATACC-1_SRR14252354
-1.34586	5.09125		TCGCACTCACTCCGAG-1_SRR14252354
-3.44354	3.68482		TCGCACTTCTTGATTC-1_SRR14252354
-2.77883	-0.0998446		TCGCAGGCATGGGTCC-1_SRR14252354
-1.81038	5.59644		TCGCTCAAGTCAGCCC-1_SRR14252354
-0.125035	1.73422		TCGCTCACAAGGTTGG-1_SRR14252354
0.00101175	1.61044		TCGCTCATCCGAGTGC-1_SRR14252354
-0.611324	4.45838		TCGGGCAAGAAACACT-1_SRR14252354
-0.795379	1.63933		TCGGGCATCGGACTGC-1_SRR14252354
-0.868025	4.40017		TCGGTCTTCTATTGTC-1_SRR14252354
-1.72733	-0.187179		TCGTCCATCAGCTCTC-1_SRR14252354
-2.48001	4.69985		TCGTGCTCACACCGAC-1_SRR14252354
-1.7264	5.35196		TCGTGCTCATCCTTGC-1_SRR14252354
-3.43606	2.6015		TCGTGGGAGATTACCC-1_SRR14252354
-2.87836	2.56489		TCGTGGGTCACGAACT-1_SRR14252354
-4.01804	3.71029		TCGTGGGTCGTAGGGA-1_SRR14252354
-3.46577	3.57251		TCTAACTCACAGTCGC-1_SRR14252354
-3.04867	1.35652		TCTACATCAACTCCAA-1_SRR14252354
-2.55902	0.123645		TCTACCGGTCGTCATA-1_SRR14252354
-2.06194	1.44196		TCTACCGTCTGTTGGA-1_SRR14252354
-0.760972	4.4951		TCTCACGGTCGACTGC-1_SRR14252354
-0.69701	0.746492		TCTCACGGTGAATTAG-1_SRR14252354
-1.86906	5.33577		TCTCACGTCGTTCTCG-1_SRR14252354
-3.97712	2.80513		TCTCAGCCAGCGCTTG-1_SRR14252354
-1.34466	5.25655		TCTCCGAAGCAAATCA-1_SRR14252354
-1.23183	3.66127		TCTCCGACAGGACTTT-1_SRR14252354
-3.83952	3.58519		TCTCTGGGTATGGAGC-1_SRR14252354
-3.89684	3.4699		TCTCTGGTCTTCGTAT-1_SRR14252354
-1.82726	5.40707		TCTGCCAAGAGAGCGG-1_SRR14252354
-3.16389	1.54601		TCTGGCTAGGAGCTGT-1_SRR14252354
-3.32439	3.35912		TCTGGCTCAGTAGATA-1_SRR14252354
-3.96795	2.60767		TCTGGCTCAGTCGCAC-1_SRR14252354
-0.836592	4.11438		TCTTAGTTCCAAGAGG-1_SRR14252354
-1.88251	1.38901		TCTTCCTCACGGCACT-1_SRR14252354
-1.11495	3.49098		TCTTCCTTCATGCCAA-1_SRR14252354
-1.07202	3.59274		TCTTTGACAATTTCGG-1_SRR14252354
-3.63406	3.31062		TGAACGTCAAGTTTGC-1_SRR14252354
-2.26703	1.23441		TGAACGTTCCAACTAG-1_SRR14252354
-3.76241	3.7154		TGAACGTTCTCTGGTC-1_SRR14252354
-2.65736	4.16031		TGAATCGGTTTACCAG-1_SRR14252354
-2.16259	3.06238		TGAATGCTCGGTCAGC-1_SRR14252354
-2.54974	2.14457		TGACAGTCATGGACAG-1_SRR14252354
-2.42057	4.61658		TGACCCTCAATTTCGG-1_SRR14252354
-3.49526	3.64036		TGACCCTGTAGATTAG-1_SRR14252354
-1.40339	1.23622		TGACCCTGTTTCGGCG-1_SRR14252354
-1.47158	4.16906		TGACGCGTCACATTGG-1_SRR14252354
-0.943204	4.32741		TGACTCCTCATAAGGA-1_SRR14252354
-3.5689	3.3949		TGAGACTTCCTTATAC-1_SRR14252354
-2.48524	4.84376		TGAGCATGTATTCCGA-1_SRR14252354
-0.872831	3.91121		TGAGGAGAGAATTGCA-1_SRR14252354
-1.49389	-0.353627		TGAGGAGCATCAACCA-1_SRR14252354
-3.82523	2.72759		TGAGGAGGTGGCAGAT-1_SRR14252354
-0.868184	4.50194		TGAGGGAGTTACGATC-1_SRR14252354
-1.99183	0.400491		TGAGGTTGTTTCAGAC-1_SRR14252354
-4.0451	2.59569		TGAGGTTTCCTCTGCA-1_SRR14252354
-1.19995	0.983345		TGAGTCAGTGATAGAT-1_SRR14252354
-1.08491	3.74708		TGATCAGAGATGCTGG-1_SRR14252354
-0.657549	0.607351		TGATCTTTCGCAATTG-1_SRR14252354
-3.84288	3.06263		TGATGCAAGAAGCGGG-1_SRR14252354
-0.870509	4.3097		TGATGGTAGCATCAAA-1_SRR14252354
-2.12308	2.38775		TGATGGTTCTTTGCTA-1_SRR14252354
-3.51399	2.43364		TGATTTCTCCGCGAGT-1_SRR14252354
-2.06767	2.99986		TGCACGGGTATGAAGT-1_SRR14252354
-2.87147	-0.170242		TGCAGATGTTCTCACC-1_SRR14252354
-2.31442	0.908378		TGCAGGCAGCTTCTAG-1_SRR14252354
-3.95669	2.266		TGCAGTACACGCTGTG-1_SRR14252354
-2.77036	2.44212		TGCAGTATCTAGACCA-1_SRR14252354
-2.29631	1.27708		TGCATCCGTGTGTTTG-1_SRR14252354
-2.01523	-0.0178743		TGCATGAAGATTCGAA-1_SRR14252354
-2.97452	0.175262		TGCATGAAGTTTCGGT-1_SRR14252354
-0.698135	1.75773		TGCATGACAGAAGCTG-1_SRR14252354
-3.77916	2.84132		TGCATGAGTCCTGTTC-1_SRR14252354
-2.25084	0.816881		TGCGACGAGCTAGAAT-1_SRR14252354
-1.77274	3.64954		TGCGACGAGGTTGGTG-1_SRR14252354
-1.95312	3.86454		TGCGACGTCAACCTCC-1_SRR14252354
-0.463653	1.77872		TGCGATAAGCATTGTC-1_SRR14252354
-1.70988	1.11659		TGCGATACACCGTGGT-1_SRR14252354
-2.83495	1.81349		TGCGATATCTCCTACG-1_SRR14252354
-3.89169	2.52769		TGCGGCACACTTGTGA-1_SRR14252354
-1.14409	4.83947		TGCGGCAGTACCGGAA-1_SRR14252354
-4.03334	3.46544		TGCTCCACATGAATAG-1_SRR14252354
-1.70438	5.55979		TGCTCCATCCGCCTAT-1_SRR14252354
-1.32251	3.50514		TGCTCGTCATCCTAAG-1_SRR14252354
-2.302	4.85779		TGCTGAAAGTATGACA-1_SRR14252354
-1.79185	1.2275		TGCTTGCCAACTGCCG-1_SRR14252354
-2.41486	-0.0844951		TGGAACTAGCGACTTT-1_SRR14252354
-1.24293	-0.0988998		TGGAGAGAGCTCGCAC-1_SRR14252354
-3.89689	3.34877		TGGAGAGCAGCAGTTT-1_SRR14252354
-2.54877	1.9611		TGGAGAGGTCTCACGG-1_SRR14252354
-2.94955	0.0668071		TGGAGGATCGCCCAGA-1_SRR14252354
-3.55628	3.27255		TGGATGTTCATTTGGG-1_SRR14252354
-3.08606	1.43193		TGGATGTTCCAACACA-1_SRR14252354
-1.21692	1.62073		TGGCGTGGTGTCTTGA-1_SRR14252354
-0.818627	4.35937		TGGGCGTTCAGCAATC-1_SRR14252354
-2.87988	0.726764		TGGGCTGCATCTCGTC-1_SRR14252354
-2.10567	3.35513		TGGGCTGGTGTGTCGC-1_SRR14252354
-1.75945	5.60133		TGGGTTAGTCACGACC-1_SRR14252354
-1.56777	1.08188		TGGTACAAGGCTATCT-1_SRR14252354
-3.64362	3.64942		TGGTACATCCGCAACG-1_SRR14252354
-1.54342	4.8966		TGGTAGTCAGCTACCG-1_SRR14252354
-3.6992	3.29935		TGGTAGTGTAATCAAG-1_SRR14252354
-2.6855	1.08845		TGGTGATAGAACTTCC-1_SRR14252354
-1.28109	5.34434		TGGTGATGTGGGATTG-1_SRR14252354
-0.955823	0.945454		TGGTTAGAGCTCCCTT-1_SRR14252354
-0.977318	3.68115		TGTAACGGTGTTGAGG-1_SRR14252354
-1.91929	1.19639		TGTAAGCCAAGGTCGA-1_SRR14252354
-1.55928	5.35793		TGTACAGCAAGAGTTA-1_SRR14252354
-2.66504	3.88237		TGTACAGTCAGTCACA-1_SRR14252354
-1.11379	3.81702		TGTACAGTCTGGCCTT-1_SRR14252354
-1.54434	-0.183713		TGTCAGATCAGGAGAC-1_SRR14252354
-1.58762	-0.0100761		TGTCCACGTTCTTAGG-1_SRR14252354
-1.42122	3.86267		TGTCCACTCGCTGATA-1_SRR14252354
-1.8971	0.963199		TGTCCCAAGTATAGGT-1_SRR14252354
-1.90083	1.0017		TGTCCCACACAAGCAG-1_SRR14252354
-1.33539	0.0461629		TGTCCCATCGCATTGA-1_SRR14252354
-0.985159	-0.667928		TGTCCTGGTTACAGCT-1_SRR14252354
-2.629	2.28262		TGTGAGTAGATTGGGC-1_SRR14252354
-2.00534	2.99572		TGTGCGGAGGGTGAGG-1_SRR14252354
-1.30414	-0.0393836		TGTGTGACAACTCGAT-1_SRR14252354
-2.30605	4.00417		TGTGTGATCCCTGTTG-1_SRR14252354
-4.00094	2.7517		TGTTCATTCTACCACC-1_SRR14252354
-2.04132	4.89953		TGTTCCGGTGACAACG-1_SRR14252354
-1.78349	5.45109		TGTTCTACACTGCATA-1_SRR14252354
-2.35162	2.78422		TGTTCTATCGGCTGAC-1_SRR14252354
-2.37577	4.67793		TGTTGGAAGTCGTCTA-1_SRR14252354
-0.436915	1.1902		TTAATCCCAAGACAAT-1_SRR14252354
-0.863935	4.54208		TTAATCCGTGTTGATC-1_SRR14252354
-1.70581	5.49354		TTAATCCTCGAGCACC-1_SRR14252354
-2.52131	2.60825		TTACAGGGTTGCTGAT-1_SRR14252354
-2.28434	0.321533		TTACAGGTCACTTCTA-1_SRR14252354
-2.52902	-0.271712		TTACAGGTCTTCCGTG-1_SRR14252354
-2.64396	3.82412		TTACCATAGACATCAA-1_SRR14252354
-1.56267	0.880036		TTACCATAGGAAAGTG-1_SRR14252354
-1.15943	3.49611		TTACCATGTCTACAGT-1_SRR14252354
-3.32948	1.9465		TTACCGCGTCCACTTC-1_SRR14252354
-1.80053	1.30781		TTACCGCTCCTAAGTG-1_SRR14252354
-3.96614	2.91274		TTACCGCTCCTGGTCT-1_SRR14252354
-0.892547	4.80876		TTACCGCTCGTGGACC-1_SRR14252354
-3.04429	3.02304		TTACGCCCAGGCTATT-1_SRR14252354
-2.31338	4.83831		TTACGTTAGTAAATGC-1_SRR14252354
-1.14891	4.02193		TTACGTTGTCGCCACA-1_SRR14252354
-3.74557	2.8541		TTACTGTGTATGAGCG-1_SRR14252354
-3.62914	2.4703		TTACTGTTCCCGTAAA-1_SRR14252354
-2.89675	4.15759		TTAGGCACAGAACATA-1_SRR14252354
-2.05317	3.81376		TTAGGCAGTCACCTTC-1_SRR14252354
0.00547623	1.54017		TTAGGCATCGGCCTTT-1_SRR14252354
-1.25253	5.18861		TTAGGGTTCATGGATC-1_SRR14252354
-3.64235	2.81059		TTAGTCTAGCTCACTA-1_SRR14252354
-2.87022	1.62088		TTAGTCTGTTGGCTAT-1_SRR14252354
-3.45989	2.86314		TTATTGCCAACAGAGC-1_SRR14252354
-2.60102	4.27774		TTATTGCGTGTGACCC-1_SRR14252354
-2.45377	2.19803		TTATTGCTCGACCATA-1_SRR14252354
-1.62985	-0.309152		TTCAATCAGAAATTCG-1_SRR14252354
-3.5597	3.52532		TTCAATCCAGTAACCT-1_SRR14252354
-0.898295	3.7566		TTCAATCTCCATCAGA-1_SRR14252354
-1.30638	0.671866		TTCACCGAGAGGTCAC-1_SRR14252354
-1.29378	1.03345		TTCAGGATCTCTAGGA-1_SRR14252354
-1.8001	5.61915		TTCCAATAGACCAGAC-1_SRR14252354
-1.88455	1.94367		TTCCAATGTGTATACC-1_SRR14252354
-3.2235	3.74438		TTCCACGGTATAGGGC-1_SRR14252354
-4.02725	2.56081		TTCCACGGTCAGGAGT-1_SRR14252354
-1.35155	3.43037		TTCCGGTCACACCAGC-1_SRR14252354
-1.6941	-0.589134		TTCCGGTGTGAGCCAA-1_SRR14252354
-1.97436	5.14228		TTCCTAACAGGGAGAG-1_SRR14252354
-1.39125	3.43501		TTCCTCTGTAATGCTC-1_SRR14252354
-3.03526	0.00599784		TTCCTTCCAAGAGATT-1_SRR14252354
-1.97903	1.31645		TTCCTTCCAATTCGTG-1_SRR14252354
-1.52216	0.596112		TTCGATTAGTTAGTAG-1_SRR14252354
-3.50489	2.62627		TTCGCTGCAGCGGTCT-1_SRR14252354
-3.60453	2.77117		TTCGCTGGTGTTTGCA-1_SRR14252354
-2.2178	1.82878		TTCGCTGGTTTACCAG-1_SRR14252354
-2.87508	1.56214		TTCGGTCAGCGAGAAA-1_SRR14252354
-2.47952	4.63557		TTCTAACAGCGTGCCT-1_SRR14252354
-1.39386	1.94884		TTCTCTCCACCGGCTA-1_SRR14252354
-1.30819	4.34608		TTCTCTCTCGCGGTAC-1_SRR14252354
-0.511779	4.40792		TTCTTGAGTAATGATG-1_SRR14252354
-0.666964	4.40909		TTCTTGATCTGGTTGA-1_SRR14252354
-1.16337	3.93448		TTGAACGGTATCCTTT-1_SRR14252354
-2.62378	2.51026		TTGACCCGTCAACCTA-1_SRR14252354
-2.80033	2.77057		TTGATGGAGCCGAATG-1_SRR14252354
-1.85102	3.01477		TTGATGGAGCTAGCCC-1_SRR14252354
-3.43002	3.84431		TTGATGGGTCTACAGT-1_SRR14252354
-3.82035	2.91522		TTGCCTGAGAGAGTTT-1_SRR14252354
-3.92985	3.52766		TTGCCTGCACCTCTAC-1_SRR14252354
-2.78894	1.20997		TTGCCTGGTAAGTAGT-1_SRR14252354
-2.98099	0.493857		TTGCGTCAGAGAGCAA-1_SRR14252354
-2.17793	2.66052		TTGCGTCTCAGCAATC-1_SRR14252354
-2.42	4.69303		TTGCTGCTCCGTATAG-1_SRR14252354
-2.94627	1.87591		TTGGATGGTTGCCGAC-1_SRR14252354
-2.90548	1.11846		TTGGATGTCGTTCCCA-1_SRR14252354
-1.29587	3.60047		TTGGGATAGCAGTACG-1_SRR14252354
-3.87026	3.15868		TTGGGTAAGTCGAATA-1_SRR14252354
-1.38903	3.37206		TTGGGTATCTCACCCA-1_SRR14252354
-2.56583	1.26644		TTGGTTTCAACTCGTA-1_SRR14252354
-1.98973	1.25432		TTGTGGAAGAGCGACT-1_SRR14252354
-3.64306	2.83334		TTGTGGAAGGGATGTC-1_SRR14252354
-1.46987	2.00856		TTGTGTTAGCCGATTT-1_SRR14252354
-3.14174	3.42556		TTGTGTTGTCTACGTA-1_SRR14252354
-1.52543	-0.328769		TTGTTCAGTTAGGGAC-1_SRR14252354
-1.23458	3.66198		TTGTTGTAGGCGTTGA-1_SRR14252354
-3.35862	2.6868		TTGTTGTCAACGGCTC-1_SRR14252354
-2.60282	2.33718		TTGTTGTGTCTACTGA-1_SRR14252354
-3.81112	3.6073		TTGTTGTGTTCGAGCC-1_SRR14252354
-1.2658	4.30641		TTTCACAGTGCTAGCC-1_SRR14252354
-2.30657	2.1092		TTTCAGTCAATTGCTG-1_SRR14252354
-2.74427	3.69592		TTTCAGTTCACACGAT-1_SRR14252354
-2.261	0.57863		TTTCATGTCTTACGGA-1_SRR14252354
-3.90314	2.76352		TTTCGATGTATTGGCT-1_SRR14252354
0.0378034	1.58498		TTTCGATGTGATGAAT-1_SRR14252354
-0.864309	4.17766		TTTCGATTCGACCTAA-1_SRR14252354
-2.14537	0.614666		TTTGACTCACTACTTT-1_SRR14252354
-3.57036	3.45346		TTTGACTGTTCGGTAT-1_SRR14252354
-2.25191	2.29547		TTTGGTTGTACGTTCA-1_SRR14252354
-1.76226	5.50272		TTTGGTTGTGTTACTG-1_SRR14252354
-2.48454	2.99848		GATCTAGTCACCACCT-1_SRR14252355
-1.93663	1.59125		GCTTCCATCATCTGCC-1_SRR14252355
-3.39005	2.5756		TAGTGGTTCACCAGGC-1_SRR14252355
-0.733134	1.24397		TCGCGAGGTCCCGACA-1_SRR14252355
-1.29697	0.914528		AAAGATGTCGTGACAT-1_SRR14252356
-2.20224	2.97966		AAATGCCCAACGATGG-1_SRR14252356
-3.04209	2.17997		ACTGAGTCACATCTTT-1_SRR14252356
-2.90292	3.22576		ATTCTACCAGGTGCCT-1_SRR14252356
-3.19185	2.44031		CAAGATCGTCGTGGCT-1_SRR14252356
-1.81343	3.76744		CACATAGAGCCCAGCT-1_SRR14252356
-3.53377	3.17254		CAGATCACAATTCCTT-1_SRR14252356
-2.17134	1.40744		CCACCTAGTTTAGGAA-1_SRR14252356
-1.39841	3.34339		CCCTCCTGTGTCGCTG-1_SRR14252356
-2.14005	0.952992		GTGCGGTGTCTCTCGT-1_SRR14252356
-3.12816	3.10067		TACACGACACCAACCG-1_SRR14252356
-2.79836	2.90881		TACCTATGTAGTACCT-1_SRR14252356
-4.05213	2.75322		AACAAGAGTAGATCGG-1_SRR14252357
-1.62602	-0.180409		AACCTGAAGTTGGAGC-1_SRR14252357
-2.83167	-0.122053		AACCTTTCAAGACCGA-1_SRR14252357
-1.01594	4.10333		AAGCGAGAGGCCTGCT-1_SRR14252357
-3.97654	3.50433		AAGCGTTCACCATAAC-1_SRR14252357
-3.87245	2.88984		AATCACGTCTAAGCCA-1_SRR14252357
-1.84278	2.05433		AATCGACTCCGATGTA-1_SRR14252357
-3.81884	3.45742		ACAGCCGCAGATCCAT-1_SRR14252357
-0.558576	0.736108		ACAGGGAGTAGAATGT-1_SRR14252357
-1.01207	3.66124		ACATCCCCAACCGACC-1_SRR14252357
-0.876423	0.741441		ACATCGAAGACTCCGC-1_SRR14252357
-1.8348	5.4528		ACCAAACCATAATGCC-1_SRR14252357
-1.12332	1.8229		ACCAACATCGTAGTGT-1_SRR14252357
-2.81948	0.513716		ACGGTCGAGTAGCATA-1_SRR14252357
-3.62583	3.3503		ACTATTCCAAGGCGTA-1_SRR14252357
-1.4512	0.695134		ACTCTCGAGACTCTAC-1_SRR14252357
-3.67703	3.56149		ACTTAGGGTGAGGAAA-1_SRR14252357
-3.94708	2.71294		AGACCCGCACCAAAGG-1_SRR14252357
-3.93031	2.43019		AGACTCACACGTATAC-1_SRR14252357
-4.03479	2.79626		AGAGAATAGAACTTCC-1_SRR14252357
-1.49933	1.08745		AGAGCCCGTTCCTAGA-1_SRR14252357
-1.30303	3.76329		AGATCCAGTAAGACCG-1_SRR14252357
-2.1792	2.19086		AGATGAAGTGGACCAA-1_SRR14252357
-3.22112	2.1631		AGCTACAAGGTTGACG-1_SRR14252357
-0.750862	4.49838		AGCTACATCAACCCGG-1_SRR14252357
-3.41816	3.48615		AGGGTGACATAACGGG-1_SRR14252357
-1.81245	1.52953		AGGTGTTAGTAGGATT-1_SRR14252357
-4.0777	3.54921		AGTACTGGTCTGTGCG-1_SRR14252357
-3.53314	2.79661		AGTAGCTAGGTAAAGG-1_SRR14252357
-2.87415	2.44816		AGTAGTCTCAGTCATG-1_SRR14252357
-3.4172	4.08478		ATACTTCCATGGTGGA-1_SRR14252357
-1.80884	0.184872		ATAGAGAAGCCATTCA-1_SRR14252357
-0.870666	1.00623		ATCACGATCCGAGGCT-1_SRR14252357
-0.817849	4.22389		ATCGCCTAGCTAGTTC-1_SRR14252357
-0.839426	4.35598		ATCGGATAGTACCATC-1_SRR14252357
-3.85408	2.25834		ATGACCACACCCTTGT-1_SRR14252357
-1.85304	-0.396783		ATGAGGGAGCTCATAC-1_SRR14252357
-4.02255	2.69249		ATGTCCCCATTGAAAG-1_SRR14252357
-2.7541	0.452435		ATTCACTTCGTGTTCC-1_SRR14252357
-0.720049	0.215094		ATTCAGGAGAAACTCA-1_SRR14252357
-4.12537	3.55902		ATTCAGGGTTGCTCCT-1_SRR14252357
-3.75113	3.32419		ATTCCTAGTACGATTC-1_SRR14252357
-2.13653	2.34894		ATTCGTTCACAACCGC-1_SRR14252357
-3.66192	3.43014		ATTTCACTCAGAACCT-1_SRR14252357
-1.31439	5.18663		CAAGACTCATGGATCT-1_SRR14252357
-2.04907	-0.257343		CAGATACTCGTAACTG-1_SRR14252357
-2.23537	3.80871		CAGATCAAGCGAACTG-1_SRR14252357
-1.62933	5.30974		CAGCACGAGATTAGAC-1_SRR14252357
-3.16169	1.90733		CAGCACGTCGGCTTGG-1_SRR14252357
-2.5595	4.80495		CAGGGCTGTTTCCAAG-1_SRR14252357
-0.968966	3.64237		CATACCCTCAACCTTT-1_SRR14252357
-1.18437	3.5948		CATCAAGAGTATCCTG-1_SRR14252357
-3.20889	4.15535		CATCGGGTCGCATTGA-1_SRR14252357
-3.11954	4.21447		CATTCCGTCTCCAAGA-1_SRR14252357
-1.07248	-0.503193		CCACAAAAGGTCCGAA-1_SRR14252357
-2.64109	2.56207		CCCTCTCAGAAACCAT-1_SRR14252357
-1.21647	3.56247		CCCTGATTCAAGCTTG-1_SRR14252357
-3.89135	2.64714		CCGGTAGTCCCAAGTA-1_SRR14252357
-2.56301	2.79108		CCGGTGAGTTGGGAAC-1_SRR14252357
-3.93036	3.27679		CCGTTCACACTGCTTC-1_SRR14252357
-2.34867	1.03679		CCTAAGATCCACCTGT-1_SRR14252357
-1.59983	-0.416889		CCTCAACGTGGAAGTC-1_SRR14252357
-2.55165	0.203586		CCTCATGAGTAGTCCT-1_SRR14252357
-3.4821	2.01581		CCTCATGGTGTATTGC-1_SRR14252357
-4.04498	2.95741		CCTCTCCGTATCGTAC-1_SRR14252357
-3.14551	1.14545		CGCATAATCTAGCAAC-1_SRR14252357
-3.86654	3.28429		CGGAATTTCTGGCCTT-1_SRR14252357
-2.80217	0.83584		CGTGTCTGTTACCTGA-1_SRR14252357
-1.95757	3.34332		CGTGTCTTCGGTTGTA-1_SRR14252357
-3.71715	3.37772		CTAACCCTCGGTTGTA-1_SRR14252357
-3.42262	2.69057		CTACATTTCGAGCCTG-1_SRR14252357
-2.52079	4.94261		CTACCCATCGGTAACT-1_SRR14252357
-3.69108	3.33238		CTATAGGTCGGTCGAC-1_SRR14252357
-1.28225	3.50063		CTCAAGAAGCTATCTG-1_SRR14252357
-3.52826	3.76647		CTCACTGGTCTTGTCC-1_SRR14252357
-3.13974	1.85912		CTCAGTCCAGCGTGCT-1_SRR14252357
-2.20047	2.1666		CTCCATGGTCTGCGCA-1_SRR14252357
-1.05558	3.49351		CTCCCTCGTTATAGCC-1_SRR14252357
-3.95208	3.54576		CTCCTCCCAGACCAGA-1_SRR14252357
-4.10694	3.27938		CTGAATGAGCCAACCC-1_SRR14252357
-2.78329	2.54723		CTGATCCGTCGGCACT-1_SRR14252357
-1.18697	1.78762		CTGGACGGTCTCTCAC-1_SRR14252357
-1.22998	4.12338		CTGTGGGCAGCAGTTT-1_SRR14252357
-3.20563	2.31945		CTTCTAAAGGAACATT-1_SRR14252357
-2.66094	3.39922		CTTTCGGAGATTGGGC-1_SRR14252357
-3.97728	3.30517		GAACGTTGTGTATTGC-1_SRR14252357
-1.24144	4.1399		GAAGGGTCAGTCAGCC-1_SRR14252357
-1.1082	3.69927		GAATAGAAGCTCCACG-1_SRR14252357
-1.55165	-0.396443		GAATCACAGTCACGAG-1_SRR14252357
-3.98595	2.97447		GAATCGTCACTCAGAT-1_SRR14252357
-0.88754	3.78994		GACTATGGTATCAGCT-1_SRR14252357
-1.11063	4.32744		GACTGATAGAGGTTTA-1_SRR14252357
-3.92694	3.12525		GAGACCCGTTCGTGCG-1_SRR14252357
-2.18062	1.54397		GAGATGGCAAGTACCT-1_SRR14252357
-0.942507	4.31937		GATAGCTGTGCCTTCT-1_SRR14252357
-2.50773	4.77514		GATAGCTTCACCATGA-1_SRR14252357
-1.78876	0.709255		GATGAGGTCCAACCAA-1_SRR14252357
-2.60027	2.57653		GCACGGTCACATGACT-1_SRR14252357
-2.69463	2.42978		GCATCTCGTTGCCAAT-1_SRR14252357
-3.92326	2.19102		GCCATGGCAAGATGTA-1_SRR14252357
-2.77503	1.18105		GCCCAGACAGACCCGT-1_SRR14252357
-3.79206	3.17735		GCTTTCGTCCTTCACG-1_SRR14252357
-1.76558	5.18363		GGAACCCCAATAACGA-1_SRR14252357
-1.48937	4.96726		GGAACCCGTGACCTGC-1_SRR14252357
-4.06761	2.7143		GGAATCTCATACCAGT-1_SRR14252357
-1.18217	0.455012		GGAATGGAGCATGGGT-1_SRR14252357
-3.66638	3.69632		GGAATGGGTTGGAGGT-1_SRR14252357
-4.1021	2.82261		GGAGATGAGTTAACAG-1_SRR14252357
-3.09615	3.77772		GGATCTACAGACATCT-1_SRR14252357
-3.77089	3.32323		GGCTTTCAGATGGCGT-1_SRR14252357
-3.57887	3.14229		GGGACCTCACTATCCC-1_SRR14252357
-3.74381	3.50664		GGGACCTGTAGACACG-1_SRR14252357
-3.02349	3.75483		GGGCGTTGTTCGTTCC-1_SRR14252357
-2.0168	2.80414		GGGCTACGTGCGACAA-1_SRR14252357
-1.51872	4.82626		GGGCTCACACGGCGTT-1_SRR14252357
-1.64686	1.19453		GGGTCACAGGTCTACT-1_SRR14252357
-0.973521	4.34329		GGGTGAAGTTCTTGTT-1_SRR14252357
-2.25751	2.29232		GGTCTGGCAGAATGTA-1_SRR14252357
-1.0088	0.902118		GGTGAAGGTGCCTTTC-1_SRR14252357
-1.31334	5.11631		GTAACACAGACTGTTC-1_SRR14252357
-1.78104	5.66237		GTAGGTTAGTTCTCTT-1_SRR14252357
-4.17748	2.67511		GTATTTCCAGCGTGCT-1_SRR14252357
-2.51899	4.84378		GTCACTCCAGACGATG-1_SRR14252357
-2.63926	4.61548		GTCCACTTCATCCTGC-1_SRR14252357
-4.0861	2.77739		GTCGAATCAGCAAGAC-1_SRR14252357
-3.07446	3.75272		GTCGCGAAGCTACTAC-1_SRR14252357
-3.50294	2.79468		GTCGCGAGTTGGTAGG-1_SRR14252357
-3.9821	3.26226		GTGACGCAGTGGTTAA-1_SRR14252357
-2.63803	-0.239431		GTGAGCCAGTGGACTG-1_SRR14252357
-3.18783	3.53695		GTGATGTTCGCCAGAC-1_SRR14252357
-3.92251	2.74378		GTGCGTGCAAGGAGTC-1_SRR14252357
-3.71696	3.32876		GTGCTGGGTCGAGCAA-1_SRR14252357
-3.41723	3.88858		GTGGAAGAGAAGGCTC-1_SRR14252357
-4.08452	2.72469		GTGGAAGAGCTCCACG-1_SRR14252357
-2.86662	2.87814		GTGTGATGTGGCCACT-1_SRR14252357
-2.45228	-0.361153		GTTACAGTCTATCACT-1_SRR14252357
-3.93159	3.19694		GTTACGATCTGTGCAA-1_SRR14252357
-0.901779	4.33347		GTTAGACCATAATGAG-1_SRR14252357
-3.88215	2.43939		GTTAGTGGTTAGCTAC-1_SRR14252357
-1.4035	4.01319		GTTGTGAAGTCATACC-1_SRR14252357
-2.75416	2.70342		TAAGCCAGTATACCTG-1_SRR14252357
-4.19329	3.58068		TACAACGTCTAAACGC-1_SRR14252357
-3.44878	2.93256		TACATTCCAAGTCGTT-1_SRR14252357
-1.08892	0.697302		TACCGGGAGACGGATC-1_SRR14252357
-0.725026	4.41789		TACCGGGGTAATCAGA-1_SRR14252357
-2.86784	4.01787		TACGTCCCAGTAGAGC-1_SRR14252357
-3.52859	3.41999		TAGACCACAAGCGGAT-1_SRR14252357
-2.8255	4.01886		TAGACTGAGACCTCAT-1_SRR14252357
-3.13881	2.54639		TATCGCCCAGGAGACT-1_SRR14252357
-1.52999	3.74316		TCAAGACCATCTCAAG-1_SRR14252357
-4.08289	2.31226		TCAAGCACAGCCTATA-1_SRR14252357
-4.20913	2.57357		TCAATCTTCACTTGTT-1_SRR14252357
-1.15314	0.581031		TCACAAGGTGTCCGTG-1_SRR14252357
-2.75462	1.93103		TCACTATTCCTAAACG-1_SRR14252357
-3.90335	3.39691		TCAGCCTAGAGTGTGC-1_SRR14252357
-3.73571	3.55081		TCAGCCTGTACCGTGC-1_SRR14252357
-2.94521	2.61959		TCATGTTAGAGCCGTA-1_SRR14252357
-3.94476	2.3965		TCGCAGGGTGTGCCTG-1_SRR14252357
-0.87842	4.22273		TCTCAGCAGGATGGCT-1_SRR14252357
-3.19773	3.23329		TCTCTGGGTCATTCCC-1_SRR14252357
-2.90677	4.13178		TCTTCCTGTAGGATAT-1_SRR14252357
-2.69134	3.11278		TGAATCGCAAAGGCTG-1_SRR14252357
-3.14893	1.56428		TGAATCGCATGTGACT-1_SRR14252357
-3.31386	1.47674		TGACCCTTCTAGAGCT-1_SRR14252357
-3.0246	1.9824		TGAGACTAGCAAGTCG-1_SRR14252357
-2.47061	1.89681		TGAGGGACATTCAGGT-1_SRR14252357
-1.92624	-0.301265		TGAGGTTAGAGTTGAT-1_SRR14252357
-2.98107	4.10554		TGCACGGAGTGGATAT-1_SRR14252357
-4.04383	2.38058		TGCATGATCAACGCTA-1_SRR14252357
-4.04891	3.35819		TGGAGAGCATGTGCTA-1_SRR14252357
-3.78928	2.91086		TGGGCTGAGAAACCCG-1_SRR14252357
-1.11644	3.63482		TGTCAGAGTAACGATA-1_SRR14252357
-4.03843	2.55456		TTACGCCTCTTGCAAG-1_SRR14252357
-0.885529	4.47896		TTCAGGATCGCGATCG-1_SRR14252357
-0.70682	3.68321		TTCCACGCAGGCAATG-1_SRR14252357
-4.09902	2.98273		TTCCTCTGTTGACTAC-1_SRR14252357
-1.05368	3.65649		TTCTAGTTCTTGGTCC-1_SRR14252357
-1.3001	0.742278		TTGATGGAGTGAGTGC-1_SRR14252357
-3.97022	3.37505		TTGCATTCACAATTCG-1_SRR14252357
-1.29742	5.24031		TTGGGTATCATGAGAA-1_SRR14252357
-3.89029	2.6966		TTGGTTTCAATTGCCA-1_SRR14252357
-3.39488	1.43818		TTGTTGTCAACCGTAT-1_SRR14252357
-2.85554	2.00479		TTGTTGTTCTGTGCTC-1_SRR14252357
-1.64404	5.46356		TTTAGTCGTTTCCAAG-1_SRR14252357
-3.94803	3.26756		TTTCACAAGATCCCGC-1_SRR14252357
-3.86477	3.50845		TTTCACACAGCCTACG-1_SRR14252357
-3.92291	2.58567		TTTCACATCTCGCTTG-1_SRR14252357
-2.28213	-0.239624		TTTGACTTCCAATCCC-1_SRR14252357
-2.21153	2.41432		TTTGGAGCAGAGTTCT-1_SRR14252357
-1.4829	5.38077		TTTGTTGAGCCGAACA-1_SRR14252357
-3.49738	3.22097		AAAGGGCAGAAATGGG-1_SRR14252358
-4.10486	2.6652		AACAAAGCAACGCATT-1_SRR14252358
-4.14944	3.52486		AACAACCGTACCGGAA-1_SRR14252358
-0.533266	0.696586		AACCACAGTTCAGGTT-1_SRR14252358
-3.77042	3.52363		AACGGGATCCGACGGT-1_SRR14252358
-3.82068	3.3832		AACGTCAGTTAGGCCC-1_SRR14252358
-3.05122	2.99367		AAGACTCTCACTGGGC-1_SRR14252358
-2.54139	0.27359		AAGATAGTCTTGGCTC-1_SRR14252358
-4.02309	2.55764		AAGCCATAGAGCAAGA-1_SRR14252358
-3.50598	2.04948		AAGCGTTGTCTTCATT-1_SRR14252358
-0.776173	0.762539		AAGGAATCAGGGCTTC-1_SRR14252358
-2.77391	2.26361		AAGTGAAAGTGGAAGA-1_SRR14252358
-3.85532	3.07102		AATAGAGCACGCACCA-1_SRR14252358
-2.74815	1.24911		AATCGTGCAAGACCTT-1_SRR14252358
-2.31478	1.69243		AATCGTGTCATCTATC-1_SRR14252358
-2.60033	4.61941		AATTTCCCAACTCGTA-1_SRR14252358
-3.46203	2.37834		ACACAGTAGTCGTCTA-1_SRR14252358
-1.16467	3.80591		ACACTGAGTATTTCTC-1_SRR14252358
-0.649197	1.47728		ACATGCAAGACCTTTG-1_SRR14252358
-2.05373	1.76204		ACCCTCAGTCTGTCAA-1_SRR14252358
-1.63434	5.25203		ACCGTTCCATGCGGTC-1_SRR14252358
-2.51703	2.9393		ACGATCATCATTTCCA-1_SRR14252358
-3.03741	2.94282		ACGTACAGTCTGTGTA-1_SRR14252358
-2.7209	2.31485		ACTTATCTCGTGGTAT-1_SRR14252358
-3.83092	3.31898		ACTTCGCAGTCGGCCT-1_SRR14252358
-3.93133	2.55172		ACTTTGTTCCATACTT-1_SRR14252358
-3.70865	3.40356		AGAAATGTCGGCAGTC-1_SRR14252358
-3.15516	2.95613		AGAACCTGTATCAAGA-1_SRR14252358
-3.97292	3.56286		AGAAGTACATGTTCGA-1_SRR14252358
-1.19856	5.29183		AGACTCACATAACAGA-1_SRR14252358
-4.05763	3.6064		AGATCGTTCTCCGCAT-1_SRR14252358
-1.75976	3.4522		AGATGAAGTTCATCGA-1_SRR14252358
-2.98673	1.37978		AGCCACGAGCTTGTGT-1_SRR14252358
-2.15275	3.84457		AGCGCCACATTCTGTT-1_SRR14252358
-1.70229	5.52799		AGCGTATTCACTGATG-1_SRR14252358
-1.59058	0.714181		AGGATAAAGTGGTTCT-1_SRR14252358
-2.30061	0.333563		AGGATAATCCGTTTCG-1_SRR14252358
-3.06011	2.63406		AGGCTGCAGGTTGGAC-1_SRR14252358
-1.90264	3.69328		AGGGCCTGTCATCGCG-1_SRR14252358
-1.53129	-0.359963		AGGGTCCGTTTCGTGA-1_SRR14252358
-0.705071	0.831852		AGGGTTTCACCAGCTG-1_SRR14252358
-1.05915	3.92419		AGGTCATTCTTCACGC-1_SRR14252358
-3.87873	3.10686		AGGTCTATCCTTTGAT-1_SRR14252358
-1.09628	4.95265		AGGTTGTGTTGTCAGT-1_SRR14252358
-4.24209	3.41764		AGTACCACATTGAGGG-1_SRR14252358
-1.44314	-0.404463		AGTCAACGTATCGATC-1_SRR14252358
-2.75953	1.78763		AGTCACAAGTACAACA-1_SRR14252358
-3.05927	3.51665		AGTCATGTCGCCACTT-1_SRR14252358
-2.72694	2.39291		AGTGATCCAGCAGTGA-1_SRR14252358
-3.01081	0.284411		ATAGACCCAGTAACAA-1_SRR14252358
-2.08437	3.51551		ATAGAGACAAAGCACG-1_SRR14252358
-0.636982	0.876333		ATCACAGCATCAGCGC-1_SRR14252358
-4.14679	3.39667		ATCAGGTTCGTTATCT-1_SRR14252358
-3.99496	2.58778		ATCCACCGTCTACATG-1_SRR14252358
-3.65153	3.3151		ATCCCTGTCCGTTGGG-1_SRR14252358
-3.78286	3.40519		ATCGTCCCATGGGCAA-1_SRR14252358
-3.4191	3.67796		ATGGTTGAGTCTACCA-1_SRR14252358
-2.10658	1.34259		ATTCATCCACCCTGTT-1_SRR14252358
-1.38436	5.28164		ATTCGTTTCGCTGATA-1_SRR14252358
-0.888949	4.55397		CAAAGAAGTCTACGAT-1_SRR14252358
-1.26285	-0.138901		CAAAGAATCACTTGTT-1_SRR14252358
-2.67861	2.5357		CAACAGTGTAGCACAG-1_SRR14252358
-4.08971	2.30542		CAACAGTTCGCGCCAA-1_SRR14252358
-1.12622	3.69783		CAACGATTCAACCGAT-1_SRR14252358
-4.1087	3.47119		CAATACGAGTGGTGGT-1_SRR14252358
-4.11541	2.61431		CAATGACGTATTAAGG-1_SRR14252358
-3.96863	3.55368		CACAGATAGGGCTTCC-1_SRR14252358
-0.665055	3.64197		CACGTGGAGTCTTCCC-1_SRR14252358
-3.60033	3.49298		CACGTGGGTCCCTAAA-1_SRR14252358
-1.06884	4.16724		CACTGGGCATAAGATG-1_SRR14252358
-0.845568	0.894022		CAGATCAGTAAGATCA-1_SRR14252358
-3.77501	2.11241		CAGCCAGTCATCAGTG-1_SRR14252358
-2.93388	-0.094347		CAGCGTGGTGTTATCG-1_SRR14252358
-1.12725	4.0772		CAGGTATTCAGGACAG-1_SRR14252358
-1.3781	4.92141		CAGGTATTCGTTATCT-1_SRR14252358
-1.08571	3.65169		CATCAAGTCTTCCTAA-1_SRR14252358
-0.923634	4.40814		CATCGCTAGACCTGGA-1_SRR14252358
-3.40674	3.41082		CATCGGGTCTGCGATA-1_SRR14252358
-3.72225	3.66896		CATGCCTGTGCTATTG-1_SRR14252358
-1.78607	5.61702		CATGCCTTCCCGAAAT-1_SRR14252358
-4.02844	3.64184		CATTCCGGTCGAGCAA-1_SRR14252358
-4.14429	3.63608		CATTGAGGTAACAGGC-1_SRR14252358
-2.54669	4.71941		CATTGAGGTGGACCTC-1_SRR14252358
-3.15788	4.04661		CCCAACTAGTGCTACT-1_SRR14252358
-1.51733	0.964877		CCCTCAAGTGTTTGCA-1_SRR14252358
-0.994838	3.52648		CCGAACGAGCACTCCG-1_SRR14252358
-2.99493	2.72722		CCGTGAGTCCCGAACG-1_SRR14252358
-2.86459	0.291439		CCTATCGTCCTCCACA-1_SRR14252358
-2.99562	1.51743		CCTTGTGTCGCTTTAT-1_SRR14252358
-3.55195	2.80093		CGAATTGGTTAAGCAA-1_SRR14252358
-2.9206	0.359589		CGACAGCAGTAAGAGG-1_SRR14252358
-3.41513	2.91981		CGATCGGGTATACAGA-1_SRR14252358
-1.62999	1.86644		CGCAGGTGTATGAAGT-1_SRR14252358
-0.519988	0.729527		CGCATAACAGGAATCG-1_SRR14252358
-2.80937	2.51395		CGCGTGAAGGGAGTGG-1_SRR14252358
-4.03808	2.71805		CGGCAGTTCACTGGGC-1_SRR14252358
-1.99973	3.79456		CGGTCAGCACATTACG-1_SRR14252358
-2.0904	2.58541		CGTAGTAAGCGTCTGC-1_SRR14252358
-4.07076	2.89803		CGTAGTAGTACGTTCA-1_SRR14252358
-2.62503	0.513853		CGTGCTTTCAGTAGGG-1_SRR14252358
-0.867282	4.25623		CGTTGGGCATGACGTT-1_SRR14252358
-3.21584	2.64335		CGTTGGGTCAAGAATG-1_SRR14252358
-2.70864	0.122756		CTACATTAGCGACATG-1_SRR14252358
-1.47264	3.65454		CTTCAATGTCACAGAG-1_SRR14252358
-2.0727	1.08476		CTTGATTCAGAAGTGC-1_SRR14252358
-3.67919	3.06317		GAAGGACCAAATCGTC-1_SRR14252358
-3.0469	1.45272		GAATAGAGTTTCGTTT-1_SRR14252358
-3.91724	3.46775		GACCCTTTCACTCACC-1_SRR14252358
-0.922127	4.3153		GACGCTGCAATTGCAC-1_SRR14252358
-3.40377	3.15632		GACGTTAGTAAGATAC-1_SRR14252358
-2.50421	3.54299		GACTGATAGTCATCCA-1_SRR14252358
-3.28155	1.51113		GAGAAATGTCTGATAC-1_SRR14252358
-0.828938	4.50736		GAGACTTAGACGTCCC-1_SRR14252358
-4.069	3.42147		GAGACTTCAAGATTGA-1_SRR14252358
-3.60297	2.43964		GAGCCTGAGACATGCG-1_SRR14252358
-2.77374	1.50967		GAGTCTACACTCCACT-1_SRR14252358
-2.3818	1.2588		GATGACTTCGAGTCTA-1_SRR14252358
-2.25773	2.26462		GATTCGACAAAGCAAT-1_SRR14252358
-1.37635	5.20443		GATTCTTGTGCCTGAC-1_SRR14252358
-4.03036	3.40039		GATTTCTCAGCGAACA-1_SRR14252358
-3.90834	2.03959		GCACATACAAGAGAGA-1_SRR14252358
-1.62976	3.16856		GCAGTTACACCGTGCA-1_SRR14252358
-1.28297	4.11106		GCATGATCAATGGGTG-1_SRR14252358
-3.12883	1.40627		GCCAACGAGACGATAT-1_SRR14252358
-0.917435	3.77746		GCCAACGAGTATAACG-1_SRR14252358
-1.09565	3.5591		GCCAACGCAACGATTC-1_SRR14252358
-4.06976	2.7206		GCGATCGTCGTTCCCA-1_SRR14252358
-2.72715	1.1549		GCGTTTCTCAGTGTTG-1_SRR14252358
-3.16248	2.92093		GGAATGGCACAATTCG-1_SRR14252358
-2.87952	1.68198		GGCGTCACAGCGGTCT-1_SRR14252358
-3.2619	1.95917		GGGAAGTGTAGTGTGG-1_SRR14252358
-3.554	3.63844		GGGAAGTTCTCGACGG-1_SRR14252358
-1.12748	3.72991		GGGACTCTCATTCCTA-1_SRR14252358
-1.86023	3.62475		GGGAGTAAGGTTACAA-1_SRR14252358
-2.98211	1.58158		GGTGGCTGTCCGCAGT-1_SRR14252358
-1.1132	3.69721		GGTGTTAGTTGCATCA-1_SRR14252358
-4.01665	3.39249		GGTTGTAGTTGCCGCA-1_SRR14252358
-0.674068	0.69839		GTAACCATCTCACGAA-1_SRR14252358
-2.92885	4.19022		GTAACCATCTCGGCTT-1_SRR14252358
-3.87919	3.40329		GTAATCGTCAACACCA-1_SRR14252358
-4.03581	2.54275		GTACAGTCACAAGCAG-1_SRR14252358
-4.04672	3.44534		GTAGATCAGTTGCCCG-1_SRR14252358
-3.43395	3.99668		GTATTTCTCTTCCGTG-1_SRR14252358
-3.45977	3.04456		GTCAAACAGTCCTGTA-1_SRR14252358
-4.08029	3.529		GTCAAGTGTGTCCAAT-1_SRR14252358
-3.11375	2.97308		GTCGAATGTGCTATTG-1_SRR14252358
-3.95549	3.03915		GTCTTTAGTGGACCAA-1_SRR14252358
-3.70516	2.44121		GTGCAGCTCTAGAGCT-1_SRR14252358
-2.77946	-0.150646		GTGGGAAGTCATGCAT-1_SRR14252358
-4.01037	2.74468		GTTACAGGTGGGTCAA-1_SRR14252358
-3.79166	3.48246		GTTACAGTCGAAGAAT-1_SRR14252358
-3.36715	3.75262		GTTCGCTGTTGGTAGG-1_SRR14252358
-3.08325	3.8494		GTTGTAGTCCAAAGGG-1_SRR14252358
-1.50975	0.590418		TAATCTCTCAGACCCG-1_SRR14252358
-1.09304	4.12819		TACAACGGTGCAGTGA-1_SRR14252358
-2.76715	-0.206877		TACAACGTCGACCTAA-1_SRR14252358
-1.16326	3.61583		TACACCCAGCTACTGT-1_SRR14252358
-3.89385	2.64498		TAGGTTGCATGTACGT-1_SRR14252358
-1.19279	5.26668		TATATCCAGCGACTTT-1_SRR14252358
-3.52576	3.40132		TATATCCTCACGTAGT-1_SRR14252358
-3.98525	3.44546		TATCAGGGTTCCAGGC-1_SRR14252358
-3.19577	2.92229		TATGTTCGTAGCTGCC-1_SRR14252358
-2.65814	2.05509		TATTGCTAGAGCCTGA-1_SRR14252358
-1.01343	4.91008		TATTGGGGTCGGTAAG-1_SRR14252358
-3.66851	3.17634		TATTTCGCAAAGGCTG-1_SRR14252358
-3.4512	2.96212		TCAAGCAGTAGGAGTC-1_SRR14252358
-1.08301	3.6735		TCAAGCAGTCGCGTCA-1_SRR14252358
-0.900088	4.31837		TCAAGCATCCTGTACC-1_SRR14252358
-4.19395	3.37762		TCACACCGTGGATTTC-1_SRR14252358
-1.48271	0.638357		TCAGCCTCAGCTGTAT-1_SRR14252358
-3.95479	3.34282		TCAGGTAGTAGGACCA-1_SRR14252358
-2.79449	2.60204		TCATACTTCCTGATAG-1_SRR14252358
-3.32765	1.39969		TCATCATCAAGACGGT-1_SRR14252358
-0.388821	0.518534		TCCTCCCAGGCCACCT-1_SRR14252358
-1.14799	4.05923		TCGCAGGCAGAAATTG-1_SRR14252358
-1.38459	0.753891		TCGCAGGGTGACAGGT-1_SRR14252358
-1.39291	1.06046		TCTACATTCTCCAAGA-1_SRR14252358
-3.76449	2.67897		TCTACCGTCTTTGATC-1_SRR14252358
-3.25343	3.21567		TCTATACAGAGTGTGC-1_SRR14252358
-0.571227	0.552978		TCTATCACACGCGTCA-1_SRR14252358
-2.75327	2.19307		TCTGTCGGTTCTCCTG-1_SRR14252358
-4.04766	3.29287		TGAGCATGTCTACAAC-1_SRR14252358
-1.31393	4.16649		TGAGCGCCATGTTCAG-1_SRR14252358
-2.97102	2.51819		TGAGGAGAGACTTCAC-1_SRR14252358
-1.2965	1.81339		TGAGGTTCATCGTGGC-1_SRR14252358
-3.57321	2.67061		TGATCAGCATCGCTAA-1_SRR14252358
-2.4641	1.59204		TGCACGGTCGAGATAA-1_SRR14252358
-4.00571	3.60251		TGCAGATAGACGCCAA-1_SRR14252358
-3.10668	1.77277		TGCAGATGTCAACCAT-1_SRR14252358
-2.61143	1.23178		TGCAGATTCTGTCTCG-1_SRR14252358
-0.84511	1.55755		TGGAGGACACCTCTGT-1_SRR14252358
-4.01236	3.30051		TGGCGTGGTTCTCCTG-1_SRR14252358
-1.1604	3.55409		TGGTTAGTCCATTCAT-1_SRR14252358
-3.24275	3.97548		TGTAACGTCCACAAGT-1_SRR14252358
-3.91964	3.17863		TGTCCTGTCCAGTGTA-1_SRR14252358
-3.82955	2.37417		TGTTGAGCAGCTGTAT-1_SRR14252358
-2.56076	2.50842		TGTTGGAGTTAGAAGT-1_SRR14252358
-3.92522	3.13973		TTACGCCGTCGTGATT-1_SRR14252358
-0.97087	0.605295		TTAGTCTCACCGTACG-1_SRR14252358
-3.10579	1.21899		TTCCAATCACTAACCA-1_SRR14252358
-0.991897	3.81971		TTCCTAACACGGCGTT-1_SRR14252358
-1.38029	0.50841		TTCGGTCCAGCCGGTT-1_SRR14252358
-2.9582	3.92372		TTCTCTCTCAAGGTGG-1_SRR14252358
-3.904	2.95688		TTGATGGAGTTGTCGT-1_SRR14252358
-1.83947	5.6882		TTGCATTGTAGAGTTA-1_SRR14252358
-1.01885	0.581565		TTGCTGCTCCTGTACC-1_SRR14252358
-0.863713	1.15851		TTGGGATGTATGTCAC-1_SRR14252358
-3.61263	2.9365		TTTACGTAGGTGCTGA-1_SRR14252358
-4.17713	2.47136		TTTACGTTCCGGCTTT-1_SRR14252358
-3.94963	2.38672		TTTCCTCAGCTCCCTT-1_SRR14252358
-1.76447	1.21496		AAACCCACACTACCCT-1_SRR14252359
-2.21814	2.37458		AAACGAAAGTGTTGTC-1_SRR14252359
-2.96001	3.22694		AAACGCTTCCAAGCTA-1_SRR14252359
-2.24794	2.22007		AAAGAACTCTGGGCCA-1_SRR14252359
-2.90559	2.99458		AAAGGATAGCCGTAAG-1_SRR14252359
-2.91978	2.85319		AAAGGATGTACCCAGC-1_SRR14252359
-3.54492	3.53		AAAGGGCCAACATCGT-1_SRR14252359
-2.44091	1.54889		AAAGGGCCAAGAGTGC-1_SRR14252359
-1.67709	5.232		AAAGGGCGTGTGTCCG-1_SRR14252359
-0.992742	3.81795		AAAGGTAAGGTGCCTC-1_SRR14252359
-3.25073	2.59982		AAAGTCCCAGCGATTT-1_SRR14252359
-3.19998	3.22056		AAATGGATCATGTCTT-1_SRR14252359
-3.3696	2.58792		AACAAAGTCGTTATCT-1_SRR14252359
-3.43434	3.38494		AACACACTCATCCCGT-1_SRR14252359
-3.51477	3.43414		AACAGGGGTGAGATCG-1_SRR14252359
-1.07147	3.58639		AACCACAAGGCCTGCT-1_SRR14252359
-3.84061	3.58871		AACCATGAGGCTAACG-1_SRR14252359
-1.65625	1.76483		AACCTGAAGCGTTGTT-1_SRR14252359
-1.73879	5.49316		AACCTGAAGGCGTCCT-1_SRR14252359
-2.51923	4.5374		AACCTGAAGTGCAGCA-1_SRR14252359
-3.47379	3.29735		AACCTTTAGCATCGAG-1_SRR14252359
-0.765861	0.758306		AACGAAAGTGCGTGCT-1_SRR14252359
-0.918075	3.58418		AAGAACAAGCATGGGT-1_SRR14252359
-2.03659	2.81105		AAGACTCAGGGCTGAT-1_SRR14252359
-2.33026	1.91624		AAGCATCGTTGCAACT-1_SRR14252359
-1.34816	1.31359		AAGGAATGTGCGGTAA-1_SRR14252359
-2.1963	2.51068		AAGTACCGTATACGGG-1_SRR14252359
-1.35406	5.13619		AAGTCGTGTAACGTTC-1_SRR14252359
-2.29441	4.73411		AAGTGAAAGGACTTCT-1_SRR14252359
-1.1363	3.60772		AAGTTCGAGTGGAATT-1_SRR14252359
-3.77717	3.47037		AATCACGAGGGTTTCT-1_SRR14252359
-0.868879	4.59714		AATCACGCATCTAACG-1_SRR14252359
-2.43125	2.71475		AATCACGGTTGAATCC-1_SRR14252359
-3.41958	3.25573		AATGAAGTCCCGAGTG-1_SRR14252359
-3.20172	2.43263		AATGACCAGTATGCAA-1_SRR14252359
-1.40893	3.17515		AATGGCTAGGACGCTA-1_SRR14252359
-0.852975	3.64468		AATTCCTGTGAGTGAC-1_SRR14252359
-0.652946	3.78746		ACACAGTTCCGAAATC-1_SRR14252359
-2.34029	2.28511		ACACTGAGTACACGCC-1_SRR14252359
-2.57904	4.85852		ACATGCATCACTGTTT-1_SRR14252359
-3.65952	3.59604		ACCAACACAACTACGT-1_SRR14252359
-3.38897	3.46698		ACCACAAAGAGCAGCT-1_SRR14252359
-1.07919	4.30682		ACCCTCATCCGCGATG-1_SRR14252359
-2.53723	4.95416		ACCCTCATCCTTGACC-1_SRR14252359
-2.88339	3.32276		ACCTACCAGCACACCC-1_SRR14252359
-3.22355	3.64926		ACCTACCGTACTCAAC-1_SRR14252359
-1.12659	4.32468		ACCTGAAGTCTACATG-1_SRR14252359
-0.847885	3.56138		ACCTGTCAGCGCTGCT-1_SRR14252359
-1.56315	5.37181		ACCTGTCGTTGTCCCT-1_SRR14252359
-3.33131	3.43177		ACGATCAAGTGGAATT-1_SRR14252359
-1.63928	-0.00590139		ACGCACGCAAGTATCC-1_SRR14252359
-3.00585	0.509605		ACGCACGCATCGATAC-1_SRR14252359
-0.720726	1.66255		ACGCACGGTGAGCCAA-1_SRR14252359
-1.87938	5.27038		ACGGTTACAGGATCTT-1_SRR14252359
-3.55963	3.48221		ACGGTTAGTGGCGTAA-1_SRR14252359
-3.25401	3.19667		ACGTAGTAGGCTGTAG-1_SRR14252359
-3.17978	3.50837		ACGTAGTAGTTACGGG-1_SRR14252359
-4.02282	3.50947		ACGTCCTTCTACTTCA-1_SRR14252359
-1.50524	0.328553		ACTATCTCATCTCCCA-1_SRR14252359
-3.12488	3.99605		ACTCCCACACTGGCCA-1_SRR14252359
-1.40816	5.07224		ACTCTCGGTGACGTCC-1_SRR14252359
-2.28562	3.50584		ACTGCAAGTACAGCGA-1_SRR14252359
-3.1623	3.29637		ACTGCAAGTTTCGTAG-1_SRR14252359
-2.35561	2.48457		ACTGCAATCTGGACTA-1_SRR14252359
-2.15959	4.44413		ACTGTCCTCGTAGTGT-1_SRR14252359
-2.78612	0.3681		ACTTCCGTCGTGGGAA-1_SRR14252359
-0.41579	2.35147		AGAAATGAGCGCGTTC-1_SRR14252359
-0.948716	1.09289		AGAAGCGAGCGCTTCG-1_SRR14252359
-3.78614	2.79557		AGAAGCGCAAGGGCAT-1_SRR14252359
-2.29149	0.179015		AGAAGTAAGTCCCGGT-1_SRR14252359
-1.44449	3.47762		AGACAAATCCGTATAG-1_SRR14252359
-2.84654	1.69655		AGACCCGAGGGCCCTT-1_SRR14252359
-1.0101	3.54001		AGAGCCCCAGTCAGTT-1_SRR14252359
-3.05738	3.04454		AGATAGACATGCGGTC-1_SRR14252359
-0.885337	4.35926		AGATCCATCGTTCTGC-1_SRR14252359
-3.77639	3.69866		AGATCGTCATAGATGA-1_SRR14252359
-1.43966	3.50106		AGATGAATCCTAGCGG-1_SRR14252359
-2.29661	3.47191		AGCCAGCTCCGAACGC-1_SRR14252359
-1.32094	1.63003		AGCGCTGGTTGGGAAC-1_SRR14252359
-0.829777	4.44049		AGCGTATCAAACGAGC-1_SRR14252359
-2.54453	2.13563		AGCGTATCAAGGGCAT-1_SRR14252359
-2.83376	2.96265		AGCGTATTCAGCTTGA-1_SRR14252359
-2.48074	4.78799		AGCTACAAGACCTGGA-1_SRR14252359
-3.75758	2.78909		AGGAAATGTTACTCAG-1_SRR14252359
-1.84141	0.167689		AGGACTTGTCTGTCAA-1_SRR14252359
-2.73843	3.21656		AGGGTCCTCCAGTTCC-1_SRR14252359
-0.845608	4.44348		AGGGTGAGTCTCGGAC-1_SRR14252359
-2.49393	3.44148		AGGGTTTGTACAGTCT-1_SRR14252359
-3.11638	3.15621		AGGTCATAGGACAGCT-1_SRR14252359
-1.43779	1.76132		AGGTCATCAAGTTTGC-1_SRR14252359
-3.16198	3.77416		AGGTTGTCACTAACCA-1_SRR14252359
-1.44456	3.2023		AGTACTGTCGATGCAT-1_SRR14252359
-2.32222	4.6971		AGTACTGTCTGTAACG-1_SRR14252359
-3.35799	2.98296		AGTCAACGTACCGTCG-1_SRR14252359
-2.24178	3.53536		AGTCACACAGTTGTTG-1_SRR14252359
-1.40363	1.14758		AGTGACTAGCATACTC-1_SRR14252359
-3.11925	2.67692		AGTGACTGTTGCCTAA-1_SRR14252359
-2.61523	3.07569		AGTGTTGCACGTCGTG-1_SRR14252359
-1.87585	3.21568		AGTGTTGGTATGAGCG-1_SRR14252359
-3.56064	3.37445		ATACTTCCAGTTAGGG-1_SRR14252359
-4.02273	3.17675		ATAGACCCATAATCGC-1_SRR14252359
-2.08554	3.4686		ATAGGCTTCAGGGTAG-1_SRR14252359
-1.19708	3.39728		ATCAGGTCAGCGTGCT-1_SRR14252359
-1.85137	5.61877		ATCATTCAGTTGGAGC-1_SRR14252359
-2.32142	4.62487		ATCCACCGTCAAGTTC-1_SRR14252359
-1.75345	0.149335		ATCCCTGCAGCTGAAG-1_SRR14252359
-3.51038	2.33317		ATCCGTCCACGCGTCA-1_SRR14252359
-0.925108	4.1179		ATCGATGGTGCGTCGT-1_SRR14252359
-3.13843	3.30527		ATCGTCCGTTCGTTCC-1_SRR14252359
-2.09066	1.34167		ATCGTGAAGCTAGAGC-1_SRR14252359
-2.11253	4.20015		ATCGTGAAGGCAGTCA-1_SRR14252359
-0.83988	4.0157		ATCTCTATCAGCGCAC-1_SRR14252359
-2.912	2.51131		ATCTTCAAGCTGTCCG-1_SRR14252359
-3.49438	2.92772		ATGAAAGAGGCGTTGA-1_SRR14252359
-2.80365	2.80949		ATGAGGGAGAGGATCC-1_SRR14252359
-3.11244	2.80059		ATGAGGGTCCTGCTAC-1_SRR14252359
-0.319705	3.8182		ATGAGTCAGGACGCTA-1_SRR14252359
-3.84545	3.59546		ATGCCTCAGCCTCAGC-1_SRR14252359
-3.43393	3.47963		ATGCCTCAGTCACGAG-1_SRR14252359
-3.39555	3.3422		ATGCGATAGGAGTATT-1_SRR14252359
-3.50327	2.68138		ATGGGTTGTCTGTAAC-1_SRR14252359
-3.59196	3.54948		ATTACTCCAACTGATC-1_SRR14252359
-2.19662	3.94857		ATTCCATGTGTTCGAT-1_SRR14252359
-1.44876	3.56234		ATTCGTTAGGTCGTGA-1_SRR14252359
-0.75372	0.963562		ATTTACCAGTCGGCAA-1_SRR14252359
-3.17508	2.6554		ATTTCACCAGGAACCA-1_SRR14252359
-1.47485	3.11097		ATTTCACGTCTTCATT-1_SRR14252359
-2.55526	4.55449		CAAAGAACAGATAAAC-1_SRR14252359
-2.82901	2.21343		CAACAGTTCGCCTATC-1_SRR14252359
-1.9381	2.318		CAACCTCGTGCCCACA-1_SRR14252359
-0.987732	1.67957		CAACGATCAGATCATC-1_SRR14252359
-2.43474	2.41624		CAAGAGGCATAGCTGT-1_SRR14252359
-3.01824	3.27261		CAAGGGACATGGGTTT-1_SRR14252359
-3.16381	3.20402		CAATACGCAGTCTTCC-1_SRR14252359
-1.02595	3.5545		CAATACGGTCTAGGTT-1_SRR14252359
-3.82013	3.62333		CAATGACAGCACTCAT-1_SRR14252359
-3.40145	3.21381		CAATGACTCGGATACT-1_SRR14252359
-1.66691	5.23593		CACACAAGTGATTCTG-1_SRR14252359
-3.88232	3.59889		CACACAAGTTGCCATA-1_SRR14252359
-1.81474	5.42859		CACAGGCGTTTCGTAG-1_SRR14252359
-2.88615	0.14198		CACCAAACAGGCCTGT-1_SRR14252359
-1.41264	1.91933		CACGAATCACCGAATT-1_SRR14252359
-2.48024	4.11459		CACGTGGAGACTCGAG-1_SRR14252359
-0.387741	1.3628		CACGTTCAGCACCGAA-1_SRR14252359
-1.84303	3.33155		CACTGTCCAACCAACT-1_SRR14252359
-2.45359	4.67227		CAGATTGTCGTGGAAG-1_SRR14252359
-2.5656	4.2131		CAGCAGCGTGTGGTCC-1_SRR14252359
-1.25138	1.15399		CAGCGTGCACATTACG-1_SRR14252359
-0.417257	1.95677		CAGGCCATCAACTGGT-1_SRR14252359
-1.46758	3.43928		CATACAGGTGTACATC-1_SRR14252359
-2.20944	2.56709		CATACCCAGAGGGCGA-1_SRR14252359
-1.49909	1.02693		CATACCCAGGCACGAT-1_SRR14252359
-0.926392	1.05985		CATACCCCAACCGCTG-1_SRR14252359
-1.10213	3.7501		CATACTTCACGAAAGC-1_SRR14252359
-2.28133	2.22461		CATCAAGGTTTCAGAC-1_SRR14252359
-2.44511	1.54575		CATCCCACAACGGTAG-1_SRR14252359
-1.84055	0.886812		CATCGCTTCCTATTTG-1_SRR14252359
-3.42218	2.40218		CATGCGGGTGTTATCG-1_SRR14252359
-2.681	2.03181		CATGCTCAGGTAAGTT-1_SRR14252359
-1.04093	4.33794		CATGGATTCCTCTAAT-1_SRR14252359
-1.79034	5.49211		CATTGTTGTCGTGCCA-1_SRR14252359
-0.905843	1.96257		CCAAGCGAGGATATAC-1_SRR14252359
-1.72958	1.18631		CCAAGCGTCCTGTAAG-1_SRR14252359
-2.68086	3.95975		CCAATGACACAAGTGG-1_SRR14252359
-3.05941	3.39517		CCACCATGTAGCTCGC-1_SRR14252359
-3.37047	3.02523		CCCAACTAGAAGAGCA-1_SRR14252359
-3.23589	2.48656		CCCATTGAGAAACTAC-1_SRR14252359
-2.38772	1.31763		CCCATTGAGCATGCAG-1_SRR14252359
-3.38897	3.4507		CCGATGGAGTAGGATT-1_SRR14252359
-2.64647	2.84738		CCGGACAGTTCGTTCC-1_SRR14252359
-2.82055	2.95848		CCGTGAGAGTTTGGCT-1_SRR14252359
-3.68823	3.35478		CCTAACCCATTACTCT-1_SRR14252359
-2.43186	1.9004		CCTAAGATCATAGGCT-1_SRR14252359
-1.67552	1.1585		CCTCCTCGTCTTCAAG-1_SRR14252359
-1.04394	0.901964		CCTGCATCATCTAACG-1_SRR14252359
-2.23804	3.50957		CCTTCAGAGGTCATCT-1_SRR14252359
-2.87857	1.6146		CGAGTTACAACTCGAT-1_SRR14252359
-0.856044	3.44224		CGAGTTAGTGTCATCA-1_SRR14252359
-1.60486	5.40724		CGAGTTATCTTGGTCC-1_SRR14252359
-1.00432	1.17562		CGATGCGTCGTTTACT-1_SRR14252359
-1.9824	2.93811		CGCGTGATCATGAGGG-1_SRR14252359
-3.75426	2.34656		CGGAACCGTACCTAAC-1_SRR14252359
-3.22152	2.58204		CGGAACCGTGAGGCAT-1_SRR14252359
-3.20332	3.12513		CGGAATTAGTAGGTTA-1_SRR14252359
-1.28157	3.45156		CGGAATTGTCCTGGGT-1_SRR14252359
-3.36066	3.46739		CGGCAGTCAGACTGCC-1_SRR14252359
-2.38182	0.580013		CGGTCAGCATGACGAG-1_SRR14252359
-2.34687	3.49383		CGGTCAGGTTTGTGGT-1_SRR14252359
-3.47798	2.35418		CGTCCATTCACTCTTA-1_SRR14252359
-4.06304	2.48997		CGTCCATTCCTGCTAC-1_SRR14252359
-3.28112	3.18768		CGTGAATGTCATCTAG-1_SRR14252359
-1.6073	1.43532		CGTGCTTCATAGGAGC-1_SRR14252359
-2.58472	3.26788		CGTTCTGCAGAGGCTA-1_SRR14252359
-1.07335	3.53918		CTAACCCAGTAGACAT-1_SRR14252359
-1.04855	3.40863		CTAACCCTCACTGAAC-1_SRR14252359
-2.49332	0.583532		CTACATTAGACTTAAG-1_SRR14252359
-2.66986	1.48437		CTACCTGAGAAGCTCG-1_SRR14252359
-2.36217	4.67076		CTAGACACATCCGTTC-1_SRR14252359
-0.824404	1.51827		CTCAACCCATAGCACT-1_SRR14252359
-3.78074	3.26159		CTCAAGACACCTGATA-1_SRR14252359
-2.94896	1.91374		CTCAATTAGGTGAGAA-1_SRR14252359
-2.89408	3.27574		CTCATCGAGAAGCCTG-1_SRR14252359
-3.50414	3.04949		CTCCAACAGAGGTGCT-1_SRR14252359
-1.0535	4.27898		CTCCAACTCGGTTAGT-1_SRR14252359
-2.65825	3.80151		CTCCCTCGTGACGTCC-1_SRR14252359
-3.32362	2.60433		CTCCTTTAGTTTCGAC-1_SRR14252359
-2.54231	4.69722		CTCGAGGCAGCCATTA-1_SRR14252359
-1.41665	3.45683		CTCTCGACATCGTGCG-1_SRR14252359
-3.58283	2.68085		CTCTGGTTCTAGAGCT-1_SRR14252359
-2.70185	2.82309		CTGAATGCAGGTAGTG-1_SRR14252359
-3.20302	2.74166		CTGAGCGTCCACCTCA-1_SRR14252359
-3.61348	3.31831		CTGCCATAGTGATAGT-1_SRR14252359
-2.09552	0.508142		CTGCCATCACGATTCA-1_SRR14252359
-3.63757	2.53127		CTGCCATGTTCGAACT-1_SRR14252359
-1.81469	5.46349		CTGCCATTCGCGAAGA-1_SRR14252359
-2.61074	2.84555		CTGGACGTCACTTCTA-1_SRR14252359
-1.33533	1.77161		CTGGACGTCAGCGGAA-1_SRR14252359
-3.64568	3.31587		CTGTACCGTCCGACGT-1_SRR14252359
-1.22338	4.29278		CTGTAGAAGGGAGATA-1_SRR14252359
-2.34782	4.62863		CTGTAGAGTGGTATGG-1_SRR14252359
-3.46085	3.38091		CTGTATTCATACGCAT-1_SRR14252359
-1.76662	-0.157027		CTGTATTGTCATCCGG-1_SRR14252359
-2.76728	3.96674		CTTCCGACAGCAGTCC-1_SRR14252359
-2.20917	2.45687		CTTCGGTCAACTCCAA-1_SRR14252359
-1.25731	-0.54588		CTTCTCTCACTGTTCC-1_SRR14252359
-3.52768	3.12675		GAAACCTCAGCCGTCA-1_SRR14252359
-4.002	3.18869		GAATAGAGTAGACACG-1_SRR14252359
-2.18759	2.81811		GACCCTTAGTATGTAG-1_SRR14252359
-0.62445	1.02792		GACCCTTCAAATGAGT-1_SRR14252359
-3.96149	3.4898		GACCCTTGTCTGTGCG-1_SRR14252359
-0.900346	3.62531		GACCGTGCATACCGTA-1_SRR14252359
-3.00536	2.6671		GACCGTGGTGCCGTTG-1_SRR14252359
-0.94504	3.59048		GACTATGAGCATTTCG-1_SRR14252359
-2.00946	2.29109		GACTCAACATCCGGCA-1_SRR14252359
-3.20043	4.01721		GACTCTCCAACACAAA-1_SRR14252359
-0.781875	3.47094		GAGAAATAGCAGGCAT-1_SRR14252359
-3.27646	3.41578		GAGACCCAGGACAACC-1_SRR14252359
-3.48138	3.01147		GAGACCCCAAGAGTTA-1_SRR14252359
-0.903872	3.75408		GAGCTGCCACGCTATA-1_SRR14252359
-1.77903	4.87578		GAGGCAAAGCCGCTTG-1_SRR14252359
-3.71999	3.37695		GAGGGTAGTCCACTCT-1_SRR14252359
-1.52388	5.27179		GAGGGTAGTCGCTTAA-1_SRR14252359
-2.52489	2.14791		GAGTGAGCAGTCGGTC-1_SRR14252359
-2.50927	3.48719		GAGTGAGTCAACACGT-1_SRR14252359
-1.20529	3.47855		GATAGCTTCTGCCTCA-1_SRR14252359
-3.5849	3.23684		GATCACAAGCTGAAAT-1_SRR14252359
-1.03731	3.5412		GATCCCTCAACAAGTA-1_SRR14252359
-3.95644	3.53628		GATTGGTGTGAGTGAC-1_SRR14252359
-2.92972	2.15435		GATTTCTCACTAACGT-1_SRR14252359
-3.23817	3.40033		GATTTCTGTCACTGAT-1_SRR14252359
-2.53206	4.50463		GCACGTGAGCTAAGTA-1_SRR14252359
-2.80146	1.25966		GCAGCCACAGTCACGC-1_SRR14252359
-0.705103	1.9576		GCCAACGAGCGCAATG-1_SRR14252359
-2.33458	2.05654		GCCAGCACAGCAGACA-1_SRR14252359
-2.28424	2.6954		GCCATTCCAGAGATGC-1_SRR14252359
-0.535643	1.75886		GCCCAGACATGTCAGT-1_SRR14252359
-3.2755	3.20539		GCCGATGAGCAACAAT-1_SRR14252359
-0.999011	1.07706		GCCTGTTAGACAACTA-1_SRR14252359
-2.85648	2.44768		GCGGATCTCAGTGATC-1_SRR14252359
-1.14645	3.88751		GCTACAAAGAATACAC-1_SRR14252359
-2.79327	2.69387		GCTACAATCGAGTCCG-1_SRR14252359
-1.68425	5.21102		GCTACCTCATGTTTGG-1_SRR14252359
-3.26322	3.2227		GCTTTCGCACCGTCGA-1_SRR14252359
-1.89174	4.97841		GGAACCCGTACTGCGC-1_SRR14252359
-2.64831	1.57376		GGACGTCAGCACTCTA-1_SRR14252359
-0.14494	1.64841		GGACGTCTCGTTGTTT-1_SRR14252359
-3.35742	2.38777		GGAGCAAGTACTGCGC-1_SRR14252359
-2.18379	0.158079		GGAGGTATCTGGCTGG-1_SRR14252359
-3.57022	3.47748		GGATCTAAGCCGGATA-1_SRR14252359
-2.91518	2.61129		GGATCTAGTCGCGGTT-1_SRR14252359
-3.56893	2.8312		GGATGTTCAATGTCAC-1_SRR14252359
-3.10262	3.86368		GGCAGTCTCTGCAGCG-1_SRR14252359
-2.32056	2.18613		GGCGTCAAGGGAGATA-1_SRR14252359
-2.71553	3.72869		GGCGTCACAGAGGGTT-1_SRR14252359
-0.696361	4.20012		GGGACAACATTCTGTT-1_SRR14252359
-1.74065	5.42839		GGGACCTTCTATTCGT-1_SRR14252359
-3.42126	2.3388		GGGATCCGTGATAGTA-1_SRR14252359
-2.0824	1.52184		GGGCTCATCGAGTGAG-1_SRR14252359
-4.01968	3.3446		GGGTATTGTTACAGCT-1_SRR14252359
-2.22838	2.62461		GGGTCTGTCTCAACCC-1_SRR14252359
-0.665795	3.65074		GGGTGAACAGACGGAT-1_SRR14252359
-1.81861	5.43833		GGGTGAAGTTAAGAAC-1_SRR14252359
-2.94808	3.26154		GGGTGAATCGTTCTCG-1_SRR14252359
-3.2065	3.43934		GGGTTATGTTAGTCGT-1_SRR14252359
-3.13012	2.90008		GGGTTTAAGGAATTAC-1_SRR14252359
-3.10837	3.02221		GGGTTTATCGTGACTA-1_SRR14252359
-3.50078	3.28947		GGTAACTTCGGAATGG-1_SRR14252359
-1.21676	1.88629		GGTCTGGAGCTGAGCA-1_SRR14252359
-1.76464	5.27337		GGTGAAGAGAGATCGC-1_SRR14252359
-1.02151	4.28979		GGTGATTCATCTCCCA-1_SRR14252359
-0.941645	4.01172		GGTGGCTAGTAGGAAG-1_SRR14252359
-0.758138	4.09195		GGTTCTCTCCAGCTCT-1_SRR14252359
-1.44646	1.22428		GTAATCGAGCCTCTCT-1_SRR14252359
-3.26647	3.22444		GTAGATCTCTACACAG-1_SRR14252359
-2.60872	4.83864		GTAGGAGCACAAGCAG-1_SRR14252359
-0.852176	4.3146		GTAGTACCAAACGAGC-1_SRR14252359
-2.41426	4.79895		GTATTTCTCGATTGGT-1_SRR14252359
-2.95153	2.97675		GTCAAACAGAGTGACC-1_SRR14252359
-2.53225	0.696731		GTCACGGCAGAGGTTG-1_SRR14252359
-2.50965	2.16555		GTCATGAGTCTTTATC-1_SRR14252359
-2.72224	0.622431		GTCGTTCAGGTAAACT-1_SRR14252359
-3.36493	3.40242		GTCTACCCACACGGTC-1_SRR14252359
-2.70047	3.08242		GTCTAGAGTAGACGGT-1_SRR14252359
-2.68241	2.33264		GTCTGTCAGTTCCGTA-1_SRR14252359
-3.85324	2.68969		GTGAGCCAGTTGTACC-1_SRR14252359
-0.879848	-0.219707		GTGATGTTCTCATAGG-1_SRR14252359
-1.83648	4.7974		GTGCACGTCAGTCAGT-1_SRR14252359
-3.11309	3.28936		GTGCAGCGTCGCCTAG-1_SRR14252359
-3.90097	3.07685		GTGCTTCGTCTCACGG-1_SRR14252359
-4.00886	3.67532		GTGGGAAGTACTTGTG-1_SRR14252359
-0.92911	3.45601		GTGGGAATCGGCATAT-1_SRR14252359
-0.935458	3.43608		GTGTAACCACGACGAA-1_SRR14252359
-2.56664	3.09815		GTGTGATGTAGCGTAG-1_SRR14252359
-1.9809	1.16295		GTGTGGCCAGGTGACA-1_SRR14252359
-0.794475	1.45394		GTGTGGCTCATACAGC-1_SRR14252359
-2.34622	2.16585		GTTAGACGTCAATGGG-1_SRR14252359
-2.20971	3.58573		GTTATGGCAAAGGAGA-1_SRR14252359
-1.58881	-0.230798		GTTATGGCAACGTATC-1_SRR14252359
-3.92183	3.01145		GTTCATTCAATTGCTG-1_SRR14252359
-2.89905	2.70814		GTTCCGTCAGCCTTCT-1_SRR14252359
-1.68943	1.85453		GTTGAACAGAGAGCCT-1_SRR14252359
-3.2437	3.37329		GTTGAACCATGTTCGA-1_SRR14252359
-2.78105	1.36683		GTTGCTCAGACCTCCG-1_SRR14252359
-3.29548	2.91383		GTTGTAGAGATTGGGC-1_SRR14252359
-3.14738	3.76059		GTTGTCCGTTAGTTCG-1_SRR14252359
-2.77593	0.523278		GTTGTCCTCCACTGGG-1_SRR14252359
-3.35593	3.35632		GTTTACTAGTTCCATG-1_SRR14252359
-3.08519	1.61384		GTTTACTCACTTGAGT-1_SRR14252359
-2.48683	1.88115		GTTTACTTCCTTATAC-1_SRR14252359
-1.67597	-0.110749		TAACACGCACTGTCGG-1_SRR14252359
-0.703484	4.42503		TAACACGTCCAATCTT-1_SRR14252359
-2.70972	3.09514		TAACGACGTGTCATCA-1_SRR14252359
-1.50403	3.61277		TAACTTCAGGCTGTAG-1_SRR14252359
-1.71609	1.56572		TAAGCGTCAAATGAGT-1_SRR14252359
-2.91732	2.92003		TACCGAATCCCGAACG-1_SRR14252359
-1.44552	1.97012		TACCTGCTCCTCTCTT-1_SRR14252359
-2.7347	2.36305		TACGGTACAACACAGG-1_SRR14252359
-2.76773	2.78709		TACGGTACAAGCACCC-1_SRR14252359
-1.97719	1.48286		TACGTCCTCGCCGAGT-1_SRR14252359
-2.47748	2.13763		TACTGCCGTGCATCTA-1_SRR14252359
-2.49369	1.04722		TACTTCACACACTGGC-1_SRR14252359
-3.13399	2.44771		TACTTCAGTATAGGAT-1_SRR14252359
-2.53916	1.73768		TAGACCAAGAAACTGT-1_SRR14252359
-2.79545	3.78949		TAGACCATCCATTCAT-1_SRR14252359
-2.27911	2.67495		TAGACTGCAATGCTCA-1_SRR14252359
-1.70742	5.36047		TAGACTGGTTTACCAG-1_SRR14252359
-1.59993	0.0627872		TAGAGTCGTTAAGAAC-1_SRR14252359
-3.23411	3.21187		TAGATCGAGGATATGT-1_SRR14252359
-3.69653	3.49978		TAGGGTTCAGCTCCTT-1_SRR14252359
-3.64804	3.47745		TAGGTTGGTGTTCGAT-1_SRR14252359
-3.66753	3.46536		TATCTGTAGTCCTGTA-1_SRR14252359
-3.56571	2.77742		TATCTGTGTCTCGGAC-1_SRR14252359
-2.72366	2.58582		TATTCCAGTAGCACGA-1_SRR14252359
-3.31741	3.33048		TATTCCAGTTTGGGTT-1_SRR14252359
-2.88099	3.66873		TCAAGACGTAACAAGT-1_SRR14252359
-2.85534	2.61482		TCAATCTCACTTGAAC-1_SRR14252359
-2.29342	2.48714		TCAATCTGTGGAACCA-1_SRR14252359
-2.30344	2.1179		TCACAAGAGACTCAAA-1_SRR14252359
-0.640513	3.74635		TCACACCGTAGCGTAG-1_SRR14252359
-2.14769	2.25284		TCACGGGTCGCCACTT-1_SRR14252359
-0.500907	1.48739		TCAGTGAGTAGACAGC-1_SRR14252359
-2.77194	1.86541		TCAGTGAGTATAGGGC-1_SRR14252359
-1.64539	4.98058		TCATATCCACGGTGAA-1_SRR14252359
-1.89262	1.8728		TCATCATTCATTGTTC-1_SRR14252359
-4.01987	3.68533		TCATCCGCAGACCTGC-1_SRR14252359
-3.32786	3.45144		TCATGAGAGGAACATT-1_SRR14252359
-1.53967	4.05645		TCATGTTGTGCCGTTG-1_SRR14252359
-1.50849	0.0835543		TCATTCAAGGTTCTTG-1_SRR14252359
-3.3026	2.65223		TCCAGAAAGAAACCAT-1_SRR14252359
-3.24345	2.57898		TCCAGAATCACTACTT-1_SRR14252359
-1.54603	5.23872		TCCCAGTTCCACTGGG-1_SRR14252359
-2.10242	2.67234		TCCCATGGTCCACATA-1_SRR14252359
-0.942249	3.15781		TCCGAAAAGGCAGCTA-1_SRR14252359
-3.71716	3.58097		TCCGATCAGGAGATAG-1_SRR14252359
-0.902872	1.00163		TCCGGGAAGGCTAAAT-1_SRR14252359
-1.63824	1.65017		TCCGGGAAGTGCCAGA-1_SRR14252359
-2.25811	1.998		TCCTAATTCAGTCATG-1_SRR14252359
-0.748732	3.76558		TCCTCCCAGGTGCAGT-1_SRR14252359
-1.09243	1.68895		TCCTCTTGTAACAAGT-1_SRR14252359
-1.44485	4.51625		TCGAAGTTCACTGCTC-1_SRR14252359
-2.32605	3.36918		TCGCTTGAGAGACAAG-1_SRR14252359
-0.76579	1.22578		TCGGGACCATCGTGCG-1_SRR14252359
-2.21796	2.11877		TCGGGACGTATCCCTC-1_SRR14252359
-1.88699	1.99356		TCGGGCAAGTGGATTA-1_SRR14252359
-0.984243	0.84311		TCGGGCACAATTTCTC-1_SRR14252359
-2.64803	3.50807		TCGGGTGTCTTCTGGC-1_SRR14252359
-2.07049	2.64757		TCGTGCTGTCAGCTTA-1_SRR14252359
-3.52143	3.4541		TCTAACTTCGCCAATA-1_SRR14252359
-3.85135	3.35667		TCTATACGTGGCATCC-1_SRR14252359
-2.96464	3.13593		TCTCACGAGAGGCCAT-1_SRR14252359
-2.66833	3.83311		TCTCAGCAGATGACAT-1_SRR14252359
-1.73054	5.29415		TCTCCGAGTTCAGTAC-1_SRR14252359
-3.90208	3.63722		TCTCCGAGTTCTAAGC-1_SRR14252359
-3.03138	2.94927		TCTCTGGCACAGTCCG-1_SRR14252359
-0.993414	3.40358		TCTCTGGTCGTAGCTA-1_SRR14252359
-2.22777	2.89485		TCTGCCACAACTTGCA-1_SRR14252359
-0.768454	4.33179		TCTGCCAGTAGTAAGT-1_SRR14252359
-3.39401	2.96049		TCTGCCAGTGCACGCT-1_SRR14252359
[truncated: 39,140 more rows]

## Sheet: source_figure_3_d_clustering_ch
clustering_1	clustering_2	clustering_1_total	clustering_2_total	n	pct_clustering_1	pct_clustering_2
Glu7	C286-51: Nr5a1.Hmcn2.Gpr149.GLU-3	237	13	12	0.0506329	0.923077
Glu7	C286-53: Adamts9.Fezf1.Gpr149.GLU-3	237	9	8	0.0337553	0.888889
Glu7	C286-45: Rai14.Hmcn2.Gpr149.GLU-3	237	53	50	0.21097	0.943396
Glu7	C286-32: Gpr88.Arhgap36.Fezf1.GLU-3	237	16	9	0.0379747	0.5625
Glu7	C286-50: Nkd2.Bcl11b.Gpr149.GLU-3	237	11	11	0.0464135	1
Glu7	C286-52: H2-Q2.Hmcn2.Gpr149.GLU-3	237	10	7	0.0295359	0.7
Glu7	C286-43: Esr1.Iigp1.Cd40.GLU-3	237	18	7	0.0295359	0.388889
Glu7	C286-44: Smim3.Iigp1.Cd40.GLU-3	237	20	12	0.0506329	0.6
zothers	C286-37: Mc4r.Fezf1.GLU-3	2303	12	7	0.00303951	0.583333
zothers	C286-61: Prdm13.Tcf4.GLU-3	2303	17	9	0.00390795	0.529412
Glu7	C286-38: Satb2.Cd40.GLU-3	237	11	6	0.0253165	0.545455
Glu7	C286-62: Nfia.Tcf4.GLU-3	237	32	18	0.0759494	0.5625
Glu7	C286-61: Prdm13.Tcf4.GLU-3	237	17	7	0.0295359	0.411765
Glu7	C286-60: Tac1.Vcan.GLU-3	237	8	7	0.0295359	0.875
zothers	C286-62: Nfia.Tcf4.GLU-3	2303	32	10	0.00434216	0.3125
	C286-44: Smim3.Iigp1.Cd40.GLU-3	1264	20	6	0.00474684	0.3
Glu7	C286-35: Sox14.Unassigned.Fezf1.GLU-3	237	12	11	0.0464135	0.916667
	C286-43: Esr1.Iigp1.Cd40.GLU-3	1264	18	11	0.00870253	0.611111
Glu7	C286-30: Gpr149.Unassigned.Fezf1.GLU-3	237	21	19	0.0801688	0.904762
Glu7	C286-47: Nr5a1.Tcf7l2.Gpr149.GLU-3	237	11	7	0.0295359	0.636364

## Sheet: source_figure_3_e_clustering_ki
clustering_1	clustering_2	clustering_1_total	clustering_2_total	n	pct_clustering_1	pct_clustering_2
Tsix_Esr1	C286-43: Esr1.Iigp1.Cd40.GLU-3	974	580	552	0.566735	0.951724
Dlk1_2	C286-32: Gpr88.Arhgap36.Fezf1.GLU-3	1044	1234	922	0.883142	0.747164
Nr5a1_Foxp2_1	C286-60: Tac1.Vcan.GLU-3	427	277	262	0.613583	0.945848
Nr5a1_Foxp2_2	C286-50: Nkd2.Bcl11b.Gpr149.GLU-3	386	255	237	0.61399	0.929412
Esr1_3	C286-41: Gldn.Cbln4.Cd40.GLU-3	480	725	424	0.883333	0.584828
Satb2_1	C286-38: Satb2.Cd40.GLU-3	932	930	742	0.796137	0.797849
Gluta_VMH-out_1	C286-61: Prdm13.Tcf4.GLU-3	623	264	255	0.40931	0.965909
Gluta_VMH-out_1	C286-62: Nfia.Tcf4.GLU-3	623	282	272	0.436597	0.964539
Dlk1_4	C286-36: Nkx2-2.Unassigned.Fezf1.GLU-3	635	429	355	0.559055	0.827506
Dlk1_1	C286-37: Mc4r.Fezf1.GLU-3	505	572	447	0.885149	0.781469
Nr5a1_4	C286-52: H2-Q2.Hmcn2.Gpr149.GLU-3	962	385	317	0.329522	0.823377
Dlk1_3	C286-36: Nkx2-2.Unassigned.Fezf1.GLU-3	96	429	13	0.135417	0.030303
Tsix_Esr1	C286-44: Smim3.Iigp1.Cd40.GLU-3	974	355	331	0.339836	0.932394
Dlk1_4	C286-34: Egflam.Unassigned.Fezf1.GLU-3	635	652	209	0.329134	0.320552
Dlk1_5	C286-34: Egflam.Unassigned.Fezf1.GLU-3	395	652	262	0.663291	0.40184
Nr5a1_5	C286-51: Nr5a1.Hmcn2.Gpr149.GLU-3	542	421	315	0.581181	0.748219
Nr5a1_Foxp2_1	C286-59: Tcf7l2.Vcan.GLU-3	427	170	160	0.374707	0.941176
Nr5a1_3	C286-52: H2-Q2.Hmcn2.Gpr149.GLU-3	107	385	10	0.0934579	0.025974
Nr5a1_4	C286-47: Nr5a1.Tcf7l2.Gpr149.GLU-3	962	534	204	0.212058	0.382022
Satb2_2	C286-38: Satb2.Cd40.GLU-3	125	930	97	0.776	0.104301
Nr5a1_2	C286-53: Adamts9.Fezf1.Gpr149.GLU-3	475	507	378	0.795789	0.745562
Nup62cl	C286-40: Nts.Cd40.GLU-3	235	271	215	0.914894	0.793358
Nr5a1_4	C286-45: Rai14.Hmcn2.Gpr149.GLU-3	962	69	8	0.00831601	0.115942
Satb2_1	C286-40: Nts.Cd40.GLU-3	932	271	24	0.0257511	0.0885609
Dlk1_6	C286-37: Mc4r.Fezf1.GLU-3	327	572	99	0.302752	0.173077
Dlk1_3	C286-32: Gpr88.Arhgap36.Fezf1.GLU-3	96	1234	59	0.614583	0.047812
Gluta_VMH-in_1	C286-32: Gpr88.Arhgap36.Fezf1.GLU-3	264	1234	66	0.25	0.0534846
Satb2_1	C286-30: Gpr149.Unassigned.Fezf1.GLU-3	932	263	48	0.0515021	0.18251
Nr5a1_Foxp2_2	C286-49: Lamp5.Bcl11b.Gpr149.GLU-3	386	123	109	0.282383	0.886179
Nr5a1_4	C286-54: Tac1.Fezf1.Gpr149.GLU-3	962	288	223	0.231809	0.774306
Nr5a1_6	C286-58: Nr5a2.C1ql2.Gpr149.GLU-3	676	158	114	0.168639	0.721519
Nr5a1_3	C286-54: Tac1.Fezf1.Gpr149.GLU-3	107	288	10	0.0934579	0.0347222
Nr5a1_5	C286-52: H2-Q2.Hmcn2.Gpr149.GLU-3	542	385	30	0.0553506	0.0779221
Nr5a1_1	C286-31: Col24a1.Unassigned.Fezf1.GLU-3	290	167	137	0.472414	0.820359
Nr5a1_3	C286-51: Nr5a1.Hmcn2.Gpr149.GLU-3	107	421	31	0.28972	0.0736342
Nr5a1_6	C286-47: Nr5a1.Tcf7l2.Gpr149.GLU-3	676	534	299	0.442308	0.559925
Esr1_2	C286-42: Necab1.Cbln4.Cd40.GLU-3	471	209	182	0.386412	0.870813
Esr1_2	C286-41: Gldn.Cbln4.Cd40.GLU-3	471	725	254	0.539278	0.350345
Nr5a1_6	C286-48: Hmcn2.Tcf7l2.Gpr149.GLU-3	676	131	94	0.139053	0.717557
Dlk1_6	C286-34: Egflam.Unassigned.Fezf1.GLU-3	327	652	114	0.348624	0.174847
Nr5a1_6	C286-57: Nr5a1.C1ql2.Gpr149.GLU-3	676	138	112	0.16568	0.811594
Esr1_2	C286-38: Satb2.Cd40.GLU-3	471	930	24	0.0509554	0.0258065
Satb2_1	C286-42: Necab1.Cbln4.Cd40.GLU-3	932	209	16	0.0171674	0.076555
Nr5a1_7	C286-52: H2-Q2.Hmcn2.Gpr149.GLU-3	134	385	21	0.156716	0.0545455
Dlk1_6	C286-55: Nr5a1.Sparc.Gpr149.GLU-3	327	128	17	0.0519878	0.132812
Nr5a1_Foxp2_2	C286-63: Prdm12.Tcf4.GLU-3	386	50	6	0.015544	0.12
Dlk1_6	C286-32: Gpr88.Arhgap36.Fezf1.GLU-3	327	1234	47	0.143731	0.0380875
Nr5a1_3	C286-55: Nr5a1.Sparc.Gpr149.GLU-3	107	128	11	0.102804	0.0859375
Dlk1_5	C286-53: Adamts9.Fezf1.Gpr149.GLU-3	395	507	36	0.0911392	0.0710059
Nr5a1_3	C286-46: Slit3.Hmcn2.Gpr149.GLU-3	107	85	7	0.0654206	0.0823529
Tsix_Esr1	C286-56: Robo3.Sparc.Gpr149.GLU-3	974	97	57	0.0585216	0.587629
Satb2_2	C286-51: Nr5a1.Hmcn2.Gpr149.GLU-3	125	421	23	0.184	0.0546318
Nr5a1_1	C286-32: Gpr88.Arhgap36.Fezf1.GLU-3	290	1234	15	0.0517241	0.0121556
Nr5a1_4	C286-58: Nr5a2.C1ql2.Gpr149.GLU-3	962	158	16	0.016632	0.101266
Nr5a1_1	C286-30: Gpr149.Unassigned.Fezf1.GLU-3	290	263	94	0.324138	0.357414
Nr5a1_4	C286-51: Nr5a1.Hmcn2.Gpr149.GLU-3	962	421	25	0.0259875	0.0593824
Nr5a1_5	C286-48: Hmcn2.Tcf7l2.Gpr149.GLU-3	542	131	20	0.0369004	0.152672
Nr5a1_4	C286-55: Nr5a1.Sparc.Gpr149.GLU-3	962	128	41	0.0426195	0.320312
Dlk1_3	C286-34: Egflam.Unassigned.Fezf1.GLU-3	96	652	8	0.0833333	0.0122699
Nr5a1_7	C286-55: Nr5a1.Sparc.Gpr149.GLU-3	134	128	43	0.320896	0.335938
Nr5a1_5	C286-45: Rai14.Hmcn2.Gpr149.GLU-3	542	69	45	0.0830258	0.652174
Dlk1_5	C286-30: Gpr149.Unassigned.Fezf1.GLU-3	395	263	24	0.0607595	0.0912548
Dlk1_2	C286-36: Nkx2-2.Unassigned.Fezf1.GLU-3	1044	429	43	0.0411877	0.100233
Esr1_1	C286-39: Moxd1.Cd40.GLU-3	248	528	210	0.846774	0.397727
Nr5a1_1	C286-35: Sox14.Unassigned.Fezf1.GLU-3	290	50	9	0.0310345	0.18
Gluta_VMH-out_1	C286-35: Sox14.Unassigned.Fezf1.GLU-3	623	50	6	0.00963082	0.12
Nr5a1_3	C286-47: Nr5a1.Tcf7l2.Gpr149.GLU-3	107	534	6	0.0560748	0.011236
Dlk1_6	C286-31: Col24a1.Unassigned.Fezf1.GLU-3	327	167	11	0.0336391	0.0658683
Nr5a1_5	C286-46: Slit3.Hmcn2.Gpr149.GLU-3	542	85	53	0.097786	0.623529
Nr5a1_2	C286-57: Nr5a1.C1ql2.Gpr149.GLU-3	475	138	13	0.0273684	0.0942029
Gluta_VMH-out_1	C286-58: Nr5a2.C1ql2.Gpr149.GLU-3	623	158	18	0.0288925	0.113924
Nr5a1_5	C286-30: Gpr149.Unassigned.Fezf1.GLU-3	542	263	25	0.0461255	0.095057
Nr5a1_7	C286-54: Tac1.Fezf1.Gpr149.GLU-3	134	288	9	0.0671642	0.03125
Dlk1_2	C286-33: Cenpf.Arhgap36.Fezf1.GLU-3	1044	50	40	0.0383142	0.8
Gluta_VMH-out_1	C286-63: Prdm12.Tcf4.GLU-3	623	50	40	0.0642055	0.8
Nr5a1_4	C286-46: Slit3.Hmcn2.Gpr149.GLU-3	962	85	6	0.00623701	0.0705882
Dlk1_5	C286-35: Sox14.Unassigned.Fezf1.GLU-3	395	50	20	0.0506329	0.4
Nr5a1_5	C286-53: Adamts9.Fezf1.Gpr149.GLU-3	542	507	35	0.0645756	0.0690335
Nr5a1_7	C286-53: Adamts9.Fezf1.Gpr149.GLU-3	134	507	8	0.0597015	0.0157791
Nr5a1_4	C286-48: Hmcn2.Tcf7l2.Gpr149.GLU-3	962	131	7	0.00727651	0.0534351
Esr1_3	C286-56: Robo3.Sparc.Gpr149.GLU-3	480	97	7	0.0145833	0.0721649
Esr1_1	C286-56: Robo3.Sparc.Gpr149.GLU-3	248	97	10	0.0403226	0.103093
Nr5a1_4	C286-30: Gpr149.Unassigned.Fezf1.GLU-3	962	263	29	0.0301455	0.110266
Esr1_4	C286-39: Moxd1.Cd40.GLU-3	245	528	237	0.967347	0.448864
Nr5a1_7	C286-41: Gldn.Cbln4.Cd40.GLU-3	134	725	10	0.0746269	0.0137931
Nr5a1_4	C286-49: Lamp5.Bcl11b.Gpr149.GLU-3	962	123	8	0.00831601	0.0650407
Nr5a1_4	C286-35: Sox14.Unassigned.Fezf1.GLU-3	962	50	7	0.00727651	0.14
