# Supplementary material for: HypoMap—a unified single-cell gene expression atlas of the murine hypothalamus
Source: Nat Metab. 2022 Oct 20;4(10):1402–19. doi: 10.1038/s42255-022-00657-y (PMC9584816; doi:10.1038/s42255-022-00657-y)
Supplement: Source Data Fig. 4 — Statistical source data and single cell UMAP data [file 42255_2022_657_MOESM7_ESM.xlsx]

## Sheet: a_umap_nucseq
umapscvi_1	umapscvi_2	Dowsett10xnuc_anno_col	Cell_ID
2.14337	-2.24257		AAACCCAAGGGTGAAA-1_SRR14252354
2.79448	-6.57953		AAACCCACAGCACACC-1_SRR14252354
4.00861	-2.2901		AAACCCATCCCGAAAT-1_SRR14252354
-2.40578	-5.9133		AAACGAAAGACCAGCA-1_SRR14252354
2.11716	-5.24823		AAACGAAAGGTCCAGA-1_SRR14252354
2.63819	-6.83569		AAACGAAAGTATGAAC-1_SRR14252354
4.76656	-0.304007		AAACGAAAGTGTAGTA-1_SRR14252354
10.2414	9.01984		AAACGAAGTCCTCCAT-1_SRR14252354
-2.39489	-5.89359		AAACGAAGTGCCTAAT-1_SRR14252354
2.95496	8.1916		AAACGAATCCAGTGTA-1_SRR14252354
2.60123	-6.15198		AAACGAATCCTACACC-1_SRR14252354
-3.05683	1.79886		AAACGAATCGCTGACG-1_SRR14252354
-2.91192	-0.0776817		AAACGAATCTGTGTGA-1_SRR14252354
-1.204	-7.33705		AAACGCTAGCCATTCA-1_SRR14252354
-11.2778	-0.88676		AAACGCTAGGCGCTTC-1_SRR14252354
4.74715	7.65627		AAACGCTAGTATGAAC-1_SRR14252354
-1.85695	1.18938		AAACGCTAGTCTCTGA-1_SRR14252354
1.18317	-1.04069		AAACGCTCAGCTACCG-1_SRR14252354
3.42331	0.904408		AAACGCTGTACTGAGG-1_SRR14252354
4.03457	-0.862506		AAACGCTGTAGGACTG-1_SRR14252354
-1.94744	-7.51286		AAACGCTGTATGAGAT-1_SRR14252354
8.60571	7.23987		AAACGCTGTCTCGGGT-1_SRR14252354
2.85836	8.82605		AAACGCTGTGCTTATG-1_SRR14252354
0.891875	-3.31998		AAAGAACCAAGCGCTC-1_SRR14252354
-4.13304	-6.65003		AAAGAACCACTGCATA-1_SRR14252354
3.91149	7.81179		AAAGAACCATACCACA-1_SRR14252354
3.39375	7.31333		AAAGAACGTACACGTT-1_SRR14252354
2.39618	-6.01909		AAAGAACGTGCACATT-1_SRR14252354
5.2376	-2.66005		AAAGAACTCAAACGTC-1_SRR14252354
2.99441	8.89976		AAAGAACTCAGACCTA-1_SRR14252354
1.6741	-5.66882		AAAGAACTCGCCTTGT-1_SRR14252354
-0.536388	0.836298		AAAGAACTCGGTCGAC-1_SRR14252354
2.93758	2.70823		AAAGAACTCGTCCATC-1_SRR14252354
-1.34785	-4.37176		AAAGGATAGGGTTTCT-1_SRR14252354
-0.793931	-4.6179		AAAGGATCAAACTAGA-1_SRR14252354
0.964317	-3.13138		AAAGGATTCAGAGCGA-1_SRR14252354
8.86069	6.96107		AAAGGATTCTCTCGCA-1_SRR14252354
-1.27028	-5.64301		AAAGGATTCTGCGGAC-1_SRR14252354
3.50993	8.25939		AAAGGATTCTGTCCCA-1_SRR14252354
2.03171	-6.75521		AAAGGGCAGGCTAGCA-1_SRR14252354
3.23276	8.5973		AAAGGGCCACATTGTG-1_SRR14252354
-4.05455	3.65204		AAAGGGCGTCCATACA-1_SRR14252354
-4.16785	-4.70093		AAAGGGCGTTCGGCCA-1_SRR14252354
-1.4762	1.96518		AAAGGGCTCACGGTCG-1_SRR14252354
-0.874153	-1.71389		AAAGGTAAGATCGACG-1_SRR14252354
2.46079	-0.391883		AAAGGTAAGCACTTTG-1_SRR14252354
2.71071	0.449984		AAAGGTACAAGTGGGT-1_SRR14252354
-3.49388	-9.90771		AAAGGTACACCTGCAG-1_SRR14252354
-3.78872	-6.42483		AAAGGTACACTTCATT-1_SRR14252354
7.62936	-6.04665		AAAGGTACAGACCAAG-1_SRR14252354
-2.46056	1.50616		AAAGGTAGTAGTTACC-1_SRR14252354
-11.0066	-1.39901		AAAGGTAGTGAGATTA-1_SRR14252354
3.11734	-4.40526		AAAGGTAGTGTGGACA-1_SRR14252354
3.12173	-5.41334		AAAGGTATCCTACCAC-1_SRR14252354
2.73161	0.488414		AAAGTCCAGAGTGGCT-1_SRR14252354
3.10106	-5.36184		AAAGTCCCACAAAGCG-1_SRR14252354
3.43611	6.79719		AAAGTCCCACTGTCCT-1_SRR14252354
-7.79445	9.60722		AAAGTCCGTCGGATTT-1_SRR14252354
-1.38266	-4.68902		AAAGTCCTCAACGAGG-1_SRR14252354
-0.728599	-9.34981		AAAGTCCTCACCGACG-1_SRR14252354
2.61094	-4.19236		AAAGTCCTCACTGGTA-1_SRR14252354
4.90342	-7.24617		AAAGTCCTCGGAAACG-1_SRR14252354
1.65863	-5.81985		AAAGTCCTCGTAACTG-1_SRR14252354
-2.29408	13.8903		AAAGTCCTCGTACCTC-1_SRR14252354
4.07463	7.738		AAAGTCCTCTAGTGTG-1_SRR14252354
-1.59218	5.06912		AAAGTGAAGCTATCCA-1_SRR14252354
-3.30495	-5.98506		AAAGTGAAGGTATCTC-1_SRR14252354
4.01817	-5.72101		AAAGTGAAGTGATAAC-1_SRR14252354
-11.7657	-1.46414		AAAGTGACACGCTGTG-1_SRR14252354
0.391168	-5.7368		AAAGTGATCAAGGAGC-1_SRR14252354
-10.5481	-2.36293		AAAGTGATCCACAGGC-1_SRR14252354
-11.5909	-2.02527		AAAGTGATCCATAAGC-1_SRR14252354
-10.8393	-2.39935		AAAGTGATCCTGGTCT-1_SRR14252354
3.91519	-0.16436		AAAGTGATCCTTATGT-1_SRR14252354
6.01403	-6.03027		AAATGGAAGAGATCGC-1_SRR14252354
5.47119	-7.76752		AAATGGAAGATGGTCG-1_SRR14252354
-0.404081	-5.34951		AAATGGAAGCAGTCTT-1_SRR14252354
2.19036	-2.22462		AAATGGAAGGACGCTA-1_SRR14252354
-11.9358	-1.71443		AAATGGACAAAGGGTC-1_SRR14252354
5.2313	1.02777		AAATGGACACAGCATT-1_SRR14252354
-2.16989	13.9763		AAATGGACAGCATGCC-1_SRR14252354
2.98975	-5.61059		AAATGGACAGCCATTA-1_SRR14252354
-8.5898	6.06569		AAATGGAGTAGTCACT-1_SRR14252354
7.6128	0.21676		AAATGGAGTATTGAGA-1_SRR14252354
3.68493	0.137328		AAATGGAGTCTTGCTC-1_SRR14252354
3.17279	-4.38431		AAATGGAGTGAAAGTT-1_SRR14252354
-1.12124	4.24828		AACAAAGAGCTGGCCT-1_SRR14252354
-2.74614	4.12038		AACAAAGGTATTGGCT-1_SRR14252354
-2.083	8.87229		AACAAAGGTATTTCCT-1_SRR14252354
0.743058	-5.97695		AACAAAGGTCACAATC-1_SRR14252354
-4.66949	-9.82244		AACAAAGGTGGAATGC-1_SRR14252354
1.94081	-5.11237		AACAAAGGTGGTCTAT-1_SRR14252354
10.3046	9.17279		AACAAAGTCCACATAG-1_SRR14252354
-11.8324	-0.824329		AACAAAGTCGAGAGCA-1_SRR14252354
3.31886	8.00553		AACAAAGTCGGTTCAA-1_SRR14252354
-1.30297	-7.11916		AACAACCAGACCAAAT-1_SRR14252354
4.82891	0.970724		AACAACCAGACCCTTA-1_SRR14252354
-13.4794	-1.83075		AACAACCAGGCTATCT-1_SRR14252354
-12.0805	-1.49648		AACAACCAGTCCCAAT-1_SRR14252354
-1.40086	13.9454		AACAACCAGTCTTCGA-1_SRR14252354
1.5292	4.0277		AACAACCCAAGTCGTT-1_SRR14252354
1.81262	-5.70167		AACAACCCACGACGAA-1_SRR14252354
-10.883	-2.23808		AACAACCTCAGGGTAG-1_SRR14252354
4.84451	6.89869		AACAACCTCATCGCTC-1_SRR14252354
-1.19635	-4.28527		AACAAGAAGAGCCGAT-1_SRR14252354
-10.3434	-1.52725		AACAAGAAGCGCCCAT-1_SRR14252354
0.131431	-5.38346		AACAAGAAGCTAAACA-1_SRR14252354
4.64575	7.09812		AACAAGAAGGAAAGGT-1_SRR14252354
0.53528	-5.75846		AACAAGAAGTAGAGTT-1_SRR14252354
12.4224	-0.487049		AACAAGAAGTAGCAAT-1_SRR14252354
-1.07722	-1.97862		AACAAGAAGTCATGAA-1_SRR14252354
0.639691	-5.47876		AACAAGAAGTTGTACC-1_SRR14252354
3.1673	-8.76611		AACAAGACAGAACTTC-1_SRR14252354
-9.92381	-1.62551		AACAAGAGTCCTACGG-1_SRR14252354
-2.99574	0.140965		AACAAGAGTTGGTACT-1_SRR14252354
3.66469	-5.5275		AACAAGAGTTGTGGCC-1_SRR14252354
-0.808466	4.31778		AACAAGATCACAGAGG-1_SRR14252354
-0.752356	-8.15082		AACAAGATCCACATAG-1_SRR14252354
-11.12	-1.50076		AACACACAGTAGGTTA-1_SRR14252354
1.05389	-5.56198		AACACACCAAACGGCA-1_SRR14252354
3.6699	7.37869		AACACACCAAGCAATA-1_SRR14252354
3.18555	2.74159		AACACACCAATGAACA-1_SRR14252354
-0.889579	-7.29481		AACACACGTCTCAGGC-1_SRR14252354
3.46114	7.94107		AACACACGTGTTACAC-1_SRR14252354
0.823938	-1.27181		AACAGGGCAATGTCTG-1_SRR14252354
3.59107	-8.87857		AACAGGGCACAAATCC-1_SRR14252354
-2.37657	-5.6543		AACAGGGCAGACATCT-1_SRR14252354
3.48204	8.05252		AACAGGGGTACAGCGA-1_SRR14252354
3.99245	-0.0968685		AACAGGGGTGATACAA-1_SRR14252354
-0.908314	-7.33373		AACAGGGTCCACGGGT-1_SRR14252354
-2.78299	-4.18628		AACAGGGTCGGAGCAA-1_SRR14252354
-3.0173	-4.261		AACCAACCACTGCATA-1_SRR14252354
-10.6715	-3.23411		AACCAACCATACTGTG-1_SRR14252354
-10.8438	-0.890542		AACCAACCATCATCTT-1_SRR14252354
-13.3632	-1.68095		AACCAACGTCACTGAT-1_SRR14252354
4.08661	1.17916		AACCAACGTCCAGCGT-1_SRR14252354
-0.379114	-0.74067		AACCAACGTGGACTAG-1_SRR14252354
-11.257	-0.774752		AACCAACGTTCCAGGC-1_SRR14252354
3.71546	7.10451		AACCAACTCACATCAG-1_SRR14252354
-3.94333	3.60441		AACCACAAGAGACAAG-1_SRR14252354
4.1034	-5.2948		AACCACAAGTAGCATA-1_SRR14252354
-0.885986	-1.68493		AACCACAAGTGGATAT-1_SRR14252354
-0.930638	-7.34577		AACCACACACCTAAAC-1_SRR14252354
3.06126	-4.32161		AACCACACACGCTGAC-1_SRR14252354
1.25575	-6.81602		AACCACACATCTAGAC-1_SRR14252354
-4.01833	-6.55947		AACCACACATGATAGA-1_SRR14252354
-1.38066	-4.47905		AACCACAGTCATCGGC-1_SRR14252354
1.52433	-0.366069		AACCACAGTGGGATTG-1_SRR14252354
3.02449	-5.34649		AACCACAGTTGAATCC-1_SRR14252354
3.2312	0.195931		AACCACATCATGTCAG-1_SRR14252354
-7.47627	5.96365		AACCACATCCCAGCGA-1_SRR14252354
-1.50024	-5.16122		AACCACATCCTACGGG-1_SRR14252354
-2.64863	14.2872		AACCACATCGAAGGAC-1_SRR14252354
-10.855	-2.59915		AACCACATCTATCACT-1_SRR14252354
1.22125	3.56589		AACCACATCTGGAAGG-1_SRR14252354
-0.81193	-7.27647		AACCATGCAGTGTACT-1_SRR14252354
0.236545	14.374		AACCATGCATCTCCCA-1_SRR14252354
-2.11007	14.5012		AACCATGTCCTTCGAC-1_SRR14252354
2.77256	-6.01091		AACCATGTCGAGTACT-1_SRR14252354
-1.74424	5.40958		AACCATGTCTAACACG-1_SRR14252354
2.25051	-5.61231		AACCCAAAGCAGGCTA-1_SRR14252354
3.01244	0.603885		AACCCAAAGGGCAATC-1_SRR14252354
1.20165	-1.09221		AACCCAACAGAGTTCT-1_SRR14252354
-13.431	-1.8422		AACCCAACAGCTACTA-1_SRR14252354
1.51142	1.94516		AACCCAACAGGCAATG-1_SRR14252354
3.92413	-1.19672		AACCCAAGTAACTGCT-1_SRR14252354
2.10637	-5.09089		AACCCAATCATCCTGC-1_SRR14252354
-12.1278	-1.21176		AACCCAATCCATCTCG-1_SRR14252354
-1.76889	4.96744		AACCTGAAGGCCGCTT-1_SRR14252354
3.94571	-4.449		AACCTGACACAACGCC-1_SRR14252354
-2.14874	-6.89817		AACCTGACACGGGCTT-1_SRR14252354
1.88316	-5.67254		AACCTGACAGGACAGT-1_SRR14252354
-1.10651	-2.01212		AACCTGAGTAGGCAAC-1_SRR14252354
-10.4086	-1.88707		AACCTGAGTAGTCTGT-1_SRR14252354
-2.52131	1.88816		AACCTGAGTCTGTAGT-1_SRR14252354
-3.22472	-8.58493		AACCTGATCATTGCCC-1_SRR14252354
-3.15595	1.38866		AACCTGATCGAGCACC-1_SRR14252354
-2.39113	4.54589		AACCTGATCGTGCGAC-1_SRR14252354
-10.6577	-2.20205		AACCTGATCTAGCCTC-1_SRR14252354
-8.73083	6.25535		AACCTTTAGCCTGACC-1_SRR14252354
-11.7143	-0.836616		AACCTTTAGTCACTGT-1_SRR14252354
-12.7374	-2.15896		AACCTTTCACGCAAAG-1_SRR14252354
3.07859	2.80517		AACCTTTCAGAAGCGT-1_SRR14252354
-13.2749	-1.63186		AACCTTTCATCACGGC-1_SRR14252354
4.0692	-0.890552		AACCTTTGTACTAACC-1_SRR14252354
-2.07506	2.72		AACCTTTGTGGTAACG-1_SRR14252354
3.11984	-4.4529		AACCTTTTCCACGAAT-1_SRR14252354
6.51704	-8.27433		AACCTTTTCGCTCTAC-1_SRR14252354
1.55289	-0.192048		AACGAAAAGGTTCCAT-1_SRR14252354
-13.2249	-1.99014		AACGAAACAAACACCT-1_SRR14252354
-1.87892	-7.62095		AACGAAACAAGTAGTA-1_SRR14252354
2.32084	-4.31564		AACGAAACATAACCCA-1_SRR14252354
-1.88839	13.776		AACGAAAGTACACGTT-1_SRR14252354
1.21061	0.638533		AACGAAAGTCAACCAT-1_SRR14252354
-10.2509	-1.63147		AACGAAAGTCGACTTA-1_SRR14252354
3.89649	0.920641		AACGAAAGTTCAGTAC-1_SRR14252354
-11.0373	-1.6362		AACGGGAAGACGGTCA-1_SRR14252354
1.2665	-6.34809		AACGGGAAGATTGTGA-1_SRR14252354
-3.09525	-4.45167		AACGGGAAGTACTCGT-1_SRR14252354
1.35943	3.66347		AACGGGAGTATACGGG-1_SRR14252354
-1.03931	4.33742		AACGGGAGTTCGGACC-1_SRR14252354
-0.587838	-9.16218		AACGGGATCAGTCCGG-1_SRR14252354
9.26996	7.13441		AACGGGATCTGAATCG-1_SRR14252354
-0.543033	-9.22772		AACGTCAAGCGACTTT-1_SRR14252354
1.46343	-5.58395		AACGTCAAGTAGCTCT-1_SRR14252354
4.28624	-0.946266		AACGTCAAGTCCCGAC-1_SRR14252354
3.06529	0.797418		AACGTCACAATGGCAG-1_SRR14252354
-0.120467	-4.67564		AACGTCACAATTGCCA-1_SRR14252354
-2.93406	-0.0284294		AACGTCACAGTAGAAT-1_SRR14252354
-8.43178	5.85576		AACGTCAGTAACAGTA-1_SRR14252354
-11.0973	-1.17598		AACGTCAGTTAAGCAA-1_SRR14252354
3.50167	1.17987		AACGTCAGTTGAATCC-1_SRR14252354
-0.517825	-3.62289		AACGTCATCCATTCAT-1_SRR14252354
-2.77457	14.2579		AACGTCATCCTGCTAC-1_SRR14252354
-1.89553	-4.85874		AACGTCATCGACATCA-1_SRR14252354
2.06474	-5.25661		AACTTCTAGGTACAGC-1_SRR14252354
1.22465	3.81285		AACTTCTCACAGAGCA-1_SRR14252354
2.63225	0.291972		AACTTCTCACAGCCTG-1_SRR14252354
2.66	-8.00773		AACTTCTCACATTGTG-1_SRR14252354
-3.4277	3.42639		AACTTCTCATATCGGT-1_SRR14252354
4.03936	-0.50908		AAGAACAAGCAATTCC-1_SRR14252354
3.21868	0.284341		AAGAACAAGCTTAGTC-1_SRR14252354
12.1653	-0.289037		AAGAACAAGTGGCCTC-1_SRR14252354
2.98622	0.296342		AAGAACAGTACCTAAC-1_SRR14252354
-10.1343	-2.23486		AAGAACAGTTAAGACA-1_SRR14252354
3.9703	-4.63337		AAGAACAGTTAGGAGC-1_SRR14252354
-11.1708	-1.58223		AAGAACATCTAGGAAA-1_SRR14252354
2.88596	7.66136		AAGACAAAGACCTCCG-1_SRR14252354
-10.6548	-2.64811		AAGACAACAACGATCT-1_SRR14252354
0.472204	-5.73858		AAGACAACAATGAACA-1_SRR14252354
-4.06217	-6.635		AAGACAACAATTCGTG-1_SRR14252354
2.44646	-5.05127		AAGACAACAGGCGTTC-1_SRR14252354
1.45616	3.28978		AAGACAACAGGTCCCA-1_SRR14252354
3.9546	-0.228387		AAGACAAGTCCCGTGA-1_SRR14252354
-3.0184	-4.61915		AAGACAAGTTAGTCGT-1_SRR14252354
-1.85907	-5.84611		AAGACAATCCCATACC-1_SRR14252354
-2.6546	-9.6002		AAGACAATCCTGTACC-1_SRR14252354
-2.61072	3.07763		AAGACTCAGAGGCCAT-1_SRR14252354
7.19444	-8.03912		AAGACTCCACGAGGTA-1_SRR14252354
3.16048	-4.65629		AAGACTCCAGAGAATT-1_SRR14252354
2.12365	-4.6478		AAGACTCCATAGATGA-1_SRR14252354
-11.6348	-2.32579		AAGACTCGTGGTAATA-1_SRR14252354
9.51125	7.03684		AAGACTCTCACATCAG-1_SRR14252354
-11.2149	-1.31894		AAGACTCTCCAATGCA-1_SRR14252354
-4.03323	-5.16757		AAGACTCTCGCCAGTG-1_SRR14252354
-0.825546	-7.22137		AAGACTCTCGGTCGAC-1_SRR14252354
-9.94867	-2.37438		AAGACTCTCTCCAAGA-1_SRR14252354
-11.2268	-2.28333		AAGATAGAGATTACCC-1_SRR14252354
3.56448	-0.55649		AAGATAGAGGTCATAA-1_SRR14252354
4.20353	8.45718		AAGATAGCAAGATCCT-1_SRR14252354
1.23649	-6.33249		AAGATAGCAGCGCTTG-1_SRR14252354
3.02692	8.15388		AAGATAGCAGTGTGGA-1_SRR14252354
-11.4503	-0.88048		AAGATAGCATCTCATT-1_SRR14252354
3.71604	7.72928		AAGATAGCATGTACGT-1_SRR14252354
0.742	-0.272915		AAGATAGGTCGCATTA-1_SRR14252354
3.33274	-6.60972		AAGCATCAGACCAAGC-1_SRR14252354
-0.463857	-5.30873		AAGCATCCAACATCGT-1_SRR14252354
-3.04955	3.47734		AAGCATCCATGACGTT-1_SRR14252354
7.65765	-7.33127		AAGCATCCATGATAGA-1_SRR14252354
-1.58905	3.44408		AAGCATCGTAGCGAGT-1_SRR14252354
9.75615	8.58386		AAGCATCGTAGTACGG-1_SRR14252354
1.44443	1.70749		AAGCATCGTTTACGAC-1_SRR14252354
0.713063	-3.65661		AAGCCATAGATTAGCA-1_SRR14252354
-2.10222	13.775		AAGCCATCAAGTGGCA-1_SRR14252354
-1.06782	3.77093		AAGCCATCACATCCCT-1_SRR14252354
4.79127	7.71357		AAGCCATCACGGGTAA-1_SRR14252354
-2.18245	-2.21705		AAGCCATCAGCACACC-1_SRR14252354
3.2791	-4.77843		AAGCCATCAGCACAGA-1_SRR14252354
-2.38554	-9.53184		AAGCGAGAGGCCTAGA-1_SRR14252354
5.62394	-1.18338		AAGCGAGCAAGAGAGA-1_SRR14252354
0.873297	1.32052		AAGCGAGCAGAACGCA-1_SRR14252354
-3.54253	-6.07745		AAGCGAGCAGCCGTTG-1_SRR14252354
3.35456	-0.953779		AAGCGAGGTGACATCT-1_SRR14252354
2.47001	0.211118		AAGCGAGGTGTCCTAA-1_SRR14252354
4.84497	-0.131162		AAGCGAGGTTCACGAT-1_SRR14252354
0.0764578	-0.400367		AAGCGAGGTTCCTAGA-1_SRR14252354
-2.75879	-6.05353		AAGCGAGTCGTCGACG-1_SRR14252354
2.15922	-6.52922		AAGCGTTAGCGCCTAC-1_SRR14252354
2.19221	-2.1908		AAGCGTTAGTGCTCAT-1_SRR14252354
-10.5412	-2.78303		AAGCGTTCAATTTCTC-1_SRR14252354
-3.05641	14.5539		AAGCGTTCAGGTCCGT-1_SRR14252354
0.563394	-5.39205		AAGCGTTCATGTGACT-1_SRR14252354
2.82317	8.05652		AAGCGTTCATTATGCG-1_SRR14252354
-0.962127	4.3981		AAGCGTTGTTATGGTC-1_SRR14252354
2.75	-5.85273		AAGCGTTTCCCGAGGT-1_SRR14252354
-11.2033	-1.13248		AAGCGTTTCCCTTCCC-1_SRR14252354
-4.38554	-9.75468		AAGCGTTTCTCGCGTT-1_SRR14252354
-1.42951	-8.83805		AAGGAATAGTACTGGG-1_SRR14252354
3.49437	-0.677936		AAGGAATCAACCGGAA-1_SRR14252354
-12.184	-2.58572		AAGGAATCACGAGAAC-1_SRR14252354
-1.09854	-1.89862		AAGGAATTCAGGGATG-1_SRR14252354
2.93592	8.55642		AAGGAATTCGGCACTG-1_SRR14252354
-1.27853	-4.48752		AAGGTAAAGACCAAGC-1_SRR14252354
2.74681	0.381864		AAGGTAAAGCTCGAAG-1_SRR14252354
2.74439	8.27006		AAGGTAACAACAAGTA-1_SRR14252354
-2.53073	-3.71176		AAGGTAACAACCTAAC-1_SRR14252354
0.599049	-3.05469		AAGGTAACAATATCCG-1_SRR14252354
5.88991	-7.20192		AAGGTAACAGAAGTGC-1_SRR14252354
-3.93642	2.46688		AAGGTAACAGGCTACC-1_SRR14252354
3.83272	-4.00252		AAGGTAACATGAGAAT-1_SRR14252354
-8.07618	5.0194		AAGGTAACATGTGACT-1_SRR14252354
4.20992	7.32866		AAGTACCAGAGTGACC-1_SRR14252354
-12.7237	-2.53789		AAGTACCAGGATGAGA-1_SRR14252354
-3.32658	3.63079		AAGTACCAGGCCATAG-1_SRR14252354
-1.21543	3.46446		AAGTACCCAAGTTTGC-1_SRR14252354
-10.1468	-2.3274		AAGTACCCACTCACTC-1_SRR14252354
-4.01884	3.65826		AAGTACCCATCGGTTA-1_SRR14252354
-0.99682	-4.44671		AAGTACCCATGTCTAG-1_SRR14252354
-10.327	-2.39468		AAGTACCCATGTTACG-1_SRR14252354
-1.80572	0.890147		AAGTACCGTAACTTCG-1_SRR14252354
3.04898	-6.60399		AAGTACCGTAAGCTCT-1_SRR14252354
2.91593	-5.2927		AAGTACCGTACCTAGT-1_SRR14252354
2.45953	-4.764		AAGTACCGTGCCTGCA-1_SRR14252354
-2.42132	2.2209		AAGTACCTCAGTCTTT-1_SRR14252354
-0.00479821	1.57798		AAGTACCTCTAGAACC-1_SRR14252354
2.25099	-2.15282		AAGTACCTCTTAGCTT-1_SRR14252354
-3.86389	3.40225		AAGTCGTAGATGACAT-1_SRR14252354
-3.96874	3.62149		AAGTCGTAGATTTGCC-1_SRR14252354
0.789785	-0.0437215		AAGTCGTTCGCGCCAA-1_SRR14252354
-2.32813	-3.74848		AAGTCGTTCGCGTGCA-1_SRR14252354
-8.99638	6.38293		AAGTCGTTCTATCGCC-1_SRR14252354
5.17074	-0.922534		AAGTGAAAGAGTAACT-1_SRR14252354
-2.86876	1.12912		AAGTGAAAGGGTTAGC-1_SRR14252354
4.60566	-5.60542		AAGTGAAAGTTGCTCA-1_SRR14252354
-3.19905	0.815572		AAGTGAACAAAGACTA-1_SRR14252354
5.64368	-7.5337		AAGTGAACACTTTATC-1_SRR14252354
-4.39447	-4.86515		AAGTGAAGTCACTCTC-1_SRR14252354
3.4191	-2.01116		AAGTGAATCGATTGGT-1_SRR14252354
-2.57311	1.48651		AAGTTCGAGCATCCCG-1_SRR14252354
5.19576	-2.54752		AAGTTCGCAACGTAAA-1_SRR14252354
-12.9148	-1.40203		AAGTTCGCACCTTCCA-1_SRR14252354
-10.7083	-0.304637		AAGTTCGCACGTGAGA-1_SRR14252354
3.25355	-5.84389		AAGTTCGCAGTAGAGC-1_SRR14252354
3.10582	8.4229		AAGTTCGTCCAGCAAT-1_SRR14252354
-1.66463	14.7223		AAGTTCGTCTCCGCAT-1_SRR14252354
-4.10913	-5.01678		AATAGAGAGACTCCGC-1_SRR14252354
-1.7151	1.26184		AATAGAGAGGCAGGTT-1_SRR14252354
-10.3614	-2.79541		AATAGAGAGTAACCGG-1_SRR14252354
-0.760912	-6.96829		AATAGAGAGTGTTCAC-1_SRR14252354
-1.46397	-4.01825		AATAGAGCAAGTGATA-1_SRR14252354
1.35737	3.87819		AATAGAGCAATTGGTC-1_SRR14252354
2.74894	0.339309		AATAGAGCACAAACGG-1_SRR14252354
-1.02902	-7.12851		AATAGAGCACCTATCC-1_SRR14252354
-3.97104	3.07851		AATAGAGCAGTCGGAA-1_SRR14252354
-5.15855	-10.0329		AATAGAGGTAGTTCCA-1_SRR14252354
0.678375	-5.87139		AATAGAGGTTAACCTG-1_SRR14252354
7.88547	0.311413		AATAGAGTCCATTTCA-1_SRR14252354
2.07559	2.40726		AATCACGAGGCAATGC-1_SRR14252354
-10.3359	-2.22028		AATCACGAGGGCAACT-1_SRR14252354
3.6188	8.84256		AATCACGAGTGCAGGT-1_SRR14252354
-1.34926	3.58367		AATCACGCACCAGTTA-1_SRR14252354
3.77843	6.66838		AATCACGCATCATTTC-1_SRR14252354
-0.570798	-9.31634		AATCACGCATTAAGCC-1_SRR14252354
0.701717	-5.8737		AATCACGGTCTACGTA-1_SRR14252354
2.91602	8.7314		AATCACGGTCTACTGA-1_SRR14252354
-5.22865	-10.1048		AATCACGGTGCAAGAC-1_SRR14252354
1.59024	-5.07967		AATCACGTCCGTTTCG-1_SRR14252354
-3.24963	1.29211		AATCACGTCGCCACTT-1_SRR14252354
9.21699	7.63002		AATCGACAGAACAGGA-1_SRR14252354
-3.98389	-6.59593		AATCGACAGATGGTCG-1_SRR14252354
-10.7737	-2.93781		AATCGACAGGTCGACA-1_SRR14252354
-4.04186	3.50618		AATCGACAGGTCGTAG-1_SRR14252354
3.43456	8.70641		AATCGACCAATAGGAT-1_SRR14252354
1.07488	-4.57349		AATCGACCAGAGAAAG-1_SRR14252354
4.19656	7.28365		AATCGACCAGCAAGAC-1_SRR14252354
2.88404	-8.32602		AATCGACCAGCCGGTT-1_SRR14252354
-4.02937	2.56015		AATCGACCAGTAGAAT-1_SRR14252354
8.56649	6.9162		AATCGACCATAACTCG-1_SRR14252354
-10.3857	-2.37341		AATCGACGTAGGCTGA-1_SRR14252354
3.71886	0.990612		AATCGACGTTGCGGCT-1_SRR14252354
3.03486	-5.81574		AATCGACGTTTGGCTA-1_SRR14252354
-3.08667	0.640385		AATCGACTCGTGGCGT-1_SRR14252354
2.11899	-4.13982		AATCGTGAGTAGGCCA-1_SRR14252354
-4.08683	2.55912		AATCGTGAGTGAGTTA-1_SRR14252354
8.91626	7.20234		AATCGTGCAACCACAT-1_SRR14252354
3.34365	-6.60758		AATCGTGCAAGACGGT-1_SRR14252354
-0.830772	-5.33856		AATCGTGGTAATCAAG-1_SRR14252354
2.37612	-6.3617		AATCGTGTCGTGCTCT-1_SRR14252354
-1.94136	-7.35001		AATCGTGTCTATTGTC-1_SRR14252354
-1.11863	-7.24944		AATGAAGAGTCAGCCC-1_SRR14252354
3.65526	0.0949543		AATGAAGCAAACTAGA-1_SRR14252354
1.82131	-5.28509		AATGAAGCACTAACCA-1_SRR14252354
2.17581	-5.96502		AATGAAGCAGGCATTT-1_SRR14252354
-4.11983	2.81674		AATGAAGGTGCGGATA-1_SRR14252354
0.129842	-5.22325		AATGAAGGTGGACCTC-1_SRR14252354
3.7424	-8.26586		AATGAAGGTGTTGACT-1_SRR14252354
1.07243	-5.55944		AATGAAGTCAACCTCC-1_SRR14252354
5.63688	-4.80039		AATGAAGTCACGGAGA-1_SRR14252354
4.32118	7.68425		AATGAAGTCACGGTCG-1_SRR14252354
-0.567334	-4.32256		AATGAAGTCAGCCTCT-1_SRR14252354
-1.61454	-4.64206		AATGAAGTCAGTAGGG-1_SRR14252354
-11.8802	-0.618812		AATGAAGTCATACGAC-1_SRR14252354
-2.10623	-4.1393		AATGACCAGAAGGGAT-1_SRR14252354
-2.48169	14.0692		AATGACCAGAGTCTGG-1_SRR14252354
8.55907	6.62769		AATGACCCAACCCTCT-1_SRR14252354
3.23978	-0.329723		AATGACCCACTCAGAT-1_SRR14252354
-0.865573	-1.75539		AATGACCCACTGAGTT-1_SRR14252354
8.89775	7.18638		AATGACCCAGATCCTA-1_SRR14252354
-1.53152	0.80491		AATGACCCAGCGTGCT-1_SRR14252354
-2.91259	-4.27089		AATGACCGTAACAGTA-1_SRR14252354
-5.71477	-1.30823		AATGACCGTGCCAAGA-1_SRR14252354
-11.6942	-1.38837		AATGACCGTGGCTGAA-1_SRR14252354
-0.136401	-3.20353		AATGACCGTTATTCTC-1_SRR14252354
9.60411	8.01004		AATGACCGTTCTAACG-1_SRR14252354
-11.0261	-0.929331		AATGACCTCACCATCC-1_SRR14252354
3.97791	-4.60127		AATGACCTCCGAGCTG-1_SRR14252354
2.94316	-5.44951		AATGACCTCTCCGAGG-1_SRR14252354
-1.72088	5.43685		AATGCCAAGACCATTC-1_SRR14252354
4.50224	7.03553		AATGCCAAGCCTCGTG-1_SRR14252354
-10.3949	-1.80433		AATGCCACAAAGGTTA-1_SRR14252354
-0.188509	-4.47722		AATGCCAGTCGTTATG-1_SRR14252354
5.8754	-5.15568		AATGCCAGTCTAATCG-1_SRR14252354
5.55659	7.8376		AATGCCAGTGCCAAGA-1_SRR14252354
-0.982311	-3.35915		AATGCCAGTGGTTCTA-1_SRR14252354
-12.7043	-1.12012		AATGCCATCGCTAGCG-1_SRR14252354
-3.46807	-8.40318		AATGGAAAGAAACACT-1_SRR14252354
5.00528	-0.0454579		AATGGAAAGGATTTCC-1_SRR14252354
3.81667	0.459013		AATGGAACACATTGTG-1_SRR14252354
1.28493	-3.65		AATGGAACACCGTGGT-1_SRR14252354
-2.06849	8.7508		AATGGAACACGTACTA-1_SRR14252354
-9.96946	-2.02271		AATGGAACATGGAATA-1_SRR14252354
-0.898088	4.49358		AATGGAAGTAAGGCCA-1_SRR14252354
3.39108	-9.29606		AATGGAAGTACTTGTG-1_SRR14252354
4.55529	-5.30479		AATGGAAGTCACGACC-1_SRR14252354
9.78984	-3.10527		AATGGAAGTGTTCATG-1_SRR14252354
-0.532077	-9.34831		AATGGCTAGTCCCGAC-1_SRR14252354
1.44067	3.60117		AATGGCTCAAGTGCTT-1_SRR14252354
4.56779	7.16097		AATGGCTCAGCTGAGA-1_SRR14252354
-2.2944	2.03258		AATGGCTCATACCATG-1_SRR14252354
1.79864	-5.28122		AATGGCTGTCACTCGG-1_SRR14252354
-4.58451	-4.75834		AATGGCTTCAGCTTCC-1_SRR14252354
1.68848	1.14718		AATGGCTTCATGGCCG-1_SRR14252354
-10.7316	-1.27459		AATGGCTTCGACCACG-1_SRR14252354
-8.5946	6.23725		AATGGCTTCGAGTACT-1_SRR14252354
-0.0359315	1.53316		AATTCCTAGCTAGAGC-1_SRR14252354
3.42177	-2.045		AATTCCTAGGCAGCTA-1_SRR14252354
2.68867	2.71155		AATTCCTCAAACGGCA-1_SRR14252354
1.36198	3.66185		AATTCCTCAAATTAGG-1_SRR14252354
-10.2913	-0.642295		AATTCCTCAGGGATAC-1_SRR14252354
-2.07737	-3.44854		AATTCCTCATAACGGG-1_SRR14252354
-11.6038	-2.61129		AATTCCTCATCCCACT-1_SRR14252354
-1.86677	13.8466		AATTCCTCATTGTCGA-1_SRR14252354
-11.0583	-0.978271		AATTCCTGTCACCACG-1_SRR14252354
-1.19391	-3.33282		AATTCCTTCACTTATC-1_SRR14252354
5.00926	0.907132		AATTCCTTCATGCCCT-1_SRR14252354
-11.3765	-2.3975		AATTTCCAGCGATGCA-1_SRR14252354
3.30613	0.800937		AATTTCCAGCTAAGTA-1_SRR14252354
4.11902	-0.925986		AATTTCCCACAGAGAC-1_SRR14252354
-1.47452	-4.69411		AATTTCCCATCCCACT-1_SRR14252354
-11.0947	-2.66134		AATTTCCCATCTCAAG-1_SRR14252354
-1.79854	-6.02802		AATTTCCGTAGCTGAG-1_SRR14252354
3.64653	9.36074		AATTTCCGTATGAGCG-1_SRR14252354
1.32283	-3.59525		AATTTCCGTCTTCATT-1_SRR14252354
-12.5005	-1.01052		AATTTCCTCGAGTTGT-1_SRR14252354
1.79133	-6.32896		ACAAAGAAGAATCGCG-1_SRR14252354
-10.689	-0.6269		ACAAAGAAGCGGGTTA-1_SRR14252354
0.215468	-6.11744		ACAAAGAAGGGAGGTG-1_SRR14252354
0.343524	-5.48339		ACAAAGAAGTATAGGT-1_SRR14252354
-10.9048	-2.25314		ACAAAGACATACCGTA-1_SRR14252354
-2.37536	14.3812		ACAAAGACATGTAACC-1_SRR14252354
4.33337	-2.38127		ACAAAGAGTCGAACAG-1_SRR14252354
-1.42716	-13.5287		ACAAAGAGTGTTGATC-1_SRR14252354
0.618731	-1.49326		ACAAAGATCCTGGGTG-1_SRR14252354
1.00209	-6.92899		ACAAAGATCGCAATTG-1_SRR14252354
-0.744539	-6.49806		ACAACCAAGGTGGCTA-1_SRR14252354
-0.527477	-9.40268		ACAACCACAAGTACCT-1_SRR14252354
-1.25119	3.72697		ACAACCACACTTCATT-1_SRR14252354
-11.1535	-1.08949		ACAACCACAGGTGTTT-1_SRR14252354
-9.96207	-1.14865		ACAACCAGTGCGAACA-1_SRR14252354
-11.1477	-1.16462		ACAACCATCAACTCTT-1_SRR14252354
-2.56812	4.66902		ACAACCATCCATACTT-1_SRR14252354
-3.9664	-9.86187		ACAACCATCGCAGATT-1_SRR14252354
-11.3534	-1.77907		ACAACCATCTCTGAGA-1_SRR14252354
2.47446	-4.78412		ACAAGCTAGACCTTTG-1_SRR14252354
5.29674	-1.32267		ACAAGCTAGCACCTGC-1_SRR14252354
-2.18276	-2.71104		ACAAGCTAGCTAGATA-1_SRR14252354
-0.66209	1.69696		ACAAGCTAGTAAACTG-1_SRR14252354
10.0226	-3.20171		ACAAGCTCAGCTTTCC-1_SRR14252354
1.42428	3.63994		ACAAGCTGTAGGAGTC-1_SRR14252354
1.56266	-5.15761		ACAAGCTGTAGGGAGG-1_SRR14252354
4.20896	0.610384		ACAAGCTGTTAAGTCC-1_SRR14252354
-8.1163	4.96686		ACAAGCTGTTTACTGG-1_SRR14252354
-4.87272	8.57903		ACAAGCTTCACGATCA-1_SRR14252354
1.46849	-4.33666		ACAAGCTTCCACCCTA-1_SRR14252354
-2.85434	3.52636		ACAAGCTTCTGCATAG-1_SRR14252354
-2.5587	-5.53214		ACAAGCTTCTGCCTCA-1_SRR14252354
3.84129	-5.53874		ACACAGTAGATCACTC-1_SRR14252354
-3.42309	-6.07686		ACACAGTAGTGCACCC-1_SRR14252354
2.34375	-1.28866		ACACAGTCAATCCTTT-1_SRR14252354
5.88797	-6.78949		ACACAGTCAGCTGAAG-1_SRR14252354
1.41043	-5.3075		ACACAGTCAGTCAGCC-1_SRR14252354
-3.55814	-6.16793		ACACAGTCATTAGGAA-1_SRR14252354
4.71437	0.443302		ACACAGTGTAAGCAAT-1_SRR14252354
-3.67529	-5.90892		ACACAGTGTGCGAACA-1_SRR14252354
3.27398	7.94123		ACACAGTGTGTTTACG-1_SRR14252354
3.81209	-5.22688		ACACAGTGTTGCCATA-1_SRR14252354
-2.26316	-2.45792		ACACAGTTCCTACGAA-1_SRR14252354
-5.74452	-1.39401		ACACCAAAGCGTACAG-1_SRR14252354
-8.56933	6.10983		ACACCAACAAGGAGTC-1_SRR14252354
-10.5997	-3.59522		ACACCAACACTCTCGT-1_SRR14252354
-13.4232	-2.04061		ACACCAACAGTCTCTC-1_SRR14252354
2.52251	-4.74225		ACACCAAGTCCAGCAC-1_SRR14252354
-0.750237	-9.04928		ACACCAATCACTGTCC-1_SRR14252354
3.9501	-0.33848		ACACCAATCGGACTTA-1_SRR14252354
5.60789	-1.22267		ACACCAATCTGATTCT-1_SRR14252354
6.1622	-4.86763		ACACGCGAGCAGTAAT-1_SRR14252354
-2.34193	4.81919		ACACGCGCAACACGTT-1_SRR14252354
-0.709183	-1.74603		ACACGCGGTGTGTCGC-1_SRR14252354
-2.8265	-9.7418		ACACTGAAGGCTCACC-1_SRR14252354
-1.10405	4.3105		ACACTGAAGGTAAACT-1_SRR14252354
3.76714	8.55512		ACACTGAAGTGGAAAG-1_SRR14252354
-10.6799	-2.15364		ACACTGACAACTACGT-1_SRR14252354
-2.46974	1.75877		ACACTGACAAGACAAT-1_SRR14252354
3.14215	1.12672		ACACTGACACTGGCGT-1_SRR14252354
9.21111	6.9824		ACACTGACATGGCGCT-1_SRR14252354
-1.1787	0.665678		ACACTGACATGTCAGT-1_SRR14252354
4.01761	-0.919437		ACACTGAGTCATCGGC-1_SRR14252354
4.29929	7.17982		ACACTGAGTGCCTACG-1_SRR14252354
-0.743466	0.572843		ACACTGAGTTGCCAAT-1_SRR14252354
2.66022	0.239457		ACACTGATCCCAACTC-1_SRR14252354
-3.11227	2.47258		ACACTGATCCGGCTTT-1_SRR14252354
2.95058	-5.58287		ACACTGATCGGAGATG-1_SRR14252354
-3.63017	-6.25987		ACAGAAAAGAATCCCT-1_SRR14252354
-2.70464	2.33213		ACAGAAAAGGAATCGC-1_SRR14252354
3.665	7.64362		ACAGAAAAGGTATAGT-1_SRR14252354
2.72281	0.298133		ACAGAAAAGGTTAAAC-1_SRR14252354
-3.28759	1.27541		ACAGAAACACACGCCA-1_SRR14252354
1.57803	-5.64777		ACAGAAAGTACTGCCG-1_SRR14252354
2.69566	-4.87886		ACAGAAAGTATTCTCT-1_SRR14252354
-3.07898	3.75366		ACAGAAAGTCGTGGTC-1_SRR14252354
5.06354	-6.39265		ACAGAAATCATTCGGA-1_SRR14252354
-0.355803	-0.805884		ACAGAAATCGAGCACC-1_SRR14252354
-0.84007	8.02378		ACAGCCGAGTCTAGAA-1_SRR14252354
3.28412	7.63807		ACAGCCGAGTCTGCAT-1_SRR14252354
3.77353	-9.42465		ACAGCCGCAAAGCTCT-1_SRR14252354
-11.3093	-1.32264		ACAGCCGCAAGAAACT-1_SRR14252354
-12.8158	-2.3119		ACAGCCGCAATGTTGC-1_SRR14252354
-2.27821	-2.54817		ACAGCCGCAGCTGAAG-1_SRR14252354
1.56482	-0.46269		ACAGCCGCATGGAGAC-1_SRR14252354
-8.5633	6.04871		ACAGCCGGTCCGGCAT-1_SRR14252354
6.33568	-13.9049		ACAGCCGGTTTAGACC-1_SRR14252354
-5.1342	-10.029		ACAGCCGTCCAGCTCT-1_SRR14252354
3.16764	0.918509		ACAGGGAAGACGGATC-1_SRR14252354
3.9235	7.58877		ACAGGGAAGATCCGAG-1_SRR14252354
4.31887	7.23388		ACAGGGAAGCAACAGC-1_SRR14252354
7.8643	-6.29196		ACAGGGACACCTGCTT-1_SRR14252354
-11.2285	-0.726977		ACAGGGAGTCTTAGTG-1_SRR14252354
-10.8225	-1.64103		ACAGGGAGTGATGGCA-1_SRR14252354
3.44345	-1.79733		ACAGGGAGTGGAACCA-1_SRR14252354
-2.08159	-7.14424		ACAGGGAGTGTTACTG-1_SRR14252354
3.845	-4.5317		ACAGGGATCACATTGG-1_SRR14252354
1.187	-5.724		ACAGGGATCACCTCGT-1_SRR14252354
2.67835	0.358858		ACAGGGATCATGTCTT-1_SRR14252354
0.858196	-0.846198		ACATCCCAGACCAAGC-1_SRR14252354
0.340103	-5.9034		ACATCCCAGGTTCACT-1_SRR14252354
-3.97022	2.89224		ACATCCCCAAGGTCTT-1_SRR14252354
2.16329	-0.421363		ACATCCCCACGTCGTG-1_SRR14252354
-0.609913	-7.78007		ACATCCCCACTTGGGC-1_SRR14252354
-10.7746	-0.669198		ACATCCCCAGAGACTG-1_SRR14252354
4.00914	-8.13597		ACATCCCGTCCTGTTC-1_SRR14252354
-10.0443	-0.83286		ACATCCCGTTACACAC-1_SRR14252354
3.14334	7.91727		ACATCCCTCAGCAATC-1_SRR14252354
1.65176	-5.81869		ACATCCCTCATTCACT-1_SRR14252354
1.1708	-5.56075		ACATCCCTCCAGTTCC-1_SRR14252354
3.89459	0.896688		ACATCCCTCTACACAG-1_SRR14252354
-11.9843	-1.09332		ACATCCCTCTCGCTTG-1_SRR14252354
-2.73439	1.44592		ACATCGAAGAGACAAG-1_SRR14252354
-3.932	-5.28255		ACATCGAAGCTACTGT-1_SRR14252354
5.51321	-1.03183		ACATCGAAGTGGTTAA-1_SRR14252354
1.74454	-4.86998		ACATCGACAACCCTCT-1_SRR14252354
3.32286	7.51325		ACATCGACAACTCGTA-1_SRR14252354
2.04709	-6.66437		ACATCGAGTAAGCTCT-1_SRR14252354
3.67022	-4.47471		ACATCGATCCGATTAG-1_SRR14252354
3.48328	-2.00192		ACATGCAAGCTAGATA-1_SRR14252354
-3.68358	-5.91372		ACATGCAAGTTAGTGA-1_SRR14252354
1.99181	-5.32466		ACATGCAAGTTGCTGT-1_SRR14252354
1.51978	3.76058		ACATGCACAACCTAAC-1_SRR14252354
-8.15278	5.97659		ACATGCAGTAGACAAT-1_SRR14252354
-10.5539	-0.965897		ACATGCATCATTCTTG-1_SRR14252354
3.88353	-4.31637		ACATGCATCCTATTTG-1_SRR14252354
4.18545	7.95161		ACATTTCAGACTCTTG-1_SRR14252354
1.31976	3.69255		ACATTTCAGTACAGCG-1_SRR14252354
-10.0138	-1.49986		ACATTTCCAGCGTAGA-1_SRR14252354
-0.512564	-3.8757		ACATTTCCAGCTGGTC-1_SRR14252354
1.40433	0.69615		ACATTTCCAGTTAGGG-1_SRR14252354
-1.04623	4.32922		ACATTTCCATCATTGG-1_SRR14252354
-1.05348	3.55403		ACATTTCCATCGCCTT-1_SRR14252354
1.63081	-5.75999		ACATTTCGTACAGTAA-1_SRR14252354
-10.8241	-2.39326		ACATTTCGTGAATGAT-1_SRR14252354
4.79522	-1.09618		ACATTTCGTTTACACG-1_SRR14252354
-2.50348	4.88269		ACATTTCTCCTCTCGA-1_SRR14252354
-7.8803	6.0274		ACCAAACCAAATTGGA-1_SRR14252354
-2.92535	0.000244948		ACCAAACCAGGCCTGT-1_SRR14252354
-2.11172	-6.808		ACCAAACGTACCCAGC-1_SRR14252354
-1.80293	14.8083		ACCAAACGTCAGACTT-1_SRR14252354
-10.9759	-1.16566		ACCAAACTCACCTCTG-1_SRR14252354
3.76886	-9.43469		ACCAAACTCTCGGGAC-1_SRR14252354
-11.6473	-1.92965		ACCAACAAGCTGACCC-1_SRR14252354
2.22563	2.73592		ACCAACAAGGCACGAT-1_SRR14252354
-0.461285	1.85635		ACCAACACAACTCATG-1_SRR14252354
3.79581	0.3789		ACCAACACAGTCGCAC-1_SRR14252354
1.09104	-2.91975		ACCAACAGTAGTCGGA-1_SRR14252354
1.03831	-3.91904		ACCAACAGTGAACTAA-1_SRR14252354
3.16831	8.78474		ACCAACATCAATCTTC-1_SRR14252354
4.7436	-5.53769		ACCAACATCACTAGCA-1_SRR14252354
2.50088	-5.74868		ACCAACATCCGCGAGT-1_SRR14252354
4.93102	-0.0870952		ACCAACATCTCTCGCA-1_SRR14252354
3.07253	-0.0822071		ACCACAAAGTGAGGCT-1_SRR14252354
2.53507	-8.10096		ACCACAACACGGGTAA-1_SRR14252354
-0.677281	-9.14091		ACCACAAGTCGAAGCA-1_SRR14252354
-8.45726	6.01874		ACCACAAGTGATACTC-1_SRR14252354
4.63356	0.532147		ACCACAATCTGCGGCA-1_SRR14252354
-12.5553	-1.08229		ACCATTTCAAGGGTCA-1_SRR14252354
-1.76982	5.5684		ACCATTTCAAGTCCAT-1_SRR14252354
-3.60346	-8.48916		ACCATTTGTTCTCCTG-1_SRR14252354
-2.32081	1.862		ACCATTTTCAGGAAGC-1_SRR14252354
-2.43043	-9.73802		ACCATTTTCAGGGATG-1_SRR14252354
-1.23871	1.97743		ACCCAAAAGAACTTCC-1_SRR14252354
-1.74472	5.52679		ACCCAAAAGACGACTG-1_SRR14252354
-1.90833	3.83402		ACCCAAAAGGCAGTCA-1_SRR14252354
0.140534	-3.02709		ACCCAAAAGGGAGGTG-1_SRR14252354
4.03115	-1.58582		ACCCAAACACTTACAG-1_SRR14252354
-3.72735	3.24433		ACCCAAACAGACAATA-1_SRR14252354
3.42166	7.43075		ACCCAAACATCGTCCT-1_SRR14252354
4.17608	6.79387		ACCCAAATCCCAATAG-1_SRR14252354
2.95095	8.6977		ACCCAAATCGGCGATC-1_SRR14252354
-0.389384	-3.91709		ACCCAAATCGTAGGAG-1_SRR14252354
-11.4923	-2.09139		ACCCTCAAGCACTCCG-1_SRR14252354
-2.24589	-6.3721		ACCCTCAAGCTCTTCC-1_SRR14252354
1.20987	-1.06408		ACCCTCACAACTGCCG-1_SRR14252354
-10.9575	-0.192317		ACCCTCACACACCGCA-1_SRR14252354
0.253833	-5.78062		ACCCTCACATCGTTCC-1_SRR14252354
-1.17065	14.2858		ACCCTCACATGAGGGT-1_SRR14252354
-11.5986	-1.33613		ACCCTCACATGAGTAA-1_SRR14252354
1.41648	-4.10457		ACCCTCAGTATTGAGA-1_SRR14252354
2.57008	-8.03431		ACCCTCAGTTGCACGC-1_SRR14252354
0.871771	-5.44942		ACCCTCATCAAGAATG-1_SRR14252354
-11.3609	-0.231811		ACCCTCATCACTTGGA-1_SRR14252354
-3.15647	3.58577		ACCCTCATCATCTGTT-1_SRR14252354
-3.06936	0.141893		ACCCTCATCCCAAGCG-1_SRR14252354
-1.717	5.48384		ACCCTTGAGAGAATCT-1_SRR14252354
-1.91922	1.09224		ACCCTTGAGAGTTCGG-1_SRR14252354
3.67285	7.64597		ACCCTTGAGGATAATC-1_SRR14252354
1.87125	-5.26685		ACCCTTGAGGTGCCTC-1_SRR14252354
3.73836	7.18034		ACCCTTGCAAGACTGG-1_SRR14252354
-2.62335	0.261662		ACCCTTGCAGAATCGG-1_SRR14252354
0.637962	-1.46748		ACCCTTGCAGTCTACA-1_SRR14252354
-1.97828	8.84981		ACCCTTGCATCACAGT-1_SRR14252354
-2.89445	-0.200081		ACCCTTGGTATGGGAC-1_SRR14252354
-1.68241	5.40603		ACCCTTGGTATGTCTG-1_SRR14252354
-4.14212	2.64959		ACCCTTGGTCTCACAA-1_SRR14252354
1.77753	-3.60341		ACCCTTGTCACTCCGT-1_SRR14252354
4.59904	0.579318		ACCGTTCAGGACGCTA-1_SRR14252354
1.53896	-5.39808		ACCGTTCCACGGTGAA-1_SRR14252354
0.499583	-3.72809		ACCGTTCCACTATGTG-1_SRR14252354
-3.91831	3.29681		ACCGTTCCAGGTATGG-1_SRR14252354
-10.4695	-2.82863		ACCGTTCGTACTAAGA-1_SRR14252354
-10.9618	-0.700727		ACCGTTCGTTACCCTC-1_SRR14252354
2.99733	0.429709		ACCGTTCTCCACAGGC-1_SRR14252354
3.48931	-5.26284		ACCGTTCTCCCTCTAG-1_SRR14252354
-1.02116	-2.15683		ACCGTTCTCTCCTGCA-1_SRR14252354
3.64821	0.692978		ACCTACCAGAGCCATG-1_SRR14252354
-8.39298	6.02114		ACCTACCAGTTCCAGT-1_SRR14252354
3.56359	6.62349		ACCTACCCAACCCGCA-1_SRR14252354
-2.46737	1.22738		ACCTACCCACAGCTTA-1_SRR14252354
-1.6896	1.65917		ACCTACCCATCGGAAG-1_SRR14252354
-2.72073	2.94948		ACCTACCGTAATTAGG-1_SRR14252354
2.04185	-5.45238		ACCTACCGTACTCCCT-1_SRR14252354
-1.01163	1.21216		ACCTACCGTGCAAGAC-1_SRR14252354
7.41525	-6.82533		ACCTACCGTTACCGTA-1_SRR14252354
2.08651	-5.99296		ACCTACCTCATTCATC-1_SRR14252354
9.17878	7.96766		ACCTACCTCCAATCTT-1_SRR14252354
-1.15122	-5.72867		ACCTGAAAGGACAGTC-1_SRR14252354
2.25793	-2.17078		ACCTGAAAGTATGGCG-1_SRR14252354
-4.033	3.6458		ACCTGAACAGAGACTG-1_SRR14252354
-0.108776	-6.50556		ACCTGAACAGCAGACA-1_SRR14252354
-2.15201	-3.54909		ACCTGAATCATAGCAC-1_SRR14252354
-1.94878	-0.0566618		ACCTGAATCTCTGACC-1_SRR14252354
-4.51206	8.35017		ACCTGTCAGGCCTGCT-1_SRR14252354
3.50056	9.28737		ACCTGTCAGTATGGCG-1_SRR14252354
-8.33694	6.04907		ACCTGTCCAACGCATT-1_SRR14252354
1.34633	-6.25477		ACCTGTCCATCGTGGC-1_SRR14252354
-1.41618	-9.21571		ACCTGTCGTACTAACC-1_SRR14252354
-0.653824	-3.70341		ACCTGTCGTTCTCGTC-1_SRR14252354
-2.99374	0.681397		ACCTGTCTCACGTCCT-1_SRR14252354
1.91211	-6.107		ACCTGTCTCCTCACCA-1_SRR14252354
2.31734	-2.10545		ACCTGTCTCGGTGTTA-1_SRR14252354
-3.65545	-9.86696		ACCTGTCTCGTTGTGA-1_SRR14252354
2.76045	0.715061		ACGATCACACTACCCT-1_SRR14252354
-8.3033	6.26517		ACGATCACAGACAATA-1_SRR14252354
-3.08344	4.1644		ACGATCACAGCCCAGT-1_SRR14252354
-0.0279667	-0.489		ACGATCACAGCGCTTG-1_SRR14252354
5.70856	-6.86013		ACGATCACATAGTCAC-1_SRR14252354
-4.5629	-10.1367		ACGATCACATGAAAGT-1_SRR14252354
3.18298	8.34428		ACGATCAGTAACATGA-1_SRR14252354
-10.9213	-1.41997		ACGATCATCAGTCATG-1_SRR14252354
-2.29946	2.46196		ACGATCATCTATTCGT-1_SRR14252354
2.25649	-0.16183		ACGATCATCTGGGCAC-1_SRR14252354
-10.3231	-1.31826		ACGATGTAGATGTTGA-1_SRR14252354
4.38355	-2.11469		ACGATGTAGCCAAGCA-1_SRR14252354
-3.63695	-6.00616		ACGATGTAGGTTGTTC-1_SRR14252354
-2.22827	1.92619		ACGATGTAGTCCCAGC-1_SRR14252354
-10.0835	-0.546573		ACGATGTCAAGCCCAC-1_SRR14252354
3.44248	7.92549		ACGATGTGTCGCCTAG-1_SRR14252354
-0.087945	-4.01779		ACGATGTGTGCTCTCT-1_SRR14252354
4.24787	-4.97863		ACGATGTTCTGACAGT-1_SRR14252354
-8.23433	6.12752		ACGCACGAGATTAGTG-1_SRR14252354
-10.4987	-3.48184		ACGCACGAGGCCTTGC-1_SRR14252354
3.87716	6.90657		ACGCACGAGTCACTAC-1_SRR14252354
-10.7002	-1.92411		ACGCACGCAGTCAGCC-1_SRR14252354
2.26546	2.76159		ACGCACGTCCGTATAG-1_SRR14252354
-1.34524	1.68261		ACGCACGTCCTTCAGC-1_SRR14252354
-0.592644	-4.968		ACGCACGTCGCAGTGC-1_SRR14252354
4.54261	-5.02794		ACGGAAGAGATGACCG-1_SRR14252354
3.25024	0.275933		ACGGAAGAGTACGTCT-1_SRR14252354
1.60266	-5.34756		ACGGAAGAGTTGTCGT-1_SRR14252354
-3.20204	-8.29761		ACGGAAGCACAAGTTC-1_SRR14252354
-0.423059	-0.296769		ACGGAAGCACGTGTGC-1_SRR14252354
2.88691	-8.24188		ACGGAAGGTAGTTAGA-1_SRR14252354
4.24742	-5.27874		ACGGAAGGTATCCCAA-1_SRR14252354
4.1411	-1.21674		ACGGAAGTCAGAACCT-1_SRR14252354
-1.08108	7.98449		ACGGAAGTCGAGATAA-1_SRR14252354
3.60148	0.429669		ACGGGTCAGCTCGCAC-1_SRR14252354
3.28608	-5.40397		ACGGGTCAGTACTGGG-1_SRR14252354
-9.02764	6.29823		ACGGGTCCAATTTCTC-1_SRR14252354
-0.865085	-9.08731		ACGGGTCGTACGGCAA-1_SRR14252354
2.65566	-7.51329		ACGGGTCGTCGTTGGC-1_SRR14252354
-11.1594	-1.72675		ACGGGTCGTGATAGAT-1_SRR14252354
-2.28972	14.3103		ACGGGTCTCACACCGG-1_SRR14252354
-3.07231	0.2957		ACGGGTCTCACGGAGA-1_SRR14252354
-2.67229	14.7514		ACGGGTCTCAGGGATG-1_SRR14252354
-2.66805	3.24557		ACGGGTCTCCATCTGC-1_SRR14252354
4.30181	7.68126		ACGGGTCTCGCACGAC-1_SRR14252354
-2.09329	-2.8141		ACGGTCGAGACCCTTA-1_SRR14252354
3.19125	-1.02875		ACGGTCGAGTAGCAAT-1_SRR14252354
3.47036	0.12706		ACGGTCGAGTGGCAGT-1_SRR14252354
3.0511	-5.32449		ACGGTCGCAAGCCATT-1_SRR14252354
2.52482	-5.73056		ACGGTCGCAGTAACAA-1_SRR14252354
-1.81706	5.33713		ACGGTCGGTAATTGGA-1_SRR14252354
2.26758	-5.80034		ACGGTCGGTCCTGGTG-1_SRR14252354
3.46523	8.44819		ACGGTCGGTGGCTACC-1_SRR14252354
-2.41691	-2.64326		ACGGTCGTCGGCCAAC-1_SRR14252354
1.14603	-5.5189		ACGGTCGTCGGTCGAC-1_SRR14252354
3.55855	-5.61739		ACGGTTAAGACTTCCA-1_SRR14252354
-1.57158	5.21022		ACGGTTAAGCACTCGC-1_SRR14252354
3.37954	-4.96213		ACGGTTAAGCTGACAG-1_SRR14252354
-7.44626	6.07464		ACGGTTAAGTTCAACC-1_SRR14252354
-1.81913	7.97488		ACGGTTACAAATGAAC-1_SRR14252354
-3.29226	3.25078		ACGGTTAGTAGAGACC-1_SRR14252354
1.19608	1.14753		ACGGTTAGTCGTGATT-1_SRR14252354
-1.03974	8.16849		ACGGTTAGTCTTACTT-1_SRR14252354
0.562857	-0.351365		ACGGTTAGTGGCTTAT-1_SRR14252354
-11.0585	-1.63704		ACGGTTATCCATTGTT-1_SRR14252354
-2.392	13.8495		ACGGTTATCTCAAAGC-1_SRR14252354
-3.37324	2.05769		ACGTAACAGCCTCGTG-1_SRR14252354
-1.19861	5.27002		ACGTAACAGTAGGAAG-1_SRR14252354
3.06298	13.1163		ACGTAACCACCCAAGC-1_SRR14252354
2.20377	-2.19963		ACGTAACCACCTAAAC-1_SRR14252354
3.91567	-8.03034		ACGTAACCACTATCCC-1_SRR14252354
1.72307	-5.83689		ACGTAACGTAACTGCT-1_SRR14252354
5.40335	-1.3015		ACGTAACGTCCCGCAA-1_SRR14252354
-2.08876	-0.0297677		ACGTAACGTGGAACCA-1_SRR14252354
-3.82289	2.5953		ACGTAACGTTGGTAGG-1_SRR14252354
-1.94999	8.83461		ACGTAACTCAACCTCC-1_SRR14252354
3.35694	-5.55255		ACGTACAAGCGCGTTC-1_SRR14252354
9.37935	7.13252		ACGTACAAGGCGTTGA-1_SRR14252354
8.57465	6.63594		ACGTACAAGTCACTAC-1_SRR14252354
3.31152	-5.55745		ACGTACACAACTACGT-1_SRR14252354
-10.7077	-0.714384		ACGTACACACCCTCTA-1_SRR14252354
1.49392	1.2116		ACGTACAGTCCCTCAT-1_SRR14252354
-1.91007	-7.44647		ACGTACAGTGCGTTTA-1_SRR14252354
4.17814	-0.326091		ACGTACATCACACGAT-1_SRR14252354
-0.907478	-3.42603		ACGTACATCTCGTCGT-1_SRR14252354
-11.0358	0.132117		ACGTAGTAGACCAAAT-1_SRR14252354
4.69138	7.18414		ACGTAGTAGGATAATC-1_SRR14252354
-11.0256	-2.0194		ACGTAGTAGGCCGCTT-1_SRR14252354
-0.883324	7.96968		ACGTAGTAGGTCATTC-1_SRR14252354
-2.27464	0.101029		ACGTAGTAGTCAATCC-1_SRR14252354
5.08586	-0.884551		ACGTAGTAGTGTAGTA-1_SRR14252354
0.828159	0.821708		ACGTAGTCACTGATTG-1_SRR14252354
7.94638	0.382397		ACGTAGTCATCGATCA-1_SRR14252354
1.52779	3.91181		ACGTAGTGTACCGTCG-1_SRR14252354
-1.62611	3.59126		ACGTAGTGTAGAGATT-1_SRR14252354
4.09066	-2.26662		ACGTAGTGTAGCGTAG-1_SRR14252354
-0.701658	-8.77709		ACGTAGTGTATGATCC-1_SRR14252354
1.38262	3.8458		ACGTAGTGTGACTCGC-1_SRR14252354
2.49322	-5.36625		ACGTAGTGTGATTGGG-1_SRR14252354
3.13033	-4.33583		ACGTAGTTCACCCTGT-1_SRR14252354
-1.27441	-4.88291		ACGTAGTTCATATGGC-1_SRR14252354
2.54778	-5.71152		ACGTAGTTCCCTGGTT-1_SRR14252354
-2.07094	-2.84583		ACGTAGTTCCGATAGT-1_SRR14252354
-2.71498	4.06586		ACGTCCTAGCGTGTCC-1_SRR14252354
-12.7299	-2.56789		ACGTCCTAGGAGAGGC-1_SRR14252354
10.1772	-3.63911		ACGTCCTAGGTAACTA-1_SRR14252354
-3.88597	2.78762		ACGTCCTAGTGGTTCT-1_SRR14252354
1.35871	-6.77192		ACGTCCTCAAACACGG-1_SRR14252354
-12.5755	-1.77313		ACGTCCTCAGCACAAG-1_SRR14252354
9.57105	7.43554		ACGTCCTCATACGCAT-1_SRR14252354
-12.369	-1.78398		ACGTCCTCATGTTCAG-1_SRR14252354
-2.27398	1.86684		ACGTCCTGTTGTAAAG-1_SRR14252354
12.2247	-0.345265		ACGTCCTTCCGAGGCT-1_SRR14252354
3.95572	6.9803		ACGTCCTTCCTCCACA-1_SRR14252354
-1.84799	5.4576		ACGTTCCAGTGATGGC-1_SRR14252354
-1.62568	1.07685		ACGTTCCCACGGCTAC-1_SRR14252354
-2.73221	-4.92517		ACGTTCCGTAACCCTA-1_SRR14252354
2.21772	-5.29853		ACTACGAAGAACGCGT-1_SRR14252354
3.68834	0.199396		ACTACGAAGATCCTAC-1_SRR14252354
-2.60389	14.3309		ACTACGAAGATGCTGG-1_SRR14252354
-0.818764	1.50193		ACTACGACAAATACGA-1_SRR14252354
4.58122	-6.02668		ACTACGACACACACGC-1_SRR14252354
-11.5066	-1.26526		ACTACGAGTCGAACAG-1_SRR14252354
-0.549864	-4.30292		ACTACGAGTCTGTCAA-1_SRR14252354
-5.05372	12.2435		ACTACGATCCGAGGCT-1_SRR14252354
-0.505375	0.981622		ACTACGATCGACCTAA-1_SRR14252354
3.59274	7.36547		ACTATCTAGCGAGTAC-1_SRR14252354
3.53207	0.717121		ACTATCTCAGGCAATG-1_SRR14252354
0.925216	-6.36603		ACTATCTCAGGCCCTA-1_SRR14252354
-3.58624	-8.78496		ACTATCTGTACAGTCT-1_SRR14252354
1.51805	-6.10091		ACTATCTGTATCGCGC-1_SRR14252354
3.92211	0.4958		ACTATCTTCTAGGCAT-1_SRR14252354
4.79032	7.66948		ACTATGGAGATCGCCC-1_SRR14252354
4.03748	7.78276		ACTATGGAGCACTCAT-1_SRR14252354
3.92649	-4.34823		ACTATGGAGCCAGAGT-1_SRR14252354
-2.64544	1.22015		ACTATGGAGCCTATCA-1_SRR14252354
9.30542	8.01415		ACTATGGAGGATGCGT-1_SRR14252354
-1.78538	0.931069		ACTATGGGTAGGGAGG-1_SRR14252354
-3.75264	2.58993		ACTATGGGTTATCTTC-1_SRR14252354
-1.12643	-7.32788		ACTATGGTCCACAGCG-1_SRR14252354
-0.597471	-8.93847		ACTATGGTCTCATGCC-1_SRR14252354
-1.75203	5.57329		ACTATTCAGCATATGA-1_SRR14252354
3.29809	-5.6423		ACTATTCAGGCAATGC-1_SRR14252354
0.941453	-0.833059		ACTATTCAGGGTCACA-1_SRR14252354
3.37472	8.40831		ACTATTCAGTCGTTAC-1_SRR14252354
-1.71148	-5.58438		ACTATTCCAACCACAT-1_SRR14252354
-3.64764	3.16573		ACTATTCGTACAGTTC-1_SRR14252354
-12.916	-2.36776		ACTATTCGTCCACATA-1_SRR14252354
6.4604	-4.98061		ACTATTCGTGTCTTAG-1_SRR14252354
0.98529	-5.74518		ACTATTCTCAGGAACG-1_SRR14252354
-5.18725	-10.0191		ACTATTCTCGAATCCA-1_SRR14252354
-0.153222	-2.46139		ACTATTCTCGGCCAAC-1_SRR14252354
-2.49486	2.16824		ACTATTCTCTTAGCTT-1_SRR14252354
-3.75317	-6.16452		ACTCCCAAGAGCCATG-1_SRR14252354
4.48242	0.602047		ACTCCCAAGATGACAT-1_SRR14252354
9.24639	6.88908		ACTCCCACAAATGATG-1_SRR14252354
0.981439	-5.05883		ACTCCCAGTAGTAAGT-1_SRR14252354
3.77466	6.7783		ACTCCCAGTTGCATCA-1_SRR14252354
5.47136	-0.919244		ACTCCCATCAGCGGAA-1_SRR14252354
4.67357	7.20087		ACTCCCATCTATCGCC-1_SRR14252354
3.46841	0.671449		ACTCTCGCATAATGCC-1_SRR14252354
3.58573	0.880486		ACTCTCGCATGGCACC-1_SRR14252354
-8.4803	6.039		ACTCTCGGTGTGTACT-1_SRR14252354
-1.22878	-5.7215		ACTCTCGTCCGCTTAC-1_SRR14252354
-3.47103	3.42532		ACTCTCGTCTTTCCAA-1_SRR14252354
-0.576822	-5.39244		ACTGATGAGCATTTGC-1_SRR14252354
-2.23091	14.223		ACTGATGAGCTGGTGA-1_SRR14252354
-2.28125	1.12258		ACTGATGAGGGATCAC-1_SRR14252354
-11.6308	-0.703358		ACTGATGCAATAACGA-1_SRR14252354
1.32961	-4.30583		ACTGATGCATGGGATG-1_SRR14252354
1.24125	-4.99569		ACTGATGGTAACGCGA-1_SRR14252354
-5.35863	-10.3516		ACTGATGGTATGGTAA-1_SRR14252354
4.63419	-2.40948		ACTGATGGTATGTGTC-1_SRR14252354
2.00292	-5.80871		ACTGATGGTGAGAGGG-1_SRR14252354
-13.3101	-2.03166		ACTGATGTCACTTGGA-1_SRR14252354
-10.9699	-1.79082		ACTGATGTCGCGCTGA-1_SRR14252354
-2.698	-9.84267		ACTGATGTCGCTACAA-1_SRR14252354
-12.4393	-1.55645		ACTGCAAAGATGACAT-1_SRR14252354
-12.8431	-1.22221		ACTGCAACAAAGTATG-1_SRR14252354
-1.83781	-7.12886		ACTGCAACACACGTGC-1_SRR14252354
-1.84726	-9.42613		ACTGCAACACGAGGTA-1_SRR14252354
-4.75367	-4.91937		ACTGCAAGTCAAATCC-1_SRR14252354
1.79764	-5.35358		ACTGCAAGTCGGCACT-1_SRR14252354
3.94225	8.07692		ACTGCAAGTCGGTGTC-1_SRR14252354
-1.98797	1.83132		ACTGCAAGTTCGTAAC-1_SRR14252354
-1.08606	-6.47256		ACTGCAATCACTGAAC-1_SRR14252354
2.19652	-2.21486		ACTGCAATCAGACCTA-1_SRR14252354
-11.0517	-2.36285		ACTGTCCAGCATGCGA-1_SRR14252354
-2.02313	8.65802		ACTGTCCAGCGTTGTT-1_SRR14252354
-3.6989	-5.88687		ACTGTCCAGGATGTTA-1_SRR14252354
4.63459	0.535508		ACTGTCCAGTGCCGAA-1_SRR14252354
4.76478	0.61984		ACTGTCCCAAGCACAG-1_SRR14252354
1.81802	-5.06765		ACTGTCCGTGGGCTTC-1_SRR14252354
4.08245	-0.291739		ACTGTCCGTGTCTCCT-1_SRR14252354
-0.976317	-5.95321		ACTGTCCTCAAATAGG-1_SRR14252354
-1.49329	5.32134		ACTGTCCTCGCGGTAC-1_SRR14252354
5.52512	-1.09467		ACTGTGAAGCTGGCCT-1_SRR14252354
2.37974	-4.24539		ACTGTGAAGTTGGACG-1_SRR14252354
2.00307	-5.03042		ACTGTGACAATTCGTG-1_SRR14252354
4.68273	7.15723		ACTGTGAGTAACAGGC-1_SRR14252354
3.16906	8.68464		ACTGTGAGTATCGCAT-1_SRR14252354
-2.74373	-4.80501		ACTGTGAGTCACAGAG-1_SRR14252354
-2.61798	1.70951		ACTGTGAGTCGAGCTC-1_SRR14252354
-10.1121	-1.88086		ACTGTGAGTCGGTAAG-1_SRR14252354
-13.0224	-2.22043		ACTGTGAGTCTCCCTA-1_SRR14252354
2.31311	-5.35078		ACTGTGAGTGAGCAGT-1_SRR14252354
0.672127	-1.49597		ACTTAGGAGAGTCAAT-1_SRR14252354
-1.60036	14.4669		ACTTAGGAGGGCAATC-1_SRR14252354
1.10525	-1.19962		ACTTAGGCAGATCCTA-1_SRR14252354
-2.83026	-4.37368		ACTTAGGGTAGTAAGT-1_SRR14252354
-1.1825	-4.56253		ACTTAGGTCACGATCA-1_SRR14252354
4.25381	-1.77422		ACTTATCAGACGTCCC-1_SRR14252354
1.4957	-5.68232		ACTTATCAGCAAGTCG-1_SRR14252354
3.83646	-0.321827		ACTTATCAGCAGCAGT-1_SRR14252354
3.95352	-0.147981		ACTTATCAGGATGCGT-1_SRR14252354
4.40736	-0.156321		ACTTATCCAACACAGG-1_SRR14252354
0.647539	-1.53669		ACTTATCCACCTCGTT-1_SRR14252354
-2.43438	14.2695		ACTTATCCAGCTACAT-1_SRR14252354
0.27186	-5.03618		ACTTATCCAGGACAGT-1_SRR14252354
-0.928455	-6.03222		ACTTATCTCATGAGTC-1_SRR14252354
-13.241	-2.19509		ACTTATCTCGCACGAC-1_SRR14252354
-5.96713	11.3495		ACTTCCGAGCGACTGA-1_SRR14252354
4.05368	-0.953606		ACTTCCGAGGAACGAA-1_SRR14252354
-2.88311	-9.6034		ACTTCCGAGTTACGAA-1_SRR14252354
2.5675	-8.06259		ACTTCCGCAGAGCCCT-1_SRR14252354
3.38659	-4.54017		ACTTCCGGTAGACGGT-1_SRR14252354
3.85933	-1.5568		ACTTCCGGTCGACTTA-1_SRR14252354
3.49987	-5.26629		ACTTCCGGTCGTTCAA-1_SRR14252354
3.78576	-0.527722		ACTTCCGGTCTCAGAT-1_SRR14252354
-11.7756	-2.0354		ACTTCCGGTGATAGTA-1_SRR14252354
2.58469	-5.37912		ACTTCCGGTGCGGCTT-1_SRR14252354
-1.12643	-3.70458		ACTTCCGTCCACCTGT-1_SRR14252354
3.65283	-4.39832		ACTTCGCAGACATCAA-1_SRR14252354
-7.50565	6.14744		ACTTCGCAGCACGATG-1_SRR14252354
-2.3032	-9.74406		ACTTCGCCACAGTACT-1_SRR14252354
-3.90846	2.67858		ACTTCGCCATCGGCCA-1_SRR14252354
-2.11869	4.35534		ACTTCGCGTACGGTTT-1_SRR14252354
1.52816	-5.92932		ACTTCGCGTAGCTCGC-1_SRR14252354
2.84044	-0.350347		ACTTCGCGTATATGGA-1_SRR14252354
-2.40619	0.368365		ACTTCGCGTTCGGACC-1_SRR14252354
-3.26163	1.58638		ACTTCGCGTTTCAGAC-1_SRR14252354
4.50672	7.66271		ACTTCGCTCACCATGA-1_SRR14252354
4.17408	-5.30872		ACTTCGCTCATGGCCG-1_SRR14252354
3.45734	-5.63747		ACTTCGCTCTGACCCT-1_SRR14252354
5.21205	1.04625		ACTTTCAAGAGCGACT-1_SRR14252354
1.88267	-5.68294		ACTTTCAAGGACGCTA-1_SRR14252354
-1.56719	4.92275		ACTTTCAAGTATAGAC-1_SRR14252354
-7.53843	6.02023		ACTTTCAAGTTTGGCT-1_SRR14252354
3.24428	-1.86743		ACTTTCACAGAAGCGT-1_SRR14252354
-2.07136	8.85389		ACTTTCACAGATCCTA-1_SRR14252354
2.75764	-5.66923		ACTTTCACATCGTGCG-1_SRR14252354
-11.5803	-2.02828		ACTTTCAGTCAACCTA-1_SRR14252354
3.90386	-4.64788		ACTTTCATCCTACTGC-1_SRR14252354
-2.54331	14.3284		ACTTTCATCCTGGTCT-1_SRR14252354
-1.50356	-2.92057		ACTTTGTAGCTTGTGT-1_SRR14252354
-2.17319	15.021		ACTTTGTCACGTAGTT-1_SRR14252354
1.04355	-6.0114		AGAAATGAGGAACGAA-1_SRR14252354
4.02981	8.11598		AGAAATGAGTGCAAAT-1_SRR14252354
3.34151	8.07043		AGAAATGCAAGAGGCT-1_SRR14252354
-3.73092	3.09646		AGAAATGCACAAGCTT-1_SRR14252354
1.64971	-5.80338		AGAAATGGTGCTAGCC-1_SRR14252354
3.45835	-1.12946		AGAAATGTCCGGCTTT-1_SRR14252354
2.50178	-4.96304		AGAAATGTCGTAGGAG-1_SRR14252354
4.05372	-0.236777		AGAAATGTCTGTCAGA-1_SRR14252354
1.71124	-6.55306		AGAACAAAGACCAAAT-1_SRR14252354
-11.4801	-2.01973		AGAACAAAGATCCTAC-1_SRR14252354
-11.4422	-2.48418		AGAACAAAGCCTCATA-1_SRR14252354
-1.32666	14.6124		AGAACAACAAGGTCGA-1_SRR14252354
1.78104	-5.52782		AGAACAACACTTCTCG-1_SRR14252354
-10.5094	-2.0987		AGAACAACAGGCGATA-1_SRR14252354
-0.434202	-9.13094		AGAACAACAGGGTTGA-1_SRR14252354
4.13543	0.91267		AGAACAATCCTTCTTC-1_SRR14252354
2.75611	-5.54648		AGAACCTAGAAGTCCG-1_SRR14252354
-8.43034	6.10392		AGAACCTAGGAACGAA-1_SRR14252354
4.88674	-0.0390521		AGAACCTAGGCGATAC-1_SRR14252354
1.24897	-1.08529		AGAACCTAGGGAGGGT-1_SRR14252354
2.34056	2.24659		AGAACCTAGTTACGTC-1_SRR14252354
0.95098	-0.978244		AGAACCTCAAGACAAT-1_SRR14252354
3.87176	7.47216		AGAACCTCACTAACGT-1_SRR14252354
9.81577	8.67131		AGAACCTGTAGTATAG-1_SRR14252354
3.56988	8.5932		AGAACCTGTCTCGCGA-1_SRR14252354
-1.95735	14.2118		AGAACCTTCAGCTAGT-1_SRR14252354
-10.5695	-0.666112		AGAACCTTCAGCTTCC-1_SRR14252354
-3.70786	2.51077		AGAACCTTCCCAGTGG-1_SRR14252354
-3.03775	1.76598		AGAACCTTCTCATTAC-1_SRR14252354
7.90997	0.335398		AGAAGCGAGCATGCAG-1_SRR14252354
12.2049	-0.28319		AGAAGCGAGTACCGGA-1_SRR14252354
-1.81164	5.38316		AGAAGCGCAGACGCTC-1_SRR14252354
-3.83697	3.20655		AGAAGCGTCAAACGTC-1_SRR14252354
3.80076	-5.18873		AGAAGCGTCAGTCATG-1_SRR14252354
8.89066	6.53914		AGAAGCGTCCATAGGT-1_SRR14252354
-0.0351067	-4.95961		AGAAGCGTCTAGGAAA-1_SRR14252354
-2.47627	-5.65548		AGAAGTAAGGAAGTAG-1_SRR14252354
-3.84445	2.87239		AGAAGTACAAACTAAG-1_SRR14252354
10.1555	8.86434		AGAAGTACACGAGGAT-1_SRR14252354
-4.48725	-9.81004		AGAAGTACAGGTCAAG-1_SRR14252354
-1.3265	-5.30442		AGAAGTAGTCAGGTAG-1_SRR14252354
2.24148	-5.25215		AGAAGTAGTGACTAAA-1_SRR14252354
-1.83519	-2.64706		AGAAGTATCCCTGGTT-1_SRR14252354
-11.6858	-0.937322		AGAAGTATCGAACCAT-1_SRR14252354
-0.74516	-4.43646		AGAAGTATCTTCCCGA-1_SRR14252354
5.45077	-1.08538		AGACAAAAGCAGGCAT-1_SRR14252354
-10.7465	-2.52507		AGACAAAGTACCAATC-1_SRR14252354
-10.5195	-2.79994		AGACAAATCCATAGAC-1_SRR14252354
-10.7685	-1.298		AGACACTAGTCGTTAC-1_SRR14252354
4.56859	-5.10954		AGACACTCAAAGGCAC-1_SRR14252354
-2.85711	-4.71013		AGACACTCAACTGAAA-1_SRR14252354
2.10715	-5.6502		AGACACTCACTTCCTG-1_SRR14252354
-0.361213	1.63239		AGACACTCAGTTAAAG-1_SRR14252354
3.61935	0.239728		AGACACTCATTGCTGA-1_SRR14252354
3.69803	-5.67734		AGACACTGTCAGTCCG-1_SRR14252354
-0.358934	-4.04467		AGACACTGTTAAGGGC-1_SRR14252354
-1.93043	-3.45327		AGACAGGAGAAGGATG-1_SRR14252354
-0.563188	-12.535		AGACAGGAGCGCCATC-1_SRR14252354
1.60661	-6.38961		AGACAGGAGTGCCGAA-1_SRR14252354
-1.30064	-7.32013		AGACAGGCAACTAGAA-1_SRR14252354
0.347932	-5.79689		AGACAGGCATACCACA-1_SRR14252354
4.23549	7.7216		AGACAGGGTCTCGCGA-1_SRR14252354
1.92633	-5.44899		AGACCATAGAAGTCCG-1_SRR14252354
-2.88428	0.288709		AGACCATAGCAGCGAT-1_SRR14252354
4.27544	-5.45601		AGACCATCAATTGGTC-1_SRR14252354
0.311507	-6.05896		AGACCATCACAGTATC-1_SRR14252354
2.89869	-5.78979		AGACCATCACATGACT-1_SRR14252354
2.89342	0.402865		AGACCATCAGGCTATT-1_SRR14252354
-4.13955	-4.73571		AGACCATCATTGACCA-1_SRR14252354
5.20729	-6.76626		AGACCATGTACGTGAG-1_SRR14252354
-4.79576	8.52958		AGACCATGTAGCTTAC-1_SRR14252354
9.34366	7.82305		AGACCATGTGGCTTAT-1_SRR14252354
1.03859	-5.39862		AGACCATTCGCGTGAC-1_SRR14252354
-4.93412	8.6538		AGACCCGAGCGTGCTC-1_SRR14252354
4.10833	-2.33056		AGACCCGAGTAACAGT-1_SRR14252354
-0.995635	-2.46815		AGACCCGAGTTGTAGA-1_SRR14252354
1.98628	-4.87602		AGACCCGCATTCATCT-1_SRR14252354
2.55799	-5.58114		AGACCCGGTACATTGC-1_SRR14252354
1.81414	-6.0448		AGACTCAAGCAATAAC-1_SRR14252354
1.23425	-6.69869		AGACTCAAGCTCAGAG-1_SRR14252354
6.11435	-7.27422		AGACTCAAGCTGTCCG-1_SRR14252354
-11.1846	-2.32976		AGACTCAAGTATTGCC-1_SRR14252354
-0.864915	-2.56085		AGACTCACATGTTTGG-1_SRR14252354
0.16221	-2.45568		AGACTCAGTAATGCGG-1_SRR14252354
3.9992	-0.820398		AGACTCAGTGATACAA-1_SRR14252354
-10.8976	-2.59225		AGACTCAGTGCACGCT-1_SRR14252354
-2.00675	3.19062		AGACTCAGTTGCGAAG-1_SRR14252354
-8.58954	6.16321		AGACTCATCGGCTTGG-1_SRR14252354
3.40026	-7.91285		AGAGAATAGTGTTCCA-1_SRR14252354
-0.861852	-1.94402		AGAGAATCACGCAGTC-1_SRR14252354
-11.3365	-1.63536		AGAGAATCACTGGCCA-1_SRR14252354
-8.16251	4.86666		AGAGAATGTACGCTTA-1_SRR14252354
-0.472597	-0.420425		AGAGAATGTAGCACGA-1_SRR14252354
-0.3044	-4.32467		AGAGAATGTATGAAGT-1_SRR14252354
-1.17594	-5.63664		AGAGAATTCAAATGAG-1_SRR14252354
3.93792	-0.150864		AGAGAATTCACTAGCA-1_SRR14252354
-2.36779	14.5513		AGAGAATTCAGCGGAA-1_SRR14252354
2.02145	-5.52355		AGAGAATTCGCATTAG-1_SRR14252354
5.48262	-1.21275		AGAGAATTCGCTCTAC-1_SRR14252354
-0.852567	-8.40128		AGAGAATTCGGTGAAG-1_SRR14252354
-10.5951	-2.48564		AGAGAATTCTCTCTAA-1_SRR14252354
-2.91979	-4.64294		AGAGAGCAGTCAGCGA-1_SRR14252354
-0.109848	-4.36598		AGAGAGCCAGGCCCTA-1_SRR14252354
2.84088	-6.21409		AGAGAGCGTGCCCAGT-1_SRR14252354
1.63107	-5.02661		AGAGAGCGTTGCGTAT-1_SRR14252354
-2.06692	8.56305		AGAGAGCTCAGGACGA-1_SRR14252354
2.28084	-5.78366		AGAGAGCTCTCTGCTG-1_SRR14252354
-10.4779	-2.18926		AGAGCAGAGAGGTCAC-1_SRR14252354
3.58763	-6.28617		AGAGCAGAGAGTCCGA-1_SRR14252354
-0.760047	-3.65176		AGAGCAGAGTCGCCCA-1_SRR14252354
1.8423	-5.7646		AGAGCAGCACAGTATC-1_SRR14252354
1.63961	-0.500773		AGAGCAGCACCGGAAA-1_SRR14252354
-8.52996	6.10381		AGAGCAGCATCCAATG-1_SRR14252354
-10.3436	-0.675613		AGAGCAGGTTAGGGTG-1_SRR14252354
3.77784	0.119881		AGAGCAGTCCAATCCC-1_SRR14252354
-2.09517	3.91776		AGAGCCCAGACGCCAA-1_SRR14252354
-1.46003	14.9251		AGAGCCCAGTAACCGG-1_SRR14252354
1.93545	-6.32387		AGAGCCCGTGAATATG-1_SRR14252354
-2.41929	1.09525		AGAGCCCTCATGAGAA-1_SRR14252354
-1.07875	-4.16918		AGAGCCCTCGCGAAGA-1_SRR14252354
0.316434	-3.88294		AGAGCCCTCGCTTACC-1_SRR14252354
-8.51902	6.04607		AGATAGAAGAAATCCA-1_SRR14252354
-1.0078	-6.88165		AGATAGAAGAGCCTGA-1_SRR14252354
0.509885	-14.3322		AGATAGAAGATCCCAT-1_SRR14252354
-0.803625	-6.12684		AGATAGAAGTAGGATT-1_SRR14252354
-3.38968	-8.59131		AGATAGAAGTATGACA-1_SRR14252354
2.86553	0.0727049		AGATAGAAGTTTCGAC-1_SRR14252354
-11.5022	-2.71266		AGATAGACAAATACAG-1_SRR14252354
-7.76448	6.07622		AGATAGACAAATGGCG-1_SRR14252354
-3.60087	2.97607		AGATAGACAATTTCCT-1_SRR14252354
-1.50473	14.5381		AGATAGACACTTGGCG-1_SRR14252354
4.0685	0.332229		AGATAGAGTAGCGCCT-1_SRR14252354
4.02707	-5.02275		AGATAGAGTGTTTACG-1_SRR14252354
3.12254	-5.38921		AGATAGAGTTGTGGCC-1_SRR14252354
3.10789	8.1871		AGATAGATCAACGAGG-1_SRR14252354
10.0687	1.7634		AGATAGATCATCACTT-1_SRR14252354
-10.2226	-1.50454		AGATAGATCATGGTAC-1_SRR14252354
-2.63731	14.26		AGATAGATCTAAGCGT-1_SRR14252354
-8.11794	4.94538		AGATCCAAGAGAGCGG-1_SRR14252354
1.77674	-5.30743		AGATCCAAGTAGCATA-1_SRR14252354
0.89304	0.423553		AGATCCACAAAGACTA-1_SRR14252354
-10.5766	-2.32998		AGATCCAGTAGCGTCC-1_SRR14252354
-2.99399	4.17294		AGATCCAGTAGGATAT-1_SRR14252354
-3.23192	3.57675		AGATCCAGTATGCTAC-1_SRR14252354
2.25909	-2.2609		AGATCCAGTTGAAGTA-1_SRR14252354
1.49443	-6.64514		AGATCCATCCATTCGC-1_SRR14252354
-4.45879	8.44348		AGATCCATCGGTGCAC-1_SRR14252354
-10.9567	-1.49038		AGATCCATCGTAATGC-1_SRR14252354
1.53538	-5.22924		AGATCGTAGGTTGGAC-1_SRR14252354
-10.3396	-2.01472		AGATCGTAGTTTCTTC-1_SRR14252354
0.0791262	-3.73597		AGATCGTCAATCCAGT-1_SRR14252354
3.30339	7.81329		AGATCGTCACCGTGCA-1_SRR14252354
-2.22997	4.34663		AGATCGTTCAAGTCTG-1_SRR14252354
-4.51481	8.33137		AGATCGTTCCGTGCGA-1_SRR14252354
0.538064	-2.74878		AGATGAAAGATGCTTC-1_SRR14252354
9.51795	8.37979		AGATGAAAGCCTGGAA-1_SRR14252354
4.10404	7.56736		AGATGAAAGGTAGGCT-1_SRR14252354
-8.28973	6.06215		AGATGAATCACCGGTG-1_SRR14252354
-7.68094	6.22038		AGATGCTAGAAGAACG-1_SRR14252354
-1.86822	-3.42914		AGATGCTAGCTCCCTT-1_SRR14252354
2.15892	-2.21348		AGATGCTAGGACTTCT-1_SRR14252354
2.27205	-2.123		AGATGCTCAACCACAT-1_SRR14252354
-3.68203	3.43901		AGATGCTCACAAGCCC-1_SRR14252354
-1.86145	-7.60621		AGATGCTCATCGAAGG-1_SRR14252354
-3.99216	3.48729		AGATGCTCATGTAACC-1_SRR14252354
1.20009	3.52179		AGATGCTGTACAAGCG-1_SRR14252354
0.364388	-5.2794		AGATGCTGTTGTGCAT-1_SRR14252354
3.71346	-4.36959		AGATGCTTCCCGTTGT-1_SRR14252354
3.40842	-8.29792		AGATGCTTCTAACGGT-1_SRR14252354
-10.3528	-2.53599		AGCATCAAGATGGCAC-1_SRR14252354
-2.56189	-3.70611		AGCATCAAGGAATCGC-1_SRR14252354
3.33635	-6.06375		AGCATCAAGTACTGGG-1_SRR14252354
-10.1909	-1.8108		AGCATCACAACGATTC-1_SRR14252354
-0.894603	-2.94466		AGCATCACAATAGTCC-1_SRR14252354
-3.4789	2.33517		AGCATCACAGCAGACA-1_SRR14252354
3.53466	7.79962		AGCATCACATGGCTAT-1_SRR14252354
-3.9226	-9.70898		AGCATCAGTAGTAAGT-1_SRR14252354
1.84703	-4.74575		AGCATCAGTGGAACCA-1_SRR14252354
3.53552	-5.5244		AGCATCATCCAAATGC-1_SRR14252354
-13.2924	-1.81985		AGCCAATAGCATCCCG-1_SRR14252354
0.973499	-0.837037		AGCCAATAGCGAATGC-1_SRR14252354
3.44629	-5.44615		AGCCAATAGCGACTTT-1_SRR14252354
2.84825	0.428861		AGCCAATAGTTATGGA-1_SRR14252354
9.81008	-3.1861		AGCCAATCATCAACCA-1_SRR14252354
3.65991	-0.65558		AGCCAATGTACCGTGC-1_SRR14252354
-11.0092	-1.56202		AGCCAATGTCATGACT-1_SRR14252354
-0.102183	-4.52163		AGCCAATGTCGAGTGA-1_SRR14252354
-0.425388	-0.832851		AGCCAATTCAGCTTCC-1_SRR14252354
4.05021	-7.11384		AGCCAATTCCACGTAA-1_SRR14252354
-1.75801	-4.84963		AGCCAATTCGATAACC-1_SRR14252354
3.61326	7.57893		AGCCACGAGGCCTAAG-1_SRR14252354
3.67715	0.387327		AGCCACGCACGGTCTG-1_SRR14252354
4.10427	-2.47195		AGCCACGCACTTCTCG-1_SRR14252354
3.15368	-7.07127		AGCCACGGTTGTGCCG-1_SRR14252354
-0.672232	-4.0123		AGCCACGTCAAGAGTA-1_SRR14252354
-1.78791	-7.64768		AGCCACGTCATCGCCT-1_SRR14252354
3.24026	8.38955		AGCCACGTCTGTTGGA-1_SRR14252354
1.3516	-6.2116		AGCCACGTCTTAGTTC-1_SRR14252354
3.24515	8.28925		AGCCAGCCACCTGCAG-1_SRR14252354
0.0504579	0.217235		AGCCAGCCAGTGTGCC-1_SRR14252354
-2.4627	15.145		AGCCAGCCATCGAACT-1_SRR14252354
-2.35004	14.8079		AGCCAGCGTTCTGAGT-1_SRR14252354
3.87973	1.17872		AGCCAGCTCACGAGGA-1_SRR14252354
-1.65285	8.62718		AGCCAGCTCCACAGCG-1_SRR14252354
1.82229	-5.90242		AGCCAGCTCGGTTGTA-1_SRR14252354
3.21895	8.20652		AGCCAGCTCTGGGATT-1_SRR14252354
3.81514	-2.34076		AGCGATTAGGCCACTC-1_SRR14252354
-0.769309	4.39243		AGCGATTAGTAAAGCT-1_SRR14252354
-13.2439	-1.79448		AGCGATTAGTGGACGT-1_SRR14252354
-3.33841	3.46758		AGCGATTCACCCTCTA-1_SRR14252354
-2.46805	1.94238		AGCGATTGTAGTCACT-1_SRR14252354
9.48111	6.84517		AGCGATTGTTGTCATG-1_SRR14252354
2.71864	-3.51119		AGCGATTGTTTACGAC-1_SRR14252354
-10.8177	-1.02014		AGCGATTTCCGAGTGC-1_SRR14252354
0.832581	1.11981		AGCGATTTCCTCGCAT-1_SRR14252354
-2.0192	-7.448		AGCGATTTCGACCCAG-1_SRR14252354
9.74144	7.2859		AGCGATTTCTTACCGC-1_SRR14252354
-1.77902	-3.4178		AGCGCCAAGAGTCGAC-1_SRR14252354
-2.38974	-3.60021		AGCGCCAAGGATTTAG-1_SRR14252354
1.7102	-5.5135		AGCGCCACATAATCCG-1_SRR14252354
-0.702347	-3.56139		AGCGCCAGTAGCTGTT-1_SRR14252354
2.1758	-2.16751		AGCGCCAGTTGTGTAC-1_SRR14252354
9.37806	7.57753		AGCGCCATCACACGAT-1_SRR14252354
3.67742	8.06259		AGCGCCATCATACAGC-1_SRR14252354
4.10352	7.25659		AGCGCCATCGTTCTGC-1_SRR14252354
-2.38928	13.8217		AGCGCTGAGAATTCAG-1_SRR14252354
2.19063	-1.57351		AGCGCTGAGCATATGA-1_SRR14252354
-0.512177	-9.42612		AGCGCTGAGGATGGCT-1_SRR14252354
3.14204	-4.35053		AGCGCTGAGTACTGTC-1_SRR14252354
-8.63378	6.32222		AGCGCTGAGTTACTCG-1_SRR14252354
-3.99291	3.48814		AGCGCTGCACATAACC-1_SRR14252354
3.76128	-7.84393		AGCGCTGCATAATCCG-1_SRR14252354
-2.32441	14.4269		AGCGCTGCATAGACTC-1_SRR14252354
-10.607	-1.49685		AGCGCTGCATCCGAGC-1_SRR14252354
2.52818	-5.37502		AGCGCTGGTGTAGTGG-1_SRR14252354
-2.96443	1.3772		AGCGCTGGTTGGGACA-1_SRR14252354
1.40936	3.89299		AGCGCTGTCTGAACGT-1_SRR14252354
2.95688	0.786928		AGCGTATAGAAGTATC-1_SRR14252354
1.59933	-5.9606		AGCGTATAGTCCTACA-1_SRR14252354
4.01087	0.866153		AGCGTATGTAAGTTGA-1_SRR14252354
3.36792	-1.26914		AGCGTATGTAGCACAG-1_SRR14252354
2.01825	-6.22235		AGCGTATTCGAGATGG-1_SRR14252354
-3.22925	3.08826		AGCGTCGGTCTTGAGT-1_SRR14252354
-4.2401	-4.77531		AGCTACAAGCGCGTTC-1_SRR14252354
-12.1579	-1.36382		AGCTACAAGGTTAGTA-1_SRR14252354
3.44164	7.77933		AGCTACACACATGAAA-1_SRR14252354
2.36695	-6.53127		AGCTACACAGGTCAGA-1_SRR14252354
1.87901	-5.04087		AGCTACACATTAGGAA-1_SRR14252354
-0.869737	-7.32704		AGCTACAGTTCTAAGC-1_SRR14252354
2.86615	8.06104		AGCTACATCCACGAAT-1_SRR14252354
-0.537474	-9.28309		AGCTACATCCCTCTCC-1_SRR14252354
-4.50514	8.33589		AGCTACATCCTGGGTG-1_SRR14252354
-4.01766	2.863		AGCTACATCGAGCACC-1_SRR14252354
4.53786	7.3611		AGCTCAAAGAAGTCAT-1_SRR14252354
3.96174	-5.08977		AGCTCAAAGCACCTGC-1_SRR14252354
3.34544	-5.43734		AGCTCAAAGCTGGAGT-1_SRR14252354
3.87531	-1.13332		AGCTCAACACAAGTGG-1_SRR14252354
-1.64363	0.964936		AGCTCAACAGCGGATA-1_SRR14252354
3.56674	7.93126		AGCTCAACATGGGAAC-1_SRR14252354
-0.789995	-8.7451		AGCTCAAGTTACTCAG-1_SRR14252354
-11.3031	-1.22879		AGCTCAATCTATTGTC-1_SRR14252354
3.13374	7.6166		AGCTTCCAGTAGTCCT-1_SRR14252354
0.411295	-5.83924		AGCTTCCCACGTGAGA-1_SRR14252354
-2.72117	1.91098		AGCTTCCTCAAGTTGC-1_SRR14252354
2.70657	-7.09169		AGCTTCCTCCTCACGT-1_SRR14252354
-1.55266	5.50952		AGCTTCCTCTTCGGAA-1_SRR14252354
4.12986	1.32156		AGGAAATCACTGGACC-1_SRR14252354
3.24311	-5.94079		AGGAAATCATATAGCC-1_SRR14252354
4.71928	-2.44639		AGGAAATGTAACTGCT-1_SRR14252354
2.77887	0.936344		AGGAAATGTAGAGGAA-1_SRR14252354
0.64399	-3.13532		AGGAAATGTATGATCC-1_SRR14252354
-0.695235	-9.07616		AGGAAATGTCCAGTTA-1_SRR14252354
-0.0805224	-4.69326		AGGAAATGTCCGAAGA-1_SRR14252354
0.585815	-5.23162		AGGAAATGTCGAGTTT-1_SRR14252354
5.10237	0.956156		AGGAAATGTTCGTACA-1_SRR14252354
-10.3901	-0.84672		AGGAAATTCAACGTGT-1_SRR14252354
-2.52481	-5.5611		AGGAAATTCGGTCAGC-1_SRR14252354
3.5407	-0.698321		AGGAATAAGAGTCGAC-1_SRR14252354
2.4415	-1.3348		AGGAATAAGTTACTCG-1_SRR14252354
2.98161	-1.76675		AGGAATACACGTGTGC-1_SRR14252354
-5.65782	-1.31804		AGGAATAGTACATACC-1_SRR14252354
4.65627	7.89672		AGGAATAGTATACCTG-1_SRR14252354
-0.70369	-9.27001		AGGAATAGTCAACATC-1_SRR14252354
-1.52439	13.9962		AGGAATAGTGAGATTA-1_SRR14252354
4.24934	-4.90353		AGGAATATCAGACCCG-1_SRR14252354
4.41042	-5.50799		AGGAATATCATTGCGA-1_SRR14252354
1.21613	0.669717		AGGAATATCATTTGGG-1_SRR14252354
7.44493	-7.54528		AGGAATATCTTGGAAC-1_SRR14252354
0.146079	-4.19274		AGGACGAAGTGAGTTA-1_SRR14252354
-3.15047	1.82278		AGGACGACACAGCATT-1_SRR14252354
-4.56986	8.35443		AGGACGACACTATGTG-1_SRR14252354
3.8392	-5.07408		AGGACGACAGCTGAGA-1_SRR14252354
3.75343	7.45698		AGGACGACAGGAATCG-1_SRR14252354
-1.32463	-5.66907		AGGACGAGTAGGAGGG-1_SRR14252354
3.87671	-0.385147		AGGACGAGTCGTCTCT-1_SRR14252354
-11.2757	-1.25539		AGGACGATCAGCCTTC-1_SRR14252354
-10.3636	-2.31457		AGGACTTAGGGAGGAC-1_SRR14252354
9.48985	6.84643		AGGACTTCAAATTGGA-1_SRR14252354
-0.211894	-5.28281		AGGACTTCAACCAACT-1_SRR14252354
1.56321	-6.22641		AGGACTTCACAGTCCG-1_SRR14252354
-1.19761	3.53276		AGGACTTCACCATTCC-1_SRR14252354
2.6163	-5.3964		AGGACTTCACGAGGTA-1_SRR14252354
2.82959	0.335279		AGGACTTCACGGTGTC-1_SRR14252354
-1.32879	-5.50492		AGGACTTCAGCACAAG-1_SRR14252354
3.07231	-0.351422		AGGACTTCATAATGCC-1_SRR14252354
-2.20328	-2.87911		AGGACTTGTGTACGCC-1_SRR14252354
1.6903	-5.66288		AGGAGGTAGCCTTTGA-1_SRR14252354
-3.66548	2.02465		AGGAGGTAGGTAGACC-1_SRR14252354
-2.03322	8.79021		AGGAGGTAGGTGCCTC-1_SRR14252354
-12.3673	-0.784447		AGGAGGTCAATAGGAT-1_SRR14252354
7.77119	0.231824		AGGAGGTCACGCTATA-1_SRR14252354
4.56789	-5.61117		AGGAGGTCAGGGAGAG-1_SRR14252354
1.64358	-5.55441		AGGAGGTGTGCGAACA-1_SRR14252354
2.99499	-5.61718		AGGAGGTTCACAATGC-1_SRR14252354
-11.845	-2.47338		AGGAGGTTCGTAGAGG-1_SRR14252354
3.54465	-9.52679		AGGAGGTTCTTGAACG-1_SRR14252354
-1.96115	-3.83346		AGGATAACACACGGAA-1_SRR14252354
-2.38353	14.6591		AGGATAACACAGCCAC-1_SRR14252354
-1.07194	-5.56851		AGGATAACACCGTCGA-1_SRR14252354
5.6988	8.04624		AGGATAACAGGGAATC-1_SRR14252354
-13.1371	-2.25017		AGGATAAGTACCCAGC-1_SRR14252354
-2.48034	4.74332		AGGATAAGTACGGCAA-1_SRR14252354
-1.18365	-5.75005		AGGATAAGTACTCGTA-1_SRR14252354
-13.2798	-1.76502		AGGATAATCACCTGTC-1_SRR14252354
-7.67471	5.64273		AGGATAATCCCGTGAG-1_SRR14252354
-1.53462	-3.41783		AGGATAATCTGGCTGG-1_SRR14252354
-2.39561	-5.32693		AGGATCTAGATGCAGC-1_SRR14252354
-2.78573	2.5763		AGGATCTAGCTGACCC-1_SRR14252354
2.38667	-5.54509		AGGATCTAGTGCCAGA-1_SRR14252354
3.61132	0.343445		AGGATCTCACAGCATT-1_SRR14252354
-12.7876	-1.34134		AGGATCTCACTCCCTA-1_SRR14252354
-12.8625	-2.14512		AGGATCTCACTCTGCT-1_SRR14252354
4.02688	-4.92683		AGGATCTCATATCTGG-1_SRR14252354
-1.26281	-6.16585		AGGATCTGTCCTACAA-1_SRR14252354
-1.35935	-5.32041		AGGATCTGTTCCGCTT-1_SRR14252354
-3.15896	1.38118		AGGATCTTCGACCCAG-1_SRR14252354
1.83889	-4.84879		AGGATCTTCTAACGGT-1_SRR14252354
1.58228	-5.59409		AGGCATTAGTGCAGCA-1_SRR14252354
-0.57197	-5.40498		AGGCATTCAAATCCCA-1_SRR14252354
2.73812	0.395632		AGGCATTCAAGTGGTG-1_SRR14252354
3.81143	-4.21586		AGGCATTCAATAGTAG-1_SRR14252354
-10.5804	-3.34925		AGGCATTCAGACCAAG-1_SRR14252354
2.79308	2.71606		AGGCATTCAGCGTTGC-1_SRR14252354
1.92821	-5.30335		AGGCATTCATCCAACA-1_SRR14252354
-12.9505	-2.57976		AGGCATTGTAGGAAAG-1_SRR14252354
3.76529	-9.56949		AGGCATTGTCAGTCCG-1_SRR14252354
-1.74387	-7.21424		AGGCATTGTTCCAAAC-1_SRR14252354
4.31677	-2.29192		AGGCATTGTTGCCGAC-1_SRR14252354
4.03218	-8.22263		AGGCATTGTTGGATCT-1_SRR14252354
-1.20701	-4.8821		AGGCATTTCCTTCGAC-1_SRR14252354
1.166	-1.08255		AGGCATTTCGTTGTTT-1_SRR14252354
4.09	1.05189		AGGCATTTCTTCGATT-1_SRR14252354
-1.86503	14.8111		AGGCATTTCTTGCAAG-1_SRR14252354
3.98028	-0.145417		AGGCCACAGAATAGTC-1_SRR14252354
4.05937	1.18832		AGGCCACAGGTTGGAC-1_SRR14252354
2.65984	0.246324		AGGCCACCAATGGGTG-1_SRR14252354
-0.691041	-9.44877		AGGCCACCACTATGTG-1_SRR14252354
1.56541	4.07984		AGGCCACCAGAACTAA-1_SRR14252354
0.426223	-3.1154		AGGCCACGTCATCCGG-1_SRR14252354
-3.54553	3.39882		AGGCCACGTCATGCAT-1_SRR14252354
-1.72027	5.54331		AGGCCACGTGTCTTAG-1_SRR14252354
3.32015	-4.69503		AGGCCACTCACGAACT-1_SRR14252354
-3.93068	3.57606		AGGCTGCCACGACCTG-1_SRR14252354
7.61961	-7.11225		AGGCTGCGTCCTCATC-1_SRR14252354
2.5322	2.69801		AGGCTGCGTGGCTTAT-1_SRR14252354
-0.996261	3.86849		AGGCTGCGTGGGCTTC-1_SRR14252354
-10.2737	-2.15012		AGGCTGCTCTTGAACG-1_SRR14252354
-4.18198	2.6583		AGGGAGTAGAATCGCG-1_SRR14252354
-4.72003	-9.88809		AGGGAGTAGCATGCGA-1_SRR14252354
-3.094	1.17669		AGGGAGTCACGGAAGT-1_SRR14252354
3.03438	-4.31273		AGGGAGTCACTGGATT-1_SRR14252354
2.91153	-8.06473		AGGGAGTGTTAAGGGC-1_SRR14252354
3.08181	0.62473		AGGGAGTTCAGACCTA-1_SRR14252354
-2.80862	14.0593		AGGGCCTAGAATGTTG-1_SRR14252354
-3.71121	3.16842		AGGGCCTAGCAACCAG-1_SRR14252354
-11.0281	-2.10366		AGGGCCTAGCTCGCAC-1_SRR14252354
3.68157	7.47244		AGGGCCTCAACGTATC-1_SRR14252354
-0.0621292	3.71868		AGGGCCTCACATAACC-1_SRR14252354
-3.55056	2.77339		AGGGCCTTCAACACGT-1_SRR14252354
-11.6465	-1.75624		AGGGCCTTCATCAGTG-1_SRR14252354
-2.12375	8.79978		AGGGCCTTCCAGTGTA-1_SRR14252354
1.87565	-5.35903		AGGGCCTTCCCAACTC-1_SRR14252354
-0.105609	-3.35387		AGGGCCTTCGGATTAC-1_SRR14252354
-2.07767	-3.34558		AGGGCCTTCTCGGGAC-1_SRR14252354
-2.23147	0.876514		AGGGCTCAGAGTTGAT-1_SRR14252354
3.5027	-9.33881		AGGGCTCAGCCAAGTG-1_SRR14252354
1.33471	-5.69624		AGGGCTCAGGCGACAT-1_SRR14252354
4.41998	7.53832		AGGGCTCGTACTTCCC-1_SRR14252354
2.59892	-5.78665		AGGGCTCGTAGTCCTA-1_SRR14252354
4.03297	-8.15256		AGGGCTCGTTCCCACT-1_SRR14252354
-2.18312	0.50265		AGGGCTCGTTCTAACG-1_SRR14252354
-1.82128	1.1402		AGGGCTCGTTTATGCG-1_SRR14252354
-2.15126	14.578		AGGGCTCGTTTCTATC-1_SRR14252354
-3.40471	3.38961		AGGGCTCTCGGACGTC-1_SRR14252354
4.83315	0.571147		AGGGCTCTCTTTCGAT-1_SRR14252354
2.11833	2.41731		AGGGTCCAGGGTCTTT-1_SRR14252354
10.0046	-3.12972		AGGGTCCCAAAGCTAA-1_SRR14252354
-6.38143	10.9569		AGGGTCCGTAACTGCT-1_SRR14252354
9.58305	7.49905		AGGGTCCGTTCTCTCG-1_SRR14252354
-1.5391	-5.95603		AGGGTCCTCGTGGTAT-1_SRR14252354
-1.45859	1.34278		AGGGTCCTCTAAGGAA-1_SRR14252354
4.92239	7.84239		AGGGTCCTCTTGAGCA-1_SRR14252354
-1.12369	-1.7556		AGGGTGAAGACTCCGC-1_SRR14252354
3.54542	-5.01012		AGGGTGAAGCAAATCA-1_SRR14252354
-1.93707	-7.52279		AGGGTGACACATGAAA-1_SRR14252354
2.1184	-5.54513		AGGGTGACAGAAGTTA-1_SRR14252354
-2.41793	4.71443		AGGGTGAGTCCGGACT-1_SRR14252354
2.96588	-5.4146		AGGGTGAGTTGTATGC-1_SRR14252354
1.49026	-4.88843		AGGGTGATCCGACAGC-1_SRR14252354
-4.56791	-9.71074		AGGGTGATCCTAGCCT-1_SRR14252354
0.84653	-5.82733		AGGGTGATCGGTCGAC-1_SRR14252354
1.51439	-5.61862		AGGGTGATCTAGAGCT-1_SRR14252354
4.69309	-2.13436		AGGGTGATCTCGTCAC-1_SRR14252354
-5.21348	-10.1958		AGGGTTTAGATCGACG-1_SRR14252354
-3.09134	4.05512		AGGGTTTAGTGATAAC-1_SRR14252354
9.75848	8.47683		AGGGTTTCACAAAGTA-1_SRR14252354
-11.0851	-1.01075		AGGGTTTGTATCACGT-1_SRR14252354
-2.37391	-4.12841		AGGGTTTGTGAGGAAA-1_SRR14252354
3.38116	7.3346		AGGGTTTGTTCATCGA-1_SRR14252354
-10.7698	-1.27583		AGGGTTTGTTGTGCCG-1_SRR14252354
4.10565	-8.30682		AGGGTTTTCGAAGCCC-1_SRR14252354
-5.36628	-10.2128		AGGGTTTTCTAGCAAC-1_SRR14252354
1.02576	-3.11266		AGGTAGGAGCATTTGC-1_SRR14252354
5.16914	-7.30551		AGGTAGGAGTCCTGCG-1_SRR14252354
1.47332	-6.02969		AGGTAGGAGTGTTCAC-1_SRR14252354
2.36309	-6.01881		AGGTAGGCAGAGTAAT-1_SRR14252354
-3.53125	3.29982		AGGTAGGCATGATAGA-1_SRR14252354
-2.7112	-5.0234		AGGTAGGGTATCGCGC-1_SRR14252354
-10.45	-0.917889		AGGTAGGGTCGTCAGC-1_SRR14252354
3.82813	-4.47273		AGGTAGGTCTCTGCTG-1_SRR14252354
-0.861478	-9.12619		AGGTAGGTCTTGGAAC-1_SRR14252354
4.46473	7.01308		AGGTCATAGCAAGTGC-1_SRR14252354
-0.610891	-9.18588		AGGTCATAGCTCGAAG-1_SRR14252354
-11.5975	-2.26203		AGGTCATAGGGTCAAC-1_SRR14252354
-2.10297	-6.97714		AGGTCATTCACATCAG-1_SRR14252354
5.04133	7.98995		AGGTCATTCTGGTGGC-1_SRR14252354
-2.07148	-9.63945		AGGTCATTCTTGCGCT-1_SRR14252354
0.224222	-2.84404		AGGTCTAAGCGTCTGC-1_SRR14252354
-11.1217	-2.46771		AGGTCTAAGTTGCGAG-1_SRR14252354
-4.54214	8.387		AGGTCTACAAATCGTC-1_SRR14252354
-0.867862	0.886009		AGGTCTACACACCTAA-1_SRR14252354
-1.30572	-4.77219		AGGTCTACAGCTCGGT-1_SRR14252354
-11.154	-0.877031		AGGTCTACAGGTCTCG-1_SRR14252354
7.94089	0.366544		AGGTCTAGTACTTGTG-1_SRR14252354
-4.72605	8.73548		AGGTCTAGTGTGATGG-1_SRR14252354
3.37167	-5.48188		AGGTCTATCCATTCAT-1_SRR14252354
0.151722	-4.40483		AGGTCTATCCGATAAC-1_SRR14252354
1.88813	-6.42698		AGGTCTATCGGCATAT-1_SRR14252354
2.09528	-5.43152		AGGTGTTAGAGCTGAC-1_SRR14252354
7.45313	-7.67936		AGGTGTTAGCGGATCA-1_SRR14252354
3.99601	7.43215		AGGTGTTAGTACTGGG-1_SRR14252354
-3.526	-9.9725		AGGTGTTAGTCCGTCG-1_SRR14252354
1.81251	-4.09869		AGGTGTTCAAATGCGG-1_SRR14252354
0.919865	-5.71708		AGGTGTTCATCAGCTA-1_SRR14252354
1.64241	-4.60641		AGGTGTTGTACTGTTG-1_SRR14252354
2.11996	-0.797137		AGGTGTTGTCTCTCAC-1_SRR14252354
4.02951	-2.27901		AGGTGTTTCCATAAGC-1_SRR14252354
3.94217	0.752632		AGGTGTTTCCTCGCAT-1_SRR14252354
-0.62634	-9.39937		AGGTGTTTCTTTGCTA-1_SRR14252354
-8.54774	6.27464		AGGTTACAGGTCATTC-1_SRR14252354
-11.2659	-1.43534		AGGTTACCAACCAACT-1_SRR14252354
2.74852	-6.98218		AGGTTACCAATGGGTG-1_SRR14252354
7.88734	0.327557		AGGTTACCAATTGCAC-1_SRR14252354
-3.73753	-6.28094		AGGTTACCATATCGGT-1_SRR14252354
-8.39206	6.06276		AGGTTACCATGTCTAG-1_SRR14252354
-0.966697	-1.89286		AGGTTACGTACATACC-1_SRR14252354
-1.66844	5.51967		AGGTTACGTTGCTCCT-1_SRR14252354
5.46684	-0.880964		AGGTTACTCACCTACC-1_SRR14252354
2.28031	-4.86516		AGGTTACTCATTTACC-1_SRR14252354
-2.61365	-3.93537		AGGTTACTCCACGTAA-1_SRR14252354
4.12641	1.37349		AGGTTACTCGAATGCT-1_SRR14252354
-6.74621	5.09151		AGGTTACTCTATCCAT-1_SRR14252354
3.12436	-4.45258		AGGTTGTAGAAATGGG-1_SRR14252354
-10.1628	-1.36308		AGGTTGTAGACGGTCA-1_SRR14252354
-4.45196	-4.82657		AGGTTGTAGCTGGCCT-1_SRR14252354
-10.5365	-3.63112		AGGTTGTAGTTCCGTA-1_SRR14252354
1.73873	-5.23195		AGGTTGTCAATAGTAG-1_SRR14252354
3.76453	0.835044		AGGTTGTGTACAAAGT-1_SRR14252354
3.06278	8.52043		AGGTTGTGTCCGAAAG-1_SRR14252354
-0.0868492	-5.17892		AGGTTGTGTGAACCGA-1_SRR14252354
3.34152	-5.46623		AGGTTGTGTTGATCGT-1_SRR14252354
-2.82665	14.3303		AGTAACCAGACATCCT-1_SRR14252354
-10.7508	-2.13883		AGTAACCAGCTGCGAA-1_SRR14252354
-0.625022	3.77312		AGTAACCCAACGGCTC-1_SRR14252354
-8.56535	6.01093		AGTAACCCAATCTAGC-1_SRR14252354
-2.53209	4.46102		AGTAACCCAGACGGAT-1_SRR14252354
4.19951	0.68551		AGTAACCCAGAGATGC-1_SRR14252354
-9.94207	-1.36087		AGTAACCCAGCTCGGT-1_SRR14252354
1.24521	-5.57143		AGTAACCGTAATTAGG-1_SRR14252354
3.343	-9.42889		AGTAACCGTCTGTGAT-1_SRR14252354
5.50506	-1.15413		AGTAACCGTGTAAACA-1_SRR14252354
-4.33769	-9.86		AGTAACCGTTCGGTCG-1_SRR14252354
-11.9852	-1.91262		AGTAACCTCACCTGGG-1_SRR14252354
-2.84729	-4.11885		AGTAACCTCCTTCTTC-1_SRR14252354
-10.7999	-1.58777		AGTAACCTCGTGCATA-1_SRR14252354
9.37065	8.06308		AGTACCAAGACGCATG-1_SRR14252354
-2.50325	2.15075		AGTACCAAGCGAGTCA-1_SRR14252354
4.71141	-7.29768		AGTACCACAAGCGAAC-1_SRR14252354
1.73475	-4.96336		AGTACCACAGAATGTA-1_SRR14252354
-2.48759	2.56637		AGTACCAGTTCGGTAT-1_SRR14252354
-12.5047	-1.92963		AGTACCATCCCTTGTG-1_SRR14252354
-12.7517	-2.07864		AGTACCATCGTAATGC-1_SRR14252354
-8.29813	6.14219		AGTACTGAGTCGTTAC-1_SRR14252354
2.00195	-5.43527		AGTACTGCAATGAAAC-1_SRR14252354
-1.68748	5.53524		AGTACTGCACGTGAGA-1_SRR14252354
-0.297762	-4.55891		AGTACTGCATAAGATG-1_SRR14252354
-1.04452	-7.31461		AGTACTGCATGACGGA-1_SRR14252354
1.84274	-6.01923		AGTACTGGTAGGTTTC-1_SRR14252354
2.97645	-0.548978		AGTACTGGTGGCCTCA-1_SRR14252354
1.93391	-5.26417		AGTACTGGTGGGAGAG-1_SRR14252354
1.36976	-0.455034		AGTACTGTCCATAGAC-1_SRR14252354
12.0781	0.300692		AGTACTGTCGCAATTG-1_SRR14252354
-10.5559	-3.64174		AGTACTGTCGCTCCTA-1_SRR14252354
-11.6224	-1.87867		AGTACTGTCTCAACCC-1_SRR14252354
-10.2761	-0.622296		AGTAGCTAGCTCGACC-1_SRR14252354
5.82797	-7.0196		AGTAGCTCAAGTGGGT-1_SRR14252354
-2.48119	0.931713		AGTAGCTGTAACCCTA-1_SRR14252354
0.383532	-5.92964		AGTAGCTGTACGTTCA-1_SRR14252354
-10.7642	-0.870277		AGTAGCTGTGGACAGT-1_SRR14252354
-1.48184	1.0213		AGTAGCTTCCATTGCC-1_SRR14252354
-1.42462	3.67764		AGTAGCTTCGCCGTGA-1_SRR14252354
4.80101	7.15954		AGTAGTCAGACGAGCT-1_SRR14252354
3.2203	7.84487		AGTAGTCAGGAGATAG-1_SRR14252354
-10.3165	-1.52273		AGTAGTCAGGATTCCT-1_SRR14252354
-0.908213	-5.91653		AGTAGTCAGGTAATCA-1_SRR14252354
3.15594	-4.34835		AGTAGTCCACATATGC-1_SRR14252354
-0.939493	-5.84216		AGTAGTCTCGCCAGAC-1_SRR14252354
-0.217826	1.19866		AGTCAACAGGATGTTA-1_SRR14252354
-2.83502	14.8174		AGTCAACAGTACCGGA-1_SRR14252354
-8.3013	6.13546		AGTCAACCAGACCAAG-1_SRR14252354
1.43624	-6.14049		AGTCAACGTTGTATGC-1_SRR14252354
-1.76237	14.0181		AGTCAACTCCTTGAAG-1_SRR14252354
4.21912	7.53433		AGTCACACAGTCTGGC-1_SRR14252354
1.31785	-1.09408		AGTCACACATAATCCG-1_SRR14252354
-12.753	-1.60252		AGTCACACATCATGAC-1_SRR14252354
0.673938	-5.28131		AGTCACACATGCGTGC-1_SRR14252354
2.96616	-5.2857		AGTCACAGTTGACTAC-1_SRR14252354
2.05196	-1.48527		AGTCACATCAGGAAAT-1_SRR14252354
-1.96825	8.83105		AGTCACATCGGCACTG-1_SRR14252354
1.48294	-5.97088		AGTCACATCGGTAGAG-1_SRR14252354
7.86694	0.304287		AGTCATGAGCATATGA-1_SRR14252354
3.72888	7.48387		AGTCATGCATCATTTC-1_SRR14252354
2.17685	-6.22369		AGTCATGGTTACCCAA-1_SRR14252354
-0.943535	-1.61665		AGTCATGGTTCGGTTA-1_SRR14252354
1.8368	-4.58759		AGTCATGTCAGTGATC-1_SRR14252354
-11.0632	-1.64794		AGTCATGTCGACCACG-1_SRR14252354
-2.58576	-8.08523		AGTCATGTCGGCCAAC-1_SRR14252354
2.30642	-2.11625		AGTCATGTCTACCCAC-1_SRR14252354
-0.7174	4.33751		AGTCTCCAGCTTTCCC-1_SRR14252354
-10.3249	-1.41856		AGTCTCCAGGGCAGTT-1_SRR14252354
1.00879	-1.09343		AGTCTCCCACATGACT-1_SRR14252354
-0.678945	-9.15404		AGTCTCCCACATTCGA-1_SRR14252354
-1.95188	8.81209		AGTCTCCGTGCCCACA-1_SRR14252354
1.93399	-5.78693		AGTCTCCGTTATCCAG-1_SRR14252354
-1.02099	-1.80072		AGTCTCCTCGACTCCT-1_SRR14252354
2.22053	2.52185		AGTCTCCTCGTTGCCT-1_SRR14252354
3.62579	7.35768		AGTGACTAGAAGGGAT-1_SRR14252354
-12.4153	-1.24581		AGTGACTAGCTTACGT-1_SRR14252354
4.64138	-7.38966		AGTGACTAGGCGATAC-1_SRR14252354
1.18635	3.59616		AGTGACTCAGGCGTTC-1_SRR14252354
4.89265	-1.16845		AGTGACTCAGTGGTGA-1_SRR14252354
3.65936	-4.69409		AGTGACTGTAATTAGG-1_SRR14252354
1.80173	-5.81714		AGTGACTGTAGTTCCA-1_SRR14252354
2.18616	-5.69865		AGTGACTGTTGCCTAA-1_SRR14252354
-1.62347	-6.14675		AGTGATCAGCCAAGCA-1_SRR14252354
-2.01407	14.2413		AGTGATCAGTACAGAT-1_SRR14252354
-0.948239	-7.33728		AGTGATCCAAGTATCC-1_SRR14252354
3.16335	-4.53631		AGTGATCCACAAACGG-1_SRR14252354
9.61643	8.0156		AGTGATCCACGCGCTA-1_SRR14252354
9.54942	7.06737		AGTGATCCACTAGGCC-1_SRR14252354
-3.69593	-9.7733		AGTGATCCAGCTATAC-1_SRR14252354
3.13686	7.72903		AGTGATCCATAGAATG-1_SRR14252354
3.68964	7.55744		AGTGATCCATGACTGT-1_SRR14252354
-2.41879	2.09899		AGTGATCGTATGTGTC-1_SRR14252354
-0.364895	-4.30125		AGTGATCTCATTCGGA-1_SRR14252354
5.07892	0.958536		AGTGCCGGTCCAAGAG-1_SRR14252354
3.2933	8.45714		AGTGCCGTCAATCTTC-1_SRR14252354
3.8065	-9.2653		AGTGCCGTCGAGCACC-1_SRR14252354
-1.27626	-4.60638		AGTGCCGTCTCCATAT-1_SRR14252354
4.87326	-0.132711		AGTGTTGAGTCACACT-1_SRR14252354
3.39721	-0.0158408		AGTGTTGAGTGTAGTA-1_SRR14252354
3.52751	-9.15659		AGTGTTGAGTTCTCTT-1_SRR14252354
-2.20091	-0.271169		AGTGTTGCAGCTTCCT-1_SRR14252354
-3.50825	3.40451		AGTGTTGCATCGAGCC-1_SRR14252354
-2.05461	-6.94886		AGTGTTGGTACCTAGT-1_SRR14252354
-1.54365	5.39886		AGTGTTGGTGATACAA-1_SRR14252354
1.77887	-5.1491		AGTGTTGGTGTAGCAG-1_SRR14252354
3.87682	-4.74315		AGTTAGCCAGCCTATA-1_SRR14252354
-0.900754	4.00588		AGTTAGCCAGCTCCTT-1_SRR14252354
3.72349	-4.84207		AGTTAGCCATGTTACG-1_SRR14252354
3.49797	8.74897		AGTTAGCCATTGAAGA-1_SRR14252354
-2.4386	-3.56128		AGTTAGCGTAGCTGAG-1_SRR14252354
-3.28905	-9.92295		AGTTAGCGTCTCGCGA-1_SRR14252354
-0.884777	-3.32559		AGTTAGCTCAAGTTGC-1_SRR14252354
0.141801	-4.65008		AGTTCCCAGGCTCACC-1_SRR14252354
-3.18304	2.6858		AGTTCCCCAACACTAC-1_SRR14252354
2.71728	-5.46123		AGTTCCCCAATGGCAG-1_SRR14252354
4.52822	0.721858		AGTTCCCTCACGGGCT-1_SRR14252354
8.43071	7.00205		AGTTCCCTCCGCCTAT-1_SRR14252354
-0.693578	3.54458		AGTTCCCTCGAACCTA-1_SRR14252354
-12.8905	-1.51501		AGTTCCCTCTTTACAC-1_SRR14252354
-2.35685	-3.5555		AGTTCGAAGCAAGCCA-1_SRR14252354
-8.64651	6.16601		AGTTCGACATCATCTT-1_SRR14252354
5.70824	-5.04182		AGTTCGACATTCGGGC-1_SRR14252354
0.279147	-5.811		AGTTCGAGTCCGGTGT-1_SRR14252354
3.35006	0.161981		AGTTCGAGTTATGTCG-1_SRR14252354
-2.50433	1.90066		AGTTCGATCAAGGAGC-1_SRR14252354
-5.2414	-10.3093		AGTTCGATCAATCCAG-1_SRR14252354
3.5263	-4.92669		AGTTCGATCGGAGCAA-1_SRR14252354
-1.59688	-5.34023		AGTTCGATCTTAAGGC-1_SRR14252354
-3.59955	2.48441		ATACCGACAAATGCGG-1_SRR14252354
4.2861	-0.643172		ATACCGACATTGAAAG-1_SRR14252354
3.21735	-4.92486		ATACCGAGTCGCATCG-1_SRR14252354
-1.23067	-4.27702		ATACCGAGTTGGCCGT-1_SRR14252354
-0.356077	-0.786866		ATACCGATCCTTATGT-1_SRR14252354
7.73061	-5.87097		ATACCGATCGGTCACG-1_SRR14252354
3.57217	-4.97597		ATACCTTAGTGGAAGA-1_SRR14252354
1.70695	-5.43232		ATACCTTCAACACAGG-1_SRR14252354
-0.0465063	1.56487		ATACCTTCAGATTCGT-1_SRR14252354
3.96422	-0.606707		ATACCTTCATGCTGCG-1_SRR14252354
9.9759	-3.23504		ATACCTTGTAAGAACT-1_SRR14252354
2.03005	-3.95281		ATACCTTGTATGTCTG-1_SRR14252354
4.63304	-5.41868		ATACCTTGTCACTTAG-1_SRR14252354
-3.02055	-4.4981		ATACCTTGTGGTATGG-1_SRR14252354
1.36403	-4.24398		ATACCTTGTTACGGAG-1_SRR14252354
0.520824	-6.01443		ATACCTTTCCTGCTAC-1_SRR14252354
-2.08265	8.60389		ATACTTCAGATGGTAT-1_SRR14252354
3.06182	1.09092		ATACTTCTCGGTAACT-1_SRR14252354
6.26836	-13.988		ATACTTCTCTACCCAC-1_SRR14252354
1.45579	3.47821		ATACTTCTCTACTGCC-1_SRR14252354
-1.05946	-3.04869		ATAGACCAGCTTAAGA-1_SRR14252354
-1.18345	-4.19396		ATAGACCCAATTAGGA-1_SRR14252354
-3.39941	3.04585		ATAGACCCAGAGTGTG-1_SRR14252354
-10.2414	-2.95796		ATAGACCGTACGTAGG-1_SRR14252354
-0.806204	-5.31009		ATAGACCGTTAAACAG-1_SRR14252354
-1.95116	8.76617		ATAGACCGTTCGGTAT-1_SRR14252354
3.69845	0.444663		ATAGACCTCCAGCAAT-1_SRR14252354
2.67802	-0.964543		ATAGACCTCGAACGGA-1_SRR14252354
0.474571	-1.56246		ATAGACCTCTACGGGC-1_SRR14252354
2.54321	2.70286		ATAGACCTCTCCCAAC-1_SRR14252354
3.14069	2.6832		ATAGACCTCTCCCATG-1_SRR14252354
4.12102	7.84259		ATAGACCTCTTTGGAG-1_SRR14252354
-1.46746	14.4866		ATAGAGACAATTCACG-1_SRR14252354
-0.371541	-0.709587		ATAGAGAGTAGACAGC-1_SRR14252354
-2.31403	0.623942		ATAGAGAGTGAACTAA-1_SRR14252354
-2.3199	2.76558		ATAGAGATCGTGGCGT-1_SRR14252354
2.96836	7.81975		ATAGAGATCTTACCGC-1_SRR14252354
9.20635	7.57043		ATAGGCTCAGATTAAG-1_SRR14252354
-1.24705	-5.17351		ATAGGCTCAGCACACC-1_SRR14252354
-4.63531	-5.01844		ATAGGCTGTCTGCATA-1_SRR14252354
3.8173	-4.23273		ATAGGCTGTGCCCTTT-1_SRR14252354
-10.3159	-0.875847		ATAGGCTTCAGTCTTT-1_SRR14252354
-4.02488	2.43494		ATAGGCTTCCAGCACG-1_SRR14252354
-0.855786	-8.16887		ATAGGCTTCGGCAGTC-1_SRR14252354
1.50567	1.21584		ATATCCTCAACCTAAC-1_SRR14252354
-1.63475	14.7763		ATATCCTCAATAACGA-1_SRR14252354
1.35907	3.57665		ATATCCTCAATTGTGC-1_SRR14252354
-10.4166	-2.19439		ATATCCTCATCATCCC-1_SRR14252354
4.04532	-5.02108		ATATCCTCATGCCGGT-1_SRR14252354
9.8592	8.64637		ATATCCTCATTGACAC-1_SRR14252354
-10.5229	-0.22525		ATATCCTCATTGTACG-1_SRR14252354
-1.21751	3.64482		ATATCCTGTAACCCTA-1_SRR14252354
-3.21943	1.3278		ATATCCTTCGTCCTTG-1_SRR14252354
3.28322	-8.53915		ATCACAGAGGATTTGA-1_SRR14252354
-1.69918	14.1878		ATCACAGAGTATAGAC-1_SRR14252354
-10.3579	-0.484606		ATCACAGCAACTAGAA-1_SRR14252354
3.07484	-1.39358		ATCACAGCAACTCCAA-1_SRR14252354
-2.43211	3.43887		ATCACAGCACAACATC-1_SRR14252354
5.14053	-6.30666		ATCACAGCACTATCGA-1_SRR14252354
-1.0298	-4.517		ATCACAGGTCTGTGCG-1_SRR14252354
2.08286	-3.89407		ATCACAGGTGATGTAA-1_SRR14252354
-12.5957	-2.37145		ATCACAGGTGCAGGAT-1_SRR14252354
-0.540469	-9.31628		ATCACGACAAGGTACG-1_SRR14252354
-0.957681	-1.76699		ATCACGACAGCGTGAA-1_SRR14252354
-0.587516	-2.61374		ATCACGAGTGTTGAGG-1_SRR14252354
-1.24174	3.51991		ATCACGAGTTAGAGTA-1_SRR14252354
4.52655	-5.61011		ATCACGAGTTTACCTT-1_SRR14252354
-2.04049	14.5249		ATCACGATCACGGACC-1_SRR14252354
-12.3676	-1.05048		ATCACGATCCATACTT-1_SRR14252354
2.34528	-4.85239		ATCACGATCTATTTCG-1_SRR14252354
-0.972888	-5.12203		ATCACTTAGCAGAAAG-1_SRR14252354
4.89199	-7.07068		ATCACTTCAGCATCTA-1_SRR14252354
-2.63094	14.8479		ATCACTTGTACCCGAC-1_SRR14252354
0.678466	-1.38455		ATCACTTGTGTTTACG-1_SRR14252354
-11.9666	-1.07143		ATCACTTTCATCTATC-1_SRR14252354
-0.882867	-5.79884		ATCAGGTAGAAAGTCT-1_SRR14252354
1.93699	-5.47738		ATCAGGTAGACTAAGT-1_SRR14252354
-12.0073	-1.65774		ATCAGGTAGGCTGGAT-1_SRR14252354
-0.873306	-12.8701		ATCAGGTAGGGTCAAC-1_SRR14252354
3.71582	0.261621		ATCAGGTCAAGAGTAT-1_SRR14252354
-0.760275	-8.72935		ATCAGGTCAGCAATTC-1_SRR14252354
-1.3148	-4.84622		ATCAGGTCATAGAATG-1_SRR14252354
3.90268	8.11794		ATCAGGTGTTCGGACC-1_SRR14252354
3.90085	-0.517964		ATCAGGTTCAATGTCG-1_SRR14252354
-2.7112	2.04881		ATCAGGTTCTACTATC-1_SRR14252354
3.90918	-2.14784		ATCAGGTTCTATCGCC-1_SRR14252354
9.36403	7.14613		ATCATTCCAAGCCATT-1_SRR14252354
-5.12305	12.1191		ATCATTCCATAGAGGC-1_SRR14252354
2.68964	-4.90468		ATCATTCGTGAGTTGG-1_SRR14252354
4.02889	-4.21001		ATCATTCTCACAGTGT-1_SRR14252354
3.99747	-8.12327		ATCATTCTCGAATGCT-1_SRR14252354
-10.3794	-1.72263		ATCATTCTCTCTGCCA-1_SRR14252354
3.42582	-4.9423		ATCCACCAGGCCCGTT-1_SRR14252354
-1.75657	1.21094		ATCCACCCACCCTAGG-1_SRR14252354
1.83463	0.95588		ATCCACCCATCCTCAC-1_SRR14252354
-3.18124	2.2929		ATCCACCGTATCGTAC-1_SRR14252354
-4.45344	-4.57601		ATCCACCTCAGACTGT-1_SRR14252354
-0.453603	-9.26389		ATCCACCTCCATAGAC-1_SRR14252354
0.905901	-5.82671		ATCCACCTCTGCTAGA-1_SRR14252354
-11.2532	-0.880441		ATCCATTAGACTCTAC-1_SRR14252354
6.73389	-8.4845		ATCCATTAGACTTCCA-1_SRR14252354
5.26313	-1.29695		ATCCATTAGCGACAGT-1_SRR14252354
9.09113	6.54704		ATCCATTCAGCAGAAC-1_SRR14252354
-3.08881	1.50488		ATCCATTCAGTGTATC-1_SRR14252354
-1.07579	-4.60651		ATCCATTGTAGTTCCA-1_SRR14252354
2.31098	-3.2741		ATCCATTGTGTCCGGT-1_SRR14252354
-2.14853	14.8871		ATCCATTGTGTTCGTA-1_SRR14252354
3.99424	7.05528		ATCCATTGTTACGTAC-1_SRR14252354
-0.539953	-9.45327		ATCCCTGAGCCTGACC-1_SRR14252354
4.76519	7.19087		ATCCCTGAGCTAATGA-1_SRR14252354
0.753261	-1.13507		ATCCCTGAGGCCTAAG-1_SRR14252354
2.71499	-0.78403		ATCCCTGCACGACGCT-1_SRR14252354
2.40754	-6.81923		ATCCCTGCATGGCCAC-1_SRR14252354
9.29049	7.2332		ATCCCTGGTACCTTCC-1_SRR14252354
-2.61688	-9.79657		ATCCCTGGTACTAAGA-1_SRR14252354
4.16171	-0.387622		ATCCCTGGTCACGCTG-1_SRR14252354
-1.12481	-7.28979		ATCCCTGTCAATCCGA-1_SRR14252354
3.27803	-5.74741		ATCCCTGTCGAAATCC-1_SRR14252354
9.18343	7.24877		ATCCCTGTCGCACGAC-1_SRR14252354
-10.2089	-2.17745		ATCCCTGTCTACAGGT-1_SRR14252354
0.0276342	-7.32052		ATCCGTCAGCTCCATA-1_SRR14252354
0.800965	-1.35302		ATCCGTCCAGAGGGTT-1_SRR14252354
-1.36465	-5.45921		ATCCGTCCATGAGATA-1_SRR14252354
-11.5547	-1.96779		ATCCGTCTCACTCCGT-1_SRR14252354
-12.7461	-2.5356		ATCCGTCTCAGGACAG-1_SRR14252354
1.59992	-6.10252		ATCCGTCTCGTCGACG-1_SRR14252354
5.67732	-7.25663		ATCCGTCTCTAAGGAA-1_SRR14252354
3.27388	0.618547		ATCCTATAGAGTGAAG-1_SRR14252354
-2.22884	14.0757		ATCCTATAGGCCTGCT-1_SRR14252354
-2.12578	0.775564		ATCCTATTCGCCGTGA-1_SRR14252354
0.866502	-3.25347		ATCCTATTCTGGGCGT-1_SRR14252354
-3.12647	2.39977		ATCGATGAGCACCGAA-1_SRR14252354
1.2558	-6.4198		ATCGATGAGGAGATAG-1_SRR14252354
2.2828	-4.73761		ATCGATGCATACTTTC-1_SRR14252354
-3.43067	-8.70031		ATCGATGGTCGCCTAG-1_SRR14252354
-10.8384	-0.714519		ATCGATGGTCTTTCAT-1_SRR14252354
3.6149	-4.84321		ATCGATGGTGAGAGGG-1_SRR14252354
-0.71196	-4.43846		ATCGATGGTGCAACGA-1_SRR14252354
-11.4298	-0.851377		ATCGATGTCACGGACC-1_SRR14252354
-1.05227	3.52009		ATCGCCTAGAAAGCGA-1_SRR14252354
-1.97882	-6.68185		ATCGCCTAGACGCCAA-1_SRR14252354
3.48827	7.44024		ATCGCCTAGCACTAGG-1_SRR14252354
-0.952288	-6.0545		ATCGCCTAGCACTCAT-1_SRR14252354
6.64666	-8.6728		ATCGCCTAGCGGGTTA-1_SRR14252354
-5.51533	-1.00441		ATCGCCTCAACTGCCG-1_SRR14252354
1.33012	3.80448		ATCGCCTCACGGATCC-1_SRR14252354
0.0173148	-5.6683		ATCGCCTCAGAGGGTT-1_SRR14252354
1.73463	-5.67512		ATCGCCTCAGCCTACG-1_SRR14252354
-0.578903	-9.11915		ATCGCCTCAGCTACTA-1_SRR14252354
3.77246	-0.425195		ATCGCCTCATCCGTGG-1_SRR14252354
-3.6038	-8.85354		ATCGCCTGTATGTCCA-1_SRR14252354
3.32922	0.514625		ATCGCCTGTCTGCAAT-1_SRR14252354
-11.8646	-2.47179		ATCGCCTGTGCTCTCT-1_SRR14252354
-11.7621	-1.91006		ATCGCCTGTTACCCAA-1_SRR14252354
-0.882426	3.60531		ATCGCCTTCAGACCTA-1_SRR14252354
-11.1091	-2.31652		ATCGCCTTCGATGCTA-1_SRR14252354
-3.96103	3.61067		ATCGCCTTCTATGTGG-1_SRR14252354
3.15325	8.48242		ATCGGATAGTCAGCGA-1_SRR14252354
1.03307	0.0147183		ATCGGATCAGAGTAAT-1_SRR14252354
-12.4231	-1.64377		ATCGGATCAGAGTGTG-1_SRR14252354
-3.87265	-6.13029		ATCGGATCAGGAATCG-1_SRR14252354
-4.49678	-4.7702		ATCGGATCATGAATAG-1_SRR14252354
-1.89946	14.0193		ATCGGATCATTCAGGT-1_SRR14252354
1.4051	-6.5272		ATCGGATGTAAGGCCA-1_SRR14252354
3.41321	7.69745		ATCGGATGTCGAATGG-1_SRR14252354
-2.14021	8.58073		ATCGGATGTGGAACCA-1_SRR14252354
4.27633	-2.1966		ATCGGATTCTCATGCC-1_SRR14252354
-10.3958	-0.866333		ATCGGCGAGACCGTTT-1_SRR14252354
9.36462	7.15502		ATCGGCGAGCTGTGCC-1_SRR14252354
-4.10678	2.92119		ATCGGCGAGGTGCCAA-1_SRR14252354
-2.15111	8.78231		ATCGGCGCAGCTAACT-1_SRR14252354
-8.35517	6.04924		ATCGGCGGTCACTCTC-1_SRR14252354
6.15074	8.13176		ATCGGCGGTCATCCCT-1_SRR14252354
2.43083	-5.02261		ATCGGCGTCCGGCTTT-1_SRR14252354
-10.3025	-3.09878		ATCGGCGTCGCCAATA-1_SRR14252354
0.771858	-1.51601		ATCGGCGTCGGAGTAG-1_SRR14252354
3.61647	0.988934		ATCGTAGAGATGCTTC-1_SRR14252354
-2.83349	-4.66395		ATCGTAGAGGACACTG-1_SRR14252354
-1.50075	-5.58094		ATCGTAGCAATGTCAC-1_SRR14252354
-10.9766	-2.203		ATCGTAGCACTATCGA-1_SRR14252354
3.72352	-9.4263		ATCGTAGCAGCTATAC-1_SRR14252354
-10.7159	0.249662		ATCGTAGCATAGATCC-1_SRR14252354
-3.69946	-6.29893		ATCGTAGTCCTGGGAC-1_SRR14252354
-2.83571	1.1531		ATCGTCCAGATGCAGC-1_SRR14252354
1.08633	-1.26988		ATCGTCCAGTACAGCG-1_SRR14252354
3.72524	0.318009		ATCGTCCCAAACGGCA-1_SRR14252354
4.37976	0.892322		ATCGTCCCAATCCTAG-1_SRR14252354
-2.42478	-2.54181		ATCGTCCCAGCACGAA-1_SRR14252354
-1.14072	4.31078		ATCGTCCGTGTCTTAG-1_SRR14252354
3.06977	-5.55105		ATCGTCCGTTAGTTCG-1_SRR14252354
-1.13193	-5.56334		ATCGTCCTCAGATGCT-1_SRR14252354
4.00109	-7.77272		ATCGTCCTCCGACATA-1_SRR14252354
-0.845921	-3.83023		ATCGTCCTCGAATCCA-1_SRR14252354
1.33933	-4.58491		ATCGTCCTCGCTGACG-1_SRR14252354
-0.955699	-4.83575		ATCGTCCTCTAGGCAT-1_SRR14252354
-0.914201	7.98844		ATCGTGAAGAGGTCGT-1_SRR14252354
-2.57335	-4.21485		ATCGTGAAGTCCTACA-1_SRR14252354
6.00585	-5.4953		ATCGTGAAGTGGGAAA-1_SRR14252354
-1.64948	1.69421		ATCGTGACAATAGTAG-1_SRR14252354
-8.16418	6.05724		ATCGTGACAGACAATA-1_SRR14252354
4.76062	0.888692		ATCGTGAGTCTCACGG-1_SRR14252354
-4.08632	3.57582		ATCGTGAGTTATAGAG-1_SRR14252354
-3.72854	3.71375		ATCGTGAGTTCCAAAC-1_SRR14252354
-0.777611	-9.05765		ATCGTGATCCCGGTAG-1_SRR14252354
3.95614	-0.258516		ATCGTGATCTGTCCGT-1_SRR14252354
9.35329	6.52959		ATCTCTAAGTAAGACT-1_SRR14252354
-3.71659	-5.8909		ATCTCTAAGTATAACG-1_SRR14252354
1.63033	2.24368		ATCTCTACAAGGCCTC-1_SRR14252354
-1.29103	-5.61263		ATCTCTACACAGTATC-1_SRR14252354
-1.15386	3.46846		ATCTCTAGTAAGGAGA-1_SRR14252354
-3.87567	-6.43287		ATCTCTAGTCTACTGA-1_SRR14252354
-3.77318	2.73101		ATCTCTAGTTATTCCT-1_SRR14252354
-10.3924	-1.89111		ATCTCTAGTTCCGCAG-1_SRR14252354
-0.95531	4.52472		ATCTCTATCAGAGTGG-1_SRR14252354
-0.905943	4.49924		ATCTCTATCCGTTGAA-1_SRR14252354
4.86361	0.14997		ATCTTCAAGACCATTC-1_SRR14252354
3.96223	6.7415		ATCTTCAAGATCCCAT-1_SRR14252354
8.78042	6.62192		ATCTTCAAGCGAAACC-1_SRR14252354
-0.551069	-9.09018		ATCTTCACACTGCGTG-1_SRR14252354
0.749853	-0.136029		ATCTTCACAGTCAACT-1_SRR14252354
9.58726	6.93633		ATCTTCACATACGCAT-1_SRR14252354
-11.5564	-1.39521		ATCTTCAGTCAAGGCA-1_SRR14252354
-10.1376	-1.05113		ATCTTCAGTCCTACAA-1_SRR14252354
-11.6622	-0.790718		ATCTTCAGTTTCTATC-1_SRR14252354
-1.56552	-7.432		ATGAAAGAGCCGATTT-1_SRR14252354
-2.8157	3.74301		ATGAAAGCAAGTTCCA-1_SRR14252354
0.856859	0.92444		ATGAAAGCAATAGTAG-1_SRR14252354
1.00684	-3.32625		ATGAAAGCAGAGTAAT-1_SRR14252354
2.1955	-5.67475		ATGAAAGCAGGTACGA-1_SRR14252354
5.32676	-6.48416		ATGAAAGCAGTATACC-1_SRR14252354
-1.18769	-6.0477		ATGAAAGGTAGCGTCC-1_SRR14252354
3.03703	-4.31819		ATGAAAGGTCAACATC-1_SRR14252354
-2.57695	4.41158		ATGAAAGGTGCGGATA-1_SRR14252354
3.08479	-4.31917		ATGAAAGTCAGGTAAA-1_SRR14252354
1.86676	-3.02057		ATGAAAGTCATTACCT-1_SRR14252354
4.13647	7.55136		ATGAAAGTCCGCCTAT-1_SRR14252354
5.69361	-1.24945		ATGAAAGTCGATGGAG-1_SRR14252354
-1.15748	3.21028		ATGAAAGTCGCCAGTG-1_SRR14252354
0.928704	-5.77632		ATGAAAGTCGGAGTAG-1_SRR14252354
-4.74178	-10.1933		ATGAAAGTCTCAGAAC-1_SRR14252354
4.54377	-5.37545		ATGAAAGTCTGTGCAA-1_SRR14252354
1.75059	-5.6725		ATGACCAAGCTGACTT-1_SRR14252354
-1.86525	8.71049		ATGACCAAGTCTTGGT-1_SRR14252354
-10.6391	-1.98109		ATGACCACAACACAGG-1_SRR14252354
-8.48101	6.02739		ATGACCACAACTTCTT-1_SRR14252354
-3.55773	3.21259		ATGACCACACTGCACG-1_SRR14252354
-0.773074	4.38564		ATGACCACAGCCTTCT-1_SRR14252354
-0.423675	-7.0258		ATGACCAGTACTGCCG-1_SRR14252354
4.39902	9.46958		ATGACCAGTGCCCACA-1_SRR14252354
-1.21301	5.25805		ATGACCAGTTCAAAGA-1_SRR14252354
3.82512	0.790831		ATGACCATCCCTCTAG-1_SRR14252354
-4.42047	8.26982		ATGACCATCGAAACAA-1_SRR14252354
4.70737	-1.25517		ATGACCATCTTTCCAA-1_SRR14252354
-8.55451	6.23209		ATGAGGGAGATAGCAT-1_SRR14252354
-1.02483	-4.78093		ATGAGGGAGCACCAGA-1_SRR14252354
3.92691	-7.94118		ATGAGGGAGTGCCAGA-1_SRR14252354
-2.75014	-0.235352		ATGAGGGCAATCGCGC-1_SRR14252354
2.37345	2.91357		ATGAGGGGTACCGTCG-1_SRR14252354
-8.76299	6.26809		ATGAGGGGTAGATCGG-1_SRR14252354
-1.18969	-4.11054		ATGAGGGGTGATACCT-1_SRR14252354
2.59833	-6.15671		ATGAGGGGTTCCGGTG-1_SRR14252354
-2.37381	-2.69799		ATGAGTCAGGACGGAG-1_SRR14252354
-0.683353	-3.76502		ATGAGTCAGGGAGATA-1_SRR14252354
-0.259002	0.883167		ATGAGTCAGTCTGCGC-1_SRR14252354
-1.23693	0.225492		ATGAGTCCACAACATC-1_SRR14252354
-0.694007	-9.27934		ATGAGTCGTGCGCTCA-1_SRR14252354
2.2814	-5.21042		ATGAGTCGTGCTTATG-1_SRR14252354
-1.6591	5.54378		ATGAGTCTCATTCACT-1_SRR14252354
-1.99657	-9.43691		ATGAGTCTCGCTCTCA-1_SRR14252354
3.36873	-1.45508		ATGATCGAGATGCTTC-1_SRR14252354
0.471453	-6.07411		ATGATCGCAAGTGTCT-1_SRR14252354
3.49118	-1.57432		ATGATCGCAGTAGTTC-1_SRR14252354
0.928901	-5.7449		ATGATCGGTCACATTG-1_SRR14252354
-2.81444	1.95582		ATGATCGGTGAAGCTG-1_SRR14252354
2.17806	-6.73807		ATGATCGGTGGACCAA-1_SRR14252354
4.11918	-4.91612		ATGATCGTCATCGACA-1_SRR14252354
-0.242435	1.78639		ATGCATGAGGATATGT-1_SRR14252354
-0.602297	-7.24387		ATGCATGCAGAGTGAC-1_SRR14252354
3.84901	-4.39987		ATGCATGCAGCTGAGA-1_SRR14252354
-2.62789	15.0967		ATGCATGCAGTCTTCC-1_SRR14252354
-1.82399	-8.63009		ATGCATGCATTAAGCC-1_SRR14252354
-10.7943	-0.752796		ATGCATGGTAGCGTCC-1_SRR14252354
3.30303	8.22431		ATGCATGTCAGCCTCT-1_SRR14252354
3.82615	-5.28188		ATGCCTCAGCATCCCG-1_SRR14252354
-5.16126	-10.1746		ATGCCTCAGCTAGAGC-1_SRR14252354
5.23154	-4.97295		ATGCCTCAGTCGAGGT-1_SRR14252354
-2.39561	-9.60175		ATGCCTCCAGAGCCCT-1_SRR14252354
-2.96919	-4.53407		ATGCCTCCATACAGCT-1_SRR14252354
9.12827	7.68375		ATGCCTCCATATGGCT-1_SRR14252354
1.31373	-5.53269		ATGCCTCGTGCGAACA-1_SRR14252354
2.86424	-8.20695		ATGCCTCGTTACCCAA-1_SRR14252354
2.0673	-1.5051		ATGCGATAGTCTGCGC-1_SRR14252354
-11.2292	-2.12305		ATGCGATAGTGAGGTC-1_SRR14252354
9.50032	7.38432		ATGCGATAGTTGAAAC-1_SRR14252354
1.00146	-6.36078		ATGCGATCAAAGTATG-1_SRR14252354
0.0937721	-5.429		ATGCGATCACTCCCTA-1_SRR14252354
-10.1335	-2.43669		ATGCGATCATACCGTA-1_SRR14252354
-1.53255	-4.40691		ATGCGATGTAGATTGA-1_SRR14252354
9.24522	7.02061		ATGCGATGTATGGAGC-1_SRR14252354
-10.5935	-2.92254		ATGCGATGTTATGTCG-1_SRR14252354
1.52042	-6.40585		ATGCGATGTTGGGCCT-1_SRR14252354
-3.45203	-8.53311		ATGGAGGAGATGATTG-1_SRR14252354
4.72616	-5.63659		ATGGAGGAGCGACTTT-1_SRR14252354
-0.470249	-5.30713		ATGGAGGAGTAGCATA-1_SRR14252354
-2.17221	-2.32333		ATGGAGGAGTCCCTAA-1_SRR14252354
4.88238	7.5618		ATGGAGGCACGACCTG-1_SRR14252354
10.1278	8.96626		ATGGAGGCATAAGCAA-1_SRR14252354
2.02768	-5.61718		ATGGAGGGTGCAAGAC-1_SRR14252354
-3.00901	-4.62535		ATGGAGGGTTACCTGA-1_SRR14252354
-6.84929	10.5503		ATGGAGGTCACGGGAA-1_SRR14252354
2.36057	2.68049		ATGGATCCAATAGTAG-1_SRR14252354
6.71871	-7.4067		ATGGATCCATTCTCTA-1_SRR14252354
8.43672	6.83468		ATGGATCGTGCCGTTG-1_SRR14252354
-10.4181	-2.51797		ATGGATCGTGTGAATA-1_SRR14252354
-1.19435	-4.4754		ATGGATCGTTCTTAGG-1_SRR14252354
-12.0004	-1.05328		ATGGATCTCAGAGTTC-1_SRR14252354
0.661701	-0.966471		ATGGATCTCCAATGCA-1_SRR14252354
-3.21133	-5.86037		ATGGATCTCCACGGAC-1_SRR14252354
3.26158	7.75866		ATGGATCTCCGTTTCG-1_SRR14252354
0.534868	-4.45985		ATGGGAGAGACTGGGT-1_SRR14252354
-3.82456	-6.47704		ATGGGAGAGCATGCAG-1_SRR14252354
-5.33903	-10.2467		ATGGGAGAGCGTTCAT-1_SRR14252354
0.451389	-1.40716		ATGGGAGAGGGTGAGG-1_SRR14252354
3.98907	-0.963425		ATGGGAGAGGTAACTA-1_SRR14252354
-2.01911	2.75377		ATGGGAGCAGGATCTT-1_SRR14252354
3.6576	-2.41088		ATGGGAGGTCACTTAG-1_SRR14252354
-0.677616	-9.10883		ATGGGAGGTCGTCAGC-1_SRR14252354
-1.82229	-8.67032		ATGGGAGTCAACACGT-1_SRR14252354
-9.91449	-1.57478		ATGGGAGTCCCATAAG-1_SRR14252354
-11.4144	-1.89224		ATGGGTTAGGTACAAT-1_SRR14252354
8.90695	6.93623		ATGGGTTAGTAGAATC-1_SRR14252354
4.59234	-0.965878		ATGGGTTCAACAGAGC-1_SRR14252354
-8.36089	6.01886		ATGGGTTCAGCCCAGT-1_SRR14252354
-11.2429	-0.816045		ATGGGTTCAGGACAGT-1_SRR14252354
-2.10668	-9.47166		ATGGGTTGTCCTCCTA-1_SRR14252354
-5.22142	-10.2395		ATGGGTTGTTCAGTAC-1_SRR14252354
0.707165	-1.39637		ATGGGTTGTTGTCAGT-1_SRR14252354
-8.40647	5.80083		ATGGGTTGTTTCCAAG-1_SRR14252354
-2.45537	2.44575		ATGGGTTTCACAGAGG-1_SRR14252354
2.76214	-6.61701		ATGGGTTTCTTGATTC-1_SRR14252354
8.03665	6.96791		ATGGTTGAGCATGTTC-1_SRR14252354
-0.0427086	-2.82907		ATGGTTGCACCTCTGT-1_SRR14252354
-1.54606	14.1204		ATGGTTGGTCCAGAAG-1_SRR14252354
-8.51441	6.08885		ATGGTTGGTCGCTGCA-1_SRR14252354
4.12493	7.92034		ATGGTTGGTGCCTTTC-1_SRR14252354
1.38868	-5.47428		ATGTCCCCAAATTAGG-1_SRR14252354
3.26321	7.48135		ATGTCCCCAACGATCT-1_SRR14252354
9.21398	8.15464		ATGTCCCCACAGTGTT-1_SRR14252354
-1.285	-4.68236		ATGTCCCCAGCACGAA-1_SRR14252354
-2.37406	14.4127		ATGTCCCGTAGACGGT-1_SRR14252354
-2.53269	-9.74431		ATGTCCCGTCAAGCCC-1_SRR14252354
9.0746	7.47336		ATGTCCCGTCCACTTC-1_SRR14252354
4.29279	7.51444		ATGTCCCGTGTGTGGA-1_SRR14252354
-2.88936	1.33052		ATGTCCCTCATCACAG-1_SRR14252354
-0.461728	-2.88942		ATGTCCCTCGACCACG-1_SRR14252354
4.60502	-5.70331		ATGTCCCTCTCGTCAC-1_SRR14252354
2.84672	0.0920943		ATGTCTTAGATAGCTA-1_SRR14252354
-2.00581	8.85087		ATGTCTTAGCGATGCA-1_SRR14252354
-10.1854	-1.51763		ATGTCTTCACACCGAC-1_SRR14252354
-0.936813	14.6436		ATGTCTTCACGAAAGC-1_SRR14252354
3.64418	8.1477		ATGTCTTGTGTCGCTG-1_SRR14252354
-3.8548	2.34424		ATGTCTTGTTGCTTGA-1_SRR14252354
-2.70428	3.92374		ATGTCTTTCCTAGCCT-1_SRR14252354
-0.746781	-6.00636		ATTACCTAGCTAGAAT-1_SRR14252354
3.09194	-6.9963		ATTACCTAGTAGGATT-1_SRR14252354
-1.85413	-4.90391		ATTACCTCAGCTAACT-1_SRR14252354
9.19541	8.03608		ATTACCTCATATGAAG-1_SRR14252354
-1.74589	-5.14698		ATTACCTCATCCTATT-1_SRR14252354
3.36479	-0.947913		ATTACCTGTAGTCTGT-1_SRR14252354
5.28094	-7.36962		ATTACCTGTCTCGGAC-1_SRR14252354
8.5133	6.62084		ATTACCTTCATCGCTC-1_SRR14252354
2.08552	-4.65458		ATTACCTTCCATTCGC-1_SRR14252354
-5.69378	-1.34532		ATTACCTTCGTAACTG-1_SRR14252354
-3.33997	2.71131		ATTACCTTCTAGCCTC-1_SRR14252354
3.48961	-5.18313		ATTACTCGTAAGCGGT-1_SRR14252354
-0.694336	-1.55793		ATTACTCGTGAACTAA-1_SRR14252354
3.59917	-1.76547		ATTACTCGTGACAACG-1_SRR14252354
3.13261	-5.06854		ATTACTCGTGCCAAGA-1_SRR14252354
-1.41937	-4.85473		ATTACTCGTGTTGCCG-1_SRR14252354
3.43464	8.13193		ATTACTCTCAACCTCC-1_SRR14252354
-0.33192	-5.13699		ATTACTCTCAAGCGTT-1_SRR14252354
-2.40423	-2.49292		ATTACTCTCGTCAAAC-1_SRR14252354
1.7877	-4.30101		ATTATCCAGTAACAGT-1_SRR14252354
2.68362	2.48964		ATTATCCAGTCTCCTC-1_SRR14252354
2.88295	-5.36766		ATTATCCAGTCTGGAG-1_SRR14252354
-3.27951	-9.90733		ATTATCCAGTTCCATG-1_SRR14252354
-0.818834	-3.9045		ATTATCCCATAGATCC-1_SRR14252354
3.26449	-4.4718		ATTATCCCATGCCATA-1_SRR14252354
-0.650126	-8.88863		ATTATCCGTCGAACGA-1_SRR14252354
-10.4508	-1.42473		ATTATCCGTGAGACGT-1_SRR14252354
3.33882	-9.24168		ATTATCCGTTGCATTG-1_SRR14252354
0.730117	0.0493137		ATTATCCTCAGACCGC-1_SRR14252354
3.9749	-4.43931		ATTATCCTCAGTCAGT-1_SRR14252354
-4.00781	-6.60935		ATTATCCTCGAGTGAG-1_SRR14252354
-1.26603	5.30261		ATTATCCTCTACCACC-1_SRR14252354
9.52897	7.52123		ATTATCCTCTGGGCGT-1_SRR14252354
-11.2616	-1.86843		ATTCACTAGGTGCCTC-1_SRR14252354
3.69364	-0.736199		ATTCACTAGTAGAGTT-1_SRR14252354
-2.23559	-5.08473		ATTCACTAGTGAGCCA-1_SRR14252354
4.89549	-0.90241		ATTCACTCAGGATGAC-1_SRR14252354
-1.54874	1.96964		ATTCACTCATCATCTT-1_SRR14252354
0.989615	-6.08695		ATTCACTGTATCGCGC-1_SRR14252354
3.68617	6.63463		ATTCACTGTTATCCAG-1_SRR14252354
4.45558	-5.68185		ATTCACTGTTGATCGT-1_SRR14252354
-1.01534	8.22846		ATTCACTTCATGCCAA-1_SRR14252354
-3.82119	2.87183		ATTCACTTCGACTCCT-1_SRR14252354
-11.1748	-0.920701		ATTCACTTCGCTACGG-1_SRR14252354
4.70102	6.90185		ATTCACTTCTGTTCAT-1_SRR14252354
5.4115	-1.27841		ATTCAGGAGACTCAAA-1_SRR14252354
-8.57891	6.12685		ATTCAGGAGTCCTACA-1_SRR14252354
-2.56197	14.5975		ATTCAGGCATCAGCGC-1_SRR14252354
-11.2191	-0.460226		ATTCAGGGTCACCTTC-1_SRR14252354
1.766	-5.73852		ATTCAGGGTCTTGTCC-1_SRR14252354
9.30273	7.14397		ATTCAGGGTGCCGAAA-1_SRR14252354
-10.9047	-0.782879		ATTCAGGTCAAACTGC-1_SRR14252354
2.2458	-2.15891		ATTCAGGTCCTCGCAT-1_SRR14252354
1.09888	-0.901001		ATTCATCAGGTCTACT-1_SRR14252354
-0.816823	-2.71862		ATTCATCAGTTACTCG-1_SRR14252354
1.93269	-5.75896		ATTCATCCACGGTAGA-1_SRR14252354
3.64535	-4.51203		ATTCATCCAGGCTCTG-1_SRR14252354
-1.04933	-5.81226		ATTCATCCATCATTTC-1_SRR14252354
4.50493	-0.299453		ATTCATCTCTAAGGAA-1_SRR14252354
3.56872	-5.48667		ATTCATCTCTAGTACG-1_SRR14252354
-3.05737	-4.53082		ATTCCATAGCCTGACC-1_SRR14252354
3.23858	8.80291		ATTCCATCAAAGGCTG-1_SRR14252354
-0.607224	-9.35814		ATTCCATCAATAAGGT-1_SRR14252354
3.25672	7.22972		ATTCCATCACTATCCC-1_SRR14252354
6.50014	-13.6875		ATTCCATGTGTTTACG-1_SRR14252354
3.28458	-5.66089		ATTCCATGTTCCATTT-1_SRR14252354
-10.3827	0.158229		ATTCCATTCAGAGCAG-1_SRR14252354
-10.447	-2.03066		ATTCCATTCCCAGGCA-1_SRR14252354
-0.0273587	-5.60967		ATTCCCGCAACGTTAC-1_SRR14252354
0.328724	-2.98876		ATTCCCGCATCGCTGG-1_SRR14252354
-1.64322	14.5261		ATTCCCGGTATCACGT-1_SRR14252354
3.49611	-5.11165		ATTCCCGGTGATTGGG-1_SRR14252354
9.76301	-3.22503		ATTCCCGTCCGATGCG-1_SRR14252354
2.50104	-6.19374		ATTCCCGTCGGTAAGG-1_SRR14252354
1.40481	3.80301		ATTCCTAAGTCCTACA-1_SRR14252354
1.08782	-1.12532		ATTCCTAAGTGCAGCA-1_SRR14252354
-4.11651	2.2516		ATTCCTAAGTGCCCGT-1_SRR14252354
3.94568	-1.05222		ATTCCTACACTGTCGG-1_SRR14252354
3.88051	-4.86873		ATTCCTACAGCTCGGT-1_SRR14252354
-10.3126	-2.1114		ATTCCTAGTCTCACAA-1_SRR14252354
5.61454	-1.10877		ATTCCTAGTGTGAGCA-1_SRR14252354
2.76502	8.30561		ATTCCTATCCGAAGGA-1_SRR14252354
[truncated: 382,926+ more rows]

## Sheet: b_heatmap_data
steps	class	density	group	n_genes	max_pearson	class_ordered	.group
-0.3	translation regulators	0.0819784	gene classes	89	0.473333	translation regulators	7
-0.293333	translation regulators	0.085041	gene classes	89	0.473333	translation regulators	7
-0.286667	translation regulators	0.0884865	gene classes	89	0.473333	translation regulators	7
-0.28	translation regulators	0.0922997	gene classes	89	0.473333	translation regulators	7
-0.273333	translation regulators	0.0965012	gene classes	89	0.473333	translation regulators	7
-0.266667	translation regulators	0.101128	gene classes	89	0.473333	translation regulators	7
-0.26	translation regulators	0.106236	gene classes	89	0.473333	translation regulators	7
-0.253333	translation regulators	0.111791	gene classes	89	0.473333	translation regulators	7
-0.246667	translation regulators	0.117808	gene classes	89	0.473333	translation regulators	7
-0.24	translation regulators	0.124313	gene classes	89	0.473333	translation regulators	7
-0.233333	translation regulators	0.131368	gene classes	89	0.473333	translation regulators	7
-0.226667	translation regulators	0.138917	gene classes	89	0.473333	translation regulators	7
-0.22	translation regulators	0.14696	gene classes	89	0.473333	translation regulators	7
-0.213333	translation regulators	0.155507	gene classes	89	0.473333	translation regulators	7
-0.206667	translation regulators	0.164615	gene classes	89	0.473333	translation regulators	7
-0.2	translation regulators	0.174202	gene classes	89	0.473333	translation regulators	7
-0.193333	translation regulators	0.184254	gene classes	89	0.473333	translation regulators	7
-0.186667	translation regulators	0.194755	gene classes	89	0.473333	translation regulators	7
-0.18	translation regulators	0.205748	gene classes	89	0.473333	translation regulators	7
-0.173333	translation regulators	0.217136	gene classes	89	0.473333	translation regulators	7
-0.166667	translation regulators	0.228891	gene classes	89	0.473333	translation regulators	7
-0.16	translation regulators	0.240984	gene classes	89	0.473333	translation regulators	7
-0.153333	translation regulators	0.253425	gene classes	89	0.473333	translation regulators	7
-0.146667	translation regulators	0.266135	gene classes	89	0.473333	translation regulators	7
-0.14	translation regulators	0.27908	gene classes	89	0.473333	translation regulators	7
-0.133333	translation regulators	0.29223	gene classes	89	0.473333	translation regulators	7
-0.126667	translation regulators	0.305579	gene classes	89	0.473333	translation regulators	7
-0.12	translation regulators	0.319079	gene classes	89	0.473333	translation regulators	7
-0.113333	translation regulators	0.332707	gene classes	89	0.473333	translation regulators	7
-0.106667	translation regulators	0.346448	gene classes	89	0.473333	translation regulators	7
-0.1	translation regulators	0.360304	gene classes	89	0.473333	translation regulators	7
-0.0933333	translation regulators	0.374259	gene classes	89	0.473333	translation regulators	7
-0.0866667	translation regulators	0.388311	gene classes	89	0.473333	translation regulators	7
-0.08	translation regulators	0.402466	gene classes	89	0.473333	translation regulators	7
-0.0733333	translation regulators	0.416747	gene classes	89	0.473333	translation regulators	7
-0.0666667	translation regulators	0.431164	gene classes	89	0.473333	translation regulators	7
-0.06	translation regulators	0.445726	gene classes	89	0.473333	translation regulators	7
-0.0533333	translation regulators	0.460454	gene classes	89	0.473333	translation regulators	7
-0.0466667	translation regulators	0.475388	gene classes	89	0.473333	translation regulators	7
-0.04	translation regulators	0.490542	gene classes	89	0.473333	translation regulators	7
-0.0333333	translation regulators	0.505923	gene classes	89	0.473333	translation regulators	7
-0.0266667	translation regulators	0.521547	gene classes	89	0.473333	translation regulators	7
-0.02	translation regulators	0.53745	gene classes	89	0.473333	translation regulators	7
-0.0133333	translation regulators	0.553636	gene classes	89	0.473333	translation regulators	7
-0.00666667	translation regulators	0.570089	gene classes	89	0.473333	translation regulators	7
0	translation regulators	0.586806	gene classes	89	0.473333	translation regulators	7
0.00666667	translation regulators	0.603799	gene classes	89	0.473333	translation regulators	7
0.0133333	translation regulators	0.621052	gene classes	89	0.473333	translation regulators	7
0.02	translation regulators	0.638521	gene classes	89	0.473333	translation regulators	7
0.0266667	translation regulators	0.656182	gene classes	89	0.473333	translation regulators	7
0.0333333	translation regulators	0.674012	gene classes	89	0.473333	translation regulators	7
0.04	translation regulators	0.691971	gene classes	89	0.473333	translation regulators	7
0.0466667	translation regulators	0.710005	gene classes	89	0.473333	translation regulators	7
0.0533333	translation regulators	0.728071	gene classes	89	0.473333	translation regulators	7
0.06	translation regulators	0.74612	gene classes	89	0.473333	translation regulators	7
0.0666667	translation regulators	0.764091	gene classes	89	0.473333	translation regulators	7
0.0733333	translation regulators	0.78194	gene classes	89	0.473333	translation regulators	7
0.08	translation regulators	0.799617	gene classes	89	0.473333	translation regulators	7
0.0866667	translation regulators	0.817062	gene classes	89	0.473333	translation regulators	7
0.0933333	translation regulators	0.8342	gene classes	89	0.473333	translation regulators	7
0.1	translation regulators	0.851014	gene classes	89	0.473333	translation regulators	7
0.106667	translation regulators	0.867462	gene classes	89	0.473333	translation regulators	7
0.113333	translation regulators	0.88349	gene classes	89	0.473333	translation regulators	7
0.12	translation regulators	0.899014	gene classes	89	0.473333	translation regulators	7
0.126667	translation regulators	0.914057	gene classes	89	0.473333	translation regulators	7
0.133333	translation regulators	0.928595	gene classes	89	0.473333	translation regulators	7
0.14	translation regulators	0.942597	gene classes	89	0.473333	translation regulators	7
0.146667	translation regulators	0.955981	gene classes	89	0.473333	translation regulators	7
0.153333	translation regulators	0.968818	gene classes	89	0.473333	translation regulators	7
0.16	translation regulators	0.981111	gene classes	89	0.473333	translation regulators	7
0.166667	translation regulators	0.992864	gene classes	89	0.473333	translation regulators	7
0.173333	translation regulators	1.00402	gene classes	89	0.473333	translation regulators	7
0.18	translation regulators	1.0147	gene classes	89	0.473333	translation regulators	7
0.186667	translation regulators	1.02492	gene classes	89	0.473333	translation regulators	7
0.193333	translation regulators	1.03475	gene classes	89	0.473333	translation regulators	7
0.2	translation regulators	1.04418	gene classes	89	0.473333	translation regulators	7
0.206667	translation regulators	1.05334	gene classes	89	0.473333	translation regulators	7
0.213333	translation regulators	1.0623	gene classes	89	0.473333	translation regulators	7
0.22	translation regulators	1.07115	gene classes	89	0.473333	translation regulators	7
0.226667	translation regulators	1.07997	gene classes	89	0.473333	translation regulators	7
0.233333	translation regulators	1.08887	gene classes	89	0.473333	translation regulators	7
0.24	translation regulators	1.09794	gene classes	89	0.473333	translation regulators	7
0.246667	translation regulators	1.10728	gene classes	89	0.473333	translation regulators	7
0.253333	translation regulators	1.11704	gene classes	89	0.473333	translation regulators	7
0.26	translation regulators	1.12728	gene classes	89	0.473333	translation regulators	7
0.266667	translation regulators	1.13809	gene classes	89	0.473333	translation regulators	7
0.273333	translation regulators	1.14954	gene classes	89	0.473333	translation regulators	7
0.28	translation regulators	1.16179	gene classes	89	0.473333	translation regulators	7
0.286667	translation regulators	1.17485	gene classes	89	0.473333	translation regulators	7
0.293333	translation regulators	1.18874	gene classes	89	0.473333	translation regulators	7
0.3	translation regulators	1.20348	gene classes	89	0.473333	translation regulators	7
0.306667	translation regulators	1.21919	gene classes	89	0.473333	translation regulators	7
0.313333	translation regulators	1.23579	gene classes	89	0.473333	translation regulators	7
0.32	translation regulators	1.25322	gene classes	89	0.473333	translation regulators	7
0.326667	translation regulators	1.27144	gene classes	89	0.473333	translation regulators	7
0.333333	translation regulators	1.29043	gene classes	89	0.473333	translation regulators	7
0.34	translation regulators	1.31008	gene classes	89	0.473333	translation regulators	7
0.346667	translation regulators	1.33022	gene classes	89	0.473333	translation regulators	7
0.353333	translation regulators	1.35075	gene classes	89	0.473333	translation regulators	7
0.36	translation regulators	1.37154	gene classes	89	0.473333	translation regulators	7
0.366667	translation regulators	1.3924	gene classes	89	0.473333	translation regulators	7
0.373333	translation regulators	1.41317	gene classes	89	0.473333	translation regulators	7
0.38	translation regulators	1.43367	gene classes	89	0.473333	translation regulators	7
0.386667	translation regulators	1.45371	gene classes	89	0.473333	translation regulators	7
0.393333	translation regulators	1.47306	gene classes	89	0.473333	translation regulators	7
0.4	translation regulators	1.4916	gene classes	89	0.473333	translation regulators	7
0.406667	translation regulators	1.50918	gene classes	89	0.473333	translation regulators	7
0.413333	translation regulators	1.52558	gene classes	89	0.473333	translation regulators	7
0.42	translation regulators	1.54056	gene classes	89	0.473333	translation regulators	7
0.426667	translation regulators	1.55414	gene classes	89	0.473333	translation regulators	7
0.433333	translation regulators	1.56621	gene classes	89	0.473333	translation regulators	7
0.44	translation regulators	1.57658	gene classes	89	0.473333	translation regulators	7
0.446667	translation regulators	1.58508	gene classes	89	0.473333	translation regulators	7
0.453333	translation regulators	1.59182	gene classes	89	0.473333	translation regulators	7
0.46	translation regulators	1.59678	gene classes	89	0.473333	translation regulators	7
0.466667	translation regulators	1.59987	gene classes	89	0.473333	translation regulators	7
0.473333	translation regulators	1.60092	gene classes	89	0.473333	translation regulators	7
0.48	translation regulators	1.60016	gene classes	89	0.473333	translation regulators	7
0.486667	translation regulators	1.59763	gene classes	89	0.473333	translation regulators	7
0.493333	translation regulators	1.59329	gene classes	89	0.473333	translation regulators	7
0.5	translation regulators	1.587	gene classes	89	0.473333	translation regulators	7
0.506667	translation regulators	1.57904	gene classes	89	0.473333	translation regulators	7
0.513333	translation regulators	1.56943	gene classes	89	0.473333	translation regulators	7
0.52	translation regulators	1.55821	gene classes	89	0.473333	translation regulators	7
0.526667	translation regulators	1.54518	gene classes	89	0.473333	translation regulators	7
0.533333	translation regulators	1.53062	gene classes	89	0.473333	translation regulators	7
0.54	translation regulators	1.51455	gene classes	89	0.473333	translation regulators	7
0.546667	translation regulators	1.49698	gene classes	89	0.473333	translation regulators	7
0.553333	translation regulators	1.47769	gene classes	89	0.473333	translation regulators	7
0.56	translation regulators	1.45693	gene classes	89	0.473333	translation regulators	7
0.566667	translation regulators	1.43471	gene classes	89	0.473333	translation regulators	7
0.573333	translation regulators	1.41101	gene classes	89	0.473333	translation regulators	7
0.58	translation regulators	1.38563	gene classes	89	0.473333	translation regulators	7
0.586667	translation regulators	1.35877	gene classes	89	0.473333	translation regulators	7
0.593333	translation regulators	1.33046	gene classes	89	0.473333	translation regulators	7
0.6	translation regulators	1.30071	gene classes	89	0.473333	translation regulators	7
0.606667	translation regulators	1.26936	gene classes	89	0.473333	translation regulators	7
0.613333	translation regulators	1.2366	gene classes	89	0.473333	translation regulators	7
0.62	translation regulators	1.20252	gene classes	89	0.473333	translation regulators	7
0.626667	translation regulators	1.16718	gene classes	89	0.473333	translation regulators	7
0.633333	translation regulators	1.13053	gene classes	89	0.473333	translation regulators	7
0.64	translation regulators	1.09276	gene classes	89	0.473333	translation regulators	7
0.646667	translation regulators	1.05404	gene classes	89	0.473333	translation regulators	7
0.653333	translation regulators	1.01449	gene classes	89	0.473333	translation regulators	7
0.66	translation regulators	0.97418	gene classes	89	0.473333	translation regulators	7
0.666667	translation regulators	0.933326	gene classes	89	0.473333	translation regulators	7
0.673333	translation regulators	0.892122	gene classes	89	0.473333	translation regulators	7
0.68	translation regulators	0.850732	gene classes	89	0.473333	translation regulators	7
0.686667	translation regulators	0.809343	gene classes	89	0.473333	translation regulators	7
0.693333	translation regulators	0.768158	gene classes	89	0.473333	translation regulators	7
0.7	translation regulators	0.727349	gene classes	89	0.473333	translation regulators	7
0.706667	translation regulators	0.687084	gene classes	89	0.473333	translation regulators	7
0.713333	translation regulators	0.647605	gene classes	89	0.473333	translation regulators	7
0.72	translation regulators	0.609084	gene classes	89	0.473333	translation regulators	7
0.726667	translation regulators	0.57161	gene classes	89	0.473333	translation regulators	7
0.733333	translation regulators	0.535313	gene classes	89	0.473333	translation regulators	7
0.74	translation regulators	0.50042	gene classes	89	0.473333	translation regulators	7
0.746667	translation regulators	0.467066	gene classes	89	0.473333	translation regulators	7
0.753333	translation regulators	0.435219	gene classes	89	0.473333	translation regulators	7
0.76	translation regulators	0.404947	gene classes	89	0.473333	translation regulators	7
0.766667	translation regulators	0.37641	gene classes	89	0.473333	translation regulators	7
0.773333	translation regulators	0.349703	gene classes	89	0.473333	translation regulators	7
0.78	translation regulators	0.324679	gene classes	89	0.473333	translation regulators	7
0.786667	translation regulators	0.301337	gene classes	89	0.473333	translation regulators	7
0.793333	translation regulators	0.279752	gene classes	89	0.473333	translation regulators	7
0.8	translation regulators	0.259982	gene classes	89	0.473333	translation regulators	7
0.806667	translation regulators	0.2418	gene classes	89	0.473333	translation regulators	7
0.813333	translation regulators	0.225151	gene classes	89	0.473333	translation regulators	7
0.82	translation regulators	0.21003	gene classes	89	0.473333	translation regulators	7
0.826667	translation regulators	0.196467	gene classes	89	0.473333	translation regulators	7
0.833333	translation regulators	0.184202	gene classes	89	0.473333	translation regulators	7
0.84	translation regulators	0.173152	gene classes	89	0.473333	translation regulators	7
0.846667	translation regulators	0.163256	gene classes	89	0.473333	translation regulators	7
0.853333	translation regulators	0.154521	gene classes	89	0.473333	translation regulators	7
0.86	translation regulators	0.146704	gene classes	89	0.473333	translation regulators	7
0.866667	translation regulators	0.139713	gene classes	89	0.473333	translation regulators	7
0.873333	translation regulators	0.133471	gene classes	89	0.473333	translation regulators	7
0.88	translation regulators	0.127959	gene classes	89	0.473333	translation regulators	7
0.886667	translation regulators	0.122989	gene classes	89	0.473333	translation regulators	7
0.893333	translation regulators	0.118481	gene classes	89	0.473333	translation regulators	7
0.9	translation regulators	0.114362	gene classes	89	0.473333	translation regulators	7
0.906667	translation regulators	0.110602	gene classes	89	0.473333	translation regulators	7
0.913333	translation regulators	0.107079	gene classes	89	0.473333	translation regulators	7
0.92	translation regulators	0.103736	gene classes	89	0.473333	translation regulators	7
0.926667	translation regulators	0.100524	gene classes	89	0.473333	translation regulators	7
0.933333	translation regulators	0.0974049	gene classes	89	0.473333	translation regulators	7
0.94	translation regulators	0.0943258	gene classes	89	0.473333	translation regulators	7
0.946667	translation regulators	0.0912555	gene classes	89	0.473333	translation regulators	7
0.953333	translation regulators	0.0881699	gene classes	89	0.473333	translation regulators	7
0.96	translation regulators	0.0850435	gene classes	89	0.473333	translation regulators	7
0.966667	translation regulators	0.0818667	gene classes	89	0.473333	translation regulators	7
0.973333	translation regulators	0.0786333	gene classes	89	0.473333	translation regulators	7
0.98	translation regulators	0.0753412	gene classes	89	0.473333	translation regulators	7
0.986667	translation regulators	0.0719852	gene classes	89	0.473333	translation regulators	7
0.993333	translation regulators	0.0685775	gene classes	89	0.473333	translation regulators	7
1	translation regulators	0.0651293	gene classes	89	0.473333	translation regulators	7
-0.3	ion channels	2.8564e-08	gene classes	230	0.873333	ion channels	3
-0.293333	ion channels	5.6764e-08	gene classes	230	0.873333	ion channels	3
-0.286667	ion channels	1.07798e-07	gene classes	230	0.873333	ion channels	3
-0.28	ion channels	2.10885e-07	gene classes	230	0.873333	ion channels	3
-0.273333	ion channels	3.91712e-07	gene classes	230	0.873333	ion channels	3
-0.266667	ion channels	7.30212e-07	gene classes	230	0.873333	ion channels	3
-0.26	ion channels	1.33034e-06	gene classes	230	0.873333	ion channels	3
-0.253333	ion channels	2.35941e-06	gene classes	230	0.873333	ion channels	3
-0.246667	ion channels	4.21269e-06	gene classes	230	0.873333	ion channels	3
-0.24	ion channels	7.21807e-06	gene classes	230	0.873333	ion channels	3
-0.233333	ion channels	1.24517e-05	gene classes	230	0.873333	ion channels	3
-0.226667	ion channels	2.08612e-05	gene classes	230	0.873333	ion channels	3
-0.22	ion channels	3.43959e-05	gene classes	230	0.873333	ion channels	3
-0.213333	ion channels	5.62885e-05	gene classes	230	0.873333	ion channels	3
-0.206667	ion channels	8.91215e-05	gene classes	230	0.873333	ion channels	3
-0.2	ion channels	0.000141956	gene classes	230	0.873333	ion channels	3
-0.193333	ion channels	0.000219242	gene classes	230	0.873333	ion channels	3
-0.186667	ion channels	0.000335028	gene classes	230	0.873333	ion channels	3
-0.18	ion channels	0.000504202	gene classes	230	0.873333	ion channels	3
-0.173333	ion channels	0.00074091	gene classes	230	0.873333	ion channels	3
-0.166667	ion channels	0.00108529	gene classes	230	0.873333	ion channels	3
-0.16	ion channels	0.00154845	gene classes	230	0.873333	ion channels	3
-0.153333	ion channels	0.00218932	gene classes	230	0.873333	ion channels	3
-0.146667	ion channels	0.00303889	gene classes	230	0.873333	ion channels	3
-0.14	ion channels	0.00414456	gene classes	230	0.873333	ion channels	3
-0.133333	ion channels	0.00559194	gene classes	230	0.873333	ion channels	3
-0.126667	ion channels	0.00738691	gene classes	230	0.873333	ion channels	3
-0.12	ion channels	0.00966251	gene classes	230	0.873333	ion channels	3
-0.113333	ion channels	0.012409	gene classes	230	0.873333	ion channels	3
-0.106667	ion channels	0.0157036	gene classes	230	0.873333	ion channels	3
-0.1	ion channels	0.0195991	gene classes	230	0.873333	ion channels	3
-0.0933333	ion channels	0.0240466	gene classes	230	0.873333	ion channels	3
-0.0866667	ion channels	0.0291646	gene classes	230	0.873333	ion channels	3
-0.08	ion channels	0.0348059	gene classes	230	0.873333	ion channels	3
-0.0733333	ion channels	0.0409858	gene classes	230	0.873333	ion channels	3
-0.0666667	ion channels	0.0476059	gene classes	230	0.873333	ion channels	3
-0.06	ion channels	0.0545501	gene classes	230	0.873333	ion channels	3
-0.0533333	ion channels	0.0617326	gene classes	230	0.873333	ion channels	3
-0.0466667	ion channels	0.068995	gene classes	230	0.873333	ion channels	3
-0.04	ion channels	0.0762069	gene classes	230	0.873333	ion channels	3
-0.0333333	ion channels	0.0832486	gene classes	230	0.873333	ion channels	3
-0.0266667	ion channels	0.0900057	gene classes	230	0.873333	ion channels	3
-0.02	ion channels	0.0963621	gene classes	230	0.873333	ion channels	3
-0.0133333	ion channels	0.102311	gene classes	230	0.873333	ion channels	3
-0.00666667	ion channels	0.107728	gene classes	230	0.873333	ion channels	3
0	ion channels	0.112695	gene classes	230	0.873333	ion channels	3
0.00666667	ion channels	0.117192	gene classes	230	0.873333	ion channels	3
0.0133333	ion channels	0.121267	gene classes	230	0.873333	ion channels	3
0.02	ion channels	0.12501	gene classes	230	0.873333	ion channels	3
0.0266667	ion channels	0.128436	gene classes	230	0.873333	ion channels	3
0.0333333	ion channels	0.131662	gene classes	230	0.873333	ion channels	3
0.04	ion channels	0.134718	gene classes	230	0.873333	ion channels	3
0.0466667	ion channels	0.137657	gene classes	230	0.873333	ion channels	3
0.0533333	ion channels	0.140508	gene classes	230	0.873333	ion channels	3
0.06	ion channels	0.143272	gene classes	230	0.873333	ion channels	3
0.0666667	ion channels	0.145952	gene classes	230	0.873333	ion channels	3
0.0733333	ion channels	0.14851	gene classes	230	0.873333	ion channels	3
0.08	ion channels	0.150928	gene classes	230	0.873333	ion channels	3
0.0866667	ion channels	0.153159	gene classes	230	0.873333	ion channels	3
0.0933333	ion channels	0.155155	gene classes	230	0.873333	ion channels	3
0.1	ion channels	0.156906	gene classes	230	0.873333	ion channels	3
0.106667	ion channels	0.158316	gene classes	230	0.873333	ion channels	3
0.113333	ion channels	0.159416	gene classes	230	0.873333	ion channels	3
0.12	ion channels	0.160139	gene classes	230	0.873333	ion channels	3
0.126667	ion channels	0.160469	gene classes	230	0.873333	ion channels	3
0.133333	ion channels	0.160409	gene classes	230	0.873333	ion channels	3
0.14	ion channels	0.159874	gene classes	230	0.873333	ion channels	3
0.146667	ion channels	0.158921	gene classes	230	0.873333	ion channels	3
0.153333	ion channels	0.157462	gene classes	230	0.873333	ion channels	3
0.16	ion channels	0.155526	gene classes	230	0.873333	ion channels	3
0.166667	ion channels	0.153106	gene classes	230	0.873333	ion channels	3
0.173333	ion channels	0.150169	gene classes	230	0.873333	ion channels	3
0.18	ion channels	0.146808	gene classes	230	0.873333	ion channels	3
0.186667	ion channels	0.142996	gene classes	230	0.873333	ion channels	3
0.193333	ion channels	0.138874	gene classes	230	0.873333	ion channels	3
0.2	ion channels	0.134528	gene classes	230	0.873333	ion channels	3
0.206667	ion channels	0.1301	gene classes	230	0.873333	ion channels	3
0.213333	ion channels	0.125753	gene classes	230	0.873333	ion channels	3
0.22	ion channels	0.121722	gene classes	230	0.873333	ion channels	3
0.226667	ion channels	0.118149	gene classes	230	0.873333	ion channels	3
0.233333	ion channels	0.11532	gene classes	230	0.873333	ion channels	3
0.24	ion channels	0.113398	gene classes	230	0.873333	ion channels	3
0.246667	ion channels	0.112529	gene classes	230	0.873333	ion channels	3
0.253333	ion channels	0.113003	gene classes	230	0.873333	ion channels	3
0.26	ion channels	0.11471	gene classes	230	0.873333	ion channels	3
0.266667	ion channels	0.117918	gene classes	230	0.873333	ion channels	3
0.273333	ion channels	0.122438	gene classes	230	0.873333	ion channels	3
0.28	ion channels	0.128236	gene classes	230	0.873333	ion channels	3
0.286667	ion channels	0.135227	gene classes	230	0.873333	ion channels	3
0.293333	ion channels	0.14309	gene classes	230	0.873333	ion channels	3
0.3	ion channels	0.151747	gene classes	230	0.873333	ion channels	3
0.306667	ion channels	0.160822	gene classes	230	0.873333	ion channels	3
0.313333	ion channels	0.170105	gene classes	230	0.873333	ion channels	3
0.32	ion channels	0.179359	gene classes	230	0.873333	ion channels	3
0.326667	ion channels	0.188405	gene classes	230	0.873333	ion channels	3
0.333333	ion channels	0.197062	gene classes	230	0.873333	ion channels	3
0.34	ion channels	0.205334	gene classes	230	0.873333	ion channels	3
0.346667	ion channels	0.213188	gene classes	230	0.873333	ion channels	3
0.353333	ion channels	0.220759	gene classes	230	0.873333	ion channels	3
0.36	ion channels	0.228224	gene classes	230	0.873333	ion channels	3
0.366667	ion channels	0.235841	gene classes	230	0.873333	ion channels	3
0.373333	ion channels	0.243859	gene classes	230	0.873333	ion channels	3
0.38	ion channels	0.252722	gene classes	230	0.873333	ion channels	3
0.386667	ion channels	0.262626	gene classes	230	0.873333	ion channels	3
0.393333	ion channels	0.273948	gene classes	230	0.873333	ion channels	3
0.4	ion channels	0.286986	gene classes	230	0.873333	ion channels	3
0.406667	ion channels	0.301743	gene classes	230	0.873333	ion channels	3
0.413333	ion channels	0.318721	gene classes	230	0.873333	ion channels	3
0.42	ion channels	0.337559	gene classes	230	0.873333	ion channels	3
0.426667	ion channels	0.358469	gene classes	230	0.873333	ion channels	3
0.433333	ion channels	0.381247	gene classes	230	0.873333	ion channels	3
0.44	ion channels	0.405654	gene classes	230	0.873333	ion channels	3
0.446667	ion channels	0.431669	gene classes	230	0.873333	ion channels	3
0.453333	ion channels	0.458817	gene classes	230	0.873333	ion channels	3
0.46	ion channels	0.487023	gene classes	230	0.873333	ion channels	3
0.466667	ion channels	0.515932	gene classes	230	0.873333	ion channels	3
0.473333	ion channels	0.545331	gene classes	230	0.873333	ion channels	3
0.48	ion channels	0.575019	gene classes	230	0.873333	ion channels	3
0.486667	ion channels	0.604779	gene classes	230	0.873333	ion channels	3
0.493333	ion channels	0.634416	gene classes	230	0.873333	ion channels	3
0.5	ion channels	0.663788	gene classes	230	0.873333	ion channels	3
0.506667	ion channels	0.692706	gene classes	230	0.873333	ion channels	3
0.513333	ion channels	0.721014	gene classes	230	0.873333	ion channels	3
0.52	ion channels	0.748621	gene classes	230	0.873333	ion channels	3
0.526667	ion channels	0.775251	gene classes	230	0.873333	ion channels	3
0.533333	ion channels	0.800966	gene classes	230	0.873333	ion channels	3
0.54	ion channels	0.825548	gene classes	230	0.873333	ion channels	3
0.546667	ion channels	0.849063	gene classes	230	0.873333	ion channels	3
0.553333	ion channels	0.871576	gene classes	230	0.873333	ion channels	3
0.56	ion channels	0.893143	gene classes	230	0.873333	ion channels	3
0.566667	ion channels	0.914124	gene classes	230	0.873333	ion channels	3
0.573333	ion channels	0.9348	gene classes	230	0.873333	ion channels	3
0.58	ion channels	0.955647	gene classes	230	0.873333	ion channels	3
0.586667	ion channels	0.977217	gene classes	230	0.873333	ion channels	3
0.593333	ion channels	1.00016	gene classes	230	0.873333	ion channels	3
0.6	ion channels	1.0249	gene classes	230	0.873333	ion channels	3
0.606667	ion channels	1.05257	gene classes	230	0.873333	ion channels	3
0.613333	ion channels	1.08318	gene classes	230	0.873333	ion channels	3
0.62	ion channels	1.11764	gene classes	230	0.873333	ion channels	3
0.626667	ion channels	1.15617	gene classes	230	0.873333	ion channels	3
0.633333	ion channels	1.19876	gene classes	230	0.873333	ion channels	3
0.64	ion channels	1.24601	gene classes	230	0.873333	ion channels	3
0.646667	ion channels	1.297	gene classes	230	0.873333	ion channels	3
0.653333	ion channels	1.35196	gene classes	230	0.873333	ion channels	3
0.66	ion channels	1.40992	gene classes	230	0.873333	ion channels	3
0.666667	ion channels	1.47023	gene classes	230	0.873333	ion channels	3
0.673333	ion channels	1.53214	gene classes	230	0.873333	ion channels	3
0.68	ion channels	1.59461	gene classes	230	0.873333	ion channels	3
0.686667	ion channels	1.65665	gene classes	230	0.873333	ion channels	3
0.693333	ion channels	1.71746	gene classes	230	0.873333	ion channels	3
0.7	ion channels	1.77607	gene classes	230	0.873333	ion channels	3
0.706667	ion channels	1.83173	gene classes	230	0.873333	ion channels	3
0.713333	ion channels	1.88418	gene classes	230	0.873333	ion channels	3
0.72	ion channels	1.93237	gene classes	230	0.873333	ion channels	3
0.726667	ion channels	1.97682	gene classes	230	0.873333	ion channels	3
0.733333	ion channels	2.01698	gene classes	230	0.873333	ion channels	3
0.74	ion channels	2.05325	gene classes	230	0.873333	ion channels	3
0.746667	ion channels	2.086	gene classes	230	0.873333	ion channels	3
0.753333	ion channels	2.11526	gene classes	230	0.873333	ion channels	3
0.76	ion channels	2.14198	gene classes	230	0.873333	ion channels	3
0.766667	ion channels	2.16625	gene classes	230	0.873333	ion channels	3
0.773333	ion channels	2.18883	gene classes	230	0.873333	ion channels	3
0.78	ion channels	2.2101	gene classes	230	0.873333	ion channels	3
0.786667	ion channels	2.23041	gene classes	230	0.873333	ion channels	3
0.793333	ion channels	2.25015	gene classes	230	0.873333	ion channels	3
0.8	ion channels	2.2694	gene classes	230	0.873333	ion channels	3
0.806667	ion channels	2.28836	gene classes	230	0.873333	ion channels	3
0.813333	ion channels	2.30699	gene classes	230	0.873333	ion channels	3
0.82	ion channels	2.32521	gene classes	230	0.873333	ion channels	3
0.826667	ion channels	2.34292	gene classes	230	0.873333	ion channels	3
0.833333	ion channels	2.35978	gene classes	230	0.873333	ion channels	3
0.84	ion channels	2.37568	gene classes	230	0.873333	ion channels	3
0.846667	ion channels	2.39009	gene classes	230	0.873333	ion channels	3
0.853333	ion channels	2.40273	gene classes	230	0.873333	ion channels	3
0.86	ion channels	2.4131	gene classes	230	0.873333	ion channels	3
0.866667	ion channels	2.42036	gene classes	230	0.873333	ion channels	3
0.873333	ion channels	2.42429	gene classes	230	0.873333	ion channels	3
0.88	ion channels	2.42324	gene classes	230	0.873333	ion channels	3
0.886667	ion channels	2.41703	gene classes	230	0.873333	ion channels	3
0.893333	ion channels	2.40418	gene classes	230	0.873333	ion channels	3
0.9	ion channels	2.38344	gene classes	230	0.873333	ion channels	3
0.906667	ion channels	2.35457	gene classes	230	0.873333	ion channels	3
0.913333	ion channels	2.31472	gene classes	230	0.873333	ion channels	3
0.92	ion channels	2.26499	gene classes	230	0.873333	ion channels	3
0.926667	ion channels	2.20333	gene classes	230	0.873333	ion channels	3
0.933333	ion channels	2.13	gene classes	230	0.873333	ion channels	3
0.94	ion channels	2.04545	gene classes	230	0.873333	ion channels	3
0.946667	ion channels	1.94878	gene classes	230	0.873333	ion channels	3
0.953333	ion channels	1.84268	gene classes	230	0.873333	ion channels	3
0.96	ion channels	1.7269	gene classes	230	0.873333	ion channels	3
0.966667	ion channels	1.60417	gene classes	230	0.873333	ion channels	3
0.973333	ion channels	1.47622	gene classes	230	0.873333	ion channels	3
0.98	ion channels	1.34505	gene classes	230	0.873333	ion channels	3
0.986667	ion channels	1.21312	gene classes	230	0.873333	ion channels	3
0.993333	ion channels	1.08285	gene classes	230	0.873333	ion channels	3
1	ion channels	0.955991	gene classes	230	0.873333	ion channels	3
-0.3	ligand-dependent nuclear receptors	0.000585898	gene classes	35	0.88	ligand-dependent nuclear receptors	4
-0.293333	ligand-dependent nuclear receptors	0.000711455	gene classes	35	0.88	ligand-dependent nuclear receptors	4
-0.286667	ligand-dependent nuclear receptors	0.000862223	gene classes	35	0.88	ligand-dependent nuclear receptors	4
-0.28	ligand-dependent nuclear receptors	0.00104267	gene classes	35	0.88	ligand-dependent nuclear receptors	4
-0.273333	ligand-dependent nuclear receptors	0.00125548	gene classes	35	0.88	ligand-dependent nuclear receptors	4
-0.266667	ligand-dependent nuclear receptors	0.00150542	gene classes	35	0.88	ligand-dependent nuclear receptors	4
-0.26	ligand-dependent nuclear receptors	0.00179782	gene classes	35	0.88	ligand-dependent nuclear receptors	4
-0.253333	ligand-dependent nuclear receptors	0.00213858	gene classes	35	0.88	ligand-dependent nuclear receptors	4
-0.246667	ligand-dependent nuclear receptors	0.00254237	gene classes	35	0.88	ligand-dependent nuclear receptors	4
-0.24	ligand-dependent nuclear receptors	0.00300994	gene classes	35	0.88	ligand-dependent nuclear receptors	4
-0.233333	ligand-dependent nuclear receptors	0.00354915	gene classes	35	0.88	ligand-dependent nuclear receptors	4
-0.226667	ligand-dependent nuclear receptors	0.00416856	gene classes	35	0.88	ligand-dependent nuclear receptors	4
-0.22	ligand-dependent nuclear receptors	0.00487737	gene classes	35	0.88	ligand-dependent nuclear receptors	4
-0.213333	ligand-dependent nuclear receptors	0.00569265	gene classes	35	0.88	ligand-dependent nuclear receptors	4
-0.206667	ligand-dependent nuclear receptors	0.00662696	gene classes	35	0.88	ligand-dependent nuclear receptors	4
-0.2	ligand-dependent nuclear receptors	0.00768463	gene classes	35	0.88	ligand-dependent nuclear receptors	4
-0.193333	ligand-dependent nuclear receptors	0.00887734	gene classes	35	0.88	ligand-dependent nuclear receptors	4
-0.186667	ligand-dependent nuclear receptors	0.0102172	gene classes	35	0.88	ligand-dependent nuclear receptors	4
-0.18	ligand-dependent nuclear receptors	0.0117166	gene classes	35	0.88	ligand-dependent nuclear receptors	4
-0.173333	ligand-dependent nuclear receptors	0.013413	gene classes	35	0.88	ligand-dependent nuclear receptors	4
-0.166667	ligand-dependent nuclear receptors	0.0152976	gene classes	35	0.88	ligand-dependent nuclear receptors	4
-0.16	ligand-dependent nuclear receptors	0.0173833	gene classes	35	0.88	ligand-dependent nuclear receptors	4
-0.153333	ligand-dependent nuclear receptors	0.0196827	gene classes	35	0.88	ligand-dependent nuclear receptors	4
-0.146667	ligand-dependent nuclear receptors	0.022208	gene classes	35	0.88	ligand-dependent nuclear receptors	4
-0.14	ligand-dependent nuclear receptors	0.0249875	gene classes	35	0.88	ligand-dependent nuclear receptors	4
-0.133333	ligand-dependent nuclear receptors	0.0280344	gene classes	35	0.88	ligand-dependent nuclear receptors	4
-0.126667	ligand-dependent nuclear receptors	0.0313423	gene classes	35	0.88	ligand-dependent nuclear receptors	4
-0.12	ligand-dependent nuclear receptors	0.0349198	gene classes	35	0.88	ligand-dependent nuclear receptors	4
-0.113333	ligand-dependent nuclear receptors	0.0387741	gene classes	35	0.88	ligand-dependent nuclear receptors	4
-0.106667	ligand-dependent nuclear receptors	0.0429108	gene classes	35	0.88	ligand-dependent nuclear receptors	4
-0.1	ligand-dependent nuclear receptors	0.0473722	gene classes	35	0.88	ligand-dependent nuclear receptors	4
-0.0933333	ligand-dependent nuclear receptors	0.0521218	gene classes	35	0.88	ligand-dependent nuclear receptors	4
-0.0866667	ligand-dependent nuclear receptors	0.0571586	gene classes	35	0.88	ligand-dependent nuclear receptors	4
-0.08	ligand-dependent nuclear receptors	0.0624792	gene classes	35	0.88	ligand-dependent nuclear receptors	4
-0.0733333	ligand-dependent nuclear receptors	0.0680779	gene classes	35	0.88	ligand-dependent nuclear receptors	4
-0.0666667	ligand-dependent nuclear receptors	0.0739636	gene classes	35	0.88	ligand-dependent nuclear receptors	4
-0.06	ligand-dependent nuclear receptors	0.0801231	gene classes	35	0.88	ligand-dependent nuclear receptors	4
-0.0533333	ligand-dependent nuclear receptors	0.0865243	gene classes	35	0.88	ligand-dependent nuclear receptors	4
-0.0466667	ligand-dependent nuclear receptors	0.0931503	gene classes	35	0.88	ligand-dependent nuclear receptors	4
-0.04	ligand-dependent nuclear receptors	0.0999818	gene classes	35	0.88	ligand-dependent nuclear receptors	4
-0.0333333	ligand-dependent nuclear receptors	0.106997	gene classes	35	0.88	ligand-dependent nuclear receptors	4
-0.0266667	ligand-dependent nuclear receptors	0.114191	gene classes	35	0.88	ligand-dependent nuclear receptors	4
-0.02	ligand-dependent nuclear receptors	0.121513	gene classes	35	0.88	ligand-dependent nuclear receptors	4
-0.0133333	ligand-dependent nuclear receptors	0.128935	gene classes	35	0.88	ligand-dependent nuclear receptors	4
-0.00666667	ligand-dependent nuclear receptors	0.136429	gene classes	35	0.88	ligand-dependent nuclear receptors	4
0	ligand-dependent nuclear receptors	0.143964	gene classes	35	0.88	ligand-dependent nuclear receptors	4
0.00666667	ligand-dependent nuclear receptors	0.151509	gene classes	35	0.88	ligand-dependent nuclear receptors	4
0.0133333	ligand-dependent nuclear receptors	0.159027	gene classes	35	0.88	ligand-dependent nuclear receptors	4
0.02	ligand-dependent nuclear receptors	0.16649	gene classes	35	0.88	ligand-dependent nuclear receptors	4
0.0266667	ligand-dependent nuclear receptors	0.173867	gene classes	35	0.88	ligand-dependent nuclear receptors	4
0.0333333	ligand-dependent nuclear receptors	0.181131	gene classes	35	0.88	ligand-dependent nuclear receptors	4
0.04	ligand-dependent nuclear receptors	0.188257	gene classes	35	0.88	ligand-dependent nuclear receptors	4
0.0466667	ligand-dependent nuclear receptors	0.195196	gene classes	35	0.88	ligand-dependent nuclear receptors	4
0.0533333	ligand-dependent nuclear receptors	0.201949	gene classes	35	0.88	ligand-dependent nuclear receptors	4
0.06	ligand-dependent nuclear receptors	0.208499	gene classes	35	0.88	ligand-dependent nuclear receptors	4
0.0666667	ligand-dependent nuclear receptors	0.214832	gene classes	35	0.88	ligand-dependent nuclear receptors	4
0.0733333	ligand-dependent nuclear receptors	0.22094	gene classes	35	0.88	ligand-dependent nuclear receptors	4
0.08	ligand-dependent nuclear receptors	0.226802	gene classes	35	0.88	ligand-dependent nuclear receptors	4
0.0866667	ligand-dependent nuclear receptors	0.232418	gene classes	35	0.88	ligand-dependent nuclear receptors	4
0.0933333	ligand-dependent nuclear receptors	0.237807	gene classes	35	0.88	ligand-dependent nuclear receptors	4
0.1	ligand-dependent nuclear receptors	0.242981	gene classes	35	0.88	ligand-dependent nuclear receptors	4
0.106667	ligand-dependent nuclear receptors	0.247952	gene classes	35	0.88	ligand-dependent nuclear receptors	4
0.113333	ligand-dependent nuclear receptors	0.252737	gene classes	35	0.88	ligand-dependent nuclear receptors	4
0.12	ligand-dependent nuclear receptors	0.257343	gene classes	35	0.88	ligand-dependent nuclear receptors	4
0.126667	ligand-dependent nuclear receptors	0.261818	gene classes	35	0.88	ligand-dependent nuclear receptors	4
0.133333	ligand-dependent nuclear receptors	0.266195	gene classes	35	0.88	ligand-dependent nuclear receptors	4
0.14	ligand-dependent nuclear receptors	0.270508	gene classes	35	0.88	ligand-dependent nuclear receptors	4
0.146667	ligand-dependent nuclear receptors	0.274792	gene classes	35	0.88	ligand-dependent nuclear receptors	4
0.153333	ligand-dependent nuclear receptors	0.279092	gene classes	35	0.88	ligand-dependent nuclear receptors	4
0.16	ligand-dependent nuclear receptors	0.283456	gene classes	35	0.88	ligand-dependent nuclear receptors	4
0.166667	ligand-dependent nuclear receptors	0.287926	gene classes	35	0.88	ligand-dependent nuclear receptors	4
0.173333	ligand-dependent nuclear receptors	0.292545	gene classes	35	0.88	ligand-dependent nuclear receptors	4
0.18	ligand-dependent nuclear receptors	0.297357	gene classes	35	0.88	ligand-dependent nuclear receptors	4
0.186667	ligand-dependent nuclear receptors	0.302406	gene classes	35	0.88	ligand-dependent nuclear receptors	4
0.193333	ligand-dependent nuclear receptors	0.307778	gene classes	35	0.88	ligand-dependent nuclear receptors	4
0.2	ligand-dependent nuclear receptors	0.313481	gene classes	35	0.88	ligand-dependent nuclear receptors	4
0.206667	ligand-dependent nuclear receptors	0.319553	gene classes	35	0.88	ligand-dependent nuclear receptors	4
0.213333	ligand-dependent nuclear receptors	0.326033	gene classes	35	0.88	ligand-dependent nuclear receptors	4
0.22	ligand-dependent nuclear receptors	0.332953	gene classes	35	0.88	ligand-dependent nuclear receptors	4
0.226667	ligand-dependent nuclear receptors	0.340378	gene classes	35	0.88	ligand-dependent nuclear receptors	4
0.233333	ligand-dependent nuclear receptors	0.34834	gene classes	35	0.88	ligand-dependent nuclear receptors	4
0.24	ligand-dependent nuclear receptors	0.356829	gene classes	35	0.88	ligand-dependent nuclear receptors	4
0.246667	ligand-dependent nuclear receptors	0.365863	gene classes	35	0.88	ligand-dependent nuclear receptors	4
0.253333	ligand-dependent nuclear receptors	0.375458	gene classes	35	0.88	ligand-dependent nuclear receptors	4
0.26	ligand-dependent nuclear receptors	0.385622	gene classes	35	0.88	ligand-dependent nuclear receptors	4
0.266667	ligand-dependent nuclear receptors	0.396437	gene classes	35	0.88	ligand-dependent nuclear receptors	4
0.273333	ligand-dependent nuclear receptors	0.407828	gene classes	35	0.88	ligand-dependent nuclear receptors	4
0.28	ligand-dependent nuclear receptors	0.419788	gene classes	35	0.88	ligand-dependent nuclear receptors	4
0.286667	ligand-dependent nuclear receptors	0.432309	gene classes	35	0.88	ligand-dependent nuclear receptors	4
0.293333	ligand-dependent nuclear receptors	0.445379	gene classes	35	0.88	ligand-dependent nuclear receptors	4
0.3	ligand-dependent nuclear receptors	0.459012	gene classes	35	0.88	ligand-dependent nuclear receptors	4
0.306667	ligand-dependent nuclear receptors	0.473185	gene classes	35	0.88	ligand-dependent nuclear receptors	4
0.313333	ligand-dependent nuclear receptors	0.487835	gene classes	35	0.88	ligand-dependent nuclear receptors	4
0.32	ligand-dependent nuclear receptors	0.502936	gene classes	35	0.88	ligand-dependent nuclear receptors	4
0.326667	ligand-dependent nuclear receptors	0.518454	gene classes	35	0.88	ligand-dependent nuclear receptors	4
0.333333	ligand-dependent nuclear receptors	0.534357	gene classes	35	0.88	ligand-dependent nuclear receptors	4
0.34	ligand-dependent nuclear receptors	0.55065	gene classes	35	0.88	ligand-dependent nuclear receptors	4
0.346667	ligand-dependent nuclear receptors	0.567245	gene classes	35	0.88	ligand-dependent nuclear receptors	4
0.353333	ligand-dependent nuclear receptors	0.584102	gene classes	35	0.88	ligand-dependent nuclear receptors	4
0.36	ligand-dependent nuclear receptors	0.601182	gene classes	35	0.88	ligand-dependent nuclear receptors	4
0.366667	ligand-dependent nuclear receptors	0.618444	gene classes	35	0.88	ligand-dependent nuclear receptors	4
0.373333	ligand-dependent nuclear receptors	0.635854	gene classes	35	0.88	ligand-dependent nuclear receptors	4
0.38	ligand-dependent nuclear receptors	0.653364	gene classes	35	0.88	ligand-dependent nuclear receptors	4
0.386667	ligand-dependent nuclear receptors	0.670926	gene classes	35	0.88	ligand-dependent nuclear receptors	4
0.393333	ligand-dependent nuclear receptors	0.688501	gene classes	35	0.88	ligand-dependent nuclear receptors	4
0.4	ligand-dependent nuclear receptors	0.706051	gene classes	35	0.88	ligand-dependent nuclear receptors	4
0.406667	ligand-dependent nuclear receptors	0.723539	gene classes	35	0.88	ligand-dependent nuclear receptors	4
0.413333	ligand-dependent nuclear receptors	0.740914	gene classes	35	0.88	ligand-dependent nuclear receptors	4
0.42	ligand-dependent nuclear receptors	0.75815	gene classes	35	0.88	ligand-dependent nuclear receptors	4
0.426667	ligand-dependent nuclear receptors	0.775218	gene classes	35	0.88	ligand-dependent nuclear receptors	4
0.433333	ligand-dependent nuclear receptors	0.792086	gene classes	35	0.88	ligand-dependent nuclear receptors	4
0.44	ligand-dependent nuclear receptors	0.808727	gene classes	35	0.88	ligand-dependent nuclear receptors	4
0.446667	ligand-dependent nuclear receptors	0.825096	gene classes	35	0.88	ligand-dependent nuclear receptors	4
0.453333	ligand-dependent nuclear receptors	0.841164	gene classes	35	0.88	ligand-dependent nuclear receptors	4
0.46	ligand-dependent nuclear receptors	0.856924	gene classes	35	0.88	ligand-dependent nuclear receptors	4
0.466667	ligand-dependent nuclear receptors	0.872357	gene classes	35	0.88	ligand-dependent nuclear receptors	4
0.473333	ligand-dependent nuclear receptors	0.887442	gene classes	35	0.88	ligand-dependent nuclear receptors	4
0.48	ligand-dependent nuclear receptors	0.90216	gene classes	35	0.88	ligand-dependent nuclear receptors	4
0.486667	ligand-dependent nuclear receptors	0.916442	gene classes	35	0.88	ligand-dependent nuclear receptors	4
0.493333	ligand-dependent nuclear receptors	0.930322	gene classes	35	0.88	ligand-dependent nuclear receptors	4
0.5	ligand-dependent nuclear receptors	0.943785	gene classes	35	0.88	ligand-dependent nuclear receptors	4
0.506667	ligand-dependent nuclear receptors	0.956821	gene classes	35	0.88	ligand-dependent nuclear receptors	4
0.513333	ligand-dependent nuclear receptors	0.969418	gene classes	35	0.88	ligand-dependent nuclear receptors	4
0.52	ligand-dependent nuclear receptors	0.981536	gene classes	35	0.88	ligand-dependent nuclear receptors	4
0.526667	ligand-dependent nuclear receptors	0.993171	gene classes	35	0.88	ligand-dependent nuclear receptors	4
0.533333	ligand-dependent nuclear receptors	1.00435	gene classes	35	0.88	ligand-dependent nuclear receptors	4
0.54	ligand-dependent nuclear receptors	1.01507	gene classes	35	0.88	ligand-dependent nuclear receptors	4
0.546667	ligand-dependent nuclear receptors	1.02533	gene classes	35	0.88	ligand-dependent nuclear receptors	4
0.553333	ligand-dependent nuclear receptors	1.03514	gene classes	35	0.88	ligand-dependent nuclear receptors	4
0.56	ligand-dependent nuclear receptors	1.04446	gene classes	35	0.88	ligand-dependent nuclear receptors	4
0.566667	ligand-dependent nuclear receptors	1.05335	gene classes	35	0.88	ligand-dependent nuclear receptors	4
0.573333	ligand-dependent nuclear receptors	1.06185	gene classes	35	0.88	ligand-dependent nuclear receptors	4
0.58	ligand-dependent nuclear receptors	1.06996	gene classes	35	0.88	ligand-dependent nuclear receptors	4
0.586667	ligand-dependent nuclear receptors	1.07774	gene classes	35	0.88	ligand-dependent nuclear receptors	4
0.593333	ligand-dependent nuclear receptors	1.08519	gene classes	35	0.88	ligand-dependent nuclear receptors	4
0.6	ligand-dependent nuclear receptors	1.09236	gene classes	35	0.88	ligand-dependent nuclear receptors	4
0.606667	ligand-dependent nuclear receptors	1.09933	gene classes	35	0.88	ligand-dependent nuclear receptors	4
0.613333	ligand-dependent nuclear receptors	1.10615	gene classes	35	0.88	ligand-dependent nuclear receptors	4
0.62	ligand-dependent nuclear receptors	1.11289	gene classes	35	0.88	ligand-dependent nuclear receptors	4
0.626667	ligand-dependent nuclear receptors	1.1196	gene classes	35	0.88	ligand-dependent nuclear receptors	4
0.633333	ligand-dependent nuclear receptors	1.12638	gene classes	35	0.88	ligand-dependent nuclear receptors	4
0.64	ligand-dependent nuclear receptors	1.1333	gene classes	35	0.88	ligand-dependent nuclear receptors	4
0.646667	ligand-dependent nuclear receptors	1.14044	gene classes	35	0.88	ligand-dependent nuclear receptors	4
0.653333	ligand-dependent nuclear receptors	1.14789	gene classes	35	0.88	ligand-dependent nuclear receptors	4
0.66	ligand-dependent nuclear receptors	1.15572	gene classes	35	0.88	ligand-dependent nuclear receptors	4
0.666667	ligand-dependent nuclear receptors	1.16406	gene classes	35	0.88	ligand-dependent nuclear receptors	4
0.673333	ligand-dependent nuclear receptors	1.17299	gene classes	35	0.88	ligand-dependent nuclear receptors	4
0.68	ligand-dependent nuclear receptors	1.18257	gene classes	35	0.88	ligand-dependent nuclear receptors	4
0.686667	ligand-dependent nuclear receptors	1.19285	gene classes	35	0.88	ligand-dependent nuclear receptors	4
0.693333	ligand-dependent nuclear receptors	1.20392	gene classes	35	0.88	ligand-dependent nuclear receptors	4
0.7	ligand-dependent nuclear receptors	1.21582	gene classes	35	0.88	ligand-dependent nuclear receptors	4
0.706667	ligand-dependent nuclear receptors	1.22872	gene classes	35	0.88	ligand-dependent nuclear receptors	4
0.713333	ligand-dependent nuclear receptors	1.24254	gene classes	35	0.88	ligand-dependent nuclear receptors	4
0.72	ligand-dependent nuclear receptors	1.2573	gene classes	35	0.88	ligand-dependent nuclear receptors	4
0.726667	ligand-dependent nuclear receptors	1.27301	gene classes	35	0.88	ligand-dependent nuclear receptors	4
0.733333	ligand-dependent nuclear receptors	1.28965	gene classes	35	0.88	ligand-dependent nuclear receptors	4
0.74	ligand-dependent nuclear receptors	1.30726	gene classes	35	0.88	ligand-dependent nuclear receptors	4
0.746667	ligand-dependent nuclear receptors	1.32577	gene classes	35	0.88	ligand-dependent nuclear receptors	4
0.753333	ligand-dependent nuclear receptors	1.34506	gene classes	35	0.88	ligand-dependent nuclear receptors	4
0.76	ligand-dependent nuclear receptors	1.36505	gene classes	35	0.88	ligand-dependent nuclear receptors	4
0.766667	ligand-dependent nuclear receptors	1.38562	gene classes	35	0.88	ligand-dependent nuclear receptors	4
0.773333	ligand-dependent nuclear receptors	1.40667	gene classes	35	0.88	ligand-dependent nuclear receptors	4
0.78	ligand-dependent nuclear receptors	1.42807	gene classes	35	0.88	ligand-dependent nuclear receptors	4
0.786667	ligand-dependent nuclear receptors	1.4496	gene classes	35	0.88	ligand-dependent nuclear receptors	4
0.793333	ligand-dependent nuclear receptors	1.4711	gene classes	35	0.88	ligand-dependent nuclear receptors	4
0.8	ligand-dependent nuclear receptors	1.49236	gene classes	35	0.88	ligand-dependent nuclear receptors	4
0.806667	ligand-dependent nuclear receptors	1.5132	gene classes	35	0.88	ligand-dependent nuclear receptors	4
0.813333	ligand-dependent nuclear receptors	1.53335	gene classes	35	0.88	ligand-dependent nuclear receptors	4
0.82	ligand-dependent nuclear receptors	1.55254	gene classes	35	0.88	ligand-dependent nuclear receptors	4
0.826667	ligand-dependent nuclear receptors	1.57061	gene classes	35	0.88	ligand-dependent nuclear receptors	4
0.833333	ligand-dependent nuclear receptors	1.58734	gene classes	35	0.88	ligand-dependent nuclear receptors	4
0.84	ligand-dependent nuclear receptors	1.60248	gene classes	35	0.88	ligand-dependent nuclear receptors	4
0.846667	ligand-dependent nuclear receptors	1.61584	gene classes	35	0.88	ligand-dependent nuclear receptors	4
0.853333	ligand-dependent nuclear receptors	1.62689	gene classes	35	0.88	ligand-dependent nuclear receptors	4
0.86	ligand-dependent nuclear receptors	1.6357	gene classes	35	0.88	ligand-dependent nuclear receptors	4
0.866667	ligand-dependent nuclear receptors	1.64206	gene classes	35	0.88	ligand-dependent nuclear receptors	4
0.873333	ligand-dependent nuclear receptors	1.64581	gene classes	35	0.88	ligand-dependent nuclear receptors	4
0.88	ligand-dependent nuclear receptors	1.64678	gene classes	35	0.88	ligand-dependent nuclear receptors	4
0.886667	ligand-dependent nuclear receptors	1.64464	gene classes	35	0.88	ligand-dependent nuclear receptors	4
0.893333	ligand-dependent nuclear receptors	1.63927	gene classes	35	0.88	ligand-dependent nuclear receptors	4
0.9	ligand-dependent nuclear receptors	1.63078	gene classes	35	0.88	ligand-dependent nuclear receptors	4
0.906667	ligand-dependent nuclear receptors	1.6191	gene classes	35	0.88	ligand-dependent nuclear receptors	4
0.913333	ligand-dependent nuclear receptors	1.6042	gene classes	35	0.88	ligand-dependent nuclear receptors	4
0.92	ligand-dependent nuclear receptors	1.58607	gene classes	35	0.88	ligand-dependent nuclear receptors	4
0.926667	ligand-dependent nuclear receptors	1.56432	gene classes	35	0.88	ligand-dependent nuclear receptors	4
0.933333	ligand-dependent nuclear receptors	1.53943	gene classes	35	0.88	ligand-dependent nuclear receptors	4
0.94	ligand-dependent nuclear receptors	1.51149	gene classes	35	0.88	ligand-dependent nuclear receptors	4
0.946667	ligand-dependent nuclear receptors	1.48059	gene classes	35	0.88	ligand-dependent nuclear receptors	4
0.953333	ligand-dependent nuclear receptors	1.44688	gene classes	35	0.88	ligand-dependent nuclear receptors	4
0.96	ligand-dependent nuclear receptors	1.41032	gene classes	35	0.88	ligand-dependent nuclear receptors	4
0.966667	ligand-dependent nuclear receptors	1.37116	gene classes	35	0.88	ligand-dependent nuclear receptors	4
0.973333	ligand-dependent nuclear receptors	1.32976	gene classes	35	0.88	ligand-dependent nuclear receptors	4
0.98	ligand-dependent nuclear receptors	1.28632	gene classes	35	0.88	ligand-dependent nuclear receptors	4
0.986667	ligand-dependent nuclear receptors	1.24109	gene classes	35	0.88	ligand-dependent nuclear receptors	4
0.993333	ligand-dependent nuclear receptors	1.1943	gene classes	35	0.88	ligand-dependent nuclear receptors	4
1	ligand-dependent nuclear receptors	1.14606	gene classes	35	0.88	ligand-dependent nuclear receptors	4
-0.3	growth factors	0.000492729	gene classes	68	0.893333	growth factors	2
-0.293333	growth factors	0.000634826	gene classes	68	0.893333	growth factors	2
-0.286667	growth factors	0.00081189	gene classes	68	0.893333	growth factors	2
-0.28	growth factors	0.00103005	gene classes	68	0.893333	growth factors	2
-0.273333	growth factors	0.00129797	gene classes	68	0.893333	growth factors	2
-0.266667	growth factors	0.0016344	gene classes	68	0.893333	growth factors	2
-0.26	growth factors	0.00204169	gene classes	68	0.893333	growth factors	2
-0.253333	growth factors	0.00253146	gene classes	68	0.893333	growth factors	2
-0.246667	growth factors	0.00312253	gene classes	68	0.893333	growth factors	2
-0.24	growth factors	0.00383923	gene classes	68	0.893333	growth factors	2
-0.233333	growth factors	0.00468558	gene classes	68	0.893333	growth factors	2
-0.226667	growth factors	0.00567846	gene classes	68	0.893333	growth factors	2
-0.22	growth factors	0.00685261	gene classes	68	0.893333	growth factors	2
-0.213333	growth factors	0.00822922	gene classes	68	0.893333	growth factors	2
-0.206667	growth factors	0.00981398	gene classes	68	0.893333	growth factors	2
-0.2	growth factors	0.0116265	gene classes	68	0.893333	growth factors	2
-0.193333	growth factors	0.0137206	gene classes	68	0.893333	growth factors	2
-0.186667	growth factors	0.0160967	gene classes	68	0.893333	growth factors	2
-0.18	growth factors	0.018761	gene classes	68	0.893333	growth factors	2
-0.173333	growth factors	0.0217287	gene classes	68	0.893333	growth factors	2
-0.166667	growth factors	0.0250671	gene classes	68	0.893333	growth factors	2
-0.16	growth factors	0.028735	gene classes	68	0.893333	growth factors	2
-0.153333	growth factors	0.0327351	gene classes	68	0.893333	growth factors	2
-0.146667	growth factors	0.0370779	gene classes	68	0.893333	growth factors	2
-0.14	growth factors	0.0417918	gene classes	68	0.893333	growth factors	2
-0.133333	growth factors	0.0468172	gene classes	68	0.893333	growth factors	2
-0.126667	growth factors	0.0521351	gene classes	68	0.893333	growth factors	2
-0.12	growth factors	0.0577362	gene classes	68	0.893333	growth factors	2
-0.113333	growth factors	0.063588	gene classes	68	0.893333	growth factors	2
-0.106667	growth factors	0.0696224	gene classes	68	0.893333	growth factors	2
-0.1	growth factors	0.0757921	gene classes	68	0.893333	growth factors	2
-0.0933333	growth factors	0.0820456	gene classes	68	0.893333	growth factors	2
-0.0866667	growth factors	0.0883082	gene classes	68	0.893333	growth factors	2
-0.08	growth factors	0.0945102	gene classes	68	0.893333	growth factors	2
-0.0733333	growth factors	0.100583	gene classes	68	0.893333	growth factors	2
-0.0666667	growth factors	0.106418	gene classes	68	0.893333	growth factors	2
-0.06	growth factors	0.111955	gene classes	68	0.893333	growth factors	2
-0.0533333	growth factors	0.117131	gene classes	68	0.893333	growth factors	2
-0.0466667	growth factors	0.121871	gene classes	68	0.893333	growth factors	2
-0.04	growth factors	0.126028	gene classes	68	0.893333	growth factors	2
-0.0333333	growth factors	0.129617	gene classes	68	0.893333	growth factors	2
-0.0266667	growth factors	0.132589	gene classes	68	0.893333	growth factors	2
-0.02	growth factors	0.13487	gene classes	68	0.893333	growth factors	2
-0.0133333	growth factors	0.136373	gene classes	68	0.893333	growth factors	2
-0.00666667	growth factors	0.137163	gene classes	68	0.893333	growth factors	2
0	growth factors	0.137234	gene classes	68	0.893333	growth factors	2
0.00666667	growth factors	0.136532	gene classes	68	0.893333	growth factors	2
0.0133333	growth factors	0.135078	gene classes	68	0.893333	growth factors	2
0.02	growth factors	0.132967	gene classes	68	0.893333	growth factors	2
0.0266667	growth factors	0.13024	gene classes	68	0.893333	growth factors	2
0.0333333	growth factors	0.126888	gene classes	68	0.893333	growth factors	2
0.04	growth factors	0.123027	gene classes	68	0.893333	growth factors	2
0.0466667	growth factors	0.118752	gene classes	68	0.893333	growth factors	2
0.0533333	growth factors	0.114142	gene classes	68	0.893333	growth factors	2
0.06	growth factors	0.109248	gene classes	68	0.893333	growth factors	2
0.0666667	growth factors	0.104203	gene classes	68	0.893333	growth factors	2
0.0733333	growth factors	0.099095	gene classes	68	0.893333	growth factors	2
0.08	growth factors	0.0940105	gene classes	68	0.893333	growth factors	2
0.0866667	growth factors	0.0890578	gene classes	68	0.893333	growth factors	2
0.0933333	growth factors	0.0843073	gene classes	68	0.893333	growth factors	2
0.1	growth factors	0.0798308	gene classes	68	0.893333	growth factors	2
0.106667	growth factors	0.0757206	gene classes	68	0.893333	growth factors	2
0.113333	growth factors	0.0720645	gene classes	68	0.893333	growth factors	2
0.12	growth factors	0.0688739	gene classes	68	0.893333	growth factors	2
0.126667	growth factors	0.0661912	gene classes	68	0.893333	growth factors	2
0.133333	growth factors	0.0641102	gene classes	68	0.893333	growth factors	2
0.14	growth factors	0.0626442	gene classes	68	0.893333	growth factors	2
0.146667	growth factors	0.0617726	gene classes	68	0.893333	growth factors	2
0.153333	growth factors	0.0615064	gene classes	68	0.893333	growth factors	2
0.16	growth factors	0.0619367	gene classes	68	0.893333	growth factors	2
0.166667	growth factors	0.062996	gene classes	68	0.893333	growth factors	2
0.173333	growth factors	0.0646588	gene classes	68	0.893333	growth factors	2
0.18	growth factors	0.0669192	gene classes	68	0.893333	growth factors	2
0.186667	growth factors	0.0698579	gene classes	68	0.893333	growth factors	2
0.193333	growth factors	0.073363	gene classes	68	0.893333	growth factors	2
0.2	growth factors	0.0774219	gene classes	68	0.893333	growth factors	2
0.206667	growth factors	0.0820458	gene classes	68	0.893333	growth factors	2
0.213333	growth factors	0.0872687	gene classes	68	0.893333	growth factors	2
0.22	growth factors	0.0930145	gene classes	68	0.893333	growth factors	2
0.226667	growth factors	0.0992802	gene classes	68	0.893333	growth factors	2
0.233333	growth factors	0.10611	gene classes	68	0.893333	growth factors	2
0.24	growth factors	0.113515	gene classes	68	0.893333	growth factors	2
0.246667	growth factors	0.12146	gene classes	68	0.893333	growth factors	2
0.253333	growth factors	0.12996	gene classes	68	0.893333	growth factors	2
0.26	growth factors	0.139107	gene classes	68	0.893333	growth factors	2
0.266667	growth factors	0.14889	gene classes	68	0.893333	growth factors	2
0.273333	growth factors	0.159306	gene classes	68	0.893333	growth factors	2
0.28	growth factors	0.170385	gene classes	68	0.893333	growth factors	2
0.286667	growth factors	0.182271	gene classes	68	0.893333	growth factors	2
0.293333	growth factors	0.194903	gene classes	68	0.893333	growth factors	2
0.3	growth factors	0.208298	gene classes	68	0.893333	growth factors	2
0.306667	growth factors	0.222502	gene classes	68	0.893333	growth factors	2
0.313333	growth factors	0.23765	gene classes	68	0.893333	growth factors	2
0.32	growth factors	0.253639	gene classes	68	0.893333	growth factors	2
0.326667	growth factors	0.270482	gene classes	68	0.893333	growth factors	2
0.333333	growth factors	0.288237	gene classes	68	0.893333	growth factors	2
0.34	growth factors	0.30695	gene classes	68	0.893333	growth factors	2
0.346667	growth factors	0.326511	gene classes	68	0.893333	growth factors	2
0.353333	growth factors	0.346904	gene classes	68	0.893333	growth factors	2
0.36	growth factors	0.368177	gene classes	68	0.893333	growth factors	2
0.366667	growth factors	0.39027	gene classes	68	0.893333	growth factors	2
0.373333	growth factors	0.413078	gene classes	68	0.893333	growth factors	2
0.38	growth factors	0.436551	gene classes	68	0.893333	growth factors	2
0.386667	growth factors	0.460703	gene classes	68	0.893333	growth factors	2
0.393333	growth factors	0.485401	gene classes	68	0.893333	growth factors	2
0.4	growth factors	0.510549	gene classes	68	0.893333	growth factors	2
0.406667	growth factors	0.536074	gene classes	68	0.893333	growth factors	2
0.413333	growth factors	0.561932	gene classes	68	0.893333	growth factors	2
0.42	growth factors	0.587981	gene classes	68	0.893333	growth factors	2
0.426667	growth factors	0.614134	gene classes	68	0.893333	growth factors	2
0.433333	growth factors	0.640302	gene classes	68	0.893333	growth factors	2
0.44	growth factors	0.666375	gene classes	68	0.893333	growth factors	2
0.446667	growth factors	0.692267	gene classes	68	0.893333	growth factors	2
0.453333	growth factors	0.71789	gene classes	68	0.893333	growth factors	2
0.46	growth factors	0.743127	gene classes	68	0.893333	growth factors	2
0.466667	growth factors	0.767869	gene classes	68	0.893333	growth factors	2
0.473333	growth factors	0.792073	gene classes	68	0.893333	growth factors	2
0.48	growth factors	0.815663	gene classes	68	0.893333	growth factors	2
0.486667	growth factors	0.838486	gene classes	68	0.893333	growth factors	2
0.493333	growth factors	0.860504	gene classes	68	0.893333	growth factors	2
0.5	growth factors	0.881704	gene classes	68	0.893333	growth factors	2
0.506667	growth factors	0.90204	gene classes	68	0.893333	growth factors	2
0.513333	growth factors	0.921336	gene classes	68	0.893333	growth factors	2
0.52	growth factors	0.939683	gene classes	68	0.893333	growth factors	2
0.526667	growth factors	0.957091	gene classes	68	0.893333	growth factors	2
0.533333	growth factors	0.97355	gene classes	68	0.893333	growth factors	2
0.54	growth factors	0.988957	gene classes	68	0.893333	growth factors	2
0.546667	growth factors	1.00349	gene classes	68	0.893333	growth factors	2
0.553333	growth factors	1.01722	gene classes	68	0.893333	growth factors	2
0.56	growth factors	1.03016	gene classes	68	0.893333	growth factors	2
0.566667	growth factors	1.04238	gene classes	68	0.893333	growth factors	2
0.573333	growth factors	1.05406	gene classes	68	0.893333	growth factors	2
0.58	growth factors	1.06532	gene classes	68	0.893333	growth factors	2
0.586667	growth factors	1.07626	gene classes	68	0.893333	growth factors	2
0.593333	growth factors	1.08705	gene classes	68	0.893333	growth factors	2
0.6	growth factors	1.09784	gene classes	68	0.893333	growth factors	2
0.606667	growth factors	1.10877	gene classes	68	0.893333	growth factors	2
0.613333	growth factors	1.12002	gene classes	68	0.893333	growth factors	2
0.62	growth factors	1.13173	gene classes	68	0.893333	growth factors	2
0.626667	growth factors	1.14401	gene classes	68	0.893333	growth factors	2
0.633333	growth factors	1.15696	gene classes	68	0.893333	growth factors	2
0.64	growth factors	1.17082	gene classes	68	0.893333	growth factors	2
0.646667	growth factors	1.18555	gene classes	68	0.893333	growth factors	2
0.653333	growth factors	1.20122	gene classes	68	0.893333	growth factors	2
0.66	growth factors	1.21789	gene classes	68	0.893333	growth factors	2
0.666667	growth factors	1.2357	gene classes	68	0.893333	growth factors	2
0.673333	growth factors	1.25451	gene classes	68	0.893333	growth factors	2
0.68	growth factors	1.27431	gene classes	68	0.893333	growth factors	2
0.686667	growth factors	1.29515	gene classes	68	0.893333	growth factors	2
0.693333	growth factors	1.317	gene classes	68	0.893333	growth factors	2
0.7	growth factors	1.33971	gene classes	68	0.893333	growth factors	2
0.706667	growth factors	1.36323	gene classes	68	0.893333	growth factors	2
0.713333	growth factors	1.38758	gene classes	68	0.893333	growth factors	2
0.72	growth factors	1.41264	gene classes	68	0.893333	growth factors	2
0.726667	growth factors	1.43833	gene classes	68	0.893333	growth factors	2
0.733333	growth factors	1.46457	gene classes	68	0.893333	growth factors	2
0.74	growth factors	1.49139	gene classes	68	0.893333	growth factors	2
0.746667	growth factors	1.51868	gene classes	68	0.893333	growth factors	2
0.753333	growth factors	1.54637	gene classes	68	0.893333	growth factors	2
0.76	growth factors	1.57445	gene classes	68	0.893333	growth factors	2
0.766667	growth factors	1.6029	gene classes	68	0.893333	growth factors	2
0.773333	growth factors	1.63164	gene classes	68	0.893333	growth factors	2
0.78	growth factors	1.66063	gene classes	68	0.893333	growth factors	2
0.786667	growth factors	1.6898	gene classes	68	0.893333	growth factors	2
0.793333	growth factors	1.7191	gene classes	68	0.893333	growth factors	2
0.8	growth factors	1.74841	gene classes	68	0.893333	growth factors	2
0.806667	growth factors	1.77763	gene classes	68	0.893333	growth factors	2
0.813333	growth factors	1.80659	gene classes	68	0.893333	growth factors	2
0.82	growth factors	1.83508	gene classes	68	0.893333	growth factors	2
0.826667	growth factors	1.86295	gene classes	68	0.893333	growth factors	2
0.833333	growth factors	1.88996	gene classes	68	0.893333	growth factors	2
0.84	growth factors	1.91569	gene classes	68	0.893333	growth factors	2
0.846667	growth factors	1.93988	gene classes	68	0.893333	growth factors	2
0.853333	growth factors	1.96227	gene classes	68	0.893333	growth factors	2
0.86	growth factors	1.98254	gene classes	68	0.893333	growth factors	2
0.866667	growth factors	1.99985	gene classes	68	0.893333	growth factors	2
0.873333	growth factors	2.01418	gene classes	68	0.893333	growth factors	2
0.88	growth factors	2.02518	gene classes	68	0.893333	growth factors	2
0.886667	growth factors	2.03237	gene classes	68	0.893333	growth factors	2
0.893333	growth factors	2.03488	gene classes	68	0.893333	growth factors	2
0.9	growth factors	2.03292	gene classes	68	0.893333	growth factors	2
0.906667	growth factors	2.0262	gene classes	68	0.893333	growth factors	2
0.913333	growth factors	2.01413	gene classes	68	0.893333	growth factors	2
0.92	growth factors	1.99626	gene classes	68	0.893333	growth factors	2
0.926667	growth factors	1.97299	gene classes	68	0.893333	growth factors	2
0.933333	growth factors	1.94425	gene classes	68	0.893333	growth factors	2
0.94	growth factors	1.90946	gene classes	68	0.893333	growth factors	2
0.946667	growth factors	1.86889	gene classes	68	0.893333	growth factors	2
0.953333	growth factors	1.82306	gene classes	68	0.893333	growth factors	2
0.96	growth factors	1.77218	gene classes	68	0.893333	growth factors	2
0.966667	growth factors	1.7159	gene classes	68	0.893333	growth factors	2
0.973333	growth factors	1.65515	gene classes	68	0.893333	growth factors	2
0.98	growth factors	1.59048	gene classes	68	0.893333	growth factors	2
0.986667	growth factors	1.52232	gene classes	68	0.893333	growth factors	2
0.993333	growth factors	1.45079	gene classes	68	0.893333	growth factors	2
1	growth factors	1.37697	gene classes	68	0.893333	growth factors	2
-0.3	transmembrane receptors	0.00311534	gene classes	228	0.893333	transmembrane receptors	8
-0.293333	transmembrane receptors	0.00385573	gene classes	228	0.893333	transmembrane receptors	8
-0.286667	transmembrane receptors	0.00474532	gene classes	228	0.893333	transmembrane receptors	8
-0.28	transmembrane receptors	0.00580107	gene classes	228	0.893333	transmembrane receptors	8
-0.273333	transmembrane receptors	0.00704699	gene classes	228	0.893333	transmembrane receptors	8
-0.266667	transmembrane receptors	0.00855068	gene classes	228	0.893333	transmembrane receptors	8
-0.26	transmembrane receptors	0.0103068	gene classes	228	0.893333	transmembrane receptors	8
-0.253333	transmembrane receptors	0.0123459	gene classes	228	0.893333	transmembrane receptors	8
-0.246667	transmembrane receptors	0.0147143	gene classes	228	0.893333	transmembrane receptors	8
-0.24	transmembrane receptors	0.0174846	gene classes	228	0.893333	transmembrane receptors	8
-0.233333	transmembrane receptors	0.0206488	gene classes	228	0.893333	transmembrane receptors	8
-0.226667	transmembrane receptors	0.0242422	gene classes	228	0.893333	transmembrane receptors	8
-0.22	transmembrane receptors	0.0283404	gene classes	228	0.893333	transmembrane receptors	8
-0.213333	transmembrane receptors	0.0329924	gene classes	228	0.893333	transmembrane receptors	8
-0.206667	transmembrane receptors	0.0381868	gene classes	228	0.893333	transmembrane receptors	8
-0.2	transmembrane receptors	0.0439543	gene classes	228	0.893333	transmembrane receptors	8
-0.193333	transmembrane receptors	0.0503968	gene classes	228	0.893333	transmembrane receptors	8
-0.186667	transmembrane receptors	0.0575021	gene classes	228	0.893333	transmembrane receptors	8
-0.18	transmembrane receptors	0.0652542	gene classes	228	0.893333	transmembrane receptors	8
-0.173333	transmembrane receptors	0.0736643	gene classes	228	0.893333	transmembrane receptors	8
-0.166667	transmembrane receptors	0.0828409	gene classes	228	0.893333	transmembrane receptors	8
-0.16	transmembrane receptors	0.0926837	gene classes	228	0.893333	transmembrane receptors	8
-0.153333	transmembrane receptors	0.103169	gene classes	228	0.893333	transmembrane receptors	8
-0.146667	transmembrane receptors	0.114287	gene classes	228	0.893333	transmembrane receptors	8
-0.14	transmembrane receptors	0.126073	gene classes	228	0.893333	transmembrane receptors	8
-0.133333	transmembrane receptors	0.138391	gene classes	228	0.893333	transmembrane receptors	8
-0.126667	transmembrane receptors	0.151189	gene classes	228	0.893333	transmembrane receptors	8
-0.12	transmembrane receptors	0.164425	gene classes	228	0.893333	transmembrane receptors	8
-0.113333	transmembrane receptors	0.17803	gene classes	228	0.893333	transmembrane receptors	8
-0.106667	transmembrane receptors	0.191881	gene classes	228	0.893333	transmembrane receptors	8
-0.1	transmembrane receptors	0.20589	gene classes	228	0.893333	transmembrane receptors	8
-0.0933333	transmembrane receptors	0.219966	gene classes	228	0.893333	transmembrane receptors	8
-0.0866667	transmembrane receptors	0.23399	gene classes	228	0.893333	transmembrane receptors	8
-0.08	transmembrane receptors	0.247864	gene classes	228	0.893333	transmembrane receptors	8
-0.0733333	transmembrane receptors	0.261491	gene classes	228	0.893333	transmembrane receptors	8
-0.0666667	transmembrane receptors	0.274713	gene classes	228	0.893333	transmembrane receptors	8
-0.06	transmembrane receptors	0.287463	gene classes	228	0.893333	transmembrane receptors	8
-0.0533333	transmembrane receptors	0.299667	gene classes	228	0.893333	transmembrane receptors	8
-0.0466667	transmembrane receptors	0.311242	gene classes	228	0.893333	transmembrane receptors	8
-0.04	transmembrane receptors	0.321996	gene classes	228	0.893333	transmembrane receptors	8
-0.0333333	transmembrane receptors	0.331976	gene classes	228	0.893333	transmembrane receptors	8
-0.0266667	transmembrane receptors	0.341135	gene classes	228	0.893333	transmembrane receptors	8
-0.02	transmembrane receptors	0.349391	gene classes	228	0.893333	transmembrane receptors	8
-0.0133333	transmembrane receptors	0.356642	gene classes	228	0.893333	transmembrane receptors	8
-0.00666667	transmembrane receptors	0.362985	gene classes	228	0.893333	transmembrane receptors	8
0	transmembrane receptors	0.368415	gene classes	228	0.893333	transmembrane receptors	8
0.00666667	transmembrane receptors	0.372862	gene classes	228	0.893333	transmembrane receptors	8
0.0133333	transmembrane receptors	0.376343	gene classes	228	0.893333	transmembrane receptors	8
0.02	transmembrane receptors	0.378964	gene classes	228	0.893333	transmembrane receptors	8
0.0266667	transmembrane receptors	0.380756	gene classes	228	0.893333	transmembrane receptors	8
0.0333333	transmembrane receptors	0.381663	gene classes	228	0.893333	transmembrane receptors	8
0.04	transmembrane receptors	0.381799	gene classes	228	0.893333	transmembrane receptors	8
0.0466667	transmembrane receptors	0.381249	gene classes	228	0.893333	transmembrane receptors	8
0.0533333	transmembrane receptors	0.380064	gene classes	228	0.893333	transmembrane receptors	8
0.06	transmembrane receptors	0.378211	gene classes	228	0.893333	transmembrane receptors	8
0.0666667	transmembrane receptors	0.375842	gene classes	228	0.893333	transmembrane receptors	8
0.0733333	transmembrane receptors	0.373021	gene classes	228	0.893333	transmembrane receptors	8
0.08	transmembrane receptors	0.369793	gene classes	228	0.893333	transmembrane receptors	8
0.0866667	transmembrane receptors	0.366193	gene classes	228	0.893333	transmembrane receptors	8
0.0933333	transmembrane receptors	0.362332	gene classes	228	0.893333	transmembrane receptors	8
0.1	transmembrane receptors	0.358274	gene classes	228	0.893333	transmembrane receptors	8
0.106667	transmembrane receptors	0.354075	gene classes	228	0.893333	transmembrane receptors	8
0.113333	transmembrane receptors	0.349811	gene classes	228	0.893333	transmembrane receptors	8
0.12	transmembrane receptors	0.345559	gene classes	228	0.893333	transmembrane receptors	8
0.126667	transmembrane receptors	0.341387	gene classes	228	0.893333	transmembrane receptors	8
0.133333	transmembrane receptors	0.337387	gene classes	228	0.893333	transmembrane receptors	8
0.14	transmembrane receptors	0.333634	gene classes	228	0.893333	transmembrane receptors	8
0.146667	transmembrane receptors	0.330186	gene classes	228	0.893333	transmembrane receptors	8
0.153333	transmembrane receptors	0.327113	gene classes	228	0.893333	transmembrane receptors	8
0.16	transmembrane receptors	0.324556	gene classes	228	0.893333	transmembrane receptors	8
0.166667	transmembrane receptors	0.322532	gene classes	228	0.893333	transmembrane receptors	8
0.173333	transmembrane receptors	0.321088	gene classes	228	0.893333	transmembrane receptors	8
0.18	transmembrane receptors	0.320287	gene classes	228	0.893333	transmembrane receptors	8
0.186667	transmembrane receptors	0.320278	gene classes	228	0.893333	transmembrane receptors	8
0.193333	transmembrane receptors	0.320991	gene classes	228	0.893333	transmembrane receptors	8
0.2	transmembrane receptors	0.32245	gene classes	228	0.893333	transmembrane receptors	8
0.206667	transmembrane receptors	0.324709	gene classes	228	0.893333	transmembrane receptors	8
0.213333	transmembrane receptors	0.327813	gene classes	228	0.893333	transmembrane receptors	8
0.22	transmembrane receptors	0.331655	gene classes	228	0.893333	transmembrane receptors	8
0.226667	transmembrane receptors	0.336205	gene classes	228	0.893333	transmembrane receptors	8
0.233333	transmembrane receptors	0.341478	gene classes	228	0.893333	transmembrane receptors	8
0.24	transmembrane receptors	0.347394	gene classes	228	0.893333	transmembrane receptors	8
0.246667	transmembrane receptors	0.353829	gene classes	228	0.893333	transmembrane receptors	8
0.253333	transmembrane receptors	0.360705	gene classes	228	0.893333	transmembrane receptors	8
0.26	transmembrane receptors	0.367965	gene classes	228	0.893333	transmembrane receptors	8
0.266667	transmembrane receptors	0.375466	gene classes	228	0.893333	transmembrane receptors	8
0.273333	transmembrane receptors	0.383092	gene classes	228	0.893333	transmembrane receptors	8
0.28	transmembrane receptors	0.390744	gene classes	228	0.893333	transmembrane receptors	8
0.286667	transmembrane receptors	0.398289	gene classes	228	0.893333	transmembrane receptors	8
0.293333	transmembrane receptors	0.405635	gene classes	228	0.893333	transmembrane receptors	8
0.3	transmembrane receptors	0.412693	gene classes	228	0.893333	transmembrane receptors	8
0.306667	transmembrane receptors	0.419367	gene classes	228	0.893333	transmembrane receptors	8
0.313333	transmembrane receptors	0.425537	gene classes	228	0.893333	transmembrane receptors	8
0.32	transmembrane receptors	0.431205	gene classes	228	0.893333	transmembrane receptors	8
0.326667	transmembrane receptors	0.436336	gene classes	228	0.893333	transmembrane receptors	8
0.333333	transmembrane receptors	0.440864	gene classes	228	0.893333	transmembrane receptors	8
0.34	transmembrane receptors	0.44478	gene classes	228	0.893333	transmembrane receptors	8
0.346667	transmembrane receptors	0.448152	gene classes	228	0.893333	transmembrane receptors	8
0.353333	transmembrane receptors	0.451016	gene classes	228	0.893333	transmembrane receptors	8
0.36	transmembrane receptors	0.453371	gene classes	228	0.893333	transmembrane receptors	8
0.366667	transmembrane receptors	0.455319	gene classes	228	0.893333	transmembrane receptors	8
0.373333	transmembrane receptors	0.456964	gene classes	228	0.893333	transmembrane receptors	8
0.38	transmembrane receptors	0.45839	gene classes	228	0.893333	transmembrane receptors	8
0.386667	transmembrane receptors	0.459685	gene classes	228	0.893333	transmembrane receptors	8
0.393333	transmembrane receptors	0.460978	gene classes	228	0.893333	transmembrane receptors	8
0.4	transmembrane receptors	0.462373	gene classes	228	0.893333	transmembrane receptors	8
0.406667	transmembrane receptors	0.463974	gene classes	228	0.893333	transmembrane receptors	8
0.413333	transmembrane receptors	0.465934	gene classes	228	0.893333	transmembrane receptors	8
0.42	transmembrane receptors	0.46831	gene classes	228	0.893333	transmembrane receptors	8
0.426667	transmembrane receptors	0.471183	gene classes	228	0.893333	transmembrane receptors	8
0.433333	transmembrane receptors	0.474669	gene classes	228	0.893333	transmembrane receptors	8
0.44	transmembrane receptors	0.478876	gene classes	228	0.893333	transmembrane receptors	8
0.446667	transmembrane receptors	0.483791	gene classes	228	0.893333	transmembrane receptors	8
0.453333	transmembrane receptors	0.489453	gene classes	228	0.893333	transmembrane receptors	8
0.46	transmembrane receptors	0.495975	gene classes	228	0.893333	transmembrane receptors	8
0.466667	transmembrane receptors	0.503358	gene classes	228	0.893333	transmembrane receptors	8
0.473333	transmembrane receptors	0.511554	gene classes	228	0.893333	transmembrane receptors	8
0.48	transmembrane receptors	0.520565	gene classes	228	0.893333	transmembrane receptors	8
0.486667	transmembrane receptors	0.530497	gene classes	228	0.893333	transmembrane receptors	8
0.493333	transmembrane receptors	0.541251	gene classes	228	0.893333	transmembrane receptors	8
0.5	transmembrane receptors	0.552788	gene classes	228	0.893333	transmembrane receptors	8
0.506667	transmembrane receptors	0.565096	gene classes	228	0.893333	transmembrane receptors	8
0.513333	transmembrane receptors	0.578279	gene classes	228	0.893333	transmembrane receptors	8
0.52	transmembrane receptors	0.592199	gene classes	228	0.893333	transmembrane receptors	8
0.526667	transmembrane receptors	0.606844	gene classes	228	0.893333	transmembrane receptors	8
0.533333	transmembrane receptors	0.622244	gene classes	228	0.893333	transmembrane receptors	8
0.54	transmembrane receptors	0.638458	gene classes	228	0.893333	transmembrane receptors	8
0.546667	transmembrane receptors	0.6554	gene classes	228	0.893333	transmembrane receptors	8
0.553333	transmembrane receptors	0.673083	gene classes	228	0.893333	transmembrane receptors	8
0.56	transmembrane receptors	0.691586	gene classes	228	0.893333	transmembrane receptors	8
0.566667	transmembrane receptors	0.710939	gene classes	228	0.893333	transmembrane receptors	8
0.573333	transmembrane receptors	0.731095	gene classes	228	0.893333	transmembrane receptors	8
0.58	transmembrane receptors	0.75208	gene classes	228	0.893333	transmembrane receptors	8
0.586667	transmembrane receptors	0.774025	gene classes	228	0.893333	transmembrane receptors	8
0.593333	transmembrane receptors	0.796888	gene classes	228	0.893333	transmembrane receptors	8
0.6	transmembrane receptors	0.820644	gene classes	228	0.893333	transmembrane receptors	8
0.606667	transmembrane receptors	0.8453	gene classes	228	0.893333	transmembrane receptors	8
0.613333	transmembrane receptors	0.871001	gene classes	228	0.893333	transmembrane receptors	8
0.62	transmembrane receptors	0.897596	gene classes	228	0.893333	transmembrane receptors	8
0.626667	transmembrane receptors	0.92505	gene classes	228	0.893333	transmembrane receptors	8
0.633333	transmembrane receptors	0.953347	gene classes	228	0.893333	transmembrane receptors	8
0.64	transmembrane receptors	0.982513	gene classes	228	0.893333	transmembrane receptors	8
0.646667	transmembrane receptors	1.01236	gene classes	228	0.893333	transmembrane receptors	8
0.653333	transmembrane receptors	1.04281	gene classes	228	0.893333	transmembrane receptors	8
0.66	transmembrane receptors	1.07378	gene classes	228	0.893333	transmembrane receptors	8
0.666667	transmembrane receptors	1.10516	gene classes	228	0.893333	transmembrane receptors	8
0.673333	transmembrane receptors	1.13679	gene classes	228	0.893333	transmembrane receptors	8
0.68	transmembrane receptors	1.16852	gene classes	228	0.893333	transmembrane receptors	8
0.686667	transmembrane receptors	1.20022	gene classes	228	0.893333	transmembrane receptors	8
0.693333	transmembrane receptors	1.23171	gene classes	228	0.893333	transmembrane receptors	8
0.7	transmembrane receptors	1.26287	gene classes	228	0.893333	transmembrane receptors	8
0.706667	transmembrane receptors	1.29356	gene classes	228	0.893333	transmembrane receptors	8
0.713333	transmembrane receptors	1.32356	gene classes	228	0.893333	transmembrane receptors	8
0.72	transmembrane receptors	1.35282	gene classes	228	0.893333	transmembrane receptors	8
0.726667	transmembrane receptors	1.38124	gene classes	228	0.893333	transmembrane receptors	8
0.733333	transmembrane receptors	1.40875	gene classes	228	0.893333	transmembrane receptors	8
0.74	transmembrane receptors	1.43512	gene classes	228	0.893333	transmembrane receptors	8
0.746667	transmembrane receptors	1.46045	gene classes	228	0.893333	transmembrane receptors	8
0.753333	transmembrane receptors	1.48475	gene classes	228	0.893333	transmembrane receptors	8
0.76	transmembrane receptors	1.50793	gene classes	228	0.893333	transmembrane receptors	8
0.766667	transmembrane receptors	1.52997	gene classes	228	0.893333	transmembrane receptors	8
0.773333	transmembrane receptors	1.55101	gene classes	228	0.893333	transmembrane receptors	8
0.78	transmembrane receptors	1.57111	gene classes	228	0.893333	transmembrane receptors	8
0.786667	transmembrane receptors	1.59024	gene classes	228	0.893333	transmembrane receptors	8
0.793333	transmembrane receptors	1.60849	gene classes	228	0.893333	transmembrane receptors	8
0.8	transmembrane receptors	1.62599	gene classes	228	0.893333	transmembrane receptors	8
0.806667	transmembrane receptors	1.6428	gene classes	228	0.893333	transmembrane receptors	8
0.813333	transmembrane receptors	1.65889	gene classes	228	0.893333	transmembrane receptors	8
0.82	transmembrane receptors	1.67435	gene classes	228	0.893333	transmembrane receptors	8
0.826667	transmembrane receptors	1.6892	gene classes	228	0.893333	transmembrane receptors	8
0.833333	transmembrane receptors	1.70345	gene classes	228	0.893333	transmembrane receptors	8
0.84	transmembrane receptors	1.71691	gene classes	228	0.893333	transmembrane receptors	8
0.846667	transmembrane receptors	1.72962	gene classes	228	0.893333	transmembrane receptors	8
0.853333	transmembrane receptors	1.74146	gene classes	228	0.893333	transmembrane receptors	8
0.86	transmembrane receptors	1.75226	gene classes	228	0.893333	transmembrane receptors	8
0.866667	transmembrane receptors	1.76166	gene classes	228	0.893333	transmembrane receptors	8
0.873333	transmembrane receptors	1.76962	gene classes	228	0.893333	transmembrane receptors	8
0.88	transmembrane receptors	1.7759	gene classes	228	0.893333	transmembrane receptors	8
0.886667	transmembrane receptors	1.78008	gene classes	228	0.893333	transmembrane receptors	8
0.893333	transmembrane receptors	1.78178	gene classes	228	0.893333	transmembrane receptors	8
0.9	transmembrane receptors	1.78091	gene classes	228	0.893333	transmembrane receptors	8
0.906667	transmembrane receptors	1.7772	gene classes	228	0.893333	transmembrane receptors	8
0.913333	transmembrane receptors	1.77	gene classes	228	0.893333	transmembrane receptors	8
0.92	transmembrane receptors	1.75917	gene classes	228	0.893333	transmembrane receptors	8
0.926667	transmembrane receptors	1.74467	gene classes	228	0.893333	transmembrane receptors	8
0.933333	transmembrane receptors	1.72632	gene classes	228	0.893333	transmembrane receptors	8
0.94	transmembrane receptors	1.70331	gene classes	228	0.893333	transmembrane receptors	8
0.946667	transmembrane receptors	1.67608	gene classes	228	0.893333	transmembrane receptors	8
0.953333	transmembrane receptors	1.64464	gene classes	228	0.893333	transmembrane receptors	8
0.96	transmembrane receptors	1.60893	gene classes	228	0.893333	transmembrane receptors	8
0.966667	transmembrane receptors	1.56847	gene classes	228	0.893333	transmembrane receptors	8
0.973333	transmembrane receptors	1.52404	gene classes	228	0.893333	transmembrane receptors	8
0.98	transmembrane receptors	1.47583	gene classes	228	0.893333	transmembrane receptors	8
0.986667	transmembrane receptors	1.42389	gene classes	228	0.893333	transmembrane receptors	8
0.993333	transmembrane receptors	1.36839	gene classes	228	0.893333	transmembrane receptors	8
1	transmembrane receptors	1.31009	gene classes	228	0.893333	transmembrane receptors	8
-0.3	transcription regulators	0.0202326	gene classes	1053	0.9	transcription regulators	6
-0.293333	transcription regulators	0.0213555	gene classes	1053	0.9	transcription regulators	6
-0.286667	transcription regulators	0.0226644	gene classes	1053	0.9	transcription regulators	6
-0.28	transcription regulators	0.0242097	gene classes	1053	0.9	transcription regulators	6
-0.273333	transcription regulators	0.0259684	gene classes	1053	0.9	transcription regulators	6
-0.266667	transcription regulators	0.0279596	gene classes	1053	0.9	transcription regulators	6
-0.26	transcription regulators	0.0302246	gene classes	1053	0.9	transcription regulators	6
-0.253333	transcription regulators	0.0327314	gene classes	1053	0.9	transcription regulators	6
-0.246667	transcription regulators	0.0354976	gene classes	1053	0.9	transcription regulators	6
-0.24	transcription regulators	0.0385484	gene classes	1053	0.9	transcription regulators	6
-0.233333	transcription regulators	0.0418463	gene classes	1053	0.9	transcription regulators	6
-0.226667	transcription regulators	0.0454068	gene classes	1053	0.9	transcription regulators	6
-0.22	transcription regulators	0.0492386	gene classes	1053	0.9	transcription regulators	6
-0.213333	transcription regulators	0.0533058	gene classes	1053	0.9	transcription regulators	6
-0.206667	transcription regulators	0.0576256	gene classes	1053	0.9	transcription regulators	6
-0.2	transcription regulators	0.0621984	gene classes	1053	0.9	transcription regulators	6
-0.193333	transcription regulators	0.0669981	gene classes	1053	0.9	transcription regulators	6
-0.186667	transcription regulators	0.0720537	gene classes	1053	0.9	transcription regulators	6
-0.18	transcription regulators	0.0773682	gene classes	1053	0.9	transcription regulators	6
-0.173333	transcription regulators	0.0829319	gene classes	1053	0.9	transcription regulators	6
-0.166667	transcription regulators	0.0887988	gene classes	1053	0.9	transcription regulators	6
-0.16	transcription regulators	0.0949786	gene classes	1053	0.9	transcription regulators	6
-0.153333	transcription regulators	0.101479	gene classes	1053	0.9	transcription regulators	6
-0.146667	transcription regulators	0.108387	gene classes	1053	0.9	transcription regulators	6
-0.14	transcription regulators	0.115708	gene classes	1053	0.9	transcription regulators	6
-0.133333	transcription regulators	0.123459	gene classes	1053	0.9	transcription regulators	6
-0.126667	transcription regulators	0.131759	gene classes	1053	0.9	transcription regulators	6
-0.12	transcription regulators	0.140581	gene classes	1053	0.9	transcription regulators	6
-0.113333	transcription regulators	0.149936	gene classes	1053	0.9	transcription regulators	6
-0.106667	transcription regulators	0.159954	gene classes	1053	0.9	transcription regulators	6
-0.1	transcription regulators	0.170551	gene classes	1053	0.9	transcription regulators	6
-0.0933333	transcription regulators	0.181721	gene classes	1053	0.9	transcription regulators	6
-0.0866667	transcription regulators	0.19356	gene classes	1053	0.9	transcription regulators	6
-0.08	transcription regulators	0.205929	gene classes	1053	0.9	transcription regulators	6
-0.0733333	transcription regulators	0.218802	gene classes	1053	0.9	transcription regulators	6
-0.0666667	transcription regulators	0.232191	gene classes	1053	0.9	transcription regulators	6
-0.06	transcription regulators	0.245947	gene classes	1053	0.9	transcription regulators	6
-0.0533333	transcription regulators	0.260012	gene classes	1053	0.9	transcription regulators	6
-0.0466667	transcription regulators	0.274322	gene classes	1053	0.9	transcription regulators	6
-0.04	transcription regulators	0.288753	gene classes	1053	0.9	transcription regulators	6
-0.0333333	transcription regulators	0.303225	gene classes	1053	0.9	transcription regulators	6
-0.0266667	transcription regulators	0.317641	gene classes	1053	0.9	transcription regulators	6
-0.02	transcription regulators	0.33193	gene classes	1053	0.9	transcription regulators	6
-0.0133333	transcription regulators	0.346009	gene classes	1053	0.9	transcription regulators	6
-0.00666667	transcription regulators	0.359807	gene classes	1053	0.9	transcription regulators	6
0	transcription regulators	0.373311	gene classes	1053	0.9	transcription regulators	6
0.00666667	transcription regulators	0.386464	gene classes	1053	0.9	transcription regulators	6
0.0133333	transcription regulators	0.399255	gene classes	1053	0.9	transcription regulators	6
0.02	transcription regulators	0.411721	gene classes	1053	0.9	transcription regulators	6
0.0266667	transcription regulators	0.423847	gene classes	1053	0.9	transcription regulators	6
0.0333333	transcription regulators	0.435682	gene classes	1053	0.9	transcription regulators	6
0.04	transcription regulators	0.447291	gene classes	1053	0.9	transcription regulators	6
0.0466667	transcription regulators	0.458704	gene classes	1053	0.9	transcription regulators	6
0.0533333	transcription regulators	0.469998	gene classes	1053	0.9	transcription regulators	6
0.06	transcription regulators	0.481239	gene classes	1053	0.9	transcription regulators	6
0.0666667	transcription regulators	0.492492	gene classes	1053	0.9	transcription regulators	6
0.0733333	transcription regulators	0.503816	gene classes	1053	0.9	transcription regulators	6
0.08	transcription regulators	0.515259	gene classes	1053	0.9	transcription regulators	6
0.0866667	transcription regulators	0.526893	gene classes	1053	0.9	transcription regulators	6
0.0933333	transcription regulators	0.538727	gene classes	1053	0.9	transcription regulators	6
0.1	transcription regulators	0.550775	gene classes	1053	0.9	transcription regulators	6
0.106667	transcription regulators	0.563089	gene classes	1053	0.9	transcription regulators	6
0.113333	transcription regulators	0.575618	gene classes	1053	0.9	transcription regulators	6
0.12	transcription regulators	0.588345	gene classes	1053	0.9	transcription regulators	6
0.126667	transcription regulators	0.601265	gene classes	1053	0.9	transcription regulators	6
0.133333	transcription regulators	0.6143	gene classes	1053	0.9	transcription regulators	6
0.14	transcription regulators	0.627405	gene classes	1053	0.9	transcription regulators	6
0.146667	transcription regulators	0.640516	gene classes	1053	0.9	transcription regulators	6
0.153333	transcription regulators	0.653568	gene classes	1053	0.9	transcription regulators	6
0.16	transcription regulators	0.666496	gene classes	1053	0.9	transcription regulators	6
0.166667	transcription regulators	0.679214	gene classes	1053	0.9	transcription regulators	6
0.173333	transcription regulators	0.691695	gene classes	1053	0.9	transcription regulators	6
0.18	transcription regulators	0.703873	gene classes	1053	0.9	transcription regulators	6
0.186667	transcription regulators	0.715685	gene classes	1053	0.9	transcription regulators	6
0.193333	transcription regulators	0.727149	gene classes	1053	0.9	transcription regulators	6
0.2	transcription regulators	0.738217	gene classes	1053	0.9	transcription regulators	6
0.206667	transcription regulators	0.748877	gene classes	1053	0.9	transcription regulators	6
0.213333	transcription regulators	0.759176	gene classes	1053	0.9	transcription regulators	6
0.22	transcription regulators	0.769095	gene classes	1053	0.9	transcription regulators	6
0.226667	transcription regulators	0.778664	gene classes	1053	0.9	transcription regulators	6
0.233333	transcription regulators	0.78794	gene classes	1053	0.9	transcription regulators	6
0.24	transcription regulators	0.79692	gene classes	1053	0.9	transcription regulators	6
0.246667	transcription regulators	0.80565	gene classes	1053	0.9	transcription regulators	6
0.253333	transcription regulators	0.814175	gene classes	1053	0.9	transcription regulators	6
0.26	transcription regulators	0.82249	gene classes	1053	0.9	transcription regulators	6
0.266667	transcription regulators	0.83063	gene classes	1053	0.9	transcription regulators	6
0.273333	transcription regulators	0.838616	gene classes	1053	0.9	transcription regulators	6
0.28	transcription regulators	0.846427	gene classes	1053	0.9	transcription regulators	6
0.286667	transcription regulators	0.854083	gene classes	1053	0.9	transcription regulators	6
0.293333	transcription regulators	0.861585	gene classes	1053	0.9	transcription regulators	6
0.3	transcription regulators	0.868892	gene classes	1053	0.9	transcription regulators	6
0.306667	transcription regulators	0.876023	gene classes	1053	0.9	transcription regulators	6
0.313333	transcription regulators	0.882971	gene classes	1053	0.9	transcription regulators	6
0.32	transcription regulators	0.889691	gene classes	1053	0.9	transcription regulators	6
0.326667	transcription regulators	0.896214	gene classes	1053	0.9	transcription regulators	6
0.333333	transcription regulators	0.902537	gene classes	1053	0.9	transcription regulators	6
0.34	transcription regulators	0.908632	gene classes	1053	0.9	transcription regulators	6
0.346667	transcription regulators	0.914544	gene classes	1053	0.9	transcription regulators	6
0.353333	transcription regulators	0.920278	gene classes	1053	0.9	transcription regulators	6
0.36	transcription regulators	0.925833	gene classes	1053	0.9	transcription regulators	6
0.366667	transcription regulators	0.931256	gene classes	1053	0.9	transcription regulators	6
0.373333	transcription regulators	0.936563	gene classes	1053	0.9	transcription regulators	6
0.38	transcription regulators	0.94177	gene classes	1053	0.9	transcription regulators	6
0.386667	transcription regulators	0.946914	gene classes	1053	0.9	transcription regulators	6
0.393333	transcription regulators	0.952012	gene classes	1053	0.9	transcription regulators	6
0.4	transcription regulators	0.957085	gene classes	1053	0.9	transcription regulators	6
0.406667	transcription regulators	0.962149	gene classes	1053	0.9	transcription regulators	6
0.413333	transcription regulators	0.967218	gene classes	1053	0.9	transcription regulators	6
0.42	transcription regulators	0.972298	gene classes	1053	0.9	transcription regulators	6
0.426667	transcription regulators	0.97739	gene classes	1053	0.9	transcription regulators	6
0.433333	transcription regulators	0.982496	gene classes	1053	0.9	transcription regulators	6
0.44	transcription regulators	0.987607	gene classes	1053	0.9	transcription regulators	6
0.446667	transcription regulators	0.992717	gene classes	1053	0.9	transcription regulators	6
0.453333	transcription regulators	0.997812	gene classes	1053	0.9	transcription regulators	6
0.46	transcription regulators	1.00288	gene classes	1053	0.9	transcription regulators	6
0.466667	transcription regulators	1.00792	gene classes	1053	0.9	transcription regulators	6
0.473333	transcription regulators	1.0129	gene classes	1053	0.9	transcription regulators	6
0.48	transcription regulators	1.01782	gene classes	1053	0.9	transcription regulators	6
0.486667	transcription regulators	1.02268	gene classes	1053	0.9	transcription regulators	6
0.493333	transcription regulators	1.02745	gene classes	1053	0.9	transcription regulators	6
0.5	transcription regulators	1.03214	gene classes	1053	0.9	transcription regulators	6
0.506667	transcription regulators	1.03676	gene classes	1053	0.9	transcription regulators	6
0.513333	transcription regulators	1.04128	gene classes	1053	0.9	transcription regulators	6
0.52	transcription regulators	1.04571	gene classes	1053	0.9	transcription regulators	6
0.526667	transcription regulators	1.05006	gene classes	1053	0.9	transcription regulators	6
0.533333	transcription regulators	1.05429	gene classes	1053	0.9	transcription regulators	6
0.54	transcription regulators	1.05842	gene classes	1053	0.9	transcription regulators	6
0.546667	transcription regulators	1.06244	gene classes	1053	0.9	transcription regulators	6
0.553333	transcription regulators	1.06629	gene classes	1053	0.9	transcription regulators	6
0.56	transcription regulators	1.07	gene classes	1053	0.9	transcription regulators	6
0.566667	transcription regulators	1.07351	gene classes	1053	0.9	transcription regulators	6
0.573333	transcription regulators	1.07678	gene classes	1053	0.9	transcription regulators	6
0.58	transcription regulators	1.0798	gene classes	1053	0.9	transcription regulators	6
0.586667	transcription regulators	1.08251	gene classes	1053	0.9	transcription regulators	6
0.593333	transcription regulators	1.08485	gene classes	1053	0.9	transcription regulators	6
0.6	transcription regulators	1.08682	gene classes	1053	0.9	transcription regulators	6
0.606667	transcription regulators	1.08834	gene classes	1053	0.9	transcription regulators	6
0.613333	transcription regulators	1.08936	gene classes	1053	0.9	transcription regulators	6
0.62	transcription regulators	1.08989	gene classes	1053	0.9	transcription regulators	6
0.626667	transcription regulators	1.08985	gene classes	1053	0.9	transcription regulators	6
0.633333	transcription regulators	1.08922	gene classes	1053	0.9	transcription regulators	6
0.64	transcription regulators	1.08802	gene classes	1053	0.9	transcription regulators	6
0.646667	transcription regulators	1.08619	gene classes	1053	0.9	transcription regulators	6
0.653333	transcription regulators	1.08375	gene classes	1053	0.9	transcription regulators	6
0.66	transcription regulators	1.08076	gene classes	1053	0.9	transcription regulators	6
0.666667	transcription regulators	1.07716	gene classes	1053	0.9	transcription regulators	6
0.673333	transcription regulators	1.07304	gene classes	1053	0.9	transcription regulators	6
0.68	transcription regulators	1.06848	gene classes	1053	0.9	transcription regulators	6
0.686667	transcription regulators	1.06348	gene classes	1053	0.9	transcription regulators	6
0.693333	transcription regulators	1.05817	gene classes	1053	0.9	transcription regulators	6
0.7	transcription regulators	1.05263	gene classes	1053	0.9	transcription regulators	6
0.706667	transcription regulators	1.04696	gene classes	1053	0.9	transcription regulators	6
0.713333	transcription regulators	1.04128	gene classes	1053	0.9	transcription regulators	6
0.72	transcription regulators	1.0357	gene classes	1053	0.9	transcription regulators	6
0.726667	transcription regulators	1.0304	gene classes	1053	0.9	transcription regulators	6
0.733333	transcription regulators	1.02546	gene classes	1053	0.9	transcription regulators	6
0.74	transcription regulators	1.02101	gene classes	1053	0.9	transcription regulators	6
0.746667	transcription regulators	1.01728	gene classes	1053	0.9	transcription regulators	6
0.753333	transcription regulators	1.01428	gene classes	1053	0.9	transcription regulators	6
0.76	transcription regulators	1.01216	gene classes	1053	0.9	transcription regulators	6
0.766667	transcription regulators	1.01115	gene classes	1053	0.9	transcription regulators	6
0.773333	transcription regulators	1.01118	gene classes	1053	0.9	transcription regulators	6
0.78	transcription regulators	1.01238	gene classes	1053	0.9	transcription regulators	6
0.786667	transcription regulators	1.01494	gene classes	1053	0.9	transcription regulators	6
0.793333	transcription regulators	1.0187	gene classes	1053	0.9	transcription regulators	6
0.8	transcription regulators	1.02378	gene classes	1053	0.9	transcription regulators	6
0.806667	transcription regulators	1.03021	gene classes	1053	0.9	transcription regulators	6
0.813333	transcription regulators	1.03779	gene classes	1053	0.9	transcription regulators	6
0.82	transcription regulators	1.04656	gene classes	1053	0.9	transcription regulators	6
0.826667	transcription regulators	1.05639	gene classes	1053	0.9	transcription regulators	6
0.833333	transcription regulators	1.06703	gene classes	1053	0.9	transcription regulators	6
0.84	transcription regulators	1.07836	gene classes	1053	0.9	transcription regulators	6
0.846667	transcription regulators	1.09011	gene classes	1053	0.9	transcription regulators	6
0.853333	transcription regulators	1.102	gene classes	1053	0.9	transcription regulators	6
0.86	transcription regulators	1.1137	gene classes	1053	0.9	transcription regulators	6
0.866667	transcription regulators	1.12485	gene classes	1053	0.9	transcription regulators	6
0.873333	transcription regulators	1.13515	gene classes	1053	0.9	transcription regulators	6
0.88	transcription regulators	1.14401	gene classes	1053	0.9	transcription regulators	6
0.886667	transcription regulators	1.15115	gene classes	1053	0.9	transcription regulators	6
0.893333	transcription regulators	1.15627	gene classes	1053	0.9	transcription regulators	6
0.9	transcription regulators	1.15854	gene classes	1053	0.9	transcription regulators	6
0.906667	transcription regulators	1.15791	gene classes	1053	0.9	transcription regulators	6
0.913333	transcription regulators	1.15413	gene classes	1053	0.9	transcription regulators	6
0.92	transcription regulators	1.14623	gene classes	1053	0.9	transcription regulators	6
0.926667	transcription regulators	1.13454	gene classes	1053	0.9	transcription regulators	6
0.933333	transcription regulators	1.1189	gene classes	1053	0.9	transcription regulators	6
0.94	transcription regulators	1.09841	gene classes	1053	0.9	transcription regulators	6
0.946667	transcription regulators	1.07381	gene classes	1053	0.9	transcription regulators	6
0.953333	transcription regulators	1.04501	gene classes	1053	0.9	transcription regulators	6
0.96	transcription regulators	1.01156	gene classes	1053	0.9	transcription regulators	6
0.966667	transcription regulators	0.974366	gene classes	1053	0.9	transcription regulators	6
0.973333	transcription regulators	0.93353	gene classes	1053	0.9	transcription regulators	6
0.98	transcription regulators	0.889108	gene classes	1053	0.9	transcription regulators	6
0.986667	transcription regulators	0.842029	gene classes	1053	0.9	transcription regulators	6
0.993333	transcription regulators	0.792622	gene classes	1053	0.9	transcription regulators	6
1	transcription regulators	0.741354	gene classes	1053	0.9	transcription regulators	6
-0.3	G-protein coupled receptors	6.99067e-05	gene classes	205	0.926667	G-protein coupled receptors	1
-0.293333	G-protein coupled receptors	0.000104954	gene classes	205	0.926667	G-protein coupled receptors	1
-0.286667	G-protein coupled receptors	0.000154465	gene classes	205	0.926667	G-protein coupled receptors	1
-0.28	G-protein coupled receptors	0.000224331	gene classes	205	0.926667	G-protein coupled receptors	1
-0.273333	G-protein coupled receptors	0.000325349	gene classes	205	0.926667	G-protein coupled receptors	1
-0.266667	G-protein coupled receptors	0.000462685	gene classes	205	0.926667	G-protein coupled receptors	1
-0.26	G-protein coupled receptors	0.000654382	gene classes	205	0.926667	G-protein coupled receptors	1
-0.253333	G-protein coupled receptors	0.00091641	gene classes	205	0.926667	G-protein coupled receptors	1
-0.246667	G-protein coupled receptors	0.00126162	gene classes	205	0.926667	G-protein coupled receptors	1
-0.24	G-protein coupled receptors	0.00173587	gene classes	205	0.926667	G-protein coupled receptors	1
-0.233333	G-protein coupled receptors	0.00235227	gene classes	205	0.926667	G-protein coupled receptors	1
-0.226667	G-protein coupled receptors	0.00315007	gene classes	205	0.926667	G-protein coupled receptors	1
-0.22	G-protein coupled receptors	0.00420052	gene classes	205	0.926667	G-protein coupled receptors	1
-0.213333	G-protein coupled receptors	0.00551767	gene classes	205	0.926667	G-protein coupled receptors	1
-0.206667	G-protein coupled receptors	0.00719581	gene classes	205	0.926667	G-protein coupled receptors	1
-0.2	G-protein coupled receptors	0.00929882	gene classes	205	0.926667	G-protein coupled receptors	1
-0.193333	G-protein coupled receptors	0.0118577	gene classes	205	0.926667	G-protein coupled receptors	1
-0.186667	G-protein coupled receptors	0.0150514	gene classes	205	0.926667	G-protein coupled receptors	1
-0.18	G-protein coupled receptors	0.018878	gene classes	205	0.926667	G-protein coupled receptors	1
-0.173333	G-protein coupled receptors	0.0234312	gene classes	205	0.926667	G-protein coupled receptors	1
-0.166667	G-protein coupled receptors	0.028895	gene classes	205	0.926667	G-protein coupled receptors	1
-0.16	G-protein coupled receptors	0.0352164	gene classes	205	0.926667	G-protein coupled receptors	1
-0.153333	G-protein coupled receptors	0.0425695	gene classes	205	0.926667	G-protein coupled receptors	1
-0.146667	G-protein coupled receptors	0.0510018	gene classes	205	0.926667	G-protein coupled receptors	1
-0.14	G-protein coupled receptors	0.0604548	gene classes	205	0.926667	G-protein coupled receptors	1
-0.133333	G-protein coupled receptors	0.0711376	gene classes	205	0.926667	G-protein coupled receptors	1
-0.126667	G-protein coupled receptors	0.0828765	gene classes	205	0.926667	G-protein coupled receptors	1
-0.12	G-protein coupled receptors	0.0956443	gene classes	205	0.926667	G-protein coupled receptors	1
-0.113333	G-protein coupled receptors	0.109479	gene classes	205	0.926667	G-protein coupled receptors	1
-0.106667	G-protein coupled receptors	0.124113	gene classes	205	0.926667	G-protein coupled receptors	1
-0.1	G-protein coupled receptors	0.139473	gene classes	205	0.926667	G-protein coupled receptors	1
-0.0933333	G-protein coupled receptors	0.155351	gene classes	205	0.926667	G-protein coupled receptors	1
-0.0866667	G-protein coupled receptors	0.171495	gene classes	205	0.926667	G-protein coupled receptors	1
-0.08	G-protein coupled receptors	0.187664	gene classes	205	0.926667	G-protein coupled receptors	1
-0.0733333	G-protein coupled receptors	0.203588	gene classes	205	0.926667	G-protein coupled receptors	1
-0.0666667	G-protein coupled receptors	0.219005	gene classes	205	0.926667	G-protein coupled receptors	1
-0.06	G-protein coupled receptors	0.233536	gene classes	205	0.926667	G-protein coupled receptors	1
-0.0533333	G-protein coupled receptors	0.247061	gene classes	205	0.926667	G-protein coupled receptors	1
-0.0466667	G-protein coupled receptors	0.259228	gene classes	205	0.926667	G-protein coupled receptors	1
-0.04	G-protein coupled receptors	0.26983	gene classes	205	0.926667	G-protein coupled receptors	1
-0.0333333	G-protein coupled receptors	0.27887	gene classes	205	0.926667	G-protein coupled receptors	1
-0.0266667	G-protein coupled receptors	0.285948	gene classes	205	0.926667	G-protein coupled receptors	1
-0.02	G-protein coupled receptors	0.291254	gene classes	205	0.926667	G-protein coupled receptors	1
-0.0133333	G-protein coupled receptors	0.294791	gene classes	205	0.926667	G-protein coupled receptors	1
-0.00666667	G-protein coupled receptors	0.296384	gene classes	205	0.926667	G-protein coupled receptors	1
0	G-protein coupled receptors	0.296431	gene classes	205	0.926667	G-protein coupled receptors	1
0.00666667	G-protein coupled receptors	0.29492	gene classes	205	0.926667	G-protein coupled receptors	1
0.0133333	G-protein coupled receptors	0.292044	gene classes	205	0.926667	G-protein coupled receptors	1
0.02	G-protein coupled receptors	0.288123	gene classes	205	0.926667	G-protein coupled receptors	1
0.0266667	G-protein coupled receptors	0.283218	gene classes	205	0.926667	G-protein coupled receptors	1
0.0333333	G-protein coupled receptors	0.277665	gene classes	205	0.926667	G-protein coupled receptors	1
0.04	G-protein coupled receptors	0.271659	gene classes	205	0.926667	G-protein coupled receptors	1
0.0466667	G-protein coupled receptors	0.265356	gene classes	205	0.926667	G-protein coupled receptors	1
0.0533333	G-protein coupled receptors	0.258968	gene classes	205	0.926667	G-protein coupled receptors	1
0.06	G-protein coupled receptors	0.252629	gene classes	205	0.926667	G-protein coupled receptors	1
0.0666667	G-protein coupled receptors	0.246462	gene classes	205	0.926667	G-protein coupled receptors	1
0.0733333	G-protein coupled receptors	0.240532	gene classes	205	0.926667	G-protein coupled receptors	1
0.08	G-protein coupled receptors	0.234946	gene classes	205	0.926667	G-protein coupled receptors	1
0.0866667	G-protein coupled receptors	0.229698	gene classes	205	0.926667	G-protein coupled receptors	1
0.0933333	G-protein coupled receptors	0.224797	gene classes	205	0.926667	G-protein coupled receptors	1
0.1	G-protein coupled receptors	0.220286	gene classes	205	0.926667	G-protein coupled receptors	1
0.106667	G-protein coupled receptors	0.216087	gene classes	205	0.926667	G-protein coupled receptors	1
0.113333	G-protein coupled receptors	0.212197	gene classes	205	0.926667	G-protein coupled receptors	1
0.12	G-protein coupled receptors	0.208578	gene classes	205	0.926667	G-protein coupled receptors	1
0.126667	G-protein coupled receptors	0.205162	gene classes	205	0.926667	G-protein coupled receptors	1
0.133333	G-protein coupled receptors	0.201935	gene classes	205	0.926667	G-protein coupled receptors	1
0.14	G-protein coupled receptors	0.198832	gene classes	205	0.926667	G-protein coupled receptors	1
0.146667	G-protein coupled receptors	0.195813	gene classes	205	0.926667	G-protein coupled receptors	1
0.153333	G-protein coupled receptors	0.192852	gene classes	205	0.926667	G-protein coupled receptors	1
0.16	G-protein coupled receptors	0.189914	gene classes	205	0.926667	G-protein coupled receptors	1
0.166667	G-protein coupled receptors	0.186986	gene classes	205	0.926667	G-protein coupled receptors	1
0.173333	G-protein coupled receptors	0.18406	gene classes	205	0.926667	G-protein coupled receptors	1
0.18	G-protein coupled receptors	0.181141	gene classes	205	0.926667	G-protein coupled receptors	1
0.186667	G-protein coupled receptors	0.17825	gene classes	205	0.926667	G-protein coupled receptors	1
0.193333	G-protein coupled receptors	0.175415	gene classes	205	0.926667	G-protein coupled receptors	1
0.2	G-protein coupled receptors	0.172671	gene classes	205	0.926667	G-protein coupled receptors	1
0.206667	G-protein coupled receptors	0.17009	gene classes	205	0.926667	G-protein coupled receptors	1
0.213333	G-protein coupled receptors	0.167702	gene classes	205	0.926667	G-protein coupled receptors	1
0.22	G-protein coupled receptors	0.165584	gene classes	205	0.926667	G-protein coupled receptors	1
0.226667	G-protein coupled receptors	0.163808	gene classes	205	0.926667	G-protein coupled receptors	1
0.233333	G-protein coupled receptors	0.162393	gene classes	205	0.926667	G-protein coupled receptors	1
0.24	G-protein coupled receptors	0.16146	gene classes	205	0.926667	G-protein coupled receptors	1
0.246667	G-protein coupled receptors	0.161005	gene classes	205	0.926667	G-protein coupled receptors	1
0.253333	G-protein coupled receptors	0.16105	gene classes	205	0.926667	G-protein coupled receptors	1
0.26	G-protein coupled receptors	0.161702	gene classes	205	0.926667	G-protein coupled receptors	1
0.266667	G-protein coupled receptors	0.162871	gene classes	205	0.926667	G-protein coupled receptors	1
0.273333	G-protein coupled receptors	0.164599	gene classes	205	0.926667	G-protein coupled receptors	1
0.28	G-protein coupled receptors	0.166875	gene classes	205	0.926667	G-protein coupled receptors	1
0.286667	G-protein coupled receptors	0.169606	gene classes	205	0.926667	G-protein coupled receptors	1
0.293333	G-protein coupled receptors	0.172808	gene classes	205	0.926667	G-protein coupled receptors	1
0.3	G-protein coupled receptors	0.176372	gene classes	205	0.926667	G-protein coupled receptors	1
0.306667	G-protein coupled receptors	0.18022	gene classes	205	0.926667	G-protein coupled receptors	1
0.313333	G-protein coupled receptors	0.184308	gene classes	205	0.926667	G-protein coupled receptors	1
0.32	G-protein coupled receptors	0.188516	gene classes	205	0.926667	G-protein coupled receptors	1
0.326667	G-protein coupled receptors	0.192776	gene classes	205	0.926667	G-protein coupled receptors	1
0.333333	G-protein coupled receptors	0.197007	gene classes	205	0.926667	G-protein coupled receptors	1
0.34	G-protein coupled receptors	0.201153	gene classes	205	0.926667	G-protein coupled receptors	1
0.346667	G-protein coupled receptors	0.205147	gene classes	205	0.926667	G-protein coupled receptors	1
0.353333	G-protein coupled receptors	0.208975	gene classes	205	0.926667	G-protein coupled receptors	1
0.36	G-protein coupled receptors	0.212638	gene classes	205	0.926667	G-protein coupled receptors	1
0.366667	G-protein coupled receptors	0.216133	gene classes	205	0.926667	G-protein coupled receptors	1
0.373333	G-protein coupled receptors	0.219535	gene classes	205	0.926667	G-protein coupled receptors	1
0.38	G-protein coupled receptors	0.222915	gene classes	205	0.926667	G-protein coupled receptors	1
0.386667	G-protein coupled receptors	0.226383	gene classes	205	0.926667	G-protein coupled receptors	1
0.393333	G-protein coupled receptors	0.230046	gene classes	205	0.926667	G-protein coupled receptors	1
0.4	G-protein coupled receptors	0.234095	gene classes	205	0.926667	G-protein coupled receptors	1
0.406667	G-protein coupled receptors	0.238653	gene classes	205	0.926667	G-protein coupled receptors	1
0.413333	G-protein coupled receptors	0.243847	gene classes	205	0.926667	G-protein coupled receptors	1
0.42	G-protein coupled receptors	0.249979	gene classes	205	0.926667	G-protein coupled receptors	1
0.426667	G-protein coupled receptors	0.257042	gene classes	205	0.926667	G-protein coupled receptors	1
0.433333	G-protein coupled receptors	0.265248	gene classes	205	0.926667	G-protein coupled receptors	1
0.44	G-protein coupled receptors	0.274769	gene classes	205	0.926667	G-protein coupled receptors	1
0.446667	G-protein coupled receptors	0.285541	gene classes	205	0.926667	G-protein coupled receptors	1
0.453333	G-protein coupled receptors	0.297825	gene classes	205	0.926667	G-protein coupled receptors	1
0.46	G-protein coupled receptors	0.311526	gene classes	205	0.926667	G-protein coupled receptors	1
0.466667	G-protein coupled receptors	0.326581	gene classes	205	0.926667	G-protein coupled receptors	1
0.473333	G-protein coupled receptors	0.343202	gene classes	205	0.926667	G-protein coupled receptors	1
0.48	G-protein coupled receptors	0.361062	gene classes	205	0.926667	G-protein coupled receptors	1
0.486667	G-protein coupled receptors	0.380166	gene classes	205	0.926667	G-protein coupled receptors	1
0.493333	G-protein coupled receptors	0.400439	gene classes	205	0.926667	G-protein coupled receptors	1
0.5	G-protein coupled receptors	0.421605	gene classes	205	0.926667	G-protein coupled receptors	1
0.506667	G-protein coupled receptors	0.443622	gene classes	205	0.926667	G-protein coupled receptors	1
0.513333	G-protein coupled receptors	0.46624	gene classes	205	0.926667	G-protein coupled receptors	1
0.52	G-protein coupled receptors	0.489261	gene classes	205	0.926667	G-protein coupled receptors	1
0.526667	G-protein coupled receptors	0.512545	gene classes	205	0.926667	G-protein coupled receptors	1
0.533333	G-protein coupled receptors	0.535875	gene classes	205	0.926667	G-protein coupled receptors	1
0.54	G-protein coupled receptors	0.559093	gene classes	205	0.926667	G-protein coupled receptors	1
0.546667	G-protein coupled receptors	0.582041	gene classes	205	0.926667	G-protein coupled receptors	1
0.553333	G-protein coupled receptors	0.604641	gene classes	205	0.926667	G-protein coupled receptors	1
0.56	G-protein coupled receptors	0.626755	gene classes	205	0.926667	G-protein coupled receptors	1
0.566667	G-protein coupled receptors	0.648378	gene classes	205	0.926667	G-protein coupled receptors	1
0.573333	G-protein coupled receptors	0.669534	gene classes	205	0.926667	G-protein coupled receptors	1
0.58	G-protein coupled receptors	0.690184	gene classes	205	0.926667	G-protein coupled receptors	1
0.586667	G-protein coupled receptors	0.710501	gene classes	205	0.926667	G-protein coupled receptors	1
0.593333	G-protein coupled receptors	0.730588	gene classes	205	0.926667	G-protein coupled receptors	1
0.6	G-protein coupled receptors	0.750618	gene classes	205	0.926667	G-protein coupled receptors	1
0.606667	G-protein coupled receptors	0.770791	gene classes	205	0.926667	G-protein coupled receptors	1
0.613333	G-protein coupled receptors	0.791386	gene classes	205	0.926667	G-protein coupled receptors	1
0.62	G-protein coupled receptors	0.812636	gene classes	205	0.926667	G-protein coupled receptors	1
0.626667	G-protein coupled receptors	0.834748	gene classes	205	0.926667	G-protein coupled receptors	1
0.633333	G-protein coupled receptors	0.858229	gene classes	205	0.926667	G-protein coupled receptors	1
0.64	G-protein coupled receptors	0.883112	gene classes	205	0.926667	G-protein coupled receptors	1
0.646667	G-protein coupled receptors	0.909755	gene classes	205	0.926667	G-protein coupled receptors	1
0.653333	G-protein coupled receptors	0.938524	gene classes	205	0.926667	G-protein coupled receptors	1
0.66	G-protein coupled receptors	0.969354	gene classes	205	0.926667	G-protein coupled receptors	1
0.666667	G-protein coupled receptors	1.00272	gene classes	205	0.926667	G-protein coupled receptors	1
0.673333	G-protein coupled receptors	1.03856	gene classes	205	0.926667	G-protein coupled receptors	1
0.68	G-protein coupled receptors	1.07676	gene classes	205	0.926667	G-protein coupled receptors	1
0.686667	G-protein coupled receptors	1.11778	gene classes	205	0.926667	G-protein coupled receptors	1
0.693333	G-protein coupled receptors	1.16103	gene classes	205	0.926667	G-protein coupled receptors	1
0.7	G-protein coupled receptors	1.20648	gene classes	205	0.926667	G-protein coupled receptors	1
0.706667	G-protein coupled receptors	1.25399	gene classes	205	0.926667	G-protein coupled receptors	1
0.713333	G-protein coupled receptors	1.30297	gene classes	205	0.926667	G-protein coupled receptors	1
0.72	G-protein coupled receptors	1.35322	gene classes	205	0.926667	G-protein coupled receptors	1
0.726667	G-protein coupled receptors	1.40417	gene classes	205	0.926667	G-protein coupled receptors	1
0.733333	G-protein coupled receptors	1.45534	gene classes	205	0.926667	G-protein coupled receptors	1
0.74	G-protein coupled receptors	1.50621	gene classes	205	0.926667	G-protein coupled receptors	1
0.746667	G-protein coupled receptors	1.55635	gene classes	205	0.926667	G-protein coupled receptors	1
0.753333	G-protein coupled receptors	1.60532	gene classes	205	0.926667	G-protein coupled receptors	1
0.76	G-protein coupled receptors	1.65265	gene classes	205	0.926667	G-protein coupled receptors	1
0.766667	G-protein coupled receptors	1.6983	gene classes	205	0.926667	G-protein coupled receptors	1
0.773333	G-protein coupled receptors	1.74189	gene classes	205	0.926667	G-protein coupled receptors	1
0.78	G-protein coupled receptors	1.78354	gene classes	205	0.926667	G-protein coupled receptors	1
0.786667	G-protein coupled receptors	1.82348	gene classes	205	0.926667	G-protein coupled receptors	1
0.793333	G-protein coupled receptors	1.86167	gene classes	205	0.926667	G-protein coupled receptors	1
0.8	G-protein coupled receptors	1.89876	gene classes	205	0.926667	G-protein coupled receptors	1
0.806667	G-protein coupled receptors	1.93513	gene classes	205	0.926667	G-protein coupled receptors	1
0.813333	G-protein coupled receptors	1.97129	gene classes	205	0.926667	G-protein coupled receptors	1
0.82	G-protein coupled receptors	2.00776	gene classes	205	0.926667	G-protein coupled receptors	1
0.826667	G-protein coupled receptors	2.04516	gene classes	205	0.926667	G-protein coupled receptors	1
0.833333	G-protein coupled receptors	2.08387	gene classes	205	0.926667	G-protein coupled receptors	1
0.84	G-protein coupled receptors	2.12411	gene classes	205	0.926667	G-protein coupled receptors	1
0.846667	G-protein coupled receptors	2.16641	gene classes	205	0.926667	G-protein coupled receptors	1
0.853333	G-protein coupled receptors	2.21041	gene classes	205	0.926667	G-protein coupled receptors	1
0.86	G-protein coupled receptors	2.25599	gene classes	205	0.926667	G-protein coupled receptors	1
0.866667	G-protein coupled receptors	2.30276	gene classes	205	0.926667	G-protein coupled receptors	1
0.873333	G-protein coupled receptors	2.34992	gene classes	205	0.926667	G-protein coupled receptors	1
0.88	G-protein coupled receptors	2.39651	gene classes	205	0.926667	G-protein coupled receptors	1
0.886667	G-protein coupled receptors	2.44136	gene classes	205	0.926667	G-protein coupled receptors	1
0.893333	G-protein coupled receptors	2.48341	gene classes	205	0.926667	G-protein coupled receptors	1
0.9	G-protein coupled receptors	2.52033	gene classes	205	0.926667	G-protein coupled receptors	1
0.906667	G-protein coupled receptors	2.55137	gene classes	205	0.926667	G-protein coupled receptors	1
0.913333	G-protein coupled receptors	2.57472	gene classes	205	0.926667	G-protein coupled receptors	1
0.92	G-protein coupled receptors	2.58794	gene classes	205	0.926667	G-protein coupled receptors	1
0.926667	G-protein coupled receptors	2.59096	gene classes	205	0.926667	G-protein coupled receptors	1
0.933333	G-protein coupled receptors	2.58105	gene classes	205	0.926667	G-protein coupled receptors	1
0.94	G-protein coupled receptors	2.55766	gene classes	205	0.926667	G-protein coupled receptors	1
0.946667	G-protein coupled receptors	2.52112	gene classes	205	0.926667	G-protein coupled receptors	1
0.953333	G-protein coupled receptors	2.46828	gene classes	205	0.926667	G-protein coupled receptors	1
0.96	G-protein coupled receptors	2.40168	gene classes	205	0.926667	G-protein coupled receptors	1
0.966667	G-protein coupled receptors	2.32107	gene classes	205	0.926667	G-protein coupled receptors	1
0.973333	G-protein coupled receptors	2.22602	gene classes	205	0.926667	G-protein coupled receptors	1
0.98	G-protein coupled receptors	2.11961	gene classes	205	0.926667	G-protein coupled receptors	1
0.986667	G-protein coupled receptors	2.00199	gene classes	205	0.926667	G-protein coupled receptors	1
0.993333	G-protein coupled receptors	1.8755	gene classes	205	0.926667	G-protein coupled receptors	1
1	G-protein coupled receptors	1.74269	gene classes	205	0.926667	G-protein coupled receptors	1
-0.3	neuropeptide/hormones	1.5622e-06	gene classes	80	0.94	neuropeptide/hormones	5
-0.293333	neuropeptide/hormones	2.49135e-06	gene classes	80	0.94	neuropeptide/hormones	5
-0.286667	neuropeptide/hormones	4.02746e-06	gene classes	80	0.94	neuropeptide/hormones	5
-0.28	neuropeptide/hormones	6.35258e-06	gene classes	80	0.94	neuropeptide/hormones	5
-0.273333	neuropeptide/hormones	9.85845e-06	gene classes	80	0.94	neuropeptide/hormones	5
-0.266667	neuropeptide/hormones	1.5381e-05	gene classes	80	0.94	neuropeptide/hormones	5
-0.26	neuropeptide/hormones	2.34337e-05	gene classes	80	0.94	neuropeptide/hormones	5
-0.253333	neuropeptide/hormones	3.54021e-05	gene classes	80	0.94	neuropeptide/hormones	5
-0.246667	neuropeptide/hormones	5.32514e-05	gene classes	80	0.94	neuropeptide/hormones	5
-0.24	neuropeptide/hormones	7.84313e-05	gene classes	80	0.94	neuropeptide/hormones	5
-0.233333	neuropeptide/hormones	0.000115153	gene classes	80	0.94	neuropeptide/hormones	5
-0.226667	neuropeptide/hormones	0.000167187	gene classes	80	0.94	neuropeptide/hormones	5
-0.22	neuropeptide/hormones	0.00023821	gene classes	80	0.94	neuropeptide/hormones	5
-0.213333	neuropeptide/hormones	0.000339423	gene classes	80	0.94	neuropeptide/hormones	5
-0.206667	neuropeptide/hormones	0.000476102	gene classes	80	0.94	neuropeptide/hormones	5
-0.2	neuropeptide/hormones	0.000657231	gene classes	80	0.94	neuropeptide/hormones	5
-0.193333	neuropeptide/hormones	0.000906961	gene classes	80	0.94	neuropeptide/hormones	5
-0.186667	neuropeptide/hormones	0.00122999	gene classes	80	0.94	neuropeptide/hormones	5
-0.18	neuropeptide/hormones	0.00164899	gene classes	80	0.94	neuropeptide/hormones	5
-0.173333	neuropeptide/hormones	0.00219755	gene classes	80	0.94	neuropeptide/hormones	5
-0.166667	neuropeptide/hormones	0.00288317	gene classes	80	0.94	neuropeptide/hormones	5
-0.16	neuropeptide/hormones	0.00374948	gene classes	80	0.94	neuropeptide/hormones	5
-0.153333	neuropeptide/hormones	0.00482936	gene classes	80	0.94	neuropeptide/hormones	5
-0.146667	neuropeptide/hormones	0.00613259	gene classes	80	0.94	neuropeptide/hormones	5
-0.14	neuropeptide/hormones	0.00772902	gene classes	80	0.94	neuropeptide/hormones	5
-0.133333	neuropeptide/hormones	0.00962749	gene classes	80	0.94	neuropeptide/hormones	5
-0.126667	neuropeptide/hormones	0.0118372	gene classes	80	0.94	neuropeptide/hormones	5
-0.12	neuropeptide/hormones	0.0144474	gene classes	80	0.94	neuropeptide/hormones	5
-0.113333	neuropeptide/hormones	0.0174126	gene classes	80	0.94	neuropeptide/hormones	5
-0.106667	neuropeptide/hormones	0.0207467	gene classes	80	0.94	neuropeptide/hormones	5
-0.1	neuropeptide/hormones	0.0244939	gene classes	80	0.94	neuropeptide/hormones	5
-0.0933333	neuropeptide/hormones	0.0285743	gene classes	80	0.94	neuropeptide/hormones	5
-0.0866667	neuropeptide/hormones	0.0329801	gene classes	80	0.94	neuropeptide/hormones	5
-0.08	neuropeptide/hormones	0.0376698	gene classes	80	0.94	neuropeptide/hormones	5
-0.0733333	neuropeptide/hormones	0.0425472	gene classes	80	0.94	neuropeptide/hormones	5
-0.0666667	neuropeptide/hormones	0.0475462	gene classes	80	0.94	neuropeptide/hormones	5
-0.06	neuropeptide/hormones	0.0525596	gene classes	80	0.94	neuropeptide/hormones	5
-0.0533333	neuropeptide/hormones	0.0574865	gene classes	80	0.94	neuropeptide/hormones	5
-0.0466667	neuropeptide/hormones	0.0621779	gene classes	80	0.94	neuropeptide/hormones	5
-0.04	neuropeptide/hormones	0.066541	gene classes	80	0.94	neuropeptide/hormones	5
-0.0333333	neuropeptide/hormones	0.0704774	gene classes	80	0.94	neuropeptide/hormones	5
-0.0266667	neuropeptide/hormones	0.0737793	gene classes	80	0.94	neuropeptide/hormones	5
-0.02	neuropeptide/hormones	0.0764562	gene classes	80	0.94	neuropeptide/hormones	5
-0.0133333	neuropeptide/hormones	0.0783985	gene classes	80	0.94	neuropeptide/hormones	5
-0.00666667	neuropeptide/hormones	0.0794802	gene classes	80	0.94	neuropeptide/hormones	5
0	neuropeptide/hormones	0.0797862	gene classes	80	0.94	neuropeptide/hormones	5
0.00666667	neuropeptide/hormones	0.0792359	gene classes	80	0.94	neuropeptide/hormones	5
0.0133333	neuropeptide/hormones	0.0778603	gene classes	80	0.94	neuropeptide/hormones	5
0.02	neuropeptide/hormones	0.0757913	gene classes	80	0.94	neuropeptide/hormones	5
0.0266667	neuropeptide/hormones	0.073019	gene classes	80	0.94	neuropeptide/hormones	5
0.0333333	neuropeptide/hormones	0.0697129	gene classes	80	0.94	neuropeptide/hormones	5
0.04	neuropeptide/hormones	0.0660194	gene classes	80	0.94	neuropeptide/hormones	5
0.0466667	neuropeptide/hormones	0.0620359	gene classes	80	0.94	neuropeptide/hormones	5
0.0533333	neuropeptide/hormones	0.0579666	gene classes	80	0.94	neuropeptide/hormones	5
0.06	neuropeptide/hormones	0.053964	gene classes	80	0.94	neuropeptide/hormones	5
0.0666667	neuropeptide/hormones	0.0502334	gene classes	80	0.94	neuropeptide/hormones	5
0.0733333	neuropeptide/hormones	0.0469022	gene classes	80	0.94	neuropeptide/hormones	5
0.08	neuropeptide/hormones	0.0441708	gene classes	80	0.94	neuropeptide/hormones	5
0.0866667	neuropeptide/hormones	0.0422441	gene classes	80	0.94	neuropeptide/hormones	5
0.0933333	neuropeptide/hormones	0.0411811	gene classes	80	0.94	neuropeptide/hormones	5
0.1	neuropeptide/hormones	0.0412531	gene classes	80	0.94	neuropeptide/hormones	5
0.106667	neuropeptide/hormones	0.0425603	gene classes	80	0.94	neuropeptide/hormones	5
0.113333	neuropeptide/hormones	0.0451299	gene classes	80	0.94	neuropeptide/hormones	5
0.12	neuropeptide/hormones	0.0493178	gene classes	80	0.94	neuropeptide/hormones	5
0.126667	neuropeptide/hormones	0.0550366	gene classes	80	0.94	neuropeptide/hormones	5
0.133333	neuropeptide/hormones	0.0623315	gene classes	80	0.94	neuropeptide/hormones	5
0.14	neuropeptide/hormones	0.0715707	gene classes	80	0.94	neuropeptide/hormones	5
0.146667	neuropeptide/hormones	0.0824764	gene classes	80	0.94	neuropeptide/hormones	5
0.153333	neuropeptide/hormones	0.0951596	gene classes	80	0.94	neuropeptide/hormones	5
0.16	neuropeptide/hormones	0.109756	gene classes	80	0.94	neuropeptide/hormones	5
0.166667	neuropeptide/hormones	0.125963	gene classes	80	0.94	neuropeptide/hormones	5
0.173333	neuropeptide/hormones	0.143852	gene classes	80	0.94	neuropeptide/hormones	5
0.18	neuropeptide/hormones	0.163277	gene classes	80	0.94	neuropeptide/hormones	5
0.186667	neuropeptide/hormones	0.183925	gene classes	80	0.94	neuropeptide/hormones	5
0.193333	neuropeptide/hormones	0.205733	gene classes	80	0.94	neuropeptide/hormones	5
0.2	neuropeptide/hormones	0.228335	gene classes	80	0.94	neuropeptide/hormones	5
0.206667	neuropeptide/hormones	0.251418	gene classes	80	0.94	neuropeptide/hormones	5
0.213333	neuropeptide/hormones	0.274687	gene classes	80	0.94	neuropeptide/hormones	5
0.22	neuropeptide/hormones	0.297764	gene classes	80	0.94	neuropeptide/hormones	5
0.226667	neuropeptide/hormones	0.32031	gene classes	80	0.94	neuropeptide/hormones	5
0.233333	neuropeptide/hormones	0.34184	gene classes	80	0.94	neuropeptide/hormones	5
0.24	neuropeptide/hormones	0.362167	gene classes	80	0.94	neuropeptide/hormones	5
0.246667	neuropeptide/hormones	0.380876	gene classes	80	0.94	neuropeptide/hormones	5
0.253333	neuropeptide/hormones	0.397595	gene classes	80	0.94	neuropeptide/hormones	5
0.26	neuropeptide/hormones	0.412329	gene classes	80	0.94	neuropeptide/hormones	5
0.266667	neuropeptide/hormones	0.424649	gene classes	80	0.94	neuropeptide/hormones	5
0.273333	neuropeptide/hormones	0.434554	gene classes	80	0.94	neuropeptide/hormones	5
0.28	neuropeptide/hormones	0.442204	gene classes	80	0.94	neuropeptide/hormones	5
0.286667	neuropeptide/hormones	0.447274	gene classes	80	0.94	neuropeptide/hormones	5
0.293333	neuropeptide/hormones	0.45021	gene classes	80	0.94	neuropeptide/hormones	5
0.3	neuropeptide/hormones	0.451248	gene classes	80	0.94	neuropeptide/hormones	5
0.306667	neuropeptide/hormones	0.450372	gene classes	80	0.94	neuropeptide/hormones	5
0.313333	neuropeptide/hormones	0.448232	gene classes	80	0.94	neuropeptide/hormones	5
0.32	neuropeptide/hormones	0.445122	gene classes	80	0.94	neuropeptide/hormones	5
0.326667	neuropeptide/hormones	0.441422	gene classes	80	0.94	neuropeptide/hormones	5
0.333333	neuropeptide/hormones	0.437626	gene classes	80	0.94	neuropeptide/hormones	5
0.34	neuropeptide/hormones	0.434167	gene classes	80	0.94	neuropeptide/hormones	5
0.346667	neuropeptide/hormones	0.431482	gene classes	80	0.94	neuropeptide/hormones	5
0.353333	neuropeptide/hormones	0.42985	gene classes	80	0.94	neuropeptide/hormones	5
0.36	neuropeptide/hormones	0.429785	gene classes	80	0.94	neuropeptide/hormones	5
0.366667	neuropeptide/hormones	0.431418	gene classes	80	0.94	neuropeptide/hormones	5
0.373333	neuropeptide/hormones	0.434816	gene classes	80	0.94	neuropeptide/hormones	5
0.38	neuropeptide/hormones	0.440431	gene classes	80	0.94	neuropeptide/hormones	5
0.386667	neuropeptide/hormones	0.447906	gene classes	80	0.94	neuropeptide/hormones	5
0.393333	neuropeptide/hormones	0.457189	gene classes	80	0.94	neuropeptide/hormones	5
0.4	neuropeptide/hormones	0.468291	gene classes	80	0.94	neuropeptide/hormones	5
0.406667	neuropeptide/hormones	0.480661	gene classes	80	0.94	neuropeptide/hormones	5
0.413333	neuropeptide/hormones	0.494036	gene classes	80	0.94	neuropeptide/hormones	5
0.42	neuropeptide/hormones	0.507983	gene classes	80	0.94	neuropeptide/hormones	5
0.426667	neuropeptide/hormones	0.52198	gene classes	80	0.94	neuropeptide/hormones	5
0.433333	neuropeptide/hormones	0.535481	gene classes	80	0.94	neuropeptide/hormones	5
0.44	neuropeptide/hormones	0.547961	gene classes	80	0.94	neuropeptide/hormones	5
0.446667	neuropeptide/hormones	0.559031	gene classes	80	0.94	neuropeptide/hormones	5
0.453333	neuropeptide/hormones	0.567899	gene classes	80	0.94	neuropeptide/hormones	5
0.46	neuropeptide/hormones	0.574415	gene classes	80	0.94	neuropeptide/hormones	5
0.466667	neuropeptide/hormones	0.57832	gene classes	80	0.94	neuropeptide/hormones	5
0.473333	neuropeptide/hormones	0.578858	gene classes	80	0.94	neuropeptide/hormones	5
0.48	neuropeptide/hormones	0.576449	gene classes	80	0.94	neuropeptide/hormones	5
0.486667	neuropeptide/hormones	0.570903	gene classes	80	0.94	neuropeptide/hormones	5
0.493333	neuropeptide/hormones	0.56206	gene classes	80	0.94	neuropeptide/hormones	5
0.5	neuropeptide/hormones	0.550552	gene classes	80	0.94	neuropeptide/hormones	5
0.506667	neuropeptide/hormones	0.536427	gene classes	80	0.94	neuropeptide/hormones	5
0.513333	neuropeptide/hormones	0.520125	gene classes	80	0.94	neuropeptide/hormones	5
0.52	neuropeptide/hormones	0.502297	gene classes	80	0.94	neuropeptide/hormones	5
0.526667	neuropeptide/hormones	0.483305	gene classes	80	0.94	neuropeptide/hormones	5
0.533333	neuropeptide/hormones	0.463824	gene classes	80	0.94	neuropeptide/hormones	5
0.54	neuropeptide/hormones	0.444392	gene classes	80	0.94	neuropeptide/hormones	5
0.546667	neuropeptide/hormones	0.425678	gene classes	80	0.94	neuropeptide/hormones	5
0.553333	neuropeptide/hormones	0.40809	gene classes	80	0.94	neuropeptide/hormones	5
0.56	neuropeptide/hormones	0.39209	gene classes	80	0.94	neuropeptide/hormones	5
0.566667	neuropeptide/hormones	0.378357	gene classes	80	0.94	neuropeptide/hormones	5
0.573333	neuropeptide/hormones	0.366886	gene classes	80	0.94	neuropeptide/hormones	5
0.58	neuropeptide/hormones	0.358128	gene classes	80	0.94	neuropeptide/hormones	5
0.586667	neuropeptide/hormones	0.352405	gene classes	80	0.94	neuropeptide/hormones	5
0.593333	neuropeptide/hormones	0.349501	gene classes	80	0.94	neuropeptide/hormones	5
0.6	neuropeptide/hormones	0.349857	gene classes	80	0.94	neuropeptide/hormones	5
0.606667	neuropeptide/hormones	0.353361	gene classes	80	0.94	neuropeptide/hormones	5
0.613333	neuropeptide/hormones	0.359772	gene classes	80	0.94	neuropeptide/hormones	5
0.62	neuropeptide/hormones	0.369562	gene classes	80	0.94	neuropeptide/hormones	5
0.626667	neuropeptide/hormones	0.382276	gene classes	80	0.94	neuropeptide/hormones	5
0.633333	neuropeptide/hormones	0.397805	gene classes	80	0.94	neuropeptide/hormones	5
0.64	neuropeptide/hormones	0.416589	gene classes	80	0.94	neuropeptide/hormones	5
0.646667	neuropeptide/hormones	0.438035	gene classes	80	0.94	neuropeptide/hormones	5
0.653333	neuropeptide/hormones	0.462241	gene classes	80	0.94	neuropeptide/hormones	5
0.66	neuropeptide/hormones	0.489364	gene classes	80	0.94	neuropeptide/hormones	5
0.666667	neuropeptide/hormones	0.518945	gene classes	80	0.94	neuropeptide/hormones	5
0.673333	neuropeptide/hormones	0.551139	gene classes	80	0.94	neuropeptide/hormones	5
0.68	neuropeptide/hormones	0.585802	gene classes	80	0.94	neuropeptide/hormones	5
0.686667	neuropeptide/hormones	0.622557	gene classes	80	0.94	neuropeptide/hormones	5
0.693333	neuropeptide/hormones	0.661506	gene classes	80	0.94	neuropeptide/hormones	5
0.7	neuropeptide/hormones	0.702231	gene classes	80	0.94	neuropeptide/hormones	5
0.706667	neuropeptide/hormones	0.744404	gene classes	80	0.94	neuropeptide/hormones	5
0.713333	neuropeptide/hormones	0.78798	gene classes	80	0.94	neuropeptide/hormones	5
0.72	neuropeptide/hormones	0.832448	gene classes	80	0.94	neuropeptide/hormones	5
0.726667	neuropeptide/hormones	0.877573	gene classes	80	0.94	neuropeptide/hormones	5
0.733333	neuropeptide/hormones	0.923153	gene classes	80	0.94	neuropeptide/hormones	5
0.74	neuropeptide/hormones	0.968929	gene classes	80	0.94	neuropeptide/hormones	5
0.746667	neuropeptide/hormones	1.0148	gene classes	80	0.94	neuropeptide/hormones	5
0.753333	neuropeptide/hormones	1.06076	gene classes	80	0.94	neuropeptide/hormones	5
0.76	neuropeptide/hormones	1.1069	gene classes	80	0.94	neuropeptide/hormones	5
0.766667	neuropeptide/hormones	1.1535	gene classes	80	0.94	neuropeptide/hormones	5
0.773333	neuropeptide/hormones	1.20096	gene classes	80	0.94	neuropeptide/hormones	5
0.78	neuropeptide/hormones	1.24969	gene classes	80	0.94	neuropeptide/hormones	5
0.786667	neuropeptide/hormones	1.3007	gene classes	80	0.94	neuropeptide/hormones	5
0.793333	neuropeptide/hormones	1.3545	gene classes	80	0.94	neuropeptide/hormones	5
0.8	neuropeptide/hormones	1.4118	gene classes	80	0.94	neuropeptide/hormones	5
0.806667	neuropeptide/hormones	1.47429	gene classes	80	0.94	neuropeptide/hormones	5
0.813333	neuropeptide/hormones	1.54198	gene classes	80	0.94	neuropeptide/hormones	5
0.82	neuropeptide/hormones	1.61592	gene classes	80	0.94	neuropeptide/hormones	5
0.826667	neuropeptide/hormones	1.69737	gene classes	80	0.94	neuropeptide/hormones	5
0.833333	neuropeptide/hormones	1.78577	gene classes	80	0.94	neuropeptide/hormones	5
0.84	neuropeptide/hormones	1.88202	gene classes	80	0.94	neuropeptide/hormones	5
0.846667	neuropeptide/hormones	1.98594	gene classes	80	0.94	neuropeptide/hormones	5
0.853333	neuropeptide/hormones	2.09632	gene classes	80	0.94	neuropeptide/hormones	5
0.86	neuropeptide/hormones	2.21312	gene classes	80	0.94	neuropeptide/hormones	5
0.866667	neuropeptide/hormones	2.33444	gene classes	80	0.94	neuropeptide/hormones	5
0.873333	neuropeptide/hormones	2.45851	gene classes	80	0.94	neuropeptide/hormones	5
0.88	neuropeptide/hormones	2.58339	gene classes	80	0.94	neuropeptide/hormones	5
0.886667	neuropeptide/hormones	2.70654	gene classes	80	0.94	neuropeptide/hormones	5
0.893333	neuropeptide/hormones	2.82547	gene classes	80	0.94	neuropeptide/hormones	5
0.9	neuropeptide/hormones	2.93638	gene classes	80	0.94	neuropeptide/hormones	5
0.906667	neuropeptide/hormones	3.03765	gene classes	80	0.94	neuropeptide/hormones	5
0.913333	neuropeptide/hormones	3.12563	gene classes	80	0.94	neuropeptide/hormones	5
0.92	neuropeptide/hormones	3.19689	gene classes	80	0.94	neuropeptide/hormones	5
0.926667	neuropeptide/hormones	3.251	gene classes	80	0.94	neuropeptide/hormones	5
0.933333	neuropeptide/hormones	3.28355	gene classes	80	0.94	neuropeptide/hormones	5
0.94	neuropeptide/hormones	3.29385	gene classes	80	0.94	neuropeptide/hormones	5
0.946667	neuropeptide/hormones	3.28257	gene classes	80	0.94	neuropeptide/hormones	5
0.953333	neuropeptide/hormones	3.24538	gene classes	80	0.94	neuropeptide/hormones	5
0.96	neuropeptide/hormones	3.18558	gene classes	80	0.94	neuropeptide/hormones	5
0.966667	neuropeptide/hormones	3.10427	gene classes	80	0.94	neuropeptide/hormones	5
0.973333	neuropeptide/hormones	2.99918	gene classes	80	0.94	neuropeptide/hormones	5
0.98	neuropeptide/hormones	2.87601	gene classes	80	0.94	neuropeptide/hormones	5
0.986667	neuropeptide/hormones	2.73594	gene classes	80	0.94	neuropeptide/hormones	5
0.993333	neuropeptide/hormones	2.58052	gene classes	80	0.94	neuropeptide/hormones	5
1	neuropeptide/hormones	2.4146	gene classes	80	0.94	neuropeptide/hormones	5

## Sheet: c_tree_annotations
cluster_id	clusterlevel	cluster_name	first_cluster_name
C2-1	C2	Neurons	Neurons
C2-2	C2	Non-Neurons	Non-Neurons
C7-1	C7	GLU	GLU
C7-2	C7	GABA	GABA
C7-3	C7	Astro-Ependymal	Astro-Ependymal
C7-4	C7	Oligo+Precursor	Oligo+Precursor
C7-5	C7	Immune	Immune
C7-6	C7	ParsTuber	ParsTuber
C7-7	C7	Vascular	Vascular
C25-1	C25	GLU-1	GLU-1
C25-2	C25	GLU-2	GLU-2
C25-3	C25	GLU-3	GLU-3
C25-4	C25	GLU-4	GLU-4
C25-5	C25	GLU-5	GLU-5
C25-6	C25	GLU-6	GLU-6
C25-7	C25	GLU-7	GLU-7
C25-8	C25	GLU-8	GLU-8
C25-9	C25	GLU-9	GLU-9
C25-10	C25	GABA-2	GABA-2
C25-11	C25	GABA-1	GABA-1
C25-12	C25	GABA-3	GABA-3
C25-13	C25	GABA-4	GABA-4
C25-14	C25	GABA-5	GABA-5
C25-15	C25	GABA-6	GABA-6
C25-16	C25	GABA-7	GABA-7
C25-17	C25	Ependymal-like	Ependymal-like
C25-18	C25	Astrocytes	Astrocytes
C25-19	C25	Oligodendrocytes	Oligodendrocytes
C25-20	C25	OPC	OPC
C25-21	C25	Immune	Immune
C25-22	C25	Immune-Trbc1	Immune-Trbc1
C25-23	C25	ParsTuber	ParsTuber
C25-24	C25	Mural+Endothelial	Mural+Endothelial
C25-25	C25	Fibroblasts	Fibroblasts
C66-1	C66	GLU-1	GLU-1
C66-2	C66	Irx5.GLU-2	Irx5
C66-3	C66	Nxph4.GLU-2	Nxph4
C66-4	C66	Trh.GLU-2	Trh
C66-5	C66	Tent5a.GLU-2	Tent5a
C66-6	C66	Samd3.GLU-2	Samd3
C66-7	C66	Foxb1.GLU-2	Foxb1
C66-8	C66	Lmx1a.GLU-2	Lmx1a
C66-9	C66	Sln.GLU-2	Sln
C66-10	C66	Fezf1.GLU-3	Fezf1
C66-11	C66	Cd40.GLU-3	Cd40
C66-12	C66	Gpr149.GLU-3	Gpr149
C66-13	C66	Vcan.GLU-3	Vcan
C66-14	C66	Tcf4.GLU-3	Tcf4
C66-15	C66	Adcyap1.GLU-3	Adcyap1
C66-16	C66	Mixed.GLU-4	Mixed
C66-17	C66	Lpar1.GLU-4	Lpar1
C66-18	C66	Rfx4.GLU-4	Rfx4
C66-19	C66	Pomc.GLU-5	Pomc
C66-20	C66	Tac2.GLU-5	Tac2
C66-21	C66	Bace2.GLU-5	Bace2
C66-22	C66	Caprin2.GLU-6	Caprin2
C66-23	C66	Mixed.GLU-6	Mixed
C66-24	C66	Pmch.GLU-7	Pmch
C66-25	C66	Foxb1.GLU-8	Foxb1
C66-26	C66	Prkch.GLU-8	Prkch
C66-27	C66	Gnrh1.GLU-9	Gnrh1
C66-28	C66	Mixed.GABA-2	Mixed
C66-29	C66	Vipr2.GABA-2	Vipr2
C66-30	C66	Onecut2.GABA-2	Onecut2
C66-31	C66	Lhx1.GABA-2	Lhx1
C66-32	C66	Aldh3b2.GABA-2	Aldh3b2
C66-33	C66	Tnfrsf12a.GABA-2	Tnfrsf12a
C66-34	C66	Il1rapl2.GABA-1	Il1rapl2
C66-35	C66	Lef1.GABA-1	Lef1
C66-36	C66	Hmcn1.GABA-1	Hmcn1
C66-37	C66	Crh.GABA-1	Crh
C66-38	C66	Ppp1r17.GABA-1	Ppp1r17
C66-39	C66	Lhx6.GABA-1	Lhx6
C66-40	C66	Hdc.GABA-1	Hdc
C66-41	C66	Tbx3.GABA-1	Tbx3
C66-42	C66	Lhx8.GABA-1	Lhx8
C66-43	C66	Nts.GABA-1	Nts
C66-44	C66	Nkx2-4.GABA-3	Nkx2-4
C66-45	C66	Ghrh.GABA-3	Ghrh
C66-46	C66	Agrp.GABA-4	Agrp
C66-47	C66	Sst.GABA-4	Sst
C66-48	C66	Meis2.GABA-5	Meis2
C66-49	C66	Satb2.GABA-6	Satb2
C66-50	C66	Chat.GABA-7	Chat
C66-51	C66	Tanycytes	Tanycytes
C66-52	C66	Ependymal	Ependymal
C66-53	C66	Etnppl.Astrocytes	Etnppl
C66-54	C66	Lgals3.Astrocytes	Lgals3
C66-55	C66	Ermn.Oligodendrocytes	Ermn
C66-56	C66	Gpr17.Oligodendrocytes	Gpr17
C66-57	C66	OPC	OPC
C66-58	C66	Tmem119.Immune	Tmem119
C66-59	C66	F13a1.Immune	F13a1
C66-60	C66	Ms4a4b.Immune	Ms4a4b
C66-61	C66	Immune-Trbc1	Immune-Trbc1
C66-62	C66	ParsTuber	ParsTuber
C66-63	C66	Mural	Mural
C66-64	C66	Endothelial	Endothelial
C66-65	C66	Dcn.Fibroblasts	Dcn
C66-66	C66	Krt19.Fibroblasts	Krt19
C185-1	C185	Shox2.GLU-1	Shox2
C185-2	C185	Otx1.GLU-1	Otx1
C185-3	C185	NSCs	NSCs
C185-4	C185	Pitx2.Irx5.GLU-2	Pitx2
C185-5	C185	Nts.Irx5.GLU-2	Nts
C185-6	C185	Rxfp1.Irx5.GLU-2	Rxfp1
C185-7	C185	Stk26.Nxph4.GLU-2	Stk26
C185-8	C185	Nfia.Nxph4.GLU-2	Nfia
C185-9	C185	Ebf3.Nxph4.GLU-2	Ebf3
C185-10	C185	Adgrf5.Nxph4.GLU-2	Adgrf5
C185-11	C185	Cbln2.Trh.GLU-2	Cbln2
C185-12	C185	Ebf1.Trh.GLU-2	Ebf1
C185-13	C185	Ebf2.Trh.GLU-2	Ebf2
C185-14	C185	Syt2.Trh.GLU-2	Syt2
C185-15	C185	Ucn3.Trh.GLU-2	Ucn3
C185-16	C185	Tent5a.GLU-2	Tent5a
C185-17	C185	Gng8.Samd3.GLU-2	Gng8
C185-18	C185	Meis2.Samd3.GLU-2	Meis2
C185-19	C185	Foxb1.GLU-2	Foxb1
C185-20	C185	Lmx1a.GLU-2	Lmx1a
C185-21	C185	Sln.GLU-2	Sln
C185-22	C185	Unassigned.Fezf1.GLU-3	Unassigned
C185-23	C185	Arhgap36.Fezf1.GLU-3	Arhgap36
C185-24	C185	Mc4r.Fezf1.GLU-3	Mc4r
C185-25	C185	Satb2.Cd40.GLU-3	Satb2
C185-26	C185	Moxd1.Cd40.GLU-3	Moxd1
C185-27	C185	Nts.Cd40.GLU-3	Nts
C185-28	C185	Cbln4.Cd40.GLU-3	Cbln4
C185-29	C185	Iigp1.Cd40.GLU-3	Iigp1
C185-30	C185	Hmcn2.Gpr149.GLU-3	Hmcn2
C185-31	C185	Tcf7l2.Gpr149.GLU-3	Tcf7l2
C185-32	C185	Bcl11b.Gpr149.GLU-3	Bcl11b
C185-33	C185	Fezf1.Gpr149.GLU-3	Fezf1
C185-34	C185	Sparc.Gpr149.GLU-3	Sparc
C185-35	C185	C1ql2.Gpr149.GLU-3	C1ql2
C185-36	C185	Vcan.GLU-3	Vcan
C185-37	C185	Prdm13.Tcf4.GLU-3	Prdm13
C185-38	C185	Nfia.Tcf4.GLU-3	Nfia
C185-39	C185	Prdm12.Tcf4.GLU-3	Prdm12
C185-40	C185	Adcyap1.GLU-3	Adcyap1
C185-41	C185	Lef1.Mixed.GLU-4	Lef1
C185-42	C185	Lhx9.Mixed.GLU-4	Lhx9
C185-43	C185	Cped1.Mixed.GLU-4	Cped1
C185-44	C185	Lpar1.GLU-4	Lpar1
C185-45	C185	Npvf.Rfx4.GLU-4	Npvf
C185-46	C185	Qrfp.Rfx4.GLU-4	Qrfp
C185-47	C185	Hcrt.Rfx4.GLU-4	Hcrt
C185-48	C185	Anxa2.Pomc.GLU-5	Anxa2
C185-49	C185	Glipr1.Pomc.GLU-5	Glipr1
C185-50	C185	Ttr.Pomc.GLU-5	Ttr
C185-51	C185	Tac2.GLU-5	Tac2
C185-52	C185	Bace2.GLU-5	Bace2
C185-53	C185	Ebf3.Caprin2.GLU-6	Ebf3
C185-54	C185	Oxt.Caprin2.GLU-6	Oxt
C185-55	C185	Unassigned.Mixed.GLU-6	Unassigned
C185-56	C185	Pmch.GLU-7	Pmch
C185-57	C185	Nts.Foxb1.GLU-8	Nts
C185-58	C185	Postn.Foxb1.GLU-8	Postn
C185-59	C185	Fign.Foxb1.GLU-8	Fign
C185-60	C185	Epha8.Foxb1.GLU-8	Epha8
C185-61	C185	Prkch.GLU-8	Prkch
C185-62	C185	Gnrh1.GLU-9	Gnrh1
C185-63	C185	Thrsp.Mixed.GABA-2	Thrsp
C185-64	C185	Meis2.Mixed.GABA-2	Meis2
C185-65	C185	Unassigned.Mixed.GABA-2	Unassigned
C185-66	C185	Unassigned.Mixed.GABA-2	Unassigned
C185-67	C185	Pnoc.Mixed.GABA-2	Pnoc
C185-68	C185	C1ql2.Mixed.GABA-2	C1ql2
C185-69	C185	Pvalb.Mixed.GABA-2	Pvalb
C185-70	C185	Otx2.Mixed.GABA-2	Otx2
C185-71	C185	Vip.Vipr2.GABA-2	Vip
C185-72	C185	Fam122b.Vipr2.GABA-2	Fam122b
C185-73	C185	Cck.Vipr2.GABA-2	Cck
C185-74	C185	Onecut3.Onecut2.GABA-2	Onecut3
C185-75	C185	Pmfbp1.Onecut2.GABA-2	Pmfbp1
C185-76	C185	Slc6a3.Onecut2.GABA-2	Slc6a3
C185-77	C185	Arx.Lhx1.GABA-2	Arx
C185-78	C185	Unassigned.Lhx1.GABA-2	Unassigned
C185-79	C185	Cd24a.Lhx1.GABA-2	Cd24a
C185-80	C185	Aldh3b2.GABA-2	Aldh3b2
C185-81	C185	Tnfrsf12a.GABA-2	Tnfrsf12a
C185-82	C185	Tbx19.Il1rapl2.GABA-1	Tbx19
C185-83	C185	Col6a1.Il1rapl2.GABA-1	Col6a1
C185-84	C185	Epha3.Il1rapl2.GABA-1	Epha3
C185-85	C185	Pthlh.Il1rapl2.GABA-1	Pthlh
C185-86	C185	Tmem114.Lef1.GABA-1	Tmem114
C185-87	C185	Fign.Lef1.GABA-1	Fign
C185-88	C185	Sox14.Lef1.GABA-1	Sox14
C185-89	C185	Barhl2.Lef1.GABA-1	Barhl2
C185-90	C185	Reln.Lef1.GABA-1	Reln
C185-91	C185	Gal.Hmcn1.GABA-1	Gal
C185-92	C185	Adarb2.Hmcn1.GABA-1	Adarb2
C185-93	C185	Zfp804b.Hmcn1.GABA-1	Zfp804b
C185-94	C185	Gal.Crh.GABA-1	Gal
C185-95	C185	Nts.Crh.GABA-1	Nts
C185-96	C185	Ppp1r17.GABA-1	Ppp1r17
C185-97	C185	St18.Lhx6.GABA-1	St18
C185-98	C185	Pbx3.Lhx6.GABA-1	Pbx3
C185-99	C185	Piezo2.Lhx6.GABA-1	Piezo2
C185-100	C185	Dlx1.Lhx6.GABA-1	Dlx1
C185-101	C185	Igfbp4.Lhx6.GABA-1	Igfbp4
C185-102	C185	Hdc.GABA-1	Hdc
C185-103	C185	Vgll3.Tbx3.GABA-1	Vgll3
C185-104	C185	Sytl4.Tbx3.GABA-1	Sytl4
C185-105	C185	Lhx6.Lhx8.GABA-1	Lhx6
C185-106	C185	Sox6.Lhx8.GABA-1	Sox6
C185-107	C185	Zeb2.Lhx8.GABA-1	Zeb2
C185-108	C185	Gal.Nts.GABA-1	Gal
C185-109	C185	Ecel1.Nts.GABA-1	Ecel1
C185-110	C185	Gpr50.Nts.GABA-1	Gpr50
C185-111	C185	Tac2.Nts.GABA-1	Tac2
C185-112	C185	Meis2.Nts.GABA-1	Meis2
C185-113	C185	Nkx2-4.GABA-3	Nkx2-4
C185-114	C185	Ghrh.GABA-3	Ghrh
C185-115	C185	Npy.Agrp.GABA-4	Npy
C185-116	C185	Lepr.Agrp.GABA-4	Lepr
C185-117	C185	Npy.Sst.GABA-4	Npy
C185-118	C185	Otp.Sst.GABA-4	Otp
C185-119	C185	Nts.Sst.GABA-4	Nts
C185-120	C185	Pou3f1.Sst.GABA-4	Pou3f1
C185-121	C185	Abi3bp.Meis2.GABA-5	Abi3bp
C185-122	C185	Satb1.Meis2.GABA-5	Satb1
C185-123	C185	Bcl11b.Meis2.GABA-5	Bcl11b
C185-124	C185	Ccn1.Meis2.GABA-5	Ccn1
C185-125	C185	Adora2a.Meis2.GABA-5	Adora2a
C185-126	C185	Tac1.Meis2.GABA-5	Tac1
C185-127	C185	Nfix.Satb2.GABA-6	Nfix
C185-128	C185	Slc6a3.Satb2.GABA-6	Slc6a3
C185-129	C185	Nr5a2.Satb2.GABA-6	Nr5a2
C185-130	C185	Chat.GABA-7	Chat
C185-131	C185	Scn7a.Tanycytes	Scn7a
C185-132	C185	Tgfb2.Tanycytes	Tgfb2
C185-133	C185	Prr16.Tanycytes	Prr16
C185-134	C185	Frzb.Tanycytes	Frzb
C185-135	C185	Cdhr4.Ependymal	Cdhr4
C185-136	C185	Crlf1.Ependymal	Crlf1
C185-137	C185	Erythroid-like	Erythroid-like
C185-138	C185	Hypendymal	Hypendymal
C185-139	C185	Itih3.Etnppl.Astrocytes	Itih3
C185-140	C185	Gjb6.Etnppl.Astrocytes	Gjb6
C185-141	C185	Trpm3.Etnppl.Astrocytes	Trpm3
C185-142	C185	Unassigned.Etnppl.Astrocytes	Unassigned
C185-143	C185	Crym.Etnppl.Astrocytes	Crym
C185-144	C185	Gfap.Etnppl.Astrocytes	Gfap
C185-145	C185	Myoc.Etnppl.Astrocytes	Myoc
C185-146	C185	Myt1l.Lgals3.Astrocytes	Myt1l
C185-147	C185	Gfap.Lgals3.Astrocytes	Gfap
C185-148	C185	Pex5l.Ermn.Oligodendrocytes	Pex5l
C185-149	C185	Opalin.Ermn.Oligodendrocytes	Opalin
C185-150	C185	Klk6.Ermn.Oligodendrocytes	Klk6
C185-151	C185	Arhgap45.Ermn.Oligodendrocytes	Arhgap45
C185-152	C185	Mal.Ermn.Oligodendrocytes	Mal
C185-153	C185	Ctps.Ermn.Oligodendrocytes	Ctps
C185-154	C185	Hspa1a.Ermn.Oligodendrocytes	Hspa1a
C185-155	C185	Cnksr3.Gpr17.Oligodendrocytes	Cnksr3
C185-156	C185	Bmp4.Gpr17.Oligodendrocytes	Bmp4
C185-157	C185	Ermn.Gpr17.Oligodendrocytes	Ermn
C185-158	C185	C1ql1.OPC	C1ql1
C185-159	C185	Pdgfra.OPC	Pdgfra
C185-160	C185	Dividing.OPC	Dividing
C185-161	C185	Cspg4.OPC	Cspg4
C185-162	C185	Tyrobp.OPC	Tyrobp
C185-163	C185	Selplg.Tmem119.Immune	Selplg
C185-164	C185	P2ry12.Tmem119.Immune	P2ry12
C185-165	C185	Wfdc17.Tmem119.Immune	Wfdc17
C185-166	C185	Ccl4.Tmem119.Immune	Ccl4
C185-167	C185	Top2a.Tmem119.Immune	Top2a
C185-168	C185	Tyrobp.Tmem119.Immune	Tyrobp
C185-169	C185	Ch25h.Tmem119.Immune	Ch25h
C185-170	C185	F13a1.Immune	F13a1
C185-171	C185	Ms4a4b.Immune	Ms4a4b
C185-172	C185	Immune-Trbc1	Immune-Trbc1
C185-173	C185	Cga.ParsTuber	Cga
C185-174	C185	Anxa1.ParsTuber	Anxa1
C185-175	C185	Kcnj8.Mural	Kcnj8
C185-176	C185	Acta2.Mural	Acta2
C185-177	C185	Slco1a4.Endothelial	Slco1a4
C185-178	C185	Vtn.Endothelial	Vtn
C185-179	C185	Sema3g.Endothelial	Sema3g
C185-180	C185	Meox1.Endothelial	Meox1
C185-181	C185	Plvap.Endothelial	Plvap
C185-182	C185	Angptl1.Dcn.Fibroblasts	Angptl1
C185-183	C185	Slc6a13.Dcn.Fibroblasts	Slc6a13
C185-184	C185	Slc47a1.Dcn.Fibroblasts	Slc47a1
C185-185	C185	Krt19.Fibroblasts	Krt19
C286-1	C286	Shox2.GLU-1	Shox2
C286-2	C286	Otx1.GLU-1	Otx1
C286-3	C286	NSCs	NSCs
C286-4	C286	Lmx1a.Pitx2.Irx5.GLU-2	Lmx1a
C286-5	C286	Slc6a3.Pitx2.Irx5.GLU-2	Slc6a3
C286-6	C286	Nts.Irx5.GLU-2	Nts
C286-7	C286	Rxfp1.Irx5.GLU-2	Rxfp1
C286-8	C286	Stk26.Nxph4.GLU-2	Stk26
C286-9	C286	Nfia.Nxph4.GLU-2	Nfia
C286-10	C286	Ebf3.Nxph4.GLU-2	Ebf3
C286-11	C286	Adgrf5.Nxph4.GLU-2	Adgrf5
C286-12	C286	Nostrin.Cbln2.Trh.GLU-2	Nostrin
C286-13	C286	Igfbpl1.Cbln2.Trh.GLU-2	Igfbpl1
C286-14	C286	Gsc.Ebf1.Trh.GLU-2	Gsc
C286-15	C286	Sncg.Ebf1.Trh.GLU-2	Sncg
C286-16	C286	Ebf2.Trh.GLU-2	Ebf2
C286-17	C286	Syt2.Trh.GLU-2	Syt2
C286-18	C286	Ucn3.Trh.GLU-2	Ucn3
C286-19	C286	Sst.Tent5a.GLU-2	Sst
C286-20	C286	Crh.Tent5a.GLU-2	Crh
C286-21	C286	Gng8.Samd3.GLU-2	Gng8
C286-22	C286	Tbr1.Meis2.Samd3.GLU-2	Tbr1
C286-23	C286	Ndnf.Meis2.Samd3.GLU-2	Ndnf
C286-24	C286	Ucn3.Meis2.Samd3.GLU-2	Ucn3
C286-25	C286	Pde11a.Foxb1.GLU-2	Pde11a
C286-26	C286	Ebf3.Foxb1.GLU-2	Ebf3
C286-27	C286	Ebf3.Lmx1a.GLU-2	Ebf3
C286-28	C286	Rxfp1.Lmx1a.GLU-2	Rxfp1
C286-29	C286	Sln.GLU-2	Sln
C286-30	C286	Gpr149.Unassigned.Fezf1.GLU-3	Gpr149
C286-34	C286	Egflam.Unassigned.Fezf1.GLU-3	Egflam
C286-31	C286	Col24a1.Unassigned.Fezf1.GLU-3	Col24a1
C286-35	C286	Sox14.Unassigned.Fezf1.GLU-3	Sox14
C286-36	C286	Nkx2-2.Unassigned.Fezf1.GLU-3	Nkx2-2
C286-32	C286	Gpr88.Arhgap36.Fezf1.GLU-3	Gpr88
C286-33	C286	Cenpf.Arhgap36.Fezf1.GLU-3	Cenpf
C286-37	C286	Mc4r.Fezf1.GLU-3	Mc4r
C286-38	C286	Satb2.Cd40.GLU-3	Satb2
C286-39	C286	Moxd1.Cd40.GLU-3	Moxd1
C286-40	C286	Nts.Cd40.GLU-3	Nts
C286-41	C286	Gldn.Cbln4.Cd40.GLU-3	Gldn
C286-42	C286	Necab1.Cbln4.Cd40.GLU-3	Necab1
C286-43	C286	Esr1.Iigp1.Cd40.GLU-3	Esr1
C286-44	C286	Smim3.Iigp1.Cd40.GLU-3	Smim3
C286-45	C286	Rai14.Hmcn2.Gpr149.GLU-3	Rai14
C286-51	C286	Nr5a1.Hmcn2.Gpr149.GLU-3	Nr5a1
C286-46	C286	Slit3.Hmcn2.Gpr149.GLU-3	Slit3
C286-52	C286	H2-Q2.Hmcn2.Gpr149.GLU-3	H2-Q2
C286-47	C286	Nr5a1.Tcf7l2.Gpr149.GLU-3	Nr5a1
C286-48	C286	Hmcn2.Tcf7l2.Gpr149.GLU-3	Hmcn2
C286-49	C286	Lamp5.Bcl11b.Gpr149.GLU-3	Lamp5
C286-50	C286	Nkd2.Bcl11b.Gpr149.GLU-3	Nkd2
C286-53	C286	Adamts9.Fezf1.Gpr149.GLU-3	Adamts9
C286-54	C286	Tac1.Fezf1.Gpr149.GLU-3	Tac1
C286-55	C286	Nr5a1.Sparc.Gpr149.GLU-3	Nr5a1
C286-56	C286	Robo3.Sparc.Gpr149.GLU-3	Robo3
C286-57	C286	Nr5a1.C1ql2.Gpr149.GLU-3	Nr5a1
C286-58	C286	Nr5a2.C1ql2.Gpr149.GLU-3	Nr5a2
C286-59	C286	Tcf7l2.Vcan.GLU-3	Tcf7l2
C286-60	C286	Tac1.Vcan.GLU-3	Tac1
C286-61	C286	Prdm13.Tcf4.GLU-3	Prdm13
C286-62	C286	Nfia.Tcf4.GLU-3	Nfia
C286-63	C286	Prdm12.Tcf4.GLU-3	Prdm12
C286-64	C286	Adcyap1.GLU-3	Adcyap1
C286-65	C286	Tac1.Lef1.Mixed.GLU-4	Tac1
C286-66	C286	Ntng2.Lef1.Mixed.GLU-4	Ntng2
C286-67	C286	Eomes.Lhx9.Mixed.GLU-4	Eomes
C286-68	C286	Shisal2b.Lhx9.Mixed.GLU-4	Shisal2b
C286-69	C286	Crh.Lhx9.Mixed.GLU-4	Crh
C286-70	C286	Cped1.Mixed.GLU-4	Cped1
C286-71	C286	Lpar1.GLU-4	Lpar1
C286-72	C286	Npvf.Rfx4.GLU-4	Npvf
C286-73	C286	Qrfp.Rfx4.GLU-4	Qrfp
C286-74	C286	Hcrt.Rfx4.GLU-4	Hcrt
C286-75	C286	Anxa2.Pomc.GLU-5	Anxa2
C286-76	C286	Glipr1.Pomc.GLU-5	Glipr1
C286-77	C286	Ttr.Pomc.GLU-5	Ttr
C286-78	C286	Tac2.GLU-5	Tac2
C286-79	C286	Vgll2.Bace2.GLU-5	Vgll2
C286-80	C286	Gpc3.Bace2.GLU-5	Gpc3
C286-81	C286	Ebf3.Caprin2.GLU-6	Ebf3
C286-82	C286	Oxt.Caprin2.GLU-6	Oxt
C286-83	C286	Unassigned.Unassigned.Mixed.GLU-6	Unassigned
C286-84	C286	Pmch.GLU-7	Pmch
C286-85	C286	Nts.Foxb1.GLU-8	Nts
C286-86	C286	Myo5b.Postn.Foxb1.GLU-8	Myo5b
C286-87	C286	Nid1.Postn.Foxb1.GLU-8	Nid1
C286-88	C286	Col19a1.Fign.Foxb1.GLU-8	Col19a1
C286-89	C286	Eya4.Fign.Foxb1.GLU-8	Eya4
C286-90	C286	Epha8.Foxb1.GLU-8	Epha8
C286-91	C286	Prkch.GLU-8	Prkch
C286-92	C286	Gnrh1.GLU-9	Gnrh1
C286-93	C286	Csta2.Thrsp.Mixed.GABA-2	Csta2
C286-94	C286	Nfix.Thrsp.Mixed.GABA-2	Nfix
C286-95	C286	Meis2.Mixed.GABA-2	Meis2
C286-96	C286	Unassigned.Unassigned.Mixed.GABA-2	Unassigned
C286-103	C286	Nfix.Unassigned.Mixed.GABA-2	Nfix
C286-97	C286	Zic3.Unassigned.Mixed.GABA-2	Zic3
C286-98	C286	Pou6f2.Unassigned.Mixed.GABA-2	Pou6f2
C286-99	C286	Unassigned.Pnoc.Mixed.GABA-2	Unassigned
C286-100	C286	Cxcl14.Pnoc.Mixed.GABA-2	Cxcl14
C286-101	C286	Zic1.Pnoc.Mixed.GABA-2	Zic1
C286-102	C286	Unassigned.C1ql2.Mixed.GABA-2	Unassigned
C286-104	C286	Pvalb.Mixed.GABA-2	Pvalb
C286-105	C286	Otx2.Mixed.GABA-2	Otx2
C286-106	C286	Vip.Vipr2.GABA-2	Vip
C286-107	C286	Cd79a.Fam122b.Vipr2.GABA-2	Cd79a
C286-108	C286	Ppp1r17.Fam122b.Vipr2.GABA-2	Ppp1r17
C286-112	C286	Nms.Fam122b.Vipr2.GABA-2	Nms
C286-109	C286	Chodl.Fam122b.Vipr2.GABA-2	Chodl
C286-113	C286	Prok2.Fam122b.Vipr2.GABA-2	Prok2
C286-110	C286	C2cd4b.Fam122b.Vipr2.GABA-2	C2cd4b
C286-111	C286	Igfbp4.Cck.Vipr2.GABA-2	Igfbp4
C286-114	C286	Prr5l.Cck.Vipr2.GABA-2	Prr5l
C286-115	C286	Cdkn1c.Cck.Vipr2.GABA-2	Cdkn1c
C286-116	C286	Shisal2b.Onecut3.Onecut2.GABA-2	Shisal2b
C286-117	C286	Zic1.Onecut3.Onecut2.GABA-2	Zic1
C286-118	C286	Tacr3.Onecut3.Onecut2.GABA-2	Tacr3
C286-119	C286	Etv1.Pmfbp1.Onecut2.GABA-2	Etv1
C286-120	C286	Alx1.Pmfbp1.Onecut2.GABA-2	Alx1
C286-121	C286	Slc6a3.Onecut2.GABA-2	Slc6a3
C286-122	C286	Arx.Lhx1.GABA-2	Arx
C286-123	C286	Cck.Unassigned.Lhx1.GABA-2	Cck
C286-124	C286	Vip.Unassigned.Lhx1.GABA-2	Vip
C286-125	C286	Grp.Cd24a.Lhx1.GABA-2	Grp
C286-126	C286	Nkd1.Cd24a.Lhx1.GABA-2	Nkd1
C286-127	C286	Rrad.Cd24a.Lhx1.GABA-2	Rrad
C286-128	C286	Aldh3b2.GABA-2	Aldh3b2
C286-129	C286	Tnfrsf12a.GABA-2	Tnfrsf12a
C286-130	C286	Tbx19.Il1rapl2.GABA-1	Tbx19
C286-131	C286	Satb1.Col6a1.Il1rapl2.GABA-1	Satb1
C286-132	C286	Vcan.Col6a1.Il1rapl2.GABA-1	Vcan
C286-133	C286	Epha3.Il1rapl2.GABA-1	Epha3
C286-134	C286	Pthlh.Il1rapl2.GABA-1	Pthlh
C286-135	C286	Npsr1.Tmem114.Lef1.GABA-1	Npsr1
C286-136	C286	Foxp2.Tmem114.Lef1.GABA-1	Foxp2
C286-137	C286	Fign.Lef1.GABA-1	Fign
C286-138	C286	Col11a1.Sox14.Lef1.GABA-1	Col11a1
C286-139	C286	Myo5b.Sox14.Lef1.GABA-1	Myo5b
C286-140	C286	Npsr1.Sox14.Lef1.GABA-1	Npsr1
C286-141	C286	Barhl2.Lef1.GABA-1	Barhl2
C286-142	C286	Reln.Lef1.GABA-1	Reln
C286-143	C286	Gal.Hmcn1.GABA-1	Gal
C286-144	C286	Foxp2.Adarb2.Hmcn1.GABA-1	Foxp2
C286-145	C286	Sox6.Adarb2.Hmcn1.GABA-1	Sox6
C286-146	C286	Zfp804b.Hmcn1.GABA-1	Zfp804b
C286-147	C286	Gal.Crh.GABA-1	Gal
C286-148	C286	Nts.Crh.GABA-1	Nts
C286-149	C286	Grp.Ppp1r17.GABA-1	Grp
C286-150	C286	Dlx6os1.Ppp1r17.GABA-1	Dlx6os1
C286-151	C286	St18.Lhx6.GABA-1	St18
C286-152	C286	Pbx3.Lhx6.GABA-1	Pbx3
C286-153	C286	Piezo2.Lhx6.GABA-1	Piezo2
C286-154	C286	Moxd1.Dlx1.Lhx6.GABA-1	Moxd1
C286-155	C286	Crhbp.Dlx1.Lhx6.GABA-1	Crhbp
C286-156	C286	Igfbp4.Lhx6.GABA-1	Igfbp4
C286-157	C286	Hdc.GABA-1	Hdc
C286-158	C286	Vgll3.Tbx3.GABA-1	Vgll3
C286-159	C286	Crabp1.Sytl4.Tbx3.GABA-1	Crabp1
C286-160	C286	Pou6f2.Sytl4.Tbx3.GABA-1	Pou6f2
C286-161	C286	Lhx6.Lhx8.GABA-1	Lhx6
C286-162	C286	Sfrp1.Sox6.Lhx8.GABA-1	Sfrp1
C286-166	C286	Lhx6.Sox6.Lhx8.GABA-1	Lhx6
C286-163	C286	Gbx1.Sox6.Lhx8.GABA-1	Gbx1
C286-164	C286	Nmu.Zeb2.Lhx8.GABA-1	Nmu
C286-165	C286	Crh.Zeb2.Lhx8.GABA-1	Crh
C286-167	C286	Hmx2.Gal.Nts.GABA-1	Hmx2
C286-170	C286	Dlx1.Gal.Nts.GABA-1	Dlx1
C286-168	C286	Ecel1.Nts.GABA-1	Ecel1
C286-169	C286	Gpr50.Nts.GABA-1	Gpr50
C286-171	C286	Tac2.Nts.GABA-1	Tac2
C286-172	C286	Meis2.Nts.GABA-1	Meis2
C286-173	C286	Ebf1.Nkx2-4.GABA-3	Ebf1
C286-174	C286	Trh.Nkx2-4.GABA-3	Trh
C286-175	C286	Ghrh.GABA-3	Ghrh
C286-176	C286	Serpina3n.Npy.Agrp.GABA-4	Serpina3n
C286-177	C286	Acvr1c.Npy.Agrp.GABA-4	Acvr1c
C286-178	C286	Lepr.Agrp.GABA-4	Lepr
C286-179	C286	Ptprk.Npy.Sst.GABA-4	Ptprk
C286-180	C286	Sparc.Npy.Sst.GABA-4	Sparc
C286-181	C286	Il1rapl2.Otp.Sst.GABA-4	Il1rapl2
C286-182	C286	Th.Otp.Sst.GABA-4	Th
C286-183	C286	Gpr101.Otp.Sst.GABA-4	Gpr101
C286-184	C286	Nts.Sst.GABA-4	Nts
C286-185	C286	Pou3f1.Sst.GABA-4	Pou3f1
C286-186	C286	Abi3bp.Meis2.GABA-5	Abi3bp
C286-187	C286	Satb1.Meis2.GABA-5	Satb1
C286-188	C286	Slc17a8.Bcl11b.Meis2.GABA-5	Slc17a8
C286-189	C286	Ppp1r1b.Bcl11b.Meis2.GABA-5	Ppp1r1b
C286-190	C286	Ccn1.Meis2.GABA-5	Ccn1
C286-191	C286	Adora2a.Meis2.GABA-5	Adora2a
C286-192	C286	Ppp1r1b.Tac1.Meis2.GABA-5	Ppp1r1b
C286-193	C286	Cxcl14.Tac1.Meis2.GABA-5	Cxcl14
C286-194	C286	Nfix.Satb2.GABA-6	Nfix
C286-195	C286	Slc6a3.Satb2.GABA-6	Slc6a3
C286-196	C286	Nr5a2.Satb2.GABA-6	Nr5a2
C286-197	C286	Chat.GABA-7	Chat
C286-198	C286	Scn7a.Tanycytes	Scn7a
C286-199	C286	Rassf9.Tgfb2.Tanycytes	Rassf9
C286-200	C286	Slc17a8.Tgfb2.Tanycytes	Slc17a8
C286-201	C286	Prr16.Tanycytes	Prr16
C286-202	C286	Frzb.Tanycytes	Frzb
C286-203	C286	Dnah12.Cdhr4.Ependymal	Dnah12
C286-204	C286	Ccdc153.Cdhr4.Ependymal	Ccdc153
C286-205	C286	Crlf1.Ependymal	Crlf1
C286-206	C286	Erythroid-like	Erythroid-like
C286-207	C286	Hypendymal	Hypendymal
C286-208	C286	Ttll3.Itih3.Etnppl.Astrocytes	Ttll3
C286-214	C286	Agt.Itih3.Etnppl.Astrocytes	Agt
C286-215	C286	Serpina3n.Itih3.Etnppl.Astrocytes	Serpina3n
C286-209	C286	Pdzph1.Gjb6.Etnppl.Astrocytes	Pdzph1
C286-211	C286	Notch2.Gjb6.Etnppl.Astrocytes	Notch2
C286-216	C286	Fbln5.Gjb6.Etnppl.Astrocytes	Fbln5
C286-218	C286	Rhcg.Gjb6.Etnppl.Astrocytes	Rhcg
C286-210	C286	Pmch.Gjb6.Etnppl.Astrocytes	Pmch
C286-212	C286	Pla2g7.Trpm3.Etnppl.Astrocytes	Pla2g7
C286-213	C286	Rgs6.Trpm3.Etnppl.Astrocytes	Rgs6
C286-217	C286	Unassigned.Unassigned.Etnppl.Astrocytes	Unassigned
C286-219	C286	Crym.Etnppl.Astrocytes	Crym
C286-220	C286	Aqp4.Gfap.Etnppl.Astrocytes	Aqp4
C286-221	C286	A2m.Gfap.Etnppl.Astrocytes	A2m
C286-222	C286	Myoc.Etnppl.Astrocytes	Myoc
C286-223	C286	Tmem130.Myt1l.Lgals3.Astrocytes	Tmem130
C286-225	C286	Cdca7.Myt1l.Lgals3.Astrocytes	Cdca7
C286-224	C286	Gfap.Lgals3.Astrocytes	Gfap
C286-226	C286	Slc24a2.Pex5l.Ermn.Oligodendrocytes	Slc24a2
C286-230	C286	Oxt.Pex5l.Ermn.Oligodendrocytes	Oxt
C286-231	C286	Hapln2.Pex5l.Ermn.Oligodendrocytes	Hapln2
C286-232	C286	D7Ertd443e.Pex5l.Ermn.Oligodendrocytes	D7Ertd443e
C286-227	C286	Spag5.Pex5l.Ermn.Oligodendrocytes	Spag5
C286-236	C286	Mag.Pex5l.Ermn.Oligodendrocytes	Mag
C286-228	C286	Plin4.Opalin.Ermn.Oligodendrocytes	Plin4
C286-233	C286	Ppp1r16b.Opalin.Ermn.Oligodendrocytes	Ppp1r16b
C286-229	C286	Serpinb1a.Opalin.Ermn.Oligodendrocytes	Serpinb1a
C286-234	C286	Anln.Klk6.Ermn.Oligodendrocytes	Anln
C286-235	C286	Nkx2-9.Klk6.Ermn.Oligodendrocytes	Nkx2-9
C286-237	C286	Arhgap45.Ermn.Oligodendrocytes	Arhgap45
C286-238	C286	Synpr.Mal.Ermn.Oligodendrocytes	Synpr
C286-241	C286	Mog.Mal.Ermn.Oligodendrocytes	Mog
C286-239	C286	Mal.Ctps.Ermn.Oligodendrocytes	Mal
C286-240	C286	Rras2.Ctps.Ermn.Oligodendrocytes	Rras2
C286-242	C286	Hspa1a.Ermn.Oligodendrocytes	Hspa1a
C286-243	C286	Cnksr3.Gpr17.Oligodendrocytes	Cnksr3
C286-244	C286	Mycl.Bmp4.Gpr17.Oligodendrocytes	Mycl
C286-245	C286	Rassf10.Bmp4.Gpr17.Oligodendrocytes	Rassf10
C286-246	C286	Ermn.Gpr17.Oligodendrocytes	Ermn
C286-247	C286	Abhd2.C1ql1.OPC	Abhd2
C286-252	C286	Pdgfra.C1ql1.OPC	Pdgfra
C286-248	C286	Pdgfra.OPC	Pdgfra
C286-249	C286	Dividing.OPC	Dividing
C286-250	C286	Tmem130.Cspg4.OPC	Tmem130
C286-251	C286	Pdgfra.Cspg4.OPC	Pdgfra
C286-253	C286	Tyrobp.OPC	Tyrobp
C286-254	C286	Arhgap45.Selplg.Tmem119.Immune	Arhgap45
C286-255	C286	Scn9a.Selplg.Tmem119.Immune	Scn9a
C286-256	C286	Gpr34.Selplg.Tmem119.Immune	Gpr34
C286-257	C286	Inpp5d.P2ry12.Tmem119.Immune	Inpp5d
C286-258	C286	Selplg.P2ry12.Tmem119.Immune	Selplg
C286-259	C286	H2-Aa.Wfdc17.Tmem119.Immune	H2-Aa
C286-260	C286	Crybb1.Wfdc17.Tmem119.Immune	Crybb1
C286-261	C286	Ccl4.Tmem119.Immune	Ccl4
C286-262	C286	Top2a.Tmem119.Immune	Top2a
C286-263	C286	Tyrobp.Tmem119.Immune	Tyrobp
C286-264	C286	Ch25h.Tmem119.Immune	Ch25h
C286-265	C286	F13a1.Immune	F13a1
C286-266	C286	Ms4a4b.Immune	Ms4a4b
C286-267	C286	Immune-Trbc1	Immune-Trbc1
C286-268	C286	Cga.ParsTuber	Cga
C286-269	C286	Anxa1.ParsTuber	Anxa1
C286-270	C286	Vtn.Kcnj8.Mural	Vtn
C286-273	C286	Sfrp2.Kcnj8.Mural	Sfrp2
C286-271	C286	Lamc3.Acta2.Mural	Lamc3
C286-272	C286	Cnn1.Acta2.Mural	Cnn1
C286-274	C286	Pglyrp1.Slco1a4.Endothelial	Pglyrp1
C286-275	C286	Il1r1.Slco1a4.Endothelial	Il1r1
C286-276	C286	Ctla2a.Slco1a4.Endothelial	Ctla2a
C286-277	C286	Slc38a5.Vtn.Endothelial	Slc38a5
C286-278	C286	Gkn3.Vtn.Endothelial	Gkn3
C286-279	C286	Sema3c.Sema3g.Endothelial	Sema3c
C286-280	C286	Cytl1.Sema3g.Endothelial	Cytl1
C286-281	C286	Meox1.Endothelial	Meox1
C286-282	C286	Plvap.Endothelial	Plvap
C286-283	C286	Angptl1.Dcn.Fibroblasts	Angptl1
C286-284	C286	Slc6a13.Dcn.Fibroblasts	Slc6a13
C286-285	C286	Slc47a1.Dcn.Fibroblasts	Slc47a1
C286-286	C286	Krt19.Fibroblasts	Krt19
C465-1	C465	Shox2.GLU-1	Shox2
C465-2	C465	Otx1.GLU-1	Otx1
C465-3	C465	NSCs	NSCs
C465-4	C465	Egflam.Lmx1a.Pitx2.Irx5.GLU-2	Egflam
C465-7	C465	Irx3.Lmx1a.Pitx2.Irx5.GLU-2	Irx3
C465-5	C465	Cdh23.Lmx1a.Pitx2.Irx5.GLU-2	Cdh23
C465-6	C465	Barhl2.Lmx1a.Pitx2.Irx5.GLU-2	Barhl2
C465-8	C465	Slc6a3.Pitx2.Irx5.GLU-2	Slc6a3
C465-9	C465	Ngfr.Nts.Irx5.GLU-2	Ngfr
C465-10	C465	Pard3b.Nts.Irx5.GLU-2	Pard3b
C465-11	C465	Rxfp1.Irx5.GLU-2	Rxfp1
C465-12	C465	Col27a1.Stk26.Nxph4.GLU-2	Col27a1
C465-13	C465	Ebf3.Stk26.Nxph4.GLU-2	Ebf3
C465-14	C465	Tcf4.Nfia.Nxph4.GLU-2	Tcf4
C465-15	C465	Cd68.Nfia.Nxph4.GLU-2	Cd68
C465-16	C465	Sim1.Ebf3.Nxph4.GLU-2	Sim1
C465-17	C465	Npas1.Ebf3.Nxph4.GLU-2	Npas1
C465-18	C465	Adgrf5.Nxph4.GLU-2	Adgrf5
C465-19	C465	Ebf1.Nostrin.Cbln2.Trh.GLU-2	Ebf1
C465-20	C465	Ghrh.Nostrin.Cbln2.Trh.GLU-2	Ghrh
C465-21	C465	Agtr1a.Igfbpl1.Cbln2.Trh.GLU-2	Agtr1a
C465-22	C465	Asic4.Igfbpl1.Cbln2.Trh.GLU-2	Asic4
C465-23	C465	Ebf1.Igfbpl1.Cbln2.Trh.GLU-2	Ebf1
C465-24	C465	Otp.Gsc.Ebf1.Trh.GLU-2	Otp
C465-25	C465	Npas3.Gsc.Ebf1.Trh.GLU-2	Npas3
C465-26	C465	Sall3.Gsc.Ebf1.Trh.GLU-2	Sall3
C465-27	C465	Sncg.Ebf1.Trh.GLU-2	Sncg
C465-28	C465	Ebf2.Trh.GLU-2	Ebf2
C465-29	C465	Tac1.Syt2.Trh.GLU-2	Tac1
C465-30	C465	Pvalb.Syt2.Trh.GLU-2	Pvalb
C465-31	C465	Ucn3.Trh.GLU-2	Ucn3
C465-32	C465	Sst.Tent5a.GLU-2	Sst
C465-33	C465	Crh.Tent5a.GLU-2	Crh
C465-34	C465	Tbr1.Gng8.Samd3.GLU-2	Tbr1
C465-35	C465	Gpr151.Gng8.Samd3.GLU-2	Gpr151
C465-36	C465	Mab21l1.Tbr1.Meis2.Samd3.GLU-2	Mab21l1
C465-37	C465	Mab21l2.Tbr1.Meis2.Samd3.GLU-2	Mab21l2
C465-38	C465	Tcf7l2.Tbr1.Meis2.Samd3.GLU-2	Tcf7l2
C465-39	C465	Ndnf.Meis2.Samd3.GLU-2	Ndnf
C465-40	C465	Ucn3.Meis2.Samd3.GLU-2	Ucn3
C465-41	C465	Dkk2.Pde11a.Foxb1.GLU-2	Dkk2
C465-42	C465	Ebf3.Pde11a.Foxb1.GLU-2	Ebf3
C465-43	C465	Postn.Ebf3.Foxb1.GLU-2	Postn
C465-44	C465	Tac2.Ebf3.Foxb1.GLU-2	Tac2
C465-45	C465	Gpc5.Ebf3.Foxb1.GLU-2	Gpc5
C465-46	C465	Crhbp.Ebf3.Lmx1a.GLU-2	Crhbp
C465-47	C465	Th.Ebf3.Lmx1a.GLU-2	Th
C465-48	C465	Rxfp1.Lmx1a.GLU-2	Rxfp1
C465-49	C465	Sln.GLU-2	Sln
C465-50	C465	Gpr149.Unassigned.Fezf1.GLU-3	Gpr149
C465-56	C465	Nkain3.Egflam.Unassigned.Fezf1.GLU-3	Nkain3
C465-57	C465	Nts.Egflam.Unassigned.Fezf1.GLU-3	Nts
C465-58	C465	Lypd1.Egflam.Unassigned.Fezf1.GLU-3	Lypd1
C465-51	C465	Col24a1.Unassigned.Fezf1.GLU-3	Col24a1
C465-59	C465	Sox14.Unassigned.Fezf1.GLU-3	Sox14
C465-60	C465	Nkx2-2.Unassigned.Fezf1.GLU-3	Nkx2-2
C465-52	C465	Epha6.Gpr88.Arhgap36.Fezf1.GLU-3	Epha6
C465-55	C465	Npffr1.Gpr88.Arhgap36.Fezf1.GLU-3	Npffr1
C465-53	C465	Unassigned.Gpr88.Arhgap36.Fezf1.GLU-3	Unassigned
C465-54	C465	Cenpf.Arhgap36.Fezf1.GLU-3	Cenpf
C465-61	C465	Epha6.Mc4r.Fezf1.GLU-3	Epha6
C465-62	C465	Gldn.Mc4r.Fezf1.GLU-3	Gldn
C465-63	C465	Adarb2.Satb2.Cd40.GLU-3	Adarb2
C465-64	C465	Stxbp6.Satb2.Cd40.GLU-3	Stxbp6
C465-65	C465	Tac1.Satb2.Cd40.GLU-3	Tac1
C465-66	C465	Gldn.Moxd1.Cd40.GLU-3	Gldn
C465-67	C465	Greb1.Moxd1.Cd40.GLU-3	Greb1
C465-68	C465	Nts.Cd40.GLU-3	Nts
C465-69	C465	Col12a1.Gldn.Cbln4.Cd40.GLU-3	Col12a1
C465-70	C465	Gpc5.Gldn.Cbln4.Cd40.GLU-3	Gpc5
C465-71	C465	Ctxn3.Gldn.Cbln4.Cd40.GLU-3	Ctxn3
C465-72	C465	Necab1.Cbln4.Cd40.GLU-3	Necab1
C465-73	C465	Pou6f2.Esr1.Iigp1.Cd40.GLU-3	Pou6f2
C465-74	C465	Satb2.Esr1.Iigp1.Cd40.GLU-3	Satb2
C465-75	C465	Samd9l.Smim3.Iigp1.Cd40.GLU-3	Samd9l
C465-76	C465	Rasl11a.Smim3.Iigp1.Cd40.GLU-3	Rasl11a
C465-77	C465	Rreb1.Rai14.Hmcn2.Gpr149.GLU-3	Rreb1
C465-78	C465	Megf11.Rai14.Hmcn2.Gpr149.GLU-3	Megf11
C465-85	C465	Nr5a1.Hmcn2.Gpr149.GLU-3	Nr5a1
C465-79	C465	Slit3.Hmcn2.Gpr149.GLU-3	Slit3
C465-86	C465	H2-Q2.Hmcn2.Gpr149.GLU-3	H2-Q2
C465-80	C465	Vgll2.Nr5a1.Tcf7l2.Gpr149.GLU-3	Vgll2
C465-81	C465	Prkd1.Nr5a1.Tcf7l2.Gpr149.GLU-3	Prkd1
C465-82	C465	Hmcn2.Tcf7l2.Gpr149.GLU-3	Hmcn2
C465-83	C465	Lamp5.Bcl11b.Gpr149.GLU-3	Lamp5
C465-84	C465	Nkd2.Bcl11b.Gpr149.GLU-3	Nkd2
C465-87	C465	Npas1.Adamts9.Fezf1.Gpr149.GLU-3	Npas1
C465-88	C465	Qrfpr.Adamts9.Fezf1.Gpr149.GLU-3	Qrfpr
C465-89	C465	Tac1.Fezf1.Gpr149.GLU-3	Tac1
C465-90	C465	Nr5a1.Sparc.Gpr149.GLU-3	Nr5a1
C465-91	C465	Robo3.Sparc.Gpr149.GLU-3	Robo3
C465-92	C465	Nr5a1.C1ql2.Gpr149.GLU-3	Nr5a1
C465-93	C465	Nr5a2.C1ql2.Gpr149.GLU-3	Nr5a2
C465-94	C465	Foxp2.Tcf7l2.Vcan.GLU-3	Foxp2
C465-95	C465	Adamts19.Tcf7l2.Vcan.GLU-3	Adamts19
C465-96	C465	Nexn.Tac1.Vcan.GLU-3	Nexn
C465-97	C465	Echdc2.Tac1.Vcan.GLU-3	Echdc2
C465-98	C465	Slc17a8.Prdm13.Tcf4.GLU-3	Slc17a8
C465-99	C465	Kdr.Prdm13.Tcf4.GLU-3	Kdr
C465-100	C465	Slc17a8.Nfia.Tcf4.GLU-3	Slc17a8
C465-101	C465	Col8a1.Nfia.Tcf4.GLU-3	Col8a1
C465-102	C465	Vgf.Nfia.Tcf4.GLU-3	Vgf
C465-103	C465	Unassigned.Nfia.Tcf4.GLU-3	Unassigned
C465-104	C465	Prdm12.Tcf4.GLU-3	Prdm12
C465-105	C465	Pdyn.Adcyap1.GLU-3	Pdyn
C465-106	C465	Nxph4.Adcyap1.GLU-3	Nxph4
C465-107	C465	Ntng2.Tac1.Lef1.Mixed.GLU-4	Ntng2
C465-108	C465	Prlh.Tac1.Lef1.Mixed.GLU-4	Prlh
C465-109	C465	Ntng2.Lef1.Mixed.GLU-4	Ntng2
C465-110	C465	C1ql2.Eomes.Lhx9.Mixed.GLU-4	C1ql2
C465-111	C465	Unassigned.Eomes.Lhx9.Mixed.GLU-4	Unassigned
C465-112	C465	Hmx2.Eomes.Lhx9.Mixed.GLU-4	Hmx2
C465-113	C465	Shisal2b.Lhx9.Mixed.GLU-4	Shisal2b
C465-114	C465	Crh.Lhx9.Mixed.GLU-4	Crh
C465-115	C465	Cped1.Mixed.GLU-4	Cped1
C465-116	C465	Lpar1.GLU-4	Lpar1
C465-117	C465	Npvf.Rfx4.GLU-4	Npvf
C465-118	C465	Lhx9.Qrfp.Rfx4.GLU-4	Lhx9
C465-119	C465	Fezf2.Qrfp.Rfx4.GLU-4	Fezf2
C465-120	C465	Fibcd1.Qrfp.Rfx4.GLU-4	Fibcd1
C465-121	C465	Hcrt.Rfx4.GLU-4	Hcrt
C465-122	C465	Prdm12.Anxa2.Pomc.GLU-5	Prdm12
C465-123	C465	Cartpt.Anxa2.Pomc.GLU-5	Cartpt
C465-124	C465	Glipr1.Pomc.GLU-5	Glipr1
C465-125	C465	Tbx3.Ttr.Pomc.GLU-5	Tbx3
C465-126	C465	Shisal2b.Ttr.Pomc.GLU-5	Shisal2b
C465-127	C465	Slc38a3.Tac2.GLU-5	Slc38a3
C465-128	C465	Rxfp1.Tac2.GLU-5	Rxfp1
C465-129	C465	Vgll2.Bace2.GLU-5	Vgll2
C465-130	C465	Gpc3.Bace2.GLU-5	Gpc3
C465-131	C465	Sim1.Ebf3.Caprin2.GLU-6	Sim1
C465-133	C465	Oxt.Ebf3.Caprin2.GLU-6	Oxt
C465-132	C465	Th.Ebf3.Caprin2.GLU-6	Th
C465-134	C465	Oxt.Caprin2.GLU-6	Oxt
C465-135	C465	Pou3f2.Unassigned.Unassigned.Mixed.GLU-6	Pou3f2
C465-136	C465	Unassigned.Unassigned.Unassigned.Mixed.GLU-6	Unassigned
C465-137	C465	Parpbp.Pmch.GLU-7	Parpbp
C465-138	C465	Tacr3.Pmch.GLU-7	Tacr3
C465-139	C465	Ctxn3.Nts.Foxb1.GLU-8	Ctxn3
C465-140	C465	Pvalb.Nts.Foxb1.GLU-8	Pvalb
C465-141	C465	Ccdc85c.Nts.Foxb1.GLU-8	Ccdc85c
C465-142	C465	Nxph4.Myo5b.Postn.Foxb1.GLU-8	Nxph4
C465-143	C465	Ctxn3.Myo5b.Postn.Foxb1.GLU-8	Ctxn3
C465-144	C465	Nid1.Postn.Foxb1.GLU-8	Nid1
C465-145	C465	Sall3.Col19a1.Fign.Foxb1.GLU-8	Sall3
C465-146	C465	Adamtsl1.Col19a1.Fign.Foxb1.GLU-8	Adamtsl1
C465-147	C465	Eya4.Fign.Foxb1.GLU-8	Eya4
C465-148	C465	Epha8.Foxb1.GLU-8	Epha8
C465-149	C465	Prkch.GLU-8	Prkch
C465-150	C465	Gnrh1.GLU-9	Gnrh1
C465-151	C465	Csta2.Thrsp.Mixed.GABA-2	Csta2
C465-152	C465	Nfix.Thrsp.Mixed.GABA-2	Nfix
C465-153	C465	Slc30a3.Meis2.Mixed.GABA-2	Slc30a3
C465-155	C465	Th.Meis2.Mixed.GABA-2	Th
C465-154	C465	Syt2.Meis2.Mixed.GABA-2	Syt2
C465-156	C465	Unassigned.Unassigned.Unassigned.Mixed.GABA-2	Unassigned
C465-157	C465	Mbp.Unassigned.Unassigned.Mixed.GABA-2	Mbp
C465-169	C465	Nfix.Unassigned.Mixed.GABA-2	Nfix
C465-158	C465	Zic1.Zic3.Unassigned.Mixed.GABA-2	Zic1
C465-159	C465	Crhbp.Zic3.Unassigned.Mixed.GABA-2	Crhbp
C465-160	C465	Calca.Pou6f2.Unassigned.Mixed.GABA-2	Calca
C465-161	C465	Tac2.Pou6f2.Unassigned.Mixed.GABA-2	Tac2
C465-162	C465	Serpinb1b.Unassigned.Pnoc.Mixed.GABA-2	Serpinb1b
C465-163	C465	Sp8.Unassigned.Pnoc.Mixed.GABA-2	Sp8
C465-164	C465	Fbxw13.Unassigned.Pnoc.Mixed.GABA-2	Fbxw13
C465-165	C465	Cxcl14.Pnoc.Mixed.GABA-2	Cxcl14
C465-166	C465	Zic1.Pnoc.Mixed.GABA-2	Zic1
C465-167	C465	Unassigned.Unassigned.C1ql2.Mixed.GABA-2	Unassigned
C465-168	C465	Unassigned.Unassigned.C1ql2.Mixed.GABA-2	Unassigned
C465-170	C465	Pvalb.Mixed.GABA-2	Pvalb
C465-171	C465	Otx2.Mixed.GABA-2	Otx2
C465-172	C465	Nms.Vip.Vipr2.GABA-2	Nms
C465-173	C465	Prok2.Vip.Vipr2.GABA-2	Prok2
C465-174	C465	Mlf1.Cd79a.Fam122b.Vipr2.GABA-2	Mlf1
C465-175	C465	C1ql3.Cd79a.Fam122b.Vipr2.GABA-2	C1ql3
C465-176	C465	Shisa8.Cd79a.Fam122b.Vipr2.GABA-2	Shisa8
C465-177	C465	Avpr1a.Ppp1r17.Fam122b.Vipr2.GABA-2	Avpr1a
C465-181	C465	C2cd4b.Ppp1r17.Fam122b.Vipr2.GABA-2	C2cd4b
C465-178	C465	Mlf1.Ppp1r17.Fam122b.Vipr2.GABA-2	Mlf1
C465-185	C465	C1ql3.Nms.Fam122b.Vipr2.GABA-2	C1ql3
C465-186	C465	Cdc14a.Nms.Fam122b.Vipr2.GABA-2	Cdc14a
C465-179	C465	Penk.Chodl.Fam122b.Vipr2.GABA-2	Penk
C465-180	C465	Creb3l1.Chodl.Fam122b.Vipr2.GABA-2	Creb3l1
C465-187	C465	Nms.Prok2.Fam122b.Vipr2.GABA-2	Nms
C465-188	C465	Cebpa.Prok2.Fam122b.Vipr2.GABA-2	Cebpa
C465-182	C465	Mlf1.C2cd4b.Fam122b.Vipr2.GABA-2	Mlf1
C465-183	C465	Nkd1.C2cd4b.Fam122b.Vipr2.GABA-2	Nkd1
C465-184	C465	Igfbp4.Cck.Vipr2.GABA-2	Igfbp4
C465-189	C465	Chodl.Prr5l.Cck.Vipr2.GABA-2	Chodl
C465-190	C465	Prokr2.Prr5l.Cck.Vipr2.GABA-2	Prokr2
C465-191	C465	Prokr2.Cdkn1c.Cck.Vipr2.GABA-2	Prokr2
C465-192	C465	Sfrp2.Cdkn1c.Cck.Vipr2.GABA-2	Sfrp2
C465-193	C465	Adarb2.Shisal2b.Onecut3.Onecut2.GABA-2	Adarb2
C465-194	C465	Penk.Shisal2b.Onecut3.Onecut2.GABA-2	Penk
C465-195	C465	Zic1.Onecut3.Onecut2.GABA-2	Zic1
C465-196	C465	Tacr3.Onecut3.Onecut2.GABA-2	Tacr3
C465-197	C465	Slc18a2.Etv1.Pmfbp1.Onecut2.GABA-2	Slc18a2
C465-198	C465	Nox4.Etv1.Pmfbp1.Onecut2.GABA-2	Nox4
C465-199	C465	Alx1.Pmfbp1.Onecut2.GABA-2	Alx1
C465-200	C465	Slc6a3.Onecut2.GABA-2	Slc6a3
C465-201	C465	Sst.Arx.Lhx1.GABA-2	Sst
C465-202	C465	Tac2.Arx.Lhx1.GABA-2	Tac2
C465-203	C465	C1ql3.Cck.Unassigned.Lhx1.GABA-2	C1ql3
C465-204	C465	Penk.Cck.Unassigned.Lhx1.GABA-2	Penk
C465-205	C465	Grp.Vip.Unassigned.Lhx1.GABA-2	Grp
C465-206	C465	Nms.Vip.Unassigned.Lhx1.GABA-2	Nms
C465-207	C465	Grp.Cd24a.Lhx1.GABA-2	Grp
C465-208	C465	Nkd1.Cd24a.Lhx1.GABA-2	Nkd1
C465-209	C465	Rrad.Cd24a.Lhx1.GABA-2	Rrad
C465-210	C465	Aldh3b2.GABA-2	Aldh3b2
C465-211	C465	Tnfrsf12a.GABA-2	Tnfrsf12a
C465-212	C465	Crabp1.Tbx19.Il1rapl2.GABA-1	Crabp1
C465-213	C465	Anxa2.Tbx19.Il1rapl2.GABA-1	Anxa2
C465-214	C465	Sfrp1.Tbx19.Il1rapl2.GABA-1	Sfrp1
C465-215	C465	Satb1.Col6a1.Il1rapl2.GABA-1	Satb1
C465-216	C465	Chst9.Vcan.Col6a1.Il1rapl2.GABA-1	Chst9
C465-217	C465	Tbx19.Vcan.Col6a1.Il1rapl2.GABA-1	Tbx19
C465-218	C465	Bmp3.Vcan.Col6a1.Il1rapl2.GABA-1	Bmp3
C465-219	C465	Epha3.Il1rapl2.GABA-1	Epha3
C465-220	C465	Pthlh.Il1rapl2.GABA-1	Pthlh
C465-221	C465	Brs3.Npsr1.Tmem114.Lef1.GABA-1	Brs3
C465-222	C465	Pdgfrb.Npsr1.Tmem114.Lef1.GABA-1	Pdgfrb
C465-223	C465	Foxp2.Tmem114.Lef1.GABA-1	Foxp2
C465-224	C465	Fign.Lef1.GABA-1	Fign
C465-225	C465	Col11a1.Sox14.Lef1.GABA-1	Col11a1
C465-226	C465	Myo5b.Sox14.Lef1.GABA-1	Myo5b
C465-227	C465	Npsr1.Sox14.Lef1.GABA-1	Npsr1
C465-228	C465	Prph.Barhl2.Lef1.GABA-1	Prph
C465-229	C465	Npsr1.Barhl2.Lef1.GABA-1	Npsr1
C465-230	C465	Reln.Lef1.GABA-1	Reln
C465-231	C465	Cck.Gal.Hmcn1.GABA-1	Cck
C465-232	C465	Tbx19.Gal.Hmcn1.GABA-1	Tbx19
C465-233	C465	Lef1.Gal.Hmcn1.GABA-1	Lef1
C465-234	C465	Foxp2.Adarb2.Hmcn1.GABA-1	Foxp2
C465-235	C465	Sox6.Adarb2.Hmcn1.GABA-1	Sox6
C465-236	C465	Pbx3.Zfp804b.Hmcn1.GABA-1	Pbx3
C465-237	C465	Il1rapl2.Zfp804b.Hmcn1.GABA-1	Il1rapl2
C465-238	C465	Nts.Gal.Crh.GABA-1	Nts
C465-239	C465	Syt2.Gal.Crh.GABA-1	Syt2
C465-240	C465	Dlx6os1.Gal.Crh.GABA-1	Dlx6os1
C465-241	C465	Nts.Crh.GABA-1	Nts
C465-242	C465	Grp.Ppp1r17.GABA-1	Grp
C465-243	C465	Dlx6os1.Ppp1r17.GABA-1	Dlx6os1
C465-244	C465	Dlx6os1.St18.Lhx6.GABA-1	Dlx6os1
C465-245	C465	Nfix.St18.Lhx6.GABA-1	Nfix
C465-246	C465	Lhx8.St18.Lhx6.GABA-1	Lhx8
C465-247	C465	Pbx3.Lhx6.GABA-1	Pbx3
C465-248	C465	Fign.Piezo2.Lhx6.GABA-1	Fign
C465-249	C465	Pax6.Piezo2.Lhx6.GABA-1	Pax6
C465-250	C465	Moxd1.Dlx1.Lhx6.GABA-1	Moxd1
C465-251	C465	Crhbp.Dlx1.Lhx6.GABA-1	Crhbp
C465-252	C465	Igfbp4.Lhx6.GABA-1	Igfbp4
C465-253	C465	Hdc.GABA-1	Hdc
C465-254	C465	Vgll3.Tbx3.GABA-1	Vgll3
C465-255	C465	Crabp1.Sytl4.Tbx3.GABA-1	Crabp1
C465-256	C465	Pou6f2.Sytl4.Tbx3.GABA-1	Pou6f2
C465-257	C465	Pou3f1.Lhx6.Lhx8.GABA-1	Pou3f1
C465-258	C465	Cdh23.Lhx6.Lhx8.GABA-1	Cdh23
C465-259	C465	Lhx6.Sfrp1.Sox6.Lhx8.GABA-1	Lhx6
C465-260	C465	Npy.Sfrp1.Sox6.Lhx8.GABA-1	Npy
C465-267	C465	Lhx6.Sox6.Lhx8.GABA-1	Lhx6
C465-261	C465	Pvalb.Gbx1.Sox6.Lhx8.GABA-1	Pvalb
C465-262	C465	Lhx6.Gbx1.Sox6.Lhx8.GABA-1	Lhx6
C465-263	C465	Crh.Gbx1.Sox6.Lhx8.GABA-1	Crh
C465-264	C465	Pantr1.Gbx1.Sox6.Lhx8.GABA-1	Pantr1
C465-265	C465	Nmu.Zeb2.Lhx8.GABA-1	Nmu
C465-266	C465	Crh.Zeb2.Lhx8.GABA-1	Crh
C465-268	C465	Csta2.Hmx2.Gal.Nts.GABA-1	Csta2
C465-270	C465	Tac2.Hmx2.Gal.Nts.GABA-1	Tac2
C465-269	C465	Brs3.Hmx2.Gal.Nts.GABA-1	Brs3
C465-273	C465	Calcr.Dlx1.Gal.Nts.GABA-1	Calcr
C465-274	C465	Tac2.Dlx1.Gal.Nts.GABA-1	Tac2
C465-275	C465	Slc18a2.Dlx1.Gal.Nts.GABA-1	Slc18a2
C465-276	C465	Brs3.Dlx1.Gal.Nts.GABA-1	Brs3
C465-277	C465	Crh.Dlx1.Gal.Nts.GABA-1	Crh
C465-271	C465	Ecel1.Nts.GABA-1	Ecel1
C465-272	C465	Gpr50.Nts.GABA-1	Gpr50
C465-278	C465	Tac2.Nts.GABA-1	Tac2
C465-279	C465	Meis2.Nts.GABA-1	Meis2
C465-280	C465	Ebf1.Nkx2-4.GABA-3	Ebf1
C465-281	C465	Tbx19.Trh.Nkx2-4.GABA-3	Tbx19
C465-282	C465	Th.Trh.Nkx2-4.GABA-3	Th
C465-283	C465	Slc18a3.Ghrh.GABA-3	Slc18a3
C465-285	C465	Gsx1.Ghrh.GABA-3	Gsx1
C465-284	C465	Slc10a4.Ghrh.GABA-3	Slc10a4
C465-286	C465	Otp.Serpina3n.Npy.Agrp.GABA-4	Otp
C465-289	C465	Acvr1c.Serpina3n.Npy.Agrp.GABA-4	Acvr1c
C465-287	C465	Nr0b1.Serpina3n.Npy.Agrp.GABA-4	Nr0b1
C465-288	C465	Acvr1c.Npy.Agrp.GABA-4	Acvr1c
C465-290	C465	Lepr.Agrp.GABA-4	Lepr
C465-291	C465	Gpr101.Ptprk.Npy.Sst.GABA-4	Gpr101
C465-292	C465	Dach2.Ptprk.Npy.Sst.GABA-4	Dach2
C465-293	C465	Sparc.Npy.Sst.GABA-4	Sparc
C465-294	C465	Il1rapl2.Otp.Sst.GABA-4	Il1rapl2
C465-295	C465	Th.Otp.Sst.GABA-4	Th
C465-296	C465	Gpr101.Otp.Sst.GABA-4	Gpr101
C465-297	C465	Nts.Sst.GABA-4	Nts
C465-298	C465	Pou3f1.Sst.GABA-4	Pou3f1
C465-299	C465	Pthlh.Abi3bp.Meis2.GABA-5	Pthlh
C465-300	C465	Cartpt.Abi3bp.Meis2.GABA-5	Cartpt
C465-301	C465	Satb1.Meis2.GABA-5	Satb1
C465-302	C465	Nts.Slc17a8.Bcl11b.Meis2.GABA-5	Nts
C465-303	C465	Cyp26b1.Slc17a8.Bcl11b.Meis2.GABA-5	Cyp26b1
C465-304	C465	Zfp503.Slc17a8.Bcl11b.Meis2.GABA-5	Zfp503
C465-305	C465	Ppp1r1b.Bcl11b.Meis2.GABA-5	Ppp1r1b
C465-306	C465	Sp9.Ccn1.Meis2.GABA-5	Sp9
C465-307	C465	Ppp1r1b.Ccn1.Meis2.GABA-5	Ppp1r1b
C465-308	C465	Foxp2.Ccn1.Meis2.GABA-5	Foxp2
C465-309	C465	Ppp1r1b.Adora2a.Meis2.GABA-5	Ppp1r1b
C465-310	C465	Crym.Adora2a.Meis2.GABA-5	Crym
C465-311	C465	Crym.Ppp1r1b.Tac1.Meis2.GABA-5	Crym
C465-312	C465	Scn4b.Ppp1r1b.Tac1.Meis2.GABA-5	Scn4b
C465-313	C465	Pcp4l1.Ppp1r1b.Tac1.Meis2.GABA-5	Pcp4l1
C465-314	C465	Cxcl14.Tac1.Meis2.GABA-5	Cxcl14
C465-315	C465	Slc6a3.Nfix.Satb2.GABA-6	Slc6a3
C465-316	C465	Reln.Nfix.Satb2.GABA-6	Reln
C465-317	C465	Col6a1.Nfix.Satb2.GABA-6	Col6a1
C465-318	C465	Th.Slc6a3.Satb2.GABA-6	Th
C465-319	C465	Ndnf.Slc6a3.Satb2.GABA-6	Ndnf
C465-320	C465	Nr5a2.Satb2.GABA-6	Nr5a2
C465-321	C465	Chat.GABA-7	Chat
C465-322	C465	Scn7a.Tanycytes	Scn7a
C465-323	C465	Crym.Rassf9.Tgfb2.Tanycytes	Crym
C465-324	C465	Tmem212.Rassf9.Tgfb2.Tanycytes	Tmem212
C465-325	C465	Dnah12.Rassf9.Tgfb2.Tanycytes	Dnah12
C465-326	C465	Slc17a8.Tgfb2.Tanycytes	Slc17a8
C465-327	C465	Col23a1.Prr16.Tanycytes	Col23a1
C465-328	C465	Crym.Prr16.Tanycytes	Crym
C465-329	C465	Crym.Frzb.Tanycytes	Crym
C465-330	C465	Col25a1.Frzb.Tanycytes	Col25a1
C465-331	C465	Dnah12.Frzb.Tanycytes	Dnah12
C465-332	C465	Ccdc153.Dnah12.Cdhr4.Ependymal	Ccdc153
C465-333	C465	Tmem212.Dnah12.Cdhr4.Ependymal	Tmem212
C465-334	C465	Tmem212.Ccdc153.Cdhr4.Ependymal	Tmem212
C465-335	C465	C3.Ccdc153.Cdhr4.Ependymal	C3
C465-336	C465	Crlf1.Ependymal	Crlf1
C465-337	C465	Erythroid-like	Erythroid-like
C465-338	C465	Hypendymal	Hypendymal
C465-339	C465	Hr.Ttll3.Itih3.Etnppl.Astrocytes	Hr
C465-340	C465	Trpm3.Ttll3.Itih3.Etnppl.Astrocytes	Trpm3
C465-350	C465	Slc7a10.Agt.Itih3.Etnppl.Astrocytes	Slc7a10
C465-353	C465	Fgfr3.Agt.Itih3.Etnppl.Astrocytes	Fgfr3
C465-351	C465	C4b.Serpina3n.Itih3.Etnppl.Astrocytes	C4b
C465-352	C465	Aspg.Serpina3n.Itih3.Etnppl.Astrocytes	Aspg
C465-341	C465	Slc7a11.Pdzph1.Gjb6.Etnppl.Astrocytes	Slc7a11
C465-342	C465	Nkx2-4.Pdzph1.Gjb6.Etnppl.Astrocytes	Nkx2-4
C465-344	C465	Notch2.Gjb6.Etnppl.Astrocytes	Notch2
C465-354	C465	Slc7a10.Fbln5.Gjb6.Etnppl.Astrocytes	Slc7a10
C465-355	C465	Agt.Fbln5.Gjb6.Etnppl.Astrocytes	Agt
C465-356	C465	Pla2g7.Fbln5.Gjb6.Etnppl.Astrocytes	Pla2g7
C465-359	C465	Igsf1.Rhcg.Gjb6.Etnppl.Astrocytes	Igsf1
C465-360	C465	Entpd2.Rhcg.Gjb6.Etnppl.Astrocytes	Entpd2
C465-343	C465	Pmch.Gjb6.Etnppl.Astrocytes	Pmch
C465-345	C465	Igfbp2.Pla2g7.Trpm3.Etnppl.Astrocytes	Igfbp2
C465-349	C465	Fbln5.Pla2g7.Trpm3.Etnppl.Astrocytes	Fbln5
C465-346	C465	Mgat4c.Rgs6.Trpm3.Etnppl.Astrocytes	Mgat4c
C465-348	C465	Mical2.Rgs6.Trpm3.Etnppl.Astrocytes	Mical2
C465-347	C465	Cetn4.Rgs6.Trpm3.Etnppl.Astrocytes	Cetn4
C465-357	C465	Unassigned.Unassigned.Unassigned.Etnppl.Astrocytes	Unassigned
C465-358	C465	Sytl4.Unassigned.Unassigned.Etnppl.Astrocytes	Sytl4
C465-361	C465	Crym.Etnppl.Astrocytes	Crym
C465-362	C465	Igsf1.Aqp4.Gfap.Etnppl.Astrocytes	Igsf1
C465-363	C465	Aldh1a1.Aqp4.Gfap.Etnppl.Astrocytes	Aldh1a1
C465-364	C465	A2m.Gfap.Etnppl.Astrocytes	A2m
C465-365	C465	Myoc.Etnppl.Astrocytes	Myoc
C465-366	C465	Tmem130.Myt1l.Lgals3.Astrocytes	Tmem130
C465-370	C465	Cdca7.Myt1l.Lgals3.Astrocytes	Cdca7
C465-367	C465	Gpnmb.Gfap.Lgals3.Astrocytes	Gpnmb
C465-368	C465	S1pr3.Gfap.Lgals3.Astrocytes	S1pr3
C465-369	C465	Ube2c.Gfap.Lgals3.Astrocytes	Ube2c
C465-371	C465	Cntn2.Slc24a2.Pex5l.Ermn.Oligodendrocytes	Cntn2
C465-372	C465	Nkain2.Slc24a2.Pex5l.Ermn.Oligodendrocytes	Nkain2
C465-374	C465	Ccp110.Slc24a2.Pex5l.Ermn.Oligodendrocytes	Ccp110
C465-375	C465	Opalin.Slc24a2.Pex5l.Ermn.Oligodendrocytes	Opalin
C465-379	C465	Oxt.Pex5l.Ermn.Oligodendrocytes	Oxt
C465-380	C465	Hapln2.Pex5l.Ermn.Oligodendrocytes	Hapln2
C465-381	C465	D7Ertd443e.Pex5l.Ermn.Oligodendrocytes	D7Ertd443e
C465-373	C465	Spag5.Pex5l.Ermn.Oligodendrocytes	Spag5
C465-387	C465	Ptgds.Mag.Pex5l.Ermn.Oligodendrocytes	Ptgds
C465-388	C465	Klk6.Mag.Pex5l.Ermn.Oligodendrocytes	Klk6
C465-376	C465	Plin4.Opalin.Ermn.Oligodendrocytes	Plin4
C465-382	C465	Ppp1r16b.Opalin.Ermn.Oligodendrocytes	Ppp1r16b
C465-377	C465	Il33.Serpinb1a.Opalin.Ermn.Oligodendrocytes	Il33
C465-378	C465	Hapln2.Serpinb1a.Opalin.Ermn.Oligodendrocytes	Hapln2
C465-383	C465	Enpp6.Anln.Klk6.Ermn.Oligodendrocytes	Enpp6
C465-384	C465	Hcn2.Anln.Klk6.Ermn.Oligodendrocytes	Hcn2
C465-386	C465	Hapln2.Anln.Klk6.Ermn.Oligodendrocytes	Hapln2
C465-385	C465	Nkx2-9.Klk6.Ermn.Oligodendrocytes	Nkx2-9
C465-389	C465	Arhgap45.Ermn.Oligodendrocytes	Arhgap45
C465-390	C465	Opalin.Synpr.Mal.Ermn.Oligodendrocytes	Opalin
C465-391	C465	Plekhh1.Synpr.Mal.Ermn.Oligodendrocytes	Plekhh1
C465-393	C465	Btbd16.Synpr.Mal.Ermn.Oligodendrocytes	Btbd16
C465-392	C465	Ppp1r16b.Synpr.Mal.Ermn.Oligodendrocytes	Ppp1r16b
C465-398	C465	Tmem88b.Mog.Mal.Ermn.Oligodendrocytes	Tmem88b
C465-399	C465	Hist1h2al.Mog.Mal.Ermn.Oligodendrocytes	Hist1h2al
C465-394	C465	Onecut2.Mal.Ctps.Ermn.Oligodendrocytes	Onecut2
C465-395	C465	Misp3.Mal.Ctps.Ermn.Oligodendrocytes	Misp3
C465-396	C465	Tmem141.Mal.Ctps.Ermn.Oligodendrocytes	Tmem141
C465-397	C465	Rras2.Ctps.Ermn.Oligodendrocytes	Rras2
C465-400	C465	Tnfaip6.Hspa1a.Ermn.Oligodendrocytes	Tnfaip6
C465-401	C465	Il33.Hspa1a.Ermn.Oligodendrocytes	Il33
C465-402	C465	Cemip2.Cnksr3.Gpr17.Oligodendrocytes	Cemip2
C465-403	C465	Bmp4.Cnksr3.Gpr17.Oligodendrocytes	Bmp4
C465-404	C465	Enpp6.Mycl.Bmp4.Gpr17.Oligodendrocytes	Enpp6
C465-405	C465	H19.Mycl.Bmp4.Gpr17.Oligodendrocytes	H19
C465-406	C465	Rassf10.Bmp4.Gpr17.Oligodendrocytes	Rassf10
C465-407	C465	Ermn.Gpr17.Oligodendrocytes	Ermn
C465-408	C465	Abhd2.C1ql1.OPC	Abhd2
C465-416	C465	Lhfpl3.Pdgfra.C1ql1.OPC	Lhfpl3
C465-417	C465	Nxph1.Pdgfra.C1ql1.OPC	Nxph1
C465-418	C465	Neu4.Pdgfra.C1ql1.OPC	Neu4
C465-409	C465	Pcdh15.Pdgfra.OPC	Pcdh15
C465-410	C465	Adarb2.Pdgfra.OPC	Adarb2
C465-411	C465	C1ql1.Pdgfra.OPC	C1ql1
C465-412	C465	Ccne2.Dividing.OPC	Ccne2
C465-413	C465	Cenpa.Dividing.OPC	Cenpa
C465-414	C465	Tmem130.Cspg4.OPC	Tmem130
C465-415	C465	Pdgfra.Cspg4.OPC	Pdgfra
C465-419	C465	Tyrobp.OPC	Tyrobp
C465-420	C465	Arhgap45.Selplg.Tmem119.Immune	Arhgap45
C465-421	C465	Scn9a.Selplg.Tmem119.Immune	Scn9a
C465-422	C465	Gabrg2.Gpr34.Selplg.Tmem119.Immune	Gabrg2
C465-423	C465	Trem2.Gpr34.Selplg.Tmem119.Immune	Trem2
C465-424	C465	Inpp5d.P2ry12.Tmem119.Immune	Inpp5d
C465-425	C465	Gpr34.Selplg.P2ry12.Tmem119.Immune	Gpr34
C465-428	C465	Itgam.Selplg.P2ry12.Tmem119.Immune	Itgam
C465-426	C465	Crybb1.Selplg.P2ry12.Tmem119.Immune	Crybb1
C465-427	C465	Cx3cr1.Selplg.P2ry12.Tmem119.Immune	Cx3cr1
C465-429	C465	H2-Aa.Wfdc17.Tmem119.Immune	H2-Aa
C465-430	C465	Ms4a7.Crybb1.Wfdc17.Tmem119.Immune	Ms4a7
C465-431	C465	Gpr34.Crybb1.Wfdc17.Tmem119.Immune	Gpr34
C465-432	C465	Nlrp3.Ccl4.Tmem119.Immune	Nlrp3
C465-433	C465	Bcl2a1d.Ccl4.Tmem119.Immune	Bcl2a1d
C465-434	C465	Olfml3.Top2a.Tmem119.Immune	Olfml3
C465-435	C465	Clec12a.Top2a.Tmem119.Immune	Clec12a
C465-436	C465	Tyrobp.Tmem119.Immune	Tyrobp
C465-437	C465	Ch25h.Tmem119.Immune	Ch25h
C465-438	C465	F13a1.Immune	F13a1
C465-439	C465	Ms4a4b.Immune	Ms4a4b
C465-440	C465	Immune-Trbc1	Immune-Trbc1
C465-441	C465	Cga.ParsTuber	Cga
C465-442	C465	Anxa1.ParsTuber	Anxa1
C465-443	C465	Abcc9.Vtn.Kcnj8.Mural	Abcc9
C465-444	C465	Ifitm1.Vtn.Kcnj8.Mural	Ifitm1
C465-449	C465	Sfrp2.Kcnj8.Mural	Sfrp2
C465-445	C465	Ifitm1.Lamc3.Acta2.Mural	Ifitm1
C465-446	C465	Pln.Lamc3.Acta2.Mural	Pln
C465-447	C465	Myh11.Cnn1.Acta2.Mural	Myh11
C465-448	C465	Procr.Cnn1.Acta2.Mural	Procr
C465-450	C465	Cldn5.Pglyrp1.Slco1a4.Endothelial	Cldn5
C465-451	C465	Ctla2a.Pglyrp1.Slco1a4.Endothelial	Ctla2a
C465-452	C465	Il1r1.Slco1a4.Endothelial	Il1r1
C465-453	C465	Ctla2a.Slco1a4.Endothelial	Ctla2a
C465-454	C465	Slc38a5.Vtn.Endothelial	Slc38a5
C465-455	C465	Gkn3.Vtn.Endothelial	Gkn3
C465-456	C465	Ctla2a.Sema3c.Sema3g.Endothelial	Ctla2a
C465-457	C465	Gkn3.Sema3c.Sema3g.Endothelial	Gkn3
C465-458	C465	Cytl1.Sema3g.Endothelial	Cytl1
C465-459	C465	Meox1.Endothelial	Meox1
C465-460	C465	Plvap.Endothelial	Plvap
C465-461	C465	Angptl1.Dcn.Fibroblasts	Angptl1
C465-462	C465	Col15a1.Slc6a13.Dcn.Fibroblasts	Col15a1
C465-463	C465	Ranbp3l.Slc6a13.Dcn.Fibroblasts	Ranbp3l
C465-464	C465	Slc47a1.Dcn.Fibroblasts	Slc47a1
C465-465	C465	Krt19.Fibroblasts	Krt19

## Sheet: c_tree_edgelist
from	to	isLeaf	level	count	totalCount	height
all	C2-1	FALSE	2	2	717	7
all	C2-2	FALSE	2	5	319	7
C2-1	C7-1	FALSE	3	9	341	6
C2-1	C7-2	FALSE	3	7	375	6
C2-2	C7-3	FALSE	3	2	101	6
C2-2	C7-4	FALSE	3	2	98	6
C2-2	C7-5	FALSE	3	2	52	6
C2-2	C7-6	FALSE	3	1	9	6
C2-2	C7-7	FALSE	3	2	58	6
C7-1	C25-1	FALSE	4	1	11	5
C7-1	C25-2	FALSE	4	8	99	5
C7-1	C25-3	FALSE	4	6	118	5
C7-1	C25-4	FALSE	4	3	36	5
C7-1	C25-5	FALSE	4	3	24	5
C7-1	C25-6	FALSE	4	2	15	5
C7-1	C25-7	FALSE	4	1	6	5
C7-1	C25-8	FALSE	4	2	26	5
C7-1	C25-9	FALSE	4	1	5	5
C7-2	C25-10	FALSE	4	6	124	5
C7-2	C25-11	FALSE	4	10	153	5
C7-2	C25-12	FALSE	4	2	14	5
C7-2	C25-13	FALSE	4	2	32	5
C7-2	C25-14	FALSE	4	1	32	5
C7-2	C25-15	FALSE	4	1	14	5
C7-2	C25-16	FALSE	4	1	5	5
C7-3	C25-17	FALSE	4	2	38	5
C7-3	C25-18	FALSE	4	2	62	5
C7-4	C25-19	FALSE	4	2	71	5
C7-4	C25-20	FALSE	4	1	26	5
C7-5	C25-21	FALSE	4	3	46	5
C7-5	C25-22	FALSE	4	1	5	5
C7-6	C25-23	FALSE	4	1	8	5
C7-7	C25-24	FALSE	4	2	41	5
C7-7	C25-25	FALSE	4	2	16	5
C25-1	C66-1	FALSE	5	3	10	4
C25-2	C66-2	FALSE	5	3	16	4
C25-2	C66-3	FALSE	5	4	16	4
C25-2	C66-4	FALSE	5	5	26	4
C25-2	C66-5	FALSE	5	1	6	4
C25-2	C66-6	FALSE	5	2	14	4
C25-2	C66-7	FALSE	5	1	9	4
C25-2	C66-8	FALSE	5	1	7	4
C25-2	C66-9	FALSE	5	1	4	4
C25-3	C66-10	FALSE	5	3	25	4
C25-3	C66-11	FALSE	5	5	27	4
C25-3	C66-12	FALSE	5	6	38	4
C25-3	C66-13	FALSE	5	1	8	4
C25-3	C66-14	FALSE	5	3	14	4
C25-3	C66-15	FALSE	5	1	5	4
C25-4	C66-16	FALSE	5	3	19	4
C25-4	C66-17	FALSE	5	1	4	4
C25-4	C66-18	FALSE	5	3	12	4
C25-5	C66-19	FALSE	5	3	12	4
C25-5	C66-20	FALSE	5	1	5	4
C25-5	C66-21	FALSE	5	1	6	4
C25-6	C66-22	FALSE	5	2	9	4
C25-6	C66-23	FALSE	5	1	5	4
C25-7	C66-24	FALSE	5	1	5	4
C25-8	C66-25	FALSE	5	4	21	4
C25-8	C66-26	FALSE	5	1	4	4
C25-9	C66-27	FALSE	5	1	4	4
C25-10	C66-28	FALSE	5	8	43	4
C25-10	C66-29	FALSE	5	3	35	4
C25-10	C66-30	FALSE	5	3	18	4
C25-10	C66-31	FALSE	5	3	19	4
C25-10	C66-32	FALSE	5	1	4	4
C25-10	C66-33	FALSE	5	1	4	4
C25-11	C66-34	FALSE	5	4	19	4
C25-11	C66-35	FALSE	5	5	24	4
C25-11	C66-36	FALSE	5	3	15	4
C25-11	C66-37	FALSE	5	2	9	4
C25-11	C66-38	FALSE	5	1	6	4
C25-11	C66-39	FALSE	5	5	21	4
C25-11	C66-40	FALSE	5	1	4	4
C25-11	C66-41	FALSE	5	2	9	4
C25-11	C66-42	FALSE	5	3	21	4
C25-11	C66-43	FALSE	5	5	24	4
C25-12	C66-44	FALSE	5	1	7	4
C25-12	C66-45	FALSE	5	1	6	4
C25-13	C66-46	FALSE	5	2	11	4
C25-13	C66-47	FALSE	5	4	20	4
C25-14	C66-48	FALSE	5	6	31	4
C25-15	C66-49	FALSE	5	3	13	4
C25-16	C66-50	FALSE	5	1	4	4
C25-17	C66-51	FALSE	5	4	20	4
C25-17	C66-52	FALSE	5	4	17	4
C25-18	C66-53	FALSE	5	7	50	4
C25-18	C66-54	FALSE	5	2	11	4
C25-19	C66-55	FALSE	5	7	56	4
C25-19	C66-56	FALSE	5	3	14	4
C25-20	C66-57	FALSE	5	5	25	4
C25-21	C66-58	FALSE	5	7	37	4
C25-21	C66-59	FALSE	5	1	4	4
C25-21	C66-60	FALSE	5	1	4	4
C25-22	C66-61	FALSE	5	1	4	4
C25-23	C66-62	FALSE	5	2	7	4
C25-24	C66-63	FALSE	5	2	14	4
C25-24	C66-64	FALSE	5	5	26	4
C25-25	C66-65	FALSE	5	3	11	4
C25-25	C66-66	FALSE	5	1	4	4
C66-1	C185-1	FALSE	6	1	3	3
C66-1	C185-2	FALSE	6	1	3	3
C66-1	C185-3	FALSE	6	1	3	3
C66-2	C185-4	FALSE	6	2	8	3
C66-2	C185-5	FALSE	6	1	4	3
C66-2	C185-6	FALSE	6	1	3	3
C66-3	C185-7	FALSE	6	1	4	3
C66-3	C185-8	FALSE	6	1	4	3
C66-3	C185-9	FALSE	6	1	4	3
C66-3	C185-10	FALSE	6	1	3	3
C66-4	C185-11	FALSE	6	2	8	3
C66-4	C185-12	FALSE	6	2	7	3
C66-4	C185-13	FALSE	6	1	3	3
C66-4	C185-14	FALSE	6	1	4	3
C66-4	C185-15	FALSE	6	1	3	3
C66-5	C185-16	FALSE	6	2	5	3
C66-6	C185-17	FALSE	6	1	4	3
C66-6	C185-18	FALSE	6	3	9	3
C66-7	C185-19	FALSE	6	2	8	3
C66-8	C185-20	FALSE	6	2	6	3
C66-9	C185-21	FALSE	6	1	3	3
C66-10	C185-22	FALSE	6	5	13	3
C66-10	C185-23	FALSE	6	2	7	3
C66-10	C185-24	FALSE	6	1	4	3
C66-11	C185-25	FALSE	6	1	5	3
C66-11	C185-26	FALSE	6	1	4	3
C66-11	C185-27	FALSE	6	1	3	3
C66-11	C185-28	FALSE	6	2	7	3
C66-11	C185-29	FALSE	6	2	7	3
C66-12	C185-30	FALSE	6	4	10	3
C66-12	C185-31	FALSE	6	2	6	3
C66-12	C185-32	FALSE	6	2	5	3
C66-12	C185-33	FALSE	6	2	6	3
C66-12	C185-34	FALSE	6	2	5	3
C66-12	C185-35	FALSE	6	2	5	3
C66-13	C185-36	FALSE	6	2	7	3
C66-14	C185-37	FALSE	6	1	4	3
C66-14	C185-38	FALSE	6	1	6	3
C66-14	C185-39	FALSE	6	1	3	3
C66-15	C185-40	FALSE	6	1	4	3
C66-16	C185-41	FALSE	6	2	6	3
C66-16	C185-42	FALSE	6	3	9	3
C66-16	C185-43	FALSE	6	1	3	3
C66-17	C185-44	FALSE	6	1	3	3
C66-18	C185-45	FALSE	6	1	3	3
C66-18	C185-46	FALSE	6	1	5	3
C66-18	C185-47	FALSE	6	1	3	3
C66-19	C185-48	FALSE	6	1	4	3
C66-19	C185-49	FALSE	6	1	3	3
C66-19	C185-50	FALSE	6	1	4	3
C66-20	C185-51	FALSE	6	1	4	3
C66-21	C185-52	FALSE	6	2	5	3
C66-22	C185-53	FALSE	6	1	5	3
C66-22	C185-54	FALSE	6	1	3	3
C66-23	C185-55	FALSE	6	1	4	3
C66-24	C185-56	FALSE	6	1	4	3
C66-25	C185-57	FALSE	6	1	5	3
C66-25	C185-58	FALSE	6	2	6	3
C66-25	C185-59	FALSE	6	2	6	3
C66-25	C185-60	FALSE	6	1	3	3
C66-26	C185-61	FALSE	6	1	3	3
C66-27	C185-62	FALSE	6	1	3	3
C66-28	C185-63	FALSE	6	2	5	3
C66-28	C185-64	FALSE	6	1	5	3
C66-28	C185-65	FALSE	6	2	6	3
C66-28	C185-66	FALSE	6	2	7	3
C66-28	C185-67	FALSE	6	3	9	3
C66-28	C185-68	FALSE	6	1	4	3
C66-28	C185-69	FALSE	6	1	3	3
C66-28	C185-70	FALSE	6	1	3	3
C66-29	C185-71	FALSE	6	1	4	3
C66-29	C185-72	FALSE	6	6	21	3
C66-29	C185-73	FALSE	6	3	9	3
C66-30	C185-74	FALSE	6	3	8	3
C66-30	C185-75	FALSE	6	2	6	3
C66-30	C185-76	FALSE	6	1	3	3
C66-31	C185-77	FALSE	6	1	4	3
C66-31	C185-78	FALSE	6	2	7	3
C66-31	C185-79	FALSE	6	3	7	3
C66-32	C185-80	FALSE	6	1	3	3
C66-33	C185-81	FALSE	6	1	3	3
C66-34	C185-82	FALSE	6	1	5	3
C66-34	C185-83	FALSE	6	2	7	3
C66-34	C185-84	FALSE	6	1	3	3
C66-34	C185-85	FALSE	6	1	3	3
C66-35	C185-86	FALSE	6	2	6	3
C66-35	C185-87	FALSE	6	1	3	3
C66-35	C185-88	FALSE	6	3	7	3
C66-35	C185-89	FALSE	6	1	4	3
C66-35	C185-90	FALSE	6	1	3	3
C66-36	C185-91	FALSE	6	1	5	3
C66-36	C185-92	FALSE	6	2	5	3
C66-36	C185-93	FALSE	6	1	4	3
C66-37	C185-94	FALSE	6	1	5	3
C66-37	C185-95	FALSE	6	1	3	3
C66-38	C185-96	FALSE	6	2	5	3
C66-39	C185-97	FALSE	6	1	5	3
C66-39	C185-98	FALSE	6	1	3	3
C66-39	C185-99	FALSE	6	1	4	3
C66-39	C185-100	FALSE	6	2	5	3
C66-39	C185-101	FALSE	6	1	3	3
C66-40	C185-102	FALSE	6	1	3	3
C66-41	C185-103	FALSE	6	1	3	3
C66-41	C185-104	FALSE	6	2	5	3
C66-42	C185-105	FALSE	6	1	4	3
C66-42	C185-106	FALSE	6	3	11	3
C66-42	C185-107	FALSE	6	2	5	3
C66-43	C185-108	FALSE	6	2	11	3
C66-43	C185-109	FALSE	6	1	3	3
C66-43	C185-110	FALSE	6	1	3	3
C66-43	C185-111	FALSE	6	1	3	3
C66-43	C185-112	FALSE	6	1	3	3
C66-44	C185-113	FALSE	6	2	6	3
C66-45	C185-114	FALSE	6	1	5	3
C66-46	C185-115	FALSE	6	2	7	3
C66-46	C185-116	FALSE	6	1	3	3
C66-47	C185-117	FALSE	6	2	6	3
C66-47	C185-118	FALSE	6	3	7	3
C66-47	C185-119	FALSE	6	1	3	3
C66-47	C185-120	FALSE	6	1	3	3
C66-48	C185-121	FALSE	6	1	4	3
C66-48	C185-122	FALSE	6	1	3	3
C66-48	C185-123	FALSE	6	2	7	3
C66-48	C185-124	FALSE	6	1	5	3
C66-48	C185-125	FALSE	6	1	4	3
C66-48	C185-126	FALSE	6	2	7	3
C66-49	C185-127	FALSE	6	1	5	3
C66-49	C185-128	FALSE	6	1	4	3
C66-49	C185-129	FALSE	6	1	3	3
C66-50	C185-130	FALSE	6	1	3	3
C66-51	C185-131	FALSE	6	1	3	3
C66-51	C185-132	FALSE	6	2	7	3
C66-51	C185-133	FALSE	6	1	4	3
C66-51	C185-134	FALSE	6	1	5	3
C66-52	C185-135	FALSE	6	2	7	3
C66-52	C185-136	FALSE	6	1	3	3
C66-52	C185-137	FALSE	6	1	3	3
C66-52	C185-138	FALSE	6	1	3	3
C66-53	C185-139	FALSE	6	3	10	3
C66-53	C185-140	FALSE	6	5	15	3
C66-53	C185-141	FALSE	6	2	8	3
C66-53	C185-142	FALSE	6	1	4	3
C66-53	C185-143	FALSE	6	1	3	3
C66-53	C185-144	FALSE	6	2	6	3
C66-53	C185-145	FALSE	6	1	3	3
C66-54	C185-146	FALSE	6	2	5	3
C66-54	C185-147	FALSE	6	1	5	3
C66-55	C185-148	FALSE	6	6	17	3
C66-55	C185-149	FALSE	6	3	8	3
C66-55	C185-150	FALSE	6	2	7	3
C66-55	C185-151	FALSE	6	1	3	3
C66-55	C185-152	FALSE	6	2	9	3
C66-55	C185-153	FALSE	6	2	7	3
C66-55	C185-154	FALSE	6	1	4	3
C66-56	C185-155	FALSE	6	1	4	3
C66-56	C185-156	FALSE	6	2	6	3
C66-56	C185-157	FALSE	6	1	3	3
C66-57	C185-158	FALSE	6	2	7	3
C66-57	C185-159	FALSE	6	1	5	3
C66-57	C185-160	FALSE	6	1	4	3
C66-57	C185-161	FALSE	6	2	5	3
C66-57	C185-162	FALSE	6	1	3	3
C66-58	C185-163	FALSE	6	3	8	3
C66-58	C185-164	FALSE	6	2	8	3
C66-58	C185-165	FALSE	6	2	6	3
C66-58	C185-166	FALSE	6	1	4	3
C66-58	C185-167	FALSE	6	1	4	3
C66-58	C185-168	FALSE	6	1	3	3
C66-58	C185-169	FALSE	6	1	3	3
C66-59	C185-170	FALSE	6	1	3	3
C66-60	C185-171	FALSE	6	1	3	3
C66-61	C185-172	FALSE	6	1	3	3
C66-62	C185-173	FALSE	6	1	3	3
C66-62	C185-174	FALSE	6	1	3	3
C66-63	C185-175	FALSE	6	2	6	3
C66-63	C185-176	FALSE	6	2	7	3
C66-64	C185-177	FALSE	6	3	8	3
C66-64	C185-178	FALSE	6	2	5	3
C66-64	C185-179	FALSE	6	2	6	3
C66-64	C185-180	FALSE	6	1	3	3
C66-64	C185-181	FALSE	6	1	3	3
C66-65	C185-182	FALSE	6	1	3	3
C66-65	C185-183	FALSE	6	1	4	3
C66-65	C185-184	FALSE	6	1	3	3
C66-66	C185-185	FALSE	6	1	3	3
C185-1	C286-1	FALSE	7	1	2	2
C185-2	C286-2	FALSE	7	1	2	2
C185-3	C286-3	FALSE	7	1	2	2
C185-4	C286-4	FALSE	7	4	5	2
C185-4	C286-5	FALSE	7	1	2	2
C185-5	C286-6	FALSE	7	2	3	2
C185-6	C286-7	FALSE	7	1	2	2
C185-7	C286-8	FALSE	7	2	3	2
C185-8	C286-9	FALSE	7	2	3	2
C185-9	C286-10	FALSE	7	2	3	2
C185-10	C286-11	FALSE	7	1	2	2
C185-11	C286-12	FALSE	7	2	3	2
C185-11	C286-13	FALSE	7	3	4	2
C185-12	C286-14	FALSE	7	3	4	2
C185-12	C286-15	FALSE	7	1	2	2
C185-13	C286-16	FALSE	7	1	2	2
C185-14	C286-17	FALSE	7	2	3	2
C185-15	C286-18	FALSE	7	1	2	2
C185-16	C286-19	FALSE	7	1	2	2
C185-16	C286-20	FALSE	7	1	2	2
C185-17	C286-21	FALSE	7	2	3	2
C185-18	C286-22	FALSE	7	3	4	2
C185-18	C286-23	FALSE	7	1	2	2
C185-18	C286-24	FALSE	7	1	2	2
C185-19	C286-25	FALSE	7	2	3	2
C185-19	C286-26	FALSE	7	3	4	2
C185-20	C286-27	FALSE	7	2	3	2
C185-20	C286-28	FALSE	7	1	2	2
C185-21	C286-29	FALSE	7	1	2	2
C185-22	C286-30	FALSE	7	1	2	2
C185-22	C286-34	FALSE	7	3	4	2
C185-22	C286-31	FALSE	7	1	2	2
C185-22	C286-35	FALSE	7	1	2	2
C185-22	C286-36	FALSE	7	1	2	2
C185-23	C286-32	FALSE	7	3	4	2
C185-23	C286-33	FALSE	7	1	2	2
C185-24	C286-37	FALSE	7	2	3	2
C185-25	C286-38	FALSE	7	3	4	2
C185-26	C286-39	FALSE	7	2	3	2
C185-27	C286-40	FALSE	7	1	2	2
C185-28	C286-41	FALSE	7	3	4	2
C185-28	C286-42	FALSE	7	1	2	2
C185-29	C286-43	FALSE	7	2	3	2
C185-29	C286-44	FALSE	7	2	3	2
C185-30	C286-45	FALSE	7	2	3	2
C185-30	C286-51	FALSE	7	1	2	2
C185-30	C286-46	FALSE	7	1	2	2
C185-30	C286-52	FALSE	7	1	2	2
C185-31	C286-47	FALSE	7	2	3	2
C185-31	C286-48	FALSE	7	1	2	2
C185-32	C286-49	FALSE	7	1	2	2
C185-32	C286-50	FALSE	7	1	2	2
C185-33	C286-53	FALSE	7	2	3	2
C185-33	C286-54	FALSE	7	1	2	2
C185-34	C286-55	FALSE	7	1	2	2
C185-34	C286-56	FALSE	7	1	2	2
C185-35	C286-57	FALSE	7	1	2	2
C185-35	C286-58	FALSE	7	1	2	2
C185-36	C286-59	FALSE	7	2	3	2
C185-36	C286-60	FALSE	7	2	3	2
C185-37	C286-61	FALSE	7	2	3	2
C185-38	C286-62	FALSE	7	4	5	2
C185-39	C286-63	FALSE	7	1	2	2
C185-40	C286-64	FALSE	7	2	3	2
C185-41	C286-65	FALSE	7	2	3	2
C185-41	C286-66	FALSE	7	1	2	2
C185-42	C286-67	FALSE	7	3	4	2
C185-42	C286-68	FALSE	7	1	2	2
C185-42	C286-69	FALSE	7	1	2	2
C185-43	C286-70	FALSE	7	1	2	2
C185-44	C286-71	FALSE	7	1	2	2
C185-45	C286-72	FALSE	7	1	2	2
C185-46	C286-73	FALSE	7	3	4	2
C185-47	C286-74	FALSE	7	1	2	2
C185-48	C286-75	FALSE	7	2	3	2
C185-49	C286-76	FALSE	7	1	2	2
C185-50	C286-77	FALSE	7	2	3	2
C185-51	C286-78	FALSE	7	2	3	2
C185-52	C286-79	FALSE	7	1	2	2
C185-52	C286-80	FALSE	7	1	2	2
C185-53	C286-81	FALSE	7	3	4	2
C185-54	C286-82	FALSE	7	1	2	2
C185-55	C286-83	FALSE	7	2	3	2
C185-56	C286-84	FALSE	7	2	3	2
C185-57	C286-85	FALSE	7	3	4	2
C185-58	C286-86	FALSE	7	2	3	2
C185-58	C286-87	FALSE	7	1	2	2
C185-59	C286-88	FALSE	7	2	3	2
C185-59	C286-89	FALSE	7	1	2	2
C185-60	C286-90	FALSE	7	1	2	2
C185-61	C286-91	FALSE	7	1	2	2
C185-62	C286-92	FALSE	7	1	2	2
C185-63	C286-93	FALSE	7	1	2	2
C185-63	C286-94	FALSE	7	1	2	2
C185-64	C286-95	FALSE	7	3	4	2
C185-65	C286-96	FALSE	7	2	3	2
C185-65	C286-103	FALSE	7	1	2	2
C185-66	C286-97	FALSE	7	2	3	2
C185-66	C286-98	FALSE	7	2	3	2
C185-67	C286-99	FALSE	7	3	4	2
C185-67	C286-100	FALSE	7	1	2	2
C185-67	C286-101	FALSE	7	1	2	2
C185-68	C286-102	FALSE	7	2	3	2
C185-69	C286-104	FALSE	7	1	2	2
C185-70	C286-105	FALSE	7	1	2	2
C185-71	C286-106	FALSE	7	2	3	2
C185-72	C286-107	FALSE	7	3	4	2
C185-72	C286-108	FALSE	7	3	4	2
C185-72	C286-112	FALSE	7	2	3	2
C185-72	C286-109	FALSE	7	2	3	2
C185-72	C286-113	FALSE	7	2	3	2
C185-72	C286-110	FALSE	7	2	3	2
C185-73	C286-111	FALSE	7	1	2	2
C185-73	C286-114	FALSE	7	2	3	2
C185-73	C286-115	FALSE	7	2	3	2
C185-74	C286-116	FALSE	7	2	3	2
C185-74	C286-117	FALSE	7	1	2	2
C185-74	C286-118	FALSE	7	1	2	2
C185-75	C286-119	FALSE	7	2	3	2
C185-75	C286-120	FALSE	7	1	2	2
C185-76	C286-121	FALSE	7	1	2	2
C185-77	C286-122	FALSE	7	2	3	2
C185-78	C286-123	FALSE	7	2	3	2
C185-78	C286-124	FALSE	7	2	3	2
C185-79	C286-125	FALSE	7	1	2	2
C185-79	C286-126	FALSE	7	1	2	2
C185-79	C286-127	FALSE	7	1	2	2
C185-80	C286-128	FALSE	7	1	2	2
C185-81	C286-129	FALSE	7	1	2	2
C185-82	C286-130	FALSE	7	3	4	2
C185-83	C286-131	FALSE	7	1	2	2
C185-83	C286-132	FALSE	7	3	4	2
C185-84	C286-133	FALSE	7	1	2	2
C185-85	C286-134	FALSE	7	1	2	2
C185-86	C286-135	FALSE	7	2	3	2
C185-86	C286-136	FALSE	7	1	2	2
C185-87	C286-137	FALSE	7	1	2	2
C185-88	C286-138	FALSE	7	1	2	2
C185-88	C286-139	FALSE	7	1	2	2
C185-88	C286-140	FALSE	7	1	2	2
C185-89	C286-141	FALSE	7	2	3	2
C185-90	C286-142	FALSE	7	1	2	2
C185-91	C286-143	FALSE	7	3	4	2
C185-92	C286-144	FALSE	7	1	2	2
C185-92	C286-145	FALSE	7	1	2	2
C185-93	C286-146	FALSE	7	2	3	2
C185-94	C286-147	FALSE	7	3	4	2
C185-95	C286-148	FALSE	7	1	2	2
C185-96	C286-149	FALSE	7	1	2	2
C185-96	C286-150	FALSE	7	1	2	2
C185-97	C286-151	FALSE	7	3	4	2
C185-98	C286-152	FALSE	7	1	2	2
C185-99	C286-153	FALSE	7	2	3	2
C185-100	C286-154	FALSE	7	1	2	2
C185-100	C286-155	FALSE	7	1	2	2
C185-101	C286-156	FALSE	7	1	2	2
C185-102	C286-157	FALSE	7	1	2	2
C185-103	C286-158	FALSE	7	1	2	2
C185-104	C286-159	FALSE	7	1	2	2
C185-104	C286-160	FALSE	7	1	2	2
C185-105	C286-161	FALSE	7	2	3	2
C185-106	C286-162	FALSE	7	2	3	2
C185-106	C286-166	FALSE	7	1	2	2
C185-106	C286-163	FALSE	7	4	5	2
C185-107	C286-164	FALSE	7	1	2	2
C185-107	C286-165	FALSE	7	1	2	2
C185-108	C286-167	FALSE	7	3	4	2
C185-108	C286-170	FALSE	7	5	6	2
C185-109	C286-168	FALSE	7	1	2	2
C185-110	C286-169	FALSE	7	1	2	2
C185-111	C286-171	FALSE	7	1	2	2
C185-112	C286-172	FALSE	7	1	2	2
C185-113	C286-173	FALSE	7	1	2	2
C185-113	C286-174	FALSE	7	2	3	2
C185-114	C286-175	FALSE	7	3	4	2
C185-115	C286-176	FALSE	7	3	4	2
C185-115	C286-177	FALSE	7	1	2	2
C185-116	C286-178	FALSE	7	1	2	2
C185-117	C286-179	FALSE	7	2	3	2
C185-117	C286-180	FALSE	7	1	2	2
C185-118	C286-181	FALSE	7	1	2	2
C185-118	C286-182	FALSE	7	1	2	2
C185-118	C286-183	FALSE	7	1	2	2
C185-119	C286-184	FALSE	7	1	2	2
C185-120	C286-185	FALSE	7	1	2	2
C185-121	C286-186	FALSE	7	2	3	2
C185-122	C286-187	FALSE	7	1	2	2
C185-123	C286-188	FALSE	7	3	4	2
C185-123	C286-189	FALSE	7	1	2	2
C185-124	C286-190	FALSE	7	3	4	2
C185-125	C286-191	FALSE	7	2	3	2
C185-126	C286-192	FALSE	7	3	4	2
C185-126	C286-193	FALSE	7	1	2	2
C185-127	C286-194	FALSE	7	3	4	2
C185-128	C286-195	FALSE	7	2	3	2
C185-129	C286-196	FALSE	7	1	2	2
C185-130	C286-197	FALSE	7	1	2	2
C185-131	C286-198	FALSE	7	1	2	2
C185-132	C286-199	FALSE	7	3	4	2
C185-132	C286-200	FALSE	7	1	2	2
C185-133	C286-201	FALSE	7	2	3	2
C185-134	C286-202	FALSE	7	3	4	2
C185-135	C286-203	FALSE	7	2	3	2
C185-135	C286-204	FALSE	7	2	3	2
C185-136	C286-205	FALSE	7	1	2	2
C185-137	C286-206	FALSE	7	1	2	2
C185-138	C286-207	FALSE	7	1	2	2
C185-139	C286-208	FALSE	7	2	3	2
C185-139	C286-214	FALSE	7	2	3	2
C185-139	C286-215	FALSE	7	2	3	2
C185-140	C286-209	FALSE	7	2	3	2
C185-140	C286-211	FALSE	7	1	2	2
C185-140	C286-216	FALSE	7	3	4	2
C185-140	C286-218	FALSE	7	2	3	2
C185-140	C286-210	FALSE	7	1	2	2
C185-141	C286-212	FALSE	7	2	3	2
C185-141	C286-213	FALSE	7	3	4	2
C185-142	C286-217	FALSE	7	2	3	2
C185-143	C286-219	FALSE	7	1	2	2
C185-144	C286-220	FALSE	7	2	3	2
C185-144	C286-221	FALSE	7	1	2	2
C185-145	C286-222	FALSE	7	1	2	2
C185-146	C286-223	FALSE	7	1	2	2
C185-146	C286-225	FALSE	7	1	2	2
C185-147	C286-224	FALSE	7	3	4	2
C185-148	C286-226	FALSE	7	4	5	2
C185-148	C286-230	FALSE	7	1	2	2
C185-148	C286-231	FALSE	7	1	2	2
C185-148	C286-232	FALSE	7	1	2	2
C185-148	C286-227	FALSE	7	1	2	2
C185-148	C286-236	FALSE	7	2	3	2
C185-149	C286-228	FALSE	7	1	2	2
C185-149	C286-233	FALSE	7	1	2	2
C185-149	C286-229	FALSE	7	2	3	2
C185-150	C286-234	FALSE	7	3	4	2
C185-150	C286-235	FALSE	7	1	2	2
C185-151	C286-237	FALSE	7	1	2	2
C185-152	C286-238	FALSE	7	4	5	2
C185-152	C286-241	FALSE	7	2	3	2
C185-153	C286-239	FALSE	7	3	4	2
C185-153	C286-240	FALSE	7	1	2	2
C185-154	C286-242	FALSE	7	2	3	2
C185-155	C286-243	FALSE	7	2	3	2
C185-156	C286-244	FALSE	7	2	3	2
C185-156	C286-245	FALSE	7	1	2	2
C185-157	C286-246	FALSE	7	1	2	2
C185-158	C286-247	FALSE	7	1	2	2
C185-158	C286-252	FALSE	7	3	4	2
C185-159	C286-248	FALSE	7	3	4	2
C185-160	C286-249	FALSE	7	2	3	2
C185-161	C286-250	FALSE	7	1	2	2
C185-161	C286-251	FALSE	7	1	2	2
C185-162	C286-253	FALSE	7	1	2	2
C185-163	C286-254	FALSE	7	1	2	2
C185-163	C286-255	FALSE	7	1	2	2
C185-163	C286-256	FALSE	7	2	3	2
C185-164	C286-257	FALSE	7	1	2	2
C185-164	C286-258	FALSE	7	4	5	2
C185-165	C286-259	FALSE	7	1	2	2
C185-165	C286-260	FALSE	7	2	3	2
C185-166	C286-261	FALSE	7	2	3	2
C185-167	C286-262	FALSE	7	2	3	2
C185-168	C286-263	FALSE	7	1	2	2
C185-169	C286-264	FALSE	7	1	2	2
C185-170	C286-265	FALSE	7	1	2	2
C185-171	C286-266	FALSE	7	1	2	2
C185-172	C286-267	FALSE	7	1	2	2
C185-173	C286-268	FALSE	7	1	2	2
C185-174	C286-269	FALSE	7	1	2	2
C185-175	C286-270	FALSE	7	2	3	2
C185-175	C286-273	FALSE	7	1	2	2
C185-176	C286-271	FALSE	7	2	3	2
C185-176	C286-272	FALSE	7	2	3	2
C185-177	C286-274	FALSE	7	2	3	2
C185-177	C286-275	FALSE	7	1	2	2
C185-177	C286-276	FALSE	7	1	2	2
C185-178	C286-277	FALSE	7	1	2	2
C185-178	C286-278	FALSE	7	1	2	2
C185-179	C286-279	FALSE	7	2	3	2
C185-179	C286-280	FALSE	7	1	2	2
C185-180	C286-281	FALSE	7	1	2	2
C185-181	C286-282	FALSE	7	1	2	2
C185-182	C286-283	FALSE	7	1	2	2
C185-183	C286-284	FALSE	7	2	3	2
C185-184	C286-285	FALSE	7	1	2	2
C185-185	C286-286	FALSE	7	1	2	2
C286-1	C465-1	TRUE	8	0	1	1
C286-2	C465-2	TRUE	8	0	1	1
C286-3	C465-3	TRUE	8	0	1	1
C286-4	C465-4	TRUE	8	0	1	1
C286-4	C465-7	TRUE	8	0	1	1
C286-4	C465-5	TRUE	8	0	1	1
C286-4	C465-6	TRUE	8	0	1	1
C286-5	C465-8	TRUE	8	0	1	1
C286-6	C465-9	TRUE	8	0	1	1
C286-6	C465-10	TRUE	8	0	1	1
C286-7	C465-11	TRUE	8	0	1	1
C286-8	C465-12	TRUE	8	0	1	1
C286-8	C465-13	TRUE	8	0	1	1
C286-9	C465-14	TRUE	8	0	1	1
C286-9	C465-15	TRUE	8	0	1	1
C286-10	C465-16	TRUE	8	0	1	1
C286-10	C465-17	TRUE	8	0	1	1
C286-11	C465-18	TRUE	8	0	1	1
C286-12	C465-19	TRUE	8	0	1	1
C286-12	C465-20	TRUE	8	0	1	1
C286-13	C465-21	TRUE	8	0	1	1
C286-13	C465-22	TRUE	8	0	1	1
C286-13	C465-23	TRUE	8	0	1	1
C286-14	C465-24	TRUE	8	0	1	1
C286-14	C465-25	TRUE	8	0	1	1
C286-14	C465-26	TRUE	8	0	1	1
C286-15	C465-27	TRUE	8	0	1	1
C286-16	C465-28	TRUE	8	0	1	1
C286-17	C465-29	TRUE	8	0	1	1
C286-17	C465-30	TRUE	8	0	1	1
C286-18	C465-31	TRUE	8	0	1	1
C286-19	C465-32	TRUE	8	0	1	1
C286-20	C465-33	TRUE	8	0	1	1
C286-21	C465-34	TRUE	8	0	1	1
C286-21	C465-35	TRUE	8	0	1	1
C286-22	C465-36	TRUE	8	0	1	1
C286-22	C465-37	TRUE	8	0	1	1
C286-22	C465-38	TRUE	8	0	1	1
C286-23	C465-39	TRUE	8	0	1	1
C286-24	C465-40	TRUE	8	0	1	1
C286-25	C465-41	TRUE	8	0	1	1
C286-25	C465-42	TRUE	8	0	1	1
C286-26	C465-43	TRUE	8	0	1	1
C286-26	C465-44	TRUE	8	0	1	1
C286-26	C465-45	TRUE	8	0	1	1
C286-27	C465-46	TRUE	8	0	1	1
C286-27	C465-47	TRUE	8	0	1	1
C286-28	C465-48	TRUE	8	0	1	1
C286-29	C465-49	TRUE	8	0	1	1
C286-30	C465-50	TRUE	8	0	1	1
C286-34	C465-56	TRUE	8	0	1	1
C286-34	C465-57	TRUE	8	0	1	1
C286-34	C465-58	TRUE	8	0	1	1
C286-31	C465-51	TRUE	8	0	1	1
C286-35	C465-59	TRUE	8	0	1	1
C286-36	C465-60	TRUE	8	0	1	1
C286-32	C465-52	TRUE	8	0	1	1
C286-32	C465-55	TRUE	8	0	1	1
C286-32	C465-53	TRUE	8	0	1	1
C286-33	C465-54	TRUE	8	0	1	1
C286-37	C465-61	TRUE	8	0	1	1
C286-37	C465-62	TRUE	8	0	1	1
C286-38	C465-63	TRUE	8	0	1	1
C286-38	C465-64	TRUE	8	0	1	1
C286-38	C465-65	TRUE	8	0	1	1
C286-39	C465-66	TRUE	8	0	1	1
C286-39	C465-67	TRUE	8	0	1	1
C286-40	C465-68	TRUE	8	0	1	1
C286-41	C465-69	TRUE	8	0	1	1
C286-41	C465-70	TRUE	8	0	1	1
C286-41	C465-71	TRUE	8	0	1	1
C286-42	C465-72	TRUE	8	0	1	1
C286-43	C465-73	TRUE	8	0	1	1
C286-43	C465-74	TRUE	8	0	1	1
C286-44	C465-75	TRUE	8	0	1	1
C286-44	C465-76	TRUE	8	0	1	1
C286-45	C465-77	TRUE	8	0	1	1
C286-45	C465-78	TRUE	8	0	1	1
C286-51	C465-85	TRUE	8	0	1	1
C286-46	C465-79	TRUE	8	0	1	1
C286-52	C465-86	TRUE	8	0	1	1
C286-47	C465-80	TRUE	8	0	1	1
C286-47	C465-81	TRUE	8	0	1	1
C286-48	C465-82	TRUE	8	0	1	1
C286-49	C465-83	TRUE	8	0	1	1
C286-50	C465-84	TRUE	8	0	1	1
C286-53	C465-87	TRUE	8	0	1	1
C286-53	C465-88	TRUE	8	0	1	1
C286-54	C465-89	TRUE	8	0	1	1
C286-55	C465-90	TRUE	8	0	1	1
C286-56	C465-91	TRUE	8	0	1	1
C286-57	C465-92	TRUE	8	0	1	1
C286-58	C465-93	TRUE	8	0	1	1
C286-59	C465-94	TRUE	8	0	1	1
C286-59	C465-95	TRUE	8	0	1	1
C286-60	C465-96	TRUE	8	0	1	1
C286-60	C465-97	TRUE	8	0	1	1
C286-61	C465-98	TRUE	8	0	1	1
C286-61	C465-99	TRUE	8	0	1	1
C286-62	C465-100	TRUE	8	0	1	1
C286-62	C465-101	TRUE	8	0	1	1
C286-62	C465-102	TRUE	8	0	1	1
C286-62	C465-103	TRUE	8	0	1	1
C286-63	C465-104	TRUE	8	0	1	1
C286-64	C465-105	TRUE	8	0	1	1
C286-64	C465-106	TRUE	8	0	1	1
C286-65	C465-107	TRUE	8	0	1	1
C286-65	C465-108	TRUE	8	0	1	1
C286-66	C465-109	TRUE	8	0	1	1
C286-67	C465-110	TRUE	8	0	1	1
C286-67	C465-111	TRUE	8	0	1	1
C286-67	C465-112	TRUE	8	0	1	1
C286-68	C465-113	TRUE	8	0	1	1
C286-69	C465-114	TRUE	8	0	1	1
C286-70	C465-115	TRUE	8	0	1	1
C286-71	C465-116	TRUE	8	0	1	1
C286-72	C465-117	TRUE	8	0	1	1
C286-73	C465-118	TRUE	8	0	1	1
C286-73	C465-119	TRUE	8	0	1	1
C286-73	C465-120	TRUE	8	0	1	1
C286-74	C465-121	TRUE	8	0	1	1
C286-75	C465-122	TRUE	8	0	1	1
C286-75	C465-123	TRUE	8	0	1	1
C286-76	C465-124	TRUE	8	0	1	1
C286-77	C465-125	TRUE	8	0	1	1
C286-77	C465-126	TRUE	8	0	1	1
C286-78	C465-127	TRUE	8	0	1	1
C286-78	C465-128	TRUE	8	0	1	1
C286-79	C465-129	TRUE	8	0	1	1
C286-80	C465-130	TRUE	8	0	1	1
C286-81	C465-131	TRUE	8	0	1	1
C286-81	C465-133	TRUE	8	0	1	1
C286-81	C465-132	TRUE	8	0	1	1
C286-82	C465-134	TRUE	8	0	1	1
C286-83	C465-135	TRUE	8	0	1	1
C286-83	C465-136	TRUE	8	0	1	1
C286-84	C465-137	TRUE	8	0	1	1
C286-84	C465-138	TRUE	8	0	1	1
C286-85	C465-139	TRUE	8	0	1	1
C286-85	C465-140	TRUE	8	0	1	1
C286-85	C465-141	TRUE	8	0	1	1
C286-86	C465-142	TRUE	8	0	1	1
C286-86	C465-143	TRUE	8	0	1	1
C286-87	C465-144	TRUE	8	0	1	1
C286-88	C465-145	TRUE	8	0	1	1
C286-88	C465-146	TRUE	8	0	1	1
C286-89	C465-147	TRUE	8	0	1	1
C286-90	C465-148	TRUE	8	0	1	1
C286-91	C465-149	TRUE	8	0	1	1
C286-92	C465-150	TRUE	8	0	1	1
C286-93	C465-151	TRUE	8	0	1	1
C286-94	C465-152	TRUE	8	0	1	1
C286-95	C465-153	TRUE	8	0	1	1
C286-95	C465-155	TRUE	8	0	1	1
C286-95	C465-154	TRUE	8	0	1	1
C286-96	C465-156	TRUE	8	0	1	1
C286-96	C465-157	TRUE	8	0	1	1
C286-103	C465-169	TRUE	8	0	1	1
C286-97	C465-158	TRUE	8	0	1	1
C286-97	C465-159	TRUE	8	0	1	1
C286-98	C465-160	TRUE	8	0	1	1
C286-98	C465-161	TRUE	8	0	1	1
C286-99	C465-162	TRUE	8	0	1	1
C286-99	C465-163	TRUE	8	0	1	1
C286-99	C465-164	TRUE	8	0	1	1
C286-100	C465-165	TRUE	8	0	1	1
C286-101	C465-166	TRUE	8	0	1	1
C286-102	C465-167	TRUE	8	0	1	1
C286-102	C465-168	TRUE	8	0	1	1
C286-104	C465-170	TRUE	8	0	1	1
C286-105	C465-171	TRUE	8	0	1	1
C286-106	C465-172	TRUE	8	0	1	1
C286-106	C465-173	TRUE	8	0	1	1
C286-107	C465-174	TRUE	8	0	1	1
C286-107	C465-175	TRUE	8	0	1	1
C286-107	C465-176	TRUE	8	0	1	1
C286-108	C465-177	TRUE	8	0	1	1
C286-108	C465-181	TRUE	8	0	1	1
C286-108	C465-178	TRUE	8	0	1	1
C286-112	C465-185	TRUE	8	0	1	1
C286-112	C465-186	TRUE	8	0	1	1
C286-109	C465-179	TRUE	8	0	1	1
C286-109	C465-180	TRUE	8	0	1	1
C286-113	C465-187	TRUE	8	0	1	1
C286-113	C465-188	TRUE	8	0	1	1
C286-110	C465-182	TRUE	8	0	1	1
C286-110	C465-183	TRUE	8	0	1	1
C286-111	C465-184	TRUE	8	0	1	1
C286-114	C465-189	TRUE	8	0	1	1
C286-114	C465-190	TRUE	8	0	1	1
C286-115	C465-191	TRUE	8	0	1	1
C286-115	C465-192	TRUE	8	0	1	1
C286-116	C465-193	TRUE	8	0	1	1
C286-116	C465-194	TRUE	8	0	1	1
C286-117	C465-195	TRUE	8	0	1	1
C286-118	C465-196	TRUE	8	0	1	1
C286-119	C465-197	TRUE	8	0	1	1
C286-119	C465-198	TRUE	8	0	1	1
C286-120	C465-199	TRUE	8	0	1	1
C286-121	C465-200	TRUE	8	0	1	1
C286-122	C465-201	TRUE	8	0	1	1
C286-122	C465-202	TRUE	8	0	1	1
C286-123	C465-203	TRUE	8	0	1	1
C286-123	C465-204	TRUE	8	0	1	1
C286-124	C465-205	TRUE	8	0	1	1
C286-124	C465-206	TRUE	8	0	1	1
C286-125	C465-207	TRUE	8	0	1	1
C286-126	C465-208	TRUE	8	0	1	1
C286-127	C465-209	TRUE	8	0	1	1
C286-128	C465-210	TRUE	8	0	1	1
C286-129	C465-211	TRUE	8	0	1	1
C286-130	C465-212	TRUE	8	0	1	1
C286-130	C465-213	TRUE	8	0	1	1
C286-130	C465-214	TRUE	8	0	1	1
C286-131	C465-215	TRUE	8	0	1	1
C286-132	C465-216	TRUE	8	0	1	1
C286-132	C465-217	TRUE	8	0	1	1
C286-132	C465-218	TRUE	8	0	1	1
C286-133	C465-219	TRUE	8	0	1	1
C286-134	C465-220	TRUE	8	0	1	1
C286-135	C465-221	TRUE	8	0	1	1
C286-135	C465-222	TRUE	8	0	1	1
C286-136	C465-223	TRUE	8	0	1	1
C286-137	C465-224	TRUE	8	0	1	1
C286-138	C465-225	TRUE	8	0	1	1
C286-139	C465-226	TRUE	8	0	1	1
C286-140	C465-227	TRUE	8	0	1	1
C286-141	C465-228	TRUE	8	0	1	1
C286-141	C465-229	TRUE	8	0	1	1
C286-142	C465-230	TRUE	8	0	1	1
C286-143	C465-231	TRUE	8	0	1	1
C286-143	C465-232	TRUE	8	0	1	1
C286-143	C465-233	TRUE	8	0	1	1
C286-144	C465-234	TRUE	8	0	1	1
C286-145	C465-235	TRUE	8	0	1	1
C286-146	C465-236	TRUE	8	0	1	1
C286-146	C465-237	TRUE	8	0	1	1
C286-147	C465-238	TRUE	8	0	1	1
C286-147	C465-239	TRUE	8	0	1	1
C286-147	C465-240	TRUE	8	0	1	1
C286-148	C465-241	TRUE	8	0	1	1
C286-149	C465-242	TRUE	8	0	1	1
C286-150	C465-243	TRUE	8	0	1	1
C286-151	C465-244	TRUE	8	0	1	1
C286-151	C465-245	TRUE	8	0	1	1
C286-151	C465-246	TRUE	8	0	1	1
C286-152	C465-247	TRUE	8	0	1	1
C286-153	C465-248	TRUE	8	0	1	1
C286-153	C465-249	TRUE	8	0	1	1
C286-154	C465-250	TRUE	8	0	1	1
C286-155	C465-251	TRUE	8	0	1	1
C286-156	C465-252	TRUE	8	0	1	1
C286-157	C465-253	TRUE	8	0	1	1
C286-158	C465-254	TRUE	8	0	1	1
C286-159	C465-255	TRUE	8	0	1	1
C286-160	C465-256	TRUE	8	0	1	1
C286-161	C465-257	TRUE	8	0	1	1
C286-161	C465-258	TRUE	8	0	1	1
C286-162	C465-259	TRUE	8	0	1	1
C286-162	C465-260	TRUE	8	0	1	1
C286-166	C465-267	TRUE	8	0	1	1
C286-163	C465-261	TRUE	8	0	1	1
C286-163	C465-262	TRUE	8	0	1	1
C286-163	C465-263	TRUE	8	0	1	1
C286-163	C465-264	TRUE	8	0	1	1
C286-164	C465-265	TRUE	8	0	1	1
C286-165	C465-266	TRUE	8	0	1	1
C286-167	C465-268	TRUE	8	0	1	1
C286-167	C465-270	TRUE	8	0	1	1
C286-167	C465-269	TRUE	8	0	1	1
C286-170	C465-273	TRUE	8	0	1	1
C286-170	C465-274	TRUE	8	0	1	1
C286-170	C465-275	TRUE	8	0	1	1
C286-170	C465-276	TRUE	8	0	1	1
C286-170	C465-277	TRUE	8	0	1	1
C286-168	C465-271	TRUE	8	0	1	1
C286-169	C465-272	TRUE	8	0	1	1
C286-171	C465-278	TRUE	8	0	1	1
C286-172	C465-279	TRUE	8	0	1	1
C286-173	C465-280	TRUE	8	0	1	1
C286-174	C465-281	TRUE	8	0	1	1
C286-174	C465-282	TRUE	8	0	1	1
C286-175	C465-283	TRUE	8	0	1	1
C286-175	C465-285	TRUE	8	0	1	1
C286-175	C465-284	TRUE	8	0	1	1
C286-176	C465-286	TRUE	8	0	1	1
C286-176	C465-289	TRUE	8	0	1	1
C286-176	C465-287	TRUE	8	0	1	1
C286-177	C465-288	TRUE	8	0	1	1
C286-178	C465-290	TRUE	8	0	1	1
C286-179	C465-291	TRUE	8	0	1	1
C286-179	C465-292	TRUE	8	0	1	1
C286-180	C465-293	TRUE	8	0	1	1
C286-181	C465-294	TRUE	8	0	1	1
C286-182	C465-295	TRUE	8	0	1	1
C286-183	C465-296	TRUE	8	0	1	1
C286-184	C465-297	TRUE	8	0	1	1
C286-185	C465-298	TRUE	8	0	1	1
C286-186	C465-299	TRUE	8	0	1	1
C286-186	C465-300	TRUE	8	0	1	1
C286-187	C465-301	TRUE	8	0	1	1
C286-188	C465-302	TRUE	8	0	1	1
C286-188	C465-303	TRUE	8	0	1	1
C286-188	C465-304	TRUE	8	0	1	1
C286-189	C465-305	TRUE	8	0	1	1
C286-190	C465-306	TRUE	8	0	1	1
C286-190	C465-307	TRUE	8	0	1	1
C286-190	C465-308	TRUE	8	0	1	1
C286-191	C465-309	TRUE	8	0	1	1
C286-191	C465-310	TRUE	8	0	1	1
C286-192	C465-311	TRUE	8	0	1	1
C286-192	C465-312	TRUE	8	0	1	1
C286-192	C465-313	TRUE	8	0	1	1
C286-193	C465-314	TRUE	8	0	1	1
C286-194	C465-315	TRUE	8	0	1	1
C286-194	C465-316	TRUE	8	0	1	1
C286-194	C465-317	TRUE	8	0	1	1
C286-195	C465-318	TRUE	8	0	1	1
C286-195	C465-319	TRUE	8	0	1	1
C286-196	C465-320	TRUE	8	0	1	1
C286-197	C465-321	TRUE	8	0	1	1
C286-198	C465-322	TRUE	8	0	1	1
C286-199	C465-323	TRUE	8	0	1	1
C286-199	C465-324	TRUE	8	0	1	1
C286-199	C465-325	TRUE	8	0	1	1
C286-200	C465-326	TRUE	8	0	1	1
C286-201	C465-327	TRUE	8	0	1	1
C286-201	C465-328	TRUE	8	0	1	1
C286-202	C465-329	TRUE	8	0	1	1
C286-202	C465-330	TRUE	8	0	1	1
C286-202	C465-331	TRUE	8	0	1	1
C286-203	C465-332	TRUE	8	0	1	1
C286-203	C465-333	TRUE	8	0	1	1
C286-204	C465-334	TRUE	8	0	1	1
C286-204	C465-335	TRUE	8	0	1	1
C286-205	C465-336	TRUE	8	0	1	1
C286-206	C465-337	TRUE	8	0	1	1
C286-207	C465-338	TRUE	8	0	1	1
C286-208	C465-339	TRUE	8	0	1	1
C286-208	C465-340	TRUE	8	0	1	1
C286-214	C465-350	TRUE	8	0	1	1
C286-214	C465-353	TRUE	8	0	1	1
C286-215	C465-351	TRUE	8	0	1	1
C286-215	C465-352	TRUE	8	0	1	1
C286-209	C465-341	TRUE	8	0	1	1
C286-209	C465-342	TRUE	8	0	1	1
C286-211	C465-344	TRUE	8	0	1	1
C286-216	C465-354	TRUE	8	0	1	1
C286-216	C465-355	TRUE	8	0	1	1
C286-216	C465-356	TRUE	8	0	1	1
C286-218	C465-359	TRUE	8	0	1	1
C286-218	C465-360	TRUE	8	0	1	1
C286-210	C465-343	TRUE	8	0	1	1
C286-212	C465-345	TRUE	8	0	1	1
C286-212	C465-349	TRUE	8	0	1	1
C286-213	C465-346	TRUE	8	0	1	1
C286-213	C465-348	TRUE	8	0	1	1
C286-213	C465-347	TRUE	8	0	1	1
C286-217	C465-357	TRUE	8	0	1	1
C286-217	C465-358	TRUE	8	0	1	1
C286-219	C465-361	TRUE	8	0	1	1
C286-220	C465-362	TRUE	8	0	1	1
C286-220	C465-363	TRUE	8	0	1	1
C286-221	C465-364	TRUE	8	0	1	1
C286-222	C465-365	TRUE	8	0	1	1
C286-223	C465-366	TRUE	8	0	1	1
C286-225	C465-370	TRUE	8	0	1	1
C286-224	C465-367	TRUE	8	0	1	1
C286-224	C465-368	TRUE	8	0	1	1
C286-224	C465-369	TRUE	8	0	1	1
C286-226	C465-371	TRUE	8	0	1	1
C286-226	C465-372	TRUE	8	0	1	1
C286-226	C465-374	TRUE	8	0	1	1
C286-226	C465-375	TRUE	8	0	1	1
C286-230	C465-379	TRUE	8	0	1	1
C286-231	C465-380	TRUE	8	0	1	1
C286-232	C465-381	TRUE	8	0	1	1
C286-227	C465-373	TRUE	8	0	1	1
C286-236	C465-387	TRUE	8	0	1	1
C286-236	C465-388	TRUE	8	0	1	1
C286-228	C465-376	TRUE	8	0	1	1
C286-233	C465-382	TRUE	8	0	1	1
C286-229	C465-377	TRUE	8	0	1	1
C286-229	C465-378	TRUE	8	0	1	1
C286-234	C465-383	TRUE	8	0	1	1
C286-234	C465-384	TRUE	8	0	1	1
C286-234	C465-386	TRUE	8	0	1	1
C286-235	C465-385	TRUE	8	0	1	1
C286-237	C465-389	TRUE	8	0	1	1
C286-238	C465-390	TRUE	8	0	1	1
C286-238	C465-391	TRUE	8	0	1	1
C286-238	C465-393	TRUE	8	0	1	1
C286-238	C465-392	TRUE	8	0	1	1
C286-241	C465-398	TRUE	8	0	1	1
C286-241	C465-399	TRUE	8	0	1	1
C286-239	C465-394	TRUE	8	0	1	1
C286-239	C465-395	TRUE	8	0	1	1
C286-239	C465-396	TRUE	8	0	1	1
C286-240	C465-397	TRUE	8	0	1	1
C286-242	C465-400	TRUE	8	0	1	1
C286-242	C465-401	TRUE	8	0	1	1
C286-243	C465-402	TRUE	8	0	1	1
C286-243	C465-403	TRUE	8	0	1	1
C286-244	C465-404	TRUE	8	0	1	1
C286-244	C465-405	TRUE	8	0	1	1
C286-245	C465-406	TRUE	8	0	1	1
C286-246	C465-407	TRUE	8	0	1	1
C286-247	C465-408	TRUE	8	0	1	1
C286-252	C465-416	TRUE	8	0	1	1
C286-252	C465-417	TRUE	8	0	1	1
C286-252	C465-418	TRUE	8	0	1	1
C286-248	C465-409	TRUE	8	0	1	1
C286-248	C465-410	TRUE	8	0	1	1
C286-248	C465-411	TRUE	8	0	1	1
C286-249	C465-412	TRUE	8	0	1	1
C286-249	C465-413	TRUE	8	0	1	1
C286-250	C465-414	TRUE	8	0	1	1
C286-251	C465-415	TRUE	8	0	1	1
C286-253	C465-419	TRUE	8	0	1	1
C286-254	C465-420	TRUE	8	0	1	1
C286-255	C465-421	TRUE	8	0	1	1
C286-256	C465-422	TRUE	8	0	1	1
C286-256	C465-423	TRUE	8	0	1	1
C286-257	C465-424	TRUE	8	0	1	1
C286-258	C465-425	TRUE	8	0	1	1
C286-258	C465-428	TRUE	8	0	1	1
C286-258	C465-426	TRUE	8	0	1	1
C286-258	C465-427	TRUE	8	0	1	1
C286-259	C465-429	TRUE	8	0	1	1
C286-260	C465-430	TRUE	8	0	1	1
C286-260	C465-431	TRUE	8	0	1	1
C286-261	C465-432	TRUE	8	0	1	1
C286-261	C465-433	TRUE	8	0	1	1
C286-262	C465-434	TRUE	8	0	1	1
C286-262	C465-435	TRUE	8	0	1	1
C286-263	C465-436	TRUE	8	0	1	1
C286-264	C465-437	TRUE	8	0	1	1
C286-265	C465-438	TRUE	8	0	1	1
C286-266	C465-439	TRUE	8	0	1	1
C286-267	C465-440	TRUE	8	0	1	1
C286-268	C465-441	TRUE	8	0	1	1
C286-269	C465-442	TRUE	8	0	1	1
C286-270	C465-443	TRUE	8	0	1	1
C286-270	C465-444	TRUE	8	0	1	1
C286-273	C465-449	TRUE	8	0	1	1
C286-271	C465-445	TRUE	8	0	1	1
C286-271	C465-446	TRUE	8	0	1	1
C286-272	C465-447	TRUE	8	0	1	1
C286-272	C465-448	TRUE	8	0	1	1
C286-274	C465-450	TRUE	8	0	1	1
C286-274	C465-451	TRUE	8	0	1	1
C286-275	C465-452	TRUE	8	0	1	1
C286-276	C465-453	TRUE	8	0	1	1
C286-277	C465-454	TRUE	8	0	1	1
C286-278	C465-455	TRUE	8	0	1	1
C286-279	C465-456	TRUE	8	0	1	1
C286-279	C465-457	TRUE	8	0	1	1
C286-280	C465-458	TRUE	8	0	1	1
C286-281	C465-459	TRUE	8	0	1	1
C286-282	C465-460	TRUE	8	0	1	1
C286-283	C465-461	TRUE	8	0	1	1
C286-284	C465-462	TRUE	8	0	1	1
C286-284	C465-463	TRUE	8	0	1	1
C286-285	C465-464	TRUE	8	0	1	1
C286-286	C465-465	TRUE	8	0	1	1

## Sheet: c_tree_heatmap
C185	global_cor	n_markers	Affinati10x	Anderson10x	CampbellDropseq	ChenDropseq	Dowsett10xnuc	Flynn10x	Kim10x	KimDev10x	LeeDropseq	Mickelsen10x	Moffit10x	Morris10x	Mousebrainorg10x	RomanovDev10x	RossiDropseq	Rupp10x	Wen10x	wenDropseq
C185-10	0.29767	104										0.254583
C185-100	0.70786	24			0.690699	0.675488							0.72202	0.57963	0.654538		0.602719			0.790835
C185-102	0.30682	279		0.254254	0.25305	0.153809		0.307019	0.724446		0.218775	0.221681		0.245859
C185-103	0.00154	45		-0.0459185	-0.0720551	-0.113061		0.0468345	0.664433	0.00879648				-0.113066	0.0481201	0.0598264
C185-104	-0.14351	27		-0.145576	-0.258973	-0.165169		-0.143295	0.722736		-0.234369		-0.00215191	-0.13069	-0.0809036	-0.103734	-0.0105482			-0.15249
C185-106	0.53442	43		0.753197		0.526475		0.698183	0.852162			0.650515	0.502519		0.372052		0.593881			0.513824
C185-108	0.78265	15		0.871789	0.801498	0.826034			0.731344		0.618617	0.471683	0.841176	0.617431	0.675301	0.532651	0.397986			0.847025
C185-109	0.24101	21		0.149057	-0.0632398	0.0494506			0.753763			0.144411	0.138329		0.125371		0.0979074			0.171194
C185-11	0.73272	30		0.683266	0.613673	0.653363			0.808128			0.663886	0.749334	0.646	0.68918	0.577396	0.703809		0.757977	0.669962
C185-110	0.30198	37		0.124282	-0.016816	0.00445566			0.744961		0.0489863	0.0120201			0.132445					0.120817
C185-111	0.30694	41						0.454066				0.304369	0.250073		0.224043		0.250289
C185-113	0.24202	39		0.0109959	-0.0533685	-0.0789484		0.218958	0.854421		0.170469	0.220457		0.142901	0.158794	0.0812892	0.0183263
C185-114	0.42626	85		0.265594	0.189793	0.173888			0.749285		0.273597			0.102872	0.127394	0.280517
C185-115	0.53584	70		0.591987	0.507149	0.501634		0.58812	0.734465		0.530018			0.511476	0.523815	0.54236				0.515997
C185-116	0.34168	237		0.297428	0.230996
C185-117	0.47071	51		0.13876	0.0687073				0.74229			0.157216		0.118144	0.19017					0.134865
C185-118	0.31667	37		0.106277	0.030305	0.0196671		0.119827	0.823244		0.0196873	0.0626326		0.0538293	0.0555132	-0.00172401				0.0732453
C185-119	0.86023	58		0.129966	0.0686566				0.948442				0.440216		0.327275
C185-12	-0.03988	20		0.0540221	-0.245284	-0.196404			0.750372		0.0735444	-0.0225185	0.0229105	-0.15235	-0.123927	-0.0960603	-0.0677365		-0.0648533	-0.0641499
C185-120	0.85965	62		0.0507979	-0.0238378				0.937265			0.0015245
C185-121	0.75481	179		0.190453	0.179456	0.154288		0.226419	0.909095		0.198467	0.217698	0.271759		0.210414		0.253044			0.197622
C185-122	0.79607	85		0.0336435	0.131356	0.137178		0.108181	0.921915						0.184154
C185-127	0.41354	54		0.287306	0.272246	0.293321			0.738661				0.423505	0.0903268	0.242936				0.325382	0.391232
C185-128	0.32501	115		0.0572668	0.147867	0.0810461			0.766959		0.174197			0.123271	0.142934					0.212851
C185-129	0.24218	39		0.252635	0.177983	0.212283			0.765467				0.297871	0.13796	-0.105543					0.136996
C185-13	0.13134	40							0.743047			-0.00311427	0.114937		0.0385681		0.106347			0.0976233
C185-131	0.26965	382			0.257317	0.21831					0.252618					0.437757
C185-132	0.05284	364		0.0937407	0.00750093	0.030387		0.16006	0.462187	0.18089	0.11125			-0.0161615	0.0224163	0.13223			0.0492438	-0.0294324
C185-133	0.03487	318		0.120033	-0.00542334	-0.0205574		0.169809		0.222938	0.142195			0.00861513	0.0892591
C185-134	0.09218	345		0.221336	0.0533506	0.0329227		0.28695	0.602598	0.256723	0.185733				0.108618	0.323976				0.164961
C185-139	0.49972	167		0.371184		0.308909		0.524627	0.823698	0.544052	0.375321	0.484706	0.44327	0.307197	0.373541	0.400923	0.359685		0.378505	0.403877
C185-14	0.41969	77		0.341893		0.237799			0.764108	0.0767704		0.354185	0.37287		0.226996		0.341272			0.278371
C185-140	0.39612	301		0.279211	0.203382	0.243874		0.421011	0.790693	0.462103	0.297792	0.432302	0.290101	0.212251	0.291925				0.282002	0.311442
C185-141	0.48321	306		0.208245		0.134082		0.258908	0.823424	0.289461	0.205043	0.251291	0.236728		0.171615		0.242944		0.204084	0.230778
C185-148	0.33773	302		0.25266	0.221415	0.143931		0.266975	0.656878	0.243078	0.232087	0.238911	0.226275		0.204678	0.193779	0.217141		0.175013	0.231861
C185-149	0.35156	274		0.307544	0.279514	0.222477		0.323023	0.607646	0.310117	0.282868	0.283426	0.274306		0.242043		0.292633		0.238664	0.313726
C185-150	0.32611	346		0.289855	0.221596	0.198356		0.316756	0.66251	0.284512	0.272271	0.299373	0.237084	0.132767	0.241631	0.24233	0.260174		0.196255	0.286682
C185-152	0.46011	310		0.450044	0.34344	0.322497		0.462434	0.761707	0.423277	0.409963	0.456765	0.354826		0.328724	0.385175	0.393243		0.334904	0.440522
C185-153	0.51881	456		0.490081	0.453647	0.389849		0.560478	0.791022	0.494335		0.556402	0.416792	0.35362	0.435022	0.505063			0.400474	0.507178
C185-156	0.4648	355		0.349188	0.383471	0.341916		0.443745	0.713819	0.446389	0.424769	0.526677	0.341697	0.293763	0.414516	0.616697	0.485502		0.329008	0.488849
C185-158	0.35152	400		0.163055	0.15277	0.156695		0.293674	0.821623	0.250343	0.20334	0.290477	0.235712	0.144512	0.188026		0.178983		0.190869	0.235845
C185-159	0.57239	536		0.249695	0.249348	0.228324		0.345365	0.879786	0.300392	0.276231	0.334863	0.313488	0.244754	0.242504	0.316854	0.260719		0.239425	0.24966
C185-161	0.42196	341		0.245152	0.25599	0.245832			0.869559	0.290002			0.347935	0.248979	0.304382		0.300268		0.268432	0.341771
C185-164	0.29481	558		0.284196	0.302135	0.320504		0.342286	0.41662	0.291623	0.363604	0.272192	0.19635	0.102465	0.212697		0.349493		0.221864	0.367181
C185-173	0.22846	382			0.229892	0.179642								0.123315		0.283532
C185-18	0.82556	19			0.848578	0.844952		0.816876	0.770183			0.832023	0.702164		0.714502		0.839981			0.882315
C185-183	0.15849	402		0.132466	0.167063	0.163186		0.314212		0.211492	0.293887	0.338259		-0.0930472	0.061377		0.193414		0.0596772	0.177792
C185-184	0.19112	461				0.0155458					0.263577
C185-19	0.2208	102			0.00575969	0.0498871		0.215897			0.153934	0.253057			0.228868		0.109242
C185-2	0.75718	58		0.322166				0.399993	0.929725			0.392176			0.309103
C185-20	0.22963	105				0.157574		0.231275					0.33804		0.128633
C185-22	0.7688	50		0.0587305	-0.00941732	-0.0250951		0.184101	0.847433			0.0865959	0.374682		0.0673103					0.0196859
C185-23	0.74817	81		-0.0148206	-0.0709389	-0.131215			0.85233			0.0493486	0.196888		0.0156718					-0.0104971
C185-24	0.79046	63		0.0244912	0.0174532	-0.0311906			0.838598			-0.0133783	0.270416		0.0539559		0.0977931			-0.0150409
C185-25	0.79625	115		0.0883466		0.144528			0.900859			0.118982	0.417708		0.261931
C185-26	0.85159	177		0.262057					0.863129						0.155553					0.0674906
C185-27	0.86632	141		0.0778404					0.894438
C185-28	0.8386	150		0.0863845					0.877461			0.0777744			0.222894
C185-30	0.78815	109		0.259096	0.263188	0.169817			0.922099						0.245519					0.244966
C185-31	0.82861	93		0.032558	0.0959746	0.077197			0.922076			0.0843853			0.109667		0.0915477			0.0166223
C185-32	0.75378	92		0.245009	0.242021	0.197683			0.898342						0.260667					0.209886
C185-33	0.8317	113		0.176442	0.243155	0.290312			0.898777			0.202463			0.195419
C185-35	0.76011	85		-0.0347378					0.923873						0.0942873					0.0922104
C185-36	0.79413	123		0.0931553	0.098472	0.0332027			0.951015			0.196351		0.194053	0.0558168					0.0909117
C185-37	0.79004	46		0.3462	0.227565	0.22904			0.942588		0.353288	0.249695		0.315265	0.185635				0.286217	0.290761
C185-38	0.52751	34		0.124943	0.243447	0.102972			0.869593				0.211689		0.213382					0.213485
C185-4	0.233	69		0.142669	0.0934404	0.0104699		0.163973	0.8602		0.00201713	0.146255	0.384389		0.21565		0.0253792
C185-41	0.45985	32		0.201222	0.0942057	0.110257		0.207799	0.806416			0.344028	0.193612	0.0851287	0.361848	0.351817	0.096514			0.203444
C185-42	0.8629	10			0.86629	0.915353						0.858212	0.843139	0.657132	0.657365		0.858665			0.809504
C185-43	0.1943	33		-0.0589857	-0.094085				0.666955						-0.0507336
C185-44	0.66526	75		-0.0353959	-0.0946402				0.897723						0.205527
C185-45	0.36518	57		0.200409	0.00441698	0.0528991		0.287881	0.76463			0.327983			0.135743
C185-46	0.58878	97		0.139166	0.0213809				0.858337			0.227466	0.170949	0.0190361	0.0410425					0.079434
C185-47	0.71892	91		0.678126					0.830685			0.717002			0.664865		0.635606
C185-48	0.56032	71		0.482388	0.468458	0.449401			0.725277		0.411355			0.34413	0.405331	0.41863				0.412128
C185-49	0.12849	41		0.124671	-0.0525043	-0.10414		0.148403	0.74643		-0.16933			0.169036	0.313248
C185-5	0.31336	158				0.0560819		0.295684			0.103869				0.211927
C185-50	0.50179	54		0.40953	0.360445	0.298435		0.412431	0.685752		0.360346			0.330375	0.372947	0.384476				0.453547
C185-51	0.26145	81		0.19265	0.17555	0.128019		0.333071	0.747371		0.2025			0.305084	0.261214	0.277382
C185-52	0.1838	35		0.0683801	-0.186925	-0.104277		0.0685911	0.915552				0.312654	-0.1274	0.0750192
C185-53	0.47962	110		0.230248	0.302986	0.282689			0.83984	0.17905	0.318678	0.324794	0.332859		0.293753	0.332183				0.264178
C185-54	0.64895	77		0.559814		0.520354			0.906919		0.550367				0.548242	0.574763				0.554656
C185-56	0.58413	63		0.564734	0.541482	0.53227			0.658286	0.500134		0.573724			0.568037		0.528042
C185-57	0.22538	239				0.152029		0.227309
C185-58	0.14869	168				0.00366996		0.147958		0.176987	0.0918821	0.269064			0.0847582		0.132175
C185-59	0.25164	220				0.0913998		0.253514		0.255343	0.147058
C185-6	0.43007	197						0.391587				0.288627
C185-60	0.22616	305				0.165764		0.225923		0.220664
C185-61	0.18221	321						0.175593
C185-63	0.37171	18		0.547886	0.366382	0.278798					0.562799		0.502673	0.117211	0.181777	0.413907			0.297321	0.529161
C185-64	0.76367	16		0.737022		0.7526						0.789582	0.744631		0.782334	0.684263	0.727527			0.660774
C185-65	0.46497	4		0.73868	0.714012	0.222958		0.575722	0.824461		0.757946	0.710606	0.459877	0.0577896	0.305558		0.636147		0.676123	0.263541
C185-66	0.53467	8		0.557611	0.422269	0.506706			0.839998			0.582616	0.584046	0.435976	0.546356	0.286722	0.549965		0.564541	0.491819
C185-67	0.84162	11			0.814305	0.779145					0.859494	0.736217	0.850124	0.832808	0.808901	0.689421	0.693746		0.803924	0.782562
C185-68	0.2707	9		0.114424		0.314409			0.441633			0.0399626	0.251435	0.327787	0.216435		0.273437			0.31473
C185-7	0.31658	64			0.134899	0.12966		0.298775				0.310429			0.128031		0.216598
C185-71	0.40213	79			0.540289	0.45188					0.364351		0.359196	0.33795	0.373648	0.367739			0.436411	0.410374
C185-72	0.55226	107			0.714129	0.568527					0.655207		0.621093	0.497111	0.503216	0.679114			0.604868	0.610973
C185-73	0.36387	64			0.548794	0.355476					0.393105		0.45468	0.275171	0.268787	0.415754			0.37067	0.424082
C185-74	0.09327	23		-0.143325	-0.105997	-0.158651			0.826226			-0.0968191	0.0597446	-0.128687	-0.164842		-0.124088		-0.178546	-0.142031
C185-75	-0.03311	18		-0.138135	-0.243103	-0.285573			0.693319			-0.0950952	-0.208111	-0.288373	-0.2609		-0.191041		-0.231347	-0.293547
C185-77	0.35713	14		0.323849	0.331153	0.120714			0.90465			0.435392	0.602186	0.108089	0.287533		0.250915		0.222308	0.292573
C185-79	0.43464	42			0.66351	0.632642					0.651929		0.504317	0.341258	0.399829				0.484872	0.630689
C185-8	0.47739	32				0.421894		0.615379				0.692137	0.510131	-0.135699	0.621752	0.190719	0.44963
C185-82	0.12456	29		-0.0400079	-0.1449	-0.116952		0.00398326	0.855646		-0.209527			-0.0856091	0.0130078	0.0807859				-0.0591082
C185-83	0.76117	60		-0.0874744	-0.165456	-0.120729		-0.115181	0.927419		0.0381127	-0.0805894	0.287096	-0.127538	-0.0314698		0.0216653
C185-84	0.76792	177		0.160893		0.0411188		0.213802	0.86555		0.189409	0.144931			0.237983
C185-85	0.71739	94		0.0406513	-0.124558	-0.295515		0.104531	0.938593						0.0990493
C185-86	0.41618	53		0.269965	-0.0263383	-0.313195		0.21301	0.932207			0.321374	0.405908		0.216205	0.265855	0.0222956
C185-87	0.73482	92		0.27391				0.262429	0.923851			0.203988			0.286211		0.331531
C185-88	0.18018	78		0.0647109	0.0753198	0.0582716		0.227013			0.0162111			0.0156393	0.0604558	0.0907914
C185-89	0.14791	85		-0.0138193	-0.100689	-0.140388		0.0903566	0.881888			0.173141		0.0848959	0.0661411
C185-9	0.0578	18				-0.0265331		0.12794	0.114044			0.0231221	0.229485		-0.0259854	-0.0938751	0.0779253			-0.0418002
C185-90	0.28036	59		0.179809	0.104926	0.0974643		0.239762	0.866504			0.233414			0.11		0.0185351
C185-91	0.48893	14		0.730417	0.425915	0.361413		0.72263	0.922809		0.327989	0.602698	0.516886	0.518808	0.479911	0.510351	0.377173			0.393331
C185-92	0.90958	37		0.330634	0.190954				0.953553			0.362107	0.29948		0.091368		0.087957			0.112568
C185-93	0.76247	88		0.106207	0.00641106			0.207092	0.869066	0.0404322		0.116138
C185-94	0.02956	29		0.080407	-0.0516863	-0.115257		-0.0267907	0.83529			-0.0928522			-0.139149		-0.147616
C185-95	0.44116	78		0.365602	0.31418	0.34364			0.688356			0.304611			0.356143		0.335628
C185-96	0.26186	38		0.25837	0.278972	0.224429		0.352722		0.145473	0.333676	0.0628839		0.172246	0.120484	0.168505	0.117055
C185-97	0.66832	26		0.689707	0.441163	0.416284		0.655248	0.902113			0.755302	0.430004	0.539432	0.652454		0.43858			0.44981
C185-98	0.11454	28			-0.00592663	-0.0223806		0.0939662	0.699202						-0.104474	0.370215
C185-99	0.45144	22		0.483693		0.36145			0.78594			0.372174	0.471723		0.413276	0.502838	0.398707			0.584523
