# Supplementary material for: HypoMap—a unified single-cell gene expression atlas of the murine hypothalamus
Source: Nat Metab. 2022 Oct 20;4(10):1402–19. doi: 10.1038/s42255-022-00657-y (PMC9584816; doi:10.1038/s42255-022-00657-y)
Supplement: Source Data Fig. 5 — Single cell UMAP data, hierarchical tree annotations, edgelist and correlation data [file 42255_2022_657_MOESM8_ESM.xlsx]

## Sheet: a_umap_all
umapscvi_1	umapscvi_2	ident	highlight	Cell_ID
4.74369	-2.42095	C66-2: Irx5.GLU-2	Unselected	AAACCCAAGTGACCTT-1_adlib1_Dowsett10xnuc
2.2702	2.82226	C66-19: Pomc.GLU-5	Unselected	AAACCCAGTCAGCTTA-1_adlib1_Dowsett10xnuc
-1.34624	-4.76819	C66-36: Hmcn1.GABA-1	Unselected	AAACCCAGTCGCTTGG-1_adlib1_Dowsett10xnuc
1.48602	-4.4248	C66-42: Lhx8.GABA-1	Unselected	AAACCCAGTCGTTTCC-1_adlib1_Dowsett10xnuc
-0.2363	-5.26503	C66-37: Crh.GABA-1	Unselected	AAACCCAGTGCCAAGA-1_adlib1_Dowsett10xnuc
3.3502	-1.50147	C66-2: Irx5.GLU-2	Unselected	AAACCCAGTTGGGTAG-1_adlib1_Dowsett10xnuc
4.83686	-5.08856	C66-31: Lhx1.GABA-2	Unselected	AAACCCATCCACCTGT-1_adlib1_Dowsett10xnuc
2.28811	-5.30825	C66-28: Mixed.GABA-2	Unselected	AAACCCATCGTGCAGC-1_adlib1_Dowsett10xnuc
2.52968	2.82173	C66-19: Pomc.GLU-5	Unselected	AAACGAAAGCATCAAA-1_adlib1_Dowsett10xnuc
-0.648162	-3.51481	C66-39: Lhx6.GABA-1	Unselected	AAACGAAAGCGCCTCA-1_adlib1_Dowsett10xnuc
-2.5428	3.39917	C66-12: Gpr149.GLU-3	Unselected	AAACGAAAGTCACTAC-1_adlib1_Dowsett10xnuc
-11.0516	1.0763	C66-55: Ermn.Oligodendrocytes	Unselected	AAACGAACACTGAATC-1_adlib1_Dowsett10xnuc
3.29461	1.28485	C66-4: Trh.GLU-2	Unselected	AAACGAACAGTCGCTG-1_adlib1_Dowsett10xnuc
-4.44266	-4.58364	C66-45: Ghrh.GABA-3	Unselected	AAACGAAGTCCGACGT-1_adlib1_Dowsett10xnuc
3.5293	-4.9696	C66-30: Onecut2.GABA-2	Unselected	AAACGAATCGGAAACG-1_adlib1_Dowsett10xnuc
3.92106	-2.04105	C66-2: Irx5.GLU-2	Unselected	AAACGAATCTACTATC-1_adlib1_Dowsett10xnuc
2.64177	0.326117	C66-4: Trh.GLU-2	Unselected	AAACGAATCTCCTGAC-1_adlib1_Dowsett10xnuc
4.8589	-2.95542	C66-2: Irx5.GLU-2	Unselected	AAACGCTAGCATCCCG-1_adlib1_Dowsett10xnuc
-2.36063	2.54887	C66-12: Gpr149.GLU-3	Unselected	AAACGCTAGCGCTGCT-1_adlib1_Dowsett10xnuc
-0.727113	-7.26995	C66-34: Il1rapl2.GABA-1	Unselected	AAACGCTAGTCCTACA-1_adlib1_Dowsett10xnuc
6.89353	-7.92488	C66-29: Vipr2.GABA-2	Unselected	AAACGCTCACTAGAGG-1_adlib1_Dowsett10xnuc
-1.58841	-12.8854	C66-25: Foxb1.GLU-8	Unselected	AAACGCTCATGACTGT-1_adlib1_Dowsett10xnuc
3.79269	-1.53626	C66-8: Lmx1a.GLU-2	Unselected	AAAGAACAGCGCCATC-1_adlib1_Dowsett10xnuc
2.79221	0.630805	C66-4: Trh.GLU-2	Unselected	AAAGAACGTCACAGAG-1_adlib1_Dowsett10xnuc
2.60665	0.320071	C66-4: Trh.GLU-2	Unselected	AAAGAACGTCGATTCA-1_adlib1_Dowsett10xnuc
7.91307	0.394801	C66-40: Hdc.GABA-1	Unselected	AAAGAACTCACTTATC-1_adlib1_Dowsett10xnuc
-1.3349	3.58671	C66-14: Tcf4.GLU-3	Unselected	AAAGAACTCCTTGAAG-1_adlib1_Dowsett10xnuc
0.63614	-0.883122	C66-16: Mixed.GLU-4	Unselected	AAAGAACTCTCGTGGG-1_adlib1_Dowsett10xnuc
0.105397	-14.3681	C66-25: Foxb1.GLU-8	Unselected	AAAGGATCACCCAATA-1_adlib1_Dowsett10xnuc
-0.904337	-5.97398	C66-36: Hmcn1.GABA-1	Unselected	AAAGGATCACCTCAGG-1_adlib1_Dowsett10xnuc
2.98264	-4.44869	C66-30: Onecut2.GABA-2	Unselected	AAAGGATCAGAGGACT-1_adlib1_Dowsett10xnuc
4.88388	-3.06685	C66-2: Irx5.GLU-2	Unselected	AAAGGATCAGCTGTAT-1_adlib1_Dowsett10xnuc
-0.812561	-5.10895	C66-37: Crh.GABA-1	Unselected	AAAGGATCATTGAAAG-1_adlib1_Dowsett10xnuc
-2.0977	1.01958	C66-10: Fezf1.GLU-3	Unselected	AAAGGATTCTTGCAGA-1_adlib1_Dowsett10xnuc
-0.694074	-2.75768	C66-35: Lef1.GABA-1	Unselected	AAAGGGCAGCTACTGT-1_adlib1_Dowsett10xnuc
3.71219	0.591083	C66-4: Trh.GLU-2	Unselected	AAAGGGCAGTCGGCCT-1_adlib1_Dowsett10xnuc
-1.41532	-13.295	C66-25: Foxb1.GLU-8	Unselected	AAAGGGCCAACGGCTC-1_adlib1_Dowsett10xnuc
-1.34455	-4.59644	C66-36: Hmcn1.GABA-1	Unselected	AAAGGGCCACTTCAGA-1_adlib1_Dowsett10xnuc
-1.81466	-2.62746	C66-35: Lef1.GABA-1	Unselected	AAAGGGCGTTGGACTT-1_adlib1_Dowsett10xnuc
-2.02072	8.7682	C66-22: Caprin2.GLU-6	Unselected	AAAGGTAAGCTTTCTT-1_adlib1_Dowsett10xnuc
-3.11169	14.1599	C66-57: OPC	Unselected	AAAGGTAAGTATGAGT-1_adlib1_Dowsett10xnuc
-1.84501	-6.83612	C66-34: Il1rapl2.GABA-1	Unselected	AAAGGTAAGTCGGGAT-1_adlib1_Dowsett10xnuc
-2.55159	3.86004	C66-12: Gpr149.GLU-3	Unselected	AAAGGTACAGTTGGTT-1_adlib1_Dowsett10xnuc
-2.16559	-3.46958	C66-41: Tbx3.GABA-1	Unselected	AAAGGTAGTACCATAC-1_adlib1_Dowsett10xnuc
-0.760733	-1.90554	C66-38: Ppp1r17.GABA-1	Unselected	AAAGGTAGTCGCGGTT-1_adlib1_Dowsett10xnuc
-2.45525	-3.59043	C66-41: Tbx3.GABA-1	Unselected	AAAGGTAGTTCAGGTT-1_adlib1_Dowsett10xnuc
-1.08275	-13.4197	C66-25: Foxb1.GLU-8	Unselected	AAAGTCCAGGAACTAT-1_adlib1_Dowsett10xnuc
-0.120362	-13.7143	C66-25: Foxb1.GLU-8	Unselected	AAAGTCCAGGCACTAG-1_adlib1_Dowsett10xnuc
-1.95144	1.07945	C66-11: Cd40.GLU-3	Unselected	AAAGTCCCAGAGTGAC-1_adlib1_Dowsett10xnuc
-2.12748	-3.58044	C66-41: Tbx3.GABA-1	Unselected	AAAGTCCGTAAGCTCT-1_adlib1_Dowsett10xnuc
3.15485	-4.43197	C66-30: Onecut2.GABA-2	Unselected	AAAGTCCGTAGTGTGG-1_adlib1_Dowsett10xnuc
5.50555	-0.924618	C66-7: Foxb1.GLU-2	Unselected	AAAGTCCGTCCATACA-1_adlib1_Dowsett10xnuc
-0.592387	-12.5425	C66-25: Foxb1.GLU-8	Unselected	AAAGTCCGTGTTACAC-1_adlib1_Dowsett10xnuc
-3.00087	3.12755	C66-12: Gpr149.GLU-3	Unselected	AAAGTCCTCAAACGAA-1_adlib1_Dowsett10xnuc
-1.03858	-5.87517	C66-36: Hmcn1.GABA-1	Unselected	AAAGTCCTCATCGCAA-1_adlib1_Dowsett10xnuc
-2.62193	-0.261875	C66-10: Fezf1.GLU-3	Unselected	AAAGTGAAGTAACCTC-1_adlib1_Dowsett10xnuc
-2.56138	2.19664	C66-10: Fezf1.GLU-3	Unselected	AAAGTGACAGCGCTTG-1_adlib1_Dowsett10xnuc
-0.851458	-1.63912	C66-38: Ppp1r17.GABA-1	Unselected	AAAGTGAGTGATAGTA-1_adlib1_Dowsett10xnuc
-1.86556	-2.47237	C66-35: Lef1.GABA-1	Unselected	AAAGTGAGTTCTTGCC-1_adlib1_Dowsett10xnuc
7.80058	0.20812	C66-40: Hdc.GABA-1	Unselected	AAAGTGATCTGATTCT-1_adlib1_Dowsett10xnuc
-2.77845	-2.38127	C66-35: Lef1.GABA-1	Unselected	AAATGGAAGAGAGCCT-1_adlib1_Dowsett10xnuc
4.39107	8.40872	C66-53: Etnppl.Astrocytes	Unselected	AAATGGAAGAGTGGCT-1_adlib1_Dowsett10xnuc
3.3615	-9.26253	C66-49: Satb2.GABA-6	Unselected	AAATGGAAGGAAGTCC-1_adlib1_Dowsett10xnuc
-1.28283	3.51226	C66-14: Tcf4.GLU-3	Unselected	AAATGGAAGTGTACAA-1_adlib1_Dowsett10xnuc
1.30508	2.90076	C66-20: Tac2.GLU-5	Unselected	AAATGGACATAATCCG-1_adlib1_Dowsett10xnuc
-3.16418	2.33839	C66-12: Gpr149.GLU-3	Unselected	AAATGGAGTCTGTAGT-1_adlib1_Dowsett10xnuc
-1.2502	-5.35232	C66-36: Hmcn1.GABA-1	Unselected	AAATGGATCACACCCT-1_adlib1_Dowsett10xnuc
-2.14436	14.8946	C66-57: OPC	Unselected	AAATGGATCGGCATCG-1_adlib1_Dowsett10xnuc
2.72106	0.351856	C66-4: Trh.GLU-2	Unselected	AACAAAGAGACGACGT-1_adlib1_Dowsett10xnuc
-0.485247	-8.94344	C66-48: Meis2.GABA-5	Unselected	AACAAAGAGCAGCCTC-1_adlib1_Dowsett10xnuc
6.38002	-7.77825	C66-29: Vipr2.GABA-2	Unselected	AACAAAGAGTTGCGCC-1_adlib1_Dowsett10xnuc
2.54408	0.358954	C66-4: Trh.GLU-2	Unselected	AACAAAGCACGTAGTT-1_adlib1_Dowsett10xnuc
4.79874	-1.06481	C66-7: Foxb1.GLU-2	Unselected	AACAAAGCACTTGACA-1_adlib1_Dowsett10xnuc
-0.816661	-1.63919	C66-38: Ppp1r17.GABA-1	Unselected	AACAAAGCATCCGGTG-1_adlib1_Dowsett10xnuc
1.06443	-12.3089	C66-26: Prkch.GLU-8	Unselected	AACAAAGCATTGCTTT-1_adlib1_Dowsett10xnuc
0.865884	1.07318	C66-18: Rfx4.GLU-4	Unselected	AACAAAGGTATAGGAT-1_adlib1_Dowsett10xnuc
0.972636	-3.19456	C66-35: Lef1.GABA-1	Unselected	AACAAAGTCTAAGAAG-1_adlib1_Dowsett10xnuc
3.35181	-7.0713	C66-28: Mixed.GABA-2	Unselected	AACAACCAGCACCCAC-1_adlib1_Dowsett10xnuc
0.306316	-14.2768	C66-25: Foxb1.GLU-8	Unselected	AACAACCAGCCATATC-1_adlib1_Dowsett10xnuc
-3.27876	3.75261	C66-12: Gpr149.GLU-3	Unselected	AACAACCAGCCTCTTC-1_adlib1_Dowsett10xnuc
-2.55894	1.665	C66-10: Fezf1.GLU-3	Unselected	AACAACCCAGCCCAGT-1_adlib1_Dowsett10xnuc
6.72428	-7.96626	C66-29: Vipr2.GABA-2	Unselected	AACAACCGTATGCTTG-1_adlib1_Dowsett10xnuc
2.19122	2.74079	C66-19: Pomc.GLU-5	Unselected	AACAACCGTCGGATTT-1_adlib1_Dowsett10xnuc
0.673006	-1.43059	C66-16: Mixed.GLU-4	Unselected	AACAACCGTCGTGCCA-1_adlib1_Dowsett10xnuc
3.91262	-8.00839	C66-49: Satb2.GABA-6	Unselected	AACAACCGTTTACGAC-1_adlib1_Dowsett10xnuc
3.9371	7.19047	C66-53: Etnppl.Astrocytes	Unselected	AACAACCTCACCGGGT-1_adlib1_Dowsett10xnuc
-1.92127	-3.40907	C66-41: Tbx3.GABA-1	Unselected	AACAACCTCCCGAATA-1_adlib1_Dowsett10xnuc
-3.32198	-6.05376	C66-44: Nkx2-4.GABA-3	Unselected	AACAACCTCGAGTGGA-1_adlib1_Dowsett10xnuc
-11.7044	-1.07195	C66-55: Ermn.Oligodendrocytes	Unselected	AACAACCTCTGTGCTC-1_adlib1_Dowsett10xnuc
3.90751	-4.39679	C66-30: Onecut2.GABA-2	Unselected	AACAACCTCTTGGGCG-1_adlib1_Dowsett10xnuc
4.14942	-8.11944	C66-49: Satb2.GABA-6	Unselected	AACAAGAAGAGCCGAT-1_adlib1_Dowsett10xnuc
-0.184181	-14.1454	C66-25: Foxb1.GLU-8	Unselected	AACAAGAAGCACTCCG-1_adlib1_Dowsett10xnuc
-2.68211	-2.30865	C66-35: Lef1.GABA-1	Unselected	AACAAGAAGCATTGAA-1_adlib1_Dowsett10xnuc
3.61468	-2.17217	C66-2: Irx5.GLU-2	Unselected	AACAAGAAGGTCGCCT-1_adlib1_Dowsett10xnuc
-1.65125	-0.238846	C66-10: Fezf1.GLU-3	Unselected	AACAAGACAGATTCGT-1_adlib1_Dowsett10xnuc
-1.08178	0.874377	C66-11: Cd40.GLU-3	Unselected	AACAAGACATTCACCC-1_adlib1_Dowsett10xnuc
-0.848225	-13.0307	C66-25: Foxb1.GLU-8	Unselected	AACAAGAGTGATTCTG-1_adlib1_Dowsett10xnuc
-2.39955	-3.5845	C66-41: Tbx3.GABA-1	Unselected	AACAAGATCACAGTGT-1_adlib1_Dowsett10xnuc
3.33758	2.8974	C66-19: Pomc.GLU-5	Unselected	AACAAGATCGCCTATC-1_adlib1_Dowsett10xnuc
-11.1047	-1.12148	C66-55: Ermn.Oligodendrocytes	Unselected	AACAAGATCGTTCCCA-1_adlib1_Dowsett10xnuc
-1.06624	3.58849	C66-14: Tcf4.GLU-3	Unselected	AACAAGATCTGCGGGT-1_adlib1_Dowsett10xnuc
-1.37802	-13.533	C66-25: Foxb1.GLU-8	Unselected	AACACACAGTACCCTA-1_adlib1_Dowsett10xnuc
3.45612	7.1205	C66-53: Etnppl.Astrocytes	Unselected	AACACACCAGCATTGT-1_adlib1_Dowsett10xnuc
-2.13492	2.68504	C66-10: Fezf1.GLU-3	Unselected	AACACACTCTGAGGCC-1_adlib1_Dowsett10xnuc
3.51383	-5.13187	C66-30: Onecut2.GABA-2	Unselected	AACAGGGAGGTTGTTC-1_adlib1_Dowsett10xnuc
4.08815	-0.79038	C66-3: Nxph4.GLU-2	Unselected	AACAGGGCAACACTAC-1_adlib1_Dowsett10xnuc
-2.68581	1.70171	C66-10: Fezf1.GLU-3	Unselected	AACAGGGGTCACTCGG-1_adlib1_Dowsett10xnuc
4.08175	-1.67894	C66-8: Lmx1a.GLU-2	Unselected	AACAGGGGTCCTTTGC-1_adlib1_Dowsett10xnuc
5.2979	-1.39611	C66-7: Foxb1.GLU-2	Unselected	AACAGGGTCAGAGCAG-1_adlib1_Dowsett10xnuc
3.87911	7.28526	C66-53: Etnppl.Astrocytes	Unselected	AACAGGGTCGCAGAGA-1_adlib1_Dowsett10xnuc
-0.793323	-1.6902	C66-38: Ppp1r17.GABA-1	Unselected	AACAGGGTCGCGTGAC-1_adlib1_Dowsett10xnuc
0.917893	-3.57685	C66-35: Lef1.GABA-1	Unselected	AACAGGGTCGCTTTAT-1_adlib1_Dowsett10xnuc
-1.7964	-5.66465	C66-36: Hmcn1.GABA-1	Unselected	AACAGGGTCTGGGCCA-1_adlib1_Dowsett10xnuc
-3.73178	-5.88481	C66-44: Nkx2-4.GABA-3	Unselected	AACAGGGTCTGTGCTC-1_adlib1_Dowsett10xnuc
-0.894422	-2.03556	C66-38: Ppp1r17.GABA-1	Unselected	AACCAACAGAGCATCG-1_adlib1_Dowsett10xnuc
-2.86014	14.7381	C66-57: OPC	Unselected	AACCAACAGCTCTATG-1_adlib1_Dowsett10xnuc
-0.0842351	-13.8787	C66-25: Foxb1.GLU-8	Unselected	AACCAACCATAGGAGC-1_adlib1_Dowsett10xnuc
-0.848512	-1.93443	C66-38: Ppp1r17.GABA-1	Unselected	AACCACAAGAGGTATT-1_adlib1_Dowsett10xnuc
-1.53643	-4.57481	C66-37: Crh.GABA-1	Unselected	AACCACAAGCCGAACA-1_adlib1_Dowsett10xnuc
-2.73106	3.4819	C66-12: Gpr149.GLU-3	Unselected	AACCACACAAATGATG-1_adlib1_Dowsett10xnuc
4.9964	-0.828877	C66-7: Foxb1.GLU-2	Unselected	AACCACACAGCTATTG-1_adlib1_Dowsett10xnuc
-2.66453	14.4402	C66-57: OPC	Unselected	AACCACACAGCTGAGA-1_adlib1_Dowsett10xnuc
-3.33439	2.64754	C66-12: Gpr149.GLU-3	Unselected	AACCACACATCACCAA-1_adlib1_Dowsett10xnuc
-1.65335	-9.30518	C66-47: Sst.GABA-4	Unselected	AACCACACATGTGGTT-1_adlib1_Dowsett10xnuc
-1.36584	-13.9986	C66-25: Foxb1.GLU-8	Unselected	AACCACAGTCTGCATA-1_adlib1_Dowsett10xnuc
1.25207	0.535695	C66-21: Bace2.GLU-5	Unselected	AACCACAGTGACACAG-1_adlib1_Dowsett10xnuc
6.64362	-8.61113	C66-29: Vipr2.GABA-2	Unselected	AACCACATCCCAGCGA-1_adlib1_Dowsett10xnuc
5.41778	-1.3413	C66-7: Foxb1.GLU-2	Unselected	AACCACATCTGGACTA-1_adlib1_Dowsett10xnuc
3.49316	-1.26111	C66-8: Lmx1a.GLU-2	Unselected	AACCATGAGAAGTCTA-1_adlib1_Dowsett10xnuc
-2.01133	1.04876	C66-11: Cd40.GLU-3	Unselected	AACCATGAGTGAGGCT-1_adlib1_Dowsett10xnuc
-1.3591	5.15662	C66-13: Vcan.GLU-3	Unselected	AACCATGCAAGTGTCT-1_adlib1_Dowsett10xnuc
1.31676	3.75606	C66-20: Tac2.GLU-5	Unselected	AACCATGCAATAAGGT-1_adlib1_Dowsett10xnuc
2.83841	0.929448	C66-4: Trh.GLU-2	Unselected	AACCATGCACCAGACC-1_adlib1_Dowsett10xnuc
-1.24181	-13.5777	C66-25: Foxb1.GLU-8	Unselected	AACCATGCAGGACGAT-1_adlib1_Dowsett10xnuc
3.06051	-4.25065	C66-30: Onecut2.GABA-2	Unselected	AACCATGCATATCTCT-1_adlib1_Dowsett10xnuc
3.878	-0.620123	C66-3: Nxph4.GLU-2	Unselected	AACCATGCATTATGCG-1_adlib1_Dowsett10xnuc
-0.894128	-8.93542	C66-48: Meis2.GABA-5	Unselected	AACCATGGTTCAGGTT-1_adlib1_Dowsett10xnuc
-0.450824	-3.83408	C66-39: Lhx6.GABA-1	Unselected	AACCATGGTTGCTCGG-1_adlib1_Dowsett10xnuc
-1.53107	3.25517	C66-14: Tcf4.GLU-3	Unselected	AACCATGTCCTCTGCA-1_adlib1_Dowsett10xnuc
-1.92245	8.7083	C66-22: Caprin2.GLU-6	Unselected	AACCATGTCTGTAACG-1_adlib1_Dowsett10xnuc
2.62978	0.325365	C66-4: Trh.GLU-2	Unselected	AACCCAAAGTGGTTAA-1_adlib1_Dowsett10xnuc
-2.9526	0.985886	C66-10: Fezf1.GLU-3	Unselected	AACCCAACAATAAGGT-1_adlib1_Dowsett10xnuc
-0.858632	-3.40521	C66-43: Nts.GABA-1	Unselected	AACCCAACACTTGACA-1_adlib1_Dowsett10xnuc
-2.7157	2.31568	C66-12: Gpr149.GLU-3	Unselected	AACCCAACAGTGACCC-1_adlib1_Dowsett10xnuc
-2.12776	-2.76913	C66-35: Lef1.GABA-1	Unselected	AACCCAACATAGCACT-1_adlib1_Dowsett10xnuc
4.35341	-5.4877	C66-31: Lhx1.GABA-2	Unselected	AACCCAAGTGTGTGGA-1_adlib1_Dowsett10xnuc
-11.2615	-0.879335	C66-55: Ermn.Oligodendrocytes	Unselected	AACCCAAGTTAACAGA-1_adlib1_Dowsett10xnuc
-0.530172	-9.14727	C66-48: Meis2.GABA-5	Unselected	AACCCAATCCAACACA-1_adlib1_Dowsett10xnuc
-2.24805	0.362234	C66-10: Fezf1.GLU-3	Unselected	AACCCAATCCATTGCC-1_adlib1_Dowsett10xnuc
-1.14704	-4.29508	C66-36: Hmcn1.GABA-1	Unselected	AACCTGAAGCCACAAG-1_adlib1_Dowsett10xnuc
-1.28959	5.48766	C66-13: Vcan.GLU-3	Unselected	AACCTGAAGCCTTCTC-1_adlib1_Dowsett10xnuc
-1.58313	-4.44277	C66-37: Crh.GABA-1	Unselected	AACCTGACAATTTCTC-1_adlib1_Dowsett10xnuc
3.99348	-1.71583	C66-8: Lmx1a.GLU-2	Unselected	AACCTGACACATTGTG-1_adlib1_Dowsett10xnuc
-2.84247	1.53492	C66-10: Fezf1.GLU-3	Unselected	AACCTGACATACTGAC-1_adlib1_Dowsett10xnuc
3.80407	-0.596385	C66-3: Nxph4.GLU-2	Unselected	AACCTGATCATTTGTC-1_adlib1_Dowsett10xnuc
-2.60195	1.00405	C66-28: Mixed.GABA-2	Unselected	AACCTGATCCGAGATT-1_adlib1_Dowsett10xnuc
-0.887248	4.48855	C66-14: Tcf4.GLU-3	Unselected	AACCTGATCGTCAACA-1_adlib1_Dowsett10xnuc
1.62165	-4.18315	C66-42: Lhx8.GABA-1	Unselected	AACCTTTAGACGGATC-1_adlib1_Dowsett10xnuc
3.71396	-4.51676	C66-30: Onecut2.GABA-2	Unselected	AACCTTTCAAGTTCGT-1_adlib1_Dowsett10xnuc
-1.38157	-6.39995	C66-34: Il1rapl2.GABA-1	Unselected	AACCTTTCAGGCAATG-1_adlib1_Dowsett10xnuc
-0.723009	-0.871233	C66-17: Lpar1.GLU-4	Unselected	AACCTTTGTTCTCCTG-1_adlib1_Dowsett10xnuc
-2.0991	8.86921	C66-22: Caprin2.GLU-6	Unselected	AACCTTTGTTGCGGAA-1_adlib1_Dowsett10xnuc
5.41659	-0.895113	C66-7: Foxb1.GLU-2	Unselected	AACCTTTTCCCATAGA-1_adlib1_Dowsett10xnuc
-11.0804	-1.38036	C66-55: Ermn.Oligodendrocytes	Unselected	AACGAAAAGGACCCAA-1_adlib1_Dowsett10xnuc
-1.17499	-7.30076	C66-34: Il1rapl2.GABA-1	Unselected	AACGAAAAGTTCCATG-1_adlib1_Dowsett10xnuc
1.25522	-0.715317	C66-16: Mixed.GLU-4	Unselected	AACGAAAGTTCAGTAC-1_adlib1_Dowsett10xnuc
-0.757587	-14.1044	C66-25: Foxb1.GLU-8	Unselected	AACGAAATCCTCTCGA-1_adlib1_Dowsett10xnuc
1.27193	3.73257	C66-20: Tac2.GLU-5	Unselected	AACGAAATCTCACCCA-1_adlib1_Dowsett10xnuc
3.56758	-5.59838	C66-30: Onecut2.GABA-2	Unselected	AACGGGAAGATTCGAA-1_adlib1_Dowsett10xnuc
3.72233	-4.30743	C66-30: Onecut2.GABA-2	Unselected	AACGGGAAGCACTTTG-1_adlib1_Dowsett10xnuc
-0.977374	-4.9829	C66-37: Crh.GABA-1	Unselected	AACGGGAAGCGAGTAC-1_adlib1_Dowsett10xnuc
-0.921828	-4.78705	C66-36: Hmcn1.GABA-1	Unselected	AACGGGACAATTCTCT-1_adlib1_Dowsett10xnuc
-1.27313	5.337	C66-13: Vcan.GLU-3	Unselected	AACGGGACATTCTTCA-1_adlib1_Dowsett10xnuc
-3.0414	-4.46936	C66-41: Tbx3.GABA-1	Unselected	AACGGGAGTACGATGG-1_adlib1_Dowsett10xnuc
-2.12996	8.79073	C66-22: Caprin2.GLU-6	Unselected	AACGGGAGTCAGGTAG-1_adlib1_Dowsett10xnuc
5.45068	-2.47045	C66-2: Irx5.GLU-2	Unselected	AACGGGATCATCTATC-1_adlib1_Dowsett10xnuc
-2.28358	1.95576	C66-12: Gpr149.GLU-3	Unselected	AACGGGATCTCTCTTC-1_adlib1_Dowsett10xnuc
-1.01874	0.727331	C66-11: Cd40.GLU-3	Unselected	AACGTCAAGACCATAA-1_adlib1_Dowsett10xnuc
5.59338	-5.36572	C66-31: Lhx1.GABA-2	Unselected	AACGTCAAGGTCGCCT-1_adlib1_Dowsett10xnuc
2.69366	-8.17759	C66-49: Satb2.GABA-6	Unselected	AACTTCTCAAGAAACT-1_adlib1_Dowsett10xnuc
-3.46321	3.48757	C66-12: Gpr149.GLU-3	Unselected	AACTTCTCACAGTCCG-1_adlib1_Dowsett10xnuc
5.62397	-1.31645	C66-7: Foxb1.GLU-2	Unselected	AACTTCTCAGTATTCG-1_adlib1_Dowsett10xnuc
-1.93934	-7.54996	C66-34: Il1rapl2.GABA-1	Unselected	AACTTCTGTCAGGCAA-1_adlib1_Dowsett10xnuc
-0.481751	-0.697923	C66-17: Lpar1.GLU-4	Unselected	AACTTCTGTTGAGAGC-1_adlib1_Dowsett10xnuc
0.379433	-5.58766	C66-39: Lhx6.GABA-1	Unselected	AACTTCTTCTGCGAGC-1_adlib1_Dowsett10xnuc
-1.23722	5.23806	C66-13: Vcan.GLU-3	Unselected	AAGAACAAGCATTGTC-1_adlib1_Dowsett10xnuc
-2.40149	0.274539	C66-10: Fezf1.GLU-3	Unselected	AAGAACAAGTGGCGAT-1_adlib1_Dowsett10xnuc
-4.56354	-4.81928	C66-45: Ghrh.GABA-3	Unselected	AAGAACACAACCAGAG-1_adlib1_Dowsett10xnuc
-0.896008	-13.1456	C66-25: Foxb1.GLU-8	Unselected	AAGAACACAAGCAGGT-1_adlib1_Dowsett10xnuc
-1.01119	-4.76854	C66-37: Crh.GABA-1	Unselected	AAGAACACACGGCCAT-1_adlib1_Dowsett10xnuc
2.24903	-5.19699	C66-28: Mixed.GABA-2	Unselected	AAGAACACACGTATAC-1_adlib1_Dowsett10xnuc
-2.74355	2.21411	C66-12: Gpr149.GLU-3	Unselected	AAGAACACATTCTTCA-1_adlib1_Dowsett10xnuc
0.0416048	-2.91305	C66-35: Lef1.GABA-1	Unselected	AAGAACAGTGGGTTGA-1_adlib1_Dowsett10xnuc
-1.99171	-7.6318	C66-34: Il1rapl2.GABA-1	Unselected	AAGAACAGTTCCTAAG-1_adlib1_Dowsett10xnuc
2.70063	-5.78224	C66-28: Mixed.GABA-2	Unselected	AAGAACATCAAGGCTT-1_adlib1_Dowsett10xnuc
-2.82569	-9.77467	C66-47: Sst.GABA-4	Unselected	AAGAACATCAGTGCGC-1_adlib1_Dowsett10xnuc
-3.09424	3.38512	C66-12: Gpr149.GLU-3	Unselected	AAGAACATCTGGGTCG-1_adlib1_Dowsett10xnuc
-2.64712	-5.39947	C66-34: Il1rapl2.GABA-1	Unselected	AAGACAACATGGGAAC-1_adlib1_Dowsett10xnuc
-0.718189	-8.68468	C66-48: Meis2.GABA-5	Unselected	AAGACAACATGTTTGG-1_adlib1_Dowsett10xnuc
0.248919	-2.47484	C66-35: Lef1.GABA-1	Unselected	AAGACAAGTACGCGTC-1_adlib1_Dowsett10xnuc
3.9466	-4.9675	C66-30: Onecut2.GABA-2	Unselected	AAGACAAGTCTAACGT-1_adlib1_Dowsett10xnuc
0.689112	-0.099903	C66-16: Mixed.GLU-4	Unselected	AAGACAAGTTCGTTCC-1_adlib1_Dowsett10xnuc
-0.985235	-1.84423	C66-38: Ppp1r17.GABA-1	Unselected	AAGACAATCATTGAGC-1_adlib1_Dowsett10xnuc
2.84866	-0.0240679	C66-4: Trh.GLU-2	Unselected	AAGACTCGTCCGTACG-1_adlib1_Dowsett10xnuc
-1.85213	-6.67708	C66-34: Il1rapl2.GABA-1	Unselected	AAGACTCTCATACGAC-1_adlib1_Dowsett10xnuc
5.55643	-1.3635	C66-7: Foxb1.GLU-2	Unselected	AAGACTCTCCATATGG-1_adlib1_Dowsett10xnuc
-2.36151	15.192	C66-57: OPC	Unselected	AAGACTCTCTCGGCTT-1_adlib1_Dowsett10xnuc
-1.91167	-7.44612	C66-34: Il1rapl2.GABA-1	Unselected	AAGATAGAGTAATACG-1_adlib1_Dowsett10xnuc
-1.515	-5.68236	C66-36: Hmcn1.GABA-1	Unselected	AAGATAGCACACCTGG-1_adlib1_Dowsett10xnuc
-1.87956	-7.4871	C66-34: Il1rapl2.GABA-1	Unselected	AAGATAGCACAGAGCA-1_adlib1_Dowsett10xnuc
-2.00734	-6.09167	C66-36: Hmcn1.GABA-1	Unselected	AAGATAGCACATTACG-1_adlib1_Dowsett10xnuc
-0.998072	-1.66447	C66-38: Ppp1r17.GABA-1	Unselected	AAGATAGGTCCACACG-1_adlib1_Dowsett10xnuc
1.35336	0.10118	C66-21: Bace2.GLU-5	Unselected	AAGATAGTCGATAACC-1_adlib1_Dowsett10xnuc
-2.34522	14.5241	C66-57: OPC	Unselected	AAGCATCCAGGGATAC-1_adlib1_Dowsett10xnuc
-1.20141	3.51868	C66-14: Tcf4.GLU-3	Unselected	AAGCATCGTTCCACGG-1_adlib1_Dowsett10xnuc
-2.84507	3.61982	C66-12: Gpr149.GLU-3	Unselected	AAGCATCTCATTGCTT-1_adlib1_Dowsett10xnuc
-3.60874	-6.26612	C66-44: Nkx2-4.GABA-3	Unselected	AAGCATCTCCTGTTAT-1_adlib1_Dowsett10xnuc
0.981252	-1.44512	C66-16: Mixed.GLU-4	Unselected	AAGCCATAGACATGCG-1_adlib1_Dowsett10xnuc
-1.66598	1.18239	C66-11: Cd40.GLU-3	Unselected	AAGCCATAGGATCACG-1_adlib1_Dowsett10xnuc
4.53321	-5.49143	C66-31: Lhx1.GABA-2	Unselected	AAGCCATCATGGAGAC-1_adlib1_Dowsett10xnuc
-3.32484	3.30062	C66-12: Gpr149.GLU-3	Unselected	AAGCCATCATGGGCAA-1_adlib1_Dowsett10xnuc
5.27543	7.73871	C66-53: Etnppl.Astrocytes	Unselected	AAGCCATGTCGTGTTA-1_adlib1_Dowsett10xnuc
-0.526511	-0.709496	C66-17: Lpar1.GLU-4	Unselected	AAGCCATTCCGCAACG-1_adlib1_Dowsett10xnuc
-2.81382	1.63066	C66-10: Fezf1.GLU-3	Unselected	AAGCGAGAGGTTCCGC-1_adlib1_Dowsett10xnuc
12.2744	-0.344216	C66-62: ParsTuber	Unselected	AAGCGAGAGTAAACAC-1_adlib1_Dowsett10xnuc
-0.288566	-5.13872	C66-37: Crh.GABA-1	Unselected	AAGCGAGAGTAATACG-1_adlib1_Dowsett10xnuc
-2.53422	-5.63546	C66-34: Il1rapl2.GABA-1	Unselected	AAGCGAGCAACTTGGT-1_adlib1_Dowsett10xnuc
4.64309	-2.4189	C66-2: Irx5.GLU-2	Unselected	AAGCGAGGTCAACATC-1_adlib1_Dowsett10xnuc
-0.775045	-14.4536	C66-25: Foxb1.GLU-8	Unselected	AAGCGAGTCTCAGAAC-1_adlib1_Dowsett10xnuc
3.96768	-1.6734	C66-8: Lmx1a.GLU-2	Unselected	AAGCGTTAGGTACAAT-1_adlib1_Dowsett10xnuc
5.68624	-1.13481	C66-7: Foxb1.GLU-2	Unselected	AAGCGTTCATCCGAAT-1_adlib1_Dowsett10xnuc
-0.156033	-14.2784	C66-25: Foxb1.GLU-8	Unselected	AAGCGTTGTCGTTTCC-1_adlib1_Dowsett10xnuc
5.66626	-1.00133	C66-7: Foxb1.GLU-2	Unselected	AAGCGTTGTGCGTCGT-1_adlib1_Dowsett10xnuc
0.117926	-13.7886	C66-25: Foxb1.GLU-8	Unselected	AAGGAATAGAATGTTG-1_adlib1_Dowsett10xnuc
0.146898	-5.72619	C66-39: Lhx6.GABA-1	Unselected	AAGGAATAGAATTGTG-1_adlib1_Dowsett10xnuc
-0.891565	-14.0014	C66-25: Foxb1.GLU-8	Unselected	AAGGAATAGACATAGT-1_adlib1_Dowsett10xnuc
-2.09963	3.79825	C66-12: Gpr149.GLU-3	Unselected	AAGGAATAGACTGTTC-1_adlib1_Dowsett10xnuc
-3.61649	3.31404	C66-12: Gpr149.GLU-3	Unselected	AAGGAATAGTGGTTAA-1_adlib1_Dowsett10xnuc
-2.01451	-4.95868	C66-36: Hmcn1.GABA-1	Unselected	AAGGAATCAATTCACG-1_adlib1_Dowsett10xnuc
4.00375	-8.18846	C66-49: Satb2.GABA-6	Unselected	AAGGAATCAGGAAGTC-1_adlib1_Dowsett10xnuc
-1.25585	-12.9094	C66-25: Foxb1.GLU-8	Unselected	AAGGAATCAGTTCACA-1_adlib1_Dowsett10xnuc
-10.5349	-0.759761	C66-55: Ermn.Oligodendrocytes	Unselected	AAGGAATCAGTTTCGA-1_adlib1_Dowsett10xnuc
-10.1431	-1.34854	C66-55: Ermn.Oligodendrocytes	Unselected	AAGGAATGTGGGTCAA-1_adlib1_Dowsett10xnuc
5.2505	-1.27645	C66-7: Foxb1.GLU-2	Unselected	AAGGAATGTTGTCATG-1_adlib1_Dowsett10xnuc
3.44301	0.923844	C66-4: Trh.GLU-2	Unselected	AAGGAATTCAGGTGTT-1_adlib1_Dowsett10xnuc
-0.344659	-4.72516	C66-39: Lhx6.GABA-1	Unselected	AAGGTAAAGCACGATG-1_adlib1_Dowsett10xnuc
3.77179	6.76918	C66-53: Etnppl.Astrocytes	Unselected	AAGGTAAAGCATGAAT-1_adlib1_Dowsett10xnuc
-1.88956	-7.11841	C66-34: Il1rapl2.GABA-1	Unselected	AAGGTAAAGTGGACGT-1_adlib1_Dowsett10xnuc
-3.19917	3.04786	C66-12: Gpr149.GLU-3	Unselected	AAGGTAACATAGGAGC-1_adlib1_Dowsett10xnuc
-3.31465	3.37518	C66-12: Gpr149.GLU-3	Unselected	AAGGTAACATCTTCGC-1_adlib1_Dowsett10xnuc
3.20997	1.49386	C66-4: Trh.GLU-2	Unselected	AAGGTAACATGTACGT-1_adlib1_Dowsett10xnuc
4.20061	6.88653	C66-53: Etnppl.Astrocytes	Unselected	AAGGTAAGTACTGGGA-1_adlib1_Dowsett10xnuc
-0.597775	-5.45091	C66-37: Crh.GABA-1	Unselected	AAGGTAAGTCACTCAA-1_adlib1_Dowsett10xnuc
8.9137	6.8851	C66-51: Tanycytes	Unselected	AAGGTAAGTCACTTAG-1_adlib1_Dowsett10xnuc
3.74278	8.4134	C66-53: Etnppl.Astrocytes	Unselected	AAGGTAAGTCTTGAAC-1_adlib1_Dowsett10xnuc
-0.995824	-1.79087	C66-38: Ppp1r17.GABA-1	Unselected	AAGTACCAGGTTTACC-1_adlib1_Dowsett10xnuc
-2.65261	2.43765	C66-12: Gpr149.GLU-3	Unselected	AAGTACCGTACGTACT-1_adlib1_Dowsett10xnuc
-3.58071	3.45236	C66-12: Gpr149.GLU-3	Unselected	AAGTACCGTCTGTCAA-1_adlib1_Dowsett10xnuc
-2.45144	-9.59756	C66-47: Sst.GABA-4	Unselected	AAGTCGTAGACCACGA-1_adlib1_Dowsett10xnuc
-1.2524	-5.82922	C66-36: Hmcn1.GABA-1	Unselected	AAGTCGTCACCTCTGT-1_adlib1_Dowsett10xnuc
7.97703	0.3879	C66-40: Hdc.GABA-1	Unselected	AAGTCGTCAGGAATCG-1_adlib1_Dowsett10xnuc
-1.24592	3.64419	C66-14: Tcf4.GLU-3	Unselected	AAGTCGTCATCGGCCA-1_adlib1_Dowsett10xnuc
-1.51936	-8.69386	C66-47: Sst.GABA-4	Unselected	AAGTCGTGTCGATTTG-1_adlib1_Dowsett10xnuc
-0.299604	-9.10136	C66-48: Meis2.GABA-5	Unselected	AAGTCGTGTCTAGTGT-1_adlib1_Dowsett10xnuc
-3.49761	-5.98211	C66-44: Nkx2-4.GABA-3	Unselected	AAGTCGTGTTAAGACA-1_adlib1_Dowsett10xnuc
5.38428	-0.985653	C66-7: Foxb1.GLU-2	Unselected	AAGTCGTTCACCACAA-1_adlib1_Dowsett10xnuc
-2.51546	-2.36135	C66-35: Lef1.GABA-1	Unselected	AAGTCGTTCCTTACCG-1_adlib1_Dowsett10xnuc
-3.60427	2.79178	C66-12: Gpr149.GLU-3	Unselected	AAGTGAACAATGCAGG-1_adlib1_Dowsett10xnuc
0.30494	-14.3071	C66-25: Foxb1.GLU-8	Unselected	AAGTGAACATTGCCGG-1_adlib1_Dowsett10xnuc
-0.736634	-5.67234	C66-36: Hmcn1.GABA-1	Unselected	AAGTGAAGTTTCGATG-1_adlib1_Dowsett10xnuc
5.26809	-1.32872	C66-7: Foxb1.GLU-2	Unselected	AAGTTCGGTAAGGCCA-1_adlib1_Dowsett10xnuc
-2.56381	4.70672	C66-12: Gpr149.GLU-3	Unselected	AAGTTCGTCATAGACC-1_adlib1_Dowsett10xnuc
4.06506	-1.46693	C66-8: Lmx1a.GLU-2	Unselected	AAGTTCGTCTTTGATC-1_adlib1_Dowsett10xnuc
1.61474	-4.34717	C66-42: Lhx8.GABA-1	Unselected	AATAGAGAGCTGTGCC-1_adlib1_Dowsett10xnuc
-0.368115	-13.6105	C66-25: Foxb1.GLU-8	Unselected	AATAGAGAGTGCTACT-1_adlib1_Dowsett10xnuc
-3.54766	3.49442	C66-12: Gpr149.GLU-3	Unselected	AATAGAGGTCATCGGC-1_adlib1_Dowsett10xnuc
1.2097	0.545922	C66-21: Bace2.GLU-5	Unselected	AATCACGAGCTCGGCT-1_adlib1_Dowsett10xnuc
-1.21758	-13.1046	C66-25: Foxb1.GLU-8	Unselected	AATCACGAGGATGCGT-1_adlib1_Dowsett10xnuc
-0.00646386	-14.2119	C66-25: Foxb1.GLU-8	Unselected	AATCACGAGGCATCAG-1_adlib1_Dowsett10xnuc
-1.8208	-5.96367	C66-36: Hmcn1.GABA-1	Unselected	AATCACGAGGCTAGCA-1_adlib1_Dowsett10xnuc
-2.16507	-3.63559	C66-41: Tbx3.GABA-1	Unselected	AATCACGAGTTCATGC-1_adlib1_Dowsett10xnuc
-1.9477	-7.27587	C66-34: Il1rapl2.GABA-1	Unselected	AATCACGCAGTTTGGT-1_adlib1_Dowsett10xnuc
9.07565	6.65504	C66-51: Tanycytes	Unselected	AATCACGCATCGTGGC-1_adlib1_Dowsett10xnuc
0.604904	-5.74973	C66-39: Lhx6.GABA-1	Unselected	AATCACGCATGAAGGC-1_adlib1_Dowsett10xnuc
0.642459	-0.882053	C66-16: Mixed.GLU-4	Unselected	AATCACGGTCTCTCTG-1_adlib1_Dowsett10xnuc
6.73795	-5.62894	C66-31: Lhx1.GABA-2	Unselected	AATCACGGTGGTTCTA-1_adlib1_Dowsett10xnuc
4.66034	-2.96946	C66-2: Irx5.GLU-2	Unselected	AATCACGTCAATCCGA-1_adlib1_Dowsett10xnuc
-3.50268	-8.45688	C66-47: Sst.GABA-4	Unselected	AATCACGTCAGCTAGT-1_adlib1_Dowsett10xnuc
-1.19827	-13.4789	C66-25: Foxb1.GLU-8	Unselected	AATCACGTCTCATTGT-1_adlib1_Dowsett10xnuc
0.343029	-5.98654	C66-39: Lhx6.GABA-1	Unselected	AATCACGTCTTGCGCT-1_adlib1_Dowsett10xnuc
-1.48029	0.0532309	C66-10: Fezf1.GLU-3	Unselected	AATCACGTCTTGTGCC-1_adlib1_Dowsett10xnuc
3.77246	-9.36538	C66-49: Satb2.GABA-6	Unselected	AATCGACAGAGTCCGA-1_adlib1_Dowsett10xnuc
0.695816	-0.145557	C66-16: Mixed.GLU-4	Unselected	AATCGACCAATTGAAG-1_adlib1_Dowsett10xnuc
-1.33877	5.26234	C66-13: Vcan.GLU-3	Unselected	AATCGACCACAAGCCC-1_adlib1_Dowsett10xnuc
-1.34149	-13.6437	C66-25: Foxb1.GLU-8	Unselected	AATCGACGTACCTATG-1_adlib1_Dowsett10xnuc
1.42157	-4.05518	C66-43: Nts.GABA-1	Unselected	AATCGACGTCAACCTA-1_adlib1_Dowsett10xnuc
-0.465147	-2.77843	C66-35: Lef1.GABA-1	Unselected	AATCGACGTCAAGCGA-1_adlib1_Dowsett10xnuc
-2.98895	3.44289	C66-12: Gpr149.GLU-3	Unselected	AATCGACTCTCTAAGG-1_adlib1_Dowsett10xnuc
0.814867	-3.75391	C66-43: Nts.GABA-1	Unselected	AATCGTGAGAGCCGTA-1_adlib1_Dowsett10xnuc
-3.67329	-8.61396	C66-47: Sst.GABA-4	Unselected	AATCGTGAGAGTCGAC-1_adlib1_Dowsett10xnuc
-9.27859	6.35217	C66-58: Tmem119.Immune	Unselected	AATCGTGAGCGAATGC-1_adlib1_Dowsett10xnuc
-2.66376	-9.60338	C66-47: Sst.GABA-4	Unselected	AATCGTGGTCTACAGT-1_adlib1_Dowsett10xnuc
-2.63674	-2.40331	C66-35: Lef1.GABA-1	Unselected	AATCGTGGTGACTGTT-1_adlib1_Dowsett10xnuc
3.50658	7.4151	C66-53: Etnppl.Astrocytes	Unselected	AATCGTGGTGCATGAG-1_adlib1_Dowsett10xnuc
-4.08206	3.5535	C66-12: Gpr149.GLU-3	Unselected	AATCGTGGTGTCCGTG-1_adlib1_Dowsett10xnuc
4.75649	6.92495	C66-53: Etnppl.Astrocytes	Unselected	AATCGTGTCATGGTAC-1_adlib1_Dowsett10xnuc
4.39188	8.54009	C66-53: Etnppl.Astrocytes	Unselected	AATCGTGTCTAGAACC-1_adlib1_Dowsett10xnuc
-0.849123	-13.6278	C66-25: Foxb1.GLU-8	Unselected	AATGAAGCAAATGAAC-1_adlib1_Dowsett10xnuc
-0.99048	3.56587	C66-14: Tcf4.GLU-3	Unselected	AATGAAGCATGGCGCT-1_adlib1_Dowsett10xnuc
-2.53016	-5.41799	C66-34: Il1rapl2.GABA-1	Unselected	AATGAAGCATGTGACT-1_adlib1_Dowsett10xnuc
1.05265	-12.3201	C66-26: Prkch.GLU-8	Unselected	AATGAAGGTCTCCTGT-1_adlib1_Dowsett10xnuc
-1.9873	-2.52585	C66-35: Lef1.GABA-1	Unselected	AATGAAGGTTAGGAGC-1_adlib1_Dowsett10xnuc
-3.04371	1.54776	C66-10: Fezf1.GLU-3	Unselected	AATGAAGGTTGCCTAA-1_adlib1_Dowsett10xnuc
-2.35815	-5.57109	C66-34: Il1rapl2.GABA-1	Unselected	AATGAAGTCTCACTCG-1_adlib1_Dowsett10xnuc
-2.85972	13.8582	C66-57: OPC	Unselected	AATGACCAGAAATTCG-1_adlib1_Dowsett10xnuc
0.752459	0.076373	C66-16: Mixed.GLU-4	Unselected	AATGACCAGCCTATTG-1_adlib1_Dowsett10xnuc
9.10849	6.25632	C66-51: Tanycytes	Unselected	AATGACCAGGATCACG-1_adlib1_Dowsett10xnuc
-0.9207	3.72138	C66-14: Tcf4.GLU-3	Unselected	AATGACCAGTGTTCAC-1_adlib1_Dowsett10xnuc
-11.3019	-1.02537	C66-55: Ermn.Oligodendrocytes	Unselected	AATGACCCACGGTGAA-1_adlib1_Dowsett10xnuc
-4.06605	-6.66459	C66-44: Nkx2-4.GABA-3	Unselected	AATGACCCACTGTCGG-1_adlib1_Dowsett10xnuc
0.941861	-0.918245	C66-16: Mixed.GLU-4	Unselected	AATGACCCATGGCCAC-1_adlib1_Dowsett10xnuc
-2.87509	-4.66846	C66-41: Tbx3.GABA-1	Unselected	AATGACCTCATTACTC-1_adlib1_Dowsett10xnuc
-2.25266	4.559	C66-12: Gpr149.GLU-3	Unselected	AATGACCTCGTTCTGC-1_adlib1_Dowsett10xnuc
10.2793	9.01397	C66-51: Tanycytes	Unselected	AATGACCTCTCGTCGT-1_adlib1_Dowsett10xnuc
5.5791	-0.949891	C66-7: Foxb1.GLU-2	Unselected	AATGCCAAGAAGCCAC-1_adlib1_Dowsett10xnuc
4.15259	-2.56787	C66-2: Irx5.GLU-2	Unselected	AATGCCAAGAGGATCC-1_adlib1_Dowsett10xnuc
-1.00082	5.06788	C66-13: Vcan.GLU-3	Unselected	AATGCCACACATGACT-1_adlib1_Dowsett10xnuc
-2.52465	1.38329	C66-11: Cd40.GLU-3	Unselected	AATGCCACACATTCTT-1_adlib1_Dowsett10xnuc
4.09392	-0.903377	C66-3: Nxph4.GLU-2	Unselected	AATGCCACAGTTAGGG-1_adlib1_Dowsett10xnuc
3.59428	7.71181	C66-53: Etnppl.Astrocytes	Unselected	AATGCCACATCGGAAG-1_adlib1_Dowsett10xnuc
-2.26586	2.29946	C66-12: Gpr149.GLU-3	Unselected	AATGCCAGTAGCGTCC-1_adlib1_Dowsett10xnuc
-2.49279	2.41898	C66-12: Gpr149.GLU-3	Unselected	AATGGAAAGAATTTGG-1_adlib1_Dowsett10xnuc
5.49249	-1.19692	C66-7: Foxb1.GLU-2	Unselected	AATGGAAAGGAGAGTA-1_adlib1_Dowsett10xnuc
-1.55795	-13.8448	C66-25: Foxb1.GLU-8	Unselected	AATGGAACAAATCGTC-1_adlib1_Dowsett10xnuc
-2.08185	8.80266	C66-22: Caprin2.GLU-6	Unselected	AATGGAACAGCGTTTA-1_adlib1_Dowsett10xnuc
-0.730131	-5.43266	C66-37: Crh.GABA-1	Unselected	AATGGAACAGGCGAAT-1_adlib1_Dowsett10xnuc
-1.10929	3.55103	C66-14: Tcf4.GLU-3	Unselected	AATGGAACATATCTCT-1_adlib1_Dowsett10xnuc
1.46412	-0.288442	C66-21: Bace2.GLU-5	Unselected	AATGGAACATTGCAAC-1_adlib1_Dowsett10xnuc
1.56466	-0.585134	C66-21: Bace2.GLU-5	Unselected	AATGGAAGTAGCGAGT-1_adlib1_Dowsett10xnuc
0.949705	-12.3987	C66-26: Prkch.GLU-8	Unselected	AATGGAAGTCTACAGT-1_adlib1_Dowsett10xnuc
-2.57764	-2.67559	C66-35: Lef1.GABA-1	Unselected	AATGGAAGTGGAATGC-1_adlib1_Dowsett10xnuc
-2.21321	-0.183635	C66-10: Fezf1.GLU-3	Unselected	AATGGAAGTGTTCAGT-1_adlib1_Dowsett10xnuc
-2.30307	-2.8407	C66-35: Lef1.GABA-1	Unselected	AATGGAAGTTCATCTT-1_adlib1_Dowsett10xnuc
-1.77922	-5.87921	C66-36: Hmcn1.GABA-1	Unselected	AATGGCTAGCCTATCA-1_adlib1_Dowsett10xnuc
9.61929	6.5409	C66-51: Tanycytes	Unselected	AATGGCTAGTAGTCCT-1_adlib1_Dowsett10xnuc
-1.04341	-1.80503	C66-38: Ppp1r17.GABA-1	Unselected	AATGGCTCAACCAACT-1_adlib1_Dowsett10xnuc
4.23847	-5.91306	C66-30: Onecut2.GABA-2	Unselected	AATTCCTAGTAATCCC-1_adlib1_Dowsett10xnuc
3.31396	-5.20082	C66-30: Onecut2.GABA-2	Unselected	AATTCCTCAAGCGGAT-1_adlib1_Dowsett10xnuc
1.43182	-4.15105	C66-42: Lhx8.GABA-1	Unselected	AATTCCTCAGCCCAGT-1_adlib1_Dowsett10xnuc
3.82753	-5.18361	C66-30: Onecut2.GABA-2	Unselected	AATTCCTCATGTTCGA-1_adlib1_Dowsett10xnuc
3.99298	-1.46752	C66-8: Lmx1a.GLU-2	Unselected	AATTCCTGTACAGCGA-1_adlib1_Dowsett10xnuc
0.502959	-2.56617	C66-35: Lef1.GABA-1	Unselected	AATTCCTGTCCTCCAT-1_adlib1_Dowsett10xnuc
-2.88645	0.234	C66-10: Fezf1.GLU-3	Unselected	AATTCCTTCACAACCA-1_adlib1_Dowsett10xnuc
-0.614343	-3.67139	C66-39: Lhx6.GABA-1	Unselected	AATTCCTTCGACCCAG-1_adlib1_Dowsett10xnuc
1.34094	0.048471	C66-21: Bace2.GLU-5	Unselected	AATTTCCAGCGTTCCG-1_adlib1_Dowsett10xnuc
9.26545	6.60819	C66-51: Tanycytes	Unselected	AATTTCCAGGTCATCT-1_adlib1_Dowsett10xnuc
-0.950277	-12.9005	C66-25: Foxb1.GLU-8	Unselected	AATTTCCCAATGACCT-1_adlib1_Dowsett10xnuc
-3.58912	-5.71534	C66-44: Nkx2-4.GABA-3	Unselected	AATTTCCCAATGGCAG-1_adlib1_Dowsett10xnuc
-4.34649	-4.62926	C66-45: Ghrh.GABA-3	Unselected	AATTTCCGTATGCGTT-1_adlib1_Dowsett10xnuc
-1.71479	3.46678	C66-14: Tcf4.GLU-3	Unselected	AATTTCCGTTCCACGG-1_adlib1_Dowsett10xnuc
3.27206	-5.47789	C66-28: Mixed.GABA-2	Unselected	AATTTCCTCCCATTCG-1_adlib1_Dowsett10xnuc
3.95922	-1.40837	C66-8: Lmx1a.GLU-2	Unselected	AATTTCCTCTCGGGAC-1_adlib1_Dowsett10xnuc
3.87365	7.80614	C66-53: Etnppl.Astrocytes	Unselected	ACAAAGAAGAAGCGAA-1_adlib1_Dowsett10xnuc
-2.29521	-9.63092	C66-47: Sst.GABA-4	Unselected	ACAAAGACAGACGATG-1_adlib1_Dowsett10xnuc
-1.17069	-7.31851	C66-34: Il1rapl2.GABA-1	Unselected	ACAAAGATCGCTAAAC-1_adlib1_Dowsett10xnuc
0.0301602	-14.3277	C66-25: Foxb1.GLU-8	Unselected	ACAAAGATCTCATAGG-1_adlib1_Dowsett10xnuc
0.635978	-1.51575	C66-16: Mixed.GLU-4	Unselected	ACAACCAAGCGCCTAC-1_adlib1_Dowsett10xnuc
-0.940213	-3.98982	C66-36: Hmcn1.GABA-1	Unselected	ACAACCACAGCGAGTA-1_adlib1_Dowsett10xnuc
-0.678922	-14.3488	C66-25: Foxb1.GLU-8	Unselected	ACAACCAGTCAGTCGC-1_adlib1_Dowsett10xnuc
3.62116	1.06417	C66-4: Trh.GLU-2	Unselected	ACAACCAGTTAGTCGT-1_adlib1_Dowsett10xnuc
3.81657	-9.39863	C66-49: Satb2.GABA-6	Unselected	ACAACCATCCACAGGC-1_adlib1_Dowsett10xnuc
5.31795	-6.78916	C66-29: Vipr2.GABA-2	Unselected	ACAACCATCTATCGTT-1_adlib1_Dowsett10xnuc
3.29642	-1.9112	C66-2: Irx5.GLU-2	Unselected	ACAAGCTAGACTACGG-1_adlib1_Dowsett10xnuc
0.994132	-12.3635	C66-26: Prkch.GLU-8	Unselected	ACAAGCTAGGCACTCC-1_adlib1_Dowsett10xnuc
-0.703987	1.15772	C66-11: Cd40.GLU-3	Unselected	ACAAGCTAGGTCATTC-1_adlib1_Dowsett10xnuc
-3.71259	-6.2098	C66-44: Nkx2-4.GABA-3	Unselected	ACAAGCTCACGCACCA-1_adlib1_Dowsett10xnuc
-1.98416	1.82694	C66-12: Gpr149.GLU-3	Unselected	ACAAGCTCACTGAGGA-1_adlib1_Dowsett10xnuc
-3.40789	3.44836	C66-12: Gpr149.GLU-3	Unselected	ACAAGCTCACTTGGGC-1_adlib1_Dowsett10xnuc
7.37916	0.154934	C66-40: Hdc.GABA-1	Unselected	ACAAGCTCAGAATTCC-1_adlib1_Dowsett10xnuc
-0.473394	-9.27224	C66-48: Meis2.GABA-5	Unselected	ACAAGCTGTGGAGGTT-1_adlib1_Dowsett10xnuc
-2.91127	14.514	C66-57: OPC	Unselected	ACAAGCTTCCACACCT-1_adlib1_Dowsett10xnuc
-3.51633	3.5117	C66-12: Gpr149.GLU-3	Unselected	ACACAGTAGTGATAGT-1_adlib1_Dowsett10xnuc
-0.782434	-4.33648	C66-43: Nts.GABA-1	Unselected	ACACAGTAGTTACTCG-1_adlib1_Dowsett10xnuc
-1.96044	-7.57513	C66-34: Il1rapl2.GABA-1	Unselected	ACACAGTCAACCGTGC-1_adlib1_Dowsett10xnuc
5.22224	-2.34011	C66-2: Irx5.GLU-2	Unselected	ACACAGTCATCGAGCC-1_adlib1_Dowsett10xnuc
10.2903	9.0393	C66-51: Tanycytes	Unselected	ACACAGTGTCGAGTTT-1_adlib1_Dowsett10xnuc
-1.49477	-9.26388	C66-47: Sst.GABA-4	Unselected	ACACCAAAGAATACAC-1_adlib1_Dowsett10xnuc
-3.60941	2.56609	C66-12: Gpr149.GLU-3	Unselected	ACACCAAAGAGGCCAT-1_adlib1_Dowsett10xnuc
-2.22188	14.544	C66-57: OPC	Unselected	ACACCAAAGAGTTGTA-1_adlib1_Dowsett10xnuc
-4.23722	12.5717	C66-56: Gpr17.Oligodendrocytes	Unselected	ACACCAAAGCGTATAA-1_adlib1_Dowsett10xnuc
-1.85393	2.01218	C66-11: Cd40.GLU-3	Unselected	ACACCAAAGTTGCGCC-1_adlib1_Dowsett10xnuc
4.49977	-0.405239	C66-3: Nxph4.GLU-2	Unselected	ACACCAACACCCTTAC-1_adlib1_Dowsett10xnuc
3.63305	-4.93076	C66-30: Onecut2.GABA-2	Unselected	ACACCAAGTCACGTGC-1_adlib1_Dowsett10xnuc
-2.27082	-3.50447	C66-41: Tbx3.GABA-1	Unselected	ACACCAAGTCCGTACG-1_adlib1_Dowsett10xnuc
-2.94064	0.873332	C66-10: Fezf1.GLU-3	Unselected	ACACCAATCATGCGGC-1_adlib1_Dowsett10xnuc
-2.07964	8.87228	C66-22: Caprin2.GLU-6	Unselected	ACACCAATCCCGGTAG-1_adlib1_Dowsett10xnuc
2.89827	2.96107	C66-19: Pomc.GLU-5	Unselected	ACACCAATCGATACAC-1_adlib1_Dowsett10xnuc
-2.22401	-9.54803	C66-47: Sst.GABA-4	Unselected	ACACGCGAGTGAACAT-1_adlib1_Dowsett10xnuc
3.27216	-4.70824	C66-30: Onecut2.GABA-2	Unselected	ACACGCGCAAAGCGTG-1_adlib1_Dowsett10xnuc
-1.92632	-7.54879	C66-34: Il1rapl2.GABA-1	Unselected	ACACGCGCAGTATGAA-1_adlib1_Dowsett10xnuc
-2.74607	-9.78986	C66-47: Sst.GABA-4	Unselected	ACACGCGGTAGATTAG-1_adlib1_Dowsett10xnuc
-10.8128	0.663529	C66-55: Ermn.Oligodendrocytes	Unselected	ACACGCGGTCCACGCA-1_adlib1_Dowsett10xnuc
7.83339	0.266334	C66-40: Hdc.GABA-1	Unselected	ACACTGAAGGAACGCT-1_adlib1_Dowsett10xnuc
0.250763	-14.5796	C66-25: Foxb1.GLU-8	Unselected	ACACTGAAGGACAGTC-1_adlib1_Dowsett10xnuc
3.80336	-0.571218	C66-3: Nxph4.GLU-2	Unselected	ACACTGAAGGGTAGCT-1_adlib1_Dowsett10xnuc
-1.09639	2.03685	C66-11: Cd40.GLU-3	Unselected	ACACTGACATAGGCGA-1_adlib1_Dowsett10xnuc
-13.5296	-2.09714	C66-55: Ermn.Oligodendrocytes	Unselected	ACACTGAGTCGAAGCA-1_adlib1_Dowsett10xnuc
0.0977276	-7.22623	C66-47: Sst.GABA-4	Unselected	ACACTGATCCACGTGG-1_adlib1_Dowsett10xnuc
-2.32565	0.819301	C66-10: Fezf1.GLU-3	Unselected	ACACTGATCCAGTGTA-1_adlib1_Dowsett10xnuc
-2.37963	4.6223	C66-12: Gpr149.GLU-3	Unselected	ACACTGATCTGGTGCG-1_adlib1_Dowsett10xnuc
4.34751	8.33073	C66-53: Etnppl.Astrocytes	Unselected	ACACTGATCTGTGCAA-1_adlib1_Dowsett10xnuc
-2.10549	-5.63349	C66-34: Il1rapl2.GABA-1	Unselected	ACACTGATCTTGGTGA-1_adlib1_Dowsett10xnuc
-3.47656	3.50369	C66-12: Gpr149.GLU-3	Unselected	ACAGAAAAGAGCTGCA-1_adlib1_Dowsett10xnuc
-2.33369	-2.6703	C66-35: Lef1.GABA-1	Unselected	ACAGAAAAGTTGGCTT-1_adlib1_Dowsett10xnuc
-2.25864	-6.66229	C66-34: Il1rapl2.GABA-1	Unselected	ACAGAAACAAGGCGTA-1_adlib1_Dowsett10xnuc
1.65555	-0.877845	C66-21: Bace2.GLU-5	Unselected	ACAGAAACAGCGACAA-1_adlib1_Dowsett10xnuc
-0.933629	-2.99781	C66-35: Lef1.GABA-1	Unselected	ACAGAAACATCACGGC-1_adlib1_Dowsett10xnuc
-3.68966	1.84238	C66-12: Gpr149.GLU-3	Unselected	ACAGAAAGTTCAGTAC-1_adlib1_Dowsett10xnuc
-1.92396	-6.9574	C66-34: Il1rapl2.GABA-1	Unselected	ACAGAAAGTTTGTTCT-1_adlib1_Dowsett10xnuc
4.32407	6.94375	C66-53: Etnppl.Astrocytes	Unselected	ACAGAAATCGTGGCGT-1_adlib1_Dowsett10xnuc
-2.57358	0.931362	C66-10: Fezf1.GLU-3	Unselected	ACAGCCGAGCTAGAGC-1_adlib1_Dowsett10xnuc
5.58744	-1.29358	C66-7: Foxb1.GLU-2	Unselected	ACAGCCGAGGAAGTAG-1_adlib1_Dowsett10xnuc
1.55348	-0.341604	C66-21: Bace2.GLU-5	Unselected	ACAGCCGAGGCCCACT-1_adlib1_Dowsett10xnuc
-1.72487	-3.39839	C66-41: Tbx3.GABA-1	Unselected	ACAGCCGGTACTAACC-1_adlib1_Dowsett10xnuc
-0.593172	-9.15131	C66-48: Meis2.GABA-5	Unselected	ACAGCCGGTTCGTACA-1_adlib1_Dowsett10xnuc
-0.843015	-2.67392	C66-38: Ppp1r17.GABA-1	Unselected	ACAGCCGTCCATCACC-1_adlib1_Dowsett10xnuc
4.7435	-2.38033	C66-2: Irx5.GLU-2	Unselected	ACAGCCGTCTTCGCTG-1_adlib1_Dowsett10xnuc
4.64819	-3.06186	C66-2: Irx5.GLU-2	Unselected	ACAGGGAAGACCAAAT-1_adlib1_Dowsett10xnuc
3.5344	-2.03826	C66-2: Irx5.GLU-2	Unselected	ACAGGGAAGGTGCCAA-1_adlib1_Dowsett10xnuc
3.95349	-4.51201	C66-30: Onecut2.GABA-2	Unselected	ACAGGGAAGTCTGGAG-1_adlib1_Dowsett10xnuc
-3.03613	-9.91858	C66-47: Sst.GABA-4	Unselected	ACAGGGACAATGAACA-1_adlib1_Dowsett10xnuc
-2.18545	2.82822	C66-10: Fezf1.GLU-3	Unselected	ACAGGGACAATTGCAC-1_adlib1_Dowsett10xnuc
-1.99822	-7.56809	C66-34: Il1rapl2.GABA-1	Unselected	ACAGGGACACCAGTAT-1_adlib1_Dowsett10xnuc
-3.29254	1.71357	C66-10: Fezf1.GLU-3	Unselected	ACAGGGACAGTAACGG-1_adlib1_Dowsett10xnuc
-1.66304	-6.13822	C66-36: Hmcn1.GABA-1	Unselected	ACAGGGAGTGTTCAGT-1_adlib1_Dowsett10xnuc
4.94768	-1.29625	C66-7: Foxb1.GLU-2	Unselected	ACAGGGAGTTCTGAGT-1_adlib1_Dowsett10xnuc
-3.75402	-5.9456	C66-44: Nkx2-4.GABA-3	Unselected	ACAGGGATCAAATAGG-1_adlib1_Dowsett10xnuc
-2.17193	-2.37648	C66-35: Lef1.GABA-1	Unselected	ACAGGGATCAGGAAAT-1_adlib1_Dowsett10xnuc
3.56473	-5.01623	C66-30: Onecut2.GABA-2	Unselected	ACATCCCAGCGCGTTC-1_adlib1_Dowsett10xnuc
-4.31407	-4.50802	C66-45: Ghrh.GABA-3	Unselected	ACATCCCAGCGTGAAC-1_adlib1_Dowsett10xnuc
-1.96095	0.994974	C66-11: Cd40.GLU-3	Unselected	ACATCCCCAAGATCCT-1_adlib1_Dowsett10xnuc
4.91914	-2.98991	C66-2: Irx5.GLU-2	Unselected	ACATCCCGTCAATGGG-1_adlib1_Dowsett10xnuc
-0.0820121	-3.38274	C66-35: Lef1.GABA-1	Unselected	ACATCCCTCATCCCGT-1_adlib1_Dowsett10xnuc
-4.40408	-4.50672	C66-45: Ghrh.GABA-3	Unselected	ACATCCCTCCACGTCT-1_adlib1_Dowsett10xnuc
3.69691	-4.90086	C66-30: Onecut2.GABA-2	Unselected	ACATCGACAGCTGTGC-1_adlib1_Dowsett10xnuc
-3.64957	3.61469	C66-12: Gpr149.GLU-3	Unselected	ACATCGACATGCAGGA-1_adlib1_Dowsett10xnuc
4.86621	8.48772	C66-53: Etnppl.Astrocytes	Unselected	ACATCGAGTAGGTAGC-1_adlib1_Dowsett10xnuc
-1.42256	-13.8176	C66-25: Foxb1.GLU-8	Unselected	ACATCGAGTGTTAACC-1_adlib1_Dowsett10xnuc
0.186261	-13.8631	C66-25: Foxb1.GLU-8	Unselected	ACATCGATCGAATCCA-1_adlib1_Dowsett10xnuc
-3.64129	2.71143	C66-12: Gpr149.GLU-3	Unselected	ACATGCAAGCGCCTTG-1_adlib1_Dowsett10xnuc
-2.39265	15.2835	C66-57: OPC	Unselected	ACATGCACAGCAGTAG-1_adlib1_Dowsett10xnuc
0.603727	-2.64637	C66-35: Lef1.GABA-1	Unselected	ACATGCAGTGGAAGTC-1_adlib1_Dowsett10xnuc
-0.0421734	-4.27496	C66-39: Lhx6.GABA-1	Unselected	ACATGCAGTGTGATGG-1_adlib1_Dowsett10xnuc
-1.22471	5.27555	C66-13: Vcan.GLU-3	Unselected	ACATGCATCCTACGAA-1_adlib1_Dowsett10xnuc
1.84242	-4.93216	C66-28: Mixed.GABA-2	Unselected	ACATTTCAGTGAACAT-1_adlib1_Dowsett10xnuc
-2.00609	-3.46127	C66-41: Tbx3.GABA-1	Unselected	ACATTTCCAATCAGCT-1_adlib1_Dowsett10xnuc
-1.30031	1.92964	C66-11: Cd40.GLU-3	Unselected	ACATTTCCACCGTACG-1_adlib1_Dowsett10xnuc
9.32887	7.29327	C66-51: Tanycytes	Unselected	ACATTTCCAGCGTTTA-1_adlib1_Dowsett10xnuc
-2.40691	-2.70623	C66-35: Lef1.GABA-1	Unselected	ACATTTCCAGGCACTC-1_adlib1_Dowsett10xnuc
-0.224257	-3.14891	C66-35: Lef1.GABA-1	Unselected	ACATTTCGTATACCTG-1_adlib1_Dowsett10xnuc
-4.14333	8.06575	C66-65: Dcn.Fibroblasts	Unselected	ACATTTCGTCATCGGC-1_adlib1_Dowsett10xnuc
0.881703	-1.00705	C66-16: Mixed.GLU-4	Unselected	ACATTTCGTCTTGAGT-1_adlib1_Dowsett10xnuc
-2.74901	1.60757	C66-10: Fezf1.GLU-3	Unselected	ACCAAACCAACGGCTC-1_adlib1_Dowsett10xnuc
-0.675104	-9.26161	C66-48: Meis2.GABA-5	Unselected	ACCAAACCACATCATG-1_adlib1_Dowsett10xnuc
-3.54626	-8.46127	C66-47: Sst.GABA-4	Unselected	ACCAAACCACGAAGAC-1_adlib1_Dowsett10xnuc
-1.70135	-9.32644	C66-47: Sst.GABA-4	Unselected	ACCAAACTCTAGAACC-1_adlib1_Dowsett10xnuc
6.25313	-7.7118	C66-29: Vipr2.GABA-2	Unselected	ACCAACAAGAGAGTTT-1_adlib1_Dowsett10xnuc
5.50359	-2.47488	C66-2: Irx5.GLU-2	Unselected	ACCAACATCATGCGGC-1_adlib1_Dowsett10xnuc
-1.09435	3.61645	C66-14: Tcf4.GLU-3	Unselected	ACCACAACAGGCCCTA-1_adlib1_Dowsett10xnuc
-2.94561	-9.52779	C66-47: Sst.GABA-4	Unselected	ACCACAAGTCACTCAA-1_adlib1_Dowsett10xnuc
-11.675	-0.918418	C66-55: Ermn.Oligodendrocytes	Unselected	ACCACAATCATTCGTT-1_adlib1_Dowsett10xnuc
3.79455	-0.547943	C66-3: Nxph4.GLU-2	Unselected	ACCACAATCCGATCGG-1_adlib1_Dowsett10xnuc
-1.9548	-7.57773	C66-34: Il1rapl2.GABA-1	Unselected	ACCACAATCTCATTTG-1_adlib1_Dowsett10xnuc
1.38175	-0.119838	C66-21: Bace2.GLU-5	Unselected	ACCACAATCTCTGCTG-1_adlib1_Dowsett10xnuc
1.07971	-12.2622	C66-26: Prkch.GLU-8	Unselected	ACCATTTAGAGGGCGA-1_adlib1_Dowsett10xnuc
-0.0298332	-13.7462	C66-25: Foxb1.GLU-8	Unselected	ACCATTTAGGAACTCG-1_adlib1_Dowsett10xnuc
-1.14039	3.69417	C66-14: Tcf4.GLU-3	Unselected	ACCATTTAGGAGTCTG-1_adlib1_Dowsett10xnuc
2.42173	2.72265	C66-19: Pomc.GLU-5	Unselected	ACCATTTCAAAGCTCT-1_adlib1_Dowsett10xnuc
-1.80859	8.69639	C66-22: Caprin2.GLU-6	Unselected	ACCATTTCATACCAGT-1_adlib1_Dowsett10xnuc
-4.09613	-4.56058	C66-45: Ghrh.GABA-3	Unselected	ACCATTTGTCGCCACA-1_adlib1_Dowsett10xnuc
-0.536572	-3.89901	C66-43: Nts.GABA-1	Unselected	ACCATTTTCGTTCCCA-1_adlib1_Dowsett10xnuc
-0.45724	-0.711759	C66-17: Lpar1.GLU-4	Unselected	ACCATTTTCTATGTGG-1_adlib1_Dowsett10xnuc
-0.911345	3.79026	C66-14: Tcf4.GLU-3	Unselected	ACCCAAACAAGTTCCA-1_adlib1_Dowsett10xnuc
-2.0203	-6.71412	C66-34: Il1rapl2.GABA-1	Unselected	ACCCAAACACACGCCA-1_adlib1_Dowsett10xnuc
2.64279	-8.11578	C66-49: Satb2.GABA-6	Unselected	ACCCAAAGTCGTGTTA-1_adlib1_Dowsett10xnuc
-2.10694	-3.58481	C66-41: Tbx3.GABA-1	Unselected	ACCCAAAGTGTACAGG-1_adlib1_Dowsett10xnuc
1.84737	2.16641	C66-19: Pomc.GLU-5	Unselected	ACCCAAATCGGCCCAA-1_adlib1_Dowsett10xnuc
-1.3497	1.81965	C66-11: Cd40.GLU-3	Unselected	ACCCAAATCGTGTGGC-1_adlib1_Dowsett10xnuc
-3.93513	-6.39145	C66-44: Nkx2-4.GABA-3	Unselected	ACCCTCAAGCAAGGAA-1_adlib1_Dowsett10xnuc
-2.06995	-2.48953	C66-35: Lef1.GABA-1	Unselected	ACCCTCAAGCTACTAC-1_adlib1_Dowsett10xnuc
1.07418	-3.93982	C66-43: Nts.GABA-1	Unselected	ACCCTCAAGCTGAAGC-1_adlib1_Dowsett10xnuc
4.59542	8.44158	C66-53: Etnppl.Astrocytes	Unselected	ACCCTCAGTAGCTCGC-1_adlib1_Dowsett10xnuc
-0.512513	-9.15002	C66-48: Meis2.GABA-5	Unselected	ACCCTCAGTCGAACGA-1_adlib1_Dowsett10xnuc
-2.77262	-9.78015	C66-47: Sst.GABA-4	Unselected	ACCCTCAGTGCCTAAT-1_adlib1_Dowsett10xnuc
0.336533	-3.23634	C66-35: Lef1.GABA-1	Unselected	ACCCTCATCATCTGTT-1_adlib1_Dowsett10xnuc
3.31792	7.69018	C66-53: Etnppl.Astrocytes	Unselected	ACCCTCATCCCGAACG-1_adlib1_Dowsett10xnuc
-0.989512	3.56126	C66-14: Tcf4.GLU-3	Unselected	ACCCTCATCGGCTGTG-1_adlib1_Dowsett10xnuc
1.36569	3.74877	C66-20: Tac2.GLU-5	Unselected	ACCCTCATCTAACACG-1_adlib1_Dowsett10xnuc
-2.88969	0.537635	C66-10: Fezf1.GLU-3	Unselected	ACCCTCATCTACACAG-1_adlib1_Dowsett10xnuc
3.94935	-4.29091	C66-30: Onecut2.GABA-2	Unselected	ACCCTTGAGAAAGTCT-1_adlib1_Dowsett10xnuc
-2.71842	-9.6264	C66-47: Sst.GABA-4	Unselected	ACCCTTGAGGCAGCTA-1_adlib1_Dowsett10xnuc
0.208966	-5.41219	C66-39: Lhx6.GABA-1	Unselected	ACCCTTGAGTCAGGGT-1_adlib1_Dowsett10xnuc
4.55854	-5.35027	C66-31: Lhx1.GABA-2	Unselected	ACCCTTGGTACCGGAA-1_adlib1_Dowsett10xnuc
-2.79558	4.05137	C66-12: Gpr149.GLU-3	Unselected	ACCCTTGGTGGTACAG-1_adlib1_Dowsett10xnuc
1.92762	2.00823	C66-19: Pomc.GLU-5	Unselected	ACCCTTGTCCATAAGC-1_adlib1_Dowsett10xnuc
-2.92105	2.12103	C66-10: Fezf1.GLU-3	Unselected	ACCGTTCAGACGGTTG-1_adlib1_Dowsett10xnuc
0.879022	-0.948518	C66-16: Mixed.GLU-4	Unselected	ACCGTTCAGGACTGGT-1_adlib1_Dowsett10xnuc
-1.78403	1.304	C66-11: Cd40.GLU-3	Unselected	ACCGTTCAGTTAACGA-1_adlib1_Dowsett10xnuc
4.47638	-2.88539	C66-2: Irx5.GLU-2	Unselected	ACCGTTCCAGTCAGCC-1_adlib1_Dowsett10xnuc
-4.58157	-4.67105	C66-45: Ghrh.GABA-3	Unselected	ACCGTTCCATGTCTAG-1_adlib1_Dowsett10xnuc
1.40489	1.04314	C66-21: Bace2.GLU-5	Unselected	ACCGTTCGTGACATCT-1_adlib1_Dowsett10xnuc
-2.85469	3.38204	C66-12: Gpr149.GLU-3	Unselected	ACCGTTCGTGAGCGAT-1_adlib1_Dowsett10xnuc
-0.527876	-5.7566	C66-39: Lhx6.GABA-1	Unselected	ACCGTTCTCGCCAGAC-1_adlib1_Dowsett10xnuc
-2.56228	2.1718	C66-12: Gpr149.GLU-3	Unselected	ACCGTTCTCTAACACG-1_adlib1_Dowsett10xnuc
4.23757	-0.877962	C66-3: Nxph4.GLU-2	Unselected	ACCGTTCTCTGCGGGT-1_adlib1_Dowsett10xnuc
-3.67693	2.98192	C66-12: Gpr149.GLU-3	Unselected	ACCTACCAGGATACCG-1_adlib1_Dowsett10xnuc
1.35879	0.124739	C66-21: Bace2.GLU-5	Unselected	ACCTACCCACGGCCAT-1_adlib1_Dowsett10xnuc
0.791742	-0.961538	C66-16: Mixed.GLU-4	Unselected	ACCTACCGTGCCCTTT-1_adlib1_Dowsett10xnuc
-3.84914	3.57858	C66-12: Gpr149.GLU-3	Unselected	ACCTACCTCAAGCCAT-1_adlib1_Dowsett10xnuc
0.680596	-3.00078	C66-35: Lef1.GABA-1	Unselected	ACCTACCTCAGTCAGT-1_adlib1_Dowsett10xnuc
-3.81421	2.6133	C66-12: Gpr149.GLU-3	Unselected	ACCTACCTCTTCGACC-1_adlib1_Dowsett10xnuc
0.610442	-0.67625	C66-16: Mixed.GLU-4	Unselected	ACCTGAAAGATGGGCT-1_adlib1_Dowsett10xnuc
-1.94187	-7.04773	C66-34: Il1rapl2.GABA-1	Unselected	ACCTGAAAGTCAGCGA-1_adlib1_Dowsett10xnuc
4.68175	-4.76986	C66-31: Lhx1.GABA-2	Unselected	ACCTGAAAGTGGGAAA-1_adlib1_Dowsett10xnuc
2.53312	0.338842	C66-4: Trh.GLU-2	Unselected	ACCTGAACAGAAATCA-1_adlib1_Dowsett10xnuc
-4.17465	3.66992	C66-12: Gpr149.GLU-3	Unselected	ACCTGAACAGCACCCA-1_adlib1_Dowsett10xnuc
2.24302	2.89564	C66-19: Pomc.GLU-5	Unselected	ACCTGAACAGCCGTCA-1_adlib1_Dowsett10xnuc
-0.940987	-3.44665	C66-43: Nts.GABA-1	Unselected	ACCTGAACATCAGTGT-1_adlib1_Dowsett10xnuc
-0.710134	-9.21176	C66-48: Meis2.GABA-5	Unselected	ACCTGAAGTCATCAGT-1_adlib1_Dowsett10xnuc
-0.564023	-3.68221	C66-39: Lhx6.GABA-1	Unselected	ACCTGAAGTCCGGCAT-1_adlib1_Dowsett10xnuc
4.05882	-1.65929	C66-8: Lmx1a.GLU-2	Unselected	ACCTGAAGTGCACAAG-1_adlib1_Dowsett10xnuc
-1.97961	-4.38514	C66-35: Lef1.GABA-1	Unselected	ACCTGAAGTGTAGGAC-1_adlib1_Dowsett10xnuc
0.109462	-2.87629	C66-35: Lef1.GABA-1	Unselected	ACCTGTCAGCCAAGGT-1_adlib1_Dowsett10xnuc
-2.4719	-2.60581	C66-35: Lef1.GABA-1	Unselected	ACCTGTCGTAACTAAG-1_adlib1_Dowsett10xnuc
4.7872	-2.43774	C66-2: Irx5.GLU-2	Unselected	ACCTGTCGTATGCTAC-1_adlib1_Dowsett10xnuc
-3.04646	3.41692	C66-12: Gpr149.GLU-3	Unselected	ACCTGTCGTCAAGGCA-1_adlib1_Dowsett10xnuc
2.05712	-1.63897	C66-1: GLU-1	Unselected	ACCTGTCGTGATGAAT-1_adlib1_Dowsett10xnuc
-1.98158	-7.53626	C66-34: Il1rapl2.GABA-1	Unselected	ACCTGTCGTTTCGTAG-1_adlib1_Dowsett10xnuc
-2.90687	-4.42052	C66-41: Tbx3.GABA-1	Unselected	ACCTGTCTCCGCAAAT-1_adlib1_Dowsett10xnuc
-3.7905	3.62429	C66-12: Gpr149.GLU-3	Unselected	ACGATCAAGAGGTTAT-1_adlib1_Dowsett10xnuc
-4.60332	-4.67157	C66-45: Ghrh.GABA-3	Unselected	ACGATCAAGTTGGACG-1_adlib1_Dowsett10xnuc
-2.20489	-6.70421	C66-34: Il1rapl2.GABA-1	Unselected	ACGATCACACCAAATC-1_adlib1_Dowsett10xnuc
-12.7249	-1.86093	C66-55: Ermn.Oligodendrocytes	Unselected	ACGATCAGTAAGAACT-1_adlib1_Dowsett10xnuc
-1.77129	-8.68309	C66-47: Sst.GABA-4	Unselected	ACGATCAGTGGATGAC-1_adlib1_Dowsett10xnuc
2.62704	-8.05167	C66-49: Satb2.GABA-6	Unselected	ACGATCAGTGTAACGG-1_adlib1_Dowsett10xnuc
-2.96714	1.36512	C66-10: Fezf1.GLU-3	Unselected	ACGATCATCATCGCTC-1_adlib1_Dowsett10xnuc
4.01446	7.04641	C66-53: Etnppl.Astrocytes	Unselected	ACGATCATCCTGGGAC-1_adlib1_Dowsett10xnuc
-2.01509	-4.70849	C66-36: Hmcn1.GABA-1	Unselected	ACGATGTAGCTCGAAG-1_adlib1_Dowsett10xnuc
-2.01272	2.28207	C66-12: Gpr149.GLU-3	Unselected	ACGATGTCAAACCACT-1_adlib1_Dowsett10xnuc
3.66032	0.854392	C66-4: Trh.GLU-2	Unselected	ACGATGTGTTCCAGGC-1_adlib1_Dowsett10xnuc
0.110941	-14.292	C66-25: Foxb1.GLU-8	Unselected	ACGATGTTCCCTCTCC-1_adlib1_Dowsett10xnuc
0.094859	-3.65794	C66-43: Nts.GABA-1	Unselected	ACGATGTTCGGCAGTC-1_adlib1_Dowsett10xnuc
-0.525046	-0.68647	C66-17: Lpar1.GLU-4	Unselected	ACGATGTTCTGTACAG-1_adlib1_Dowsett10xnuc
-0.927323	-5.49075	C66-37: Crh.GABA-1	Unselected	ACGCACGAGATCCCAT-1_adlib1_Dowsett10xnuc
-3.83726	2.39435	C66-12: Gpr149.GLU-3	Unselected	ACGCACGAGTAGTCAA-1_adlib1_Dowsett10xnuc
0.706943	-1.39871	C66-16: Mixed.GLU-4	Unselected	ACGCACGCAAGAATAC-1_adlib1_Dowsett10xnuc
1.25632	-1.22913	C66-16: Mixed.GLU-4	Unselected	ACGCACGGTAACGGTG-1_adlib1_Dowsett10xnuc
3.37116	-4.42453	C66-30: Onecut2.GABA-2	Unselected	ACGCACGGTATAGGAT-1_adlib1_Dowsett10xnuc
1.46337	3.55941	C66-20: Tac2.GLU-5	Unselected	ACGCACGGTCCGACGT-1_adlib1_Dowsett10xnuc
-1.9844	8.85325	C66-22: Caprin2.GLU-6	Unselected	ACGCACGGTCGCACAC-1_adlib1_Dowsett10xnuc
-12.1183	-1.58369	C66-55: Ermn.Oligodendrocytes	Unselected	ACGGAAGAGATGTTCC-1_adlib1_Dowsett10xnuc
-1.16617	4.65803	C66-14: Tcf4.GLU-3	Unselected	ACGGAAGCAAATGGTA-1_adlib1_Dowsett10xnuc
-1.03398	-1.89118	C66-38: Ppp1r17.GABA-1	Unselected	ACGGAAGCAACTTGGT-1_adlib1_Dowsett10xnuc
5.37658	-0.85816	C66-7: Foxb1.GLU-2	Unselected	ACGGAAGGTACTGAGG-1_adlib1_Dowsett10xnuc
-1.13391	-6.47617	C66-36: Hmcn1.GABA-1	Unselected	ACGGAAGGTATTGGCT-1_adlib1_Dowsett10xnuc
-3.28059	3.23441	C66-12: Gpr149.GLU-3	Unselected	ACGGAAGGTGTCATCA-1_adlib1_Dowsett10xnuc
-1.38896	3.4959	C66-14: Tcf4.GLU-3	Unselected	ACGGAAGTCAAGAGTA-1_adlib1_Dowsett10xnuc
4.01329	-8.16843	C66-49: Satb2.GABA-6	Unselected	ACGGAAGTCACCGGGT-1_adlib1_Dowsett10xnuc
-0.780024	-12.8464	C66-25: Foxb1.GLU-8	Unselected	ACGGAAGTCTCACTCG-1_adlib1_Dowsett10xnuc
-4.52667	-4.88864	C66-45: Ghrh.GABA-3	Unselected	ACGGAAGTCTTGAACG-1_adlib1_Dowsett10xnuc
-1.00252	3.53615	C66-14: Tcf4.GLU-3	Unselected	ACGGGTCAGATTGCGG-1_adlib1_Dowsett10xnuc
-1.37843	-3.56656	C66-41: Tbx3.GABA-1	Unselected	ACGGGTCAGGACGCAT-1_adlib1_Dowsett10xnuc
4.17937	-0.893228	C66-3: Nxph4.GLU-2	Unselected	ACGGGTCCACGGTCTG-1_adlib1_Dowsett10xnuc
-1.50675	-13.7106	C66-25: Foxb1.GLU-8	Unselected	ACGGGTCGTAACTAAG-1_adlib1_Dowsett10xnuc
-2.88407	2.01009	C66-12: Gpr149.GLU-3	Unselected	ACGGGTCGTGCATGTT-1_adlib1_Dowsett10xnuc
-1.71178	-3.40799	C66-41: Tbx3.GABA-1	Unselected	ACGGGTCGTTGTTGAC-1_adlib1_Dowsett10xnuc
-3.5573	3.41932	C66-12: Gpr149.GLU-3	Unselected	ACGGGTCTCGCGATCG-1_adlib1_Dowsett10xnuc
4.83112	-2.44926	C66-2: Irx5.GLU-2	Unselected	ACGGGTCTCTCGTGGG-1_adlib1_Dowsett10xnuc
-0.0227473	-13.7454	C66-25: Foxb1.GLU-8	Unselected	ACGGTCGAGAGAAGGT-1_adlib1_Dowsett10xnuc
-3.47866	2.51831	C66-12: Gpr149.GLU-3	Unselected	ACGGTCGAGCCAAGTG-1_adlib1_Dowsett10xnuc
-1.67204	-9.36212	C66-47: Sst.GABA-4	Unselected	ACGGTCGAGCGTGTCC-1_adlib1_Dowsett10xnuc
1.3883	3.53067	C66-20: Tac2.GLU-5	Unselected	ACGGTCGAGGTACATA-1_adlib1_Dowsett10xnuc
-2.56185	-5.71832	C66-34: Il1rapl2.GABA-1	Unselected	ACGGTCGAGGTTATAG-1_adlib1_Dowsett10xnuc
5.68849	-1.35313	C66-7: Foxb1.GLU-2	Unselected	ACGGTCGAGTGATCGG-1_adlib1_Dowsett10xnuc
-0.927679	-4.81212	C66-36: Hmcn1.GABA-1	Unselected	ACGGTCGCAACCTATG-1_adlib1_Dowsett10xnuc
3.57713	-2.05699	C66-2: Irx5.GLU-2	Unselected	ACGGTCGGTAATGCTC-1_adlib1_Dowsett10xnuc
-1.27247	0.587273	C66-11: Cd40.GLU-3	Unselected	ACGGTCGGTAGGTCAG-1_adlib1_Dowsett10xnuc
-2.56412	-2.51117	C66-35: Lef1.GABA-1	Unselected	ACGGTCGGTCCAGCGT-1_adlib1_Dowsett10xnuc
-1.42996	-13.8636	C66-25: Foxb1.GLU-8	Unselected	ACGGTCGGTCCTGGGT-1_adlib1_Dowsett10xnuc
-1.9392	-5.72528	C66-34: Il1rapl2.GABA-1	Unselected	ACGGTCGTCAAACCTG-1_adlib1_Dowsett10xnuc
-0.97311	3.66889	C66-14: Tcf4.GLU-3	Unselected	ACGGTCGTCAAGCCAT-1_adlib1_Dowsett10xnuc
0.414345	-5.98245	C66-39: Lhx6.GABA-1	Unselected	ACGGTTAAGTAAACAC-1_adlib1_Dowsett10xnuc
-0.549455	-9.20503	C66-48: Meis2.GABA-5	Unselected	ACGGTTAGTCGATTCA-1_adlib1_Dowsett10xnuc
4.8786	-0.0918347	C66-3: Nxph4.GLU-2	Unselected	ACGGTTAGTGAATATG-1_adlib1_Dowsett10xnuc
-1.47258	0.0471967	C66-10: Fezf1.GLU-3	Unselected	ACGGTTAGTGTATACC-1_adlib1_Dowsett10xnuc
-1.75588	-6.51772	C66-36: Hmcn1.GABA-1	Unselected	ACGGTTAGTTCGGTCG-1_adlib1_Dowsett10xnuc
7.63025	0.182315	C66-40: Hdc.GABA-1	Unselected	ACGGTTAGTTGCGGAA-1_adlib1_Dowsett10xnuc
1.33406	0.144231	C66-21: Bace2.GLU-5	Unselected	ACGGTTATCGATACAC-1_adlib1_Dowsett10xnuc
1.01564	-12.3361	C66-26: Prkch.GLU-8	Unselected	ACGGTTATCTGGACTA-1_adlib1_Dowsett10xnuc
2.6611	0.271648	C66-4: Trh.GLU-2	Unselected	ACGTAACCAAATAAGC-1_adlib1_Dowsett10xnuc
-0.58403	4.01432	C66-14: Tcf4.GLU-3	Unselected	ACGTAACCACAAGCCC-1_adlib1_Dowsett10xnuc
5.34872	-2.39864	C66-2: Irx5.GLU-2	Unselected	ACGTAACGTAACAGGC-1_adlib1_Dowsett10xnuc
-1.37641	-4.71863	C66-36: Hmcn1.GABA-1	Unselected	ACGTAACGTCGTCAGC-1_adlib1_Dowsett10xnuc
-0.564026	-14.1737	C66-25: Foxb1.GLU-8	Unselected	ACGTAACTCACGATAC-1_adlib1_Dowsett10xnuc
-9.1395	6.48171	C66-58: Tmem119.Immune	Unselected	ACGTAACTCGATACGT-1_adlib1_Dowsett10xnuc
-4.56961	-4.91957	C66-45: Ghrh.GABA-3	Unselected	ACGTACAAGCATAGGC-1_adlib1_Dowsett10xnuc
3.98946	-1.06911	C66-3: Nxph4.GLU-2	Unselected	ACGTACAAGGAGAGTA-1_adlib1_Dowsett10xnuc
5.40691	-0.803146	C66-7: Foxb1.GLU-2	Unselected	ACGTACACACCAGGTC-1_adlib1_Dowsett10xnuc
-0.66882	-8.84901	C66-48: Meis2.GABA-5	Unselected	ACGTACACAGCGAACA-1_adlib1_Dowsett10xnuc
-0.824843	3.62437	C66-14: Tcf4.GLU-3	Unselected	ACGTACACAGGCATTT-1_adlib1_Dowsett10xnuc
4.28325	-1.73928	C66-8: Lmx1a.GLU-2	Unselected	ACGTACAGTGCTAGCC-1_adlib1_Dowsett10xnuc
-2.63685	-2.4561	C66-35: Lef1.GABA-1	Unselected	ACGTACATCCGGCAAC-1_adlib1_Dowsett10xnuc
5.7339	-6.49809	C66-29: Vipr2.GABA-2	Unselected	ACGTACATCTAGTGAC-1_adlib1_Dowsett10xnuc
-1.53997	0.801477	C66-11: Cd40.GLU-3	Unselected	ACGTAGTAGCTAGAAT-1_adlib1_Dowsett10xnuc
-0.736708	-5.12586	C66-37: Crh.GABA-1	Unselected	ACGTAGTCACAATCTG-1_adlib1_Dowsett10xnuc
-3.87926	3.63076	C66-12: Gpr149.GLU-3	Unselected	ACGTAGTCACACACGC-1_adlib1_Dowsett10xnuc
10.1926	8.67074	C66-51: Tanycytes	Unselected	ACGTAGTCACCTGCAG-1_adlib1_Dowsett10xnuc
-1.56624	-7.44892	C66-34: Il1rapl2.GABA-1	Unselected	ACGTAGTCATAGGCGA-1_adlib1_Dowsett10xnuc
-0.37771	-14.576	C66-25: Foxb1.GLU-8	Unselected	ACGTAGTGTAGTAAGT-1_adlib1_Dowsett10xnuc
-2.64075	-9.71773	C66-47: Sst.GABA-4	Unselected	ACGTAGTGTCAATCTG-1_adlib1_Dowsett10xnuc
5.54193	-1.34241	C66-7: Foxb1.GLU-2	Unselected	ACGTCCTAGACTTGTC-1_adlib1_Dowsett10xnuc
0.224874	-5.28244	C66-39: Lhx6.GABA-1	Unselected	ACGTCCTCAAGTCATC-1_adlib1_Dowsett10xnuc
-4.14714	2.39656	C66-12: Gpr149.GLU-3	Unselected	ACGTCCTCATCTAGAC-1_adlib1_Dowsett10xnuc
1.7405	1.86471	C66-19: Pomc.GLU-5	Unselected	ACGTCCTGTGACCGAA-1_adlib1_Dowsett10xnuc
2.23371	3.00803	C66-19: Pomc.GLU-5	Unselected	ACGTCCTGTGGACAGT-1_adlib1_Dowsett10xnuc
-0.973527	-1.7349	C66-38: Ppp1r17.GABA-1	Unselected	ACGTCCTTCAGCCCAG-1_adlib1_Dowsett10xnuc
3.23925	2.81734	C66-19: Pomc.GLU-5	Unselected	ACGTCCTTCCGAGATT-1_adlib1_Dowsett10xnuc
1.60649	-0.550012	C66-21: Bace2.GLU-5	Unselected	ACGTTCCAGGTACATA-1_adlib1_Dowsett10xnuc
3.22446	-8.36362	C66-49: Satb2.GABA-6	Unselected	ACGTTCCCATTCGGGC-1_adlib1_Dowsett10xnuc
4.53852	-5.71664	C66-31: Lhx1.GABA-2	Unselected	ACGTTCCTCCCACAGG-1_adlib1_Dowsett10xnuc
8.43404	6.73044	C66-51: Tanycytes	Unselected	ACGTTCCTCTAGTACG-1_adlib1_Dowsett10xnuc
0.38121	-2.48371	C66-35: Lef1.GABA-1	Unselected	ACTACGAAGGCATCGA-1_adlib1_Dowsett10xnuc
12.2442	-0.332447	C66-62: ParsTuber	Unselected	ACTACGAAGTATGACA-1_adlib1_Dowsett10xnuc
-2.77286	0.389719	C66-10: Fezf1.GLU-3	Unselected	ACTACGAAGTGCCGAA-1_adlib1_Dowsett10xnuc
-10.6241	-0.557712	C66-55: Ermn.Oligodendrocytes	Unselected	ACTACGACACCGTGGT-1_adlib1_Dowsett10xnuc
3.69791	7.18684	C66-53: Etnppl.Astrocytes	Unselected	ACTACGACATATGAAG-1_adlib1_Dowsett10xnuc
-1.27815	-13.7501	C66-25: Foxb1.GLU-8	Unselected	ACTACGAGTGGAACCA-1_adlib1_Dowsett10xnuc
-2.15491	-6.87157	C66-34: Il1rapl2.GABA-1	Unselected	ACTACGAGTTGGGCCT-1_adlib1_Dowsett10xnuc
1.72219	1.74139	C66-19: Pomc.GLU-5	Unselected	ACTACGATCTGGACCG-1_adlib1_Dowsett10xnuc
-1.79375	-8.86011	C66-47: Sst.GABA-4	Unselected	ACTATCTAGGGACCAT-1_adlib1_Dowsett10xnuc
-1.75972	-2.68706	C66-35: Lef1.GABA-1	Unselected	ACTATCTAGTCCCTAA-1_adlib1_Dowsett10xnuc
-0.89974	-2.58451	C66-38: Ppp1r17.GABA-1	Unselected	ACTATCTCATCGGATT-1_adlib1_Dowsett10xnuc
6.67617	-7.79395	C66-29: Vipr2.GABA-2	Unselected	ACTATCTCATTGAGCT-1_adlib1_Dowsett10xnuc
2.62613	0.337867	C66-4: Trh.GLU-2	Unselected	ACTATCTGTAGACAGC-1_adlib1_Dowsett10xnuc
0.373104	-5.91331	C66-39: Lhx6.GABA-1	Unselected	ACTATCTGTATACGGG-1_adlib1_Dowsett10xnuc
8.70223	6.42988	C66-51: Tanycytes	Unselected	ACTATCTGTGATTGGG-1_adlib1_Dowsett10xnuc
-2.74474	-9.77762	C66-47: Sst.GABA-4	Unselected	ACTATCTGTTTACACG-1_adlib1_Dowsett10xnuc
-2.41574	14.6295	C66-57: OPC	Unselected	ACTATCTTCTAGTGTG-1_adlib1_Dowsett10xnuc
-0.605252	-2.78528	C66-35: Lef1.GABA-1	Unselected	ACTATGGAGGTTCATC-1_adlib1_Dowsett10xnuc
-2.96077	14.9698	C66-57: OPC	Unselected	ACTATGGCATAACCCA-1_adlib1_Dowsett10xnuc
1.47784	-0.322037	C66-21: Bace2.GLU-5	Unselected	ACTATGGGTATGGAGC-1_adlib1_Dowsett10xnuc
-3.90568	3.69507	C66-12: Gpr149.GLU-3	Unselected	ACTATGGTCTTACGTT-1_adlib1_Dowsett10xnuc
-0.585158	-7.2529	C66-34: Il1rapl2.GABA-1	Unselected	ACTATTCAGGTAGACC-1_adlib1_Dowsett10xnuc
3.28456	7.08645	C66-53: Etnppl.Astrocytes	Unselected	ACTATTCAGGTCGTCC-1_adlib1_Dowsett10xnuc
-3.65406	2.68642	C66-12: Gpr149.GLU-3	Unselected	ACTATTCCAAGTGCTT-1_adlib1_Dowsett10xnuc
3.86304	6.8666	C66-53: Etnppl.Astrocytes	Unselected	ACTATTCCAGTAACGG-1_adlib1_Dowsett10xnuc
-0.920432	4.42226	C66-14: Tcf4.GLU-3	Unselected	ACTATTCGTACTCGCG-1_adlib1_Dowsett10xnuc
-2.03395	-3.61739	C66-41: Tbx3.GABA-1	Unselected	ACTATTCGTGCACAAG-1_adlib1_Dowsett10xnuc
-1.58397	1.36641	C66-11: Cd40.GLU-3	Unselected	ACTATTCTCGCCTATC-1_adlib1_Dowsett10xnuc
4.93433	-1.14328	C66-7: Foxb1.GLU-2	Unselected	ACTATTCTCTACACAG-1_adlib1_Dowsett10xnuc
3.58804	-6.90822	C66-28: Mixed.GABA-2	Unselected	ACTCCCAAGGTCATAA-1_adlib1_Dowsett10xnuc
4.6806	-0.990843	C66-7: Foxb1.GLU-2	Unselected	ACTCCCAAGTGATTCC-1_adlib1_Dowsett10xnuc
-4.00118	3.4262	C66-12: Gpr149.GLU-3	Unselected	ACTCCCACAAATGAAC-1_adlib1_Dowsett10xnuc
1.60373	-4.91254	C66-41: Tbx3.GABA-1	Unselected	ACTCCCACACAGTGTT-1_adlib1_Dowsett10xnuc
0.588575	-1.35	C66-16: Mixed.GLU-4	Unselected	ACTCCCACACCCTTAC-1_adlib1_Dowsett10xnuc
-1.85033	-9.42405	C66-47: Sst.GABA-4	Unselected	ACTCCCACAGTAACGG-1_adlib1_Dowsett10xnuc
-2.42643	-2.6162	C66-35: Lef1.GABA-1	Unselected	ACTCCCATCCATTTAC-1_adlib1_Dowsett10xnuc
-1.42938	-13.8204	C66-25: Foxb1.GLU-8	Unselected	ACTCCCATCGGTCGGT-1_adlib1_Dowsett10xnuc
5.29135	7.49052	C66-53: Etnppl.Astrocytes	Unselected	ACTCTCGAGCTGGCCT-1_adlib1_Dowsett10xnuc
-1.01825	-1.67436	C66-38: Ppp1r17.GABA-1	Unselected	ACTCTCGAGGGAGGAC-1_adlib1_Dowsett10xnuc
-2.54698	1.45269	C66-10: Fezf1.GLU-3	Unselected	ACTCTCGAGTGAATAC-1_adlib1_Dowsett10xnuc
4.19987	-1.76657	C66-8: Lmx1a.GLU-2	Unselected	ACTCTCGAGTTGCGCC-1_adlib1_Dowsett10xnuc
-3.7501	-5.94591	C66-44: Nkx2-4.GABA-3	Unselected	ACTCTCGCACTACCGG-1_adlib1_Dowsett10xnuc
-2.24773	-3.52951	C66-41: Tbx3.GABA-1	Unselected	ACTCTCGCAGCACCCA-1_adlib1_Dowsett10xnuc
-4.08651	3.65106	C66-12: Gpr149.GLU-3	Unselected	ACTCTCGCAGCGTGCT-1_adlib1_Dowsett10xnuc
-10.3793	-1.28313	C66-55: Ermn.Oligodendrocytes	Unselected	ACTCTCGGTAGCACGA-1_adlib1_Dowsett10xnuc
-1.27024	-5.18463	C66-36: Hmcn1.GABA-1	Unselected	ACTCTCGGTGAGCAGT-1_adlib1_Dowsett10xnuc
-0.249874	-14.1374	C66-25: Foxb1.GLU-8	Unselected	ACTCTCGTCAGAGTTC-1_adlib1_Dowsett10xnuc
3.68425	6.81901	C66-53: Etnppl.Astrocytes	Unselected	ACTCTCGTCCATAAGC-1_adlib1_Dowsett10xnuc
-0.674262	-4.30267	C66-43: Nts.GABA-1	Unselected	ACTGATGAGTGTTGAA-1_adlib1_Dowsett10xnuc
1.43365	-0.30862	C66-21: Bace2.GLU-5	Unselected	ACTGATGGTATACGGG-1_adlib1_Dowsett10xnuc
4.08526	7.19111	C66-53: Etnppl.Astrocytes	Unselected	ACTGATGGTGCAGATG-1_adlib1_Dowsett10xnuc
1.92624	-1.7318	C66-1: GLU-1	Unselected	ACTGATGGTTACGATC-1_adlib1_Dowsett10xnuc
4.0174	-0.395626	C66-3: Nxph4.GLU-2	Unselected	ACTGATGTCAATGTCG-1_adlib1_Dowsett10xnuc
4.27538	-2.84964	C66-2: Irx5.GLU-2	Unselected	ACTGATGTCATAAGGA-1_adlib1_Dowsett10xnuc
0.727055	-0.790151	C66-16: Mixed.GLU-4	Unselected	ACTGATGTCATTTCGT-1_adlib1_Dowsett10xnuc
0.176639	-14.2084	C66-25: Foxb1.GLU-8	Unselected	ACTGATGTCCCTCTAG-1_adlib1_Dowsett10xnuc
5.4385	-0.957291	C66-7: Foxb1.GLU-2	Unselected	ACTGATGTCGGCTTCT-1_adlib1_Dowsett10xnuc
1.41165	-3.96987	C66-42: Lhx8.GABA-1	Unselected	ACTGCAAAGACCTTTG-1_adlib1_Dowsett10xnuc
-2.00219	14.5629	C66-57: OPC	Unselected	ACTGCAACACCATAAC-1_adlib1_Dowsett10xnuc
0.0960823	-2.91689	C66-35: Lef1.GABA-1	Unselected	ACTGCAACACCTTCGT-1_adlib1_Dowsett10xnuc
-1.52924	8.59511	C66-22: Caprin2.GLU-6	Unselected	ACTGCAACATAATGAG-1_adlib1_Dowsett10xnuc
4.50765	8.60483	C66-53: Etnppl.Astrocytes	Unselected	ACTGCAAGTACGGGAT-1_adlib1_Dowsett10xnuc
-2.85632	-9.73338	C66-47: Sst.GABA-4	Unselected	ACTGCAAGTTGCCAAT-1_adlib1_Dowsett10xnuc
0.167254	-14.008	C66-25: Foxb1.GLU-8	Unselected	ACTGCAATCCACTGGG-1_adlib1_Dowsett10xnuc
-3.46518	-6.13544	C66-44: Nkx2-4.GABA-3	Unselected	ACTGTCCAGAGCCGTA-1_adlib1_Dowsett10xnuc
1.174	-1.02683	C66-16: Mixed.GLU-4	Unselected	ACTGTCCAGTGCGACA-1_adlib1_Dowsett10xnuc
2.39895	3.11236	C66-19: Pomc.GLU-5	Unselected	ACTGTCCCAATGAGCG-1_adlib1_Dowsett10xnuc
4.66579	-2.43948	C66-2: Irx5.GLU-2	Unselected	ACTGTCCCACCAAATC-1_adlib1_Dowsett10xnuc
-3.13682	1.76324	C66-12: Gpr149.GLU-3	Unselected	ACTGTCCCATTCAGGT-1_adlib1_Dowsett10xnuc
-11.67	-0.611454	C66-55: Ermn.Oligodendrocytes	Unselected	ACTGTCCGTAGGTCAG-1_adlib1_Dowsett10xnuc
-4.07409	3.55293	C66-12: Gpr149.GLU-3	Unselected	ACTGTCCTCTCTGACC-1_adlib1_Dowsett10xnuc
4.01821	7.36944	C66-53: Etnppl.Astrocytes	Unselected	ACTGTGAAGACAGCGT-1_adlib1_Dowsett10xnuc
5.09473	-1.09009	C66-7: Foxb1.GLU-2	Unselected	ACTGTGAAGCTCTATG-1_adlib1_Dowsett10xnuc
0.520966	-2.96081	C66-35: Lef1.GABA-1	Unselected	ACTGTGAAGGGCAGGA-1_adlib1_Dowsett10xnuc
-1.26082	-13.0756	C66-25: Foxb1.GLU-8	Unselected	ACTGTGACAGCGACCT-1_adlib1_Dowsett10xnuc
7.89465	0.327424	C66-40: Hdc.GABA-1	Unselected	ACTGTGATCCATCTCG-1_adlib1_Dowsett10xnuc
-1.21307	-13.5746	C66-25: Foxb1.GLU-8	Unselected	ACTGTGATCTCGGCTT-1_adlib1_Dowsett10xnuc
1.32803	-4.46036	C66-42: Lhx8.GABA-1	Unselected	ACTTAGGCAAGCGATG-1_adlib1_Dowsett10xnuc
-2.56183	14.894	C66-57: OPC	Unselected	ACTTAGGGTATTTCTC-1_adlib1_Dowsett10xnuc
1.40515	3.70016	C66-20: Tac2.GLU-5	Unselected	ACTTAGGTCATCGCCT-1_adlib1_Dowsett10xnuc
2.629	-8.07211	C66-49: Satb2.GABA-6	Unselected	ACTTAGGTCATTGAGC-1_adlib1_Dowsett10xnuc
5.28243	-6.49649	C66-29: Vipr2.GABA-2	Unselected	ACTTAGGTCCAAGCCG-1_adlib1_Dowsett10xnuc
-3.76351	3.49663	C66-12: Gpr149.GLU-3	Unselected	ACTTAGGTCCTTCGAC-1_adlib1_Dowsett10xnuc
6.5642	-5.12302	C66-31: Lhx1.GABA-2	Unselected	ACTTAGGTCTTTCTAG-1_adlib1_Dowsett10xnuc
5.66612	-1.10496	C66-7: Foxb1.GLU-2	Unselected	ACTTATCAGCCAAGTG-1_adlib1_Dowsett10xnuc
-1.22219	-3.65176	C66-41: Tbx3.GABA-1	Unselected	ACTTATCAGCTGTTAC-1_adlib1_Dowsett10xnuc
1.26353	-4.75764	C66-42: Lhx8.GABA-1	Unselected	ACTTATCGTGACGCCT-1_adlib1_Dowsett10xnuc
-2.24229	1.10128	C66-11: Cd40.GLU-3	Unselected	ACTTATCGTTTAGAGA-1_adlib1_Dowsett10xnuc
0.437221	-2.49388	C66-35: Lef1.GABA-1	Unselected	ACTTATCTCTGTAACG-1_adlib1_Dowsett10xnuc
-1.18732	-13.5617	C66-25: Foxb1.GLU-8	Unselected	ACTTCCGAGGTCATAA-1_adlib1_Dowsett10xnuc
8.68388	6.47534	C66-51: Tanycytes	Unselected	ACTTCCGAGTCACTCA-1_adlib1_Dowsett10xnuc
-2.88636	1.43703	C66-10: Fezf1.GLU-3	Unselected	ACTTCCGCAAGAGATT-1_adlib1_Dowsett10xnuc
9.45383	6.97603	C66-51: Tanycytes	Unselected	ACTTCCGGTACTAGCT-1_adlib1_Dowsett10xnuc
-3.47912	3.24392	C66-12: Gpr149.GLU-3	Unselected	ACTTCCGGTCATGACT-1_adlib1_Dowsett10xnuc
-0.60278	-14.6249	C66-25: Foxb1.GLU-8	Unselected	ACTTCCGGTGAATATG-1_adlib1_Dowsett10xnuc
-1.83628	5.66759	C66-13: Vcan.GLU-3	Unselected	ACTTCCGTCACTGAAC-1_adlib1_Dowsett10xnuc
0.0048646	-2.94498	C66-35: Lef1.GABA-1	Unselected	ACTTCCGTCCCGTGTT-1_adlib1_Dowsett10xnuc
-0.608531	-7.22561	C66-34: Il1rapl2.GABA-1	Unselected	ACTTCGCAGGCTCCCA-1_adlib1_Dowsett10xnuc
1.44881	-0.360654	C66-21: Bace2.GLU-5	Unselected	ACTTCGCAGGGAGATA-1_adlib1_Dowsett10xnuc
1.24092	3.46653	C66-20: Tac2.GLU-5	Unselected	ACTTCGCCAAGGAGTC-1_adlib1_Dowsett10xnuc
3.7674	6.864	C66-53: Etnppl.Astrocytes	Unselected	ACTTCGCCATCCTATT-1_adlib1_Dowsett10xnuc
-3.04401	1.63503	C66-10: Fezf1.GLU-3	Unselected	ACTTCGCGTCCCGGTA-1_adlib1_Dowsett10xnuc
-0.667013	-4.35619	C66-43: Nts.GABA-1	Unselected	ACTTCGCGTCTGCATA-1_adlib1_Dowsett10xnuc
-3.23995	2.02668	C66-12: Gpr149.GLU-3	Unselected	ACTTCGCGTGACTGAG-1_adlib1_Dowsett10xnuc
-1.84484	4.27054	C66-12: Gpr149.GLU-3	Unselected	ACTTCGCGTGGCGCTT-1_adlib1_Dowsett10xnuc
-1.06404	-1.49502	C66-38: Ppp1r17.GABA-1	Unselected	ACTTCGCGTGTCTAAC-1_adlib1_Dowsett10xnuc
-1.27422	-4.67808	C66-36: Hmcn1.GABA-1	Unselected	ACTTCGCGTTGGAGAC-1_adlib1_Dowsett10xnuc
1.41312	3.512	C66-20: Tac2.GLU-5	Unselected	ACTTCGCTCCATCACC-1_adlib1_Dowsett10xnuc
-1.12789	-1.77764	C66-38: Ppp1r17.GABA-1	Unselected	ACTTCGCTCTTAAGGC-1_adlib1_Dowsett10xnuc
-0.854683	-6.05761	C66-36: Hmcn1.GABA-1	Unselected	ACTTTCAAGTTCCTGA-1_adlib1_Dowsett10xnuc
3.34457	0.195774	C66-4: Trh.GLU-2	Unselected	ACTTTCAGTAGGACCA-1_adlib1_Dowsett10xnuc
1.42132	3.50403	C66-20: Tac2.GLU-5	Unselected	ACTTTCATCGCCTCTA-1_adlib1_Dowsett10xnuc
3.36655	-5.70381	C66-30: Onecut2.GABA-2	Unselected	ACTTTCATCTCGACCT-1_adlib1_Dowsett10xnuc
0.324371	-14.2382	C66-25: Foxb1.GLU-8	Unselected	ACTTTGTAGTGATCGG-1_adlib1_Dowsett10xnuc
-1.84143	-2.48698	C66-35: Lef1.GABA-1	Unselected	ACTTTGTCATATGGCT-1_adlib1_Dowsett10xnuc
4.49621	-2.86411	C66-2: Irx5.GLU-2	Unselected	ACTTTGTGTGTGAGCA-1_adlib1_Dowsett10xnuc
-1.55751	-12.6092	C66-25: Foxb1.GLU-8	Unselected	ACTTTGTGTTGTAGCT-1_adlib1_Dowsett10xnuc
3.30902	7.93632	C66-53: Etnppl.Astrocytes	Unselected	ACTTTGTTCGATCCAA-1_adlib1_Dowsett10xnuc
5.23073	-1.17773	C66-7: Foxb1.GLU-2	Unselected	ACTTTGTTCGTCAAAC-1_adlib1_Dowsett10xnuc
6.74754	-8.664	C66-29: Vipr2.GABA-2	Unselected	ACTTTGTTCTAAGCGT-1_adlib1_Dowsett10xnuc
0.823791	1.23474	C66-18: Rfx4.GLU-4	Unselected	AGAAATGCAAGAATGT-1_adlib1_Dowsett10xnuc
2.97498	2.62686	C66-19: Pomc.GLU-5	Unselected	AGAAATGGTATGGGAC-1_adlib1_Dowsett10xnuc
0.600044	-2.98405	C66-35: Lef1.GABA-1	Unselected	AGAAATGTCACAAGGG-1_adlib1_Dowsett10xnuc
-2.35689	-9.76803	C66-47: Sst.GABA-4	Unselected	AGAAATGTCTTGGTCC-1_adlib1_Dowsett10xnuc
0.527904	-5.93073	C66-39: Lhx6.GABA-1	Unselected	AGAACAACAAGAGGTC-1_adlib1_Dowsett10xnuc
-3.72404	3.36167	C66-12: Gpr149.GLU-3	Unselected	AGAACAACAGCTACCG-1_adlib1_Dowsett10xnuc
-1.79197	-5.61543	C66-34: Il1rapl2.GABA-1	Unselected	AGAACAACATCATCCC-1_adlib1_Dowsett10xnuc
-3.28907	3.13762	C66-12: Gpr149.GLU-3	Unselected	AGAACAATCCATTGTT-1_adlib1_Dowsett10xnuc
3.63513	1.1271	C66-4: Trh.GLU-2	Unselected	AGAACAATCTCGAACA-1_adlib1_Dowsett10xnuc
-4.10775	2.50591	C66-12: Gpr149.GLU-3	Unselected	AGAACCTAGCAACTCT-1_adlib1_Dowsett10xnuc
0.856145	1.20473	C66-18: Rfx4.GLU-4	Unselected	AGAACCTCATGATAGA-1_adlib1_Dowsett10xnuc
-0.931371	-12.956	C66-25: Foxb1.GLU-8	Unselected	AGAACCTGTTCTTGTT-1_adlib1_Dowsett10xnuc
2.78784	2.62947	C66-19: Pomc.GLU-5	Unselected	AGAACCTTCATTCTTG-1_adlib1_Dowsett10xnuc
8.86848	6.66544	C66-51: Tanycytes	Unselected	AGAACCTTCCTACCGT-1_adlib1_Dowsett10xnuc
3.21278	-5.20217	C66-30: Onecut2.GABA-2	Unselected	AGAACCTTCTCTGAGA-1_adlib1_Dowsett10xnuc
3.94753	-2.18855	C66-2: Irx5.GLU-2	Unselected	AGAAGCGAGACGACTG-1_adlib1_Dowsett10xnuc
-1.81672	-7.42764	C66-34: Il1rapl2.GABA-1	Unselected	AGAAGCGTCGCAGTTA-1_adlib1_Dowsett10xnuc
-2.39211	0.21169	C66-10: Fezf1.GLU-3	Unselected	AGAAGCGTCTCAAAGC-1_adlib1_Dowsett10xnuc
-2.53684	1.19044	C66-10: Fezf1.GLU-3	Unselected	AGAAGCGTCTCCGAAA-1_adlib1_Dowsett10xnuc
-2.23019	14.0552	C66-57: OPC	Unselected	AGAAGTAAGGAACGAA-1_adlib1_Dowsett10xnuc
-2.87468	2.53693	C66-12: Gpr149.GLU-3	Unselected	AGAAGTAAGTATAGGT-1_adlib1_Dowsett10xnuc
-10.9615	-1.54609	C66-55: Ermn.Oligodendrocytes	Unselected	AGAAGTAAGTATCTGC-1_adlib1_Dowsett10xnuc
-2.72447	-2.38825	C66-35: Lef1.GABA-1	Unselected	AGAAGTACAACTCGAT-1_adlib1_Dowsett10xnuc
2.26434	2.26609	C66-19: Pomc.GLU-5	Unselected	AGAAGTACAGAGTCAG-1_adlib1_Dowsett10xnuc
-1.33031	1.98972	C66-11: Cd40.GLU-3	Unselected	AGAAGTAGTATGGAGC-1_adlib1_Dowsett10xnuc
-2.30229	1.1269	C66-11: Cd40.GLU-3	Unselected	AGAAGTAGTCAACACT-1_adlib1_Dowsett10xnuc
-0.549474	-9.14667	C66-48: Meis2.GABA-5	Unselected	AGAAGTAGTCGCACGT-1_adlib1_Dowsett10xnuc
6.04007	-5.01791	C66-31: Lhx1.GABA-2	Unselected	AGAAGTAGTTAGGGTG-1_adlib1_Dowsett10xnuc
-3.25087	3.08906	C66-12: Gpr149.GLU-3	Unselected	AGAAGTAGTTTGACAC-1_adlib1_Dowsett10xnuc
-3.50479	3.71793	C66-12: Gpr149.GLU-3	Unselected	AGACAAAAGCAGGCAT-1_adlib1_Dowsett10xnuc
-0.603902	-14.6072	C66-25: Foxb1.GLU-8	Unselected	AGACAAAAGTACAGCG-1_adlib1_Dowsett10xnuc
1.19249	-1.10867	C66-16: Mixed.GLU-4	Unselected	AGACAAAAGTCTGCGC-1_adlib1_Dowsett10xnuc
1.2115	3.50581	C66-20: Tac2.GLU-5	Unselected	AGACAAACATTGCTGA-1_adlib1_Dowsett10xnuc
-2.84028	1.85547	C66-10: Fezf1.GLU-3	Unselected	AGACAAATCCGAGCTG-1_adlib1_Dowsett10xnuc
4.04732	-5.00616	C66-30: Onecut2.GABA-2	Unselected	AGACAAATCCTACGGG-1_adlib1_Dowsett10xnuc
-2.91824	0.510919	C66-10: Fezf1.GLU-3	Unselected	AGACAAATCGTACCTC-1_adlib1_Dowsett10xnuc
-0.748349	-7.01981	C66-34: Il1rapl2.GABA-1	Unselected	AGACACTAGGACAACC-1_adlib1_Dowsett10xnuc
-2.27071	-6.7905	C66-34: Il1rapl2.GABA-1	Unselected	AGACACTAGGAGTATT-1_adlib1_Dowsett10xnuc
-0.487068	-9.16373	C66-48: Meis2.GABA-5	Unselected	AGACACTAGTAGAGTT-1_adlib1_Dowsett10xnuc
-0.684228	-8.97458	C66-48: Meis2.GABA-5	Unselected	AGACACTAGTTCCGTA-1_adlib1_Dowsett10xnuc
5.12975	8.52975	C66-53: Etnppl.Astrocytes	Unselected	AGACACTCATACCGTA-1_adlib1_Dowsett10xnuc
4.19447	7.37649	C66-53: Etnppl.Astrocytes	Unselected	AGACACTGTCTGATCA-1_adlib1_Dowsett10xnuc
0.175964	-13.9895	C66-25: Foxb1.GLU-8	Unselected	AGACACTGTGCCGAAA-1_adlib1_Dowsett10xnuc
-1.754	-6.28412	C66-36: Hmcn1.GABA-1	Unselected	AGACACTTCTTCGGAA-1_adlib1_Dowsett10xnuc
-1.27758	3.6595	C66-14: Tcf4.GLU-3	Unselected	AGACAGGAGCATAGGC-1_adlib1_Dowsett10xnuc
-4.64942	-4.88448	C66-45: Ghrh.GABA-3	Unselected	AGACAGGCACCGGAAA-1_adlib1_Dowsett10xnuc
-2.28377	3.97177	C66-12: Gpr149.GLU-3	Unselected	AGACAGGCAGGCACTC-1_adlib1_Dowsett10xnuc
-3.90829	2.25628	C66-12: Gpr149.GLU-3	Unselected	AGACAGGGTAGATGTA-1_adlib1_Dowsett10xnuc
-1.1346	-1.74653	C66-38: Ppp1r17.GABA-1	Unselected	AGACAGGGTAGGGAGG-1_adlib1_Dowsett10xnuc
-2.93202	-4.16662	C66-41: Tbx3.GABA-1	Unselected	AGACAGGGTCTGTGCG-1_adlib1_Dowsett10xnuc
-2.70737	2.95769	C66-12: Gpr149.GLU-3	Unselected	AGACAGGGTGATCGTT-1_adlib1_Dowsett10xnuc
0.324943	-14.5156	C66-25: Foxb1.GLU-8	Unselected	AGACAGGTCTCATTAC-1_adlib1_Dowsett10xnuc
-0.642077	-3.50466	C66-39: Lhx6.GABA-1	Unselected	AGACCATAGAGAGCAA-1_adlib1_Dowsett10xnuc
4.14535	-5.48127	C66-31: Lhx1.GABA-2	Unselected	AGACCATAGCTAGAGC-1_adlib1_Dowsett10xnuc
3.82175	-0.532804	C66-3: Nxph4.GLU-2	Unselected	AGACCATAGTAATTGG-1_adlib1_Dowsett10xnuc
-1.52676	-13.8287	C66-25: Foxb1.GLU-8	Unselected	AGACCATAGTTCCTGA-1_adlib1_Dowsett10xnuc
4.11975	-4.96258	C66-31: Lhx1.GABA-2	Unselected	AGACCATAGTTCTCTT-1_adlib1_Dowsett10xnuc
4.68104	-2.40707	C66-2: Irx5.GLU-2	Unselected	AGACCATCAACAAGAT-1_adlib1_Dowsett10xnuc
-2.97253	-4.24026	C66-41: Tbx3.GABA-1	Unselected	AGACCATCAATTCGTG-1_adlib1_Dowsett10xnuc
1.04471	0.471606	C66-21: Bace2.GLU-5	Unselected	AGACCATCATGGGTCC-1_adlib1_Dowsett10xnuc
3.80269	-2.27977	C66-2: Irx5.GLU-2	Unselected	AGACCATGTCGTATGT-1_adlib1_Dowsett10xnuc
-0.614927	-9.18488	C66-48: Meis2.GABA-5	Unselected	AGACCATGTTCAGCGC-1_adlib1_Dowsett10xnuc
-2.80534	1.99411	C66-10: Fezf1.GLU-3	Unselected	AGACCATTCAAGCCGC-1_adlib1_Dowsett10xnuc
4.02354	-8.28428	C66-49: Satb2.GABA-6	Unselected	AGACCCGAGAGGCCAT-1_adlib1_Dowsett10xnuc
1.39467	0.0511498	C66-21: Bace2.GLU-5	Unselected	AGACCCGAGATGTTGA-1_adlib1_Dowsett10xnuc
-1.1121	-6.29578	C66-36: Hmcn1.GABA-1	Unselected	AGACCCGAGTGTGTTC-1_adlib1_Dowsett10xnuc
-1.18811	-5.69505	C66-36: Hmcn1.GABA-1	Unselected	AGACCCGCAACAGTGG-1_adlib1_Dowsett10xnuc
7.74189	0.270429	C66-40: Hdc.GABA-1	Unselected	AGACCCGCACGCCAGT-1_adlib1_Dowsett10xnuc
-2.56251	14.7062	C66-57: OPC	Unselected	AGACCCGCATTCATCT-1_adlib1_Dowsett10xnuc
-0.0999745	-14.0654	C66-25: Foxb1.GLU-8	Unselected	AGACCCGGTCTCGGGT-1_adlib1_Dowsett10xnuc
4.12613	7.09066	C66-53: Etnppl.Astrocytes	Unselected	AGACCCGTCACCATCC-1_adlib1_Dowsett10xnuc
-1.67123	0.879297	C66-11: Cd40.GLU-3	Unselected	AGACCCGTCGATACAC-1_adlib1_Dowsett10xnuc
-1.73503	-6.58901	C66-34: Il1rapl2.GABA-1	Unselected	AGACTCAAGTCATCCA-1_adlib1_Dowsett10xnuc
3.98035	-4.37236	C66-30: Onecut2.GABA-2	Unselected	AGACTCACAAGTGGCA-1_adlib1_Dowsett10xnuc
1.7598	1.9657	C66-19: Pomc.GLU-5	Unselected	AGACTCACATCCGCGA-1_adlib1_Dowsett10xnuc
0.283259	-14.5755	C66-25: Foxb1.GLU-8	Unselected	AGACTCACATCGGAAG-1_adlib1_Dowsett10xnuc
-11.0263	-0.600994	C66-55: Ermn.Oligodendrocytes	Unselected	AGACTCAGTCTCAAGT-1_adlib1_Dowsett10xnuc
-2.99469	-4.33817	C66-41: Tbx3.GABA-1	Unselected	AGACTCATCCATTTGT-1_adlib1_Dowsett10xnuc
5.37053	-2.49913	C66-2: Irx5.GLU-2	Unselected	AGAGAATCAACACAAA-1_adlib1_Dowsett10xnuc
0.0910506	-5.47438	C66-39: Lhx6.GABA-1	Unselected	AGAGAATCATCGATGT-1_adlib1_Dowsett10xnuc
1.57726	2.54917	C66-47: Sst.GABA-4	Unselected	AGAGAATGTTGCTCCT-1_adlib1_Dowsett10xnuc
3.40739	0.224459	C66-4: Trh.GLU-2	Unselected	AGAGAATGTTGGGTAG-1_adlib1_Dowsett10xnuc
-2.68514	14.4072	C66-57: OPC	Unselected	AGAGAATTCTGCCTCA-1_adlib1_Dowsett10xnuc
-1.99845	-7.30906	C66-34: Il1rapl2.GABA-1	Unselected	AGAGAGCCAACGACTT-1_adlib1_Dowsett10xnuc
0.743524	-1.32138	C66-16: Mixed.GLU-4	Unselected	AGAGAGCCACATATGC-1_adlib1_Dowsett10xnuc
-3.09581	3.79219	C66-12: Gpr149.GLU-3	Unselected	AGAGAGCCATCCGAAT-1_adlib1_Dowsett10xnuc
5.29752	-2.48684	C66-2: Irx5.GLU-2	Unselected	AGAGAGCGTGCCGAAA-1_adlib1_Dowsett10xnuc
1.28495	-4.24632	C66-42: Lhx8.GABA-1	Unselected	AGAGCAGAGCCTCTCT-1_adlib1_Dowsett10xnuc
4.11337	-0.402769	C66-3: Nxph4.GLU-2	Unselected	AGAGCAGGTCACATTG-1_adlib1_Dowsett10xnuc
-3.115	3.30834	C66-12: Gpr149.GLU-3	Unselected	AGAGCCCAGACGTCCC-1_adlib1_Dowsett10xnuc
-1.75869	5.59632	C66-13: Vcan.GLU-3	Unselected	AGAGCCCAGAGTCTGG-1_adlib1_Dowsett10xnuc
-0.643031	-4.39482	C66-43: Nts.GABA-1	Unselected	AGAGCCCAGCGCTGAA-1_adlib1_Dowsett10xnuc
9.5437	6.7116	C66-51: Tanycytes	Unselected	AGAGCCCAGCTCGGCT-1_adlib1_Dowsett10xnuc
-3.12719	2.66916	C66-12: Gpr149.GLU-3	Unselected	AGAGCCCAGGGAGGAC-1_adlib1_Dowsett10xnuc
12.1504	-0.268037	C66-62: ParsTuber	Unselected	AGAGCCCCACTATCCC-1_adlib1_Dowsett10xnuc
-4.28944	-4.94919	C66-45: Ghrh.GABA-3	Unselected	AGAGCCCCATCGCTCT-1_adlib1_Dowsett10xnuc
3.86883	-4.81456	C66-30: Onecut2.GABA-2	Unselected	AGAGCCCGTAAGATAC-1_adlib1_Dowsett10xnuc
-1.04737	4.00613	C66-14: Tcf4.GLU-3	Unselected	AGAGCCCGTGACTAAA-1_adlib1_Dowsett10xnuc
-2.97782	-5.85317	C66-44: Nkx2-4.GABA-3	Unselected	AGAGCCCGTGATTCAC-1_adlib1_Dowsett10xnuc
0.848448	-1.19693	C66-16: Mixed.GLU-4	Unselected	AGAGCCCGTGCAAGAC-1_adlib1_Dowsett10xnuc
3.5318	-1.60993	C66-2: Irx5.GLU-2	Unselected	AGAGCCCGTGTTGAGG-1_adlib1_Dowsett10xnuc
3.99631	-1.03556	C66-3: Nxph4.GLU-2	Unselected	AGAGCCCGTTTCGTAG-1_adlib1_Dowsett10xnuc
-1.61628	-7.40941	C66-34: Il1rapl2.GABA-1	Unselected	AGATAGAAGCCATTGT-1_adlib1_Dowsett10xnuc
6.47833	-5.12874	C66-31: Lhx1.GABA-2	Unselected	AGATAGAAGGTCCCTG-1_adlib1_Dowsett10xnuc
-3.43779	-8.74858	C66-47: Sst.GABA-4	Unselected	AGATAGAAGTCCTGTA-1_adlib1_Dowsett10xnuc
-0.260846	-2.73345	C66-35: Lef1.GABA-1	Unselected	AGATAGACAAGACTGG-1_adlib1_Dowsett10xnuc
4.55825	-3.02867	C66-2: Irx5.GLU-2	Unselected	AGATAGACAATCAAGA-1_adlib1_Dowsett10xnuc
4.9494	-1.04323	C66-7: Foxb1.GLU-2	Unselected	AGATAGAGTCCAGCCA-1_adlib1_Dowsett10xnuc
3.70679	8.28148	C66-53: Etnppl.Astrocytes	Unselected	AGATAGAGTGATGTAA-1_adlib1_Dowsett10xnuc
-0.289607	-13.5877	C66-25: Foxb1.GLU-8	Unselected	AGATAGAGTTTGGCTA-1_adlib1_Dowsett10xnuc
-3.52777	3.69856	C66-12: Gpr149.GLU-3	Unselected	AGATCCAAGGACAACC-1_adlib1_Dowsett10xnuc
-0.243073	-14.4992	C66-25: Foxb1.GLU-8	Unselected	AGATCCAAGGTCACTT-1_adlib1_Dowsett10xnuc
3.22849	-4.81874	C66-30: Onecut2.GABA-2	Unselected	AGATCCAAGGTGGCTA-1_adlib1_Dowsett10xnuc
5.22841	-1.18231	C66-7: Foxb1.GLU-2	Unselected	AGATCCATCACATTGG-1_adlib1_Dowsett10xnuc
-4.63432	-4.8632	C66-45: Ghrh.GABA-3	Unselected	AGATCCATCATCTCTA-1_adlib1_Dowsett10xnuc
-2.18617	2.62479	C66-10: Fezf1.GLU-3	Unselected	AGATCCATCCAGCAAT-1_adlib1_Dowsett10xnuc
10.2933	9.04129	C66-51: Tanycytes	Unselected	AGATCCATCCCGTTGT-1_adlib1_Dowsett10xnuc
5.58642	-1.22383	C66-7: Foxb1.GLU-2	Unselected	AGATCCATCCGGTAGC-1_adlib1_Dowsett10xnuc
1.06514	-12.3129	C66-26: Prkch.GLU-8	Unselected	AGATCCATCCGTCCTA-1_adlib1_Dowsett10xnuc
-0.922685	-1.61595	C66-38: Ppp1r17.GABA-1	Unselected	AGATCCATCGTGAGAG-1_adlib1_Dowsett10xnuc
4.04115	-2.39276	C66-2: Irx5.GLU-2	Unselected	AGATCCATCTGGAAGG-1_adlib1_Dowsett10xnuc
0.0868066	-7.15642	C66-47: Sst.GABA-4	Unselected	AGATCGTAGAATACAC-1_adlib1_Dowsett10xnuc
0.490475	-2.89007	C66-35: Lef1.GABA-1	Unselected	AGATCGTAGACCAAGC-1_adlib1_Dowsett10xnuc
3.38346	7.65959	C66-53: Etnppl.Astrocytes	Unselected	AGATCGTAGGTAGATT-1_adlib1_Dowsett10xnuc
0.128218	-13.8951	C66-25: Foxb1.GLU-8	Unselected	AGATCGTCAGAGTTCT-1_adlib1_Dowsett10xnuc
-3.11324	3.43761	C66-12: Gpr149.GLU-3	Unselected	AGATCGTGTCGCCTAG-1_adlib1_Dowsett10xnuc
-1.85204	-5.9942	C66-36: Hmcn1.GABA-1	Unselected	AGATCGTGTTCGGACC-1_adlib1_Dowsett10xnuc
-2.01712	-3.4265	C66-41: Tbx3.GABA-1	Unselected	AGATCGTTCGGATTAC-1_adlib1_Dowsett10xnuc
2.4333	0.251509	C66-4: Trh.GLU-2	Unselected	AGATGAAAGACTAAGT-1_adlib1_Dowsett10xnuc
-3.284	3.1371	C66-12: Gpr149.GLU-3	Unselected	AGATGAAAGCTATCCA-1_adlib1_Dowsett10xnuc
3.6586	0.318965	C66-4: Trh.GLU-2	Unselected	AGATGAACACTAACGT-1_adlib1_Dowsett10xnuc
-2.52813	2.17805	C66-12: Gpr149.GLU-3	Unselected	AGATGAACAGCGATTT-1_adlib1_Dowsett10xnuc
3.42435	-2.05665	C66-2: Irx5.GLU-2	Unselected	AGATGAACAGTCAGTT-1_adlib1_Dowsett10xnuc
1.78166	1.94277	C66-19: Pomc.GLU-5	Unselected	AGATGAACATAATGCC-1_adlib1_Dowsett10xnuc
-2.18256	-6.80846	C66-34: Il1rapl2.GABA-1	Unselected	AGATGAAGTAGATCCT-1_adlib1_Dowsett10xnuc
-0.199861	-2.933	C66-35: Lef1.GABA-1	Unselected	AGATGAAGTATGTCCA-1_adlib1_Dowsett10xnuc
-0.450471	-9.20104	C66-48: Meis2.GABA-5	Unselected	AGATGAAGTCATCCCT-1_adlib1_Dowsett10xnuc
-0.700928	-8.17589	C66-48: Meis2.GABA-5	Unselected	AGATGAAGTCGCCTAG-1_adlib1_Dowsett10xnuc
-0.623806	-9.22127	C66-48: Meis2.GABA-5	Unselected	AGATGAAGTGGTCTTA-1_adlib1_Dowsett10xnuc
1.63763	-4.35328	C66-43: Nts.GABA-1	Unselected	AGATGAATCCGACATA-1_adlib1_Dowsett10xnuc
-0.73397	-1.94477	C66-38: Ppp1r17.GABA-1	Unselected	AGATGAATCTGAGCAT-1_adlib1_Dowsett10xnuc
5.15115	10.8431	C66-53: Etnppl.Astrocytes	Unselected	AGATGCTAGGGAGATA-1_adlib1_Dowsett10xnuc
3.08803	13.1227	C66-65: Dcn.Fibroblasts	Unselected	AGATGCTCAAGGTACG-1_adlib1_Dowsett10xnuc
0.101161	-2.39209	C66-35: Lef1.GABA-1	Unselected	AGATGCTCAATGGCCC-1_adlib1_Dowsett10xnuc
5.57788	-1.17069	C66-7: Foxb1.GLU-2	Unselected	AGATGCTCATGGTACT-1_adlib1_Dowsett10xnuc
-3.36276	3.35569	C66-12: Gpr149.GLU-3	Unselected	AGATGCTGTCCTGGTG-1_adlib1_Dowsett10xnuc
-13.0697	-1.50962	C66-55: Ermn.Oligodendrocytes	Unselected	AGATGCTGTGCAATGG-1_adlib1_Dowsett10xnuc
-1.64478	-7.38756	C66-34: Il1rapl2.GABA-1	Unselected	AGATGCTTCTCTGGTC-1_adlib1_Dowsett10xnuc
-2.33599	-2.70836	C66-35: Lef1.GABA-1	Unselected	AGCATCAAGCGGGTAT-1_adlib1_Dowsett10xnuc
-3.43882	-8.90088	C66-47: Sst.GABA-4	Unselected	AGCATCAAGTAAACTG-1_adlib1_Dowsett10xnuc
-0.0871573	-13.9627	C66-25: Foxb1.GLU-8	Unselected	AGCATCACAATTAGGA-1_adlib1_Dowsett10xnuc
1.98959	-1.53586	C66-1: GLU-1	Unselected	AGCATCACACCAACAT-1_adlib1_Dowsett10xnuc
-2.6086	-2.4865	C66-35: Lef1.GABA-1	Unselected	AGCATCACACCGCTAG-1_adlib1_Dowsett10xnuc
3.67918	-0.706219	C66-3: Nxph4.GLU-2	Unselected	AGCATCACATCGGCCA-1_adlib1_Dowsett10xnuc
-1.39044	-13.6556	C66-25: Foxb1.GLU-8	Unselected	AGCATCAGTCATTGCA-1_adlib1_Dowsett10xnuc
4.0749	-8.17623	C66-49: Satb2.GABA-6	Unselected	AGCATCAGTCTCACGG-1_adlib1_Dowsett10xnuc
5.3882	-1.38114	C66-7: Foxb1.GLU-2	Unselected	AGCATCAGTGAGTCAG-1_adlib1_Dowsett10xnuc
-0.908509	-1.89027	C66-38: Ppp1r17.GABA-1	Unselected	AGCATCATCCACTTTA-1_adlib1_Dowsett10xnuc
5.16846	-1.11336	C66-7: Foxb1.GLU-2	Unselected	AGCCAATAGCGCGTTC-1_adlib1_Dowsett10xnuc
3.07273	0.755686	C66-4: Trh.GLU-2	Unselected	AGCCAATAGGGTATAT-1_adlib1_Dowsett10xnuc
-1.93135	1.65638	C66-11: Cd40.GLU-3	Unselected	AGCCAATAGTCTAACC-1_adlib1_Dowsett10xnuc
-2.82905	3.78387	C66-12: Gpr149.GLU-3	Unselected	AGCCAATAGTTTGGCT-1_adlib1_Dowsett10xnuc
0.536968	-5.75844	C66-39: Lhx6.GABA-1	Unselected	AGCCAATCAGAGTAAT-1_adlib1_Dowsett10xnuc
-1.32431	-13.7364	C66-25: Foxb1.GLU-8	Unselected	AGCCAATCAGGTACGA-1_adlib1_Dowsett10xnuc
-2.08367	1.76049	C66-11: Cd40.GLU-3	Unselected	AGCCAATCAGTCGGAA-1_adlib1_Dowsett10xnuc
-2.92174	-4.88027	C66-41: Tbx3.GABA-1	Unselected	AGCCAATGTAACGCGA-1_adlib1_Dowsett10xnuc
-1.77958	-2.60711	C66-35: Lef1.GABA-1	Unselected	AGCCAATGTGATAGAT-1_adlib1_Dowsett10xnuc
-3.57225	-5.80943	C66-44: Nkx2-4.GABA-3	Unselected	AGCCAATTCTGTCGTC-1_adlib1_Dowsett10xnuc
-0.635402	-13.9411	C66-25: Foxb1.GLU-8	Unselected	AGCCAATTCTTTGATC-1_adlib1_Dowsett10xnuc
5.20432	-0.762894	C66-7: Foxb1.GLU-2	Unselected	AGCCACGAGACTAGAT-1_adlib1_Dowsett10xnuc
-2.02138	-7.59046	C66-34: Il1rapl2.GABA-1	Unselected	AGCCACGGTAATTGGA-1_adlib1_Dowsett10xnuc
-4.07302	-4.76754	C66-45: Ghrh.GABA-3	Unselected	AGCCACGGTACCTATG-1_adlib1_Dowsett10xnuc
0.91571	0.0814703	C66-16: Mixed.GLU-4	Unselected	AGCCACGGTCGAAGCA-1_adlib1_Dowsett10xnuc
2.32621	2.75853	C66-19: Pomc.GLU-5	Unselected	AGCCACGTCTGCCTGT-1_adlib1_Dowsett10xnuc
1.3146	3.53385	C66-20: Tac2.GLU-5	Unselected	AGCCAGCCAAGGAGTC-1_adlib1_Dowsett10xnuc
0.511911	-2.94709	C66-35: Lef1.GABA-1	Unselected	AGCCAGCCACTACACA-1_adlib1_Dowsett10xnuc
0.277899	-14.3439	C66-25: Foxb1.GLU-8	Unselected	AGCCAGCCATCGTGGC-1_adlib1_Dowsett10xnuc
-4.37446	-4.64486	C66-45: Ghrh.GABA-3	Unselected	AGCCAGCGTCACTTAG-1_adlib1_Dowsett10xnuc
1.32652	0.17058	C66-21: Bace2.GLU-5	Unselected	AGCCAGCTCATGAGTC-1_adlib1_Dowsett10xnuc
-2.20476	-2.43452	C66-35: Lef1.GABA-1	Unselected	AGCGATTCACGACAGA-1_adlib1_Dowsett10xnuc
4.24506	6.71221	C66-53: Etnppl.Astrocytes	Unselected	AGCGATTCATTCACCC-1_adlib1_Dowsett10xnuc
3.94525	-2.29412	C66-2: Irx5.GLU-2	Unselected	AGCGATTGTTGGATCT-1_adlib1_Dowsett10xnuc
4.81733	-2.53294	C66-2: Irx5.GLU-2	Unselected	AGCGATTTCTACCTTA-1_adlib1_Dowsett10xnuc
-4.06213	3.66535	C66-12: Gpr149.GLU-3	Unselected	AGCGCCAAGGCATGCA-1_adlib1_Dowsett10xnuc
-0.411684	3.95403	C66-14: Tcf4.GLU-3	Unselected	AGCGCCAAGTTCATCG-1_adlib1_Dowsett10xnuc
-0.835137	1.03782	C66-11: Cd40.GLU-3	Unselected	AGCGCCAAGTTTCGGT-1_adlib1_Dowsett10xnuc
-1.14989	0.959374	C66-11: Cd40.GLU-3	Unselected	AGCGCCACACCGTGAC-1_adlib1_Dowsett10xnuc
3.35505	0.712991	C66-4: Trh.GLU-2	Unselected	AGCGCCACATGAATAG-1_adlib1_Dowsett10xnuc
6.32466	-7.22919	C66-29: Vipr2.GABA-2	Unselected	AGCGCCAGTGGATCAG-1_adlib1_Dowsett10xnuc
-2.58095	1.86584	C66-10: Fezf1.GLU-3	Unselected	AGCGCCAGTGGTAACG-1_adlib1_Dowsett10xnuc
-2.85744	1.6913	C66-10: Fezf1.GLU-3	Unselected	AGCGCCAGTTTACGAC-1_adlib1_Dowsett10xnuc
2.5151	0.174745	C66-4: Trh.GLU-2	Unselected	AGCGCCATCACTGAAC-1_adlib1_Dowsett10xnuc
-0.35823	-7.33831	C66-47: Sst.GABA-4	Unselected	AGCGCCATCAGCGCGT-1_adlib1_Dowsett10xnuc
0.706419	-4.30079	C66-41: Tbx3.GABA-1	Unselected	AGCGCCATCGTAACCA-1_adlib1_Dowsett10xnuc
-2.82556	3.64512	C66-12: Gpr149.GLU-3	Unselected	AGCGCCATCTCTCTTC-1_adlib1_Dowsett10xnuc
2.54646	0.353598	C66-4: Trh.GLU-2	Unselected	AGCGCTGAGTAATTGG-1_adlib1_Dowsett10xnuc
-1.24964	3.51113	C66-14: Tcf4.GLU-3	Unselected	AGCGCTGCAACCGTGC-1_adlib1_Dowsett10xnuc
6.387	-5.45844	C66-31: Lhx1.GABA-2	Unselected	AGCGCTGCATGTTCAG-1_adlib1_Dowsett10xnuc
-0.764847	-13.5183	C66-25: Foxb1.GLU-8	Unselected	AGCGCTGGTCAACATC-1_adlib1_Dowsett10xnuc
0.137067	-13.9116	C66-25: Foxb1.GLU-8	Unselected	AGCGCTGGTCATGCAT-1_adlib1_Dowsett10xnuc
3.9507	-7.03765	C66-28: Mixed.GABA-2	Unselected	AGCGCTGGTGCCTGCA-1_adlib1_Dowsett10xnuc
5.28894	-1.42694	C66-7: Foxb1.GLU-2	Unselected	AGCGCTGGTGTTAGCT-1_adlib1_Dowsett10xnuc
4.7863	8.11833	C66-53: Etnppl.Astrocytes	Unselected	AGCGCTGTCCTCGCAT-1_adlib1_Dowsett10xnuc
-1.85854	-3.45401	C66-41: Tbx3.GABA-1	Unselected	AGCGCTGTCGAACACT-1_adlib1_Dowsett10xnuc
-1.84949	-7.52653	C66-34: Il1rapl2.GABA-1	Unselected	AGCGTATAGGAGAGTA-1_adlib1_Dowsett10xnuc
4.76619	-2.37025	C66-2: Irx5.GLU-2	Unselected	AGCGTATCACAGCTTA-1_adlib1_Dowsett10xnuc
-0.121787	-3.17639	C66-35: Lef1.GABA-1	Unselected	AGCGTATGTATTGACC-1_adlib1_Dowsett10xnuc
-1.47298	4.88047	C66-13: Vcan.GLU-3	Unselected	AGCGTATGTGCGAACA-1_adlib1_Dowsett10xnuc
5.18933	-2.38055	C66-2: Irx5.GLU-2	Unselected	AGCGTATGTTGCCTAA-1_adlib1_Dowsett10xnuc
-2.81829	3.40153	C66-12: Gpr149.GLU-3	Unselected	AGCGTATTCAGGGTAG-1_adlib1_Dowsett10xnuc
-1.08709	4.28046	C66-14: Tcf4.GLU-3	Unselected	AGCGTATTCCGACGGT-1_adlib1_Dowsett10xnuc
3.07131	2.55879	C66-19: Pomc.GLU-5	Unselected	AGCGTCGCATAAGCGG-1_adlib1_Dowsett10xnuc
3.61055	-0.131396	C66-42: Lhx8.GABA-1	Unselected	AGCGTCGGTCGAAACG-1_adlib1_Dowsett10xnuc
-2.94509	3.139	C66-12: Gpr149.GLU-3	Unselected	AGCGTCGGTGTTAGCT-1_adlib1_Dowsett10xnuc
-0.941068	-8.91514	C66-48: Meis2.GABA-5	Unselected	AGCTACAAGCAATAGT-1_adlib1_Dowsett10xnuc
0.760124	-0.931728	C66-16: Mixed.GLU-4	Unselected	AGCTACAAGGTGCTAG-1_adlib1_Dowsett10xnuc
0.848105	-3.07391	C66-35: Lef1.GABA-1	Unselected	AGCTACACACCGCTAG-1_adlib1_Dowsett10xnuc
-1.77004	5.58544	C66-13: Vcan.GLU-3	Unselected	AGCTACACATCGCTAA-1_adlib1_Dowsett10xnuc
-13.2242	-2.25651	C66-55: Ermn.Oligodendrocytes	Unselected	AGCTACAGTAGACACG-1_adlib1_Dowsett10xnuc
-2.5652	1.48957	C66-10: Fezf1.GLU-3	Unselected	AGCTACAGTAGGTACG-1_adlib1_Dowsett10xnuc
-3.87707	2.79511	C66-12: Gpr149.GLU-3	Unselected	AGCTACAGTGAGTAGC-1_adlib1_Dowsett10xnuc
1.0639	0.529029	C66-21: Bace2.GLU-5	Unselected	AGCTACATCAAGGAGC-1_adlib1_Dowsett10xnuc
0.018021	-14.09	C66-25: Foxb1.GLU-8	Unselected	AGCTACATCACTAGCA-1_adlib1_Dowsett10xnuc
-2.46259	4.54309	C66-12: Gpr149.GLU-3	Unselected	AGCTACATCCGAGTGC-1_adlib1_Dowsett10xnuc
-1.16793	-4.93584	C66-36: Hmcn1.GABA-1	Unselected	AGCTACATCGCCGATG-1_adlib1_Dowsett10xnuc
-0.943391	0.876009	C66-11: Cd40.GLU-3	Unselected	AGCTCAAAGTACCCTA-1_adlib1_Dowsett10xnuc
-3.06235	-4.55616	C66-41: Tbx3.GABA-1	Unselected	AGCTCAACAATAGTAG-1_adlib1_Dowsett10xnuc
-1.04037	1.10001	C66-11: Cd40.GLU-3	Unselected	AGCTCAACACTTGACA-1_adlib1_Dowsett10xnuc
3.10321	-4.50405	C66-30: Onecut2.GABA-2	Unselected	AGCTCAACACTTGAGT-1_adlib1_Dowsett10xnuc
4.29136	6.95265	C66-53: Etnppl.Astrocytes	Unselected	AGCTCAACATCGCCTT-1_adlib1_Dowsett10xnuc
-11.3483	-1.70897	C66-55: Ermn.Oligodendrocytes	Unselected	AGCTCAAGTAGGACCA-1_adlib1_Dowsett10xnuc
3.25903	1.30827	C66-4: Trh.GLU-2	Unselected	AGCTCAAGTGTCGATT-1_adlib1_Dowsett10xnuc
2.18943	2.73208	C66-19: Pomc.GLU-5	Unselected	AGCTCAAGTTCTTGCC-1_adlib1_Dowsett10xnuc
-1.66913	0.956224	C66-11: Cd40.GLU-3	Unselected	AGCTCAATCTCGCTTG-1_adlib1_Dowsett10xnuc
-0.824386	1.078	C66-11: Cd40.GLU-3	Unselected	AGCTTCCAGAAGTATC-1_adlib1_Dowsett10xnuc
-1.44024	-13.7075	C66-25: Foxb1.GLU-8	Unselected	AGCTTCCAGCAGCCTC-1_adlib1_Dowsett10xnuc
-1.60198	-9.26174	C66-47: Sst.GABA-4	Unselected	AGCTTCCAGGGCAGTT-1_adlib1_Dowsett10xnuc
2.13208	-5.41906	C66-28: Mixed.GABA-2	Unselected	AGCTTCCCAATCAAGA-1_adlib1_Dowsett10xnuc
-2.76386	1.6637	C66-10: Fezf1.GLU-3	Unselected	AGCTTCCCAATGGCAG-1_adlib1_Dowsett10xnuc
-0.400034	-14.32	C66-25: Foxb1.GLU-8	Unselected	AGCTTCCCAGCCGTTG-1_adlib1_Dowsett10xnuc
-1.61366	4.21263	C66-12: Gpr149.GLU-3	Unselected	AGCTTCCCATCACCAA-1_adlib1_Dowsett10xnuc
4.3095	-2.08852	C66-2: Irx5.GLU-2	Unselected	AGCTTCCGTCAAGGCA-1_adlib1_Dowsett10xnuc
0.490499	-3.08586	C66-35: Lef1.GABA-1	Unselected	AGCTTCCGTGTTTCTT-1_adlib1_Dowsett10xnuc
-1.44824	-9.10433	C66-47: Sst.GABA-4	Unselected	AGCTTCCGTTAGGGAC-1_adlib1_Dowsett10xnuc
3.12634	2.73566	C66-19: Pomc.GLU-5	Unselected	AGCTTCCGTTGCTCAA-1_adlib1_Dowsett10xnuc
-2.80074	3.83383	C66-12: Gpr149.GLU-3	Unselected	AGCTTCCTCAGAACCT-1_adlib1_Dowsett10xnuc
3.03329	2.50417	C66-19: Pomc.GLU-5	Unselected	AGCTTCCTCTCTTGCG-1_adlib1_Dowsett10xnuc
0.692135	-0.907669	C66-16: Mixed.GLU-4	Unselected	AGGAAATAGCCTTGAT-1_adlib1_Dowsett10xnuc
1.36572	0.0357966	C66-21: Bace2.GLU-5	Unselected	AGGAAATAGTGGTGAC-1_adlib1_Dowsett10xnuc
1.12693	-3.81505	C66-35: Lef1.GABA-1	Unselected	AGGAAATGTGCATCTA-1_adlib1_Dowsett10xnuc
1.70686	1.94379	C66-19: Pomc.GLU-5	Unselected	AGGAAATTCATGCCCT-1_adlib1_Dowsett10xnuc
-1.0811	3.64738	C66-14: Tcf4.GLU-3	Unselected	AGGAATAAGGTCACCC-1_adlib1_Dowsett10xnuc
-1.1396	3.65319	C66-14: Tcf4.GLU-3	Unselected	AGGAATACAAGACGGT-1_adlib1_Dowsett10xnuc
-2.4783	-2.69952	C66-35: Lef1.GABA-1	Unselected	AGGAATACAGCAGACA-1_adlib1_Dowsett10xnuc
-1.6201	3.66945	C66-14: Tcf4.GLU-3	Unselected	AGGAATACATACCATG-1_adlib1_Dowsett10xnuc
-2.39971	2.6363	C66-10: Fezf1.GLU-3	Unselected	AGGAATAGTACAGAAT-1_adlib1_Dowsett10xnuc
4.16788	1.38697	C66-4: Trh.GLU-2	Unselected	AGGACGACAAATGCTC-1_adlib1_Dowsett10xnuc
3.50818	-1.67689	C66-2: Irx5.GLU-2	Unselected	AGGACGAGTCAACGCC-1_adlib1_Dowsett10xnuc
-3.89453	2.18716	C66-12: Gpr149.GLU-3	Unselected	AGGACGATCTCTAAGG-1_adlib1_Dowsett10xnuc
-2.9862	2.92186	C66-12: Gpr149.GLU-3	Unselected	AGGACTTAGATACCAA-1_adlib1_Dowsett10xnuc
0.989691	-1.42533	C66-16: Mixed.GLU-4	Unselected	AGGACTTAGTGTTCAC-1_adlib1_Dowsett10xnuc
0.564106	-2.99395	C66-35: Lef1.GABA-1	Unselected	AGGACTTCAACTACGT-1_adlib1_Dowsett10xnuc
-2.63501	-2.50848	C66-35: Lef1.GABA-1	Unselected	AGGACTTCACAGCCAC-1_adlib1_Dowsett10xnuc
-1.08974	3.54687	C66-14: Tcf4.GLU-3	Unselected	AGGACTTCAGCAGTAG-1_adlib1_Dowsett10xnuc
-2.75575	-2.40554	C66-35: Lef1.GABA-1	Unselected	AGGACTTCAGGACATG-1_adlib1_Dowsett10xnuc
-1.06307	-4.57491	C66-36: Hmcn1.GABA-1	Unselected	AGGACTTGTACGCTAT-1_adlib1_Dowsett10xnuc
-2.98496	3.80552	C66-12: Gpr149.GLU-3	Unselected	AGGACTTGTCCCTGTT-1_adlib1_Dowsett10xnuc
-3.5151	3.34874	C66-12: Gpr149.GLU-3	Unselected	AGGACTTGTGCCGTTG-1_adlib1_Dowsett10xnuc
-0.371305	-0.851926	C66-17: Lpar1.GLU-4	Unselected	AGGAGGTAGATACAGT-1_adlib1_Dowsett10xnuc
4.59825	-2.16314	C66-2: Irx5.GLU-2	Unselected	AGGAGGTCAGAACGCA-1_adlib1_Dowsett10xnuc
2.78172	-6.49623	C66-28: Mixed.GABA-2	Unselected	AGGAGGTGTCGAAGCA-1_adlib1_Dowsett10xnuc
-1.5395	-4.44717	C66-37: Crh.GABA-1	Unselected	AGGAGGTGTGAGACGT-1_adlib1_Dowsett10xnuc
-2.10442	-3.42667	C66-41: Tbx3.GABA-1	Unselected	AGGAGGTGTTAGAAGT-1_adlib1_Dowsett10xnuc
-1.13602	1.44234	C66-11: Cd40.GLU-3	Unselected	AGGAGGTTCCTGTTAT-1_adlib1_Dowsett10xnuc
6.0779	-5.0449	C66-31: Lhx1.GABA-2	Unselected	AGGATAAAGAGGGTAA-1_adlib1_Dowsett10xnuc
4.83713	-2.48597	C66-2: Irx5.GLU-2	Unselected	AGGATAAAGGAGCAAA-1_adlib1_Dowsett10xnuc
-10.1463	-1.71399	C66-55: Ermn.Oligodendrocytes	Unselected	AGGATAAAGGCCTGAA-1_adlib1_Dowsett10xnuc
3.13385	0.382863	C66-4: Trh.GLU-2	Unselected	AGGATAACATGACTTG-1_adlib1_Dowsett10xnuc
-3.79484	-6.02491	C66-44: Nkx2-4.GABA-3	Unselected	AGGATAAGTTGCAAGG-1_adlib1_Dowsett10xnuc
-1.13828	5.34582	C66-13: Vcan.GLU-3	Unselected	AGGATAATCAGCACCG-1_adlib1_Dowsett10xnuc
3.69262	0.540577	C66-4: Trh.GLU-2	Unselected	AGGATAATCTTGTGCC-1_adlib1_Dowsett10xnuc
-1.33627	4.04332	C66-14: Tcf4.GLU-3	Unselected	AGGATCTAGCTCGACC-1_adlib1_Dowsett10xnuc
-1.21013	-6.25829	C66-34: Il1rapl2.GABA-1	Unselected	AGGATCTAGGCACGAT-1_adlib1_Dowsett10xnuc
3.25731	0.126288	C66-4: Trh.GLU-2	Unselected	AGGATCTAGGTTACAA-1_adlib1_Dowsett10xnuc
3.14593	2.71487	C66-19: Pomc.GLU-5	Unselected	AGGATCTCAATTCTCT-1_adlib1_Dowsett10xnuc
0.481657	-0.823037	C66-16: Mixed.GLU-4	Unselected	AGGATCTCACGTAGAG-1_adlib1_Dowsett10xnuc
0.118723	-13.9477	C66-25: Foxb1.GLU-8	Unselected	AGGATCTCAGCCGTCA-1_adlib1_Dowsett10xnuc
1.77675	-5.87838	C66-28: Mixed.GABA-2	Unselected	AGGATCTGTATCGCTA-1_adlib1_Dowsett10xnuc
-4.72369	-4.9034	C66-45: Ghrh.GABA-3	Unselected	AGGATCTGTCAAGGCA-1_adlib1_Dowsett10xnuc
7.85533	0.29322	C66-40: Hdc.GABA-1	Unselected	AGGATCTTCCTAGCGG-1_adlib1_Dowsett10xnuc
-1.20441	-12.8905	C66-25: Foxb1.GLU-8	Unselected	AGGATCTTCCTTCTGG-1_adlib1_Dowsett10xnuc
4.55616	-5.08112	C66-31: Lhx1.GABA-2	Unselected	AGGATCTTCTCTGCTG-1_adlib1_Dowsett10xnuc
-1.23378	-6.23039	C66-36: Hmcn1.GABA-1	Unselected	AGGCATTAGCATGCAG-1_adlib1_Dowsett10xnuc
-3.33045	2.7992	C66-12: Gpr149.GLU-3	Unselected	AGGCATTCAGCAGGAT-1_adlib1_Dowsett10xnuc
3.08358	-5.13411	C66-28: Mixed.GABA-2	Unselected	AGGCATTGTGGCTGCT-1_adlib1_Dowsett10xnuc
-3.09003	4.19467	C66-12: Gpr149.GLU-3	Unselected	AGGCATTGTTCCACAA-1_adlib1_Dowsett10xnuc
7.53728	0.173052	C66-40: Hdc.GABA-1	Unselected	AGGCATTGTTCTATCT-1_adlib1_Dowsett10xnuc
-3.73556	3.40579	C66-12: Gpr149.GLU-3	Unselected	AGGCATTTCACCATGA-1_adlib1_Dowsett10xnuc
-1.39765	0.503719	C66-11: Cd40.GLU-3	Unselected	AGGCCACAGTATGCAA-1_adlib1_Dowsett10xnuc
-1.93352	-3.50462	C66-41: Tbx3.GABA-1	Unselected	AGGCCACCAAACGGCA-1_adlib1_Dowsett10xnuc
-1.06966	-5.68995	C66-36: Hmcn1.GABA-1	Unselected	AGGCCACCAAGCTACT-1_adlib1_Dowsett10xnuc
-2.81936	3.66737	C66-12: Gpr149.GLU-3	Unselected	AGGCCACCAGTGTGGA-1_adlib1_Dowsett10xnuc
-2.64691	14.7509	C66-57: OPC	Unselected	AGGCCACGTCGAAGCA-1_adlib1_Dowsett10xnuc
-0.89635	-4.74694	C66-36: Hmcn1.GABA-1	Unselected	AGGCCACGTTAAACAG-1_adlib1_Dowsett10xnuc
3.54734	-9.01193	C66-49: Satb2.GABA-6	Unselected	AGGCTGCAGCGATGGT-1_adlib1_Dowsett10xnuc
-3.09754	-4.4498	C66-41: Tbx3.GABA-1	Unselected	AGGCTGCCAACCGTAT-1_adlib1_Dowsett10xnuc
4.05787	6.44101	C66-53: Etnppl.Astrocytes	Unselected	AGGCTGCCAGACCAGA-1_adlib1_Dowsett10xnuc
-4.36606	-4.84919	C66-45: Ghrh.GABA-3	Unselected	AGGCTGCCATCGCTAA-1_adlib1_Dowsett10xnuc
0.213879	-14.3069	C66-25: Foxb1.GLU-8	Unselected	AGGCTGCTCACTCTTA-1_adlib1_Dowsett10xnuc
-1.03778	-1.7268	C66-38: Ppp1r17.GABA-1	Unselected	AGGCTGCTCCGATCTC-1_adlib1_Dowsett10xnuc
-3.10562	3.34952	C66-12: Gpr149.GLU-3	Unselected	AGGGAGTAGGTAAAGG-1_adlib1_Dowsett10xnuc
1.2467	0.414965	C66-21: Bace2.GLU-5	Unselected	AGGGAGTAGTAGGCCA-1_adlib1_Dowsett10xnuc
4.06838	-1.60532	C66-8: Lmx1a.GLU-2	Unselected	AGGGAGTAGTCCTGCG-1_adlib1_Dowsett10xnuc
3.10222	-1.89767	C66-2: Irx5.GLU-2	Unselected	AGGGAGTCAAGAATGT-1_adlib1_Dowsett10xnuc
0.301118	-14.3067	C66-25: Foxb1.GLU-8	Unselected	AGGGAGTCAGTCGAGA-1_adlib1_Dowsett10xnuc
-2.13693	-6.81646	C66-34: Il1rapl2.GABA-1	Unselected	AGGGAGTCATACCATG-1_adlib1_Dowsett10xnuc
-0.783344	-8.43294	C66-48: Meis2.GABA-5	Unselected	AGGGAGTGTCGAGATG-1_adlib1_Dowsett10xnuc
7.59785	-6.68085	C66-29: Vipr2.GABA-2	Unselected	AGGGAGTTCTCAATCT-1_adlib1_Dowsett10xnuc
4.51086	-6.89994	C66-30: Onecut2.GABA-2	Unselected	AGGGCCTAGAAACCCG-1_adlib1_Dowsett10xnuc
3.27199	7.32536	C66-53: Etnppl.Astrocytes	Unselected	AGGGCCTCAATCCTAG-1_adlib1_Dowsett10xnuc
-1.16218	1.21032	C66-11: Cd40.GLU-3	Unselected	AGGGCCTGTAAGCGGT-1_adlib1_Dowsett10xnuc
0.754032	-3.20602	C66-35: Lef1.GABA-1	Unselected	AGGGCCTGTCACCGAC-1_adlib1_Dowsett10xnuc
-1.39767	1.83462	C66-11: Cd40.GLU-3	Unselected	AGGGCCTTCACTTGTT-1_adlib1_Dowsett10xnuc
-1.68884	-2.73102	C66-35: Lef1.GABA-1	Unselected	AGGGCCTTCATTGCCC-1_adlib1_Dowsett10xnuc
3.3733	7.72062	C66-53: Etnppl.Astrocytes	Unselected	AGGGCTCCAATCCTAG-1_adlib1_Dowsett10xnuc
-0.662665	-8.96801	C66-48: Meis2.GABA-5	Unselected	AGGGCTCCAGACCAAG-1_adlib1_Dowsett10xnuc
0.849769	1.22587	C66-18: Rfx4.GLU-4	Unselected	AGGGCTCCAGCGGTTC-1_adlib1_Dowsett10xnuc
-1.31861	-7.35828	C66-34: Il1rapl2.GABA-1	Unselected	AGGGCTCTCGCTCCTA-1_adlib1_Dowsett10xnuc
-0.534108	-13.622	C66-25: Foxb1.GLU-8	Unselected	AGGGCTCTCTCGTCAC-1_adlib1_Dowsett10xnuc
0.0579767	-2.38784	C66-35: Lef1.GABA-1	Unselected	AGGGTCCAGGAGACCT-1_adlib1_Dowsett10xnuc
-2.67166	-9.65111	C66-47: Sst.GABA-4	Unselected	AGGGTCCAGTAGGAAG-1_adlib1_Dowsett10xnuc
0.690486	-0.885393	C66-16: Mixed.GLU-4	Unselected	AGGGTCCAGTGCTCAT-1_adlib1_Dowsett10xnuc
4.17062	8.30902	C66-53: Etnppl.Astrocytes	Unselected	AGGGTCCCAAGCTCTA-1_adlib1_Dowsett10xnuc
4.7936	-2.51428	C66-2: Irx5.GLU-2	Unselected	AGGGTCCCACTGTCGG-1_adlib1_Dowsett10xnuc
4.74955	-2.6241	C66-2: Irx5.GLU-2	Unselected	AGGGTCCCATCTGTTT-1_adlib1_Dowsett10xnuc
-2.85496	14.0925	C66-57: OPC	Unselected	AGGGTCCGTCCAAGAG-1_adlib1_Dowsett10xnuc
-3.44442	-8.85043	C66-47: Sst.GABA-4	Unselected	AGGGTCCGTCTCAAGT-1_adlib1_Dowsett10xnuc
-2.98113	-4.4172	C66-41: Tbx3.GABA-1	Unselected	AGGGTCCTCATCGCCT-1_adlib1_Dowsett10xnuc
-3.04646	4.23643	C66-12: Gpr149.GLU-3	Unselected	AGGGTGAAGACTAGAT-1_adlib1_Dowsett10xnuc
0.0992832	-14.0895	C66-25: Foxb1.GLU-8	Unselected	AGGGTGACATGGGTTT-1_adlib1_Dowsett10xnuc
-0.977797	-4.86569	C66-36: Hmcn1.GABA-1	Unselected	AGGGTGAGTAGTCGTT-1_adlib1_Dowsett10xnuc
-0.578697	-2.81347	C66-35: Lef1.GABA-1	Unselected	AGGGTGAGTATTGCCA-1_adlib1_Dowsett10xnuc
-1.9429	2.96898	C66-10: Fezf1.GLU-3	Unselected	AGGGTGAGTCGAGATG-1_adlib1_Dowsett10xnuc
-1.56207	-0.393013	C66-10: Fezf1.GLU-3	Unselected	AGGGTGATCCGCTGTT-1_adlib1_Dowsett10xnuc
-0.842297	4.43937	C66-14: Tcf4.GLU-3	Unselected	AGGGTGATCGTAACTG-1_adlib1_Dowsett10xnuc
-0.744025	-13.574	C66-25: Foxb1.GLU-8	Unselected	AGGGTTTAGCGATGCA-1_adlib1_Dowsett10xnuc
-3.98438	-5.28541	C66-44: Nkx2-4.GABA-3	Unselected	AGGGTTTAGGCCTTGC-1_adlib1_Dowsett10xnuc
-3.34398	-6.06051	C66-44: Nkx2-4.GABA-3	Unselected	AGGGTTTAGGCTAGCA-1_adlib1_Dowsett10xnuc
3.25321	2.75849	C66-19: Pomc.GLU-5	Unselected	AGGGTTTCACCAAAGG-1_adlib1_Dowsett10xnuc
2.62497	-8.13988	C66-49: Satb2.GABA-6	Unselected	AGGGTTTCATCCTGTC-1_adlib1_Dowsett10xnuc
-3.54362	3.42955	C66-12: Gpr149.GLU-3	Unselected	AGGGTTTGTGCTGATT-1_adlib1_Dowsett10xnuc
3.42791	-5.67527	C66-30: Onecut2.GABA-2	Unselected	AGGGTTTGTTAGTTCG-1_adlib1_Dowsett10xnuc
-2.48918	1.31767	C66-10: Fezf1.GLU-3	Unselected	AGGGTTTTCTTCGTAT-1_adlib1_Dowsett10xnuc
-2.86864	2.41382	C66-12: Gpr149.GLU-3	Unselected	AGGTAGGAGAATCTAG-1_adlib1_Dowsett10xnuc
-2.02557	-7.54489	C66-34: Il1rapl2.GABA-1	Unselected	AGGTAGGAGCGCCTCA-1_adlib1_Dowsett10xnuc
4.20885	-5.72158	C66-28: Mixed.GABA-2	Unselected	AGGTAGGAGGTTGGAC-1_adlib1_Dowsett10xnuc
-3.40053	-8.57303	C66-47: Sst.GABA-4	Unselected	AGGTAGGCAAGCTGTT-1_adlib1_Dowsett10xnuc
6.34536	-7.21502	C66-29: Vipr2.GABA-2	Unselected	AGGTAGGCATAGTCGT-1_adlib1_Dowsett10xnuc
2.08569	-1.50717	C66-1: GLU-1	Unselected	AGGTAGGGTTGCAAGG-1_adlib1_Dowsett10xnuc
-0.640863	-7.94315	C66-48: Meis2.GABA-5	Unselected	AGGTAGGGTTTCCCAC-1_adlib1_Dowsett10xnuc
-1.48417	-13.848	C66-25: Foxb1.GLU-8	Unselected	AGGTAGGTCGCGTTTC-1_adlib1_Dowsett10xnuc
1.30835	3.82442	C66-20: Tac2.GLU-5	Unselected	AGGTAGGTCTCCGATC-1_adlib1_Dowsett10xnuc
0.289863	-14.1887	C66-25: Foxb1.GLU-8	Unselected	AGGTCATCACCTGATA-1_adlib1_Dowsett10xnuc
-1.13101	-12.8494	C66-25: Foxb1.GLU-8	Unselected	AGGTCATCACGGCACT-1_adlib1_Dowsett10xnuc
4.95153	-1.20814	C66-7: Foxb1.GLU-2	Unselected	AGGTCATCAGAGCCCT-1_adlib1_Dowsett10xnuc
-3.6214	3.11409	C66-12: Gpr149.GLU-3	Unselected	AGGTCATGTATGGTAA-1_adlib1_Dowsett10xnuc
2.64571	0.249734	C66-4: Trh.GLU-2	Unselected	AGGTCTAAGATTGATG-1_adlib1_Dowsett10xnuc
-0.48607	-2.69455	C66-35: Lef1.GABA-1	Unselected	AGGTCTAAGCACTAAA-1_adlib1_Dowsett10xnuc
9.52618	6.71761	C66-51: Tanycytes	Unselected	AGGTCTAAGTCGTTAC-1_adlib1_Dowsett10xnuc
3.78575	7.66966	C66-53: Etnppl.Astrocytes	Unselected	AGGTCTACACTTGGCG-1_adlib1_Dowsett10xnuc
0.993293	-1.30738	C66-16: Mixed.GLU-4	Unselected	AGGTCTACAGCGTGAA-1_adlib1_Dowsett10xnuc
-1.23985	-13.6044	C66-25: Foxb1.GLU-8	Unselected	AGGTCTACATGTGCCG-1_adlib1_Dowsett10xnuc
-0.217734	-4.54162	C66-43: Nts.GABA-1	Unselected	AGGTCTAGTCGCGTTG-1_adlib1_Dowsett10xnuc
-1.97469	-7.14523	C66-34: Il1rapl2.GABA-1	Unselected	AGGTCTATCAAGTGTC-1_adlib1_Dowsett10xnuc
1.32016	3.50941	C66-20: Tac2.GLU-5	Unselected	AGGTCTATCTAAGAAG-1_adlib1_Dowsett10xnuc
1.10155	-12.2487	C66-26: Prkch.GLU-8	Unselected	AGGTCTATCTCAGGCG-1_adlib1_Dowsett10xnuc
-3.78175	3.51146	C66-12: Gpr149.GLU-3	Unselected	AGGTGTTAGCCTCCAG-1_adlib1_Dowsett10xnuc
3.24458	7.77868	C66-53: Etnppl.Astrocytes	Unselected	AGGTGTTAGGATATGT-1_adlib1_Dowsett10xnuc
1.23144	3.57265	C66-20: Tac2.GLU-5	Unselected	AGGTGTTAGTCACTGT-1_adlib1_Dowsett10xnuc
-1.22989	-3.47342	C66-41: Tbx3.GABA-1	Unselected	AGGTGTTCATGTACGT-1_adlib1_Dowsett10xnuc
3.61124	-0.741499	C66-2: Irx5.GLU-2	Unselected	AGGTGTTGTTCGAGCC-1_adlib1_Dowsett10xnuc
-2.78694	-5.02481	C66-41: Tbx3.GABA-1	Unselected	AGGTGTTTCGAGAACG-1_adlib1_Dowsett10xnuc
-1.7341	0.0325974	C66-10: Fezf1.GLU-3	Unselected	AGGTGTTTCGCGTAGC-1_adlib1_Dowsett10xnuc
0.619297	-3.03118	C66-35: Lef1.GABA-1	Unselected	AGGTTACAGACGACGT-1_adlib1_Dowsett10xnuc
7.81876	0.253875	C66-40: Hdc.GABA-1	Unselected	AGGTTACAGTATGATG-1_adlib1_Dowsett10xnuc
5.933	-7.60789	C66-29: Vipr2.GABA-2	Unselected	AGGTTACCAATCGCCG-1_adlib1_Dowsett10xnuc
3.75097	6.92401	C66-53: Etnppl.Astrocytes	Unselected	AGGTTACCACTCCGGA-1_adlib1_Dowsett10xnuc
0.7456	-1.48394	C66-16: Mixed.GLU-4	Unselected	AGGTTACCAGAACATA-1_adlib1_Dowsett10xnuc
-0.690367	-1.79002	C66-38: Ppp1r17.GABA-1	Unselected	AGGTTACCAGGTACGA-1_adlib1_Dowsett10xnuc
3.75948	0.809615	C66-4: Trh.GLU-2	Unselected	AGGTTACGTATAGGGC-1_adlib1_Dowsett10xnuc
2.27823	-5.76329	C66-28: Mixed.GABA-2	Unselected	AGGTTACGTCTTGTCC-1_adlib1_Dowsett10xnuc
6.01821	-7.34792	C66-29: Vipr2.GABA-2	Unselected	AGGTTACGTGCCCAGT-1_adlib1_Dowsett10xnuc
-3.53588	3.35335	C66-12: Gpr149.GLU-3	Unselected	AGGTTACGTTCTCCTG-1_adlib1_Dowsett10xnuc
2.61916	-5.14881	C66-28: Mixed.GABA-2	Unselected	AGGTTACTCACCATCC-1_adlib1_Dowsett10xnuc
9.45741	6.82634	C66-51: Tanycytes	Unselected	AGGTTACTCGGTGCAC-1_adlib1_Dowsett10xnuc
3.66093	-1.91403	C66-2: Irx5.GLU-2	Unselected	AGGTTACTCTAGAGCT-1_adlib1_Dowsett10xnuc
-1.92288	-7.65689	C66-34: Il1rapl2.GABA-1	Unselected	AGGTTGTAGATCCCGC-1_adlib1_Dowsett10xnuc
-2.07549	1.33743	C66-12: Gpr149.GLU-3	Unselected	AGGTTGTCAAGTATAG-1_adlib1_Dowsett10xnuc
-2.4126	-3.656	C66-41: Tbx3.GABA-1	Unselected	AGGTTGTGTCGGTACC-1_adlib1_Dowsett10xnuc
-1.97997	1.39494	C66-11: Cd40.GLU-3	Unselected	AGGTTGTGTCTCGGAC-1_adlib1_Dowsett10xnuc
4.26664	-2.87846	C66-2: Irx5.GLU-2	Unselected	AGGTTGTGTGCAATAA-1_adlib1_Dowsett10xnuc
-3.89384	2.30895	C66-12: Gpr149.GLU-3	Unselected	AGGTTGTGTTGGACCC-1_adlib1_Dowsett10xnuc
-2.04598	8.62968	C66-22: Caprin2.GLU-6	Unselected	AGGTTGTGTTTGGCTA-1_adlib1_Dowsett10xnuc
-1.72314	-8.71386	C66-47: Sst.GABA-4	Unselected	AGGTTGTTCCCATTTA-1_adlib1_Dowsett10xnuc
-1.26472	1.45221	C66-11: Cd40.GLU-3	Unselected	AGGTTGTTCTAGGAAA-1_adlib1_Dowsett10xnuc
3.54109	1.10798	C66-4: Trh.GLU-2	Unselected	AGTAACCAGCGACAGT-1_adlib1_Dowsett10xnuc
-1.92201	-6.83396	C66-34: Il1rapl2.GABA-1	Unselected	AGTAACCGTACCAGAG-1_adlib1_Dowsett10xnuc
0.6829	-1.41704	C66-16: Mixed.GLU-4	Unselected	AGTAACCGTCCACATA-1_adlib1_Dowsett10xnuc
-0.931766	3.61048	C66-14: Tcf4.GLU-3	Unselected	AGTAACCTCACACCGG-1_adlib1_Dowsett10xnuc
-3.76174	-4.54909	C66-45: Ghrh.GABA-3	Unselected	AGTAACCTCAGTCACA-1_adlib1_Dowsett10xnuc
0.02512	-14.0146	C66-25: Foxb1.GLU-8	Unselected	AGTACCAAGAACAGGA-1_adlib1_Dowsett10xnuc
1.16805	0.476432	C66-21: Bace2.GLU-5	Unselected	AGTACCAAGCCTCTTC-1_adlib1_Dowsett10xnuc
4.20624	6.74779	C66-53: Etnppl.Astrocytes	Unselected	AGTACCAAGGCGCTCT-1_adlib1_Dowsett10xnuc
-2.50611	-2.41866	C66-35: Lef1.GABA-1	Unselected	AGTACCAAGGTCATCT-1_adlib1_Dowsett10xnuc
-3.67116	2.34246	C66-12: Gpr149.GLU-3	Unselected	AGTACCAAGTAGCTCT-1_adlib1_Dowsett10xnuc
-2.59919	-3.87601	C66-41: Tbx3.GABA-1	Unselected	AGTACCAAGTAGGCCA-1_adlib1_Dowsett10xnuc
-4.50866	-4.72921	C66-45: Ghrh.GABA-3	Unselected	AGTACCACAATTTCGG-1_adlib1_Dowsett10xnuc
4.68209	-0.223818	C66-3: Nxph4.GLU-2	Unselected	AGTACCACACTTCAGA-1_adlib1_Dowsett10xnuc
-1.60116	-0.485053	C66-10: Fezf1.GLU-3	Unselected	AGTACCAGTACAACGG-1_adlib1_Dowsett10xnuc
-3.17716	1.50512	C66-10: Fezf1.GLU-3	Unselected	AGTACCAGTCGAATTC-1_adlib1_Dowsett10xnuc
-1.39276	1.67432	C66-11: Cd40.GLU-3	Unselected	AGTACCAGTGCCTACG-1_adlib1_Dowsett10xnuc
-3.18667	3.65251	C66-12: Gpr149.GLU-3	Unselected	AGTACCATCACTGGTA-1_adlib1_Dowsett10xnuc
0.0234359	-13.8213	C66-25: Foxb1.GLU-8	Unselected	AGTACCATCATCGCAA-1_adlib1_Dowsett10xnuc
-3.75789	2.92563	C66-12: Gpr149.GLU-3	Unselected	AGTACCATCGTACCTC-1_adlib1_Dowsett10xnuc
-1.75349	0.814016	C66-11: Cd40.GLU-3	Unselected	AGTACCATCTACGGTA-1_adlib1_Dowsett10xnuc
1.08315	-0.823124	C66-16: Mixed.GLU-4	Unselected	AGTACCATCTCCGAAA-1_adlib1_Dowsett10xnuc
1.54835	-0.308883	C66-21: Bace2.GLU-5	Unselected	AGTACTGAGGAACTCG-1_adlib1_Dowsett10xnuc
4.7651	-2.4661	C66-2: Irx5.GLU-2	Unselected	AGTACTGAGGTAAGAG-1_adlib1_Dowsett10xnuc
-2.09235	-5.56502	C66-34: Il1rapl2.GABA-1	Unselected	AGTACTGCAAACTGCT-1_adlib1_Dowsett10xnuc
-0.0961689	-2.43689	C66-35: Lef1.GABA-1	Unselected	AGTACTGCAAAGGCAC-1_adlib1_Dowsett10xnuc
2.25574	2.99447	C66-19: Pomc.GLU-5	Unselected	AGTACTGGTAACGGTG-1_adlib1_Dowsett10xnuc
-0.881653	8.04729	C66-22: Caprin2.GLU-6	Unselected	AGTACTGGTAGCGATG-1_adlib1_Dowsett10xnuc
0.340251	-2.50977	C66-35: Lef1.GABA-1	Unselected	AGTACTGGTCCTCATC-1_adlib1_Dowsett10xnuc
-2.66556	2.28771	C66-12: Gpr149.GLU-3	Unselected	AGTACTGTCAAGCTGT-1_adlib1_Dowsett10xnuc
-2.56045	14.3676	C66-57: OPC	Unselected	AGTAGCTCAAAGTGTA-1_adlib1_Dowsett10xnuc
3.38417	-9.2891	C66-49: Satb2.GABA-6	Unselected	AGTAGCTCAAGAGGTC-1_adlib1_Dowsett10xnuc
-3.42321	2.26713	C66-12: Gpr149.GLU-3	Unselected	AGTAGCTCACCAAATC-1_adlib1_Dowsett10xnuc
-1.78535	3.61418	C66-14: Tcf4.GLU-3	Unselected	AGTAGCTCAGCTGTTA-1_adlib1_Dowsett10xnuc
4.50032	-0.41113	C66-3: Nxph4.GLU-2	Unselected	AGTAGCTGTTAAGGGC-1_adlib1_Dowsett10xnuc
-1.14858	-6.10938	C66-36: Hmcn1.GABA-1	Unselected	AGTAGCTGTTCCACAA-1_adlib1_Dowsett10xnuc
1.3646	-3.86414	C66-43: Nts.GABA-1	Unselected	AGTAGCTTCCACGTGG-1_adlib1_Dowsett10xnuc
-1.224	5.31385	C66-13: Vcan.GLU-3	Unselected	AGTAGTCAGATGTTAG-1_adlib1_Dowsett10xnuc
-3.80398	3.77004	C66-12: Gpr149.GLU-3	Unselected	AGTAGTCCATCTATCT-1_adlib1_Dowsett10xnuc
6.50357	9.89642	C66-54: Lgals3.Astrocytes	Unselected	AGTAGTCGTCTAGGTT-1_adlib1_Dowsett10xnuc
-1.52494	-13.8045	C66-25: Foxb1.GLU-8	Unselected	AGTAGTCGTGTTACTG-1_adlib1_Dowsett10xnuc
4.04626	-0.666377	C66-3: Nxph4.GLU-2	Unselected	AGTCAACAGACGTCCC-1_adlib1_Dowsett10xnuc
-0.639021	-14.3873	C66-25: Foxb1.GLU-8	Unselected	AGTCAACAGGTAATCA-1_adlib1_Dowsett10xnuc
0.112613	-2.40337	C66-35: Lef1.GABA-1	Unselected	AGTCAACAGTGTTGTC-1_adlib1_Dowsett10xnuc
-4.20013	3.49713	C66-12: Gpr149.GLU-3	Unselected	AGTCAACCAACCAATC-1_adlib1_Dowsett10xnuc
3.97039	-0.994801	C66-3: Nxph4.GLU-2	Unselected	AGTCAACCACCCTCTA-1_adlib1_Dowsett10xnuc
9.04455	6.56002	C66-51: Tanycytes	Unselected	AGTCAACCAGAAGTGC-1_adlib1_Dowsett10xnuc
6.79464	-5.40921	C66-31: Lhx1.GABA-2	Unselected	AGTCAACCAGTTGCGC-1_adlib1_Dowsett10xnuc
-1.74819	5.43768	C66-13: Vcan.GLU-3	Unselected	AGTCAACGTAGAAACT-1_adlib1_Dowsett10xnuc
-2.74021	1.40326	C66-10: Fezf1.GLU-3	Unselected	AGTCAACGTCTCCTGT-1_adlib1_Dowsett10xnuc
-3.34395	-4.80233	C66-37: Crh.GABA-1	Unselected	AGTCAACGTTGGAGGT-1_adlib1_Dowsett10xnuc
-2.77722	-0.238939	C66-10: Fezf1.GLU-3	Unselected	AGTCAACTCATCACCC-1_adlib1_Dowsett10xnuc
-3.11177	3.82706	C66-12: Gpr149.GLU-3	Unselected	AGTCAACTCCACCTGT-1_adlib1_Dowsett10xnuc
3.07303	2.82241	C66-19: Pomc.GLU-5	Unselected	AGTCAACTCGACGAGA-1_adlib1_Dowsett10xnuc
4.61289	-2.42841	C66-2: Irx5.GLU-2	Unselected	AGTCACACAACAAAGT-1_adlib1_Dowsett10xnuc
2.75794	-5.95562	C66-28: Mixed.GABA-2	Unselected	AGTCACACATACGCAT-1_adlib1_Dowsett10xnuc
-0.973707	-12.8288	C66-25: Foxb1.GLU-8	Unselected	AGTCACAGTACGATCT-1_adlib1_Dowsett10xnuc
4.53615	7.27324	C66-53: Etnppl.Astrocytes	Unselected	AGTCACAGTCTCTCCA-1_adlib1_Dowsett10xnuc
-0.211158	-4.32025	C66-43: Nts.GABA-1	Unselected	AGTCACAGTGCCCGTA-1_adlib1_Dowsett10xnuc
-12.2406	-1.97517	C66-55: Ermn.Oligodendrocytes	Unselected	AGTCACAGTGTTGCCG-1_adlib1_Dowsett10xnuc
3.78348	0.237969	C66-4: Trh.GLU-2	Unselected	AGTCACATCCAAGCAT-1_adlib1_Dowsett10xnuc
1.57961	-0.261863	C66-21: Bace2.GLU-5	Unselected	AGTCACATCTCTATAC-1_adlib1_Dowsett10xnuc
4.91378	-7.44238	C66-29: Vipr2.GABA-2	Unselected	AGTCATGAGCGGTAGT-1_adlib1_Dowsett10xnuc
-3.71417	-5.76435	C66-44: Nkx2-4.GABA-3	Unselected	AGTCATGAGGCGAACT-1_adlib1_Dowsett10xnuc
-3.51479	2.88185	C66-12: Gpr149.GLU-3	Unselected	AGTCATGCAACACGAG-1_adlib1_Dowsett10xnuc
4.04536	-8.20588	C66-49: Satb2.GABA-6	Unselected	AGTCATGCAACGTATC-1_adlib1_Dowsett10xnuc
5.62786	-1.32271	C66-7: Foxb1.GLU-2	Unselected	AGTCATGCAGGCACTC-1_adlib1_Dowsett10xnuc
-0.454342	-9.18178	C66-48: Meis2.GABA-5	Unselected	AGTCATGTCAACTCTT-1_adlib1_Dowsett10xnuc
-1.35574	5.16849	C66-13: Vcan.GLU-3	Unselected	AGTCATGTCGGTGCAC-1_adlib1_Dowsett10xnuc
-2.78969	3.87481	C66-12: Gpr149.GLU-3	Unselected	AGTCATGTCTCACCCA-1_adlib1_Dowsett10xnuc
-3.71485	2.44579	C66-12: Gpr149.GLU-3	Unselected	AGTCTCCCATCGCCTT-1_adlib1_Dowsett10xnuc
-1.63123	5.41772	C66-13: Vcan.GLU-3	Unselected	AGTCTCCGTCTTGCGG-1_adlib1_Dowsett10xnuc
-1.92252	5.59726	C66-13: Vcan.GLU-3	Unselected	AGTCTCCGTGGTCTGC-1_adlib1_Dowsett10xnuc
-1.78205	5.57909	C66-13: Vcan.GLU-3	Unselected	AGTCTCCTCTTTCAGT-1_adlib1_Dowsett10xnuc
-2.01034	-7.58076	C66-34: Il1rapl2.GABA-1	Unselected	AGTGACTCACGAGGTA-1_adlib1_Dowsett10xnuc
1.2924	-4.09847	C66-43: Nts.GABA-1	Unselected	AGTGACTCAGGTGTTT-1_adlib1_Dowsett10xnuc
0.35319	-14.3642	C66-25: Foxb1.GLU-8	Unselected	AGTGACTGTAGGCAGT-1_adlib1_Dowsett10xnuc
1.46454	3.47208	C66-20: Tac2.GLU-5	Unselected	AGTGACTTCGTGTTCC-1_adlib1_Dowsett10xnuc
3.456	-5.60803	C66-30: Onecut2.GABA-2	Unselected	AGTGATCAGGTAGGCT-1_adlib1_Dowsett10xnuc
-2.08366	8.84636	C66-22: Caprin2.GLU-6	Unselected	AGTGATCAGGTGGTTG-1_adlib1_Dowsett10xnuc
-0.0633048	-4.61379	C66-43: Nts.GABA-1	Unselected	AGTGATCAGTGCTCGC-1_adlib1_Dowsett10xnuc
-1.2784	-13.6693	C66-25: Foxb1.GLU-8	Unselected	AGTGATCCACCAGCCA-1_adlib1_Dowsett10xnuc
-2.53078	-2.50696	C66-35: Lef1.GABA-1	Unselected	AGTGATCCAGCGATTT-1_adlib1_Dowsett10xnuc
-0.207034	-4.07878	C66-43: Nts.GABA-1	Unselected	AGTGATCGTTTCTTAC-1_adlib1_Dowsett10xnuc
-3.62582	3.36674	C66-12: Gpr149.GLU-3	Unselected	AGTGATCTCTCTGCTG-1_adlib1_Dowsett10xnuc
3.45888	6.66082	C66-53: Etnppl.Astrocytes	Unselected	AGTGCCGAGCGTCTCG-1_adlib1_Dowsett10xnuc
2.14943	-1.65616	C66-1: GLU-1	Unselected	AGTGCCGAGGTCTTTG-1_adlib1_Dowsett10xnuc
0.311898	-14.3373	C66-25: Foxb1.GLU-8	Unselected	AGTGCCGAGTTCATCG-1_adlib1_Dowsett10xnuc
-12.3239	-1.65857	C66-55: Ermn.Oligodendrocytes	Unselected	AGTGCCGCAACCGCTG-1_adlib1_Dowsett10xnuc
-1.16819	3.52573	C66-14: Tcf4.GLU-3	Unselected	AGTGCCGCAGTAGTGG-1_adlib1_Dowsett10xnuc
1.49179	-4.13454	C66-43: Nts.GABA-1	Unselected	AGTGCCGCAGTCAGAG-1_adlib1_Dowsett10xnuc
1.22414	3.76733	C66-20: Tac2.GLU-5	Unselected	AGTGCCGCATCTGGGC-1_adlib1_Dowsett10xnuc
-3.00707	-4.26374	C66-41: Tbx3.GABA-1	Unselected	AGTGCCGGTTATCCAG-1_adlib1_Dowsett10xnuc
-2.84783	-0.0965316	C66-10: Fezf1.GLU-3	Unselected	AGTGTTGCAAGAGTAT-1_adlib1_Dowsett10xnuc
1.27492	0.298162	C66-21: Bace2.GLU-5	Unselected	AGTGTTGCAGCCGGTT-1_adlib1_Dowsett10xnuc
-1.70328	-9.02371	C66-47: Sst.GABA-4	Unselected	AGTGTTGGTACCTATG-1_adlib1_Dowsett10xnuc
-1.60798	1.16654	C66-11: Cd40.GLU-3	Unselected	AGTGTTGGTATTGACC-1_adlib1_Dowsett10xnuc
-2.36854	-6.12374	C66-34: Il1rapl2.GABA-1	Unselected	AGTGTTGGTCACTCTC-1_adlib1_Dowsett10xnuc
-0.156602	-13.5133	C66-25: Foxb1.GLU-8	Unselected	AGTGTTGGTGAATAAC-1_adlib1_Dowsett10xnuc
4.14494	-1.51649	C66-8: Lmx1a.GLU-2	Unselected	AGTGTTGTCGGTAACT-1_adlib1_Dowsett10xnuc
0.0273391	-4.61233	C66-43: Nts.GABA-1	Unselected	AGTTAGCAGCGTCAGA-1_adlib1_Dowsett10xnuc
-3.6872	3.14954	C66-12: Gpr149.GLU-3	Unselected	AGTTAGCAGCGTGCCT-1_adlib1_Dowsett10xnuc
-11.0451	-1.62878	C66-55: Ermn.Oligodendrocytes	Unselected	AGTTAGCAGGTTACAA-1_adlib1_Dowsett10xnuc
0.0145303	-2.36837	C66-35: Lef1.GABA-1	Unselected	AGTTAGCCACAAATCC-1_adlib1_Dowsett10xnuc
-10.8219	-0.754681	C66-55: Ermn.Oligodendrocytes	Unselected	AGTTAGCCATAACGGG-1_adlib1_Dowsett10xnuc
-0.685716	-6.40641	C66-34: Il1rapl2.GABA-1	Unselected	AGTTAGCCATCAGCAT-1_adlib1_Dowsett10xnuc
4.05147	-8.23648	C66-49: Satb2.GABA-6	Unselected	AGTTAGCGTACCACGC-1_adlib1_Dowsett10xnuc
9.61657	7.25447	C66-51: Tanycytes	Unselected	AGTTAGCTCACTGCTC-1_adlib1_Dowsett10xnuc
-1.67932	0.0127518	C66-10: Fezf1.GLU-3	Unselected	AGTTAGCTCTGAATCG-1_adlib1_Dowsett10xnuc
-1.04576	-3.92076	C66-39: Lhx6.GABA-1	Unselected	AGTTCCCAGACGTCGA-1_adlib1_Dowsett10xnuc
5.0999	-0.771609	C66-7: Foxb1.GLU-2	Unselected	AGTTCCCAGAGCCTGA-1_adlib1_Dowsett10xnuc
5.52422	-1.26377	C66-7: Foxb1.GLU-2	Unselected	AGTTCCCAGCATGAAT-1_adlib1_Dowsett10xnuc
-2.10696	8.85512	C66-22: Caprin2.GLU-6	Unselected	AGTTCCCAGGCCTGAA-1_adlib1_Dowsett10xnuc
-1.26188	-3.65508	C66-41: Tbx3.GABA-1	Unselected	AGTTCCCAGTAACGAT-1_adlib1_Dowsett10xnuc
-0.0707431	-0.0163266	C66-16: Mixed.GLU-4	Unselected	AGTTCCCCACCTAAAC-1_adlib1_Dowsett10xnuc
5.59073	-1.259	C66-7: Foxb1.GLU-2	Unselected	AGTTCCCCAGAACTTC-1_adlib1_Dowsett10xnuc
5.48554	-1.39022	C66-7: Foxb1.GLU-2	Unselected	AGTTCCCGTTAAGGAT-1_adlib1_Dowsett10xnuc
4.52509	7.08958	C66-53: Etnppl.Astrocytes	Unselected	AGTTCCCGTTGGGCCT-1_adlib1_Dowsett10xnuc
1.25562	3.44585	C66-20: Tac2.GLU-5	Unselected	AGTTCGAAGGCATGGT-1_adlib1_Dowsett10xnuc
-0.64681	-14.4653	C66-25: Foxb1.GLU-8	Unselected	AGTTCGACAATGCTCA-1_adlib1_Dowsett10xnuc
0.0150608	-5.62156	C66-49: Satb2.GABA-6	Unselected	AGTTCGACATGTACGT-1_adlib1_Dowsett10xnuc
-4.48227	-4.93527	C66-45: Ghrh.GABA-3	Unselected	AGTTCGAGTCCAACGC-1_adlib1_Dowsett10xnuc
0.643159	-1.35443	C66-16: Mixed.GLU-4	Unselected	AGTTCGATCATTACGG-1_adlib1_Dowsett10xnuc
5.28908	-5.38091	C66-31: Lhx1.GABA-2	Unselected	ATACCGAAGCCGCTTG-1_adlib1_Dowsett10xnuc
-2.96807	1.71026	C66-10: Fezf1.GLU-3	Unselected	ATACCGAAGCCTCTTC-1_adlib1_Dowsett10xnuc
4.00762	-1.82695	C66-8: Lmx1a.GLU-2	Unselected	ATACCGAAGGGCAGGA-1_adlib1_Dowsett10xnuc
-2.67772	-2.47841	C66-35: Lef1.GABA-1	Unselected	ATACCGAAGGTGATAT-1_adlib1_Dowsett10xnuc
-1.34026	-13.7672	C66-25: Foxb1.GLU-8	Unselected	ATACCGACAGTAGAGC-1_adlib1_Dowsett10xnuc
-3.70056	3.54417	C66-12: Gpr149.GLU-3	Unselected	ATACCGACATGCCATA-1_adlib1_Dowsett10xnuc
-0.937221	0.89452	C66-11: Cd40.GLU-3	Unselected	ATACCGAGTAACACCT-1_adlib1_Dowsett10xnuc
-1.03595	4.5968	C66-14: Tcf4.GLU-3	Unselected	ATACCGAGTCCACTCT-1_adlib1_Dowsett10xnuc
-0.841565	-2.55472	C66-38: Ppp1r17.GABA-1	Unselected	ATACCGAGTCGAATTC-1_adlib1_Dowsett10xnuc
0.220309	-14.2847	C66-25: Foxb1.GLU-8	Unselected	ATACCGAGTGAACGGT-1_adlib1_Dowsett10xnuc
3.12145	-4.94219	C66-28: Mixed.GABA-2	Unselected	ATACCGAGTTCGAACT-1_adlib1_Dowsett10xnuc
4.77286	-2.45389	C66-2: Irx5.GLU-2	Unselected	ATACCGAGTTTGGCTA-1_adlib1_Dowsett10xnuc
-1.81588	-5.71073	C66-36: Hmcn1.GABA-1	Unselected	ATACCGATCATGAGTC-1_adlib1_Dowsett10xnuc
-1.31424	-13.497	C66-25: Foxb1.GLU-8	Unselected	ATACCGATCCACAAGT-1_adlib1_Dowsett10xnuc
-2.60034	14.1957	C66-57: OPC	Unselected	ATACCGATCCTCGATC-1_adlib1_Dowsett10xnuc
-1.47733	4.90747	C66-13: Vcan.GLU-3	Unselected	ATACCTTAGCAACCAG-1_adlib1_Dowsett10xnuc
-3.26126	2.34273	C66-12: Gpr149.GLU-3	Unselected	ATACCTTAGCACCTGC-1_adlib1_Dowsett10xnuc
-3.28809	3.53651	C66-12: Gpr149.GLU-3	Unselected	ATACCTTAGTTGCCCG-1_adlib1_Dowsett10xnuc
-1.97456	-7.58411	C66-34: Il1rapl2.GABA-1	Unselected	ATACCTTCACAGTGAG-1_adlib1_Dowsett10xnuc
-2.80722	3.56806	C66-12: Gpr149.GLU-3	Unselected	ATACCTTCATATGAAG-1_adlib1_Dowsett10xnuc
-1.07096	-4.16575	C66-36: Hmcn1.GABA-1	Unselected	ATACCTTTCCATTGCC-1_adlib1_Dowsett10xnuc
-1.44559	-4.88041	C66-36: Hmcn1.GABA-1	Unselected	ATACTTCAGGCTTAGG-1_adlib1_Dowsett10xnuc
0.821364	-1.40879	C66-16: Mixed.GLU-4	Unselected	ATACTTCAGTGCCTCG-1_adlib1_Dowsett10xnuc
1.42565	-5.61026	C66-28: Mixed.GABA-2	Unselected	ATACTTCCACACCTGG-1_adlib1_Dowsett10xnuc
-0.279433	-3.97273	C66-43: Nts.GABA-1	Unselected	ATACTTCCACTACACA-1_adlib1_Dowsett10xnuc
-2.97261	1.27996	C66-10: Fezf1.GLU-3	Unselected	ATACTTCCATCATTGG-1_adlib1_Dowsett10xnuc
3.4289	-1.9107	C66-2: Irx5.GLU-2	Unselected	ATACTTCGTAATGCGG-1_adlib1_Dowsett10xnuc
-0.569701	-7.01841	C66-34: Il1rapl2.GABA-1	Unselected	ATACTTCGTATGGAGC-1_adlib1_Dowsett10xnuc
1.40842	3.53527	C66-20: Tac2.GLU-5	Unselected	ATACTTCTCGGTAACT-1_adlib1_Dowsett10xnuc
-0.549932	-4.42473	C66-43: Nts.GABA-1	Unselected	ATACTTCTCGTTCCTG-1_adlib1_Dowsett10xnuc
-2.43732	1.46491	C66-10: Fezf1.GLU-3	Unselected	ATAGACCAGCGACTGA-1_adlib1_Dowsett10xnuc
4.12078	-2.29102	C66-2: Irx5.GLU-2	Unselected	ATAGACCCATGCACTA-1_adlib1_Dowsett10xnuc
-3.41956	-6.09197	C66-44: Nkx2-4.GABA-3	Unselected	ATAGACCTCATGAGTC-1_adlib1_Dowsett10xnuc
1.07145	-4.10734	C66-35: Lef1.GABA-1	Unselected	ATAGAGAAGTTCGGTT-1_adlib1_Dowsett10xnuc
-1.11544	-2.795	C66-35: Lef1.GABA-1	Unselected	ATAGAGACAAGACCTT-1_adlib1_Dowsett10xnuc
1.89244	2.78837	C66-19: Pomc.GLU-5	Unselected	ATAGAGACAGTAGTGG-1_adlib1_Dowsett10xnuc
-10.8201	2.77731	C66-55: Ermn.Oligodendrocytes	Unselected	ATAGAGAGTAGGCAAC-1_adlib1_Dowsett10xnuc
-3.93328	3.65468	C66-12: Gpr149.GLU-3	Unselected	ATAGAGATCGCTGCGA-1_adlib1_Dowsett10xnuc
3.40843	7.68257	C66-53: Etnppl.Astrocytes	Unselected	ATAGGCTAGGTCACTT-1_adlib1_Dowsett10xnuc
-0.241738	-13.9441	C66-25: Foxb1.GLU-8	Unselected	ATAGGCTCAAGACCGA-1_adlib1_Dowsett10xnuc
-2.30786	2.54219	C66-10: Fezf1.GLU-3	Unselected	ATAGGCTTCGTGCGAC-1_adlib1_Dowsett10xnuc
2.7788	-7.25233	C66-28: Mixed.GABA-2	Unselected	ATAGGCTTCTATCCAT-1_adlib1_Dowsett10xnuc
3.5957	1.08554	C66-4: Trh.GLU-2	Unselected	ATAGGCTTCTGCTAGA-1_adlib1_Dowsett10xnuc
-3.28228	3.73329	C66-12: Gpr149.GLU-3	Unselected	ATAGGCTTCTTTGCAT-1_adlib1_Dowsett10xnuc
-0.822961	-13.0385	C66-25: Foxb1.GLU-8	Unselected	ATATCCTCAGAGGCTA-1_adlib1_Dowsett10xnuc
-10.0692	-1.88905	C66-55: Ermn.Oligodendrocytes	Unselected	ATATCCTCATGTGCTA-1_adlib1_Dowsett10xnuc
-2.7492	14.0761	C66-57: OPC	Unselected	ATATCCTCATTACTCT-1_adlib1_Dowsett10xnuc
0.61887	-4.69565	C66-42: Lhx8.GABA-1	Unselected	ATATCCTGTACGGTTT-1_adlib1_Dowsett10xnuc
3.42638	-1.90934	C66-2: Irx5.GLU-2	Unselected	ATATCCTGTCGTTCAA-1_adlib1_Dowsett10xnuc
3.41087	-5.50199	C66-30: Onecut2.GABA-2	Unselected	ATATCCTTCAACACCA-1_adlib1_Dowsett10xnuc
4.2343	-0.494156	C66-3: Nxph4.GLU-2	Unselected	ATATCCTTCAGATTGC-1_adlib1_Dowsett10xnuc
-13.4566	-2.07852	C66-55: Ermn.Oligodendrocytes	Unselected	ATATCCTTCGAGCCTG-1_adlib1_Dowsett10xnuc
2.77906	0.577865	C66-4: Trh.GLU-2	Unselected	ATCACAGAGGACAACC-1_adlib1_Dowsett10xnuc
-2.7499	2.44102	C66-12: Gpr149.GLU-3	Unselected	ATCACAGAGGCTAACG-1_adlib1_Dowsett10xnuc
-3.25513	-6.06023	C66-44: Nkx2-4.GABA-3	Unselected	ATCACAGAGTAACCGG-1_adlib1_Dowsett10xnuc
5.49146	-1.31458	C66-7: Foxb1.GLU-2	Unselected	ATCACAGAGTCGCCAC-1_adlib1_Dowsett10xnuc
-1.99986	-6.8817	C66-34: Il1rapl2.GABA-1	Unselected	ATCACAGGTCGGAACA-1_adlib1_Dowsett10xnuc
5.45502	-2.45186	C66-2: Irx5.GLU-2	Unselected	ATCACAGGTGGTCTGC-1_adlib1_Dowsett10xnuc
-11.0362	0.990316	C66-55: Ermn.Oligodendrocytes	Unselected	ATCACAGGTTATTCCT-1_adlib1_Dowsett10xnuc
1.09231	-1.15914	C66-16: Mixed.GLU-4	Unselected	ATCACAGTCAAATGAG-1_adlib1_Dowsett10xnuc
-1.2631	2.13454	C66-11: Cd40.GLU-3	Unselected	ATCACAGTCGCGAAGA-1_adlib1_Dowsett10xnuc
-1.23527	5.35396	C66-13: Vcan.GLU-3	Unselected	ATCACGAAGAAGGTAG-1_adlib1_Dowsett10xnuc
3.40108	7.42921	C66-53: Etnppl.Astrocytes	Unselected	ATCACGAAGAGGGTGG-1_adlib1_Dowsett10xnuc
4.98683	-3.00533	C66-2: Irx5.GLU-2	Unselected	ATCACGAAGCGTGAAC-1_adlib1_Dowsett10xnuc
-0.666464	1.00299	C66-11: Cd40.GLU-3	Unselected	ATCACGAAGGTTCTAC-1_adlib1_Dowsett10xnuc
-1.78355	-6.59221	C66-34: Il1rapl2.GABA-1	Unselected	ATCACGAAGTGGACTG-1_adlib1_Dowsett10xnuc
0.594969	-3.04275	C66-35: Lef1.GABA-1	Unselected	ATCACGAGTCCACAGC-1_adlib1_Dowsett10xnuc
1.40495	-4.28176	C66-42: Lhx8.GABA-1	Unselected	ATCACGAGTGTTAGCT-1_adlib1_Dowsett10xnuc
-1.17236	-5.75271	C66-36: Hmcn1.GABA-1	Unselected	ATCACGATCGTGTGAT-1_adlib1_Dowsett10xnuc
6.85122	-6.52122	C66-29: Vipr2.GABA-2	Unselected	ATCACTTAGTCATTGC-1_adlib1_Dowsett10xnuc
-3.28956	3.29511	C66-12: Gpr149.GLU-3	Unselected	ATCACTTCAACACGAG-1_adlib1_Dowsett10xnuc
-3.0282	0.891155	C66-10: Fezf1.GLU-3	Unselected	ATCACTTCAGGTGACA-1_adlib1_Dowsett10xnuc
0.835776	-1.09819	C66-16: Mixed.GLU-4	Unselected	ATCACTTGTAGTATAG-1_adlib1_Dowsett10xnuc
-1.34516	-13.7471	C66-25: Foxb1.GLU-8	Unselected	ATCACTTGTTGGATCT-1_adlib1_Dowsett10xnuc
5.38115	-2.42902	C66-2: Irx5.GLU-2	Unselected	ATCACTTTCCCGAGGT-1_adlib1_Dowsett10xnuc
5.14876	-1.05084	C66-7: Foxb1.GLU-2	Unselected	ATCACTTTCCCGGTAG-1_adlib1_Dowsett10xnuc
0.246656	-3.17094	C66-35: Lef1.GABA-1	Unselected	ATCACTTTCGTGAGAG-1_adlib1_Dowsett10xnuc
-0.912108	4.40242	C66-14: Tcf4.GLU-3	Unselected	ATCAGGTAGGCTTAAA-1_adlib1_Dowsett10xnuc
-0.21381	-13.9996	C66-25: Foxb1.GLU-8	Unselected	ATCAGGTAGGGCGAGA-1_adlib1_Dowsett10xnuc
-3.93961	2.27515	C66-12: Gpr149.GLU-3	Unselected	ATCAGGTCACTGGCCA-1_adlib1_Dowsett10xnuc
2.50295	-1.70148	C66-1: GLU-1	Unselected	ATCAGGTCATGACACT-1_adlib1_Dowsett10xnuc
-3.81637	2.76223	C66-12: Gpr149.GLU-3	Unselected	ATCAGGTTCAGCTGAT-1_adlib1_Dowsett10xnuc
-3.14738	2.02735	C66-12: Gpr149.GLU-3	Unselected	ATCAGGTTCTCGGTAA-1_adlib1_Dowsett10xnuc
-0.402175	-9.09048	C66-48: Meis2.GABA-5	Unselected	ATCATTCAGATTGGGC-1_adlib1_Dowsett10xnuc
-2.56605	-2.55278	C66-35: Lef1.GABA-1	Unselected	ATCATTCAGCCAAGCA-1_adlib1_Dowsett10xnuc
-2.59964	-2.50181	C66-35: Lef1.GABA-1	Unselected	ATCATTCAGTAGAGTT-1_adlib1_Dowsett10xnuc
-1.59128	-0.108512	C66-10: Fezf1.GLU-3	Unselected	ATCATTCAGTCCTGTA-1_adlib1_Dowsett10xnuc
-0.475581	-14.5544	C66-25: Foxb1.GLU-8	Unselected	ATCATTCCAAGGGTCA-1_adlib1_Dowsett10xnuc
7.69261	0.229693	C66-40: Hdc.GABA-1	Unselected	ATCATTCGTCGGTAAG-1_adlib1_Dowsett10xnuc
-0.906173	1.18244	C66-11: Cd40.GLU-3	Unselected	ATCATTCTCCGCATAA-1_adlib1_Dowsett10xnuc
-1.10503	3.49397	C66-14: Tcf4.GLU-3	Unselected	ATCCACCAGCTACTGT-1_adlib1_Dowsett10xnuc
-0.729697	-14.4984	C66-25: Foxb1.GLU-8	Unselected	ATCCACCAGGTTACAA-1_adlib1_Dowsett10xnuc
-3.12963	3.33656	C66-12: Gpr149.GLU-3	Unselected	ATCCACCGTATCGAGG-1_adlib1_Dowsett10xnuc
-2.13017	15.0972	C66-57: OPC	Unselected	ATCCACCGTGACTCTA-1_adlib1_Dowsett10xnuc
-0.770402	-5.23294	C66-37: Crh.GABA-1	Unselected	ATCCACCGTTCAAGGG-1_adlib1_Dowsett10xnuc
-2.02762	-7.39509	C66-34: Il1rapl2.GABA-1	Unselected	ATCCACCTCAACGTGT-1_adlib1_Dowsett10xnuc
-3.28781	3.17495	C66-12: Gpr149.GLU-3	Unselected	ATCCACCTCAGCGTCG-1_adlib1_Dowsett10xnuc
7.72357	-6.20735	C66-29: Vipr2.GABA-2	Unselected	ATCCATTAGATGCTTC-1_adlib1_Dowsett10xnuc
1.86181	1.96384	C66-19: Pomc.GLU-5	Unselected	ATCCATTAGCACTAAA-1_adlib1_Dowsett10xnuc
-2.66619	14.9246	C66-57: OPC	Unselected	ATCCATTAGCATGCAG-1_adlib1_Dowsett10xnuc
-2.75535	3.57702	C66-12: Gpr149.GLU-3	Unselected	ATCCATTAGTTAGAAC-1_adlib1_Dowsett10xnuc
0.699686	0.0150597	C66-16: Mixed.GLU-4	Unselected	ATCCATTCAAAGCTCT-1_adlib1_Dowsett10xnuc
-1.22709	3.64469	C66-14: Tcf4.GLU-3	Unselected	ATCCATTCATGGGATG-1_adlib1_Dowsett10xnuc
-0.70781	-9.01591	C66-48: Meis2.GABA-5	Unselected	ATCCATTTCAAAGAAC-1_adlib1_Dowsett10xnuc
-1.08818	-7.1868	C66-34: Il1rapl2.GABA-1	Unselected	ATCCATTTCCAAGCCG-1_adlib1_Dowsett10xnuc
-12.7332	-1.33555	C66-55: Ermn.Oligodendrocytes	Unselected	ATCCATTTCCTCGATC-1_adlib1_Dowsett10xnuc
-1.803	-2.51231	C66-35: Lef1.GABA-1	Unselected	ATCCATTTCGAACCAT-1_adlib1_Dowsett10xnuc
-1.25511	3.58183	C66-14: Tcf4.GLU-3	Unselected	ATCCCTGAGGATTCCT-1_adlib1_Dowsett10xnuc
-1.50171	1.76926	C66-11: Cd40.GLU-3	Unselected	ATCCCTGAGGTCTACT-1_adlib1_Dowsett10xnuc
-2.4008	-9.72334	C66-47: Sst.GABA-4	Unselected	ATCCCTGAGTTGCATC-1_adlib1_Dowsett10xnuc
5.16673	1.01935	C66-5: Tent5a.GLU-2	Unselected	ATCCCTGAGTTGCTGT-1_adlib1_Dowsett10xnuc
3.87885	7.35419	C66-53: Etnppl.Astrocytes	Unselected	ATCCCTGCATGTGGTT-1_adlib1_Dowsett10xnuc
-2.79943	-2.35002	C66-35: Lef1.GABA-1	Unselected	ATCCCTGGTATGCTTG-1_adlib1_Dowsett10xnuc
-2.52255	-2.36953	C66-35: Lef1.GABA-1	Unselected	ATCCCTGGTATTGGCT-1_adlib1_Dowsett10xnuc
-13.0368	-1.63742	C66-55: Ermn.Oligodendrocytes	Unselected	ATCCCTGGTTACGTAC-1_adlib1_Dowsett10xnuc
-1.5414	0.0187607	C66-10: Fezf1.GLU-3	Unselected	ATCCGTCAGAAGAGCA-1_adlib1_Dowsett10xnuc
-2.32945	0.33252	C66-10: Fezf1.GLU-3	Unselected	ATCCGTCAGACATGCG-1_adlib1_Dowsett10xnuc
-0.538939	-3.62647	C66-39: Lhx6.GABA-1	Unselected	ATCCGTCAGTCACTCA-1_adlib1_Dowsett10xnuc
3.80019	6.52834	C66-53: Etnppl.Astrocytes	Unselected	ATCCGTCCAGTTGAAA-1_adlib1_Dowsett10xnuc
-1.40352	-12.686	C66-25: Foxb1.GLU-8	Unselected	ATCCGTCGTACGGGAT-1_adlib1_Dowsett10xnuc
-1.97581	1.61164	C66-11: Cd40.GLU-3	Unselected	ATCCGTCGTCCTCATC-1_adlib1_Dowsett10xnuc
-1.95936	-2.6343	C66-35: Lef1.GABA-1	Unselected	ATCCGTCGTCGGCACT-1_adlib1_Dowsett10xnuc
-1.06293	-2.70088	C66-35: Lef1.GABA-1	Unselected	ATCCGTCGTCGGTACC-1_adlib1_Dowsett10xnuc
1.77461	1.90792	C66-19: Pomc.GLU-5	Unselected	ATCCGTCGTTGCATGT-1_adlib1_Dowsett10xnuc
-3.20881	-6.05535	C66-44: Nkx2-4.GABA-3	Unselected	ATCCGTCTCGGACTGC-1_adlib1_Dowsett10xnuc
4.86735	-2.5531	C66-2: Irx5.GLU-2	Unselected	ATCCTATAGGCTTAGG-1_adlib1_Dowsett10xnuc
3.49451	-6.06331	C66-30: Onecut2.GABA-2	Unselected	ATCCTATAGTGTTCCA-1_adlib1_Dowsett10xnuc
5.93587	-7.68003	C66-29: Vipr2.GABA-2	Unselected	ATCCTATCATATGAAG-1_adlib1_Dowsett10xnuc
-3.63419	3.60145	C66-12: Gpr149.GLU-3	Unselected	ATCCTATGTACAGTCT-1_adlib1_Dowsett10xnuc
1.34167	-4.30738	C66-42: Lhx8.GABA-1	Unselected	ATCCTATGTATTCCTT-1_adlib1_Dowsett10xnuc
-3.43284	2.97835	C66-12: Gpr149.GLU-3	Unselected	ATCCTATTCAAGTGTC-1_adlib1_Dowsett10xnuc
1.42887	3.83768	C66-20: Tac2.GLU-5	Unselected	ATCCTATTCTACTGAG-1_adlib1_Dowsett10xnuc
-1.90602	4.03607	C66-12: Gpr149.GLU-3	Unselected	ATCGATGAGAATAGTC-1_adlib1_Dowsett10xnuc
1.26996	-4.51031	C66-42: Lhx8.GABA-1	Unselected	ATCGATGAGCTGAGCA-1_adlib1_Dowsett10xnuc
-2.30874	-6.26341	C66-34: Il1rapl2.GABA-1	Unselected	ATCGATGAGGTGCTAG-1_adlib1_Dowsett10xnuc
12.3435	-0.421531	C66-62: ParsTuber	Unselected	ATCGATGAGTGGATTA-1_adlib1_Dowsett10xnuc
-3.7876	-5.82927	C66-44: Nkx2-4.GABA-3	Unselected	ATCGATGCAATGGCAG-1_adlib1_Dowsett10xnuc
-1.97649	-7.47338	C66-34: Il1rapl2.GABA-1	Unselected	ATCGATGCAGACGGAT-1_adlib1_Dowsett10xnuc
1.06448	-1.11518	C66-16: Mixed.GLU-4	Unselected	ATCGATGCATAGCTGT-1_adlib1_Dowsett10xnuc
-1.37474	-13.739	C66-25: Foxb1.GLU-8	Unselected	ATCGATGCATGTGCCG-1_adlib1_Dowsett10xnuc
0.105616	-13.8634	C66-25: Foxb1.GLU-8	Unselected	ATCGATGTCGGTGAAG-1_adlib1_Dowsett10xnuc
7.12272	-7.94902	C66-29: Vipr2.GABA-2	Unselected	ATCGATGTCTGCGATA-1_adlib1_Dowsett10xnuc
3.89513	6.84747	C66-53: Etnppl.Astrocytes	Unselected	ATCGATGTCTTCCCGA-1_adlib1_Dowsett10xnuc
1.52149	2.02376	C66-19: Pomc.GLU-5	Unselected	ATCGCCTAGATGGTAT-1_adlib1_Dowsett10xnuc
4.28328	-0.33365	C66-3: Nxph4.GLU-2	Unselected	ATCGCCTAGTTGTACC-1_adlib1_Dowsett10xnuc
-13.3401	-2.40747	C66-55: Ermn.Oligodendrocytes	Unselected	ATCGCCTCACGGTGTC-1_adlib1_Dowsett10xnuc
-2.5362	4.56729	C66-12: Gpr149.GLU-3	Unselected	ATCGCCTGTGCAATAA-1_adlib1_Dowsett10xnuc
-4.29048	-4.70732	C66-45: Ghrh.GABA-3	Unselected	ATCGCCTGTGTGCTTA-1_adlib1_Dowsett10xnuc
-3.38358	2.70652	C66-12: Gpr149.GLU-3	Unselected	ATCGCCTTCATGTCTT-1_adlib1_Dowsett10xnuc
0.136742	-3.97318	C66-43: Nts.GABA-1	Unselected	ATCGGATAGATGAAGG-1_adlib1_Dowsett10xnuc
4.0137	-5.11737	C66-30: Onecut2.GABA-2	Unselected	ATCGGATAGTCACTAC-1_adlib1_Dowsett10xnuc
-2.57136	1.23819	C66-10: Fezf1.GLU-3	Unselected	ATCGGATCAATCCTTT-1_adlib1_Dowsett10xnuc
6.40445	-8.4829	C66-29: Vipr2.GABA-2	Unselected	ATCGGATCAATTGAAG-1_adlib1_Dowsett10xnuc
-1.70154	-6.58012	C66-34: Il1rapl2.GABA-1	Unselected	ATCGGATGTACCGGCT-1_adlib1_Dowsett10xnuc
-10.3095	-0.602256	C66-55: Ermn.Oligodendrocytes	Unselected	ATCGGATGTCATCGGC-1_adlib1_Dowsett10xnuc
3.62464	0.650538	C66-4: Trh.GLU-2	Unselected	ATCGGATGTGCTGATT-1_adlib1_Dowsett10xnuc
4.60552	-4.93127	C66-31: Lhx1.GABA-2	Unselected	ATCGGATGTTAACCTG-1_adlib1_Dowsett10xnuc
-3.52756	-8.45289	C66-47: Sst.GABA-4	Unselected	ATCGGATTCAGTCATG-1_adlib1_Dowsett10xnuc
-2.13924	8.63903	C66-22: Caprin2.GLU-6	Unselected	ATCGGATTCCCTGTTG-1_adlib1_Dowsett10xnuc
-0.632891	-9.36489	C66-48: Meis2.GABA-5	Unselected	ATCGGATTCTGAGAGG-1_adlib1_Dowsett10xnuc
-3.10832	3.8829	C66-12: Gpr149.GLU-3	Unselected	ATCGGCGCAATGTCAC-1_adlib1_Dowsett10xnuc
-1.35433	-13.7891	C66-25: Foxb1.GLU-8	Unselected	ATCGGCGCACAACCGC-1_adlib1_Dowsett10xnuc
2.93069	0.446106	C66-4: Trh.GLU-2	Unselected	ATCGGCGCAGTTACCA-1_adlib1_Dowsett10xnuc
-0.652124	-5.3375	C66-37: Crh.GABA-1	Unselected	ATCGGCGGTAAGTTAG-1_adlib1_Dowsett10xnuc
-0.143606	-13.801	C66-25: Foxb1.GLU-8	Unselected	ATCGGCGGTCCGGTGT-1_adlib1_Dowsett10xnuc
-2.67612	2.17777	C66-12: Gpr149.GLU-3	Unselected	ATCGGCGGTCGGTACC-1_adlib1_Dowsett10xnuc
3.03469	-5.30439	C66-30: Onecut2.GABA-2	Unselected	ATCGGCGGTCTAGGCC-1_adlib1_Dowsett10xnuc
3.43116	-5.4422	C66-28: Mixed.GABA-2	Unselected	ATCGGCGGTGGGTCAA-1_adlib1_Dowsett10xnuc
-3.67179	2.60947	C66-12: Gpr149.GLU-3	Unselected	ATCGGCGGTTTCGTAG-1_adlib1_Dowsett10xnuc
0.396121	-6.11409	C66-39: Lhx6.GABA-1	Unselected	ATCGGCGTCGAGCCAC-1_adlib1_Dowsett10xnuc
-13.4575	-2.00584	C66-55: Ermn.Oligodendrocytes	Unselected	ATCGGCGTCTCTGCCA-1_adlib1_Dowsett10xnuc
-0.723598	-14.2637	C66-25: Foxb1.GLU-8	Unselected	ATCGGCGTCTGCGATA-1_adlib1_Dowsett10xnuc
-1.25451	-0.0632765	C66-10: Fezf1.GLU-3	Unselected	ATCGTAGAGCTAATCC-1_adlib1_Dowsett10xnuc
3.44829	-9.30386	C66-49: Satb2.GABA-6	Unselected	ATCGTAGAGGCACGAT-1_adlib1_Dowsett10xnuc
-3.74653	2.79552	C66-12: Gpr149.GLU-3	Unselected	ATCGTAGAGGGAGGTG-1_adlib1_Dowsett10xnuc
-3.07045	-4.54451	C66-41: Tbx3.GABA-1	Unselected	ATCGTAGCAACAGCCC-1_adlib1_Dowsett10xnuc
4.52186	7.25391	C66-53: Etnppl.Astrocytes	Unselected	ATCGTAGCAATGAAAC-1_adlib1_Dowsett10xnuc
-1.42063	-6.72122	C66-34: Il1rapl2.GABA-1	Unselected	ATCGTAGCATCCGAAT-1_adlib1_Dowsett10xnuc
-1.74189	5.60896	C66-13: Vcan.GLU-3	Unselected	ATCGTAGGTACACGCC-1_adlib1_Dowsett10xnuc
4.80033	-2.96229	C66-2: Irx5.GLU-2	Unselected	ATCGTAGGTATAGGGC-1_adlib1_Dowsett10xnuc
3.41598	-9.33918	C66-49: Satb2.GABA-6	Unselected	ATCGTAGGTGAGATTA-1_adlib1_Dowsett10xnuc
-0.211318	-5.00464	C66-39: Lhx6.GABA-1	Unselected	ATCGTAGGTGATCGTT-1_adlib1_Dowsett10xnuc
1.479	-4.2925	C66-42: Lhx8.GABA-1	Unselected	ATCGTAGGTGCCTACG-1_adlib1_Dowsett10xnuc
3.6649	8.13274	C66-53: Etnppl.Astrocytes	Unselected	ATCGTAGGTGGCGTAA-1_adlib1_Dowsett10xnuc
-1.22698	-12.826	C66-25: Foxb1.GLU-8	Unselected	ATCGTAGTCCATCACC-1_adlib1_Dowsett10xnuc
-1.25818	-5.67769	C66-36: Hmcn1.GABA-1	Unselected	ATCGTCCCAATTTCGG-1_adlib1_Dowsett10xnuc
-3.3171	3.00077	C66-12: Gpr149.GLU-3	Unselected	ATCGTCCCACGCTTAA-1_adlib1_Dowsett10xnuc
-0.667022	-14.3888	C66-25: Foxb1.GLU-8	Unselected	ATCGTCCCATCTGGGC-1_adlib1_Dowsett10xnuc
-1.59941	-0.318424	C66-10: Fezf1.GLU-3	Unselected	ATCGTCCGTATCGAAA-1_adlib1_Dowsett10xnuc
-2.80746	3.98274	C66-12: Gpr149.GLU-3	Unselected	ATCGTCCTCTACTGAG-1_adlib1_Dowsett10xnuc
4.33606	-1.8766	C66-8: Lmx1a.GLU-2	Unselected	ATCGTCCTCTTCACGC-1_adlib1_Dowsett10xnuc
-1.26162	-12.8582	C66-25: Foxb1.GLU-8	Unselected	ATCGTGAAGGATTCAA-1_adlib1_Dowsett10xnuc
-3.63762	3.37723	C66-12: Gpr149.GLU-3	Unselected	ATCGTGAAGGGACAGG-1_adlib1_Dowsett10xnuc
1.2482	3.64593	C66-20: Tac2.GLU-5	Unselected	ATCGTGACAGCTACCG-1_adlib1_Dowsett10xnuc
2.84013	2.67508	C66-19: Pomc.GLU-5	Unselected	ATCGTGACAGGACTTT-1_adlib1_Dowsett10xnuc
7.63671	0.191141	C66-40: Hdc.GABA-1	Unselected	ATCGTGAGTGCCGAAA-1_adlib1_Dowsett10xnuc
0.166569	-14.054	C66-25: Foxb1.GLU-8	Unselected	ATCGTGAGTGCCTAAT-1_adlib1_Dowsett10xnuc
-4.04873	3.58637	C66-12: Gpr149.GLU-3	Unselected	ATCGTGATCGACGCTG-1_adlib1_Dowsett10xnuc
-3.50633	3.77302	C66-12: Gpr149.GLU-3	Unselected	ATCTCTAAGGCTTTCA-1_adlib1_Dowsett10xnuc
-3.09939	14.2523	C66-57: OPC	Unselected	ATCTCTACACAGAGCA-1_adlib1_Dowsett10xnuc
1.37681	3.70275	C66-20: Tac2.GLU-5	Unselected	ATCTCTACAGCTGAAG-1_adlib1_Dowsett10xnuc
-2.45273	1.99351	C66-12: Gpr149.GLU-3	Unselected	ATCTCTACATAAGATG-1_adlib1_Dowsett10xnuc
2.9896	0.729963	C66-4: Trh.GLU-2	Unselected	ATCTCTAGTCACTACA-1_adlib1_Dowsett10xnuc
-0.706879	-8.85521	C66-48: Meis2.GABA-5	Unselected	ATCTCTAGTTGCCAAT-1_adlib1_Dowsett10xnuc
-1.34422	-13.7175	C66-25: Foxb1.GLU-8	Unselected	ATCTCTATCAGCTCTC-1_adlib1_Dowsett10xnuc
3.62643	-4.6437	C66-30: Onecut2.GABA-2	Unselected	ATCTCTATCGTTCTCG-1_adlib1_Dowsett10xnuc
-0.878782	-3.32826	C66-43: Nts.GABA-1	Unselected	ATCTCTATCTGTACAG-1_adlib1_Dowsett10xnuc
6.45337	-5.19112	C66-31: Lhx1.GABA-2	Unselected	ATCTTCAAGAGCTTTC-1_adlib1_Dowsett10xnuc
3.45995	-5.58328	C66-28: Mixed.GABA-2	Unselected	ATCTTCAAGAGTGGCT-1_adlib1_Dowsett10xnuc
3.87081	-0.239223	C66-3: Nxph4.GLU-2	Unselected	ATCTTCAAGGACAGCT-1_adlib1_Dowsett10xnuc
-2.87251	1.58732	C66-10: Fezf1.GLU-3	Unselected	ATCTTCAAGTCAGCGA-1_adlib1_Dowsett10xnuc
-1.9968	-2.60932	C66-35: Lef1.GABA-1	Unselected	ATCTTCACAACTTGGT-1_adlib1_Dowsett10xnuc
2.64776	0.32799	C66-4: Trh.GLU-2	Unselected	ATCTTCACAGTAGGAC-1_adlib1_Dowsett10xnuc
5.42255	-1.3065	C66-7: Foxb1.GLU-2	Unselected	ATCTTCAGTACAGTTC-1_adlib1_Dowsett10xnuc
-1.13958	-4.24131	C66-36: Hmcn1.GABA-1	Unselected	ATCTTCAGTACTGAGG-1_adlib1_Dowsett10xnuc
-0.488287	-0.751503	C66-17: Lpar1.GLU-4	Unselected	ATCTTCAGTAGGAGGG-1_adlib1_Dowsett10xnuc
4.06103	-1.50917	C66-8: Lmx1a.GLU-2	Unselected	ATGAAAGAGAGCATAT-1_adlib1_Dowsett10xnuc
3.1988	2.75282	C66-19: Pomc.GLU-5	Unselected	ATGAAAGAGGGACACT-1_adlib1_Dowsett10xnuc
5.36413	-1.23446	C66-7: Foxb1.GLU-2	Unselected	ATGAAAGAGTATGGCG-1_adlib1_Dowsett10xnuc
4.08139	-8.12683	C66-49: Satb2.GABA-6	Unselected	ATGAAAGAGTGATCGG-1_adlib1_Dowsett10xnuc
-2.88602	-4.17216	C66-41: Tbx3.GABA-1	Unselected	ATGAAAGGTATGGTTC-1_adlib1_Dowsett10xnuc
-0.574589	-0.711843	C66-17: Lpar1.GLU-4	Unselected	ATGAAAGGTGAGCCAA-1_adlib1_Dowsett10xnuc
-1.66354	-5.91435	C66-36: Hmcn1.GABA-1	Unselected	ATGAAAGGTTGCATGT-1_adlib1_Dowsett10xnuc
-3.24445	3.77073	C66-12: Gpr149.GLU-3	Unselected	ATGAAAGTCGATTCCC-1_adlib1_Dowsett10xnuc
6.39517	-7.13847	C66-29: Vipr2.GABA-2	Unselected	ATGACCAAGGTCATAA-1_adlib1_Dowsett10xnuc
-1.02199	1.30336	C66-11: Cd40.GLU-3	Unselected	ATGACCACATCCTATT-1_adlib1_Dowsett10xnuc
-1.82582	1.15302	C66-11: Cd40.GLU-3	Unselected	ATGACCACATCTATCT-1_adlib1_Dowsett10xnuc
-3.61659	2.38557	C66-12: Gpr149.GLU-3	Unselected	ATGACCAGTCTCGACG-1_adlib1_Dowsett10xnuc
2.5683	0.308935	C66-4: Trh.GLU-2	Unselected	ATGACCAGTCTCTCCA-1_adlib1_Dowsett10xnuc
-3.60266	2.59432	C66-12: Gpr149.GLU-3	Unselected	ATGACCAGTGAGATCG-1_adlib1_Dowsett10xnuc
-2.09812	1.71428	C66-10: Fezf1.GLU-3	Unselected	ATGAGGGAGCCTCTCT-1_adlib1_Dowsett10xnuc
0.867436	1.18339	C66-18: Rfx4.GLU-4	Unselected	ATGAGGGAGTGCCAGA-1_adlib1_Dowsett10xnuc
-2.55192	-2.60447	C66-35: Lef1.GABA-1	Unselected	ATGAGGGGTACACTCA-1_adlib1_Dowsett10xnuc
10.5024	9.05393	C66-51: Tanycytes	Unselected	ATGAGGGTCCCTTTGG-1_adlib1_Dowsett10xnuc
-1.24	-2.74137	C66-35: Lef1.GABA-1	Unselected	ATGAGGGTCCGTGTAA-1_adlib1_Dowsett10xnuc
-1.56363	-12.6682	C66-25: Foxb1.GLU-8	Unselected	ATGAGGGTCGTAGAGG-1_adlib1_Dowsett10xnuc
7.84623	0.251125	C66-40: Hdc.GABA-1	Unselected	ATGAGTCAGAGCCGTA-1_adlib1_Dowsett10xnuc
-2.35208	-6.01159	C66-34: Il1rapl2.GABA-1	Unselected	ATGAGTCCAACATCGT-1_adlib1_Dowsett10xnuc
-3.52184	-8.44133	C66-47: Sst.GABA-4	Unselected	ATGAGTCCAGGACATG-1_adlib1_Dowsett10xnuc
1.56796	-1.28542	C66-16: Mixed.GLU-4	Unselected	ATGAGTCCATCGTGGC-1_adlib1_Dowsett10xnuc
6.01022	-5.52205	C66-31: Lhx1.GABA-2	Unselected	ATGAGTCGTCCATAGT-1_adlib1_Dowsett10xnuc
4.55049	-0.467968	C66-3: Nxph4.GLU-2	Unselected	ATGAGTCGTCGATTTG-1_adlib1_Dowsett10xnuc
0.661916	-4.28395	C66-41: Tbx3.GABA-1	Unselected	ATGAGTCGTTGCATAC-1_adlib1_Dowsett10xnuc
3.53274	7.30292	C66-53: Etnppl.Astrocytes	Unselected	ATGAGTCTCCAACACA-1_adlib1_Dowsett10xnuc
-2.67068	3.57909	C66-12: Gpr149.GLU-3	Unselected	ATGATCGAGAAACACT-1_adlib1_Dowsett10xnuc
-4.26465	-4.68266	C66-45: Ghrh.GABA-3	Unselected	ATGATCGAGAACTCCT-1_adlib1_Dowsett10xnuc
-2.00399	-5.76433	C66-34: Il1rapl2.GABA-1	Unselected	ATGATCGAGCAAGCCA-1_adlib1_Dowsett10xnuc
-12.377	-1.80191	C66-55: Ermn.Oligodendrocytes	Unselected	ATGATCGAGCAAGTCG-1_adlib1_Dowsett10xnuc
4.28145	8.75972	C66-53: Etnppl.Astrocytes	Unselected	ATGATCGAGTATCCTG-1_adlib1_Dowsett10xnuc
0.531446	-2.6495	C66-35: Lef1.GABA-1	Unselected	ATGATCGCACTCAGAT-1_adlib1_Dowsett10xnuc
7.69086	-7.30504	C66-29: Vipr2.GABA-2	Unselected	ATGATCGCATAGCACT-1_adlib1_Dowsett10xnuc
-3.33864	3.2358	C66-12: Gpr149.GLU-3	Unselected	ATGATCGGTAGACGGT-1_adlib1_Dowsett10xnuc
2.13932	2.65754	C66-19: Pomc.GLU-5	Unselected	ATGATCGGTGCCCTTT-1_adlib1_Dowsett10xnuc
-1.84482	-5.88147	C66-36: Hmcn1.GABA-1	Unselected	ATGATCGGTGCCTTCT-1_adlib1_Dowsett10xnuc
2.17397	2.67479	C66-19: Pomc.GLU-5	Unselected	ATGATCGTCGTGGGAA-1_adlib1_Dowsett10xnuc
-0.966681	-13.8411	C66-25: Foxb1.GLU-8	Unselected	ATGATCGTCTTCCGTG-1_adlib1_Dowsett10xnuc
-1.16101	-5.3024	C66-36: Hmcn1.GABA-1	Unselected	ATGCATGAGGTGCGAT-1_adlib1_Dowsett10xnuc
2.77516	-8.22533	C66-49: Satb2.GABA-6	Unselected	ATGCATGAGTCATCGT-1_adlib1_Dowsett10xnuc
-1.53218	-2.78388	C66-35: Lef1.GABA-1	Unselected	ATGCATGGTAACCCTA-1_adlib1_Dowsett10xnuc
-3.89873	2.92542	C66-12: Gpr149.GLU-3	Unselected	ATGCATGTCGCAACAT-1_adlib1_Dowsett10xnuc
4.18302	-1.76954	C66-8: Lmx1a.GLU-2	Unselected	ATGCATGTCGCTTTAT-1_adlib1_Dowsett10xnuc
3.10496	0.370793	C66-4: Trh.GLU-2	Unselected	ATGCATGTCGTCTCAC-1_adlib1_Dowsett10xnuc
-0.962452	-1.85352	C66-38: Ppp1r17.GABA-1	Unselected	ATGCCTCAGACTCTAC-1_adlib1_Dowsett10xnuc
5.06482	-0.0593399	C66-3: Nxph4.GLU-2	Unselected	ATGCCTCAGCGCATCC-1_adlib1_Dowsett10xnuc
7.54813	0.170702	C66-40: Hdc.GABA-1	Unselected	ATGCCTCAGGCGACAT-1_adlib1_Dowsett10xnuc
3.08777	13.1205	C66-65: Dcn.Fibroblasts	Unselected	ATGCGATAGCAACCAG-1_adlib1_Dowsett10xnuc
3.87131	-0.623469	C66-3: Nxph4.GLU-2	Unselected	ATGCGATAGTACCGGA-1_adlib1_Dowsett10xnuc
-0.955292	-14.2663	C66-25: Foxb1.GLU-8	Unselected	ATGCGATCAAGCTCTA-1_adlib1_Dowsett10xnuc
-12.7377	-1.64736	C66-55: Ermn.Oligodendrocytes	Unselected	ATGCGATCACTGTCCT-1_adlib1_Dowsett10xnuc
4.66662	-3.09503	C66-2: Irx5.GLU-2	Unselected	ATGCGATCATGTGACT-1_adlib1_Dowsett10xnuc
-1.79008	5.46547	C66-13: Vcan.GLU-3	Unselected	ATGCGATGTGAGGCAT-1_adlib1_Dowsett10xnuc
-3.30502	3.68328	C66-12: Gpr149.GLU-3	Unselected	ATGCGATTCCCGGTAG-1_adlib1_Dowsett10xnuc
4.72274	-2.14537	C66-2: Irx5.GLU-2	Unselected	ATGGAGGAGGGTAGCT-1_adlib1_Dowsett10xnuc
3.37158	-2.12909	C66-2: Irx5.GLU-2	Unselected	ATGGAGGAGTCTCCTC-1_adlib1_Dowsett10xnuc
-4.63594	-4.75734	C66-45: Ghrh.GABA-3	Unselected	ATGGAGGCAGAGTCAG-1_adlib1_Dowsett10xnuc
-1.2775	5.0935	C66-13: Vcan.GLU-3	Unselected	ATGGAGGCAGCCTACG-1_adlib1_Dowsett10xnuc
-1.68547	5.28151	C66-13: Vcan.GLU-3	Unselected	ATGGAGGCATAATGAG-1_adlib1_Dowsett10xnuc
1.49695	3.32744	C66-20: Tac2.GLU-5	Unselected	ATGGAGGGTAGAGGAA-1_adlib1_Dowsett10xnuc
4.67084	7.95682	C66-53: Etnppl.Astrocytes	Unselected	ATGGAGGGTTTGTTGG-1_adlib1_Dowsett10xnuc
4.12441	-1.55751	C66-8: Lmx1a.GLU-2	Unselected	ATGGAGGTCGGATTAC-1_adlib1_Dowsett10xnuc
-0.888302	-3.36	C66-43: Nts.GABA-1	Unselected	ATGGAGGTCTCTCGCA-1_adlib1_Dowsett10xnuc
-2.30386	-5.6073	C66-34: Il1rapl2.GABA-1	Unselected	ATGGAGGTCTGTTGGA-1_adlib1_Dowsett10xnuc
3.41045	7.08086	C66-53: Etnppl.Astrocytes	Unselected	ATGGAGGTCTTAGCTT-1_adlib1_Dowsett10xnuc
-1.23646	-5.57256	C66-36: Hmcn1.GABA-1	Unselected	ATGGATCAGAAGCCTG-1_adlib1_Dowsett10xnuc
2.69048	-0.985985	C66-6: Samd3.GLU-2	Unselected	ATGGATCAGGAGATAG-1_adlib1_Dowsett10xnuc
-1.12001	-3.64287	C66-41: Tbx3.GABA-1	Unselected	ATGGATCGTACGGCAA-1_adlib1_Dowsett10xnuc
-3.89431	2.788	C66-12: Gpr149.GLU-3	Unselected	ATGGATCGTAGCTGAG-1_adlib1_Dowsett10xnuc
-11.3578	-0.677647	C66-55: Ermn.Oligodendrocytes	Unselected	ATGGATCGTAGGACCA-1_adlib1_Dowsett10xnuc
-0.906262	8.00129	C66-22: Caprin2.GLU-6	Unselected	ATGGATCGTCGTGCCA-1_adlib1_Dowsett10xnuc
-3.2095	1.55799	C66-10: Fezf1.GLU-3	Unselected	ATGGATCGTGTTAGCT-1_adlib1_Dowsett10xnuc
4.96301	7.23522	C66-53: Etnppl.Astrocytes	Unselected	ATGGGAGAGAAATGGG-1_adlib1_Dowsett10xnuc
-3.46531	3.99525	C66-12: Gpr149.GLU-3	Unselected	ATGGGAGAGTGACACG-1_adlib1_Dowsett10xnuc
3.93103	7.23972	C66-53: Etnppl.Astrocytes	Unselected	ATGGGAGCACTTGTGA-1_adlib1_Dowsett10xnuc
-1.63636	-6.23728	C66-36: Hmcn1.GABA-1	Unselected	ATGGGAGCAGCAATTC-1_adlib1_Dowsett10xnuc
-2.27167	-3.51659	C66-41: Tbx3.GABA-1	Unselected	ATGGGAGCAGTAGGAC-1_adlib1_Dowsett10xnuc
-0.0234061	-3.2234	C66-35: Lef1.GABA-1	Unselected	ATGGGAGCATCATCCC-1_adlib1_Dowsett10xnuc
-3.02127	-4.44965	C66-41: Tbx3.GABA-1	Unselected	ATGGGAGGTATTCTCT-1_adlib1_Dowsett10xnuc
4.00955	-7.95101	C66-49: Satb2.GABA-6	Unselected	ATGGGAGGTCCTGGTG-1_adlib1_Dowsett10xnuc
3.62188	0.361992	C66-4: Trh.GLU-2	Unselected	ATGGGAGGTCGTGCCA-1_adlib1_Dowsett10xnuc
-0.469607	-14.0638	C66-25: Foxb1.GLU-8	Unselected	ATGGGAGGTTGTGGCC-1_adlib1_Dowsett10xnuc
1.14906	2.51761	C66-10: Fezf1.GLU-3	Unselected	ATGGGTTAGTTAGTAG-1_adlib1_Dowsett10xnuc
3.3489	8.07395	C66-53: Etnppl.Astrocytes	Unselected	ATGGGTTCATAACGGG-1_adlib1_Dowsett10xnuc
7.08924	-7.02878	C66-29: Vipr2.GABA-2	Unselected	ATGGGTTGTAGGTCAG-1_adlib1_Dowsett10xnuc
-1.58898	5.34833	C66-13: Vcan.GLU-3	Unselected	ATGGGTTGTATCGGTT-1_adlib1_Dowsett10xnuc
-3.84083	2.25715	C66-12: Gpr149.GLU-3	Unselected	ATGGGTTGTCACTCGG-1_adlib1_Dowsett10xnuc
7.0194	-7.20198	C66-29: Vipr2.GABA-2	Unselected	ATGGGTTGTGGGCTCT-1_adlib1_Dowsett10xnuc
-2.00494	-7.52959	C66-34: Il1rapl2.GABA-1	Unselected	ATGGGTTTCCTGGCTT-1_adlib1_Dowsett10xnuc
-1.40313	3.57271	C66-14: Tcf4.GLU-3	Unselected	ATGGGTTTCGACCAAT-1_adlib1_Dowsett10xnuc
0.566101	-2.95916	C66-35: Lef1.GABA-1	Unselected	ATGGGTTTCTACTGCC-1_adlib1_Dowsett10xnuc
-4.04146	3.60422	C66-12: Gpr149.GLU-3	Unselected	ATGGTTGAGAAAGCGA-1_adlib1_Dowsett10xnuc
-1.49767	-5.9877	C66-36: Hmcn1.GABA-1	Unselected	ATGGTTGAGTGGTTGG-1_adlib1_Dowsett10xnuc
3.79064	0.581711	C66-4: Trh.GLU-2	Unselected	ATGGTTGGTGCAATGG-1_adlib1_Dowsett10xnuc
-2.86352	2.35769	C66-12: Gpr149.GLU-3	Unselected	ATGGTTGTCCGATCGG-1_adlib1_Dowsett10xnuc
-1.27485	-13.2037	C66-25: Foxb1.GLU-8	Unselected	ATGTCCCAGTTACGTC-1_adlib1_Dowsett10xnuc
0.167019	-5.54005	C66-39: Lhx6.GABA-1	Unselected	ATGTCCCCACAGGATG-1_adlib1_Dowsett10xnuc
2.03147	-1.569	C66-1: GLU-1	Unselected	ATGTCCCGTCGATTAC-1_adlib1_Dowsett10xnuc
-0.387239	-3.89007	C66-41: Tbx3.GABA-1	Unselected	ATGTCCCGTTTGTTCT-1_adlib1_Dowsett10xnuc
1.34332	3.65973	C66-20: Tac2.GLU-5	Unselected	ATGTCCCTCCTGTACC-1_adlib1_Dowsett10xnuc
-0.338979	-13.683	C66-25: Foxb1.GLU-8	Unselected	ATGTCCCTCCTTATCA-1_adlib1_Dowsett10xnuc
0.656743	-5.88141	C66-39: Lhx6.GABA-1	Unselected	ATGTCCCTCGCTACAA-1_adlib1_Dowsett10xnuc
2.40978	2.88405	C66-19: Pomc.GLU-5	Unselected	ATGTCCCTCTTCCGTG-1_adlib1_Dowsett10xnuc
-3.27036	-5.82505	C66-44: Nkx2-4.GABA-3	Unselected	ATGTCTTAGTAGACCG-1_adlib1_Dowsett10xnuc
-1.54053	3.55291	C66-14: Tcf4.GLU-3	Unselected	ATGTCTTCAATTCGTG-1_adlib1_Dowsett10xnuc
0.677157	-3.02322	C66-35: Lef1.GABA-1	Unselected	ATGTCTTCACGCGTGT-1_adlib1_Dowsett10xnuc
2.82539	-8.07848	C66-49: Satb2.GABA-6	Unselected	ATGTCTTCATAATGAG-1_adlib1_Dowsett10xnuc
4.90786	-0.169102	C66-3: Nxph4.GLU-2	Unselected	ATGTCTTCATTCTGTT-1_adlib1_Dowsett10xnuc
-0.669549	-9.1289	C66-48: Meis2.GABA-5	Unselected	ATGTCTTGTCCTCATC-1_adlib1_Dowsett10xnuc
1.43979	-0.24328	C66-21: Bace2.GLU-5	Unselected	ATTACCTAGGGAGGCA-1_adlib1_Dowsett10xnuc
0.131133	-4.22627	C66-43: Nts.GABA-1	Unselected	ATTACCTGTCTAATCG-1_adlib1_Dowsett10xnuc
1.159	0.384854	C66-21: Bace2.GLU-5	Unselected	ATTACCTGTGTTTGCA-1_adlib1_Dowsett10xnuc
-3.87044	3.63956	C66-12: Gpr149.GLU-3	Unselected	ATTACCTTCAGGACAG-1_adlib1_Dowsett10xnuc
-1.68882	3.33021	C66-14: Tcf4.GLU-3	Unselected	ATTACCTTCGTTCTAT-1_adlib1_Dowsett10xnuc
4.16941	-2.67329	C66-2: Irx5.GLU-2	Unselected	ATTACTCAGACCACGA-1_adlib1_Dowsett10xnuc
-1.37736	-12.6702	C66-25: Foxb1.GLU-8	Unselected	ATTACTCTCCTCACGT-1_adlib1_Dowsett10xnuc
3.11778	7.8531	C66-53: Etnppl.Astrocytes	Unselected	ATTATCCAGGGCCTCT-1_adlib1_Dowsett10xnuc
-2.69581	-5.90704	C66-44: Nkx2-4.GABA-3	Unselected	ATTATCCAGTGCACTT-1_adlib1_Dowsett10xnuc
3.84648	8.73033	C66-53: Etnppl.Astrocytes	Unselected	ATTATCCCAGGGATAC-1_adlib1_Dowsett10xnuc
4.02441	-8.00178	C66-49: Satb2.GABA-6	Unselected	ATTATCCCATGGCGCT-1_adlib1_Dowsett10xnuc
-2.28383	0.312526	C66-10: Fezf1.GLU-3	Unselected	ATTATCCGTATCCCAA-1_adlib1_Dowsett10xnuc
2.83897	-6.96743	C66-28: Mixed.GABA-2	Unselected	ATTATCCGTTACCTTT-1_adlib1_Dowsett10xnuc
-4.0832	3.49441	C66-12: Gpr149.GLU-3	Unselected	ATTATCCTCACATTGG-1_adlib1_Dowsett10xnuc
7.02665	-7.90684	C66-29: Vipr2.GABA-2	Unselected	ATTATCCTCCGACAGC-1_adlib1_Dowsett10xnuc
3.52204	-4.48415	C66-30: Onecut2.GABA-2	Unselected	ATTATCCTCTATCGGA-1_adlib1_Dowsett10xnuc
1.6173	-0.419695	C66-21: Bace2.GLU-5	Unselected	ATTATCCTCTTGCGCT-1_adlib1_Dowsett10xnuc
-2.38053	-5.75054	C66-34: Il1rapl2.GABA-1	Unselected	ATTCACTAGACTCTAC-1_adlib1_Dowsett10xnuc
-1.54127	-12.6656	C66-25: Foxb1.GLU-8	Unselected	ATTCACTAGATGAACT-1_adlib1_Dowsett10xnuc
5.28243	-0.7818	C66-7: Foxb1.GLU-2	Unselected	ATTCACTAGCAATAAC-1_adlib1_Dowsett10xnuc
-2.2147	-5.83524	C66-34: Il1rapl2.GABA-1	Unselected	ATTCACTGTAGTTACC-1_adlib1_Dowsett10xnuc
0.889248	-12.4465	C66-26: Prkch.GLU-8	Unselected	ATTCACTGTGCACATT-1_adlib1_Dowsett10xnuc
-0.937735	0.657354	C66-11: Cd40.GLU-3	Unselected	ATTCACTTCACTCGAA-1_adlib1_Dowsett10xnuc
3.24861	2.7765	C66-19: Pomc.GLU-5	Unselected	ATTCACTTCAGCGCGT-1_adlib1_Dowsett10xnuc
-2.74029	-2.3854	C66-35: Lef1.GABA-1	Unselected	ATTCACTTCATGCAGT-1_adlib1_Dowsett10xnuc
3.70479	-1.98323	C66-2: Irx5.GLU-2	Unselected	ATTCACTTCGTGGGAA-1_adlib1_Dowsett10xnuc
-1.30061	3.48173	C66-14: Tcf4.GLU-3	Unselected	ATTCACTTCTAGCAAC-1_adlib1_Dowsett10xnuc
-11.826	-1.04517	C66-55: Ermn.Oligodendrocytes	Unselected	ATTCACTTCTGGCCAG-1_adlib1_Dowsett10xnuc
1.18347	3.71992	C66-20: Tac2.GLU-5	Unselected	ATTCAGGAGCCACTCG-1_adlib1_Dowsett10xnuc
3.40922	0.559288	C66-4: Trh.GLU-2	Unselected	ATTCAGGAGTTCTACG-1_adlib1_Dowsett10xnuc
-1.3895	-4.69345	C66-36: Hmcn1.GABA-1	Unselected	ATTCAGGCAACTCCAA-1_adlib1_Dowsett10xnuc
4.12231	6.64634	C66-53: Etnppl.Astrocytes	Unselected	ATTCAGGCAGCTGAGA-1_adlib1_Dowsett10xnuc
5.41865	-2.4444	C66-2: Irx5.GLU-2	Unselected	ATTCAGGGTTTACTGG-1_adlib1_Dowsett10xnuc
0.587792	-3.09186	C66-35: Lef1.GABA-1	Unselected	ATTCAGGTCAAGGACG-1_adlib1_Dowsett10xnuc
-1.83799	5.58715	C66-13: Vcan.GLU-3	Unselected	ATTCATCAGACAACAT-1_adlib1_Dowsett10xnuc
-0.833486	-6.14598	C66-36: Hmcn1.GABA-1	Unselected	ATTCATCAGGTCCAGA-1_adlib1_Dowsett10xnuc
-1.98318	4.12515	C66-12: Gpr149.GLU-3	Unselected	ATTCATCAGTATAGAC-1_adlib1_Dowsett10xnuc
-2.10568	-4.49442	C66-35: Lef1.GABA-1	Unselected	ATTCATCGTAACCCTA-1_adlib1_Dowsett10xnuc
-2.60339	0.0485337	C66-10: Fezf1.GLU-3	Unselected	ATTCATCGTAATGTGA-1_adlib1_Dowsett10xnuc
1.05535	-12.2884	C66-26: Prkch.GLU-8	Unselected	ATTCATCGTACTGGGA-1_adlib1_Dowsett10xnuc
0.219153	-2.86432	C66-35: Lef1.GABA-1	Unselected	ATTCATCTCCGGTAAT-1_adlib1_Dowsett10xnuc
0.0316094	-13.8217	C66-25: Foxb1.GLU-8	Unselected	ATTCATCTCTACGCGG-1_adlib1_Dowsett10xnuc
-1.51683	-3.68501	C66-41: Tbx3.GABA-1	Unselected	ATTCCATAGATTACCC-1_adlib1_Dowsett10xnuc
-2.65098	-4.77497	C66-41: Tbx3.GABA-1	Unselected	ATTCCATAGTACCCTA-1_adlib1_Dowsett10xnuc
-2.59427	2.37412	C66-12: Gpr149.GLU-3	Unselected	ATTCCATAGTCTGCGC-1_adlib1_Dowsett10xnuc
-1.2609	-12.9997	C66-25: Foxb1.GLU-8	Unselected	ATTCCATCAAGTGACG-1_adlib1_Dowsett10xnuc
-1.17563	5.46705	C66-13: Vcan.GLU-3	Unselected	ATTCCATCAATCGCGC-1_adlib1_Dowsett10xnuc
2.1299	2.61129	C66-19: Pomc.GLU-5	Unselected	ATTCCATCACCTCTAC-1_adlib1_Dowsett10xnuc
-2.24378	-6.68934	C66-34: Il1rapl2.GABA-1	Unselected	ATTCCATCACGTACTA-1_adlib1_Dowsett10xnuc
-2.40589	-6.14844	C66-34: Il1rapl2.GABA-1	Unselected	ATTCCATCATTAAGCC-1_adlib1_Dowsett10xnuc
-1.59888	5.51896	C66-13: Vcan.GLU-3	Unselected	ATTCCATGTAAGTTGA-1_adlib1_Dowsett10xnuc
-0.0637904	-14.3854	C66-25: Foxb1.GLU-8	Unselected	ATTCCATGTACAGTCT-1_adlib1_Dowsett10xnuc
-2.44828	2.01209	C66-10: Fezf1.GLU-3	Unselected	ATTCCATGTCACTCGG-1_adlib1_Dowsett10xnuc
2.23999	2.7708	C66-19: Pomc.GLU-5	Unselected	ATTCCATGTCAGCGTC-1_adlib1_Dowsett10xnuc
3.25154	0.711134	C66-4: Trh.GLU-2	Unselected	ATTCCATTCACCACAA-1_adlib1_Dowsett10xnuc
-3.75642	3.3487	C66-12: Gpr149.GLU-3	Unselected	ATTCCATTCCTCTCGA-1_adlib1_Dowsett10xnuc
-3.31927	3.19937	C66-12: Gpr149.GLU-3	Unselected	ATTCCATTCTGGACCG-1_adlib1_Dowsett10xnuc
0.893029	-0.903065	C66-16: Mixed.GLU-4	Unselected	ATTCCCGCAATGGCAG-1_adlib1_Dowsett10xnuc
-0.398176	-13.6823	C66-25: Foxb1.GLU-8	Unselected	ATTCCCGCAGGTAGTG-1_adlib1_Dowsett10xnuc
5.32639	-1.3674	C66-7: Foxb1.GLU-2	Unselected	ATTCCCGCATGGATCT-1_adlib1_Dowsett10xnuc
0.318793	-14.1323	C66-25: Foxb1.GLU-8	Unselected	ATTCCCGGTCCTATAG-1_adlib1_Dowsett10xnuc
1.2009	0.398432	C66-21: Bace2.GLU-5	Unselected	ATTCCCGGTCGCATTA-1_adlib1_Dowsett10xnuc
-0.876164	-5.10503	C66-37: Crh.GABA-1	Unselected	ATTCCCGGTCTTCAAG-1_adlib1_Dowsett10xnuc
-3.0956	-9.86124	C66-47: Sst.GABA-4	Unselected	ATTCCCGTCTCGACGG-1_adlib1_Dowsett10xnuc
5.09904	-1.33737	C66-7: Foxb1.GLU-2	Unselected	ATTCCCGTCTGCGTCT-1_adlib1_Dowsett10xnuc
0.683069	-1.20746	C66-16: Mixed.GLU-4	Unselected	ATTCCCGTCTTACGGA-1_adlib1_Dowsett10xnuc
7.84664	0.187673	C66-40: Hdc.GABA-1	Unselected	ATTCCTAAGGAGCAAA-1_adlib1_Dowsett10xnuc
-0.429629	-2.872	C66-35: Lef1.GABA-1	Unselected	ATTCCTAAGGCTGGAT-1_adlib1_Dowsett10xnuc
-4.02616	3.37803	C66-12: Gpr149.GLU-3	Unselected	ATTCCTAAGTCTTGGT-1_adlib1_Dowsett10xnuc
-1.67477	-6.28764	C66-36: Hmcn1.GABA-1	Unselected	ATTCCTAAGTGACACG-1_adlib1_Dowsett10xnuc
1.66978	1.89272	C66-19: Pomc.GLU-5	Unselected	ATTCCTACACAGACGA-1_adlib1_Dowsett10xnuc
-1.40785	3.64518	C66-14: Tcf4.GLU-3	Unselected	ATTCCTACACGACGCT-1_adlib1_Dowsett10xnuc
-1.68205	1.2281	C66-11: Cd40.GLU-3	Unselected	ATTCCTACAGAACCGA-1_adlib1_Dowsett10xnuc
7.70599	0.229277	C66-40: Hdc.GABA-1	Unselected	ATTCCTACAGTATACC-1_adlib1_Dowsett10xnuc
-10.9581	-1.47202	C66-55: Ermn.Oligodendrocytes	Unselected	ATTCCTAGTTCCGCGA-1_adlib1_Dowsett10xnuc
-2.99979	-5.97174	C66-44: Nkx2-4.GABA-3	Unselected	ATTCCTAGTTGGGTAG-1_adlib1_Dowsett10xnuc
4.11849	-1.67486	C66-8: Lmx1a.GLU-2	Unselected	ATTCGTTAGTTGCGCC-1_adlib1_Dowsett10xnuc
-1.12687	1.37864	C66-11: Cd40.GLU-3	Unselected	ATTCGTTCACAGAAGC-1_adlib1_Dowsett10xnuc
-3.54467	3.5398	C66-12: Gpr149.GLU-3	Unselected	ATTCGTTGTCTCCTGT-1_adlib1_Dowsett10xnuc
-1.03708	4.55564	C66-14: Tcf4.GLU-3	Unselected	ATTCGTTGTTATAGAG-1_adlib1_Dowsett10xnuc
-0.828016	-12.8866	C66-25: Foxb1.GLU-8	Unselected	ATTCGTTTCGTCCTCA-1_adlib1_Dowsett10xnuc
-1.57477	-4.49579	C66-37: Crh.GABA-1	Unselected	ATTCTACAGACAACAT-1_adlib1_Dowsett10xnuc
-1.34562	-13.9381	C66-25: Foxb1.GLU-8	Unselected	ATTCTACAGCCTTTCC-1_adlib1_Dowsett10xnuc
-1.26215	-1.7086	C66-38: Ppp1r17.GABA-1	Unselected	ATTCTACAGCGAATGC-1_adlib1_Dowsett10xnuc
-2.06126	-6.44068	C66-34: Il1rapl2.GABA-1	Unselected	ATTCTACAGGGATCAC-1_adlib1_Dowsett10xnuc
-0.927355	-1.63929	C66-38: Ppp1r17.GABA-1	Unselected	ATTCTACCAGCTGTGC-1_adlib1_Dowsett10xnuc
3.39762	-9.2995	C66-49: Satb2.GABA-6	Unselected	ATTCTACCATATTCGG-1_adlib1_Dowsett10xnuc
-1.22859	-5.74423	C66-36: Hmcn1.GABA-1	Unselected	ATTCTACGTAGCTAAA-1_adlib1_Dowsett10xnuc
-1.87987	-7.56532	C66-34: Il1rapl2.GABA-1	Unselected	ATTCTACGTCAAGGCA-1_adlib1_Dowsett10xnuc
-11.7342	-0.595359	C66-55: Ermn.Oligodendrocytes	Unselected	ATTCTACGTCTACGAT-1_adlib1_Dowsett10xnuc
4.70459	0.105822	C66-3: Nxph4.GLU-2	Unselected	ATTCTACGTCTTACTT-1_adlib1_Dowsett10xnuc
5.25782	-1.33668	C66-7: Foxb1.GLU-2	Unselected	ATTCTACGTTTCGTTT-1_adlib1_Dowsett10xnuc
-10.6639	-0.39096	C66-55: Ermn.Oligodendrocytes	Unselected	ATTCTACTCCAAGGGA-1_adlib1_Dowsett10xnuc
5.23216	7.83033	C66-53: Etnppl.Astrocytes	Unselected	ATTCTACTCTTAGCCC-1_adlib1_Dowsett10xnuc
-0.334826	-13.9656	C66-25: Foxb1.GLU-8	Unselected	ATTCTTGAGGGCCAAT-1_adlib1_Dowsett10xnuc
3.77106	1.01263	C66-4: Trh.GLU-2	Unselected	ATTCTTGCACCGGAAA-1_adlib1_Dowsett10xnuc
-2.88671	14.6738	C66-57: OPC	Unselected	ATTCTTGCATATGGCT-1_adlib1_Dowsett10xnuc
3.00075	-5.14745	C66-28: Mixed.GABA-2	Unselected	ATTCTTGCATTGCAAC-1_adlib1_Dowsett10xnuc
-2.93801	-4.61966	C66-41: Tbx3.GABA-1	Unselected	ATTCTTGGTAGGTAGC-1_adlib1_Dowsett10xnuc
-0.434014	-4.50046	C66-43: Nts.GABA-1	Unselected	ATTCTTGGTCCTTAAG-1_adlib1_Dowsett10xnuc
3.28191	2.78888	C66-19: Pomc.GLU-5	Unselected	ATTCTTGGTCTGCGCA-1_adlib1_Dowsett10xnuc
-1.35015	5.21717	C66-13: Vcan.GLU-3	Unselected	ATTCTTGTCATGAGTC-1_adlib1_Dowsett10xnuc
-0.951847	-1.7429	C66-38: Ppp1r17.GABA-1	Unselected	ATTCTTGTCATGCCCT-1_adlib1_Dowsett10xnuc
4.09259	-0.575034	C66-3: Nxph4.GLU-2	Unselected	ATTGGGTAGAGTGGCT-1_adlib1_Dowsett10xnuc
-0.337434	-4.4377	C66-43: Nts.GABA-1	Unselected	ATTGGGTAGTCAAGCG-1_adlib1_Dowsett10xnuc
1.1388	-1.07381	C66-16: Mixed.GLU-4	Unselected	ATTGGGTCAGTGAGCA-1_adlib1_Dowsett10xnuc
-3.1077	2.79969	C66-12: Gpr149.GLU-3	Unselected	ATTGTTCAGGCCTAAG-1_adlib1_Dowsett10xnuc
-2.00101	8.75539	C66-22: Caprin2.GLU-6	Unselected	ATTGTTCAGGGTACAC-1_adlib1_Dowsett10xnuc
-2.60719	-2.41973	C66-35: Lef1.GABA-1	Unselected	ATTGTTCAGTCTTCGA-1_adlib1_Dowsett10xnuc
10.055	8.7918	C66-51: Tanycytes	Unselected	ATTGTTCCAGGACTTT-1_adlib1_Dowsett10xnuc
-3.28575	2.62686	C66-12: Gpr149.GLU-3	Unselected	ATTGTTCTCGTTTACT-1_adlib1_Dowsett10xnuc
10.3354	9.05308	C66-51: Tanycytes	Unselected	ATTTACCAGCCTTTCC-1_adlib1_Dowsett10xnuc
7.67813	-6.10807	C66-29: Vipr2.GABA-2	Unselected	ATTTACCAGTTGCTCA-1_adlib1_Dowsett10xnuc
-10.9022	1.43104	C66-55: Ermn.Oligodendrocytes	Unselected	ATTTACCCAATTTCCT-1_adlib1_Dowsett10xnuc
3.34422	7.98009	C66-53: Etnppl.Astrocytes	Unselected	ATTTACCCACATTCTT-1_adlib1_Dowsett10xnuc
2.8563	-1.49136	C66-6: Samd3.GLU-2	Unselected	ATTTACCCAGACAAGC-1_adlib1_Dowsett10xnuc
-4.24928	-4.52572	C66-45: Ghrh.GABA-3	Unselected	ATTTACCGTCCTGAAT-1_adlib1_Dowsett10xnuc
-1.74795	3.60244	C66-14: Tcf4.GLU-3	Unselected	ATTTACCGTCTTTCTA-1_adlib1_Dowsett10xnuc
-0.41016	-0.163128	C66-12: Gpr149.GLU-3	Unselected	ATTTCACAGTGGGAAA-1_adlib1_Dowsett10xnuc
2.85027	-6.06723	C66-28: Mixed.GABA-2	Unselected	ATTTCACCAGTACTAC-1_adlib1_Dowsett10xnuc
-2.69951	15.0651	C66-57: OPC	Unselected	ATTTCACGTAGGACTG-1_adlib1_Dowsett10xnuc
-2.00834	-7.22389	C66-34: Il1rapl2.GABA-1	Unselected	ATTTCACGTGTTTCTT-1_adlib1_Dowsett10xnuc
4.93746	7.13876	C66-53: Etnppl.Astrocytes	Unselected	ATTTCACGTTATAGCC-1_adlib1_Dowsett10xnuc
5.70495	-1.11799	C66-7: Foxb1.GLU-2	Unselected	ATTTCACGTTCCTAAG-1_adlib1_Dowsett10xnuc
-2.21235	4.23273	C66-12: Gpr149.GLU-3	Unselected	ATTTCACTCGGAGCAA-1_adlib1_Dowsett10xnuc
2.03309	2.54235	C66-19: Pomc.GLU-5	Unselected	ATTTCACTCTCTGAGA-1_adlib1_Dowsett10xnuc
-1.54373	-0.256274	C66-10: Fezf1.GLU-3	Unselected	ATTTCTGAGAAGCGGG-1_adlib1_Dowsett10xnuc
-1.00447	-1.70651	C66-38: Ppp1r17.GABA-1	Unselected	ATTTCTGAGAGTTGCG-1_adlib1_Dowsett10xnuc
-2.80088	3.90903	C66-12: Gpr149.GLU-3	Unselected	ATTTCTGAGCAATTAG-1_adlib1_Dowsett10xnuc
-0.712097	-3.92436	C66-39: Lhx6.GABA-1	Unselected	ATTTCTGAGTTGCGAG-1_adlib1_Dowsett10xnuc
-2.71337	-9.77137	C66-47: Sst.GABA-4	Unselected	ATTTCTGCACCTAAAC-1_adlib1_Dowsett10xnuc
5.38049	-1.38188	C66-7: Foxb1.GLU-2	Unselected	ATTTCTGGTAACGATA-1_adlib1_Dowsett10xnuc
5.5967	-1.42411	C66-7: Foxb1.GLU-2	Unselected	ATTTCTGGTAGTCTTG-1_adlib1_Dowsett10xnuc
-1.92967	-6.17668	C66-34: Il1rapl2.GABA-1	Unselected	ATTTCTGGTCATGACT-1_adlib1_Dowsett10xnuc
-1.09756	-5.94452	C66-36: Hmcn1.GABA-1	Unselected	ATTTCTGTCCGGTAAT-1_adlib1_Dowsett10xnuc
-4.45145	-4.60121	C66-45: Ghrh.GABA-3	Unselected	CAAAGAAAGAAACCCG-1_adlib1_Dowsett10xnuc
-3.58856	3.45002	C66-12: Gpr149.GLU-3	Unselected	CAAAGAAAGAGGCCAT-1_adlib1_Dowsett10xnuc
4.32693	-0.818346	C66-7: Foxb1.GLU-2	Unselected	CAAAGAAAGATTGGGC-1_adlib1_Dowsett10xnuc
-3.25126	3.7633	C66-12: Gpr149.GLU-3	Unselected	CAAAGAAAGGAATGTT-1_adlib1_Dowsett10xnuc
5.35246	-2.40614	C66-2: Irx5.GLU-2	Unselected	CAAAGAACATGGTGGA-1_adlib1_Dowsett10xnuc
3.25297	1.18876	C66-4: Trh.GLU-2	Unselected	CAAAGAATCGGCTGAC-1_adlib1_Dowsett10xnuc
-2.6925	-5.29487	C66-41: Tbx3.GABA-1	Unselected	CAACAACAGATGTTGA-1_adlib1_Dowsett10xnuc
4.78461	-2.56263	C66-2: Irx5.GLU-2	Unselected	CAACAACAGCTTAGTC-1_adlib1_Dowsett10xnuc
-1.32795	-12.8684	C66-25: Foxb1.GLU-8	Unselected	CAACAACAGGAGTCTG-1_adlib1_Dowsett10xnuc
6.82178	-7.31714	C66-29: Vipr2.GABA-2	Unselected	CAACAACAGTGATTCC-1_adlib1_Dowsett10xnuc
-0.96067	-4.94325	C66-36: Hmcn1.GABA-1	Unselected	CAACAACCATTACTCT-1_adlib1_Dowsett10xnuc
-3.01728	14.7857	C66-57: OPC	Unselected	CAACAACGTACAGAGC-1_adlib1_Dowsett10xnuc
-11.0961	-0.745922	C66-55: Ermn.Oligodendrocytes	Unselected	CAACAACGTCTCCTGT-1_adlib1_Dowsett10xnuc
1.20712	-1.37599	C66-16: Mixed.GLU-4	Unselected	CAACAACGTTGATCGT-1_adlib1_Dowsett10xnuc
-2.33955	-0.276956	C66-10: Fezf1.GLU-3	Unselected	CAACAACGTTGCGAAG-1_adlib1_Dowsett10xnuc
3.27861	2.88279	C66-19: Pomc.GLU-5	Unselected	CAACAACTCAACTTTC-1_adlib1_Dowsett10xnuc
3.1892	-5.63729	C66-28: Mixed.GABA-2	Unselected	CAACAACTCACCACAA-1_adlib1_Dowsett10xnuc
-1.80881	-5.80894	C66-36: Hmcn1.GABA-1	Unselected	CAACAGTAGGTGCCTC-1_adlib1_Dowsett10xnuc
-3.15881	1.86178	C66-12: Gpr149.GLU-3	Unselected	CAACAGTCACACACTA-1_adlib1_Dowsett10xnuc
-2.86722	1.08777	C66-10: Fezf1.GLU-3	Unselected	CAACAGTCACCGTGGT-1_adlib1_Dowsett10xnuc
-4.68228	-4.8646	C66-45: Ghrh.GABA-3	Unselected	CAACAGTCAGTCAGCC-1_adlib1_Dowsett10xnuc
3.56638	6.78707	C66-53: Etnppl.Astrocytes	Unselected	CAACAGTCAGTCCGTG-1_adlib1_Dowsett10xnuc
-1.12773	1.44615	C66-11: Cd40.GLU-3	Unselected	CAACAGTCAGTGGCTC-1_adlib1_Dowsett10xnuc
-2.02079	-7.60211	C66-34: Il1rapl2.GABA-1	Unselected	CAACAGTTCGCGGTAC-1_adlib1_Dowsett10xnuc
8.62605	7.01222	C66-51: Tanycytes	Unselected	CAACAGTTCGCTCTAC-1_adlib1_Dowsett10xnuc
-1.13376	-13.5963	C66-25: Foxb1.GLU-8	Unselected	CAACCAAAGTCGTCTA-1_adlib1_Dowsett10xnuc
-2.72577	-3.89512	C66-41: Tbx3.GABA-1	Unselected	CAACCAACAATAACGA-1_adlib1_Dowsett10xnuc
-3.31911	4.12991	C66-12: Gpr149.GLU-3	Unselected	CAACCAAGTATGCAAA-1_adlib1_Dowsett10xnuc
3.93896	-0.659185	C66-3: Nxph4.GLU-2	Unselected	CAACCAATCATAGCAC-1_adlib1_Dowsett10xnuc
-1.55893	-2.67577	C66-35: Lef1.GABA-1	Unselected	CAACCAATCCGATTAG-1_adlib1_Dowsett10xnuc
7.66778	0.21953	C66-40: Hdc.GABA-1	Unselected	CAACCTCAGACTTCCA-1_adlib1_Dowsett10xnuc
-2.50662	4.70304	C66-12: Gpr149.GLU-3	Unselected	CAACCTCAGAGGGTAA-1_adlib1_Dowsett10xnuc
3.59274	-6.26825	C66-30: Onecut2.GABA-2	Unselected	CAACCTCAGCACCGTC-1_adlib1_Dowsett10xnuc
-1.08746	4.27654	C66-14: Tcf4.GLU-3	Unselected	CAACCTCAGCATGGGT-1_adlib1_Dowsett10xnuc
-1.00266	1.60949	C66-11: Cd40.GLU-3	Unselected	CAACCTCAGGCTGTAG-1_adlib1_Dowsett10xnuc
-11.1398	-0.813469	C66-55: Ermn.Oligodendrocytes	Unselected	CAACCTCCATCTGGGC-1_adlib1_Dowsett10xnuc
-1.53013	5.50064	C66-13: Vcan.GLU-3	Unselected	CAACCTCCATGACCCG-1_adlib1_Dowsett10xnuc
4.88549	-2.43203	C66-2: Irx5.GLU-2	Unselected	CAACCTCTCAACCCGG-1_adlib1_Dowsett10xnuc
0.250226	14.3078	C66-57: OPC	Unselected	CAACCTCTCCGCGAGT-1_adlib1_Dowsett10xnuc
0.207699	-13.8109	C66-25: Foxb1.GLU-8	Unselected	CAACCTCTCCTGTTAT-1_adlib1_Dowsett10xnuc
-0.445878	-9.09451	C66-48: Meis2.GABA-5	Unselected	CAACCTCTCGCTTGCT-1_adlib1_Dowsett10xnuc
-1.98782	-3.84441	C66-41: Tbx3.GABA-1	Unselected	CAACGATAGCCGCTTG-1_adlib1_Dowsett10xnuc
-1.74663	-0.350528	C66-10: Fezf1.GLU-3	Unselected	CAACGATCACAACGAG-1_adlib1_Dowsett10xnuc
1.20893	0.360142	C66-21: Bace2.GLU-5	Unselected	CAACGATGTACGCGTC-1_adlib1_Dowsett10xnuc
-12.7037	-1.34863	C66-55: Ermn.Oligodendrocytes	Unselected	CAACGATGTAGACAGC-1_adlib1_Dowsett10xnuc
5.24272	-1.19157	C66-7: Foxb1.GLU-2	Unselected	CAACGATTCAATCGGT-1_adlib1_Dowsett10xnuc
3.31553	7.03813	C66-53: Etnppl.Astrocytes	Unselected	CAACGATTCTTCCTAA-1_adlib1_Dowsett10xnuc
-1.65502	-12.6198	C66-25: Foxb1.GLU-8	Unselected	CAACGATTCTTGGCTC-1_adlib1_Dowsett10xnuc
-0.892894	-6.35621	C66-34: Il1rapl2.GABA-1	Unselected	CAACGGCGTATACCCA-1_adlib1_Dowsett10xnuc
1.24981	3.61513	C66-20: Tac2.GLU-5	Unselected	CAACGGCGTGCAATAA-1_adlib1_Dowsett10xnuc
0.838259	-1.52262	C66-16: Mixed.GLU-4	Unselected	CAACGGCTCCTCACCA-1_adlib1_Dowsett10xnuc
4.06244	-1.0397	C66-3: Nxph4.GLU-2	Unselected	CAAGACTAGGGACCAT-1_adlib1_Dowsett10xnuc
2.93161	1.09429	C66-4: Trh.GLU-2	Unselected	CAAGACTGTCATATGC-1_adlib1_Dowsett10xnuc
3.75762	0.486273	C66-4: Trh.GLU-2	Unselected	CAAGACTGTGTGAATA-1_adlib1_Dowsett10xnuc
-2.1076	-6.94242	C66-34: Il1rapl2.GABA-1	Unselected	CAAGACTGTTTGTTCT-1_adlib1_Dowsett10xnuc
-10.5134	-1.04463	C66-55: Ermn.Oligodendrocytes	Unselected	CAAGACTTCTGAGGTT-1_adlib1_Dowsett10xnuc
-2.5373	2.62771	C66-12: Gpr149.GLU-3	Unselected	CAAGAGGAGCCGCACT-1_adlib1_Dowsett10xnuc
4.84913	-0.852536	C66-7: Foxb1.GLU-2	Unselected	CAAGAGGAGGTGCATG-1_adlib1_Dowsett10xnuc
5.21754	-7.54561	C66-29: Vipr2.GABA-2	Unselected	CAAGAGGAGTAAGCAT-1_adlib1_Dowsett10xnuc
-2.02486	-7.18223	C66-34: Il1rapl2.GABA-1	Unselected	CAAGAGGCAATGAACA-1_adlib1_Dowsett10xnuc
-2.47119	2.65978	C66-10: Fezf1.GLU-3	Unselected	CAAGAGGCATCGAGCC-1_adlib1_Dowsett10xnuc
-3.84136	3.13905	C66-12: Gpr149.GLU-3	Unselected	CAAGAGGGTAGGTAGC-1_adlib1_Dowsett10xnuc
-1.08125	0.654819	C66-11: Cd40.GLU-3	Unselected	CAAGAGGGTGGATGAC-1_adlib1_Dowsett10xnuc
-0.511113	-9.3314	C66-48: Meis2.GABA-5	Unselected	CAAGAGGGTGGGCTTC-1_adlib1_Dowsett10xnuc
4.34932	7.58404	C66-53: Etnppl.Astrocytes	Unselected	CAAGAGGTCACATCAG-1_adlib1_Dowsett10xnuc
0.189475	-14.1101	C66-25: Foxb1.GLU-8	Unselected	CAAGAGGTCCGGTTCT-1_adlib1_Dowsett10xnuc
7.79566	-6.72781	C66-29: Vipr2.GABA-2	Unselected	CAAGAGGTCGTCGATA-1_adlib1_Dowsett10xnuc
-0.729768	-5.04769	C66-37: Crh.GABA-1	Unselected	CAAGCTAAGACCTGGA-1_adlib1_Dowsett10xnuc
4.25218	6.87307	C66-53: Etnppl.Astrocytes	Unselected	CAAGCTAAGCCGATAG-1_adlib1_Dowsett10xnuc
5.56476	-1.1901	C66-7: Foxb1.GLU-2	Unselected	CAAGCTAGTGTCATTG-1_adlib1_Dowsett10xnuc
4.87731	-0.158377	C66-3: Nxph4.GLU-2	Unselected	CAAGCTATCATTGTGG-1_adlib1_Dowsett10xnuc
7.58299	-6.43884	C66-29: Vipr2.GABA-2	Unselected	CAAGCTATCTATTGTC-1_adlib1_Dowsett10xnuc
-2.0009	-4.92276	C66-36: Hmcn1.GABA-1	Unselected	CAAGGGAAGGTACAGC-1_adlib1_Dowsett10xnuc
3.57184	-5.46396	C66-30: Onecut2.GABA-2	Unselected	CAAGGGACAACAGAGC-1_adlib1_Dowsett10xnuc
4.71224	-2.4087	C66-2: Irx5.GLU-2	Unselected	CAAGGGAGTACATACC-1_adlib1_Dowsett10xnuc
-3.66204	-8.84034	C66-47: Sst.GABA-4	Unselected	CAAGGGAGTAGCACAG-1_adlib1_Dowsett10xnuc
4.85675	-1.11986	C66-7: Foxb1.GLU-2	Unselected	CAAGGGAGTGCTGTCG-1_adlib1_Dowsett10xnuc
-1.39691	-13.6508	C66-25: Foxb1.GLU-8	Unselected	CAAGGGATCAACTGGT-1_adlib1_Dowsett10xnuc
3.60654	9.14415	C66-53: Etnppl.Astrocytes	Unselected	CAAGGGATCAGACCCG-1_adlib1_Dowsett10xnuc
-3.34161	1.97313	C66-12: Gpr149.GLU-3	Unselected	CAAGGGATCTCCAATT-1_adlib1_Dowsett10xnuc
3.63671	7.81161	C66-53: Etnppl.Astrocytes	Unselected	CAAGGGATCTCGTGAA-1_adlib1_Dowsett10xnuc
3.29077	7.45775	C66-53: Etnppl.Astrocytes	Unselected	CAATACGAGTCTTCCC-1_adlib1_Dowsett10xnuc
5.23071	-0.746515	C66-7: Foxb1.GLU-2	Unselected	CAATACGAGTGCAACG-1_adlib1_Dowsett10xnuc
-3.12982	3.3581	C66-12: Gpr149.GLU-3	Unselected	CAATACGTCGGACAAG-1_adlib1_Dowsett10xnuc
5.55463	-1.37608	C66-7: Foxb1.GLU-2	Unselected	CAATCGAAGTGGAAAG-1_adlib1_Dowsett10xnuc
0.872191	1.04823	C66-18: Rfx4.GLU-4	Unselected	CAATCGACACTTCATT-1_adlib1_Dowsett10xnuc
-2.55256	3.83045	C66-12: Gpr149.GLU-3	Unselected	CAATCGACATGGTACT-1_adlib1_Dowsett10xnuc
-0.461266	-3.85305	C66-39: Lhx6.GABA-1	Unselected	CAATCGAGTCGTGGAA-1_adlib1_Dowsett10xnuc
2.7135	-6.94419	C66-28: Mixed.GABA-2	Unselected	CAATCGAGTGGTCAAG-1_adlib1_Dowsett10xnuc
3.95645	-8.05272	C66-49: Satb2.GABA-6	Unselected	CAATCGAGTTAAAGTG-1_adlib1_Dowsett10xnuc
-0.870918	-3.41468	C66-43: Nts.GABA-1	Unselected	CAATCGAGTTGGGTTT-1_adlib1_Dowsett10xnuc
-0.86939	-2.4647	C66-38: Ppp1r17.GABA-1	Unselected	CAATCGAGTTGTCCCT-1_adlib1_Dowsett10xnuc
2.90036	-7.00987	C66-28: Mixed.GABA-2	Unselected	CAATCGAGTTGTTGCA-1_adlib1_Dowsett10xnuc
-0.104242	-2.8827	C66-35: Lef1.GABA-1	Unselected	CAATCGATCTTACCAT-1_adlib1_Dowsett10xnuc
0.609458	-1.41129	C66-16: Mixed.GLU-4	Unselected	CAATGACAGGCTAACG-1_adlib1_Dowsett10xnuc
-1.14663	-3.73354	C66-41: Tbx3.GABA-1	Unselected	CAATGACGTCGTATTG-1_adlib1_Dowsett10xnuc
3.80315	7.91811	C66-53: Etnppl.Astrocytes	Unselected	CAATGACGTTCGGACC-1_adlib1_Dowsett10xnuc
-0.495425	-2.75397	C66-35: Lef1.GABA-1	Unselected	CAATGACTCAAATAGG-1_adlib1_Dowsett10xnuc
-0.559478	-0.722123	C66-17: Lpar1.GLU-4	Unselected	CAATGACTCGATACTG-1_adlib1_Dowsett10xnuc
7.67191	0.219312	C66-40: Hdc.GABA-1	Unselected	CAATGACTCTAGCATG-1_adlib1_Dowsett10xnuc
0.162638	-14.1656	C66-25: Foxb1.GLU-8	Unselected	CAATGACTCTTAGCAG-1_adlib1_Dowsett10xnuc
4.90978	-5.24897	C66-31: Lhx1.GABA-2	Unselected	CAATTTCGTCATAGTC-1_adlib1_Dowsett10xnuc
-2.4452	0.398802	C66-10: Fezf1.GLU-3	Unselected	CAATTTCTCAATGTCG-1_adlib1_Dowsett10xnuc
0.314056	-14.3288	C66-25: Foxb1.GLU-8	Unselected	CACAACAGTGACTGTT-1_adlib1_Dowsett10xnuc
-0.930542	-4.94409	C66-37: Crh.GABA-1	Unselected	CACAACAGTTGCCGAC-1_adlib1_Dowsett10xnuc
-1.50259	-0.245497	C66-10: Fezf1.GLU-3	Unselected	CACAACAGTTTGGAGG-1_adlib1_Dowsett10xnuc
-0.203704	-3.35963	C66-35: Lef1.GABA-1	Unselected	CACAACATCCACTTTA-1_adlib1_Dowsett10xnuc
3.91837	8.04268	C66-53: Etnppl.Astrocytes	Unselected	CACACAAAGAGAGCCT-1_adlib1_Dowsett10xnuc
-3.22143	-9.78113	C66-47: Sst.GABA-4	Unselected	CACACAACAATTCGTG-1_adlib1_Dowsett10xnuc
8.66272	6.95467	C66-51: Tanycytes	Unselected	CACACAAGTACTCCCT-1_adlib1_Dowsett10xnuc
-3.42385	-6.06415	C66-44: Nkx2-4.GABA-3	Unselected	CACACAAGTTATCCAG-1_adlib1_Dowsett10xnuc
-0.467872	-6.54914	C66-34: Il1rapl2.GABA-1	Unselected	CACACAAGTTCCACAA-1_adlib1_Dowsett10xnuc
-3.53674	3.53447	C66-12: Gpr149.GLU-3	Unselected	CACACAAGTTGCTCCT-1_adlib1_Dowsett10xnuc
-1.36155	-5.79331	C66-37: Crh.GABA-1	Unselected	CACACAATCACTGAAC-1_adlib1_Dowsett10xnuc
5.18494	-0.737955	C66-7: Foxb1.GLU-2	Unselected	CACACAATCCTACACC-1_adlib1_Dowsett10xnuc
4.0061	-1.62112	C66-8: Lmx1a.GLU-2	Unselected	CACAGATAGTTGCTGT-1_adlib1_Dowsett10xnuc
12.084	0.317251	C66-62: ParsTuber	Unselected	CACAGATCACTGTCGG-1_adlib1_Dowsett10xnuc
3.77984	7.24129	C66-53: Etnppl.Astrocytes	Unselected	CACAGATCAGCTGTAT-1_adlib1_Dowsett10xnuc
3.02435	-1.8288	C66-2: Irx5.GLU-2	Unselected	CACAGATGTCTGCCTT-1_adlib1_Dowsett10xnuc
5.36546	-0.776542	C66-7: Foxb1.GLU-2	Unselected	CACAGATTCATCACTT-1_adlib1_Dowsett10xnuc
4.35012	7.23852	C66-53: Etnppl.Astrocytes	Unselected	CACAGATTCATGACAC-1_adlib1_Dowsett10xnuc
-1.40513	-13.7391	C66-25: Foxb1.GLU-8	Unselected	CACAGATTCCCGAGGT-1_adlib1_Dowsett10xnuc
7.67705	0.205737	C66-40: Hdc.GABA-1	Unselected	CACAGATTCCCTATTA-1_adlib1_Dowsett10xnuc
0.201394	-14.3229	C66-25: Foxb1.GLU-8	Unselected	CACAGATTCCTTCTGG-1_adlib1_Dowsett10xnuc
-1.13979	-12.8171	C66-25: Foxb1.GLU-8	Unselected	CACAGGCAGCACGATG-1_adlib1_Dowsett10xnuc
-1.01787	4.47202	C66-14: Tcf4.GLU-3	Unselected	CACAGGCAGGGTCACA-1_adlib1_Dowsett10xnuc
0.534531	-5.86484	C66-39: Lhx6.GABA-1	Unselected	CACAGGCAGGTCGTGA-1_adlib1_Dowsett10xnuc
5.66223	-1.31556	C66-7: Foxb1.GLU-2	Unselected	CACAGGCAGTACTGTC-1_adlib1_Dowsett10xnuc
6.07937	-7.39939	C66-29: Vipr2.GABA-2	Unselected	CACAGGCAGTCCCGAC-1_adlib1_Dowsett10xnuc
-2.95927	3.58226	C66-12: Gpr149.GLU-3	Unselected	CACAGGCCAAACTCTG-1_adlib1_Dowsett10xnuc
1.20665	0.260824	C66-21: Bace2.GLU-5	Unselected	CACAGGCCAAAGCTAA-1_adlib1_Dowsett10xnuc
3.61804	7.95823	C66-53: Etnppl.Astrocytes	Unselected	CACAGGCCAAGCACAG-1_adlib1_Dowsett10xnuc
-0.50926	-3.90572	C66-43: Nts.GABA-1	Unselected	CACAGGCCATGCTGCG-1_adlib1_Dowsett10xnuc
-2.35849	-2.70726	C66-35: Lef1.GABA-1	Unselected	CACAGGCGTCTGTAGT-1_adlib1_Dowsett10xnuc
2.75998	-1.11455	C66-6: Samd3.GLU-2	Unselected	CACAGGCTCAGCTTGA-1_adlib1_Dowsett10xnuc
6.70045	-8.69786	C66-29: Vipr2.GABA-2	Unselected	CACAGGCTCCGGGACT-1_adlib1_Dowsett10xnuc
-3.63808	-5.92348	C66-44: Nkx2-4.GABA-3	Unselected	CACAGGCTCCTCACCA-1_adlib1_Dowsett10xnuc
-1.06559	-1.74467	C66-38: Ppp1r17.GABA-1	Unselected	CACAGGCTCGTCCTTG-1_adlib1_Dowsett10xnuc
3.14553	-5.49572	C66-28: Mixed.GABA-2	Unselected	CACAGGCTCTATGTGG-1_adlib1_Dowsett10xnuc
-1.44541	-12.7242	C66-25: Foxb1.GLU-8	Unselected	CACAGGCTCTGATGGT-1_adlib1_Dowsett10xnuc
-2.29666	-3.47257	C66-41: Tbx3.GABA-1	Unselected	CACATGAAGCCTCAAT-1_adlib1_Dowsett10xnuc
-1.54899	-13.7469	C66-25: Foxb1.GLU-8	Unselected	CACATGACAAGCCCAC-1_adlib1_Dowsett10xnuc
3.57816	7.20643	C66-53: Etnppl.Astrocytes	Unselected	CACATGACACACACTA-1_adlib1_Dowsett10xnuc
-1.69368	-6.1593	C66-36: Hmcn1.GABA-1	Unselected	CACATGACAGTATGAA-1_adlib1_Dowsett10xnuc
-3.33631	2.46084	C66-12: Gpr149.GLU-3	Unselected	CACATGAGTACCCGAC-1_adlib1_Dowsett10xnuc
-0.766432	-5.31503	C66-37: Crh.GABA-1	Unselected	CACATGAGTCTAACTG-1_adlib1_Dowsett10xnuc
-0.337906	-3.14586	C66-35: Lef1.GABA-1	Unselected	CACATGAGTCTTGAGT-1_adlib1_Dowsett10xnuc
4.86583	6.93061	C66-53: Etnppl.Astrocytes	Unselected	CACATGAGTTCTAAGC-1_adlib1_Dowsett10xnuc
-0.846728	-5.42744	C66-37: Crh.GABA-1	Unselected	CACATGATCTGCCTCA-1_adlib1_Dowsett10xnuc
10.2108	8.94685	C66-51: Tanycytes	Unselected	CACCAAAAGTAATACG-1_adlib1_Dowsett10xnuc
1.50844	-0.304931	C66-21: Bace2.GLU-5	Unselected	CACCAAACAACAAGAT-1_adlib1_Dowsett10xnuc
0.410375	-2.48216	C66-35: Lef1.GABA-1	Unselected	CACCAAACAACAGTGG-1_adlib1_Dowsett10xnuc
-1.90356	-5.91454	C66-36: Hmcn1.GABA-1	Unselected	CACCAAACACGTTGGC-1_adlib1_Dowsett10xnuc
4.74813	-2.64569	C66-2: Irx5.GLU-2	Unselected	CACCAAAGTACAAGCG-1_adlib1_Dowsett10xnuc
-1.03359	-3.97427	C66-36: Hmcn1.GABA-1	Unselected	CACCAAATCACACGAT-1_adlib1_Dowsett10xnuc
-1.2727	5.34895	C66-13: Vcan.GLU-3	Unselected	CACCGTTAGAACGCGT-1_adlib1_Dowsett10xnuc
0.842836	1.09725	C66-18: Rfx4.GLU-4	Unselected	CACCGTTAGAAGTGTT-1_adlib1_Dowsett10xnuc
2.88715	0.690701	C66-4: Trh.GLU-2	Unselected	CACCGTTAGACATAGT-1_adlib1_Dowsett10xnuc
3.56019	7.76704	C66-53: Etnppl.Astrocytes	Unselected	CACCGTTAGTTCACTG-1_adlib1_Dowsett10xnuc
7.51292	-7.00925	C66-29: Vipr2.GABA-2	Unselected	CACCGTTCACGCAAAG-1_adlib1_Dowsett10xnuc
4.53993	-2.37919	C66-2: Irx5.GLU-2	Unselected	CACCGTTCATAGCACT-1_adlib1_Dowsett10xnuc
-3.25583	3.24422	C66-12: Gpr149.GLU-3	Unselected	CACCGTTGTAGGATAT-1_adlib1_Dowsett10xnuc
-3.91737	2.56556	C66-12: Gpr149.GLU-3	Unselected	CACCGTTGTGCGCTCA-1_adlib1_Dowsett10xnuc
3.39915	-4.38575	C66-30: Onecut2.GABA-2	Unselected	CACCGTTGTTGTGCCG-1_adlib1_Dowsett10xnuc
-1.81541	-5.24076	C66-36: Hmcn1.GABA-1	Unselected	CACCGTTGTTTACCTT-1_adlib1_Dowsett10xnuc
2.55275	0.242842	C66-4: Trh.GLU-2	Unselected	CACCGTTTCCATAGAC-1_adlib1_Dowsett10xnuc
-10.8849	-0.804276	C66-55: Ermn.Oligodendrocytes	Unselected	CACCGTTTCCCGAGGT-1_adlib1_Dowsett10xnuc
1.67193	1.19752	C66-18: Rfx4.GLU-4	Unselected	CACGAATAGAGTCTGG-1_adlib1_Dowsett10xnuc
-0.49717	-9.28634	C66-48: Meis2.GABA-5	Unselected	CACGAATAGGTGATCG-1_adlib1_Dowsett10xnuc
-3.09771	3.60118	C66-12: Gpr149.GLU-3	Unselected	CACGAATAGTTAGAAC-1_adlib1_Dowsett10xnuc
2.78623	0.516023	C66-4: Trh.GLU-2	Unselected	CACGAATCAACCGCCA-1_adlib1_Dowsett10xnuc
-0.603599	-4.21387	C66-35: Lef1.GABA-1	Unselected	CACGAATCACACTTAG-1_adlib1_Dowsett10xnuc
3.6536	8.53269	C66-53: Etnppl.Astrocytes	Unselected	CACGAATCACATTCGA-1_adlib1_Dowsett10xnuc
-3.32524	3.86346	C66-12: Gpr149.GLU-3	Unselected	CACGAATCATATGGCT-1_adlib1_Dowsett10xnuc
-1.11174	-13.4468	C66-25: Foxb1.GLU-8	Unselected	CACGAATCATGACCCG-1_adlib1_Dowsett10xnuc
-1.23116	-5.77237	C66-36: Hmcn1.GABA-1	Unselected	CACGAATGTATGCTTG-1_adlib1_Dowsett10xnuc
-2.68072	3.72022	C66-12: Gpr149.GLU-3	Unselected	CACGAATGTGAGGCAT-1_adlib1_Dowsett10xnuc
-1.31083	-9.07629	C66-47: Sst.GABA-4	Unselected	CACGAATGTGTCTAAC-1_adlib1_Dowsett10xnuc
5.33847	-1.03102	C66-7: Foxb1.GLU-2	Unselected	CACGAATTCAGTAGGG-1_adlib1_Dowsett10xnuc
-2.14312	3.43799	C66-12: Gpr149.GLU-3	Unselected	CACGGGTAGCGCCGTT-1_adlib1_Dowsett10xnuc
-3.81664	3.58248	C66-12: Gpr149.GLU-3	Unselected	CACGGGTAGTTAACAG-1_adlib1_Dowsett10xnuc
-0.460683	-9.03342	C66-48: Meis2.GABA-5	Unselected	CACGGGTGTCGAAACG-1_adlib1_Dowsett10xnuc
0.216874	-0.28238	C66-16: Mixed.GLU-4	Unselected	CACGGGTGTTGATCGT-1_adlib1_Dowsett10xnuc
-1.75565	-5.84319	C66-36: Hmcn1.GABA-1	Unselected	CACGGGTTCCGGCTTT-1_adlib1_Dowsett10xnuc
-1.66641	-4.44604	C66-37: Crh.GABA-1	Unselected	CACGTGGAGCGTTGTT-1_adlib1_Dowsett10xnuc
-2.52863	2.13997	C66-12: Gpr149.GLU-3	Unselected	CACGTGGAGCTACGTT-1_adlib1_Dowsett10xnuc
-2.54375	3.27074	C66-12: Gpr149.GLU-3	Unselected	CACGTGGAGGCACTAG-1_adlib1_Dowsett10xnuc
6.78291	-7.13876	C66-29: Vipr2.GABA-2	Unselected	CACGTGGAGTACTGGG-1_adlib1_Dowsett10xnuc
-0.443415	-8.99249	C66-48: Meis2.GABA-5	Unselected	CACGTGGCACATCATG-1_adlib1_Dowsett10xnuc
1.10725	-1.13064	C66-16: Mixed.GLU-4	Unselected	CACGTGGCAGTCTACA-1_adlib1_Dowsett10xnuc
3.50177	7.87004	C66-53: Etnppl.Astrocytes	Unselected	CACGTGGCAGTGACCC-1_adlib1_Dowsett10xnuc
3.45508	-9.27741	C66-49: Satb2.GABA-6	Unselected	CACGTGGGTCAGCGTC-1_adlib1_Dowsett10xnuc
-1.21895	-5.77404	C66-36: Hmcn1.GABA-1	Unselected	CACGTGGGTGCATTTG-1_adlib1_Dowsett10xnuc
7.6911	0.178886	C66-40: Hdc.GABA-1	Unselected	CACGTGGTCAAGAGTA-1_adlib1_Dowsett10xnuc
-2.08347	-6.80954	C66-34: Il1rapl2.GABA-1	Unselected	CACGTGGTCATGCCGG-1_adlib1_Dowsett10xnuc
-2.16937	-3.50378	C66-41: Tbx3.GABA-1	Unselected	CACGTTCCAAGCAATA-1_adlib1_Dowsett10xnuc
0.148651	-7.22933	C66-47: Sst.GABA-4	Unselected	CACGTTCGTTAAGTCC-1_adlib1_Dowsett10xnuc
-11.0689	-1.00455	C66-55: Ermn.Oligodendrocytes	Unselected	CACGTTCTCAGAGCGA-1_adlib1_Dowsett10xnuc
-3.7824	3.61186	C66-12: Gpr149.GLU-3	Unselected	CACGTTCTCTGGCTGG-1_adlib1_Dowsett10xnuc
-1.21453	-13.0286	C66-25: Foxb1.GLU-8	Unselected	CACTAAGAGTTGTCAC-1_adlib1_Dowsett10xnuc
0.678351	-0.0541016	C66-16: Mixed.GLU-4	Unselected	CACTAAGCAGACGGAT-1_adlib1_Dowsett10xnuc
-2.33746	4.72917	C66-12: Gpr149.GLU-3	Unselected	CACTAAGGTCATACCA-1_adlib1_Dowsett10xnuc
-3.69857	3.40138	C66-12: Gpr149.GLU-3	Unselected	CACTAAGGTGAACCGA-1_adlib1_Dowsett10xnuc
-3.15737	1.10631	C66-10: Fezf1.GLU-3	Unselected	CACTAAGTCTAGCATG-1_adlib1_Dowsett10xnuc
-2.35308	1.34813	C66-10: Fezf1.GLU-3	Unselected	CACTAAGTCTGGTGCG-1_adlib1_Dowsett10xnuc
3.94446	-4.66272	C66-30: Onecut2.GABA-2	Unselected	CACTGAAAGTGCACTT-1_adlib1_Dowsett10xnuc
4.54893	7.07243	C66-53: Etnppl.Astrocytes	Unselected	CACTGAACACTGAATC-1_adlib1_Dowsett10xnuc
7.90524	7.08807	C66-53: Etnppl.Astrocytes	Unselected	CACTGAAGTAGATTGA-1_adlib1_Dowsett10xnuc
-2.04696	-2.44293	C66-35: Lef1.GABA-1	Unselected	CACTGAATCTTTGATC-1_adlib1_Dowsett10xnuc
5.50277	-0.896111	C66-7: Foxb1.GLU-2	Unselected	CACTGGGAGAGGGTCT-1_adlib1_Dowsett10xnuc
3.83867	-4.35403	C66-30: Onecut2.GABA-2	Unselected	CACTGGGCAAAGGGTC-1_adlib1_Dowsett10xnuc
-0.513217	-14.3303	C66-25: Foxb1.GLU-8	Unselected	CACTGGGCAAGACTGG-1_adlib1_Dowsett10xnuc
8.93141	6.32472	C66-51: Tanycytes	Unselected	CACTGGGCACAAGCCC-1_adlib1_Dowsett10xnuc
-2.58559	2.08959	C66-12: Gpr149.GLU-3	Unselected	CACTGGGGTAGATGTA-1_adlib1_Dowsett10xnuc
5.66815	-1.30895	C66-7: Foxb1.GLU-2	Unselected	CACTGGGGTCAAGGCA-1_adlib1_Dowsett10xnuc
4.93249	-0.137838	C66-3: Nxph4.GLU-2	Unselected	CACTGGGGTCGATTCA-1_adlib1_Dowsett10xnuc
0.837765	-3.11148	C66-35: Lef1.GABA-1	Unselected	CACTGGGTCTCGGTCT-1_adlib1_Dowsett10xnuc
-2.27849	-3.51903	C66-41: Tbx3.GABA-1	Unselected	CACTGGGTCTTGGAAC-1_adlib1_Dowsett10xnuc
0.256091	-14.1841	C66-25: Foxb1.GLU-8	Unselected	CACTGTCAGCTACTAC-1_adlib1_Dowsett10xnuc
-3.36925	3.73156	C66-12: Gpr149.GLU-3	Unselected	CACTGTCCAAAGCAAT-1_adlib1_Dowsett10xnuc
3.79595	-4.84507	C66-30: Onecut2.GABA-2	Unselected	CACTGTCCAAATCCCA-1_adlib1_Dowsett10xnuc
7.80219	0.219492	C66-40: Hdc.GABA-1	Unselected	CACTGTCCAACTCGAT-1_adlib1_Dowsett10xnuc
-0.101195	-14.2562	C66-25: Foxb1.GLU-8	Unselected	CACTGTCGTATGCAAA-1_adlib1_Dowsett10xnuc
-4.21267	-4.72209	C66-45: Ghrh.GABA-3	Unselected	CACTGTCGTGTCACAT-1_adlib1_Dowsett10xnuc
-2.23463	1.29949	C66-11: Cd40.GLU-3	Unselected	CACTGTCTCCATTTGT-1_adlib1_Dowsett10xnuc
1.4399	3.4226	C66-20: Tac2.GLU-5	Unselected	CACTGTCTCTCAGTCC-1_adlib1_Dowsett10xnuc
5.85182	-7.46064	C66-29: Vipr2.GABA-2	Unselected	CACTTCGCAGAATGTA-1_adlib1_Dowsett10xnuc
-1.70509	-6.07687	C66-36: Hmcn1.GABA-1	Unselected	CACTTCGCAGCGAACA-1_adlib1_Dowsett10xnuc
-2.35	-3.67305	C66-41: Tbx3.GABA-1	Unselected	CACTTCGCATAGCTGT-1_adlib1_Dowsett10xnuc
1.97827	-1.697	C66-1: GLU-1	Unselected	CACTTCGTCCAACACA-1_adlib1_Dowsett10xnuc
-1.00202	-2.49235	C66-38: Ppp1r17.GABA-1	Unselected	CAGAGCCAGAACGTGC-1_adlib1_Dowsett10xnuc
-1.67346	5.51833	C66-13: Vcan.GLU-3	Unselected	CAGAGCCAGAGCTGCA-1_adlib1_Dowsett10xnuc
0.625735	-1.48927	C66-16: Mixed.GLU-4	Unselected	CAGAGCCAGCGCTTCG-1_adlib1_Dowsett10xnuc
-0.591029	-3.74451	C66-39: Lhx6.GABA-1	Unselected	CAGAGCCCACGACAAG-1_adlib1_Dowsett10xnuc
3.7367	0.208418	C66-4: Trh.GLU-2	Unselected	CAGAGCCCACTTCAAG-1_adlib1_Dowsett10xnuc
0.105994	-13.9292	C66-25: Foxb1.GLU-8	Unselected	CAGAGCCCAGGATGAC-1_adlib1_Dowsett10xnuc
5.14656	0.0261673	C66-3: Nxph4.GLU-2	Unselected	CAGAGCCGTATGAAGT-1_adlib1_Dowsett10xnuc
-2.51081	-9.66986	C66-47: Sst.GABA-4	Unselected	CAGAGCCTCAGTCAGT-1_adlib1_Dowsett10xnuc
-3.59249	-5.60852	C66-44: Nkx2-4.GABA-3	Unselected	CAGATACAGGATTACA-1_adlib1_Dowsett10xnuc
6.36822	-8.32892	C66-29: Vipr2.GABA-2	Unselected	CAGATACCAAGATCCT-1_adlib1_Dowsett10xnuc
-1.5666	-6.40581	C66-34: Il1rapl2.GABA-1	Unselected	CAGATACCACTTGTGA-1_adlib1_Dowsett10xnuc
0.496366	-1.50388	C66-16: Mixed.GLU-4	Unselected	CAGATACCATCGTGGC-1_adlib1_Dowsett10xnuc
1.47321	-0.17162	C66-21: Bace2.GLU-5	Unselected	CAGATACGTTGTGCAT-1_adlib1_Dowsett10xnuc
5.35182	-1.28231	C66-7: Foxb1.GLU-2	Unselected	CAGATACTCCAAGCAT-1_adlib1_Dowsett10xnuc
4.06226	1.30921	C66-4: Trh.GLU-2	Unselected	CAGATACTCCCTTGTG-1_adlib1_Dowsett10xnuc
-2.19344	-3.41656	C66-41: Tbx3.GABA-1	Unselected	CAGATCAAGTAAACGT-1_adlib1_Dowsett10xnuc
1.39981	3.44576	C66-20: Tac2.GLU-5	Unselected	CAGATCACATCTTCGC-1_adlib1_Dowsett10xnuc
-0.546918	-3.74558	C66-39: Lhx6.GABA-1	Unselected	CAGATCACATGAAGCG-1_adlib1_Dowsett10xnuc
2.83806	-8.28347	C66-49: Satb2.GABA-6	Unselected	CAGATCATCAACTACG-1_adlib1_Dowsett10xnuc
-3.10522	-4.62973	C66-41: Tbx3.GABA-1	Unselected	CAGATCATCGTTCAGA-1_adlib1_Dowsett10xnuc
-0.464409	-0.631216	C66-17: Lpar1.GLU-4	Unselected	CAGATCATCTGCATGA-1_adlib1_Dowsett10xnuc
4.48951	-0.326489	C66-3: Nxph4.GLU-2	Unselected	CAGATTGAGGTGCTGA-1_adlib1_Dowsett10xnuc
-1.12311	-7.19545	C66-34: Il1rapl2.GABA-1	Unselected	CAGATTGAGTGGTCAG-1_adlib1_Dowsett10xnuc
-2.08521	0.86604	C66-10: Fezf1.GLU-3	Unselected	CAGATTGTCCGGTTCT-1_adlib1_Dowsett10xnuc
-0.965571	-3.56947	C66-43: Nts.GABA-1	Unselected	CAGCAATAGAAGTGTT-1_adlib1_Dowsett10xnuc
-1.78137	5.54728	C66-13: Vcan.GLU-3	Unselected	CAGCAATAGAGGGCGA-1_adlib1_Dowsett10xnuc
-3.50644	2.78696	C66-12: Gpr149.GLU-3	Unselected	CAGCAATAGCAGCCTC-1_adlib1_Dowsett10xnuc
-0.768306	-2.11937	C66-38: Ppp1r17.GABA-1	Unselected	CAGCAATAGGTACTGG-1_adlib1_Dowsett10xnuc
-0.471385	-13.913	C66-25: Foxb1.GLU-8	Unselected	CAGCAATCACCTTCCA-1_adlib1_Dowsett10xnuc
[truncated: 33,946 more rows]

## Sheet: a_umaps_small
umapscvi_1	umapscvi_2	ident	Agrp	Cell_ID	Fos_adlib	Fos_fasting
-4.16533	-9.37899	C66-46: Agrp.GABA-4	0	AAGACTCTCATAGAGA-1_adlib1_Dowsett10xnuc	0
-5.09989	-10.2466	C66-46: Agrp.GABA-4	0	AATAGAGCATTGTAGC-1_adlib1_Dowsett10xnuc	0
-3.84132	-9.71462	C66-46: Agrp.GABA-4	0	AATTCCTCAACTGTGT-1_adlib1_Dowsett10xnuc	0
-3.7441	-9.81286	C66-46: Agrp.GABA-4	0	ACACAGTTCATTTGGG-1_adlib1_Dowsett10xnuc	0
-4.12042	-9.58109	C66-46: Agrp.GABA-4	0	ACAGAAACAGTTGGTT-1_adlib1_Dowsett10xnuc	0
-5.03976	-9.73328	C66-46: Agrp.GABA-4	0	ACTATGGTCGCCGAAC-1_adlib1_Dowsett10xnuc	0
-4.51475	-9.89577	C66-46: Agrp.GABA-4	0	AGATGAACACAGTCAT-1_adlib1_Dowsett10xnuc	0
-3.52137	-9.81556	C66-46: Agrp.GABA-4	0	AGCCAATCATGTGCTA-1_adlib1_Dowsett10xnuc	0
-3.83641	-9.90074	C66-46: Agrp.GABA-4	0	AGCCAGCCACCAAATC-1_adlib1_Dowsett10xnuc	0
-5.34679	-10.1924	C66-46: Agrp.GABA-4	0	AGGGTTTGTACTGTTG-1_adlib1_Dowsett10xnuc	0
-4.44564	-9.9934	C66-46: Agrp.GABA-4	0	ATGGATCTCGAGAATA-1_adlib1_Dowsett10xnuc	0
-3.97241	-9.79615	C66-46: Agrp.GABA-4	0	ATTATCCCAGGATGAC-1_adlib1_Dowsett10xnuc	0
-3.46805	-9.84424	C66-46: Agrp.GABA-4	0	CGCCATTAGGTTTGAA-1_adlib1_Dowsett10xnuc	0
-5.3464	-10.4231	C66-46: Agrp.GABA-4	0	CGTAATGTCAGCTCTC-1_adlib1_Dowsett10xnuc	0
-5.23526	-10.096	C66-46: Agrp.GABA-4	0	CGTTGGGGTTCCAAAC-1_adlib1_Dowsett10xnuc	0
-4.99142	-10.0386	C66-46: Agrp.GABA-4	0	CTCAGTCGTCTACATG-1_adlib1_Dowsett10xnuc	0
-3.51027	-9.92217	C66-46: Agrp.GABA-4	0	GAGACCCAGCGCTTCG-1_adlib1_Dowsett10xnuc	0
-3.64499	-9.88158	C66-46: Agrp.GABA-4	0	GAGTGTTTCCCGTTCA-1_adlib1_Dowsett10xnuc	0
-3.71732	-9.99032	C66-46: Agrp.GABA-4	0	GAGTTACAGTAGATCA-1_adlib1_Dowsett10xnuc	0
-5.06911	-9.92945	C66-46: Agrp.GABA-4	0	GCGGATCCACTGCGAC-1_adlib1_Dowsett10xnuc	0
-4.90628	-9.97155	C66-46: Agrp.GABA-4	0	GCTGCAGAGCGCCTCA-1_adlib1_Dowsett10xnuc	0
-4.10107	-9.89124	C66-46: Agrp.GABA-4	0	GGTCACGGTTGGAGGT-1_adlib1_Dowsett10xnuc	0
-4.11425	-9.7641	C66-46: Agrp.GABA-4	0	GTAACACCATAGGTAA-1_adlib1_Dowsett10xnuc	0
-4.27164	-9.84352	C66-46: Agrp.GABA-4	0	GTAGGTTGTGCTATTG-1_adlib1_Dowsett10xnuc	0
-3.64504	-9.90175	C66-46: Agrp.GABA-4	0	GTCATCCTCCCTCGTA-1_adlib1_Dowsett10xnuc	0
-4.10845	-9.98983	C66-46: Agrp.GABA-4	0	GTGTTCCAGAGGACTC-1_adlib1_Dowsett10xnuc	0
-3.44341	-9.90724	C66-46: Agrp.GABA-4	0	TACCCGTCAGCTTCCT-1_adlib1_Dowsett10xnuc	0
-4.27163	-9.9719	C66-46: Agrp.GABA-4	0	TCGCTTGCACGTAACT-1_adlib1_Dowsett10xnuc	0
-3.76389	-9.93374	C66-46: Agrp.GABA-4	0	TCTCTGGAGGTGTGAC-1_adlib1_Dowsett10xnuc	0
-3.42657	-9.87425	C66-46: Agrp.GABA-4	0	TGCATCCAGCAAATCA-1_adlib1_Dowsett10xnuc	0
-3.578	-9.92587	C66-46: Agrp.GABA-4	0	TTGCCTGGTATCGAAA-1_adlib1_Dowsett10xnuc	0
-3.76069	-9.73463	C66-46: Agrp.GABA-4	0	AACCAACTCTTAGGAC-1_adlib2_Dowsett10xnuc	0
-4.16109	-9.9403	C66-46: Agrp.GABA-4	0	AACCATGTCCAAGCCG-1_adlib2_Dowsett10xnuc	0
-5.19008	-10.4308	C66-46: Agrp.GABA-4	0	AACGTCAAGGCGTTGA-1_adlib2_Dowsett10xnuc	0
-3.88709	-9.97471	C66-46: Agrp.GABA-4	0	ACGGTTACACCAAAGG-1_adlib2_Dowsett10xnuc	0
-3.87097	-9.93757	C66-46: Agrp.GABA-4	0	ACTACGATCTCATGCC-1_adlib2_Dowsett10xnuc	0
-4.08084	-9.88218	C66-46: Agrp.GABA-4	0	AGGCTGCGTGAGAGGG-1_adlib2_Dowsett10xnuc	0
-4.15669	-9.99035	C66-46: Agrp.GABA-4	0	CAGGCCAGTCTTACAG-1_adlib2_Dowsett10xnuc	0
-3.74182	-9.89136	C66-46: Agrp.GABA-4	0	CCGCAAGTCGTGGACC-1_adlib2_Dowsett10xnuc	0
-4.43373	-10.0744	C66-46: Agrp.GABA-4	0	CGAGTGCGTACGCTTA-1_adlib2_Dowsett10xnuc	0
-3.92391	-9.74681	C66-46: Agrp.GABA-4	0	CGGAACCTCGTAACCA-1_adlib2_Dowsett10xnuc	0
-4.1319	-9.83567	C66-46: Agrp.GABA-4	0	CTACTATAGATTGACA-1_adlib2_Dowsett10xnuc	0
-5.22819	-10.3005	C66-46: Agrp.GABA-4	0	CTCCTTTAGCTAGTTC-1_adlib2_Dowsett10xnuc	0
-4.80245	-10.3198	C66-46: Agrp.GABA-4	0	CTTCAATGTGGTCCGT-1_adlib2_Dowsett10xnuc	0
-3.95725	-9.8367	C66-46: Agrp.GABA-4	0	CTTTCGGTCTCAATCT-1_adlib2_Dowsett10xnuc	0
-3.92834	-9.97552	C66-46: Agrp.GABA-4	0	GAAGCCCGTATTTCGG-1_adlib2_Dowsett10xnuc	0
-3.84975	-9.85947	C66-46: Agrp.GABA-4	0	GCCAGGTGTTACCTGA-1_adlib2_Dowsett10xnuc	0
-3.38804	-9.78164	C66-46: Agrp.GABA-4	0	GCCGTGACATATTCGG-1_adlib2_Dowsett10xnuc	0
-3.52607	-9.78201	C66-46: Agrp.GABA-4	0	GGTGGCTTCCCGAGGT-1_adlib2_Dowsett10xnuc	0
-3.60026	-9.88626	C66-46: Agrp.GABA-4	0	GTAGTACGTGTTACAC-1_adlib2_Dowsett10xnuc	0
-3.67441	-9.82499	C66-46: Agrp.GABA-4	0	GTCATGAAGCACTAGG-1_adlib2_Dowsett10xnuc	0
-4.56848	-10.0606	C66-46: Agrp.GABA-4	0	TACAGGTTCATTTGTC-1_adlib2_Dowsett10xnuc	0
-3.99006	-9.87597	C66-46: Agrp.GABA-4	0	TCACTATTCCCTGGTT-1_adlib2_Dowsett10xnuc	0
-5.27835	-10.1809	C66-46: Agrp.GABA-4	0	TCCTCGATCGTAGCTA-1_adlib2_Dowsett10xnuc	0
-3.71777	-9.84524	C66-46: Agrp.GABA-4	0	TGACGCGGTGAAAGTT-1_adlib2_Dowsett10xnuc	0
-5.23822	-10.0764	C66-46: Agrp.GABA-4	0	TTGAACGTCCACTGGG-1_adlib2_Dowsett10xnuc	0
-3.17147	-9.67561	C66-46: Agrp.GABA-4	0	GTGCTTCTCCCGTTGT-1_adlib3_Dowsett10xnuc	0
-4.95885	-9.78562	C66-46: Agrp.GABA-4	0	CAGAGCCAGCAGCAGT-1_adlib4_Dowsett10xnuc	0
-4.89481	-10.6038	C66-46: Agrp.GABA-4	0	ACAGGGACAGGAATAT-1_fasted1_Dowsett10xnuc		0
-4.37685	-10.154	C66-46: Agrp.GABA-4	0	ATCAGGTAGCACCGTC-1_fasted1_Dowsett10xnuc		1.51289
-4.98661	-10.5006	C66-46: Agrp.GABA-4	0	ATCCGTCGTATGAAGT-1_fasted1_Dowsett10xnuc		0
-4.96057	-10.6962	C66-46: Agrp.GABA-4	0	CATTGAGCAGGCGAAT-1_fasted1_Dowsett10xnuc		0.877586
-4.59779	-10.6686	C66-46: Agrp.GABA-4	0	CGATGGCGTCAAAGAT-1_fasted1_Dowsett10xnuc		0
-4.74547	-10.5329	C66-46: Agrp.GABA-4	0	GACCAATTCGATTGAC-1_fasted1_Dowsett10xnuc		0
-5.10841	-10.4942	C66-46: Agrp.GABA-4	0	TGCAGATGTGGGCTTC-1_fasted1_Dowsett10xnuc		0
-4.95205	-10.6305	C66-46: Agrp.GABA-4	0	TGGAGAGCACCAGTTA-1_fasted1_Dowsett10xnuc		0
-4.86525	-10.55	C66-46: Agrp.GABA-4	0	TTAGGCAAGCTCCACG-1_fasted1_Dowsett10xnuc		0
-3.65891	-9.21886	C66-46: Agrp.GABA-4	0	AACCATGGTGTCTTCC-1_fasted2_Dowsett10xnuc		0
-3.903	-10.4548	C66-46: Agrp.GABA-4	0	ACGTAACTCTCCGCAT-1_fasted2_Dowsett10xnuc		0
-4.08007	-10.511	C66-46: Agrp.GABA-4	0	CAATACGTCTAGGCAT-1_fasted2_Dowsett10xnuc		0
-4.91278	-10.7099	C66-46: Agrp.GABA-4	0	GCTGAATCAGGTCAAG-1_fasted2_Dowsett10xnuc		1.27415
-5.11991	-10.5065	C66-46: Agrp.GABA-4	0	TCGGGTGGTAGCTAAA-1_fasted2_Dowsett10xnuc		0
-4.70853	-10.6837	C66-46: Agrp.GABA-4	0.730425	TCATCATAGTGGTTCT-1_fasted1_Dowsett10xnuc		0
-5.30788	-10.3	C66-46: Agrp.GABA-4	0.758501	GTCCCATAGCATACTC-1_fasted2_Dowsett10xnuc		0
-4.96626	-10.6492	C66-46: Agrp.GABA-4	0.814628	CAAGACTGTCCGGATC-1_fasted1_Dowsett10xnuc		0
-5.20841	-10.4617	C66-46: Agrp.GABA-4	0.830953	TGTTCATAGGAAGTGA-1_fasted2_Dowsett10xnuc		0
-4.41331	-10.5995	C66-46: Agrp.GABA-4	0.849284	GCCATTCAGGTCGTCC-1_fasted1_Dowsett10xnuc		0
-3.84593	-10.4315	C66-46: Agrp.GABA-4	0.855146	ACAACCATCGTTGTAG-1_fasted2_Dowsett10xnuc		0
-5.1527	-10.6613	C66-46: Agrp.GABA-4	0.876275	CTGTAGAAGGTACCTT-1_fasted1_Dowsett10xnuc		0
-4.91715	-10.4173	C66-46: Agrp.GABA-4	0.894166	TCTTAGTTCGAACGGA-1_fasted1_Dowsett10xnuc		0
-3.76725	-9.93653	C66-46: Agrp.GABA-4	0.960163	TAAGCCATCAATCTCT-1_adlib1_Dowsett10xnuc	0
-4.73513	-10.3383	C66-46: Agrp.GABA-4	1.00478	CAACGATAGACCAACG-1_adlib1_Dowsett10xnuc	0
-4.89505	-10.6288	C66-46: Agrp.GABA-4	1.00522	AGTGATCAGGCATTTC-1_fasted1_Dowsett10xnuc		0
-4.50915	-10.5221	C66-46: Agrp.GABA-4	1.01938	CTGCAGGCAATACGCT-1_fasted2_Dowsett10xnuc		0
-3.68343	-9.91388	C66-46: Agrp.GABA-4	1.04449	CAGGCCATCGATACTG-1_adlib1_Dowsett10xnuc	0
-4.73377	-10.5259	C66-46: Agrp.GABA-4	1.0676	CATTCCGCAGGACAGT-1_fasted1_Dowsett10xnuc		0
-4.75192	-9.95181	C66-46: Agrp.GABA-4	1.1124	TCAGCCTGTCCGTTTC-1_adlib1_Dowsett10xnuc	0
-3.88179	-9.92123	C66-46: Agrp.GABA-4	1.12573	ATAGGCTCATTCAGGT-1_adlib2_Dowsett10xnuc	0
-5.26825	-10.2291	C66-46: Agrp.GABA-4	1.12714	CTGAGGCGTTGCGGCT-1_adlib1_Dowsett10xnuc	0
-3.61577	-9.87252	C66-46: Agrp.GABA-4	1.12728	CACGGGTAGTACGAGC-1_adlib2_Dowsett10xnuc	0
-3.36517	-9.86497	C66-46: Agrp.GABA-4	1.13567	TGGGAAGAGGTGTGAC-1_adlib2_Dowsett10xnuc	0
-3.97301	-9.74871	C66-46: Agrp.GABA-4	1.15735	ACACAGTTCGCCTAGG-1_adlib2_Dowsett10xnuc	0
-5.35042	-10.1312	C66-46: Agrp.GABA-4	1.1575	CGTAGTAGTTGTTGTG-1_adlib2_Dowsett10xnuc	0
-3.69591	-9.83584	C66-46: Agrp.GABA-4	1.15795	TGTGAGTTCGCCACTT-1_adlib1_Dowsett10xnuc	0
-4.28408	-10.4107	C66-46: Agrp.GABA-4	1.15915	CGCGTGAGTATCAAGA-1_fasted1_Dowsett10xnuc		1.15915
-4.61598	-10.6256	C66-46: Agrp.GABA-4	1.16443	TCCGGGACAGTAGGAC-1_fasted2_Dowsett10xnuc		0
-3.90832	-9.88881	C66-46: Agrp.GABA-4	1.18515	CTGCCATGTCCGGATC-1_adlib2_Dowsett10xnuc	0
-5.18027	-10.1911	C66-46: Agrp.GABA-4	1.18974	ATTACTCAGCCAGTAG-1_adlib1_Dowsett10xnuc	0
-5.24111	-10.1946	C66-46: Agrp.GABA-4	1.19102	AGCCAATCAGACCCGT-1_adlib2_Dowsett10xnuc	0
-3.96139	-9.91337	C66-46: Agrp.GABA-4	1.19197	GTGCTTCTCAGGTGTT-1_adlib1_Dowsett10xnuc	0
-4.26921	-9.88543	C66-46: Agrp.GABA-4	1.20311	CGACAGCGTAACACCT-1_adlib1_Dowsett10xnuc	0
-4.7975	-10.7011	C66-46: Agrp.GABA-4	1.20573	CTCCTTTGTCAACATC-1_fasted1_Dowsett10xnuc		0
-4.79919	-10.6783	C66-46: Agrp.GABA-4	1.20622	TCATCATAGCGTCGAA-1_fasted2_Dowsett10xnuc		1.20622
-3.5563	-9.80209	C66-46: Agrp.GABA-4	1.20868	ATTCTTGAGAGTCTTC-1_adlib1_Dowsett10xnuc	0
-5.28412	-10.1503	C66-46: Agrp.GABA-4	1.21448	ATCGTCCAGTCATGCT-1_adlib1_Dowsett10xnuc	0
-5.35554	-10.1169	C66-46: Agrp.GABA-4	1.21598	TGTTCATGTGTCCGTG-1_adlib2_Dowsett10xnuc	0
-4.90405	-10.3098	C66-46: Agrp.GABA-4	1.21698	CTAGACATCAGCTAGT-1_adlib1_Dowsett10xnuc	0
-3.91801	-9.72281	C66-46: Agrp.GABA-4	1.21967	TGTTGGACACCCTCTA-1_adlib2_Dowsett10xnuc	0
-3.61918	-9.87333	C66-46: Agrp.GABA-4	1.23243	GTGCTTCGTTCAGCGC-1_adlib1_Dowsett10xnuc	0
-4.94374	-10.6808	C66-46: Agrp.GABA-4	1.23857	GACCTTCCATTCGGGC-1_fasted2_Dowsett10xnuc		0.79991
-4.95459	-10.4977	C66-46: Agrp.GABA-4	1.2397	AACAAAGCATAGAAAC-1_adlib4_Dowsett10xnuc	0
-5.06828	-10.5742	C66-46: Agrp.GABA-4	1.25	AATCGTGAGAGATGCC-1_fasted1_Dowsett10xnuc		0
-4.8603	-10.5418	C66-46: Agrp.GABA-4	1.2577	TGGGTTACACATATGC-1_fasted2_Dowsett10xnuc		0
-4.08771	-10.5382	C66-46: Agrp.GABA-4	1.27082	TAGGTACGTGAGTCAG-1_fasted2_Dowsett10xnuc		0
-3.60315	-9.79365	C66-46: Agrp.GABA-4	1.27834	GGGAAGTCAGTGTGGA-1_adlib2_Dowsett10xnuc	0
-4.47093	-10.6369	C66-46: Agrp.GABA-4	1.28096	ATGCATGTCCAAGGGA-1_fasted1_Dowsett10xnuc		0.832932
-4.88003	-10.1135	C66-46: Agrp.GABA-4	1.28379	TACGGTAAGCTACTGT-1_adlib1_Dowsett10xnuc	0
-3.80125	-9.85825	C66-46: Agrp.GABA-4	1.28398	TCATTTGTCTGAGCAT-1_adlib2_Dowsett10xnuc	0
-3.73024	-9.86954	C66-46: Agrp.GABA-4	1.28511	GACCCTTAGTGGACTG-1_adlib2_Dowsett10xnuc	0
-4.6757	-9.81035	C66-46: Agrp.GABA-4	1.2891	AACAGGGCAGATCCAT-1_adlib1_Dowsett10xnuc	0
-4.22886	-9.90755	C66-46: Agrp.GABA-4	1.29388	ACTATGGGTGTGTGTT-1_adlib2_Dowsett10xnuc	0
-5.16761	-10.4499	C66-46: Agrp.GABA-4	1.296	CTGCTCAAGGATTTGA-1_fasted1_Dowsett10xnuc		0
-4.89285	-10.0251	C66-46: Agrp.GABA-4	1.30887	GGTGAAGCAGTCCGTG-1_adlib2_Dowsett10xnuc	0
-4.0824	-9.76182	C66-46: Agrp.GABA-4	1.30906	GCATGATCAACGTTAC-1_adlib1_Dowsett10xnuc	0
-4.86343	-10.7263	C66-46: Agrp.GABA-4	1.31153	CTGATCCAGCATGAAT-1_fasted1_Dowsett10xnuc		1.31153
-3.38549	-9.89281	C66-46: Agrp.GABA-4	1.31362	ACCTGAACATCCCACT-1_adlib1_Dowsett10xnuc	0
-5.31454	-10.0612	C66-46: Agrp.GABA-4	1.31382	ATCCTATAGTCATGAA-1_adlib2_Dowsett10xnuc	0
-5.09572	-10.1482	C66-46: Agrp.GABA-4	1.31382	GAACACTCAGTAACCT-1_adlib2_Dowsett10xnuc	0
-3.7817	-9.81231	C66-46: Agrp.GABA-4	1.31661	TGGGCTGAGTCGGCCT-1_adlib1_Dowsett10xnuc	0
-4.13313	-9.87423	C66-46: Agrp.GABA-4	1.31941	CACCAAAAGTTACGGG-1_adlib2_Dowsett10xnuc	0
-4.89271	-9.97245	C66-46: Agrp.GABA-4	1.32022	GAAGTAAAGTAGAATC-1_adlib1_Dowsett10xnuc	0
-5.30934	-10.1446	C66-46: Agrp.GABA-4	1.32122	ATTCAGGGTGAAAGTT-1_adlib1_Dowsett10xnuc	0
-4.18102	-10.6146	C66-46: Agrp.GABA-4	1.32425	TTCCGTGCAAATGAAC-1_fasted2_Dowsett10xnuc		0
-5.14176	-10.5476	C66-46: Agrp.GABA-4	1.32669	AGACTCAAGAGAGGTA-1_fasted1_Dowsett10xnuc		0
-3.95681	-9.73142	C66-46: Agrp.GABA-4	1.33077	GTGATGTGTCGACTGC-1_adlib1_Dowsett10xnuc	0
-5.32279	-10.3114	C66-46: Agrp.GABA-4	1.34571	GTCGTAAAGCAGTCTT-1_adlib1_Dowsett10xnuc	0
-4.05563	-9.7976	C66-46: Agrp.GABA-4	1.35056	TCGAAGTGTAGCTAAA-1_adlib1_Dowsett10xnuc	0
-4.47904	-9.88478	C66-46: Agrp.GABA-4	1.35588	GGGTGTCAGGTCTTTG-1_adlib1_Dowsett10xnuc	0
-5.31783	-10.1981	C66-46: Agrp.GABA-4	1.35867	AACCCAATCTGGGCCA-1_adlib1_Dowsett10xnuc	0
-4.84847	-10.647	C66-46: Agrp.GABA-4	1.36017	ACCCAAACACGAGGAT-1_fasted1_Dowsett10xnuc		0.895449
-3.3304	-9.8535	C66-46: Agrp.GABA-4	1.3658	AGTTCCCGTGTCCGTG-1_adlib2_Dowsett10xnuc	0
-3.59268	-10.2038	C66-46: Agrp.GABA-4	1.37346	GTTAGACCAACAAAGT-1_fasted2_Dowsett10xnuc		0
-4.98964	-9.87704	C66-46: Agrp.GABA-4	1.38122	CACATGAGTGTCTAAC-1_adlib1_Dowsett10xnuc	0
-4.33296	-10.6539	C66-46: Agrp.GABA-4	1.38155	AACAAAGAGACAGCTG-1_fasted1_Dowsett10xnuc		0.912498
-5.07681	-10.5726	C66-46: Agrp.GABA-4	1.38491	AGCTACAAGCTGCGAA-1_fasted1_Dowsett10xnuc		0
-4.36648	-10.0593	C66-46: Agrp.GABA-4	1.3927	GTGATGTGTTGTGGAG-1_adlib2_Dowsett10xnuc	0
-3.71514	-9.53872	C66-46: Agrp.GABA-4	1.39407	CCACGTTTCGTGGCGT-1_adlib1_Dowsett10xnuc	0
-5.24047	-10.5201	C66-46: Agrp.GABA-4	1.39487	CAATCGAGTCAGGTGA-1_fasted1_Dowsett10xnuc		0
-4.92653	-10.6915	C66-46: Agrp.GABA-4	1.40407	GGGTTTACAGACCAAG-1_fasted1_Dowsett10xnuc		0.930534
-5.06677	-10.0843	C66-46: Agrp.GABA-4	1.40907	CACACAACACAAAGCG-1_adlib1_Dowsett10xnuc	0
-5.28971	-10.3573	C66-46: Agrp.GABA-4	1.42098	TCAGTCCAGTACCATC-1_adlib1_Dowsett10xnuc	0
-4.67407	-10.6688	C66-46: Agrp.GABA-4	1.42098	TGTGCGGGTTCTTGTT-1_fasted2_Dowsett10xnuc		0.944139
-3.97261	-9.89296	C66-46: Agrp.GABA-4	1.43107	CCCTAACTCTCTCCGA-1_adlib1_Dowsett10xnuc	0
-5.3346	-10.2098	C66-46: Agrp.GABA-4	1.44269	GCCAACGTCGATACGT-1_adlib1_Dowsett10xnuc	0
-4.38124	-10.5616	C66-46: Agrp.GABA-4	1.44442	AATCGTGTCGAATCCA-1_fasted2_Dowsett10xnuc		0
-4.89744	-10.2597	C66-46: Agrp.GABA-4	1.44678	CTTCAATTCTGGACTA-1_adlib2_Dowsett10xnuc	0
-5.06292	-10.6559	C66-46: Agrp.GABA-4	1.45692	TCCTCGAAGCCTATCA-1_fasted1_Dowsett10xnuc		0.740782
-5.04794	-10.657	C66-46: Agrp.GABA-4	1.46634	GAGCCTGAGAAATTGC-1_fasted2_Dowsett10xnuc		0
-5.14449	-10.0768	C66-46: Agrp.GABA-4	1.48152	TTCTCTCTCACTGAAC-1_adlib1_Dowsett10xnuc	0
-5.04099	-10.5781	C66-46: Agrp.GABA-4	1.48402	TGGGAGAGTGGGCTTC-1_fasted2_Dowsett10xnuc		0.99522
-4.83193	-10.3112	C66-46: Agrp.GABA-4	1.49225	CATGGTATCATCGCTC-1_adlib1_Dowsett10xnuc	0
-4.71128	-9.88153	C66-46: Agrp.GABA-4	1.50059	CGTCAAAGTCGCGTCA-1_adlib1_Dowsett10xnuc	0
-3.35463	-9.87506	C66-46: Agrp.GABA-4	1.50303	TAACTTCTCTAGACCA-1_adlib1_Dowsett10xnuc	0
-3.77488	-10.3277	C66-46: Agrp.GABA-4	1.50384	TCAGGTATCCGATTAG-1_fasted1_Dowsett10xnuc		0
-4.01994	-10.4627	C66-46: Agrp.GABA-4	1.5116	CTAACCCCATTGGATC-1_fasted1_Dowsett10xnuc		0
-4.16331	-9.65211	C66-46: Agrp.GABA-4	1.51243	TCATGCCAGCACCTGC-1_adlib4_Dowsett10xnuc	0
-4.11621	-9.57775	C66-46: Agrp.GABA-4	1.5133	TCTATACAGGCATGCA-1_adlib2_Dowsett10xnuc	0
-4.07979	-10.224	C66-46: Agrp.GABA-4	1.53236	GTGGGAACAGCGAGTA-1_adlib4_Dowsett10xnuc	0
-4.7841	-10.7121	C66-46: Agrp.GABA-4	1.54534	TCTCAGCGTTAGGGAC-1_fasted1_Dowsett10xnuc		1.24119
-4.05549	-10.4135	C66-46: Agrp.GABA-4	1.54845	TCGACCTAGGTCATCT-1_fasted1_Dowsett10xnuc		0.804116
-5.02529	-10.665	C66-46: Agrp.GABA-4	1.56176	GAGTGTTGTATGGTAA-1_fasted2_Dowsett10xnuc		0
-3.7924	-10.4319	C66-46: Agrp.GABA-4	1.56369	TTTGATCTCATTCGGA-1_fasted1_Dowsett10xnuc		1.25779
-4.32023	-9.78986	C66-46: Agrp.GABA-4	1.58186	TGCGGGTCATCATTTC-1_adlib2_Dowsett10xnuc	0
-4.28182	-10.087	C66-46: Agrp.GABA-4	1.5837	AGAGCCCCAATTCTTC-1_adlib1_Dowsett10xnuc	0
-4.98043	-9.88105	C66-46: Agrp.GABA-4	1.58741	TCATGTTAGGCGTTAG-1_adlib1_Dowsett10xnuc	0
-3.91093	-9.78249	C66-46: Agrp.GABA-4	1.59613	TCGCTCAGTTAGAGTA-1_adlib2_Dowsett10xnuc	0
-4.77115	-10.6379	C66-46: Agrp.GABA-4	1.60635	AGGGCCTGTAGTGCGA-1_fasted2_Dowsett10xnuc		1.29648
-3.582	-10.1005	C66-46: Agrp.GABA-4	1.60784	AGGTTACGTACCGGCT-1_fasted2_Dowsett10xnuc		0
-5.32639	-10.1422	C66-46: Agrp.GABA-4	1.60832	TATATCCGTTTGCAGT-1_adlib1_Dowsett10xnuc	0
-4.27335	-9.72203	C66-46: Agrp.GABA-4	1.617	AGGGTCCGTACGGGAT-1_adlib2_Dowsett10xnuc	0
-4.11667	-9.85723	C66-46: Agrp.GABA-4	1.62727	TCTATCATCTCCGAGG-1_adlib2_Dowsett10xnuc	0
-4.32418	-9.9416	C66-46: Agrp.GABA-4	1.63405	GAGGGATTCTGCCCTA-1_adlib2_Dowsett10xnuc	0
-5.31992	-10.18	C66-46: Agrp.GABA-4	1.63787	CAACCTCTCTGCACCT-1_adlib1_Dowsett10xnuc	0
-3.86068	-9.82359	C66-46: Agrp.GABA-4	1.64156	GTAGGTTGTAGTCCTA-1_adlib2_Dowsett10xnuc	0
-3.78042	-10.2883	C66-46: Agrp.GABA-4	1.64223	CTTCTCTTCGTCACCT-1_fasted2_Dowsett10xnuc		0
-4.61586	-10.6738	C66-46: Agrp.GABA-4	1.6483	CTCCTTTTCTTCGCTG-1_fasted2_Dowsett10xnuc		2.24032
-4.06532	-10.5354	C66-46: Agrp.GABA-4	1.64932	GGCACGTAGCGCCGTT-1_fasted2_Dowsett10xnuc		0.875947
-3.59242	-10.334	C66-46: Agrp.GABA-4	1.65295	ACGTACACATAGGTAA-1_fasted2_Dowsett10xnuc		0
-4.13904	-10.4708	C66-46: Agrp.GABA-4	1.66362	GGAATGGTCTCCGATC-1_fasted1_Dowsett10xnuc		0
-3.90515	-10.4422	C66-46: Agrp.GABA-4	1.66582	TCTTAGTTCTTCCCAG-1_fasted1_Dowsett10xnuc		0
-4.03975	-9.97505	C66-46: Agrp.GABA-4	1.66774	GGAGAACAGCAGTCTT-1_adlib1_Dowsett10xnuc	0
-5.05152	-10.6752	C66-46: Agrp.GABA-4	1.66878	AGGCTGCTCGGAGTAG-1_fasted2_Dowsett10xnuc		1.14831
-5.08319	-9.96398	C66-46: Agrp.GABA-4	1.67988	TTGCTGCTCAGACCGC-1_adlib2_Dowsett10xnuc	0
-4.99774	-10.4091	C66-46: Agrp.GABA-4	1.68326	CCCAACTCAGATTTCG-1_adlib2_Dowsett10xnuc	0
-5.20648	-10.0318	C66-46: Agrp.GABA-4	1.68362	AATGACCAGTGAGGCT-1_adlib2_Dowsett10xnuc	0
-4.61965	-10.6544	C66-46: Agrp.GABA-4	1.70079	GTTACGACATATGCGT-1_fasted2_Dowsett10xnuc		0.913391
-3.68328	-10.1828	C66-46: Agrp.GABA-4	1.70262	AGACCATCATCCGGTG-1_fasted2_Dowsett10xnuc		0
-4.91894	-10.6758	C66-46: Agrp.GABA-4	1.71087	GAGTTTGAGGTAATCA-1_fasted2_Dowsett10xnuc		0
-4.33146	-10.6694	C66-46: Agrp.GABA-4	1.71316	ACATCGACACGACGAA-1_fasted1_Dowsett10xnuc		0
-4.66575	-10.6572	C66-46: Agrp.GABA-4	1.71578	CGTGTCTCAGTATACC-1_fasted1_Dowsett10xnuc		2.31471
-4.61941	-10.6968	C66-46: Agrp.GABA-4	1.71659	TGAGCATCATCGATGT-1_fasted1_Dowsett10xnuc		0
-4.15865	-10.1846	C66-46: Agrp.GABA-4	1.71671	TGTTGAGCAGGTCAAG-1_adlib2_Dowsett10xnuc	0
-5.16306	-10.4932	C66-46: Agrp.GABA-4	1.71868	CGGAATTTCCTAAACG-1_fasted1_Dowsett10xnuc		0
-3.87805	-9.84961	C66-46: Agrp.GABA-4	1.72122	GGGTTATCACGGTGTC-1_adlib2_Dowsett10xnuc	0
-4.53473	-10.6879	C66-46: Agrp.GABA-4	1.72437	GATAGCTAGTTAGAAC-1_fasted1_Dowsett10xnuc		0
-4.60871	-10.6248	C66-46: Agrp.GABA-4	1.72804	CATGCAAAGGATACGC-1_fasted2_Dowsett10xnuc		0
-4.99441	-10.1974	C66-46: Agrp.GABA-4	1.73167	CGGAACCTCACCTCAC-1_adlib1_Dowsett10xnuc	0
-3.989	-9.856	C66-46: Agrp.GABA-4	1.73244	TCCATGCAGTTTGAGA-1_adlib1_Dowsett10xnuc	0
-4.78497	-9.66648	C66-46: Agrp.GABA-4	1.73763	GTAAGTCGTCACGCTG-1_adlib2_Dowsett10xnuc	0
-4.68311	-10.6746	C66-46: Agrp.GABA-4	1.74227	GACGCTGTCGCTCTCA-1_fasted1_Dowsett10xnuc		0.943947
-5.14033	-10.5121	C66-46: Agrp.GABA-4	1.74396	AAACCCACAACCGTAT-1_fasted2_Dowsett10xnuc		0
-5.05319	-10.2163	C66-46: Agrp.GABA-4	1.74461	GAATCGTAGTGAACAT-1_adlib2_Dowsett10xnuc	0
-5.27426	-10.2808	C66-46: Agrp.GABA-4	1.74617	ACCGTTCTCTAGCCAA-1_adlib1_Dowsett10xnuc	0
-4.10794	-9.68645	C66-46: Agrp.GABA-4	1.75127	CAGATACCACAGTACT-1_adlib1_Dowsett10xnuc	0
-5.3331	-10.0676	C66-46: Agrp.GABA-4	1.75383	AGGAGGTCATGGCCCA-1_adlib1_Dowsett10xnuc	0
-3.79921	-9.87969	C66-46: Agrp.GABA-4	1.75938	TACGGGCCAGCACAGA-1_adlib2_Dowsett10xnuc	0
-5.28186	-10.0658	C66-46: Agrp.GABA-4	1.76038	GGGCTACAGTACCATC-1_adlib1_Dowsett10xnuc	0
-4.34173	-10.584	C66-46: Agrp.GABA-4	1.76304	TGACAGTGTGTCATTG-1_fasted1_Dowsett10xnuc		0
-5.2769	-10.3379	C66-46: Agrp.GABA-4	1.77264	GTTGCTCGTCATATGC-1_adlib1_Dowsett10xnuc	0
-4.51929	-9.99539	C66-46: Agrp.GABA-4	1.78142	CAGTGCGAGGATATAC-1_adlib1_Dowsett10xnuc	0
-3.82377	-9.92177	C66-46: Agrp.GABA-4	1.78471	TACTTCACACTCATAG-1_adlib1_Dowsett10xnuc	0
-4.46165	-9.68691	C66-46: Agrp.GABA-4	1.78471	CACGTGGAGGACTATA-1_adlib2_Dowsett10xnuc	0
-3.75681	-10.1087	C66-46: Agrp.GABA-4	1.78485	ACAAGCTAGTGCAAAT-1_fasted2_Dowsett10xnuc		0
-4.88344	-10.2754	C66-46: Agrp.GABA-4	1.78906	ACTTCCGCAGCGTATT-1_adlib2_Dowsett10xnuc	0
-4.91423	-9.97553	C66-46: Agrp.GABA-4	1.79093	AAGCCATGTTAAAGTG-1_adlib1_Dowsett10xnuc	0
-4.24652	-10.543	C66-46: Agrp.GABA-4	1.79986	TGCGGGTTCACCCTTG-1_fasted2_Dowsett10xnuc		1.47382
-5.22432	-10.4725	C66-46: Agrp.GABA-4	1.80841	TGGTTAGCAGTGCCTG-1_fasted2_Dowsett10xnuc		0
-5.29547	-10.1339	C66-46: Agrp.GABA-4	1.81505	AGGATAAAGACGCTCC-1_adlib2_Dowsett10xnuc	0
-3.74973	-9.93594	C66-46: Agrp.GABA-4	1.81742	AGCCAATCAGTCAGAG-1_adlib1_Dowsett10xnuc	0
-3.81027	-9.87169	C66-46: Agrp.GABA-4	1.82023	TTTGACTCAGCGTGAA-1_adlib1_Dowsett10xnuc	0
-4.31041	-9.80011	C66-46: Agrp.GABA-4	1.82677	CTAAGTGAGCATGAAT-1_adlib1_Dowsett10xnuc	0
-4.50134	-9.71398	C66-46: Agrp.GABA-4	1.83248	TTGTTCAGTTGCTCCT-1_adlib1_Dowsett10xnuc	0
-5.12751	-10.5798	C66-46: Agrp.GABA-4	1.83259	GCCGATGTCTTTACAC-1_fasted2_Dowsett10xnuc		0.838333
-5.19031	-10.0175	C66-46: Agrp.GABA-4	1.83336	CCGGTAGTCGAGTGAG-1_adlib1_Dowsett10xnuc	0
-4.10989	-9.79818	C66-46: Agrp.GABA-4	1.83358	TAGGAGGAGTACAGCG-1_adlib1_Dowsett10xnuc	0
-3.6151	-9.8062	C66-46: Agrp.GABA-4	1.83823	TCATCCGCACCCTTGT-1_adlib2_Dowsett10xnuc	0
-5.31889	-10.2071	C66-46: Agrp.GABA-4	1.84247	ATCTCTAAGATTCGAA-1_adlib2_Dowsett10xnuc	0
-5.32313	-10.1811	C66-46: Agrp.GABA-4	1.84853	CCGTAGGGTTGGCTAT-1_adlib1_Dowsett10xnuc	0
-5.19262	-10.2498	C66-46: Agrp.GABA-4	1.8492	ACCAAACGTCGAACAG-1_adlib1_Dowsett10xnuc	0
-4.43031	-10.5634	C66-46: Agrp.GABA-4	1.85214	CTTAGGACAGTCGGAA-1_fasted1_Dowsett10xnuc		0
-4.42659	-9.78886	C66-46: Agrp.GABA-4	1.85775	CTAACCCCATCCGGCA-1_adlib2_Dowsett10xnuc	0
-5.02764	-9.91484	C66-46: Agrp.GABA-4	1.85783	TCGACGGCATTGAAGA-1_adlib2_Dowsett10xnuc	0
-3.79208	-10.3794	C66-46: Agrp.GABA-4	1.87003	CAGGCCAGTGCATACT-1_fasted1_Dowsett10xnuc		0
-3.82285	-10.1386	C66-46: Agrp.GABA-4	1.87072	ACCCTCAAGTATGGCG-1_fasted2_Dowsett10xnuc		0
-5.23309	-10.1809	C66-46: Agrp.GABA-4	1.87305	ATCAGGTCAACAGAGC-1_adlib2_Dowsett10xnuc	0
-5.40528	-10.1091	C66-46: Agrp.GABA-4	1.87609	CAGTTAGCAGATTCGT-1_adlib1_Dowsett10xnuc	0
-5.02044	-10.5127	C66-46: Agrp.GABA-4	1.87855	GACACGCTCTGCTTAT-1_fasted1_Dowsett10xnuc		0
-3.89314	-10.4331	C66-46: Agrp.GABA-4	1.88575	AGAGAATTCCCACAGG-1_fasted2_Dowsett10xnuc		0
-3.8314	-9.90298	C66-46: Agrp.GABA-4	1.88765	AGGATAAAGTAATACG-1_adlib1_Dowsett10xnuc	0
-3.92023	-10.4784	C66-46: Agrp.GABA-4	1.88812	CATGGTATCTGTGCAA-1_fasted1_Dowsett10xnuc		0.876193
-5.04043	-9.96353	C66-46: Agrp.GABA-4	1.88955	CTAACCCGTTCGTGCG-1_adlib1_Dowsett10xnuc	0
-4.29347	-9.88254	C66-46: Agrp.GABA-4	1.8909	TTTAGTCTCTCTCAAT-1_adlib2_Dowsett10xnuc	0
-4.12221	-10.4676	C66-46: Agrp.GABA-4	1.8911	TAAGCACTCCCTAGGG-1_fasted2_Dowsett10xnuc		0.878243
-4.92577	-9.80042	C66-46: Agrp.GABA-4	1.89727	TCTTCCTAGGGTACAC-1_adlib3_Dowsett10xnuc	0
-3.85104	-9.90661	C66-46: Agrp.GABA-4	1.8977	TACGTCCGTCTGCAAT-1_adlib2_Dowsett10xnuc	0
-5.23294	-10.0057	C66-46: Agrp.GABA-4	1.89818	GATGGAGTCTGTCAGA-1_adlib1_Dowsett10xnuc	0
-4.88431	-10.6666	C66-46: Agrp.GABA-4	1.90229	GACCGTGAGTGTTCAC-1_fasted2_Dowsett10xnuc		1.90229
-5.15775	-10.5977	C66-46: Agrp.GABA-4	1.90753	GTGCTGGGTGAGTAGC-1_fasted1_Dowsett10xnuc		0.889578
-4.60041	-10.6569	C66-46: Agrp.GABA-4	1.91206	CGTTAGAGTGCAATAA-1_fasted2_Dowsett10xnuc		0
-3.74643	-10.1871	C66-46: Agrp.GABA-4	1.91231	CCAAGCGGTGGCTGCT-1_fasted1_Dowsett10xnuc		0
-4.95168	-10.6882	C66-46: Agrp.GABA-4	1.91341	ATGGTTGAGCGTGCCT-1_fasted2_Dowsett10xnuc		0.893654
-4.51256	-9.91111	C66-46: Agrp.GABA-4	1.91551	CTTAGGATCTCGCCTA-1_adlib2_Dowsett10xnuc	0
-5.07907	-10.7237	C66-46: Agrp.GABA-4	1.9165	TCTTAGTCATGGCTAT-1_fasted2_Dowsett10xnuc		0
-4.0186	-10.5427	C66-46: Agrp.GABA-4	1.92113	TTCAGGAGTCCGAAAG-1_fasted2_Dowsett10xnuc		0
-3.31854	-9.86075	C66-46: Agrp.GABA-4	1.92255	ACACTGATCTTTGCGC-1_adlib3_Dowsett10xnuc	0
-3.6982	-9.87976	C66-46: Agrp.GABA-4	1.92495	GAGGGATTCAGAGCGA-1_adlib1_Dowsett10xnuc	0
-4.48668	-9.97362	C66-46: Agrp.GABA-4	1.93705	AACTTCTGTGCGTGCT-1_adlib1_Dowsett10xnuc	0
-5.29586	-10.335	C66-46: Agrp.GABA-4	1.93781	CTCCTTTAGTCTTCCC-1_adlib1_Dowsett10xnuc	0
-4.08832	-9.98123	C66-46: Agrp.GABA-4	1.93896	CCACACTGTCTGCCTT-1_adlib2_Dowsett10xnuc	0
-3.94856	-10.4742	C66-46: Agrp.GABA-4	1.94021	AACCACATCTGGGATT-1_fasted2_Dowsett10xnuc		0
-4.93141	-10.7218	C66-46: Agrp.GABA-4	1.94484	TCCGATCCATCTCATT-1_fasted1_Dowsett10xnuc		0
-4.09665	-9.80562	C66-46: Agrp.GABA-4	1.95644	CACTGAACATGTGGTT-1_adlib2_Dowsett10xnuc	0
-4.6883	-10.7634	C66-46: Agrp.GABA-4	1.95714	CTGGTCTAGGGATCAC-1_fasted2_Dowsett10xnuc		0
-5.07394	-10.6165	C66-46: Agrp.GABA-4	1.95844	TTTACGTAGCAATAGT-1_fasted1_Dowsett10xnuc		0
-3.87721	-9.8235	C66-46: Agrp.GABA-4	1.96001	AGGGCTCAGCGATGGT-1_adlib2_Dowsett10xnuc	0
-3.83457	-10.0626	C66-46: Agrp.GABA-4	1.96853	CATAAGCCAGACTCTA-1_adlib2_Dowsett10xnuc	0
-3.99734	-9.4898	C66-46: Agrp.GABA-4	1.96924	TCGGTCTAGGGTTGCA-1_adlib2_Dowsett10xnuc	0
-4.11204	-10.5162	C66-46: Agrp.GABA-4	1.97791	CCGTAGGGTACAGAAT-1_fasted1_Dowsett10xnuc		0
-4.02318	-9.86149	C66-46: Agrp.GABA-4	1.98289	TCCGGGAGTATGAGAT-1_adlib2_Dowsett10xnuc	0
-4.33571	-10.6795	C66-46: Agrp.GABA-4	1.98804	GTGTTCCCATCATCTT-1_fasted2_Dowsett10xnuc		2.18341
-4.39825	-10.6413	C66-46: Agrp.GABA-4	1.99138	ATGCATGGTCCTGGTG-1_fasted1_Dowsett10xnuc		0.948333
-5.35149	-10.4029	C66-46: Agrp.GABA-4	1.99899	GGTCACGAGATACTGA-1_adlib1_Dowsett10xnuc	0
-3.44184	-9.89286	C66-46: Agrp.GABA-4	1.99973	GACAGCCGTACGATGG-1_adlib2_Dowsett10xnuc	0
-5.303	-10.1185	C66-46: Agrp.GABA-4	2.00268	TCACTATAGCCTGTGC-1_adlib2_Dowsett10xnuc	0
-4.97657	-10.7074	C66-46: Agrp.GABA-4	2.00331	TTACTGTGTTCCACAA-1_fasted2_Dowsett10xnuc		0
-4.30424	-10.6225	C66-46: Agrp.GABA-4	2.01147	TATTGCTCATCCTTGC-1_fasted2_Dowsett10xnuc		2.01147
-3.55928	-10.2112	C66-46: Agrp.GABA-4	2.01156	TCACTCGGTGTTCATG-1_fasted2_Dowsett10xnuc		0.830733
-5.15741	-10.1119	C66-46: Agrp.GABA-4	2.01422	TCAGGTACAGTCACGC-1_adlib1_Dowsett10xnuc	0
-3.74209	-9.85464	C66-46: Agrp.GABA-4	2.01723	GAGTCTAAGCCGTTAT-1_adlib2_Dowsett10xnuc	0
-3.82575	-9.84502	C66-46: Agrp.GABA-4	2.02461	CGCAGGTCACTTTAGG-1_adlib1_Dowsett10xnuc	0
-3.33457	-9.87725	C66-46: Agrp.GABA-4	2.02728	TACTGCCCAGAAGTGC-1_adlib1_Dowsett10xnuc	0
-4.01866	-10.4953	C66-46: Agrp.GABA-4	2.02766	GCCGTGAAGAAACTAC-1_fasted2_Dowsett10xnuc		0
-4.4478	-9.92226	C66-46: Agrp.GABA-4	2.02804	CTACAGATCCGAGGCT-1_adlib2_Dowsett10xnuc	0
-3.50653	-9.89302	C66-46: Agrp.GABA-4	2.02843	AGTAACCAGACTTCAC-1_adlib2_Dowsett10xnuc	0
-5.20018	-10.1516	C66-46: Agrp.GABA-4	2.03283	GCGGAAACATAAGATG-1_adlib2_Dowsett10xnuc	0
-4.16068	-9.85692	C66-46: Agrp.GABA-4	2.03471	CAACCTCCATAGAAAC-1_adlib1_Dowsett10xnuc	0
-4.90593	-10.6469	C66-46: Agrp.GABA-4	2.04212	GGGCTACCAATCGAAA-1_fasted2_Dowsett10xnuc		0
-3.90027	-10.467	C66-46: Agrp.GABA-4	2.0427	ACTGATGGTCTGTAAC-1_fasted1_Dowsett10xnuc		0
-3.84888	-9.85869	C66-46: Agrp.GABA-4	2.04348	GAGTCATAGACTCGAG-1_adlib2_Dowsett10xnuc	0
-4.18524	-9.77688	C66-46: Agrp.GABA-4	2.04504	CAGATACTCTAGCCTC-1_adlib2_Dowsett10xnuc	0
-4.50487	-10.7404	C66-46: Agrp.GABA-4	2.04704	CGAAGTTGTTGGGTTT-1_fasted2_Dowsett10xnuc		0
-3.87345	-10.4633	C66-46: Agrp.GABA-4	2.04817	ACACCAAGTTACTCAG-1_fasted2_Dowsett10xnuc		0
-5.33987	-10.2602	C66-46: Agrp.GABA-4	2.05004	CTGTCGTCACCAGACC-1_adlib2_Dowsett10xnuc	0
-4.51877	-10.5811	C66-46: Agrp.GABA-4	2.05412	CCACGAGCATATCTGG-1_fasted2_Dowsett10xnuc		0
-3.92782	-9.78437	C66-46: Agrp.GABA-4	2.05725	AGTGATCCACTTGGGC-1_adlib2_Dowsett10xnuc	0
-4.78798	-9.99874	C66-46: Agrp.GABA-4	2.06003	CTCAGTCGTCACCTTC-1_adlib2_Dowsett10xnuc	0
-5.1615	-10.4286	C66-46: Agrp.GABA-4	2.06043	ATCTTCATCTGAGGTT-1_fasted2_Dowsett10xnuc		0
-4.75303	-10.7317	C66-46: Agrp.GABA-4	2.06138	TGCATGACATTGTAGC-1_fasted2_Dowsett10xnuc		0
-4.97353	-10.4984	C66-46: Agrp.GABA-4	2.06262	ACTATGGAGACATACA-1_fasted1_Dowsett10xnuc		0
-3.99437	-10.431	C66-46: Agrp.GABA-4	2.06302	GTGACGCTCTCCGATC-1_fasted1_Dowsett10xnuc		0.763117
-3.58636	-10.219	C66-46: Agrp.GABA-4	2.06474	TACACCCAGGATACAT-1_fasted2_Dowsett10xnuc		0
-4.14892	-9.2873	C66-46: Agrp.GABA-4	2.07409	TCTTGCGAGAATTGCA-1_adlib4_Dowsett10xnuc	0
-4.31298	-10.5718	C66-46: Agrp.GABA-4	2.07796	CGGAATTCAGCGTACC-1_fasted2_Dowsett10xnuc		1.01052
-4.11854	-9.94979	C66-46: Agrp.GABA-4	2.08563	CAGGTATCAGTTTCGA-1_adlib1_Dowsett10xnuc	0
-4.43537	-10.6103	C66-46: Agrp.GABA-4	2.08893	TCATATCTCCGGCTTT-1_fasted2_Dowsett10xnuc		1.21157
-5.32088	-10.0699	C66-46: Agrp.GABA-4	2.0948	TCAATTCTCACTACTT-1_adlib1_Dowsett10xnuc	0
-4.36205	-10.6078	C66-46: Agrp.GABA-4	2.10078	GTTGTCCAGCGTTACT-1_fasted1_Dowsett10xnuc		0
-4.1477	-9.95141	C66-46: Agrp.GABA-4	2.10133	TGTGCGGGTCAAATCC-1_adlib1_Dowsett10xnuc	0
-3.75898	-9.88757	C66-46: Agrp.GABA-4	2.10154	AGACTCAGTCACGACC-1_adlib1_Dowsett10xnuc	0
-5.33277	-10.2854	C66-46: Agrp.GABA-4	2.10739	CACCAAATCAAGAGGC-1_adlib2_Dowsett10xnuc	0
-3.69626	-9.92527	C66-46: Agrp.GABA-4	2.10914	TGATGCAAGTGCAGGT-1_adlib2_Dowsett10xnuc	0
-4.6711	-9.85502	C66-46: Agrp.GABA-4	2.11084	TCGATTTGTAGGTTTC-1_adlib2_Dowsett10xnuc	0
-5.17136	-10.515	C66-46: Agrp.GABA-4	2.11692	AACCATGAGTTCAACC-1_adlib2_Dowsett10xnuc	0
-5.0763	-10.0647	C66-46: Agrp.GABA-4	2.12089	AGATCGTCAGGCCCTA-1_adlib2_Dowsett10xnuc	0
-5.09473	-10.6078	C66-46: Agrp.GABA-4	2.1221	AGGAATACAGACCCGT-1_fasted2_Dowsett10xnuc		0
-5.16793	-10.5727	C66-46: Agrp.GABA-4	2.12407	ATCACAGCATCCGGCA-1_fasted1_Dowsett10xnuc		0
-3.56245	-9.80261	C66-46: Agrp.GABA-4	2.13064	CTCAGTCCATGAGAAT-1_adlib2_Dowsett10xnuc	0
-3.68395	-9.92099	C66-46: Agrp.GABA-4	2.13075	TCATACTGTAACAAGT-1_adlib2_Dowsett10xnuc	0
-3.84386	-9.8723	C66-46: Agrp.GABA-4	2.13282	TGAACGTTCCATGCAA-1_adlib1_Dowsett10xnuc	0
-5.21501	-10.0963	C66-46: Agrp.GABA-4	2.13435	CACCAAAGTGAACGGT-1_adlib2_Dowsett10xnuc	0
-4.94717	-10.7207	C66-46: Agrp.GABA-4	2.14311	GCCCAGATCGAAGCAG-1_fasted1_Dowsett10xnuc		0
-3.77645	-9.91146	C66-46: Agrp.GABA-4	2.14383	TCGTCCACAAGACGAC-1_adlib2_Dowsett10xnuc	0
-5.03286	-10.6635	C66-46: Agrp.GABA-4	2.15256	GTGCTGGCACACCAGC-1_fasted1_Dowsett10xnuc		0
-3.78132	-9.84081	C66-46: Agrp.GABA-4	2.15347	ACAGAAAGTCTTACAG-1_adlib1_Dowsett10xnuc	0
-4.11363	-9.85432	C66-46: Agrp.GABA-4	2.15972	CTGATCCCAAGTCCCG-1_adlib2_Dowsett10xnuc	0
-5.36069	-10.3644	C66-46: Agrp.GABA-4	2.16006	GGGCTCAGTCATGACT-1_adlib1_Dowsett10xnuc	0
-5.33781	-10.2091	C66-46: Agrp.GABA-4	2.16063	TCCGTGTCACTACACA-1_adlib1_Dowsett10xnuc	0
-3.67261	-9.7742	C66-46: Agrp.GABA-4	2.16448	CTCCGATAGCGAACTG-1_adlib1_Dowsett10xnuc	0
-5.30354	-10.314	C66-46: Agrp.GABA-4	2.16482	AGCTCAAGTTAGAAAC-1_adlib1_Dowsett10xnuc	0
-3.97564	-9.741	C66-46: Agrp.GABA-4	2.1679	ATCACAGCATCTAACG-1_adlib2_Dowsett10xnuc	0
-4.02586	-10.4603	C66-46: Agrp.GABA-4	2.16842	CGTGTCTAGCGATTCT-1_fasted1_Dowsett10xnuc		0
-4.29139	-9.91534	C66-46: Agrp.GABA-4	2.17019	ATACCGATCGATACAC-1_adlib1_Dowsett10xnuc	0
-3.88857	-9.85256	C66-46: Agrp.GABA-4	2.17249	TGAGGGAGTCAGGTGA-1_adlib2_Dowsett10xnuc	0
-4.11207	-10.5978	C66-46: Agrp.GABA-4	2.17779	GGGCTACGTGGTCTTA-1_fasted2_Dowsett10xnuc		1.59196
-4.37092	-10.5771	C66-46: Agrp.GABA-4	2.18113	TATTTCGAGTCATAGA-1_fasted2_Dowsett10xnuc		0.752517
-5.08281	-10.6787	C66-46: Agrp.GABA-4	2.18533	GTGCGTGCAAATACGA-1_fasted2_Dowsett10xnuc		0
-4.73205	-10.7022	C66-46: Agrp.GABA-4	2.18579	GAGGGTACAGCCTACG-1_fasted2_Dowsett10xnuc		0.947607
-5.02554	-10.0452	C66-46: Agrp.GABA-4	2.20317	GTCTTTATCTATTTCG-1_adlib2_Dowsett10xnuc	0
-5.40383	-10.1132	C66-46: Agrp.GABA-4	2.20413	TCGGGTGCAAGCTACT-1_adlib1_Dowsett10xnuc	0
-4.85235	-10.4145	C66-46: Agrp.GABA-4	2.20461	CCACCATCAGTACTAC-1_adlib3_Dowsett10xnuc	0
-5.28205	-10.2195	C66-46: Agrp.GABA-4	2.20604	TGTCAGAAGTGCCCGT-1_adlib1_Dowsett10xnuc	0
-5.37937	-10.1884	C66-46: Agrp.GABA-4	2.2076	CCTCAGTCACTCTCGT-1_adlib1_Dowsett10xnuc	0
-3.87857	-9.94802	C66-46: Agrp.GABA-4	2.20844	GAAATGATCGAGCACC-1_adlib1_Dowsett10xnuc	0
-4.29622	-10.6096	C66-46: Agrp.GABA-4	2.21351	TTCGCTGTCACGGGCT-1_fasted1_Dowsett10xnuc		0
-4.97354	-9.99051	C66-46: Agrp.GABA-4	2.21423	GGATCTAGTGTTAAAG-1_adlib2_Dowsett10xnuc	0
-5.23637	-10.2555	C66-46: Agrp.GABA-4	2.21538	ATCGGATCACAATGTC-1_adlib1_Dowsett10xnuc	0
-5.10838	-10.6927	C66-46: Agrp.GABA-4	2.22073	ACATGCACAACAGCCC-1_fasted1_Dowsett10xnuc		0
-4.57777	-9.79961	C66-46: Agrp.GABA-4	2.22447	AACAACCGTGCTCTCT-1_adlib1_Dowsett10xnuc	0
-5.14348	-10.5488	C66-46: Agrp.GABA-4	2.23041	GTAGGAGAGCACTAGG-1_fasted1_Dowsett10xnuc		0
-5.08517	-9.85003	C66-46: Agrp.GABA-4	2.23757	AACGAAAGTCCCTGAG-1_adlib1_Dowsett10xnuc	0
-4.81753	-10.6979	C66-46: Agrp.GABA-4	2.24559	GGTGTTATCCGTAGTA-1_fasted1_Dowsett10xnuc		0.878654
-5.23795	-10.0865	C66-46: Agrp.GABA-4	2.25241	GATCATGTCTCAGGCG-1_adlib2_Dowsett10xnuc	0
-4.46185	-9.88539	C66-46: Agrp.GABA-4	2.25623	AGGTCTATCCCAGGAC-1_adlib2_Dowsett10xnuc	0
-5.31899	-10.1554	C66-46: Agrp.GABA-4	2.25878	AGACACTAGGTATAGT-1_adlib3_Dowsett10xnuc	0
-3.78319	-9.8301	C66-46: Agrp.GABA-4	2.26566	GTTTACTGTTATAGCC-1_adlib2_Dowsett10xnuc	0
-3.75664	-9.83296	C66-46: Agrp.GABA-4	2.26882	GTGGAAGGTCCAATCA-1_adlib1_Dowsett10xnuc	0
-4.65145	-9.83715	C66-46: Agrp.GABA-4	2.27441	TCAGTGAAGCTCGTGC-1_adlib1_Dowsett10xnuc	0
-5.27415	-10.3259	C66-46: Agrp.GABA-4	2.27772	TCAGTTTCATGTTTGG-1_adlib2_Dowsett10xnuc	0
-4.47098	-9.87783	C66-46: Agrp.GABA-4	2.27991	GCTGCAGTCCGTAGTA-1_adlib2_Dowsett10xnuc	0
-5.28555	-10.2207	C66-46: Agrp.GABA-4	2.2805	GTGCTGGGTGAAAGTT-1_adlib2_Dowsett10xnuc	0
-4.38217	-10.5738	C66-46: Agrp.GABA-4	2.28165	GAAGCCCAGGGAGGCA-1_fasted1_Dowsett10xnuc		0
-4.63005	-9.89003	C66-46: Agrp.GABA-4	2.28524	CTACAGACATCATTGG-1_adlib2_Dowsett10xnuc	0
-4.54973	-10.6821	C66-46: Agrp.GABA-4	2.28663	AGGTTACAGCTTAGTC-1_fasted2_Dowsett10xnuc		0
-3.49765	-9.87381	C66-46: Agrp.GABA-4	2.29435	CATCAAGCAGGCAATG-1_adlib1_Dowsett10xnuc	0
-5.20597	-9.97614	C66-46: Agrp.GABA-4	2.29473	TAACGACCATGGCTAT-1_adlib4_Dowsett10xnuc	0
-5.04608	-10.2415	C66-46: Agrp.GABA-4	2.30025	GGAGAACAGATGATTG-1_adlib2_Dowsett10xnuc	0
-5.19092	-10.048	C66-46: Agrp.GABA-4	2.30025	TGGTACAAGACGCAGT-1_adlib2_Dowsett10xnuc	0
-4.78426	-10.6968	C66-46: Agrp.GABA-4	2.30606	ACGTAACCACTCTAGA-1_fasted1_Dowsett10xnuc		0
-4.73128	-10.6272	C66-46: Agrp.GABA-4	2.30637	TTACCGCTCCTCACTG-1_fasted1_Dowsett10xnuc		0
-3.92113	-10.4125	C66-46: Agrp.GABA-4	2.30771	GTGAGTTCACCGTCGA-1_fasted2_Dowsett10xnuc		0
-5.19374	-10.5032	C66-46: Agrp.GABA-4	2.30782	AACCTGACAAGGTCTT-1_fasted1_Dowsett10xnuc		0
-5.09842	-10.2826	C66-46: Agrp.GABA-4	2.30802	CTACATTAGGACAGCT-1_adlib3_Dowsett10xnuc	0
-5.31663	-10.1312	C66-46: Agrp.GABA-4	2.31082	GATCATGCAAGATGGC-1_adlib2_Dowsett10xnuc	0
-5.14536	-10.1815	C66-46: Agrp.GABA-4	2.31382	TCGTCCAGTCACAGAG-1_adlib1_Dowsett10xnuc	1.39567
-5.09605	-10.6355	C66-46: Agrp.GABA-4	2.31766	TTAGGCACAACTGCTA-1_fasted2_Dowsett10xnuc		0
-4.76403	-10.1539	C66-46: Agrp.GABA-4	2.31801	AATGACCGTTACCTTT-1_adlib2_Dowsett10xnuc	0
-4.13384	-9.81717	C66-46: Agrp.GABA-4	2.32374	GTCGAATAGACCTCCG-1_adlib1_Dowsett10xnuc	0
-4.93343	-9.96046	C66-46: Agrp.GABA-4	2.32429	GATGGAGGTTAATGAG-1_adlib1_Dowsett10xnuc	0
-3.76211	-10.2693	C66-46: Agrp.GABA-4	2.32772	ATCGTAGGTGGTCTTA-1_fasted1_Dowsett10xnuc		0
-4.69757	-10.6152	C66-46: Agrp.GABA-4	2.3286	TAGGGTTAGAACGCGT-1_fasted2_Dowsett10xnuc		0
-4.73786	-10.7205	C66-46: Agrp.GABA-4	2.32902	GCCTGTTAGCGACCCT-1_fasted1_Dowsett10xnuc		0
-5.00084	-10.1177	C66-46: Agrp.GABA-4	2.33287	CATGGTACAGGCACTC-1_adlib2_Dowsett10xnuc	0
-4.41947	-10.6162	C66-46: Agrp.GABA-4	2.33447	TGATCAGCAATGGCAG-1_fasted2_Dowsett10xnuc		1.20327
-4.95007	-10.1747	C66-46: Agrp.GABA-4	2.33553	TGAGTCAGTCATTGCA-1_adlib2_Dowsett10xnuc	0
-4.21759	-9.87226	C66-46: Agrp.GABA-4	2.33658	AGCGCCACACCTCAGG-1_adlib2_Dowsett10xnuc	0
-4.77486	-10.5888	C66-46: Agrp.GABA-4	2.33844	CGCATGGGTGCTTATG-1_fasted2_Dowsett10xnuc		0
-4.33474	-9.74045	C66-46: Agrp.GABA-4	2.34485	CACGTTCCACACAGCC-1_adlib1_Dowsett10xnuc	0
-5.08711	-9.79692	C66-46: Agrp.GABA-4	2.35278	AGCATCACAAGAGGCT-1_adlib1_Dowsett10xnuc	0
-3.8996	-10.4582	C66-46: Agrp.GABA-4	2.36507	TTGACCCGTCGTTGCG-1_fasted2_Dowsett10xnuc		0
-3.88347	-10.4367	C66-46: Agrp.GABA-4	2.36655	AAGTGAACAAGTATCC-1_fasted2_Dowsett10xnuc		0
-3.84055	-9.80181	C66-46: Agrp.GABA-4	2.38303	CCGGACAAGGTTTACC-1_adlib1_Dowsett10xnuc	0
-3.31641	-9.70892	C66-46: Agrp.GABA-4	2.38437	TGTGTGATCAGCTTGA-1_adlib4_Dowsett10xnuc	0
-3.71545	-10.2365	C66-46: Agrp.GABA-4	2.38437	AGGTCATCATCATTTC-1_fasted2_Dowsett10xnuc		0
-4.01205	-9.83518	C66-46: Agrp.GABA-4	2.39808	TTCTAACAGTTTCGGT-1_adlib2_Dowsett10xnuc	0
-3.82852	-9.77886	C66-46: Agrp.GABA-4	2.39972	ATGAGTCGTTCAGGTT-1_adlib2_Dowsett10xnuc	0
-4.77955	-10.022	C66-46: Agrp.GABA-4	2.40154	GGTAACTAGATGAAGG-1_adlib1_Dowsett10xnuc	0
-3.91449	-9.73463	C66-46: Agrp.GABA-4	2.40314	GATCACATCCGTGTCT-1_adlib4_Dowsett10xnuc	0
-4.85815	-10.1296	C66-46: Agrp.GABA-4	2.40627	GTACAGTTCCAATCCC-1_adlib1_Dowsett10xnuc	0
-5.14128	-10.0727	C66-46: Agrp.GABA-4	2.40865	GTCACTCCACTGAGTT-1_adlib2_Dowsett10xnuc	0
-4.86997	-10.7179	C66-46: Agrp.GABA-4	2.41059	TTTGTTGGTCTTGCTC-1_fasted2_Dowsett10xnuc		0
-3.75776	-9.84668	C66-46: Agrp.GABA-4	2.41241	CCTCTCCCATGAAAGT-1_adlib1_Dowsett10xnuc	0
-4.18645	-10.5527	C66-46: Agrp.GABA-4	2.41581	CATTGAGTCTTCCGTG-1_fasted1_Dowsett10xnuc		0
-4.28721	-10.6903	C66-46: Agrp.GABA-4	2.42308	AGCCAATGTCGTGGAA-1_fasted1_Dowsett10xnuc		0
-3.78047	-9.84789	C66-46: Agrp.GABA-4	2.42422	TGAGTCAAGGTGCTTT-1_adlib1_Dowsett10xnuc	0
-5.17128	-10.5333	C66-46: Agrp.GABA-4	2.43169	TCTCAGCGTTGGCTAT-1_fasted1_Dowsett10xnuc		0
-4.82542	-9.97759	C66-46: Agrp.GABA-4	2.43564	GCATGATTCTTCACAT-1_adlib1_Dowsett10xnuc	0
-5.00865	-10.1368	C66-46: Agrp.GABA-4	2.44425	TCAATTCAGTACTCGT-1_adlib2_Dowsett10xnuc	0
-5.08625	-10.6188	C66-46: Agrp.GABA-4	2.44499	TGTCCTGGTTGGGCCT-1_fasted2_Dowsett10xnuc		0
-4.88632	-10.1369	C66-46: Agrp.GABA-4	2.45158	CCGGACAGTTCGATTG-1_adlib1_Dowsett10xnuc	0
-4.08818	-9.81103	C66-46: Agrp.GABA-4	2.4584	ACTTTCAGTTGTACGT-1_adlib1_Dowsett10xnuc	0
-5.23323	-10.1772	C66-46: Agrp.GABA-4	2.45991	TTAGTCTAGGGCGAGA-1_adlib2_Dowsett10xnuc	0
-4.98728	-10.3791	C66-46: Agrp.GABA-4	2.46128	CGGTCAGGTTTAAGGA-1_fasted1_Dowsett10xnuc		0
-5.03052	-9.88413	C66-46: Agrp.GABA-4	2.47224	GTCATGAAGGATCACG-1_adlib1_Dowsett10xnuc	0
-4.82745	-10.1642	C66-46: Agrp.GABA-4	2.47398	ACTGCAAAGGGCAGAG-1_adlib1_Dowsett10xnuc	0
-4.97135	-10.5982	C66-46: Agrp.GABA-4	2.47522	GATCCCTCAAGGTACG-1_fasted1_Dowsett10xnuc		0
-4.89612	-10.6476	C66-46: Agrp.GABA-4	2.4909	CCACGTTGTGTACGCC-1_fasted2_Dowsett10xnuc		0
-5.29105	-10.317	C66-46: Agrp.GABA-4	2.49166	TACCCGTAGGCGAACT-1_adlib3_Dowsett10xnuc	1.04623
-5.36715	-10.1864	C66-46: Agrp.GABA-4	2.49188	GTCAGCGAGAGTCACG-1_adlib1_Dowsett10xnuc	0
-4.96485	-10.6236	C66-46: Agrp.GABA-4	2.49451	CTGATCCAGTAACCGG-1_fasted2_Dowsett10xnuc		0.871071
-4.91051	-10.6301	C66-46: Agrp.GABA-4	2.49644	TTTATGCTCTACAGGT-1_fasted1_Dowsett10xnuc		0
-4.65673	-9.90621	C66-46: Agrp.GABA-4	2.49795	GTTGAACAGTCATGCT-1_adlib1_Dowsett10xnuc	0
-4.76711	-10.7246	C66-46: Agrp.GABA-4	2.51098	CTCTGGTTCCGGGACT-1_fasted2_Dowsett10xnuc		1.34267
-3.50563	-9.97666	C66-46: Agrp.GABA-4	2.51431	CTCCACACACAGCCTG-1_adlib2_Dowsett10xnuc	0
-4.02741	-10.5255	C66-46: Agrp.GABA-4	2.52618	CGATCGGCAATGGGTG-1_fasted2_Dowsett10xnuc		1.45566
-5.4037	-10.1164	C66-46: Agrp.GABA-4	2.52686	AGGGCCTGTGTCCGTG-1_adlib1_Dowsett10xnuc	0
-5.26266	-10.1157	C66-46: Agrp.GABA-4	2.52717	GGTAGAGTCTCGAGTA-1_adlib1_Dowsett10xnuc	0
-5.32058	-10.3779	C66-46: Agrp.GABA-4	2.55103	CTGGACGGTGGCCACT-1_adlib2_Dowsett10xnuc	0
-3.90726	-10.4835	C66-46: Agrp.GABA-4	2.55143	ATGACCACACAGCCTG-1_fasted2_Dowsett10xnuc		0
-4.90759	-10.7409	C66-46: Agrp.GABA-4	2.5565	GTGGTTACATGCCGCA-1_fasted2_Dowsett10xnuc		0
-4.09812	-10.4585	C66-46: Agrp.GABA-4	2.56352	ACTCTCGCAATAGGAT-1_fasted1_Dowsett10xnuc		0
-5.29293	-10.115	C66-46: Agrp.GABA-4	2.57199	GTGTAACGTTGTATGC-1_adlib2_Dowsett10xnuc	0
-3.65495	-10.1513	C66-46: Agrp.GABA-4	2.57503	CGGGTGTCAAGCGGAT-1_fasted2_Dowsett10xnuc		0
-5.2978	-10.1536	C66-46: Agrp.GABA-4	2.5794	CGTAATGAGCGACTAG-1_adlib1_Dowsett10xnuc	0
-5.0821	-10.5784	C66-46: Agrp.GABA-4	2.58112	CGGGTCACAGCCCACA-1_fasted1_Dowsett10xnuc		0
-3.87298	-9.89945	C66-46: Agrp.GABA-4	2.58538	ATTTCTGCACGATTCA-1_adlib3_Dowsett10xnuc	0
-5.26545	-10.2486	C66-46: Agrp.GABA-4	2.58937	AGAGCAGGTGTGTGTT-1_adlib1_Dowsett10xnuc	0
-4.89036	-10.3996	C66-46: Agrp.GABA-4	2.59259	GCCCAGACAATGCAGG-1_fasted1_Dowsett10xnuc		0
-3.84866	-10.3911	C66-46: Agrp.GABA-4	2.60449	GTCTAGAAGGCGATAC-1_fasted2_Dowsett10xnuc		1.33057
-3.88074	-10.4279	C66-46: Agrp.GABA-4	2.6069	GGTGAAGGTGGCAGAT-1_fasted2_Dowsett10xnuc		1.42051
-4.94758	-9.82941	C66-46: Agrp.GABA-4	2.60733	AGTCAACAGCTTTCCC-1_adlib2_Dowsett10xnuc	0
-4.56291	-10.1512	C66-46: Agrp.GABA-4	2.61376	GGTAGAGGTGGAAGTC-1_adlib1_Dowsett10xnuc	0
-4.89941	-9.75927	C66-46: Agrp.GABA-4	2.61646	TACTTACAGCCGGAAT-1_adlib1_Dowsett10xnuc	0
-4.57503	-9.84235	C66-46: Agrp.GABA-4	2.61708	GGTGAAGTCACTAGCA-1_adlib2_Dowsett10xnuc	0
-5.08612	-10.5066	C66-46: Agrp.GABA-4	2.61854	TGAGGAGTCGGTTAGT-1_fasted1_Dowsett10xnuc		0
-4.81756	-10.6974	C66-46: Agrp.GABA-4	2.61964	GTTGCTCCAAGAGTAT-1_fasted2_Dowsett10xnuc		0
-5.02153	-10.664	C66-46: Agrp.GABA-4	2.62207	ATGGAGGGTTTGCCGG-1_fasted1_Dowsett10xnuc		0
-5.22525	-10.0642	C66-46: Agrp.GABA-4	2.62279	TGGTTAGAGCATGCGA-1_adlib2_Dowsett10xnuc	0
-4.90256	-10.5696	C66-46: Agrp.GABA-4	2.63212	ATCACGAAGTCGCCCA-1_fasted1_Dowsett10xnuc		0
-3.95831	-10.4399	C66-46: Agrp.GABA-4	2.63257	CAACCAACAAATCGGG-1_fasted2_Dowsett10xnuc		0.960761
-4.84147	-10.7192	C66-46: Agrp.GABA-4	2.63354	ACTTTGTCACATTCTT-1_fasted1_Dowsett10xnuc		0
-3.84705	-10.4327	C66-46: Agrp.GABA-4	2.63758	TGACGCGCAATAGTGA-1_fasted1_Dowsett10xnuc		0
-3.77468	-10.4014	C66-46: Agrp.GABA-4	2.63758	CACACAATCATGCTAG-1_fasted2_Dowsett10xnuc		0
-5.11513	-10.3819	C66-46: Agrp.GABA-4	2.63893	GCTGGGTAGCTGAAAT-1_adlib1_Dowsett10xnuc	0
-4.30955	-10.6229	C66-46: Agrp.GABA-4	2.64357	TGTTGGATCCATCAGA-1_fasted2_Dowsett10xnuc		1.15601
-3.79711	-9.86956	C66-46: Agrp.GABA-4	2.64661	CAGAGCCCACTCAAGT-1_adlib1_Dowsett10xnuc	0
-3.82374	-10.3548	C66-46: Agrp.GABA-4	2.65451	GCTACAAAGCCTCTGG-1_fasted1_Dowsett10xnuc		0
-5.27957	-10.1919	C66-46: Agrp.GABA-4	2.65456	CTTGAGAAGTCACTAC-1_adlib1_Dowsett10xnuc	0
-4.74414	-10.7516	C66-46: Agrp.GABA-4	2.65838	GGGAGATGTTGTGGCC-1_fasted2_Dowsett10xnuc		0.844716
-4.97043	-9.89707	C66-46: Agrp.GABA-4	2.66166	AAGATAGGTCGCATTA-1_adlib2_Dowsett10xnuc	0
-3.76642	-9.72947	C66-46: Agrp.GABA-4	2.66552	TCGAACAGTTCGAAGG-1_adlib4_Dowsett10xnuc	0
-3.59873	-9.86833	C66-46: Agrp.GABA-4	2.67106	CAATCGAGTATAGGAT-1_adlib2_Dowsett10xnuc	0
-3.93169	-10.3903	C66-46: Agrp.GABA-4	2.67319	ACACGCGTCGAGAAAT-1_fasted2_Dowsett10xnuc		1.17795
-4.04421	-10.4856	C66-46: Agrp.GABA-4	2.6734	CAAGACTTCAACCTTT-1_fasted2_Dowsett10xnuc		0
-4.60837	-10.4088	C66-46: Agrp.GABA-4	2.6734	CCTCTAGGTGATCATC-1_fasted2_Dowsett10xnuc		0
-4.10014	-9.93979	C66-46: Agrp.GABA-4	2.67346	CAATCGACAATCAAGA-1_adlib1_Dowsett10xnuc	0
-4.2001	-9.80322	C66-46: Agrp.GABA-4	2.67811	TGGTACAAGATTGATG-1_adlib1_Dowsett10xnuc	0
-3.6438	-9.88087	C66-46: Agrp.GABA-4	2.6794	TCACATTAGGCAGCTA-1_adlib1_Dowsett10xnuc	0
-4.1476	-9.88855	C66-46: Agrp.GABA-4	2.68484	TTCATGTCAGGCCCTA-1_adlib1_Dowsett10xnuc	0
-5.09069	-10.019	C66-46: Agrp.GABA-4	2.69609	TAGATCGGTGTTGCCG-1_adlib2_Dowsett10xnuc	0
-4.48016	-10.6264	C66-46: Agrp.GABA-4	2.69702	CAAGACTGTTGCGAAG-1_fasted1_Dowsett10xnuc		0
-3.63844	-9.77124	C66-46: Agrp.GABA-4	2.70477	CACAGATGTCGGAACA-1_adlib3_Dowsett10xnuc	0
-5.0449	-9.91802	C66-46: Agrp.GABA-4	2.70581	GTAACACGTTAAGTCC-1_adlib3_Dowsett10xnuc	0
-5.31182	-10.1651	C66-46: Agrp.GABA-4	2.70702	GTCTACCCAGATGCGA-1_adlib4_Dowsett10xnuc	0
-4.09424	-9.85735	C66-46: Agrp.GABA-4	2.7079	CGCGTGATCCATACAG-1_adlib2_Dowsett10xnuc	0
-4.93491	-10.0377	C66-46: Agrp.GABA-4	2.71997	CAACCAACACCTGAAT-1_adlib1_Dowsett10xnuc	0
-5.31366	-10.416	C66-46: Agrp.GABA-4	2.72558	GTCCACTGTAACGCGA-1_adlib3_Dowsett10xnuc	0
-5.31931	-10.3314	C66-46: Agrp.GABA-4	2.73127	TCTCAGCAGTCAACAA-1_adlib4_Dowsett10xnuc	0
-3.97848	-10.4843	C66-46: Agrp.GABA-4	2.73261	GCTACCTTCCGTATGA-1_fasted2_Dowsett10xnuc		0
-4.92961	-9.94819	C66-46: Agrp.GABA-4	2.73551	AGTGCCGTCGCTAATG-1_adlib2_Dowsett10xnuc	0
-4.8928	-10.7536	C66-46: Agrp.GABA-4	2.74148	TTAGTCTCACTGTCGG-1_fasted1_Dowsett10xnuc		0.841174
-3.36989	-9.73802	C66-46: Agrp.GABA-4	2.74786	TAAGTCGGTAAGCAAT-1_adlib3_Dowsett10xnuc	0
-5.30259	-10.1341	C66-46: Agrp.GABA-4	2.75151	TACCCACCAGCGTGCT-1_adlib1_Dowsett10xnuc	0
-4.27155	-10.6276	C66-46: Agrp.GABA-4	2.75871	CCACCATCACCTGCTT-1_fasted1_Dowsett10xnuc		0
-4.47701	-10.6749	C66-46: Agrp.GABA-4	2.76311	TTCCAATGTAACGGTG-1_fasted1_Dowsett10xnuc		0.974519
-3.94802	-10.4669	C66-46: Agrp.GABA-4	2.76401	TGTTCATGTCGAACGA-1_fasted2_Dowsett10xnuc		0
-5.04393	-10.6177	C66-46: Agrp.GABA-4	2.77341	ACGTCCTAGTACCCTA-1_fasted2_Dowsett10xnuc		0
-4.33616	-10.6276	C66-46: Agrp.GABA-4	2.77776	GTGGTTACATCCGAGC-1_fasted1_Dowsett10xnuc		1.05965
-3.91529	-9.86777	C66-46: Agrp.GABA-4	2.77875	TCATTGTAGATCGCTT-1_adlib3_Dowsett10xnuc	0
-3.55312	-9.64165	C66-46: Agrp.GABA-4	2.78707	GTAAGTCAGGGAGGCA-1_adlib3_Dowsett10xnuc	0
-4.26733	-10.652	C66-46: Agrp.GABA-4	2.7879	CATTCCGCAATTTCGG-1_fasted1_Dowsett10xnuc		0.669328
-3.76196	-9.80564	C66-46: Agrp.GABA-4	2.79274	GCATTAGCAATGAGCG-1_adlib2_Dowsett10xnuc	0
-4.5573	-10.6883	C66-46: Agrp.GABA-4	2.79362	CCTGCATAGGGCCAAT-1_fasted1_Dowsett10xnuc		0
-5.32114	-10.1198	C66-46: Agrp.GABA-4	2.7991	CATTCATTCTGACGCG-1_adlib4_Dowsett10xnuc	0
-5.31174	-10.2319	C66-46: Agrp.GABA-4	2.80089	AGGCTGCCACACTTAG-1_adlib3_Dowsett10xnuc	0
-4.28066	-10.5858	C66-46: Agrp.GABA-4	2.80214	ACTTCCGAGAGCCTGA-1_fasted1_Dowsett10xnuc		0
-4.82796	-9.98165	C66-46: Agrp.GABA-4	2.80447	GGTAGAGAGGGAGGCA-1_adlib1_Dowsett10xnuc	0
-3.71402	-10.0209	C66-46: Agrp.GABA-4	2.80457	GACCGTGGTTCGGGTC-1_adlib1_Dowsett10xnuc	0
-5.08089	-9.88003	C66-46: Agrp.GABA-4	2.8063	CTGTCGTCATTGTACG-1_adlib1_Dowsett10xnuc	0
-3.87767	-9.88003	C66-46: Agrp.GABA-4	2.81477	TTGACCCAGCATCTTG-1_adlib2_Dowsett10xnuc	0
-3.89929	-9.76401	C66-46: Agrp.GABA-4	2.82946	CGGAGAAGTGTTTCTT-1_adlib2_Dowsett10xnuc	0
-4.42675	-9.91421	C66-46: Agrp.GABA-4	2.83096	AAAGGGCGTTGCAACT-1_adlib2_Dowsett10xnuc	0
-3.60436	-10.3694	C66-46: Agrp.GABA-4	2.83305	TCGACGGAGGACCCAA-1_fasted1_Dowsett10xnuc		0
-4.49249	-10.5311	C66-46: Agrp.GABA-4	2.8364	TTGGATGGTCGCGGTT-1_fasted1_Dowsett10xnuc		0
-3.92678	-10.4705	C66-46: Agrp.GABA-4	2.83642	TGAGCGCGTGCCGTAC-1_fasted1_Dowsett10xnuc		0
-3.47902	-10.1472	C66-46: Agrp.GABA-4	2.83895	GCTTCACAGGAGGTTC-1_fasted2_Dowsett10xnuc		0
-4.22874	-9.71941	C66-46: Agrp.GABA-4	2.84764	TTCCGGTAGACTACGG-1_adlib2_Dowsett10xnuc	0
-3.9909	-10.4704	C66-46: Agrp.GABA-4	2.85501	TTCGATTCATGCGGTC-1_fasted2_Dowsett10xnuc		0.969818
-5.292	-10.1125	C66-46: Agrp.GABA-4	2.8605	CGGTCAGCACCAGCCA-1_adlib4_Dowsett10xnuc	0
-3.78139	-10.4174	C66-46: Agrp.GABA-4	2.86606	CGGACACGTCGCCACA-1_fasted1_Dowsett10xnuc		0
-4.4998	-9.91716	C66-46: Agrp.GABA-4	2.87958	GGAATCTTCGAGATAA-1_adlib2_Dowsett10xnuc	0
-5.29551	-10.1302	C66-46: Agrp.GABA-4	2.88174	GTGCAGCTCCAGTACA-1_adlib4_Dowsett10xnuc	0
-4.40661	-9.86093	C66-46: Agrp.GABA-4	2.89828	ACAACCACAGGGAGAG-1_adlib2_Dowsett10xnuc	0
-5.33887	-10.23	C66-46: Agrp.GABA-4	2.90649	GAGTGAGGTAGCGCCT-1_adlib2_Dowsett10xnuc	0
-5.25248	-10.2579	C66-46: Agrp.GABA-4	2.92543	TTTACCATCTCTCGCA-1_adlib4_Dowsett10xnuc	0
-4.76802	-10.687	C66-46: Agrp.GABA-4	2.92861	TTCAGGAAGAAATTCG-1_fasted1_Dowsett10xnuc		2.05518
-4.81649	-9.99003	C66-46: Agrp.GABA-4	2.93099	TGGTAGTGTCTACAGT-1_adlib1_Dowsett10xnuc	0
-3.81114	-9.96387	C66-46: Agrp.GABA-4	2.93774	GATTTCTCATACCGTA-1_adlib4_Dowsett10xnuc	1.26788
-4.6403	-10.5864	C66-46: Agrp.GABA-4	2.93905	ACAAAGAGTTACCTTT-1_fasted2_Dowsett10xnuc		0
-4.53826	-10.6929	C66-46: Agrp.GABA-4	2.94368	CAGGTATAGACCAAGC-1_fasted1_Dowsett10xnuc		0
-4.279	-10.6658	C66-46: Agrp.GABA-4	2.95482	TGTTACTAGGCTCACC-1_fasted2_Dowsett10xnuc		0.832858
-5.26493	-10.2109	C66-46: Agrp.GABA-4	2.95569	TCCCATGTCGTGGCGT-1_adlib1_Dowsett10xnuc	0
-5.29277	-10.2957	C66-46: Agrp.GABA-4	2.95698	GACCCAGCAGGGACTA-1_adlib3_Dowsett10xnuc	0
-5.2974	-10.1467	C66-46: Agrp.GABA-4	2.95886	GCTGAATCAGTTTGGT-1_adlib1_Dowsett10xnuc	0
-3.90532	-10.4547	C66-46: Agrp.GABA-4	2.96035	AATGACCTCTGCGGGT-1_fasted1_Dowsett10xnuc		0
-3.56689	-9.7629	C66-46: Agrp.GABA-4	2.96657	AGGCATTAGGTTCAGG-1_adlib3_Dowsett10xnuc	0
-5.21726	-10.3003	C66-46: Agrp.GABA-4	2.96932	CCTCAACAGCCACTCG-1_adlib3_Dowsett10xnuc	0
-4.84659	-9.94765	C66-46: Agrp.GABA-4	2.9699	GTGGTTAAGAGGCGTT-1_adlib1_Dowsett10xnuc	0
-5.10809	-10.3259	C66-46: Agrp.GABA-4	2.97249	CTGCGAGGTACGAAAT-1_adlib3_Dowsett10xnuc	1.84012
-4.985	-9.97051	C66-46: Agrp.GABA-4	2.97867	TTGGTTTGTTTAGAGA-1_adlib1_Dowsett10xnuc	0
-3.95184	-10.5001	C66-46: Agrp.GABA-4	2.97939	ACGTTCCAGGTGGGTT-1_fasted1_Dowsett10xnuc		0
-3.72693	-9.81739	C66-46: Agrp.GABA-4	2.98541	CTTTCAAGTTTGACAC-1_adlib4_Dowsett10xnuc	0
-3.85483	-10.3073	C66-46: Agrp.GABA-4	2.98655	CGGACACGTACTTGTG-1_fasted1_Dowsett10xnuc		0
-5.12329	-10.3439	C66-46: Agrp.GABA-4	2.9918	CTCAGGGCAACCCTAA-1_adlib2_Dowsett10xnuc	0
-3.77672	-9.83041	C66-46: Agrp.GABA-4	2.99347	CTAGGTAAGAAGTATC-1_adlib2_Dowsett10xnuc	0
-4.04979	-9.86923	C66-46: Agrp.GABA-4	2.9945	GGGTCACCAGCTACAT-1_adlib1_Dowsett10xnuc	0
-5.2088	-9.95096	C66-46: Agrp.GABA-4	3.0006	AGACAAAAGATACTGA-1_adlib2_Dowsett10xnuc	0
-5.30025	-10.2011	C66-46: Agrp.GABA-4	3.00977	TCAGCAACAATAGTCC-1_adlib2_Dowsett10xnuc	0
-3.43155	-9.8895	C66-46: Agrp.GABA-4	3.01166	CTGCAGGAGGGCAGAG-1_adlib1_Dowsett10xnuc	0
-4.18686	-9.83962	C66-46: Agrp.GABA-4	3.01455	TGGGTTAGTCTTGAGT-1_adlib1_Dowsett10xnuc	0
-5.23654	-10.2585	C66-46: Agrp.GABA-4	3.01455	CTCATGCTCTCCTGAC-1_adlib3_Dowsett10xnuc	0
-5.11214	-10.0102	C66-46: Agrp.GABA-4	3.02489	TTGCTGCCATAGGCGA-1_adlib3_Dowsett10xnuc	0
-3.63485	-10.0302	C66-46: Agrp.GABA-4	3.03343	CATTTCATCGGCTTCT-1_adlib2_Dowsett10xnuc	0
-3.80362	-9.91537	C66-46: Agrp.GABA-4	3.03867	TCCTCCCTCCCGAGTG-1_adlib1_Dowsett10xnuc	0
-5.1065	-10.6523	C66-46: Agrp.GABA-4	3.04145	CTCCGATCATGCGGTC-1_fasted1_Dowsett10xnuc		0
-3.79632	-10.3944	C66-46: Agrp.GABA-4	3.04792	GAAGCCCGTCGAGTGA-1_fasted1_Dowsett10xnuc		0
-5.35278	-10.0685	C66-46: Agrp.GABA-4	3.052	CCTCTAGAGGTCGTAG-1_adlib4_Dowsett10xnuc	0
-4.58468	-10.6418	C66-46: Agrp.GABA-4	3.05651	GTTAGACCATGTCAGT-1_fasted2_Dowsett10xnuc		0
-4.39604	-9.84524	C66-46: Agrp.GABA-4	3.05657	GGATGTTGTTATAGCC-1_adlib1_Dowsett10xnuc	0
-5.09808	-10.6609	C66-46: Agrp.GABA-4	3.05848	GATGAGGAGACCGCCT-1_fasted2_Dowsett10xnuc		0
-4.39601	-10.5968	C66-46: Agrp.GABA-4	3.0628	CCTTCAGAGTATGGAT-1_fasted1_Dowsett10xnuc		1.48113
-4.50732	-9.86277	C66-46: Agrp.GABA-4	3.06753	GAGGCCTCAAGAGTAT-1_adlib3_Dowsett10xnuc	0
-4.56453	-9.70146	C66-46: Agrp.GABA-4	3.06865	CTCAAGAAGCATGCGA-1_adlib1_Dowsett10xnuc	0
-5.09841	-10.382	C66-46: Agrp.GABA-4	3.07408	GCCGTGAAGCTCCCTT-1_adlib4_Dowsett10xnuc	0.865135
-5.14135	-9.92855	C66-46: Agrp.GABA-4	3.0747	CACTTCGAGAATTCAG-1_adlib4_Dowsett10xnuc	0
-4.88966	-9.85379	C66-46: Agrp.GABA-4	3.07766	AAAGTCCGTCGCGTCA-1_adlib4_Dowsett10xnuc	0
-5.06403	-9.9439	C66-46: Agrp.GABA-4	3.09494	GTGATGTGTATCACGT-1_adlib4_Dowsett10xnuc	0
-3.91548	-9.78989	C66-46: Agrp.GABA-4	3.10286	CGTGTCTCAGCCTATA-1_adlib2_Dowsett10xnuc	0
-3.79519	-10.3183	C66-46: Agrp.GABA-4	3.11243	TCTGTCGCACTCCCTA-1_fasted1_Dowsett10xnuc		0.816808
-4.55245	-10.6684	C66-46: Agrp.GABA-4	3.11472	GCCCGAACAACAGATA-1_fasted1_Dowsett10xnuc		0
-4.0093	-9.8106	C66-46: Agrp.GABA-4	3.1245	TTGGGCGGTTCGGGTC-1_adlib1_Dowsett10xnuc	0
-4.57708	-9.69019	C66-46: Agrp.GABA-4	3.15066	CCTACGTTCCGTAGGC-1_adlib2_Dowsett10xnuc	0
-3.72215	-9.79504	C66-46: Agrp.GABA-4	3.15663	TCGGGACAGAGCGACT-1_adlib4_Dowsett10xnuc	0
-5.15309	-10.531	C66-46: Agrp.GABA-4	3.1573	TTACAGGGTCGTAATC-1_fasted2_Dowsett10xnuc		1.00478
-5.11431	-9.90595	C66-46: Agrp.GABA-4	3.16132	AGTCAACAGGGTGAAA-1_adlib3_Dowsett10xnuc	0
-4.79072	-9.95805	C66-46: Agrp.GABA-4	3.16362	GTCTTTAGTGTCGCTG-1_adlib3_Dowsett10xnuc	0
-5.15394	-10.0304	C66-46: Agrp.GABA-4	3.1659	CAGGCCATCGTTACCC-1_adlib4_Dowsett10xnuc	0
-5.21559	-10.1056	C66-46: Agrp.GABA-4	3.16953	CGGGTCAAGGAACTCG-1_adlib1_Dowsett10xnuc	0
-3.92764	-10.4671	C66-46: Agrp.GABA-4	3.17447	AGCCAATGTGAGATTA-1_fasted2_Dowsett10xnuc		0
-5.33794	-10.3017	C66-46: Agrp.GABA-4	3.17475	TTGGATGTCATAGGCT-1_adlib3_Dowsett10xnuc	0
-3.68683	-9.8942	C66-46: Agrp.GABA-4	3.17589	AATAGAGTCTTCTGTA-1_adlib3_Dowsett10xnuc	0
-3.74858	-9.74547	C66-46: Agrp.GABA-4	3.1817	TGATGGTCAGAGAAAG-1_adlib4_Dowsett10xnuc	0
-5.35214	-10.1438	C66-46: Agrp.GABA-4	3.19089	AAAGTCCTCCGGTAGC-1_adlib3_Dowsett10xnuc	0
-4.29869	-10.5846	C66-46: Agrp.GABA-4	3.1913	TCTACCGAGCCATTCA-1_fasted2_Dowsett10xnuc		0.722704
-4.51919	-10.6344	C66-46: Agrp.GABA-4	3.22504	TCGTGCTCACTATCGA-1_fasted1_Dowsett10xnuc		0
-4.63135	-10.6766	C66-46: Agrp.GABA-4	3.24165	ATTTCTGTCTAACACG-1_fasted2_Dowsett10xnuc		0
-3.66435	-9.82191	C66-46: Agrp.GABA-4	3.2421	TCCTCCCAGTAGGTTA-1_adlib3_Dowsett10xnuc	0
-5.24813	-10.0666	C66-46: Agrp.GABA-4	3.2524	GTCCTCATCGCTGATA-1_adlib4_Dowsett10xnuc	0
-5.31743	-10.2543	C66-46: Agrp.GABA-4	3.25406	GATGGAGCAAGAAACT-1_adlib4_Dowsett10xnuc	0
-3.40363	-9.68101	C66-46: Agrp.GABA-4	3.26521	GGAGATGCACAAAGCG-1_adlib4_Dowsett10xnuc	0
-4.98899	-10.6853	C66-46: Agrp.GABA-4	3.26952	AGCGCCAGTTTACCAG-1_fasted1_Dowsett10xnuc		0
-5.25047	-10.0863	C66-46: Agrp.GABA-4	3.26983	TCCTCGAGTACCATAC-1_adlib3_Dowsett10xnuc	0
-4.73235	-9.8168	C66-46: Agrp.GABA-4	3.27019	CTACTATTCTCCTGCA-1_adlib3_Dowsett10xnuc	0
-5.23084	-10.0465	C66-46: Agrp.GABA-4	3.27374	ACATGCAGTATGCGGA-1_adlib4_Dowsett10xnuc	0
-4.99247	-10.0985	C66-46: Agrp.GABA-4	3.27851	TTCTTCCTCGGACTGC-1_adlib1_Dowsett10xnuc	0
-5.19523	-10.0088	C66-46: Agrp.GABA-4	3.28057	CATGCAAGTTCTCTCG-1_adlib3_Dowsett10xnuc	0
-4.14695	-10.5649	C66-46: Agrp.GABA-4	3.28426	CCGGTAGAGTCACAGG-1_fasted2_Dowsett10xnuc		0
-4.63846	-10.7516	C66-46: Agrp.GABA-4	3.29028	GATGATCAGCTCTATG-1_fasted1_Dowsett10xnuc		1.41149
-4.85365	-10.1427	C66-46: Agrp.GABA-4	3.29127	TAGTGCATCCCGGTAG-1_adlib4_Dowsett10xnuc	0
-4.37077	-9.83719	C66-46: Agrp.GABA-4	3.29738	AGGGAGTAGCGAGGAG-1_adlib3_Dowsett10xnuc	0
-4.0956	-9.90483	C66-46: Agrp.GABA-4	3.31157	TCGGGTGTCAAACCTG-1_adlib2_Dowsett10xnuc	0
-5.06208	-9.8568	C66-46: Agrp.GABA-4	3.31269	TACTTACCAGTCACGC-1_adlib3_Dowsett10xnuc	0
-5.38581	-10.039	C66-46: Agrp.GABA-4	3.31315	TGCTCGTAGCACCGTC-1_adlib3_Dowsett10xnuc	0
-4.00468	-10.4351	C66-46: Agrp.GABA-4	3.31654	ATAGAGAAGCCGTCGT-1_fasted1_Dowsett10xnuc		0
-3.74614	-9.80529	C66-46: Agrp.GABA-4	3.31667	TAATCTCTCAGTGCGC-1_adlib3_Dowsett10xnuc	0
-5.31758	-10.2261	C66-46: Agrp.GABA-4	3.33394	ACCATTTCAATACCTG-1_adlib4_Dowsett10xnuc	0
-4.00867	-9.83219	C66-46: Agrp.GABA-4	3.34828	TCGTGCTGTTACCTGA-1_adlib2_Dowsett10xnuc	0
-3.85998	-9.76604	C66-46: Agrp.GABA-4	3.36239	TCCAGAAGTCCGGACT-1_adlib4_Dowsett10xnuc	0
-4.96086	-10.3823	C66-46: Agrp.GABA-4	3.36601	TTCCACGCAAACACGG-1_adlib4_Dowsett10xnuc	0
-4.70677	-9.77598	C66-46: Agrp.GABA-4	3.37212	ACACCAAAGTCATTGC-1_adlib4_Dowsett10xnuc	0
-4.11723	-9.76953	C66-46: Agrp.GABA-4	3.37294	ACTTTCAGTATAATGG-1_adlib4_Dowsett10xnuc	0
-3.87529	-9.78896	C66-46: Agrp.GABA-4	3.38013	CACGAATTCATTTGCT-1_adlib2_Dowsett10xnuc	0
-5.23446	-10.3567	C66-46: Agrp.GABA-4	3.39792	AATGGCTGTTCAAAGA-1_adlib4_Dowsett10xnuc	0
-4.01663	-9.83625	C66-46: Agrp.GABA-4	3.40893	TAACCAGAGCCTATCA-1_adlib3_Dowsett10xnuc	0
-5.27335	-10.0257	C66-46: Agrp.GABA-4	3.41412	AGAAGCGTCCGAGATT-1_adlib3_Dowsett10xnuc	0
-5.10616	-9.97626	C66-46: Agrp.GABA-4	3.43568	GTACAACGTTGGGTTT-1_adlib4_Dowsett10xnuc	0
-3.61271	-9.80712	C66-46: Agrp.GABA-4	3.44206	ACTTTGTAGCACAAAT-1_adlib4_Dowsett10xnuc	0
-3.78483	-9.821	C66-46: Agrp.GABA-4	3.44567	ACTTATCTCGAGAACG-1_adlib4_Dowsett10xnuc	0
-5.38353	-10.095	C66-46: Agrp.GABA-4	3.44633	AATGGCTTCCACAAGT-1_adlib3_Dowsett10xnuc	0
-3.90292	-9.7357	C66-46: Agrp.GABA-4	3.45873	CCTATCGTCCTTCAGC-1_adlib2_Dowsett10xnuc	0
-4.56283	-9.85139	C66-46: Agrp.GABA-4	3.45904	TAGGTTGAGACTGTTC-1_adlib1_Dowsett10xnuc	0
-5.25697	-9.97294	C66-46: Agrp.GABA-4	3.46533	ATGGGAGAGGCTCAAG-1_adlib4_Dowsett10xnuc	0
-5.10953	-10.094	C66-46: Agrp.GABA-4	3.46548	TGTTCCGAGATGACAT-1_adlib4_Dowsett10xnuc	0
-4.20456	-9.71445	C66-46: Agrp.GABA-4	3.48763	TGTTCTAGTCAAGCCC-1_adlib3_Dowsett10xnuc	0
-5.40371	-10.1309	C66-46: Agrp.GABA-4	3.49806	TATACCTAGAATTCAG-1_adlib4_Dowsett10xnuc	0
-4.20408	-10.5726	C66-46: Agrp.GABA-4	3.50055	AGGGCTCTCCATTCAT-1_fasted2_Dowsett10xnuc		0
-4.81719	-9.88574	C66-46: Agrp.GABA-4	3.50302	CAGATACCATCAGTCA-1_adlib4_Dowsett10xnuc	0
-4.53289	-10.6503	C66-46: Agrp.GABA-4	3.5129	ATAGGCTAGAGGCTGT-1_fasted1_Dowsett10xnuc		0
-4.03799	-9.70901	C66-46: Agrp.GABA-4	3.52108	ATCGGATAGGACTGGT-1_adlib4_Dowsett10xnuc	0
-3.85168	-9.93084	C66-46: Agrp.GABA-4	3.53706	GCGAGAATCATTTCCA-1_adlib3_Dowsett10xnuc	0
-4.2886	-9.78718	C66-46: Agrp.GABA-4	3.54261	TTGTGTTGTCTTTCAT-1_adlib4_Dowsett10xnuc	0
-4.58563	-9.93602	C66-46: Agrp.GABA-4	3.54751	GGGACTCCAGCGGTCT-1_adlib3_Dowsett10xnuc	0
-4.04009	-10.5418	C66-46: Agrp.GABA-4	3.55226	TTTGGAGTCAGCGCGT-1_fasted1_Dowsett10xnuc		0
-3.8316	-9.92615	C66-46: Agrp.GABA-4	3.55563	CATTCTAGTCCCTGAG-1_adlib4_Dowsett10xnuc	0
-5.36612	-9.91772	C66-46: Agrp.GABA-4	3.55905	GACCAATTCCCATAGA-1_adlib4_Dowsett10xnuc	0
-5.30817	-10.0987	C66-46: Agrp.GABA-4	3.56102	AACCATGGTTCGAGCC-1_adlib3_Dowsett10xnuc	0
-5.2553	-10.2335	C66-46: Agrp.GABA-4	3.56447	GGTGTTAGTCTCTCCA-1_adlib3_Dowsett10xnuc	0
-5.35068	-10.1608	C66-46: Agrp.GABA-4	3.64365	GGGTATTGTAGCTTAC-1_adlib3_Dowsett10xnuc	0
-4.41067	-9.92147	C66-46: Agrp.GABA-4	3.66045	TCCGTGTTCTAGTGTG-1_adlib4_Dowsett10xnuc	0
-5.22219	-9.96583	C66-46: Agrp.GABA-4	3.66349	CCAATGAAGTGCTACT-1_adlib3_Dowsett10xnuc	0
-4.25936	-9.84662	C66-46: Agrp.GABA-4	3.66867	TTACCATTCTAGCCTC-1_adlib4_Dowsett10xnuc	0
-3.54521	-9.65659	C66-46: Agrp.GABA-4	3.67833	TGGTAGTTCTACACAG-1_adlib4_Dowsett10xnuc	0
-3.91983	-9.76356	C66-46: Agrp.GABA-4	3.69675	ATGAGTCTCAGACAAA-1_adlib4_Dowsett10xnuc	0
-5.35463	-10.2096	C66-46: Agrp.GABA-4	3.70768	CCTCTCCTCGTAGAGG-1_adlib3_Dowsett10xnuc	0
-5.32431	-9.98734	C66-46: Agrp.GABA-4	3.71776	TACATTCCAGGTACGA-1_adlib3_Dowsett10xnuc	0
-3.3756	-9.81247	C66-46: Agrp.GABA-4	3.72559	TGTGTGATCCCATGGG-1_adlib4_Dowsett10xnuc	0
-4.68864	-10.002	C66-46: Agrp.GABA-4	3.72733	CCTCCTCGTGAGTTTC-1_adlib1_Dowsett10xnuc	0
-4.93871	-9.8747	C66-46: Agrp.GABA-4	3.72909	CCTATCGCAACTGCCG-1_adlib4_Dowsett10xnuc	0
-3.85814	-9.75834	C66-46: Agrp.GABA-4	3.73021	CTTCCGAGTGAGAACC-1_adlib4_Dowsett10xnuc	0
-4.93056	-10.1017	C66-46: Agrp.GABA-4	3.7347	TCATATCAGCTAAATG-1_adlib4_Dowsett10xnuc	0
-5.20146	-9.79737	C66-46: Agrp.GABA-4	3.74626	TGACCCTGTTAGGCTT-1_adlib3_Dowsett10xnuc	0
-3.98095	-9.78334	C66-46: Agrp.GABA-4	3.74683	TCGCACTCAATCCTAG-1_adlib3_Dowsett10xnuc	0
-4.94889	-10.0029	C66-46: Agrp.GABA-4	3.74839	TTGTTTGGTGTAGTGG-1_adlib3_Dowsett10xnuc	0
-5.19839	-10.1256	C66-46: Agrp.GABA-4	3.75943	GGGTGTCTCCTCTCGA-1_adlib3_Dowsett10xnuc	0
-4.21763	-9.77668	C66-46: Agrp.GABA-4	3.76818	CGTGTCTGTGCCTACG-1_adlib4_Dowsett10xnuc	0
-3.98288	-9.88119	C66-46: Agrp.GABA-4	3.77371	ATCACGACAGACAATA-1_adlib3_Dowsett10xnuc	0
-5.36861	-10.1289	C66-46: Agrp.GABA-4	3.78116	TATTCCAAGTTCTACG-1_adlib4_Dowsett10xnuc	0
-4.66124	-10.1798	C66-46: Agrp.GABA-4	3.78345	TTTCACAGTGATTCTG-1_adlib4_Dowsett10xnuc	0
-4.3078	-9.81986	C66-46: Agrp.GABA-4	3.795	CGGACACAGTTGGCGA-1_adlib4_Dowsett10xnuc	0
-5.10712	-9.88936	C66-46: Agrp.GABA-4	3.79637	ACCAACAGTGAAGCGT-1_adlib3_Dowsett10xnuc	0
-4.01576	-9.73572	C66-46: Agrp.GABA-4	3.81635	TAAGCGTCAATCCAGT-1_adlib3_Dowsett10xnuc	0
-4.19125	-9.73743	C66-46: Agrp.GABA-4	3.82363	GTGGAGATCCATTTAC-1_adlib2_Dowsett10xnuc	0
-4.77889	-10.4116	C66-46: Agrp.GABA-4	3.83911	AGTAGTCGTTTACACG-1_fasted2_Dowsett10xnuc		0
-4.23435	-9.96841	C66-46: Agrp.GABA-4	3.84216	CATTGCCTCAACTTTC-1_adlib3_Dowsett10xnuc	0
-4.87589	-9.87637	C66-46: Agrp.GABA-4	3.84858	CCTCACAGTGTGTGTT-1_adlib4_Dowsett10xnuc	0
-5.31133	-10.0455	C66-46: Agrp.GABA-4	3.85294	ATGGAGGGTTCTAACG-1_adlib3_Dowsett10xnuc	0
-3.73565	-10.3002	C66-46: Agrp.GABA-4	3.85389	TGTGCGGCACTCAAGT-1_fasted1_Dowsett10xnuc		0
-4.51375	-10.2	C66-46: Agrp.GABA-4	3.85805	GACTCAAAGGGATCGT-1_adlib3_Dowsett10xnuc	0
-5.28703	-10.1075	C66-46: Agrp.GABA-4	3.86026	TGCAGATGTCCAAATC-1_adlib3_Dowsett10xnuc	0
-4.59075	-9.99795	C66-46: Agrp.GABA-4	3.86812	TGTCCTGTCGTAGCCG-1_adlib4_Dowsett10xnuc	0
-5.08839	-9.94394	C66-46: Agrp.GABA-4	3.86996	TTTACTGGTAAGTAGT-1_adlib3_Dowsett10xnuc	0
-4.06128	-9.74388	C66-46: Agrp.GABA-4	3.8744	ATCCTATAGTACAGAT-1_adlib3_Dowsett10xnuc	0
-4.26043	-9.79707	C66-46: Agrp.GABA-4	3.89035	CAATTTCGTAGGCAGT-1_adlib4_Dowsett10xnuc	0
-4.48271	-9.79532	C66-46: Agrp.GABA-4	3.89404	GTAGAAAAGCACGATG-1_adlib4_Dowsett10xnuc	0
-4.39555	-9.84134	C66-46: Agrp.GABA-4	3.89979	GATTCTTAGCATCGAG-1_adlib3_Dowsett10xnuc	0
-3.94982	-9.6739	C66-46: Agrp.GABA-4	3.91118	GAGTTACAGGAAAGAC-1_adlib4_Dowsett10xnuc	0
-5.04679	-10.0851	C66-46: Agrp.GABA-4	3.91852	ACACGCGTCATTACCT-1_adlib3_Dowsett10xnuc	0.972367
-4.92567	-9.9386	C66-46: Agrp.GABA-4	3.91982	CGTTCTGTCTATCGCC-1_adlib3_Dowsett10xnuc	0
-4.23192	-9.83767	C66-46: Agrp.GABA-4	3.92131	TTGCCTGTCGGCTTGG-1_adlib4_Dowsett10xnuc	0
-4.64332	-9.75746	C66-46: Agrp.GABA-4	3.9352	GTACAACAGCTTCTAG-1_adlib3_Dowsett10xnuc	0
-4.39443	-9.78819	C66-46: Agrp.GABA-4	3.94503	CATGCAATCATTCCTA-1_adlib4_Dowsett10xnuc	0
-4.09519	-9.78417	C66-46: Agrp.GABA-4	3.95126	ACCTGTCGTACGAGCA-1_adlib3_Dowsett10xnuc	0
-4.56705	-9.96958	C66-46: Agrp.GABA-4	3.97452	AGTTCGAGTCAGCGTC-1_adlib3_Dowsett10xnuc	0
-5.21289	-9.93858	C66-46: Agrp.GABA-4	4.07013	CTCCACAGTTTGCCGG-1_adlib3_Dowsett10xnuc	0
-5.09678	-10.0379	C66-46: Agrp.GABA-4	4.07779	CAGATTGAGTAACGTA-1_adlib4_Dowsett10xnuc	0
-3.8901	-9.76606	C66-46: Agrp.GABA-4	4.08703	TTGAACGTCCGAGATT-1_adlib4_Dowsett10xnuc	0
-3.83689	-9.7335	C66-46: Agrp.GABA-4	4.10229	GACTCTCCAGCTCATA-1_adlib3_Dowsett10xnuc	0
-3.64092	-9.8519	C66-46: Agrp.GABA-4	4.11064	AACCTTTGTACGCGTC-1_adlib4_Dowsett10xnuc	0
-3.79401	-9.85104	C66-46: Agrp.GABA-4	4.12641	GACAGCCAGGCACTAG-1_adlib3_Dowsett10xnuc	0
-4.21343	-9.74874	C66-46: Agrp.GABA-4	4.13339	AGTGACTTCCCACAGG-1_adlib4_Dowsett10xnuc	0
-4.48378	-9.81027	C66-46: Agrp.GABA-4	4.14005	TCATCCGAGCGTACAG-1_adlib3_Dowsett10xnuc	0
-4.29155	-10.1955	C66-46: Agrp.GABA-4	4.18099	CGGGTCACACGTACAT-1_adlib4_Dowsett10xnuc	0
-4.88904	-10.0496	C66-46: Agrp.GABA-4	4.18983	CGCGTGAAGATAACGT-1_adlib3_Dowsett10xnuc	0
-3.90091	-9.73568	C66-46: Agrp.GABA-4	4.19058	GCGTTTCCATGAGAAT-1_adlib4_Dowsett10xnuc	0
-4.41218	-9.82619	C66-46: Agrp.GABA-4	4.19086	GCCTGTTTCGCTAGCG-1_adlib3_Dowsett10xnuc	0
-4.78807	-9.73036	C66-46: Agrp.GABA-4	4.21017	GCTCAAATCAGAGCGA-1_adlib3_Dowsett10xnuc	0
-5.09163	-9.94463	C66-46: Agrp.GABA-4	4.23109	ACGTTCCAGCTCGCAC-1_adlib4_Dowsett10xnuc	0
-4.88081	-9.87321	C66-46: Agrp.GABA-4	4.23845	TGGGTTAGTATGTCCA-1_adlib4_Dowsett10xnuc	0
-4.38311	-9.84296	C66-46: Agrp.GABA-4	4.25009	TGACAGTCACACAGAG-1_adlib4_Dowsett10xnuc	0
-5.04873	-10.1484	C66-46: Agrp.GABA-4	4.26524	GTCTAGACACGTAGAG-1_adlib4_Dowsett10xnuc	1.36718
-4.51195	-9.80485	C66-46: Agrp.GABA-4	4.26977	TCAGGTAGTGCGTTTA-1_adlib3_Dowsett10xnuc	0
-4.51359	-9.76871	C66-46: Agrp.GABA-4	4.29966	TCGGGTGAGCTCACTA-1_adlib3_Dowsett10xnuc	0
-4.56659	-9.79386	C66-46: Agrp.GABA-4	4.37984	AGCGTATCAAGACCGA-1_adlib3_Dowsett10xnuc	0
-4.14219	-9.88464	C66-46: Agrp.GABA-4	4.41225	GGTAATCAGCGAATGC-1_adlib4_Dowsett10xnuc	0
-4.37153	-9.93331	C66-46: Agrp.GABA-4	4.42127	GGGTATTTCAGCAGAG-1_adlib3_Dowsett10xnuc	0
-4.54447	-9.74447	C66-46: Agrp.GABA-4	4.43761	ATGAGGGCACAGAGCA-1_adlib4_Dowsett10xnuc	0
-4.43122	-9.84758	C66-46: Agrp.GABA-4	4.43792	GCGTTTCAGTAAAGCT-1_adlib4_Dowsett10xnuc	0
-4.61853	-10.0516	C66-46: Agrp.GABA-4	4.45558	GCCAGTGAGTCAGAGC-1_adlib4_Dowsett10xnuc	0
-4.41021	-9.79696	C66-46: Agrp.GABA-4	4.47721	AGATGCTCATCGTGGC-1_adlib3_Dowsett10xnuc	0
-4.51991	-9.945	C66-46: Agrp.GABA-4	4.47984	GGAGAACAGACCCTTA-1_adlib3_Dowsett10xnuc	0
-4.83039	-9.86213	C66-46: Agrp.GABA-4	4.56012	AGGTGTTTCTAAGAAG-1_adlib3_Dowsett10xnuc	0
-4.54048	-10.0142	C66-46: Agrp.GABA-4	4.60073	GAAGGGTTCTGCGAGC-1_adlib3_Dowsett10xnuc	0

## Sheet: b_vln_iegs
split	Fos	1700016P03Rik	Gem	Btg2	Noct	Junb	Arhgef3	Sgk1	Cell_ID
Normal chow	1.37096e-05	1.37096e-05	1.37096e-05	1.37096e-05	1.37096e-05	1.37096e-05	1.37096e-05	1.37096e-05	AACAACCGTGCTCTCT-1_adlib1_Dowsett10xnuc
Normal chow	-5.64698e-06	-5.64698e-06	-5.64698e-06	-5.64698e-06	-5.64698e-06	-5.64698e-06	-5.64698e-06	-5.64698e-06	AACAGGGCAGATCCAT-1_adlib1_Dowsett10xnuc
Normal chow	3.63128e-06	3.63128e-06	3.63128e-06	3.63128e-06	3.63128e-06	3.63128e-06	3.63128e-06	3.63128e-06	AACCCAATCTGGGCCA-1_adlib1_Dowsett10xnuc
Normal chow	6.32863e-06	6.32863e-06	6.32863e-06	6.32863e-06	6.32863e-06	6.32863e-06	6.32863e-06	6.32863e-06	AACGAAAGTCCCTGAG-1_adlib1_Dowsett10xnuc
Normal chow	4.04268e-06	4.04268e-06	4.04268e-06	4.04268e-06	4.04268e-06	4.04268e-06	4.04268e-06	4.04268e-06	AACTTCTGTGCGTGCT-1_adlib1_Dowsett10xnuc
Normal chow	-1.06125e-06	-1.06125e-06	-1.06125e-06	-1.06125e-06	-1.06125e-06	-1.06125e-06	-1.06125e-06	-1.06125e-06	AAGACTCTCATAGAGA-1_adlib1_Dowsett10xnuc
Normal chow	1.51152e-05	1.51152e-05	1.51152e-05	1.51152e-05	1.79094	1.51152e-05	1.51152e-05	1.51152e-05	AAGCCATGTTAAAGTG-1_adlib1_Dowsett10xnuc
Normal chow	-9.4659e-07	-9.4659e-07	-9.4659e-07	-9.4659e-07	-9.4659e-07	-9.4659e-07	-9.4659e-07	-9.4659e-07	AATAGAGCATTGTAGC-1_adlib1_Dowsett10xnuc
Normal chow	2.01842e-05	2.01842e-05	2.01842e-05	2.01842e-05	2.01842e-05	2.01842e-05	2.01842e-05	2.01842e-05	AATTCCTCAACTGTGT-1_adlib1_Dowsett10xnuc
Normal chow	-6.27141e-07	-6.27141e-07	-6.27141e-07	-6.27141e-07	-6.27141e-07	-6.27141e-07	-6.27141e-07	-6.27141e-07	ACACAGTTCATTTGGG-1_adlib1_Dowsett10xnuc
Normal chow	1.30487e-05	1.30487e-05	1.30487e-05	1.30487e-05	1.30487e-05	1.30487e-05	1.30487e-05	1.30487e-05	ACAGAAACAGTTGGTT-1_adlib1_Dowsett10xnuc
Normal chow	2.28665e-05	2.28665e-05	2.28665e-05	2.28665e-05	2.28665e-05	2.28665e-05	1.066	2.28665e-05	ACAGAAAGTCTTACAG-1_adlib1_Dowsett10xnuc
Normal chow	-1.38886e-05	-1.38886e-05	-1.38886e-05	-1.38886e-05	-1.38886e-05	-1.38886e-05	-1.38886e-05	-1.38886e-05	ACCAAACGTCGAACAG-1_adlib1_Dowsett10xnuc
Normal chow	-2.78789e-06	-2.78789e-06	-2.78789e-06	-2.78789e-06	-2.78789e-06	-2.78789e-06	-2.78789e-06	-2.78789e-06	ACCGTTCTCTAGCCAA-1_adlib1_Dowsett10xnuc
Normal chow	-1.33321e-06	-1.33321e-06	-1.33321e-06	-1.33321e-06	1.31362	-1.33321e-06	-1.33321e-06	-1.33321e-06	ACCTGAACATCCCACT-1_adlib1_Dowsett10xnuc
Normal chow	6.3595e-06	6.3595e-06	6.3595e-06	6.3595e-06	6.3595e-06	6.3595e-06	6.3595e-06	6.3595e-06	ACTATGGTCGCCGAAC-1_adlib1_Dowsett10xnuc
Normal chow	-2.84253e-06	-2.84253e-06	-2.84253e-06	-2.84253e-06	-2.84253e-06	-2.84253e-06	-2.84253e-06	-2.84253e-06	ACTGCAAAGGGCAGAG-1_adlib1_Dowsett10xnuc
Normal chow	-2.65646e-05	-2.65646e-05	-2.65646e-05	-2.65646e-05	-2.65646e-05	-2.65646e-05	-2.65646e-05	-2.65646e-05	ACTTTCAGTTGTACGT-1_adlib1_Dowsett10xnuc
Normal chow	-2.44047e-05	-2.44047e-05	-2.44047e-05	-2.44047e-05	-2.44047e-05	-2.44047e-05	-2.44047e-05	-2.44047e-05	AGACTCAGTCACGACC-1_adlib1_Dowsett10xnuc
Normal chow	1.32011e-05	1.32011e-05	1.32011e-05	1.32011e-05	1.32011e-05	1.32011e-05	1.32011e-05	1.32011e-05	AGAGCAGGTGTGTGTT-1_adlib1_Dowsett10xnuc
Normal chow	-3.06639e-06	-3.06639e-06	-3.06639e-06	-3.06639e-06	-3.06639e-06	-3.06639e-06	-3.06639e-06	1.5837	AGAGCCCCAATTCTTC-1_adlib1_Dowsett10xnuc
Normal chow	-1.78131e-05	-1.78131e-05	-1.78131e-05	-1.78131e-05	-1.78131e-05	-1.78131e-05	-1.78131e-05	-1.78131e-05	AGATGAACACAGTCAT-1_adlib1_Dowsett10xnuc
Normal chow	-1.71917e-06	-1.71917e-06	-1.71917e-06	-1.71917e-06	-1.71917e-06	-1.71917e-06	-1.71917e-06	-1.71917e-06	AGCATCACAAGAGGCT-1_adlib1_Dowsett10xnuc
Normal chow	1.21467e-05	1.21467e-05	1.21467e-05	1.21467e-05	1.21467e-05	1.21467e-05	1.21467e-05	1.21467e-05	AGCCAATCAGTCAGAG-1_adlib1_Dowsett10xnuc
Normal chow	1.89519e-05	1.89519e-05	1.89519e-05	1.89519e-05	1.89519e-05	1.89519e-05	1.89519e-05	1.04823	AGCCAATCATGTGCTA-1_adlib1_Dowsett10xnuc
Normal chow	-4.30469e-06	1.05207	-4.30469e-06	-4.30469e-06	-4.30469e-06	-4.30469e-06	-4.30469e-06	-4.30469e-06	AGCCAGCCACCAAATC-1_adlib1_Dowsett10xnuc
Normal chow	-2.57269e-06	-2.57269e-06	-2.57269e-06	-2.57269e-06	-2.57269e-06	-2.57269e-06	-2.57269e-06	-2.57269e-06	AGCTCAAGTTAGAAAC-1_adlib1_Dowsett10xnuc
Normal chow	-1.76316e-05	-1.76316e-05	-1.76316e-05	-1.76316e-05	-1.76316e-05	-1.76316e-05	-1.76316e-05	-1.76316e-05	AGGAGGTCATGGCCCA-1_adlib1_Dowsett10xnuc
Normal chow	4.60097e-06	1.33551	4.60097e-06	4.60097e-06	4.60097e-06	4.60097e-06	4.60097e-06	4.60097e-06	AGGATAAAGTAATACG-1_adlib1_Dowsett10xnuc
Normal chow	-6.39995e-06	-6.39995e-06	-6.39995e-06	-6.39995e-06	-6.39995e-06	1.35545	-6.39995e-06	1.35545	AGGGCCTGTGTCCGTG-1_adlib1_Dowsett10xnuc
Normal chow	4.5545e-06	4.5545e-06	4.5545e-06	4.5545e-06	4.5545e-06	4.5545e-06	4.5545e-06	4.5545e-06	AGGGTTTGTACTGTTG-1_adlib1_Dowsett10xnuc
Normal chow	7.04837e-06	7.04837e-06	7.04837e-06	7.04837e-06	7.04837e-06	7.04837e-06	7.04837e-06	7.04837e-06	ATACCGATCGATACAC-1_adlib1_Dowsett10xnuc
Normal chow	1.0351e-05	1.0351e-05	1.11227	1.0351e-05	1.0351e-05	1.0351e-05	1.0351e-05	1.0351e-05	ATCGGATCACAATGTC-1_adlib1_Dowsett10xnuc
Normal chow	-6.08926e-06	-6.08926e-06	-6.08926e-06	-6.08926e-06	-6.08926e-06	-6.08926e-06	-6.08926e-06	-6.08926e-06	ATCGTCCAGTCATGCT-1_adlib1_Dowsett10xnuc
Normal chow	5.04955e-06	5.04955e-06	5.04955e-06	5.04955e-06	5.04955e-06	1.15097	5.04955e-06	5.04955e-06	ATGGATCTCGAGAATA-1_adlib1_Dowsett10xnuc
Normal chow	-1.71701e-05	-1.71701e-05	-1.71701e-05	-1.71701e-05	-1.71701e-05	-1.71701e-05	-1.71701e-05	-1.71701e-05	ATTACTCAGCCAGTAG-1_adlib1_Dowsett10xnuc
Normal chow	-7.84459e-06	-7.84459e-06	-7.84459e-06	-7.84459e-06	-7.84459e-06	-7.84459e-06	-7.84459e-06	-7.84459e-06	ATTATCCCAGGATGAC-1_adlib1_Dowsett10xnuc
Normal chow	-8.50908e-06	-8.50908e-06	-8.50908e-06	-8.50908e-06	-8.50908e-06	-8.50908e-06	-8.50908e-06	-8.50908e-06	ATTCAGGGTGAAAGTT-1_adlib1_Dowsett10xnuc
Normal chow	-2.41421e-05	-2.41421e-05	-2.41421e-05	-2.41421e-05	-2.41421e-05	-2.41421e-05	-2.41421e-05	-2.41421e-05	ATTCTTGAGAGTCTTC-1_adlib1_Dowsett10xnuc
Normal chow	3.61226e-07	3.61226e-07	3.61226e-07	3.61226e-07	3.61226e-07	3.61226e-07	3.61226e-07	3.61226e-07	CAACCAACACCTGAAT-1_adlib1_Dowsett10xnuc
Normal chow	2.05999e-06	2.05999e-06	2.05999e-06	0.979271	2.05999e-06	2.05999e-06	2.05999e-06	2.05999e-06	CAACCTCCATAGAAAC-1_adlib1_Dowsett10xnuc
Normal chow	-3.61057e-06	1.63787	-3.61057e-06	-3.61057e-06	-3.61057e-06	-3.61057e-06	-3.61057e-06	-3.61057e-06	CAACCTCTCTGCACCT-1_adlib1_Dowsett10xnuc
Normal chow	7.58163e-06	7.58163e-06	7.58163e-06	7.58163e-06	7.58163e-06	7.58163e-06	7.58163e-06	7.58163e-06	CAACGATAGACCAACG-1_adlib1_Dowsett10xnuc
Normal chow	-7.26705e-06	-7.26705e-06	-7.26705e-06	-7.26705e-06	-7.26705e-06	-7.26705e-06	-7.26705e-06	1.07402	CAATCGACAATCAAGA-1_adlib1_Dowsett10xnuc
Normal chow	-1.36828e-05	-1.36828e-05	-1.36828e-05	-1.36828e-05	-1.36828e-05	-1.36828e-05	-1.36828e-05	1.40906	CACACAACACAAAGCG-1_adlib1_Dowsett10xnuc
Normal chow	4.32818e-06	4.32818e-06	4.32818e-06	4.32818e-06	4.32818e-06	4.32818e-06	4.32818e-06	4.32818e-06	CACATGAGTGTCTAAC-1_adlib1_Dowsett10xnuc
Normal chow	-8.11393e-06	-8.11393e-06	-8.11393e-06	-8.11393e-06	-8.11393e-06	-8.11393e-06	-8.11393e-06	-8.11393e-06	CACGTTCCACACAGCC-1_adlib1_Dowsett10xnuc
Normal chow	1.4441e-05	1.4441e-05	1.4441e-05	1.4441e-05	1.4441e-05	1.4441e-05	1.4441e-05	1.4441e-05	CAGAGCCCACTCAAGT-1_adlib1_Dowsett10xnuc
Normal chow	-4.31446e-06	-4.31446e-06	-4.31446e-06	-4.31446e-06	-4.31446e-06	-4.31446e-06	-4.31446e-06	-4.31446e-06	CAGATACCACAGTACT-1_adlib1_Dowsett10xnuc
Normal chow	6.55648e-06	6.55648e-06	6.55648e-06	6.55648e-06	6.55648e-06	6.55648e-06	6.55648e-06	6.55648e-06	CAGGCCATCGATACTG-1_adlib1_Dowsett10xnuc
Normal chow	3.21925e-06	3.21925e-06	3.21925e-06	3.21925e-06	3.21925e-06	3.21925e-06	3.21925e-06	3.21925e-06	CAGGTATCAGTTTCGA-1_adlib1_Dowsett10xnuc
Normal chow	-7.83839e-06	-7.83839e-06	-7.83839e-06	-7.83839e-06	-7.83839e-06	-7.83839e-06	-7.83839e-06	1.78141	CAGTGCGAGGATATAC-1_adlib1_Dowsett10xnuc
Normal chow	1.57573e-05	1.57573e-05	1.57573e-05	1.57573e-05	1.57573e-05	1.32549	1.57573e-05	1.57573e-05	CAGTTAGCAGATTCGT-1_adlib1_Dowsett10xnuc
Normal chow	6.42899e-06	6.42899e-06	6.42899e-06	6.42899e-06	6.42899e-06	6.42899e-06	6.42899e-06	6.42899e-06	CATCAAGCAGGCAATG-1_adlib1_Dowsett10xnuc
Normal chow	8.97606e-07	8.97606e-07	8.97606e-07	1.00193	8.97606e-07	8.97606e-07	8.97606e-07	8.97606e-07	CATGGTATCATCGCTC-1_adlib1_Dowsett10xnuc
Normal chow	2.76551e-06	2.76551e-06	2.76551e-06	2.76551e-06	2.76551e-06	2.76551e-06	2.76551e-06	2.76551e-06	CCACGTTTCGTGGCGT-1_adlib1_Dowsett10xnuc
Normal chow	6.79289e-06	6.79289e-06	6.79289e-06	6.79289e-06	6.79289e-06	6.79289e-06	6.79289e-06	6.79289e-06	CCCTAACTCTCTCCGA-1_adlib1_Dowsett10xnuc
Normal chow	8.98329e-07	8.98329e-07	8.98329e-07	8.98329e-07	8.98329e-07	8.98329e-07	8.98329e-07	8.98329e-07	CCGGACAAGGTTTACC-1_adlib1_Dowsett10xnuc
Normal chow	-2.99309e-05	-2.99309e-05	-2.99309e-05	-2.99309e-05	1.13823	-2.99309e-05	-2.99309e-05	-2.99309e-05	CCGGACAGTTCGATTG-1_adlib1_Dowsett10xnuc
Normal chow	2.84883e-06	2.84883e-06	2.84883e-06	2.84883e-06	2.84883e-06	2.84883e-06	1.28853	2.84883e-06	CCGGTAGTCGAGTGAG-1_adlib1_Dowsett10xnuc
Normal chow	-3.67235e-06	-3.67235e-06	-3.67235e-06	-3.67235e-06	-3.67235e-06	-3.67235e-06	-3.67235e-06	-3.67235e-06	CCGTAGGGTTGGCTAT-1_adlib1_Dowsett10xnuc
Normal chow	1.85231e-06	1.85231e-06	1.85231e-06	1.85231e-06	1.85231e-06	1.85231e-06	1.10641	1.10641	CCTCAGTCACTCTCGT-1_adlib1_Dowsett10xnuc
Normal chow	5.81824e-06	5.81824e-06	5.81824e-06	5.81824e-06	5.81824e-06	5.81824e-06	5.81824e-06	1.3604	CCTCCTCGTGAGTTTC-1_adlib1_Dowsett10xnuc
Normal chow	1.39974e-05	1.39974e-05	0.990848	1.39974e-05	1.39974e-05	1.39974e-05	1.39974e-05	1.39974e-05	CCTCTCCCATGAAAGT-1_adlib1_Dowsett10xnuc
Normal chow	-7.27292e-06	-7.27292e-06	-7.27292e-06	-7.27292e-06	-7.27292e-06	-7.27292e-06	1.2031	-7.27292e-06	CGACAGCGTAACACCT-1_adlib1_Dowsett10xnuc
Normal chow	1.30254e-05	1.30254e-05	1.30254e-05	1.30254e-05	1.30254e-05	1.30254e-05	1.30254e-05	1.30254e-05	CGCAGGTCACTTTAGG-1_adlib1_Dowsett10xnuc
Normal chow	3.35848e-06	1.14846	3.35848e-06	3.35848e-06	1.14846	3.35848e-06	3.35848e-06	3.35848e-06	CGCCATTAGGTTTGAA-1_adlib1_Dowsett10xnuc
Normal chow	1.03851e-05	1.03851e-05	1.03851e-05	1.03851e-05	1.03851e-05	1.03851e-05	1.03851e-05	1.20149	CGGAACCTCACCTCAC-1_adlib1_Dowsett10xnuc
Normal chow	9.20729e-06	1.80268	9.20729e-06	9.20729e-06	9.20729e-06	9.20729e-06	9.20729e-06	9.20729e-06	CGGGTCAAGGAACTCG-1_adlib1_Dowsett10xnuc
Normal chow	7.20878e-06	7.20878e-06	7.20878e-06	7.20878e-06	7.20878e-06	7.20878e-06	7.20878e-06	7.20878e-06	CGTAATGAGCGACTAG-1_adlib1_Dowsett10xnuc
Normal chow	-1.04312e-05	-1.04312e-05	-1.04312e-05	-1.04312e-05	-1.04312e-05	-1.04312e-05	-1.04312e-05	-1.04312e-05	CGTAATGTCAGCTCTC-1_adlib1_Dowsett10xnuc
Normal chow	-9.01864e-07	-9.01864e-07	-9.01864e-07	1.50059	-9.01864e-07	-9.01864e-07	-9.01864e-07	-9.01864e-07	CGTCAAAGTCGCGTCA-1_adlib1_Dowsett10xnuc
Normal chow	6.23518e-06	6.23518e-06	6.23518e-06	6.23518e-06	6.23518e-06	6.23518e-06	6.23518e-06	6.23518e-06	CGTTGGGGTTCCAAAC-1_adlib1_Dowsett10xnuc
Normal chow	-9.53523e-06	-9.53523e-06	1.33715	-9.53523e-06	-9.53523e-06	-9.53523e-06	-9.53523e-06	-9.53523e-06	CTAACCCGTTCGTGCG-1_adlib1_Dowsett10xnuc
Normal chow	-5.42829e-06	-5.42829e-06	1.28284	-5.42829e-06	-5.42829e-06	-5.42829e-06	-5.42829e-06	1.28284	CTAAGTGAGCATGAAT-1_adlib1_Dowsett10xnuc
Normal chow	5.80996e-06	5.80996e-06	5.80996e-06	1.21699	5.80996e-06	5.80996e-06	5.80996e-06	5.80996e-06	CTAGACATCAGCTAGT-1_adlib1_Dowsett10xnuc
Normal chow	7.68179e-06	7.68179e-06	7.68179e-06	7.68179e-06	7.68179e-06	7.68179e-06	7.68179e-06	7.68179e-06	CTCAAGAAGCATGCGA-1_adlib1_Dowsett10xnuc
Normal chow	4.63768e-06	4.63768e-06	4.63768e-06	4.63768e-06	4.63768e-06	4.63768e-06	1.35205	4.63768e-06	CTCAGTCGTCTACATG-1_adlib1_Dowsett10xnuc
Normal chow	-8.85776e-06	-8.85776e-06	-8.85776e-06	-8.85776e-06	-8.85776e-06	-8.85776e-06	-8.85776e-06	-8.85776e-06	CTCCGATAGCGAACTG-1_adlib1_Dowsett10xnuc
Normal chow	-1.09978e-05	0.910617	-1.09978e-05	-1.09978e-05	-1.09978e-05	-1.09978e-05	-1.09978e-05	-1.09978e-05	CTCCTTTAGTCTTCCC-1_adlib1_Dowsett10xnuc
Normal chow	1.51271e-05	1.51271e-05	1.51271e-05	1.51271e-05	1.51271e-05	1.51271e-05	1.12715	1.12715	CTGAGGCGTTGCGGCT-1_adlib1_Dowsett10xnuc
Normal chow	2.57921e-06	2.57921e-06	2.57921e-06	2.57921e-06	2.57921e-06	2.57921e-06	2.57921e-06	2.57921e-06	CTGCAGGAGGGCAGAG-1_adlib1_Dowsett10xnuc
Normal chow	8.84402e-07	8.84402e-07	8.84402e-07	8.84402e-07	8.84402e-07	8.84402e-07	8.84402e-07	8.84402e-07	CTGTCGTCATTGTACG-1_adlib1_Dowsett10xnuc
Normal chow	-1.20897e-06	-1.20897e-06	-1.20897e-06	-1.20897e-06	-1.20897e-06	-1.20897e-06	-1.20897e-06	-1.20897e-06	CTTGAGAAGTCACTAC-1_adlib1_Dowsett10xnuc
Normal chow	-1.19433e-05	1.30846	-1.19433e-05	-1.19433e-05	-1.19433e-05	-1.19433e-05	-1.19433e-05	-1.19433e-05	GAAATGATCGAGCACC-1_adlib1_Dowsett10xnuc
Normal chow	6.11997e-06	6.11997e-06	6.11997e-06	6.11997e-06	6.11997e-06	6.11997e-06	6.11997e-06	1.32022	GAAGTAAAGTAGAATC-1_adlib1_Dowsett10xnuc
Normal chow	-2.1714e-06	-2.1714e-06	-2.1714e-06	-2.1714e-06	-2.1714e-06	-2.1714e-06	1.27722	1.27722	GACCGTGGTTCGGGTC-1_adlib1_Dowsett10xnuc
Normal chow	-1.82757e-06	-1.82757e-06	-1.82757e-06	-1.82757e-06	-1.82757e-06	-1.82757e-06	-1.82757e-06	-1.82757e-06	GAGACCCAGCGCTTCG-1_adlib1_Dowsett10xnuc
Normal chow	9.33346e-06	9.33346e-06	9.33346e-06	9.33346e-06	9.33346e-06	9.33346e-06	9.33346e-06	9.33346e-06	GAGGGATTCAGAGCGA-1_adlib1_Dowsett10xnuc
Normal chow	8.21773e-06	8.21773e-06	8.21773e-06	8.21773e-06	8.21773e-06	8.21773e-06	1.17223	8.21773e-06	GAGTGTTTCCCGTTCA-1_adlib1_Dowsett10xnuc
Normal chow	1.39212e-05	1.39212e-05	1.39212e-05	1.39212e-05	1.39212e-05	1.39212e-05	1.39212e-05	1.21784	GAGTTACAGTAGATCA-1_adlib1_Dowsett10xnuc
Normal chow	-4.76174e-06	-4.76174e-06	-4.76174e-06	-4.76174e-06	-4.76174e-06	-4.76174e-06	1.40441	-4.76174e-06	GATGGAGGTTAATGAG-1_adlib1_Dowsett10xnuc
Normal chow	6.50349e-06	6.50349e-06	6.50349e-06	6.50349e-06	6.50349e-06	6.50349e-06	6.50349e-06	6.50349e-06	GATGGAGTCTGTCAGA-1_adlib1_Dowsett10xnuc
Normal chow	1.39111e-05	1.39111e-05	1.39111e-05	1.39111e-05	1.39111e-05	1.39111e-05	1.39111e-05	1.39111e-05	GCATGATCAACGTTAC-1_adlib1_Dowsett10xnuc
Normal chow	-1.11079e-05	-1.11079e-05	-1.11079e-05	-1.11079e-05	-1.11079e-05	-1.11079e-05	1.12642	-1.11079e-05	GCATGATTCTTCACAT-1_adlib1_Dowsett10xnuc
Normal chow	-8.60793e-06	1.44268	-8.60793e-06	-8.60793e-06	-8.60793e-06	-8.60793e-06	-8.60793e-06	-8.60793e-06	GCCAACGTCGATACGT-1_adlib1_Dowsett10xnuc
Normal chow	-1.13174e-05	-1.13174e-05	-1.13174e-05	-1.13174e-05	-1.13174e-05	-1.13174e-05	-1.13174e-05	-1.13174e-05	GCGGATCCACTGCGAC-1_adlib1_Dowsett10xnuc
Normal chow	-1.45921e-05	-1.45921e-05	-1.45921e-05	-1.45921e-05	-1.45921e-05	-1.45921e-05	-1.45921e-05	-1.45921e-05	GCTGAATCAGTTTGGT-1_adlib1_Dowsett10xnuc
Normal chow	7.99826e-07	7.99826e-07	7.99826e-07	7.99826e-07	7.99826e-07	7.99826e-07	7.99826e-07	7.99826e-07	GCTGCAGAGCGCCTCA-1_adlib1_Dowsett10xnuc
Normal chow	6.53204e-06	6.53204e-06	6.53204e-06	6.53204e-06	6.53204e-06	6.53204e-06	6.53204e-06	6.53204e-06	GCTGGGTAGCTGAAAT-1_adlib1_Dowsett10xnuc
Normal chow	1.20097e-05	1.20097e-05	1.20097e-05	1.20097e-05	1.20097e-05	1.20097e-05	1.20097e-05	1.20097e-05	GGAGAACAGCAGTCTT-1_adlib1_Dowsett10xnuc
Normal chow	1.04475e-05	1.04475e-05	1.04475e-05	1.04475e-05	1.04475e-05	1.04475e-05	1.04475e-05	1.04475e-05	GGATGTTGTTATAGCC-1_adlib1_Dowsett10xnuc
Normal chow	-1.00321e-05	-1.00321e-05	-1.00321e-05	-1.00321e-05	-1.00321e-05	-1.00321e-05	1.22592	-1.00321e-05	GGGCTACAGTACCATC-1_adlib1_Dowsett10xnuc
Normal chow	1.84848e-05	1.84848e-05	1.84848e-05	1.84848e-05	1.84848e-05	1.07089	1.84848e-05	1.84848e-05	GGGCTCAGTCATGACT-1_adlib1_Dowsett10xnuc
Normal chow	-6.66773e-06	-6.66773e-06	-6.66773e-06	-6.66773e-06	-6.66773e-06	-6.66773e-06	-6.66773e-06	-6.66773e-06	GGGTCACCAGCTACAT-1_adlib1_Dowsett10xnuc
Normal chow	1.05514e-06	1.05514e-06	1.05514e-06	1.05514e-06	1.05514e-06	1.05514e-06	1.05514e-06	1.05514e-06	GGGTGTCAGGTCTTTG-1_adlib1_Dowsett10xnuc
Normal chow	-4.22256e-06	-4.22256e-06	-4.22256e-06	-4.22256e-06	-4.22256e-06	-4.22256e-06	-4.22256e-06	-4.22256e-06	GGTAACTAGATGAAGG-1_adlib1_Dowsett10xnuc
Normal chow	-1.2235e-06	1.41188	-1.2235e-06	-1.2235e-06	-1.2235e-06	-1.2235e-06	-1.2235e-06	-1.2235e-06	GGTAGAGAGGGAGGCA-1_adlib1_Dowsett10xnuc
Normal chow	1.88193e-06	1.88193e-06	1.88193e-06	1.88193e-06	1.88193e-06	1.88193e-06	1.88193e-06	1.88193e-06	GGTAGAGGTGGAAGTC-1_adlib1_Dowsett10xnuc
Normal chow	1.19161e-06	1.19161e-06	1.19161e-06	1.19161e-06	1.19161e-06	1.19161e-06	1.19161e-06	1.19161e-06	GGTAGAGTCTCGAGTA-1_adlib1_Dowsett10xnuc
Normal chow	-2.50926e-07	-2.50926e-07	-2.50926e-07	-2.50926e-07	-2.50926e-07	-2.50926e-07	-2.50926e-07	0.953742	GGTCACGAGATACTGA-1_adlib1_Dowsett10xnuc
Normal chow	1.08073e-06	1.08073e-06	1.08073e-06	1.08073e-06	1.08073e-06	1.27221	1.08073e-06	1.08073e-06	GGTCACGGTTGGAGGT-1_adlib1_Dowsett10xnuc
Normal chow	-4.85435e-06	-4.85435e-06	-4.85435e-06	-4.85435e-06	-4.85435e-06	-4.85435e-06	1.37038	-4.85435e-06	GTAACACCATAGGTAA-1_adlib1_Dowsett10xnuc
Normal chow	-5.04217e-06	-5.04217e-06	-5.04217e-06	-5.04217e-06	-5.04217e-06	-5.04217e-06	-5.04217e-06	0.98659	GTACAGTTCCAATCCC-1_adlib1_Dowsett10xnuc
Normal chow	-1.6611e-05	-1.6611e-05	-1.6611e-05	-1.6611e-05	-1.6611e-05	-1.6611e-05	-1.6611e-05	-1.6611e-05	GTAGGTTGTGCTATTG-1_adlib1_Dowsett10xnuc
Normal chow	-3.82334e-06	-3.82334e-06	-3.82334e-06	-3.82334e-06	-3.82334e-06	-3.82334e-06	1.16838	-3.82334e-06	GTCAGCGAGAGTCACG-1_adlib1_Dowsett10xnuc
Normal chow	-5.1265e-06	-5.1265e-06	-5.1265e-06	-5.1265e-06	-5.1265e-06	-5.1265e-06	-5.1265e-06	-5.1265e-06	GTCATCCTCCCTCGTA-1_adlib1_Dowsett10xnuc
Normal chow	2.70189e-05	2.70189e-05	2.70189e-05	2.70189e-05	2.70189e-05	2.70189e-05	2.70189e-05	2.70189e-05	GTCATGAAGGATCACG-1_adlib1_Dowsett10xnuc
Normal chow	-1.36212e-05	-1.36212e-05	-1.36212e-05	-1.36212e-05	-1.36212e-05	-1.36212e-05	-1.36212e-05	-1.36212e-05	GTCGAATAGACCTCCG-1_adlib1_Dowsett10xnuc
Normal chow	1.37256e-06	1.37256e-06	1.37256e-06	1.37256e-06	1.37256e-06	1.37256e-06	1.37256e-06	1.34571	GTCGTAAAGCAGTCTT-1_adlib1_Dowsett10xnuc
Normal chow	-1.49363e-05	-1.49363e-05	-1.49363e-05	-1.49363e-05	1.33076	1.33076	-1.49363e-05	1.88218	GTGATGTGTCGACTGC-1_adlib1_Dowsett10xnuc
Normal chow	-1.47044e-05	-1.47044e-05	-1.47044e-05	-1.47044e-05	1.23241	-1.47044e-05	-1.47044e-05	-1.47044e-05	GTGCTTCGTTCAGCGC-1_adlib1_Dowsett10xnuc
Normal chow	1.24702e-06	1.24702e-06	1.24702e-06	1.24702e-06	1.24702e-06	1.24702e-06	1.24702e-06	1.19198	GTGCTTCTCAGGTGTT-1_adlib1_Dowsett10xnuc
Normal chow	-9.96639e-06	-9.96639e-06	-9.96639e-06	-9.96639e-06	-9.96639e-06	-9.96639e-06	-9.96639e-06	-9.96639e-06	GTGGAAGGTCCAATCA-1_adlib1_Dowsett10xnuc
Normal chow	-1.82261e-08	-1.82261e-08	-1.82261e-08	1.4065	-1.82261e-08	1.4065	-1.82261e-08	-1.82261e-08	GTGGTTAAGAGGCGTT-1_adlib1_Dowsett10xnuc
Normal chow	-4.28259e-06	-4.28259e-06	-4.28259e-06	-4.28259e-06	-4.28259e-06	-4.28259e-06	-4.28259e-06	-4.28259e-06	GTGTTCCAGAGGACTC-1_adlib1_Dowsett10xnuc
Normal chow	-6.13672e-06	-6.13672e-06	-6.13672e-06	-6.13672e-06	-6.13672e-06	-6.13672e-06	-6.13672e-06	-6.13672e-06	GTTGAACAGTCATGCT-1_adlib1_Dowsett10xnuc
Normal chow	-2.02468e-05	-2.02468e-05	-2.02468e-05	-2.02468e-05	-2.02468e-05	-2.02468e-05	-2.02468e-05	-2.02468e-05	GTTGCTCGTCATATGC-1_adlib1_Dowsett10xnuc
Normal chow	-1.22475e-05	-1.22475e-05	-1.22475e-05	-1.22475e-05	-1.22475e-05	-1.22475e-05	-1.22475e-05	1.50302	TAACTTCTCTAGACCA-1_adlib1_Dowsett10xnuc
Normal chow	1.79516e-06	1.79516e-06	1.79516e-06	1.79516e-06	1.79516e-06	1.79516e-06	1.79516e-06	0.960165	TAAGCCATCAATCTCT-1_adlib1_Dowsett10xnuc
Normal chow	5.67621e-06	5.67621e-06	5.67621e-06	5.67621e-06	5.67621e-06	1.23675	5.67621e-06	5.67621e-06	TACCCACCAGCGTGCT-1_adlib1_Dowsett10xnuc
Normal chow	-4.92877e-06	-4.92877e-06	-4.92877e-06	-4.92877e-06	-4.92877e-06	-4.92877e-06	-4.92877e-06	-4.92877e-06	TACCCGTCAGCTTCCT-1_adlib1_Dowsett10xnuc
Normal chow	6.28841e-10	6.28841e-10	6.28841e-10	6.28841e-10	6.28841e-10	6.28841e-10	6.28841e-10	6.28841e-10	TACGGTAAGCTACTGT-1_adlib1_Dowsett10xnuc
Normal chow	1.12289e-05	1.12289e-05	1.12289e-05	1.12289e-05	1.12289e-05	1.12289e-05	1.16247	1.16247	TACTGCCCAGAAGTGC-1_adlib1_Dowsett10xnuc
Normal chow	1.43986e-05	1.43986e-05	1.43986e-05	1.43986e-05	1.43986e-05	1.43986e-05	1.43986e-05	1.26341	TACTTACAGCCGGAAT-1_adlib1_Dowsett10xnuc
Normal chow	-1.09711e-05	-1.09711e-05	-1.09711e-05	1.24671	-1.09711e-05	-1.09711e-05	-1.09711e-05	-1.09711e-05	TACTTCACACTCATAG-1_adlib1_Dowsett10xnuc
Normal chow	-1.1732e-06	-1.1732e-06	-1.1732e-06	-1.1732e-06	-1.1732e-06	-1.1732e-06	-1.1732e-06	1.83358	TAGGAGGAGTACAGCG-1_adlib1_Dowsett10xnuc
Normal chow	1.2015e-05	1.2015e-05	1.2015e-05	1.2015e-05	1.2015e-05	1.2015e-05	1.2015e-05	1.2015e-05	TAGGTTGAGACTGTTC-1_adlib1_Dowsett10xnuc
Normal chow	-4.6973e-06	-4.6973e-06	-4.6973e-06	-4.6973e-06	1.09768	-4.6973e-06	-4.6973e-06	1.09768	TATATCCGTTTGCAGT-1_adlib1_Dowsett10xnuc
Normal chow	-5.24695e-07	-5.24695e-07	-5.24695e-07	-5.24695e-07	-5.24695e-07	-5.24695e-07	1.02279	-5.24695e-07	TCAATTCTCACTACTT-1_adlib1_Dowsett10xnuc
Normal chow	-8.61073e-07	-8.61073e-07	-8.61073e-07	-8.61073e-07	-8.61073e-07	-8.61073e-07	-8.61073e-07	-8.61073e-07	TCACATTAGGCAGCTA-1_adlib1_Dowsett10xnuc
Normal chow	-8.87679e-06	-8.87679e-06	-8.87679e-06	-8.87679e-06	-8.87679e-06	1.11239	-8.87679e-06	-8.87679e-06	TCAGCCTGTCCGTTTC-1_adlib1_Dowsett10xnuc
Normal chow	-4.44684e-06	-4.44684e-06	-4.44684e-06	-4.44684e-06	-4.44684e-06	-4.44684e-06	-4.44684e-06	1.15214	TCAGGTACAGTCACGC-1_adlib1_Dowsett10xnuc
Normal chow	-2.94449e-07	0.944138	-2.94449e-07	0.944138	-2.94449e-07	0.944138	-2.94449e-07	-2.94449e-07	TCAGTCCAGTACCATC-1_adlib1_Dowsett10xnuc
Normal chow	-4.13869e-06	-4.13869e-06	-4.13869e-06	-4.13869e-06	-4.13869e-06	-4.13869e-06	-4.13869e-06	1.15705	TCAGTGAAGCTCGTGC-1_adlib1_Dowsett10xnuc
Normal chow	1.11339e-05	1.11339e-05	1.11339e-05	1.11339e-05	1.11339e-05	1.11339e-05	1.11339e-05	1.11339e-05	TCATGTTAGGCGTTAG-1_adlib1_Dowsett10xnuc
Normal chow	-4.80993e-06	-4.80993e-06	-4.80993e-06	-4.80993e-06	-4.80993e-06	-4.80993e-06	-4.80993e-06	1.73243	TCCATGCAGTTTGAGA-1_adlib1_Dowsett10xnuc
Normal chow	-4.33169e-06	-4.33169e-06	-4.33169e-06	-4.33169e-06	-4.33169e-06	-4.33169e-06	-4.33169e-06	-4.33169e-06	TCCCATGTCGTGGCGT-1_adlib1_Dowsett10xnuc
Normal chow	6.96863e-06	6.96863e-06	6.96863e-06	6.96863e-06	6.96863e-06	6.96863e-06	6.96863e-06	1.26945	TCCGTGTCACTACACA-1_adlib1_Dowsett10xnuc
Normal chow	-1.05637e-05	-1.05637e-05	-1.05637e-05	-1.05637e-05	0.976981	-1.05637e-05	-1.05637e-05	-1.05637e-05	TCCTCCCTCCCGAGTG-1_adlib1_Dowsett10xnuc
Normal chow	-4.06985e-07	-4.06985e-07	-4.06985e-07	-4.06985e-07	-4.06985e-07	-4.06985e-07	-4.06985e-07	-4.06985e-07	TCGAAGTGTAGCTAAA-1_adlib1_Dowsett10xnuc
Normal chow	-1.55154e-05	-1.55154e-05	-1.55154e-05	-1.55154e-05	-1.55154e-05	-1.55154e-05	-1.55154e-05	-1.55154e-05	TCGCTTGCACGTAACT-1_adlib1_Dowsett10xnuc
Normal chow	1.16717e-05	1.16717e-05	1.16717e-05	1.16717e-05	1.16717e-05	1.16717e-05	1.16717e-05	1.16717e-05	TCGGGTGCAAGCTACT-1_adlib1_Dowsett10xnuc
Normal chow	1.39566	-2.73646e-06	-2.73646e-06	-2.73646e-06	-2.73646e-06	-2.73646e-06	1.39566	-2.73646e-06	TCGTCCAGTCACAGAG-1_adlib1_Dowsett10xnuc
Normal chow	-4.67845e-06	-4.67845e-06	-4.67845e-06	-4.67845e-06	-4.67845e-06	-4.67845e-06	-4.67845e-06	-4.67845e-06	TCTCTGGAGGTGTGAC-1_adlib1_Dowsett10xnuc
Normal chow	-1.23825e-05	1.24689	-1.23825e-05	-1.23825e-05	-1.23825e-05	-1.23825e-05	-1.23825e-05	1.24689	TGAACGTTCCATGCAA-1_adlib1_Dowsett10xnuc
Normal chow	-7.76203e-08	-7.76203e-08	-7.76203e-08	-7.76203e-08	-7.76203e-08	-7.76203e-08	-7.76203e-08	-7.76203e-08	TGAGTCAAGGTGCTTT-1_adlib1_Dowsett10xnuc
Normal chow	-8.00282e-06	-8.00282e-06	-8.00282e-06	-8.00282e-06	-8.00282e-06	-8.00282e-06	-8.00282e-06	-8.00282e-06	TGCATCCAGCAAATCA-1_adlib1_Dowsett10xnuc
Normal chow	-5.33492e-06	-5.33492e-06	-5.33492e-06	-5.33492e-06	-5.33492e-06	-5.33492e-06	-5.33492e-06	-5.33492e-06	TGGGCTGAGTCGGCCT-1_adlib1_Dowsett10xnuc
Normal chow	1.28768e-05	1.28768e-05	1.28768e-05	1.28768e-05	1.28768e-05	1.28768e-05	1.28768e-05	1.28768e-05	TGGGTTAGTCTTGAGT-1_adlib1_Dowsett10xnuc
Normal chow	-1.75526e-06	-1.75526e-06	-1.75526e-06	-1.75526e-06	-1.75526e-06	-1.75526e-06	-1.75526e-06	-1.75526e-06	TGGTACAAGATTGATG-1_adlib1_Dowsett10xnuc
Normal chow	-1.07178e-05	-1.07178e-05	-1.07178e-05	-1.07178e-05	-1.07178e-05	-1.07178e-05	-1.07178e-05	-1.07178e-05	TGGTAGTGTCTACAGT-1_adlib1_Dowsett10xnuc
Normal chow	1.63207e-06	1.63207e-06	1.63207e-06	1.63207e-06	1.63207e-06	1.63207e-06	1.63207e-06	1.63207e-06	TGTCAGAAGTGCCCGT-1_adlib1_Dowsett10xnuc
Normal chow	-3.62738e-06	1.15795	-3.62738e-06	-3.62738e-06	-3.62738e-06	-3.62738e-06	-3.62738e-06	1.15795	TGTGAGTTCGCCACTT-1_adlib1_Dowsett10xnuc
Normal chow	5.90014e-06	5.90014e-06	5.90014e-06	1.22153	5.90014e-06	5.90014e-06	5.90014e-06	5.90014e-06	TGTGCGGGTCAAATCC-1_adlib1_Dowsett10xnuc
Normal chow	1.43242e-05	1.43242e-05	1.43242e-05	1.43242e-05	1.43242e-05	1.43242e-05	1.43242e-05	1.0821	TTCATGTCAGGCCCTA-1_adlib1_Dowsett10xnuc
Normal chow	-9.92693e-06	0.993173	-9.92693e-06	-9.92693e-06	-9.92693e-06	-9.92693e-06	-9.92693e-06	-9.92693e-06	TTCTCTCTCACTGAAC-1_adlib1_Dowsett10xnuc
Normal chow	4.5465e-06	4.5465e-06	4.5465e-06	4.5465e-06	4.5465e-06	1.26797	4.5465e-06	1.26797	TTCTTCCTCGGACTGC-1_adlib1_Dowsett10xnuc
Normal chow	8.48981e-07	8.48981e-07	8.48981e-07	8.48981e-07	8.48981e-07	8.48981e-07	8.48981e-07	8.48981e-07	TTGCCTGGTATCGAAA-1_adlib1_Dowsett10xnuc
Normal chow	8.95566e-06	8.95566e-06	8.95566e-06	8.95566e-06	8.95566e-06	8.95566e-06	8.95566e-06	1.15527	TTGGGCGGTTCGGGTC-1_adlib1_Dowsett10xnuc
Normal chow	-2.29778e-06	-2.29778e-06	-2.29778e-06	1.29909	-2.29778e-06	-2.29778e-06	-2.29778e-06	-2.29778e-06	TTGGTTTGTTTAGAGA-1_adlib1_Dowsett10xnuc
Normal chow	8.36619e-06	1.28777	8.36619e-06	8.36619e-06	8.36619e-06	8.36619e-06	8.36619e-06	8.36619e-06	TTGTTCAGTTGCTCCT-1_adlib1_Dowsett10xnuc
Normal chow	-1.74506e-05	-1.74506e-05	-1.74506e-05	-1.74506e-05	-1.74506e-05	-1.74506e-05	-1.74506e-05	-1.74506e-05	TTTGACTCAGCGTGAA-1_adlib1_Dowsett10xnuc
Normal chow	1.68946e-05	1.29756	1.29756	1.68946e-05	1.68946e-05	1.68946e-05	1.68946e-05	1.68946e-05	AAAGGGCGTTGCAACT-1_adlib2_Dowsett10xnuc
Normal chow	8.64778e-06	8.64778e-06	8.64778e-06	8.64778e-06	8.64778e-06	8.64778e-06	8.64778e-06	8.64778e-06	AACCAACTCTTAGGAC-1_adlib2_Dowsett10xnuc
Normal chow	-1.50776e-06	0.796416	-1.50776e-06	-1.50776e-06	-1.50776e-06	-1.50776e-06	-1.50776e-06	-1.50776e-06	AACCATGAGTTCAACC-1_adlib2_Dowsett10xnuc
Normal chow	-1.44901e-05	-1.44901e-05	-1.44901e-05	-1.44901e-05	-1.44901e-05	-1.44901e-05	-1.44901e-05	-1.44901e-05	AACCATGTCCAAGCCG-1_adlib2_Dowsett10xnuc
Normal chow	6.43009e-06	6.43009e-06	6.43009e-06	6.43009e-06	6.43009e-06	6.43009e-06	6.43009e-06	6.43009e-06	AACGTCAAGGCGTTGA-1_adlib2_Dowsett10xnuc
Normal chow	4.83194e-06	4.83194e-06	4.83194e-06	4.83194e-06	4.83194e-06	4.83194e-06	4.83194e-06	4.83194e-06	AAGATAGGTCGCATTA-1_adlib2_Dowsett10xnuc
Normal chow	-6.35563e-08	-6.35563e-08	-6.35563e-08	1.1608	1.1608	-6.35563e-08	-6.35563e-08	1.1608	AATGACCAGTGAGGCT-1_adlib2_Dowsett10xnuc
Normal chow	1.51456e-06	1.51456e-06	1.51456e-06	1.51456e-06	1.51456e-06	1.51456e-06	1.51456e-06	1.51456e-06	AATGACCGTTACCTTT-1_adlib2_Dowsett10xnuc
Normal chow	-5.84109e-06	-5.84109e-06	-5.84109e-06	-5.84109e-06	-5.84109e-06	-5.84109e-06	-5.84109e-06	-5.84109e-06	ACAACCACAGGGAGAG-1_adlib2_Dowsett10xnuc
Normal chow	3.68807e-06	3.68807e-06	3.68807e-06	3.68807e-06	3.68807e-06	3.68807e-06	3.68807e-06	3.68807e-06	ACACAGTTCGCCTAGG-1_adlib2_Dowsett10xnuc
Normal chow	2.94654e-06	2.94654e-06	2.94654e-06	2.94654e-06	2.94654e-06	1.1374	2.94654e-06	2.94654e-06	ACGGTTACACCAAAGG-1_adlib2_Dowsett10xnuc
Normal chow	-2.79259e-06	-2.79259e-06	-2.79259e-06	-2.79259e-06	-2.79259e-06	-2.79259e-06	-2.79259e-06	-2.79259e-06	ACTACGATCTCATGCC-1_adlib2_Dowsett10xnuc
Normal chow	-1.33624e-05	-1.33624e-05	-1.33624e-05	-1.33624e-05	-1.33624e-05	-1.33624e-05	-1.33624e-05	-1.33624e-05	ACTATGGGTGTGTGTT-1_adlib2_Dowsett10xnuc
Normal chow	7.00749e-06	7.00749e-06	7.00749e-06	7.00749e-06	7.00749e-06	1.25045	7.00749e-06	7.00749e-06	ACTTCCGCAGCGTATT-1_adlib2_Dowsett10xnuc
Normal chow	5.54197e-06	5.54197e-06	5.54197e-06	5.54197e-06	1.22001	5.54197e-06	1.22001	1.22001	AGACAAAAGATACTGA-1_adlib2_Dowsett10xnuc
Normal chow	-8.36307e-06	-8.36307e-06	-8.36307e-06	-8.36307e-06	-8.36307e-06	-8.36307e-06	-8.36307e-06	-8.36307e-06	AGATCGTCAGGCCCTA-1_adlib2_Dowsett10xnuc
Normal chow	-1.59459e-05	-1.59459e-05	-1.59459e-05	-1.59459e-05	1.191	-1.59459e-05	-1.59459e-05	-1.59459e-05	AGCCAATCAGACCCGT-1_adlib2_Dowsett10xnuc
Normal chow	2.04959e-06	2.04959e-06	2.04959e-06	2.04959e-06	2.04959e-06	2.04959e-06	2.04959e-06	2.04959e-06	AGCGCCACACCTCAGG-1_adlib2_Dowsett10xnuc
Normal chow	-3.45088e-06	-3.45088e-06	-3.45088e-06	-3.45088e-06	-3.45088e-06	-3.45088e-06	-3.45088e-06	-3.45088e-06	AGGATAAAGACGCTCC-1_adlib2_Dowsett10xnuc
Normal chow	2.52612e-06	2.52612e-06	2.52612e-06	2.52612e-06	2.52612e-06	2.52612e-06	2.52612e-06	2.52612e-06	AGGCTGCGTGAGAGGG-1_adlib2_Dowsett10xnuc
Normal chow	-1.294e-05	-1.294e-05	-1.294e-05	-1.294e-05	-1.294e-05	-1.294e-05	-1.294e-05	-1.294e-05	AGGGCTCAGCGATGGT-1_adlib2_Dowsett10xnuc
Normal chow	-9.5917e-06	1.10491	-9.5917e-06	1.10491	1.10491	-9.5917e-06	-9.5917e-06	-9.5917e-06	AGGGTCCGTACGGGAT-1_adlib2_Dowsett10xnuc
Normal chow	1.08577e-05	1.08577e-05	1.08577e-05	1.08577e-05	1.08577e-05	1.08577e-05	1.08577e-05	1.08577e-05	AGGTCTATCCCAGGAC-1_adlib2_Dowsett10xnuc
Normal chow	4.03775e-06	4.03775e-06	4.03775e-06	4.03775e-06	1.16337	1.16337	4.03775e-06	4.03775e-06	AGTAACCAGACTTCAC-1_adlib2_Dowsett10xnuc
Normal chow	5.86488e-06	1.12941	5.86488e-06	5.86488e-06	5.86488e-06	5.86488e-06	5.86488e-06	5.86488e-06	AGTCAACAGCTTTCCC-1_adlib2_Dowsett10xnuc
Normal chow	1.81523e-05	1.81523e-05	1.81523e-05	1.81523e-05	1.81523e-05	1.81523e-05	1.18627	1.81523e-05	AGTGATCCACTTGGGC-1_adlib2_Dowsett10xnuc
Normal chow	1.28821e-06	1.28821e-06	1.28821e-06	1.28821e-06	1.28821e-06	1.28821e-06	1.28821e-06	1.28821e-06	AGTGCCGTCGCTAATG-1_adlib2_Dowsett10xnuc
Normal chow	-2.00093e-05	-2.00093e-05	-2.00093e-05	-2.00093e-05	-2.00093e-05	-2.00093e-05	-2.00093e-05	-2.00093e-05	AGTTCCCGTGTCCGTG-1_adlib2_Dowsett10xnuc
Normal chow	3.33777e-06	3.33777e-06	3.33777e-06	3.33777e-06	3.33777e-06	3.33777e-06	3.33777e-06	3.33777e-06	ATAGGCTCATTCAGGT-1_adlib2_Dowsett10xnuc
Normal chow	1.17133e-05	1.17133e-05	1.17133e-05	1.17133e-05	1.17133e-05	1.17133e-05	1.07671	1.17133e-05	ATCACAGCATCTAACG-1_adlib2_Dowsett10xnuc
Normal chow	2.05954e-05	2.05954e-05	2.05954e-05	2.05954e-05	2.05954e-05	2.05954e-05	2.05954e-05	2.05954e-05	ATCAGGTCAACAGAGC-1_adlib2_Dowsett10xnuc
Normal chow	-1.37686e-05	-1.37686e-05	-1.37686e-05	-1.37686e-05	-1.37686e-05	-1.37686e-05	-1.37686e-05	-1.37686e-05	ATCCTATAGTCATGAA-1_adlib2_Dowsett10xnuc
Normal chow	-1.15086e-05	-1.15086e-05	-1.15086e-05	-1.15086e-05	-1.15086e-05	-1.15086e-05	-1.15086e-05	-1.15086e-05	ATCTCTAAGATTCGAA-1_adlib2_Dowsett10xnuc
Normal chow	-7.05821e-06	-7.05821e-06	-7.05821e-06	-7.05821e-06	-7.05821e-06	-7.05821e-06	-7.05821e-06	-7.05821e-06	ATGAGTCGTTCAGGTT-1_adlib2_Dowsett10xnuc
Normal chow	-1.05406e-05	1.3059	-1.05406e-05	-1.05406e-05	-1.05406e-05	-1.05406e-05	2.20531	-1.05406e-05	CAATCGAGTATAGGAT-1_adlib2_Dowsett10xnuc
Normal chow	-6.45744e-06	-6.45744e-06	-6.45744e-06	-6.45744e-06	-6.45744e-06	-6.45744e-06	-6.45744e-06	-6.45744e-06	CACCAAAAGTTACGGG-1_adlib2_Dowsett10xnuc
Normal chow	-1.85378e-06	-1.85378e-06	-1.85378e-06	-1.85378e-06	-1.85378e-06	-1.85378e-06	-1.85378e-06	1.78636	CACCAAAGTGAACGGT-1_adlib2_Dowsett10xnuc
Normal chow	-1.20122e-05	-1.20122e-05	-1.20122e-05	-1.20122e-05	-1.20122e-05	-1.20122e-05	-1.20122e-05	1.03199	CACCAAATCAAGAGGC-1_adlib2_Dowsett10xnuc
Normal chow	2.03697e-05	2.03697e-05	2.03697e-05	2.03697e-05	2.03697e-05	2.03697e-05	2.03697e-05	2.03697e-05	CACGAATTCATTTGCT-1_adlib2_Dowsett10xnuc
Normal chow	1.07775e-06	1.07775e-06	1.07775e-06	1.07775e-06	1.07775e-06	1.07775e-06	1.07775e-06	1.12728	CACGGGTAGTACGAGC-1_adlib2_Dowsett10xnuc
Normal chow	-8.41081e-07	-8.41081e-07	-8.41081e-07	-8.41081e-07	-8.41081e-07	-8.41081e-07	-8.41081e-07	-8.41081e-07	CACGTGGAGGACTATA-1_adlib2_Dowsett10xnuc
Normal chow	4.9562e-06	4.9562e-06	4.9562e-06	4.9562e-06	4.9562e-06	4.9562e-06	4.9562e-06	1.10682	CACTGAACATGTGGTT-1_adlib2_Dowsett10xnuc
Normal chow	3.74152e-07	3.74152e-07	3.74152e-07	3.74152e-07	3.74152e-07	3.74152e-07	3.74152e-07	3.74152e-07	CAGATACTCTAGCCTC-1_adlib2_Dowsett10xnuc
Normal chow	-1.32088e-06	-1.32088e-06	-1.32088e-06	-1.32088e-06	-1.32088e-06	-1.32088e-06	-1.32088e-06	2.08409	CAGGCCAGTCTTACAG-1_adlib2_Dowsett10xnuc
Normal chow	1.47679e-05	1.47679e-05	1.47679e-05	1.47679e-05	1.47679e-05	1.47679e-05	1.47679e-05	1.47679e-05	CATAAGCCAGACTCTA-1_adlib2_Dowsett10xnuc
Normal chow	-2.1703e-06	-2.1703e-06	-2.1703e-06	-2.1703e-06	-2.1703e-06	-2.1703e-06	-2.1703e-06	-2.1703e-06	CATGGTACAGGCACTC-1_adlib2_Dowsett10xnuc
Normal chow	-1.2836e-05	0.880456	-1.2836e-05	-1.2836e-05	-1.2836e-05	-1.2836e-05	-1.2836e-05	0.880456	CATTTCATCGGCTTCT-1_adlib2_Dowsett10xnuc
Normal chow	3.85668e-06	3.85668e-06	3.85668e-06	3.85668e-06	0.911432	3.85668e-06	3.85668e-06	1.93896	CCACACTGTCTGCCTT-1_adlib2_Dowsett10xnuc
Normal chow	-3.51513e-06	-3.51513e-06	-3.51513e-06	1.1605	-3.51513e-06	-3.51513e-06	-3.51513e-06	-3.51513e-06	CCCAACTCAGATTTCG-1_adlib2_Dowsett10xnuc
Normal chow	-5.21796e-06	-5.21796e-06	-5.21796e-06	-5.21796e-06	-5.21796e-06	-5.21796e-06	-5.21796e-06	-5.21796e-06	CCGCAAGTCGTGGACC-1_adlib2_Dowsett10xnuc
Normal chow	-1.06813e-05	-1.06813e-05	-1.06813e-05	-1.06813e-05	-1.06813e-05	-1.06813e-05	-1.06813e-05	-1.06813e-05	CCTACGTTCCGTAGGC-1_adlib2_Dowsett10xnuc
Normal chow	4.28366e-06	4.28366e-06	4.28366e-06	4.28366e-06	4.28366e-06	4.28366e-06	4.28366e-06	4.28366e-06	CCTATCGTCCTTCAGC-1_adlib2_Dowsett10xnuc
Normal chow	-1.74018e-06	-1.74018e-06	-1.74018e-06	-1.74018e-06	-1.74018e-06	-1.74018e-06	-1.74018e-06	-1.74018e-06	CGAGTGCGTACGCTTA-1_adlib2_Dowsett10xnuc
Normal chow	5.15668e-06	5.15668e-06	5.15668e-06	5.15668e-06	5.15668e-06	5.15668e-06	5.15668e-06	5.15668e-06	CGCGTGATCCATACAG-1_adlib2_Dowsett10xnuc
Normal chow	-2.34365e-06	-2.34365e-06	-2.34365e-06	-2.34365e-06	-2.34365e-06	-2.34365e-06	1.17531	-2.34365e-06	CGGAACCTCGTAACCA-1_adlib2_Dowsett10xnuc
Normal chow	-6.58503e-06	-6.58503e-06	-6.58503e-06	-6.58503e-06	-6.58503e-06	-6.58503e-06	-6.58503e-06	-6.58503e-06	CGGAGAAGTGTTTCTT-1_adlib2_Dowsett10xnuc
Normal chow	1.25024e-05	1.25024e-05	1.25024e-05	1.25024e-05	1.25024e-05	1.25024e-05	1.25024e-05	1.25024e-05	CGTAGTAGTTGTTGTG-1_adlib2_Dowsett10xnuc
Normal chow	-2.71764e-06	-2.71764e-06	-2.71764e-06	-2.71764e-06	-2.71764e-06	-2.71764e-06	-2.71764e-06	-2.71764e-06	CGTGTCTCAGCCTATA-1_adlib2_Dowsett10xnuc
Normal chow	9.47952e-06	9.47952e-06	9.47952e-06	9.47952e-06	9.47952e-06	9.47952e-06	9.47952e-06	9.47952e-06	CTAACCCCATCCGGCA-1_adlib2_Dowsett10xnuc
Normal chow	-1.20158e-05	-1.20158e-05	-1.20158e-05	-1.20158e-05	-1.20158e-05	-1.20158e-05	-1.20158e-05	-1.20158e-05	CTACAGACATCATTGG-1_adlib2_Dowsett10xnuc
Normal chow	-4.66116e-06	-4.66116e-06	-4.66116e-06	-4.66116e-06	-4.66116e-06	-4.66116e-06	-4.66116e-06	-4.66116e-06	CTACAGATCCGAGGCT-1_adlib2_Dowsett10xnuc
Normal chow	-2.69351e-06	-2.69351e-06	-2.69351e-06	-2.69351e-06	-2.69351e-06	-2.69351e-06	1.56339	-2.69351e-06	CTACTATAGATTGACA-1_adlib2_Dowsett10xnuc
Normal chow	-3.90965e-06	-3.90965e-06	-3.90965e-06	-3.90965e-06	-3.90965e-06	-3.90965e-06	-3.90965e-06	-3.90965e-06	CTAGGTAAGAAGTATC-1_adlib2_Dowsett10xnuc
Normal chow	1.34871e-05	1.34871e-05	1.34871e-05	1.34871e-05	1.34871e-05	1.34871e-05	1.34871e-05	1.34871e-05	CTCAGGGCAACCCTAA-1_adlib2_Dowsett10xnuc
Normal chow	-2.27647e-07	-2.27647e-07	-2.27647e-07	-2.27647e-07	-2.27647e-07	-2.27647e-07	-2.27647e-07	-2.27647e-07	CTCAGTCCATGAGAAT-1_adlib2_Dowsett10xnuc
Normal chow	2.44226e-06	2.44226e-06	2.44226e-06	2.44226e-06	1.18847	2.44226e-06	2.44226e-06	2.44226e-06	CTCAGTCGTCACCTTC-1_adlib2_Dowsett10xnuc
Normal chow	-9.42372e-06	-9.42372e-06	-9.42372e-06	-9.42372e-06	-9.42372e-06	-9.42372e-06	-9.42372e-06	-9.42372e-06	CTCCACACACAGCCTG-1_adlib2_Dowsett10xnuc
Normal chow	-7.29217e-06	-7.29217e-06	-7.29217e-06	-7.29217e-06	1.57059	-7.29217e-06	-7.29217e-06	-7.29217e-06	CTCCTTTAGCTAGTTC-1_adlib2_Dowsett10xnuc
Normal chow	9.98069e-06	9.98069e-06	9.98069e-06	9.98069e-06	9.98069e-06	9.98069e-06	9.98069e-06	9.98069e-06	CTGATCCCAAGTCCCG-1_adlib2_Dowsett10xnuc
Normal chow	1.25848e-05	1.25848e-05	1.25848e-05	1.25848e-05	1.25848e-05	1.25848e-05	1.25848e-05	1.25848e-05	CTGCCATGTCCGGATC-1_adlib2_Dowsett10xnuc
Normal chow	1.24886e-05	1.24886e-05	1.24886e-05	1.24886e-05	1.24886e-05	1.24886e-05	1.21316	1.24886e-05	CTGGACGGTGGCCACT-1_adlib2_Dowsett10xnuc
Normal chow	-1.38064e-05	-1.38064e-05	-1.38064e-05	-1.38064e-05	-1.38064e-05	-1.38064e-05	-1.38064e-05	-1.38064e-05	CTGTCGTCACCAGACC-1_adlib2_Dowsett10xnuc
Normal chow	2.04996e-05	2.04996e-05	2.04996e-05	2.04996e-05	1.07507	2.04996e-05	1.07507	2.04996e-05	CTTAGGATCTCGCCTA-1_adlib2_Dowsett10xnuc
Normal chow	1.01687e-05	1.01687e-05	1.01687e-05	1.01687e-05	1.01687e-05	1.01687e-05	1.01687e-05	1.01687e-05	CTTCAATGTGGTCCGT-1_adlib2_Dowsett10xnuc
Normal chow	-2.67175e-07	-2.67175e-07	-2.67175e-07	-2.67175e-07	-2.67175e-07	-2.67175e-07	-2.67175e-07	-2.67175e-07	CTTCAATTCTGGACTA-1_adlib2_Dowsett10xnuc
Normal chow	7.03608e-06	7.03608e-06	7.03608e-06	7.03608e-06	7.03608e-06	7.03608e-06	7.03608e-06	7.03608e-06	CTTTCGGTCTCAATCT-1_adlib2_Dowsett10xnuc
Normal chow	-9.71385e-06	-9.71385e-06	-9.71385e-06	-9.71385e-06	-9.71385e-06	-9.71385e-06	-9.71385e-06	-9.71385e-06	GAACACTCAGTAACCT-1_adlib2_Dowsett10xnuc
Normal chow	-1.09616e-05	-1.09616e-05	-1.09616e-05	-1.09616e-05	1.08766	-1.09616e-05	-1.09616e-05	-1.09616e-05	GAAGCCCGTATTTCGG-1_adlib2_Dowsett10xnuc
Normal chow	4.90505e-07	4.90505e-07	4.90505e-07	4.90505e-07	4.90505e-07	4.90505e-07	1.21249	4.90505e-07	GAATCGTAGTGAACAT-1_adlib2_Dowsett10xnuc
Normal chow	-1.1985e-05	-1.1985e-05	-1.1985e-05	-1.1985e-05	-1.1985e-05	-1.1985e-05	-1.1985e-05	-1.1985e-05	GACAGCCGTACGATGG-1_adlib2_Dowsett10xnuc
Normal chow	1.90019e-06	1.90019e-06	1.90019e-06	1.90019e-06	1.90019e-06	1.90019e-06	1.90019e-06	1.90019e-06	GACCCTTAGTGGACTG-1_adlib2_Dowsett10xnuc
Normal chow	1.29771e-05	1.29771e-05	1.29771e-05	1.29771e-05	1.29771e-05	1.29771e-05	1.29771e-05	1.29771e-05	GAGGGATTCTGCCCTA-1_adlib2_Dowsett10xnuc
Normal chow	-1.03387e-05	-1.03387e-05	-1.03387e-05	-1.03387e-05	-1.03387e-05	1.1753	-1.03387e-05	-1.03387e-05	GAGTCATAGACTCGAG-1_adlib2_Dowsett10xnuc
Normal chow	-7.38441e-06	-7.38441e-06	-7.38441e-06	-7.38441e-06	-7.38441e-06	-7.38441e-06	-7.38441e-06	-7.38441e-06	GAGTCTAAGCCGTTAT-1_adlib2_Dowsett10xnuc
Normal chow	4.65639e-07	4.65639e-07	4.65639e-07	4.65639e-07	1.24426	4.65639e-07	4.65639e-07	1.24426	GAGTGAGGTAGCGCCT-1_adlib2_Dowsett10xnuc
Normal chow	-1.0176e-05	-1.0176e-05	-1.0176e-05	-1.0176e-05	-1.0176e-05	-1.0176e-05	-1.0176e-05	-1.0176e-05	GATCATGCAAGATGGC-1_adlib2_Dowsett10xnuc
Normal chow	-3.83284e-06	-3.83284e-06	-3.83284e-06	-3.83284e-06	-3.83284e-06	-3.83284e-06	-3.83284e-06	-3.83284e-06	GATCATGTCTCAGGCG-1_adlib2_Dowsett10xnuc
Normal chow	8.72755e-06	8.72755e-06	8.72755e-06	8.72755e-06	8.72755e-06	8.72755e-06	8.72755e-06	1.30789	GATGGAGAGTTGTACC-1_adlib2_Dowsett10xnuc
Normal chow	9.69545e-06	9.69545e-06	9.69545e-06	9.69545e-06	9.69545e-06	9.69545e-06	9.69545e-06	9.69545e-06	GCATTAGCAATGAGCG-1_adlib2_Dowsett10xnuc
Normal chow	3.83847e-06	3.83847e-06	3.83847e-06	3.83847e-06	3.83847e-06	3.83847e-06	3.83847e-06	3.83847e-06	GCCAGGTGTTACCTGA-1_adlib2_Dowsett10xnuc
Normal chow	-1.85156e-05	-1.85156e-05	-1.85156e-05	-1.85156e-05	-1.85156e-05	-1.85156e-05	-1.85156e-05	-1.85156e-05	GCCGTGACATATTCGG-1_adlib2_Dowsett10xnuc
Normal chow	-5.39967e-07	-5.39967e-07	-5.39967e-07	-5.39967e-07	-5.39967e-07	-5.39967e-07	-5.39967e-07	-5.39967e-07	GCGGAAACATAAGATG-1_adlib2_Dowsett10xnuc
Normal chow	1.06477e-05	1.06477e-05	1.06477e-05	1.06477e-05	1.06477e-05	1.06477e-05	1.06477e-05	1.06477e-05	GCTGCAGTCCGTAGTA-1_adlib2_Dowsett10xnuc
Normal chow	8.13195e-06	8.13195e-06	8.13195e-06	8.13195e-06	1.64899	8.13195e-06	8.13195e-06	8.13195e-06	GGAATCTTCGAGATAA-1_adlib2_Dowsett10xnuc
Normal chow	-1.90816e-06	-1.90816e-06	-1.90816e-06	-1.90816e-06	-1.90816e-06	-1.90816e-06	1.02795	-1.90816e-06	GGAGAACAGATGATTG-1_adlib2_Dowsett10xnuc
Normal chow	-2.69993e-05	-2.69993e-05	-2.69993e-05	-2.69993e-05	-2.69993e-05	-2.69993e-05	-2.69993e-05	-2.69993e-05	GGATCTAGTGTTAAAG-1_adlib2_Dowsett10xnuc
Normal chow	6.09666e-07	6.09666e-07	6.09666e-07	6.09666e-07	6.09666e-07	6.09666e-07	1.27834	6.09666e-07	GGGAAGTCAGTGTGGA-1_adlib2_Dowsett10xnuc
Normal chow	5.73752e-06	1.19262	5.73752e-06	5.73752e-06	1.72123	5.73752e-06	1.19262	5.73752e-06	GGGTTATCACGGTGTC-1_adlib2_Dowsett10xnuc
Normal chow	4.58036e-07	4.58036e-07	4.58036e-07	4.58036e-07	4.58036e-07	4.58036e-07	4.58036e-07	4.58036e-07	GGTGAAGCAGTCCGTG-1_adlib2_Dowsett10xnuc
Normal chow	1.57413e-06	1.57413e-06	1.57413e-06	1.57413e-06	1.57413e-06	1.57413e-06	1.13654	1.57413e-06	GGTGAAGTCACTAGCA-1_adlib2_Dowsett10xnuc
Normal chow	4.31565e-06	4.31565e-06	4.31565e-06	4.31565e-06	4.31565e-06	4.31565e-06	4.31565e-06	4.31565e-06	GGTGGCTTCCCGAGGT-1_adlib2_Dowsett10xnuc
Normal chow	-3.9655e-06	-3.9655e-06	-3.9655e-06	-3.9655e-06	-3.9655e-06	-3.9655e-06	-3.9655e-06	-3.9655e-06	GTAAGTCGTCACGCTG-1_adlib2_Dowsett10xnuc
Normal chow	1.30998e-05	1.30998e-05	1.30998e-05	1.30998e-05	1.12546	1.30998e-05	1.30998e-05	1.30998e-05	GTAGGTTGTAGTCCTA-1_adlib2_Dowsett10xnuc
Normal chow	4.70393e-06	4.70393e-06	4.70393e-06	4.70393e-06	4.70393e-06	4.70393e-06	4.70393e-06	4.70393e-06	GTAGTACGTGTTACAC-1_adlib2_Dowsett10xnuc
Normal chow	-1.24267e-05	1.26121	-1.24267e-05	-1.24267e-05	-1.24267e-05	-1.24267e-05	-1.24267e-05	-1.24267e-05	GTCACTCCACTGAGTT-1_adlib2_Dowsett10xnuc
Normal chow	1.38158e-05	1.38158e-05	1.38158e-05	1.38158e-05	1.38158e-05	1.38158e-05	1.38158e-05	1.38158e-05	GTCATGAAGCACTAGG-1_adlib2_Dowsett10xnuc
Normal chow	1.20446e-05	1.20446e-05	1.20446e-05	1.20446e-05	1.20446e-05	1.20446e-05	1.20446e-05	1.20446e-05	GTCTTTATCTATTTCG-1_adlib2_Dowsett10xnuc
Normal chow	8.24074e-06	8.24074e-06	8.24074e-06	8.24074e-06	8.24074e-06	8.24074e-06	8.24074e-06	8.24074e-06	GTGATGTGTTGTGGAG-1_adlib2_Dowsett10xnuc
Normal chow	-1.66263e-05	-1.66263e-05	1.16169	-1.66263e-05	-1.66263e-05	-1.66263e-05	-1.66263e-05	-1.66263e-05	GTGCTGGGTGAAAGTT-1_adlib2_Dowsett10xnuc
Normal chow	-5.69306e-06	-5.69306e-06	-5.69306e-06	-5.69306e-06	1.11021	-5.69306e-06	-5.69306e-06	-5.69306e-06	GTGGAGATCCATTTAC-1_adlib2_Dowsett10xnuc
Normal chow	6.35514e-06	6.35514e-06	6.35514e-06	6.35514e-06	6.35514e-06	6.35514e-06	1.10371	6.35514e-06	GTGTAACGTTGTATGC-1_adlib2_Dowsett10xnuc
Normal chow	4.3722e-07	4.3722e-07	4.3722e-07	4.3722e-07	4.3722e-07	4.3722e-07	1.15037	4.3722e-07	GTTTACTGTTATAGCC-1_adlib2_Dowsett10xnuc
Normal chow	3.48012e-06	3.48012e-06	3.48012e-06	3.48012e-06	3.48012e-06	3.48012e-06	3.48012e-06	3.48012e-06	TACAGGTTCATTTGTC-1_adlib2_Dowsett10xnuc
Normal chow	2.45959e-05	2.45959e-05	2.45959e-05	2.45959e-05	2.45959e-05	2.45959e-05	2.45959e-05	2.45959e-05	TACGGGCCAGCACAGA-1_adlib2_Dowsett10xnuc
Normal chow	-8.1838e-06	-8.1838e-06	-8.1838e-06	-8.1838e-06	-8.1838e-06	-8.1838e-06	-8.1838e-06	-8.1838e-06	TACGTCCGTCTGCAAT-1_adlib2_Dowsett10xnuc
Normal chow	-2.1132e-05	-2.1132e-05	-2.1132e-05	-2.1132e-05	-2.1132e-05	-2.1132e-05	-2.1132e-05	-2.1132e-05	TAGATCGGTGTTGCCG-1_adlib2_Dowsett10xnuc
Normal chow	2.73695e-06	2.73695e-06	2.73695e-06	2.73695e-06	2.73695e-06	2.73695e-06	2.73695e-06	1.13282	TCAATTCAGTACTCGT-1_adlib2_Dowsett10xnuc
Normal chow	-6.87597e-06	-6.87597e-06	-6.87597e-06	-6.87597e-06	1.14304	-6.87597e-06	-6.87597e-06	-6.87597e-06	TCACTATAGCCTGTGC-1_adlib2_Dowsett10xnuc
Normal chow	4.46041e-06	4.46041e-06	4.46041e-06	4.46041e-06	4.46041e-06	4.46041e-06	4.46041e-06	4.46041e-06	TCACTATTCCCTGGTT-1_adlib2_Dowsett10xnuc
Normal chow	-8.12385e-06	-8.12385e-06	-8.12385e-06	-8.12385e-06	-8.12385e-06	-8.12385e-06	-8.12385e-06	-8.12385e-06	TCAGCAACAATAGTCC-1_adlib2_Dowsett10xnuc
Normal chow	2.21206e-05	2.21206e-05	2.21206e-05	0.81123	2.21206e-05	2.21206e-05	0.81123	0.81123	TCAGTTTCATGTTTGG-1_adlib2_Dowsett10xnuc
Normal chow	-1.23706e-06	-1.23706e-06	-1.23706e-06	-1.23706e-06	-1.23706e-06	-1.23706e-06	-1.23706e-06	-1.23706e-06	TCATACTGTAACAAGT-1_adlib2_Dowsett10xnuc
Normal chow	-4.77336e-06	-4.77336e-06	-4.77336e-06	-4.77336e-06	-4.77336e-06	-4.77336e-06	-4.77336e-06	-4.77336e-06	TCATCCGCACCCTTGT-1_adlib2_Dowsett10xnuc
Normal chow	-1.66261e-06	-1.66261e-06	-1.66261e-06	-1.66261e-06	-1.66261e-06	-1.66261e-06	-1.66261e-06	-1.66261e-06	TCATTTGTCTGAGCAT-1_adlib2_Dowsett10xnuc
Normal chow	8.62563e-06	8.62563e-06	8.62563e-06	8.62563e-06	8.62563e-06	8.62563e-06	8.62563e-06	8.62563e-06	TCCGGGAGTATGAGAT-1_adlib2_Dowsett10xnuc
Normal chow	9.73405e-07	1.11667	9.73405e-07	9.73405e-07	9.73405e-07	9.73405e-07	9.73405e-07	9.73405e-07	TCCTCGATCGTAGCTA-1_adlib2_Dowsett10xnuc
Normal chow	-1.62562e-05	-1.62562e-05	-1.62562e-05	-1.62562e-05	-1.62562e-05	-1.62562e-05	-1.62562e-05	-1.62562e-05	TCGACGGCATTGAAGA-1_adlib2_Dowsett10xnuc
Normal chow	-4.62077e-08	1.22917	-4.62077e-08	-4.62077e-08	-4.62077e-08	-4.62077e-08	-4.62077e-08	-4.62077e-08	TCGATTTGTAGGTTTC-1_adlib2_Dowsett10xnuc
Normal chow	7.60242e-06	7.60242e-06	7.60242e-06	7.60242e-06	7.60242e-06	7.60242e-06	1.08754	7.60242e-06	TCGCTCAGTTAGAGTA-1_adlib2_Dowsett10xnuc
Normal chow	3.89909e-07	3.89909e-07	3.89909e-07	1.10953	3.89909e-07	3.89909e-07	3.89909e-07	3.89909e-07	TCGGGTGTCAAACCTG-1_adlib2_Dowsett10xnuc
Normal chow	7.35072e-06	7.35072e-06	7.35072e-06	7.35072e-06	7.35072e-06	7.35072e-06	7.35072e-06	7.35072e-06	TCGGTCTAGGGTTGCA-1_adlib2_Dowsett10xnuc
Normal chow	-1.46473e-06	-1.46473e-06	-1.46473e-06	-1.46473e-06	-1.46473e-06	-1.46473e-06	-1.46473e-06	-1.46473e-06	TCGTCCACAAGACGAC-1_adlib2_Dowsett10xnuc
Normal chow	-5.78873e-07	-5.78873e-07	-5.78873e-07	-5.78873e-07	-5.78873e-07	-5.78873e-07	-5.78873e-07	-5.78873e-07	TCGTGCTGTTACCTGA-1_adlib2_Dowsett10xnuc
Normal chow	4.82369e-06	4.82369e-06	4.82369e-06	4.82369e-06	4.82369e-06	4.82369e-06	4.82369e-06	4.82369e-06	TCTATACAGGCATGCA-1_adlib2_Dowsett10xnuc
Normal chow	9.92944e-06	9.92944e-06	9.92944e-06	9.92944e-06	9.92944e-06	9.92944e-06	9.92944e-06	9.92944e-06	TCTATCATCTCCGAGG-1_adlib2_Dowsett10xnuc
Normal chow	-1.2464e-05	1.02828	-1.2464e-05	-1.2464e-05	1.02828	-1.2464e-05	-1.2464e-05	1.52443	TGACGCGGTGAAAGTT-1_adlib2_Dowsett10xnuc
Normal chow	-3.34875e-07	-3.34875e-07	-3.34875e-07	-3.34875e-07	-3.34875e-07	-3.34875e-07	-3.34875e-07	-3.34875e-07	TGAGGGAGTCAGGTGA-1_adlib2_Dowsett10xnuc
Normal chow	-7.09622e-07	-7.09622e-07	-7.09622e-07	-7.09622e-07	-7.09622e-07	-7.09622e-07	-7.09622e-07	1.20409	TGAGTCAGTCATTGCA-1_adlib2_Dowsett10xnuc
Normal chow	-7.58921e-06	-7.58921e-06	-7.58921e-06	-7.58921e-06	-7.58921e-06	-7.58921e-06	-7.58921e-06	-7.58921e-06	TGATGCAAGTGCAGGT-1_adlib2_Dowsett10xnuc
Normal chow	-1.03436e-05	-1.03436e-05	-1.03436e-05	-1.03436e-05	-1.03436e-05	-1.03436e-05	-1.03436e-05	1.58185	TGCGGGTCATCATTTC-1_adlib2_Dowsett10xnuc
Normal chow	-6.30732e-06	-6.30732e-06	-6.30732e-06	-6.30732e-06	-6.30732e-06	-6.30732e-06	-6.30732e-06	-6.30732e-06	TGGGAAGAGGTGTGAC-1_adlib2_Dowsett10xnuc
Normal chow	5.86808e-06	5.86808e-06	5.86808e-06	5.86808e-06	5.86808e-06	5.86808e-06	5.86808e-06	5.86808e-06	TGGTACAAGACGCAGT-1_adlib2_Dowsett10xnuc
Normal chow	-4.16323e-06	-4.16323e-06	1.14072	-4.16323e-06	-4.16323e-06	1.14072	-4.16323e-06	-4.16323e-06	TGGTTAGAGCATGCGA-1_adlib2_Dowsett10xnuc
Normal chow	-7.84888e-06	-7.84888e-06	-7.84888e-06	-7.84888e-06	-7.84888e-06	-7.84888e-06	-7.84888e-06	-7.84888e-06	TGTTCATGTGTCCGTG-1_adlib2_Dowsett10xnuc
Normal chow	1.63416e-06	1.63416e-06	1.63416e-06	1.63416e-06	1.63416e-06	1.63416e-06	1.63416e-06	1.63416e-06	TGTTGAGCAGGTCAAG-1_adlib2_Dowsett10xnuc
Normal chow	-1.23671e-05	-1.23671e-05	-1.23671e-05	-1.23671e-05	-1.23671e-05	-1.23671e-05	-1.23671e-05	-1.23671e-05	TGTTGGACACCCTCTA-1_adlib2_Dowsett10xnuc
Normal chow	1.04587e-05	1.04587e-05	1.30182	1.04587e-05	1.04587e-05	1.04587e-05	1.30182	1.04587e-05	TTAGTCTAGGGCGAGA-1_adlib2_Dowsett10xnuc
Normal chow	-4.84595e-06	-4.84595e-06	-4.84595e-06	-4.84595e-06	-4.84595e-06	-4.84595e-06	-4.84595e-06	-4.84595e-06	TTCCGGTAGACTACGG-1_adlib2_Dowsett10xnuc
Normal chow	1.89129e-06	1.89129e-06	1.89129e-06	1.89129e-06	1.89129e-06	1.89129e-06	1.89129e-06	1.89129e-06	TTCTAACAGTTTCGGT-1_adlib2_Dowsett10xnuc
Normal chow	5.10063e-07	5.10063e-07	5.10063e-07	5.10063e-07	5.10063e-07	5.10063e-07	5.10063e-07	1.11791	TTGAACGTCCACTGGG-1_adlib2_Dowsett10xnuc
Normal chow	-2.40669e-09	-2.40669e-09	-2.40669e-09	-2.40669e-09	-2.40669e-09	-2.40669e-09	-2.40669e-09	-2.40669e-09	TTGACCCAGCATCTTG-1_adlib2_Dowsett10xnuc
Normal chow	1.80938e-05	1.80938e-05	1.80938e-05	1.80938e-05	1.80938e-05	1.80938e-05	1.80938e-05	1.80938e-05	TTGCTGCTCAGACCGC-1_adlib2_Dowsett10xnuc
Normal chow	-8.25328e-06	-8.25328e-06	-8.25328e-06	-8.25328e-06	-8.25328e-06	-8.25328e-06	-8.25328e-06	-8.25328e-06	TTTAGTCTCTCTCAAT-1_adlib2_Dowsett10xnuc
Normal chow	1.14547e-05	1.14547e-05	1.14547e-05	1.14547e-05	1.14547e-05	1.14547e-05	1.13755	0.722497	AAAGTCCTCCGGTAGC-1_adlib3_Dowsett10xnuc
Normal chow	3.15732e-07	3.15732e-07	3.15732e-07	3.15732e-07	3.15732e-07	3.15732e-07	3.15732e-07	3.15732e-07	AACCATGGTTCGAGCC-1_adlib3_Dowsett10xnuc
Normal chow	-8.35206e-06	-8.35206e-06	-8.35206e-06	-8.35206e-06	0.854361	-8.35206e-06	-8.35206e-06	-8.35206e-06	AATAGAGTCTTCTGTA-1_adlib3_Dowsett10xnuc
Normal chow	-6.87636e-07	-6.87636e-07	-6.87636e-07	-6.87636e-07	0.753943	-6.87636e-07	-6.87636e-07	-6.87636e-07	AATGGCTTCCACAAGT-1_adlib3_Dowsett10xnuc
Normal chow	0.972375	7.46772e-06	7.46772e-06	7.46772e-06	7.46772e-06	7.46772e-06	1.78047	7.46772e-06	ACACGCGTCATTACCT-1_adlib3_Dowsett10xnuc
Normal chow	-4.25519e-06	-4.25519e-06	-4.25519e-06	-4.25519e-06	0.773653	-4.25519e-06	-4.25519e-06	-4.25519e-06	ACACTGATCTTTGCGC-1_adlib3_Dowsett10xnuc
Normal chow	-7.72082e-06	-7.72082e-06	0.877332	-7.72082e-06	-7.72082e-06	-7.72082e-06	-7.72082e-06	0.877332	ACCAACAGTGAAGCGT-1_adlib3_Dowsett10xnuc
Normal chow	1.52764e-06	1.52764e-06	1.52764e-06	1.52764e-06	1.52764e-06	1.52764e-06	0.821991	1.52764e-06	ACCTGTCGTACGAGCA-1_adlib3_Dowsett10xnuc
Normal chow	9.88597e-06	1.23815	9.88597e-06	9.88597e-06	9.88597e-06	9.88597e-06	1.23815	9.88597e-06	AGAAGCGTCCGAGATT-1_adlib3_Dowsett10xnuc
Normal chow	-7.34583e-07	-7.34583e-07	-7.34583e-07	-7.34583e-07	0.669049	0.669049	-7.34583e-07	0.669049	AGACACTAGGTATAGT-1_adlib3_Dowsett10xnuc
Normal chow	-1.38703e-05	-1.38703e-05	-1.38703e-05	-1.38703e-05	-1.38703e-05	-1.38703e-05	-1.38703e-05	-1.38703e-05	AGATGCTCATCGTGGC-1_adlib3_Dowsett10xnuc
Normal chow	-1.30668e-05	-1.30668e-05	-1.30668e-05	-1.30668e-05	-1.30668e-05	-1.30668e-05	-1.30668e-05	-1.30668e-05	AGCGTATCAAGACCGA-1_adlib3_Dowsett10xnuc
Normal chow	-7.68395e-06	-7.68395e-06	-7.68395e-06	-7.68395e-06	-7.68395e-06	-7.68395e-06	-7.68395e-06	0.801254	AGGCATTAGGTTCAGG-1_adlib3_Dowsett10xnuc
Normal chow	-5.27108e-06	-5.27108e-06	-5.27108e-06	-5.27108e-06	-5.27108e-06	-5.27108e-06	0.743949	-5.27108e-06	AGGCTGCCACACTTAG-1_adlib3_Dowsett10xnuc
Normal chow	-2.14271e-07	-2.14271e-07	-2.14271e-07	-2.14271e-07	-2.14271e-07	-2.14271e-07	-2.14271e-07	-2.14271e-07	AGGGAGTAGCGAGGAG-1_adlib3_Dowsett10xnuc
Normal chow	6.70498e-06	6.70498e-06	1.38705	6.70498e-06	6.70498e-06	6.70498e-06	6.70498e-06	6.70498e-06	AGGTGTTTCTAAGAAG-1_adlib3_Dowsett10xnuc
Normal chow	-4.34617e-06	-4.34617e-06	-4.34617e-06	-4.34617e-06	-4.34617e-06	-4.34617e-06	-4.34617e-06	-4.34617e-06	AGTCAACAGGGTGAAA-1_adlib3_Dowsett10xnuc
Normal chow	-1.11388e-05	1.07644	-1.11388e-05	-1.11388e-05	-1.11388e-05	-1.11388e-05	1.07644	-1.11388e-05	AGTTCGAGTCAGCGTC-1_adlib3_Dowsett10xnuc
Normal chow	6.07106e-06	6.07106e-06	6.07106e-06	6.07106e-06	6.07106e-06	6.07106e-06	6.07106e-06	6.07106e-06	ATCACGACAGACAATA-1_adlib3_Dowsett10xnuc
Normal chow	2.75457e-06	2.75457e-06	2.75457e-06	2.75457e-06	2.75457e-06	2.75457e-06	0.987337	0.987337	ATCCTATAGTACAGAT-1_adlib3_Dowsett10xnuc
Normal chow	1.15735e-05	1.15735e-05	1.15735e-05	1.15735e-05	1.15735e-05	1.15735e-05	1.15735e-05	1.15735e-05	ATGGAGGGTTCTAACG-1_adlib3_Dowsett10xnuc
Normal chow	-1.68248e-05	0.859975	-1.68248e-05	-1.68248e-05	1.31539	-1.68248e-05	-1.68248e-05	-1.68248e-05	ATTTCTGCACGATTCA-1_adlib3_Dowsett10xnuc
Normal chow	8.73191e-07	8.73191e-07	8.73191e-07	8.73191e-07	0.873421	8.73191e-07	8.73191e-07	0.873421	CACAGATGTCGGAACA-1_adlib3_Dowsett10xnuc
Normal chow	1.35336e-05	1.35336e-05	1.35336e-05	1.35336e-05	1.35336e-05	1.35336e-05	1.35336e-05	1.35336e-05	CATGCAAGTTCTCTCG-1_adlib3_Dowsett10xnuc
Normal chow	7.24174e-06	7.24174e-06	7.24174e-06	7.24174e-06	0.689079	7.24174e-06	7.24174e-06	7.24174e-06	CATTGCCTCAACTTTC-1_adlib3_Dowsett10xnuc
Normal chow	-8.32553e-06	-8.32553e-06	-8.32553e-06	-8.32553e-06	-8.32553e-06	-8.32553e-06	1.31212	-8.32553e-06	CCAATGAAGTGCTACT-1_adlib3_Dowsett10xnuc
Normal chow	7.32528e-06	7.32528e-06	7.32528e-06	7.32528e-06	7.32528e-06	7.32528e-06	7.32528e-06	0.852057	CCACCATCAGTACTAC-1_adlib3_Dowsett10xnuc
Normal chow	-8.71927e-06	-8.71927e-06	-8.71927e-06	-8.71927e-06	-8.71927e-06	-8.71927e-06	0.706345	-8.71927e-06	CCTCAACAGCCACTCG-1_adlib3_Dowsett10xnuc
Normal chow	-4.53398e-06	-4.53398e-06	-4.53398e-06	-4.53398e-06	-4.53398e-06	-4.53398e-06	-4.53398e-06	-4.53398e-06	CCTCTCCTCGTAGAGG-1_adlib3_Dowsett10xnuc
Normal chow	1.18753e-05	0.907279	1.18753e-05	1.18753e-05	1.18753e-05	1.18753e-05	0.907279	0.907279	CGCGTGAAGATAACGT-1_adlib3_Dowsett10xnuc
Normal chow	-2.90145e-06	-2.90145e-06	-2.90145e-06	-2.90145e-06	-2.90145e-06	0.764829	-2.90145e-06	0.764829	CGTTCTGTCTATCGCC-1_adlib3_Dowsett10xnuc
Normal chow	8.28546e-06	8.28546e-06	8.28546e-06	8.28546e-06	0.830085	8.28546e-06	1.27732	8.28546e-06	CTACATTAGGACAGCT-1_adlib3_Dowsett10xnuc
Normal chow	-2.91228e-06	-2.91228e-06	0.817935	-2.91228e-06	-2.91228e-06	-2.91228e-06	-2.91228e-06	-2.91228e-06	CTACTATTCTCCTGCA-1_adlib3_Dowsett10xnuc
Normal chow	-1.57636e-05	-1.57636e-05	-1.57636e-05	-1.57636e-05	-1.57636e-05	-1.57636e-05	-1.57636e-05	0.760786	CTCATGCTCTCCTGAC-1_adlib3_Dowsett10xnuc
Normal chow	-8.48816e-06	-8.48816e-06	-8.48816e-06	-8.48816e-06	-8.48816e-06	1.02921	-8.48816e-06	-8.48816e-06	CTCCACAGTTTGCCGG-1_adlib3_Dowsett10xnuc
Normal chow	1.84011	0.84342	1.60401	-1.08852e-05	-1.08852e-05	-1.08852e-05	0.84342	-1.08852e-05	CTGCGAGGTACGAAAT-1_adlib3_Dowsett10xnuc
Normal chow	-4.84291e-06	1.01521	-4.84291e-06	-4.84291e-06	-4.84291e-06	-4.84291e-06	-4.84291e-06	-4.84291e-06	GAAGGGTTCTGCGAGC-1_adlib3_Dowsett10xnuc
Normal chow	-3.36311e-06	-3.36311e-06	-3.36311e-06	-3.36311e-06	-3.36311e-06	-3.36311e-06	-3.36311e-06	-3.36311e-06	GACAGCCAGGCACTAG-1_adlib3_Dowsett10xnuc
Normal chow	-1.53358e-06	1.18784	-1.53358e-06	-1.53358e-06	-1.53358e-06	-1.53358e-06	-1.53358e-06	-1.53358e-06	GACCCAGCAGGGACTA-1_adlib3_Dowsett10xnuc
Normal chow	-2.43247e-06	1.46148	-2.43247e-06	-2.43247e-06	-2.43247e-06	-2.43247e-06	-2.43247e-06	1.46148	GACTCAAAGGGATCGT-1_adlib3_Dowsett10xnuc
Normal chow	1.8922e-05	1.8922e-05	1.8922e-05	1.8922e-05	0.733075	1.8922e-05	1.8922e-05	1.8922e-05	GACTCTCCAGCTCATA-1_adlib3_Dowsett10xnuc
Normal chow	-1.386e-05	-1.386e-05	-1.386e-05	0.901564	-1.386e-05	-1.386e-05	-1.386e-05	-1.386e-05	GAGGCCTCAAGAGTAT-1_adlib3_Dowsett10xnuc
Normal chow	-4.14824e-06	-4.14824e-06	-4.14824e-06	-4.14824e-06	-4.14824e-06	-4.14824e-06	-4.14824e-06	0.940408	GATTCTTAGCATCGAG-1_adlib3_Dowsett10xnuc
Normal chow	3.49082e-06	3.49082e-06	3.49082e-06	3.49082e-06	3.49082e-06	3.49082e-06	3.49082e-06	3.49082e-06	GCCTGTTTCGCTAGCG-1_adlib3_Dowsett10xnuc
Normal chow	1.62844e-05	1.62844e-05	1.62844e-05	1.62844e-05	1.62844e-05	1.62844e-05	1.62844e-05	1.62844e-05	GCGAGAATCATTTCCA-1_adlib3_Dowsett10xnuc
Normal chow	8.85219e-07	8.85219e-07	8.85219e-07	8.85219e-07	8.85219e-07	8.85219e-07	1.40779	8.85219e-07	GCTCAAATCAGAGCGA-1_adlib3_Dowsett10xnuc
Normal chow	1.23915e-05	1.23915e-05	1.23915e-05	1.23915e-05	1.23915e-05	1.23915e-05	1.23915e-05	1.23915e-05	GGAGAACAGACCCTTA-1_adlib3_Dowsett10xnuc
Normal chow	-1.64456e-05	-1.64456e-05	0.929403	-1.64456e-05	-1.64456e-05	-1.64456e-05	0.929403	0.929403	GGGACTCCAGCGGTCT-1_adlib3_Dowsett10xnuc
Normal chow	1.44636e-05	1.44636e-05	1.44636e-05	1.44636e-05	1.44636e-05	1.44636e-05	1.44636e-05	1.44636e-05	GGGTATTGTAGCTTAC-1_adlib3_Dowsett10xnuc
Normal chow	-6.9056e-06	-6.9056e-06	-6.9056e-06	-6.9056e-06	-6.9056e-06	-6.9056e-06	-6.9056e-06	-6.9056e-06	GGGTATTTCAGCAGAG-1_adlib3_Dowsett10xnuc
Normal chow	-2.76431e-06	-2.76431e-06	-2.76431e-06	-2.76431e-06	-2.76431e-06	-2.76431e-06	0.77221	-2.76431e-06	GGGTGTCTCCTCTCGA-1_adlib3_Dowsett10xnuc
Normal chow	-1.10942e-05	-1.10942e-05	-1.10942e-05	-1.10942e-05	-1.10942e-05	-1.10942e-05	-1.10942e-05	-1.10942e-05	GGTGTTAGTCTCTCCA-1_adlib3_Dowsett10xnuc
Normal chow	1.33869e-06	1.33869e-06	1.33869e-06	1.33869e-06	1.33869e-06	1.33869e-06	1.33869e-06	1.33869e-06	GTAACACGTTAAGTCC-1_adlib3_Dowsett10xnuc
Normal chow	1.78534e-05	1.78534e-05	1.78534e-05	1.78534e-05	0.869154	1.78534e-05	1.78534e-05	1.78534e-05	GTAAGTCAGGGAGGCA-1_adlib3_Dowsett10xnuc
Normal chow	2.42216e-05	2.42216e-05	2.42216e-05	2.42216e-05	2.42216e-05	2.42216e-05	2.42216e-05	0.943109	GTACAACAGCTTCTAG-1_adlib3_Dowsett10xnuc
Normal chow	-1.07683e-05	-1.07683e-05	-1.07683e-05	-1.07683e-05	1.02358	-1.07683e-05	-1.07683e-05	-1.07683e-05	GTCCACTGTAACGCGA-1_adlib3_Dowsett10xnuc
Normal chow	4.85941e-06	4.85941e-06	4.85941e-06	1.00897	4.85941e-06	4.85941e-06	4.85941e-06	4.85941e-06	GTCTTTAGTGTCGCTG-1_adlib3_Dowsett10xnuc
Normal chow	1.38852e-05	1.38852e-05	1.38852e-05	1.38852e-05	1.24993	1.38852e-05	1.38852e-05	1.38852e-05	GTGCTTCTCCCGTTGT-1_adlib3_Dowsett10xnuc
Normal chow	-1.95657e-06	-1.95657e-06	-1.95657e-06	-1.95657e-06	-1.95657e-06	-1.95657e-06	-1.95657e-06	-1.95657e-06	TAACCAGAGCCTATCA-1_adlib3_Dowsett10xnuc
Normal chow	-2.18175e-06	1.32903	-2.18175e-06	-2.18175e-06	-2.18175e-06	-2.18175e-06	-2.18175e-06	-2.18175e-06	TAAGCGTCAATCCAGT-1_adlib3_Dowsett10xnuc
Normal chow	-3.04778e-06	-3.04778e-06	-3.04778e-06	1.36656	-3.04778e-06	-3.04778e-06	-3.04778e-06	-3.04778e-06	TAAGTCGGTAAGCAAT-1_adlib3_Dowsett10xnuc
Normal chow	5.97833e-06	5.97833e-06	5.97833e-06	5.97833e-06	0.906656	0.906656	5.97833e-06	5.97833e-06	TAATCTCTCAGTGCGC-1_adlib3_Dowsett10xnuc
Normal chow	1.39743e-05	0.889846	0.889846	1.39743e-05	1.39743e-05	0.889846	1.39743e-05	1.39743e-05	TACATTCCAGGTACGA-1_adlib3_Dowsett10xnuc
Normal chow	1.04623	0.654125	6.8762e-06	1.32717	6.8762e-06	0.654125	6.8762e-06	6.8762e-06	TACCCGTAGGCGAACT-1_adlib3_Dowsett10xnuc
Normal chow	3.20188e-06	3.20188e-06	3.20188e-06	3.20188e-06	3.20188e-06	3.20188e-06	3.20188e-06	0.904197	TACTTACCAGTCACGC-1_adlib3_Dowsett10xnuc
Normal chow	-3.0187e-06	-3.0187e-06	-3.0187e-06	-3.0187e-06	-3.0187e-06	-3.0187e-06	-3.0187e-06	-3.0187e-06	TCAGGTAGTGCGTTTA-1_adlib3_Dowsett10xnuc
Normal chow	4.98349e-06	4.98349e-06	4.98349e-06	4.98349e-06	4.98349e-06	4.98349e-06	4.98349e-06	1.56529	TCATCCGAGCGTACAG-1_adlib3_Dowsett10xnuc
Normal chow	-5.49537e-06	0.920233	-5.49537e-06	-5.49537e-06	-5.49537e-06	-5.49537e-06	0.920233	-5.49537e-06	TCATTGTAGATCGCTT-1_adlib3_Dowsett10xnuc
Normal chow	-2.79257e-06	-2.79257e-06	-2.79257e-06	-2.79257e-06	1.20646	-2.79257e-06	-2.79257e-06	-2.79257e-06	TCCTCCCAGTAGGTTA-1_adlib3_Dowsett10xnuc
Normal chow	1.09651e-05	0.817737	1.09651e-05	1.09651e-05	1.09651e-05	1.09651e-05	0.817737	1.09651e-05	TCCTCGAGTACCATAC-1_adlib3_Dowsett10xnuc
Normal chow	4.42013e-06	4.42013e-06	4.42013e-06	4.42013e-06	4.42013e-06	4.42013e-06	4.42013e-06	0.830008	TCGCACTCAATCCTAG-1_adlib3_Dowsett10xnuc
Normal chow	2.41016e-06	2.41016e-06	2.41016e-06	2.41016e-06	2.41016e-06	2.41016e-06	2.41016e-06	2.41016e-06	TCGGGTGAGCTCACTA-1_adlib3_Dowsett10xnuc
Normal chow	-2.55608e-06	0.757775	-2.55608e-06	-2.55608e-06	-2.55608e-06	-2.55608e-06	-2.55608e-06	-2.55608e-06	TCTTCCTAGGGTACAC-1_adlib3_Dowsett10xnuc
Normal chow	9.31033e-06	9.31033e-06	9.31033e-06	9.31033e-06	0.593905	0.593905	9.31033e-06	9.31033e-06	TGACCCTGTTAGGCTT-1_adlib3_Dowsett10xnuc
Normal chow	1.33491e-05	1.33491e-05	1.33491e-05	1.33491e-05	1.33491e-05	0.798912	1.33491e-05	1.33491e-05	TGCAGATGTCCAAATC-1_adlib3_Dowsett10xnuc
Normal chow	-8.69272e-06	-8.69272e-06	1.41446	-8.69272e-06	-8.69272e-06	-8.69272e-06	-8.69272e-06	0.938884	TGCTCGTAGCACCGTC-1_adlib3_Dowsett10xnuc
Normal chow	5.5487e-07	5.5487e-07	5.5487e-07	5.5487e-07	5.5487e-07	5.5487e-07	5.5487e-07	0.842076	TGTTCTAGTCAAGCCC-1_adlib3_Dowsett10xnuc
Normal chow	4.90669e-07	0.967993	4.90669e-07	0.967993	4.90669e-07	4.90669e-07	4.90669e-07	0.967993	TTGCTGCCATAGGCGA-1_adlib3_Dowsett10xnuc
Normal chow	-5.78356e-06	-5.78356e-06	-5.78356e-06	-5.78356e-06	-5.78356e-06	-5.78356e-06	-5.78356e-06	-5.78356e-06	TTGGATGTCATAGGCT-1_adlib3_Dowsett10xnuc
Normal chow	-9.98739e-06	-9.98739e-06	-9.98739e-06	-9.98739e-06	-9.98739e-06	-9.98739e-06	-9.98739e-06	-9.98739e-06	TTGTTTGGTGTAGTGG-1_adlib3_Dowsett10xnuc
Normal chow	-2.43278e-08	-2.43278e-08	-2.43278e-08	-2.43278e-08	-2.43278e-08	-2.43278e-08	-2.43278e-08	-2.43278e-08	TTTACTGGTAAGTAGT-1_adlib3_Dowsett10xnuc
Normal chow	6.55512e-06	6.55512e-06	6.55512e-06	6.55512e-06	6.55512e-06	1.0027	6.55512e-06	6.55512e-06	AAAGTCCGTCGCGTCA-1_adlib4_Dowsett10xnuc
Normal chow	1.47684e-05	0.399407	1.47684e-05	0.399407	1.47684e-05	1.47684e-05	1.47684e-05	0.399407	AACAAAGCATAGAAAC-1_adlib4_Dowsett10xnuc
Normal chow	-1.90915e-05	-1.90915e-05	-1.90915e-05	1.01677	-1.90915e-05	-1.90915e-05	-1.90915e-05	-1.90915e-05	AACCTTTGTACGCGTC-1_adlib4_Dowsett10xnuc
Normal chow	-7.02439e-06	1.49698	-7.02439e-06	-7.02439e-06	0.76828	-7.02439e-06	-7.02439e-06	1.19759	AATGGCTGTTCAAAGA-1_adlib4_Dowsett10xnuc
Normal chow	-3.1143e-06	0.823777	-3.1143e-06	-3.1143e-06	-3.1143e-06	-3.1143e-06	-3.1143e-06	-3.1143e-06	ACACCAAAGTCATTGC-1_adlib4_Dowsett10xnuc
Normal chow	-1.66316e-05	-1.66316e-05	-1.66316e-05	0.767775	-1.66316e-05	-1.66316e-05	-1.66316e-05	0.767775	ACATGCAGTATGCGGA-1_adlib4_Dowsett10xnuc
Normal chow	-7.50533e-06	0.585301	-7.50533e-06	-7.50533e-06	-7.50533e-06	0.585301	0.585301	0.952071	ACCATTTCAATACCTG-1_adlib4_Dowsett10xnuc
Normal chow	-7.77352e-06	-7.77352e-06	-7.77352e-06	-7.77352e-06	-7.77352e-06	-7.77352e-06	-7.77352e-06	-7.77352e-06	ACGTTCCAGCTCGCAC-1_adlib4_Dowsett10xnuc
Normal chow	-7.2257e-06	-7.2257e-06	-7.2257e-06	-7.2257e-06	-7.2257e-06	-7.2257e-06	-7.2257e-06	-7.2257e-06	ACTTATCTCGAGAACG-1_adlib4_Dowsett10xnuc
Normal chow	-2.18883e-05	-2.18883e-05	-2.18883e-05	-2.18883e-05	1.0153	-2.18883e-05	-2.18883e-05	1.0153	ACTTTCAGTATAATGG-1_adlib4_Dowsett10xnuc
Normal chow	2.13419e-06	2.13419e-06	2.13419e-06	2.13419e-06	2.13419e-06	0.839529	2.13419e-06	0.839529	ACTTTGTAGCACAAAT-1_adlib4_Dowsett10xnuc
Normal chow	-6.31923e-06	-6.31923e-06	-6.31923e-06	-6.31923e-06	-6.31923e-06	-6.31923e-06	-6.31923e-06	-6.31923e-06	AGTGACTTCCCACAGG-1_adlib4_Dowsett10xnuc
Normal chow	1.52049e-05	1.52049e-05	1.52049e-05	1.52049e-05	1.52049e-05	1.52049e-05	1.52049e-05	1.52049e-05	ATCGGATAGGACTGGT-1_adlib4_Dowsett10xnuc
Normal chow	7.95956e-06	0.835446	7.95956e-06	7.95956e-06	7.95956e-06	0.835446	0.835446	7.95956e-06	ATGAGGGCACAGAGCA-1_adlib4_Dowsett10xnuc
Normal chow	-1.45353e-05	0.996713	-1.45353e-05	-1.45353e-05	-1.45353e-05	-1.45353e-05	-1.45353e-05	-1.45353e-05	ATGAGTCTCAGACAAA-1_adlib4_Dowsett10xnuc
Normal chow	9.83954e-07	9.83954e-07	9.83954e-07	9.83954e-07	9.83954e-07	9.83954e-07	9.83954e-07	9.83954e-07	ATGGGAGAGGCTCAAG-1_adlib4_Dowsett10xnuc
Normal chow	-5.93771e-06	-5.93771e-06	-5.93771e-06	-5.93771e-06	-5.93771e-06	-5.93771e-06	-5.93771e-06	-5.93771e-06	CAATTTCGTAGGCAGT-1_adlib4_Dowsett10xnuc
Normal chow	8.88281e-06	1.00074	8.88281e-06	8.88281e-06	8.88281e-06	8.88281e-06	1.00074	1.00074	CACTTCGAGAATTCAG-1_adlib4_Dowsett10xnuc
Normal chow	5.30704e-07	5.30704e-07	5.30704e-07	5.30704e-07	5.30704e-07	5.30704e-07	5.30704e-07	5.30704e-07	CAGAGCCAGCAGCAGT-1_adlib4_Dowsett10xnuc
Normal chow	-5.57024e-06	-5.57024e-06	-5.57024e-06	-5.57024e-06	-5.57024e-06	-5.57024e-06	-5.57024e-06	0.785345	CAGATACCATCAGTCA-1_adlib4_Dowsett10xnuc
Normal chow	4.38397e-06	4.38397e-06	4.38397e-06	4.38397e-06	4.38397e-06	4.38397e-06	1.14699	4.38397e-06	CAGATTGAGTAACGTA-1_adlib4_Dowsett10xnuc
Normal chow	1.52608e-06	1.52608e-06	1.52608e-06	1.52608e-06	1.52608e-06	1.52608e-06	1.25941	0.816105	CAGGCCATCGTTACCC-1_adlib4_Dowsett10xnuc
Normal chow	-1.64618e-06	-1.64618e-06	-1.64618e-06	-1.64618e-06	0.862751	-1.64618e-06	-1.64618e-06	-1.64618e-06	CATGCAATCATTCCTA-1_adlib4_Dowsett10xnuc
Normal chow	2.01989e-05	2.01989e-05	2.01989e-05	2.01989e-05	2.01989e-05	2.01989e-05	2.01989e-05	2.01989e-05	CATTCATTCTGACGCG-1_adlib4_Dowsett10xnuc
Normal chow	-5.29386e-06	-5.29386e-06	-5.29386e-06	-5.29386e-06	-5.29386e-06	-5.29386e-06	-5.29386e-06	1.65846	CATTCTAGTCCCTGAG-1_adlib4_Dowsett10xnuc
Normal chow	-4.70787e-06	-4.70787e-06	-4.70787e-06	-4.70787e-06	0.755612	-4.70787e-06	-4.70787e-06	-4.70787e-06	CCTATCGCAACTGCCG-1_adlib4_Dowsett10xnuc
Normal chow	-1.54594e-05	-1.54594e-05	-1.54594e-05	-1.54594e-05	0.993595	-1.54594e-05	-1.54594e-05	0.993595	CCTCACAGTGTGTGTT-1_adlib4_Dowsett10xnuc
Normal chow	-4.05267e-07	-4.05267e-07	-4.05267e-07	-4.05267e-07	-4.05267e-07	-4.05267e-07	1.04116	-4.05267e-07	CCTCTAGAGGTCGTAG-1_adlib4_Dowsett10xnuc
Normal chow	8.90356e-06	8.90356e-06	8.90356e-06	8.90356e-06	8.90356e-06	8.90356e-06	8.90356e-06	8.90356e-06	CGGACACAGTTGGCGA-1_adlib4_Dowsett10xnuc
Normal chow	-2.07139e-05	1.06297	-2.07139e-05	-2.07139e-05	1.06297	-2.07139e-05	-2.07139e-05	-2.07139e-05	CGGGTCACACGTACAT-1_adlib4_Dowsett10xnuc
Normal chow	-2.50065e-06	-2.50065e-06	-2.50065e-06	-2.50065e-06	-2.50065e-06	0.818431	-2.50065e-06	-2.50065e-06	CGGTCAGCACCAGCCA-1_adlib4_Dowsett10xnuc
Normal chow	-1.18165e-05	-1.18165e-05	-1.18165e-05	-1.18165e-05	-1.18165e-05	-1.18165e-05	-1.18165e-05	1.13624	CGTGTCTGTGCCTACG-1_adlib4_Dowsett10xnuc
Normal chow	1.44194e-05	1.44194e-05	1.44194e-05	1.44194e-05	1.44194e-05	1.44194e-05	1.44194e-05	1.44194e-05	CTTCCGAGTGAGAACC-1_adlib4_Dowsett10xnuc
Normal chow	1.3579e-05	1.3579e-05	1.3579e-05	0.812266	1.3579e-05	1.3579e-05	1.3579e-05	1.3579e-05	CTTTCAAGTTTGACAC-1_adlib4_Dowsett10xnuc
Normal chow	3.34503e-06	3.34503e-06	3.34503e-06	3.34503e-06	3.34503e-06	3.34503e-06	0.965169	0.965169	GACCAATTCCCATAGA-1_adlib4_Dowsett10xnuc
Normal chow	1.42934e-05	1.42934e-05	1.42934e-05	1.33438	1.42934e-05	1.42934e-05	1.42934e-05	1.42934e-05	GAGTTACAGGAAAGAC-1_adlib4_Dowsett10xnuc
Normal chow	-8.67318e-06	-8.67318e-06	-8.67318e-06	-8.67318e-06	0.814129	-8.67318e-06	-8.67318e-06	-8.67318e-06	GATCACATCCGTGTCT-1_adlib4_Dowsett10xnuc
Normal chow	9.50652e-06	9.50652e-06	9.50652e-06	9.50652e-06	9.50652e-06	0.837375	0.837375	9.50652e-06	GATGGAGCAAGAAACT-1_adlib4_Dowsett10xnuc
Normal chow	1.26787	1.26787	0.822699	0.822699	-5.85012e-06	1.26787	-5.85012e-06	1.26787	GATTTCTCATACCGTA-1_adlib4_Dowsett10xnuc
Normal chow	3.20958e-06	3.20958e-06	0.946258	3.20958e-06	3.20958e-06	3.20958e-06	3.20958e-06	0.946258	GCCAGTGAGTCAGAGC-1_adlib4_Dowsett10xnuc
Normal chow	0.865132	1.32193	0.865132	-2.99396e-06	-2.99396e-06	0.865132	-2.99396e-06	-2.99396e-06	GCCGTGAAGCTCCCTT-1_adlib4_Dowsett10xnuc
Normal chow	-2.78543e-06	1.09542	-2.78543e-06	-2.78543e-06	-2.78543e-06	-2.78543e-06	-2.78543e-06	-2.78543e-06	GCGTTTCAGTAAAGCT-1_adlib4_Dowsett10xnuc
Normal chow	5.46115e-06	5.46115e-06	5.46115e-06	5.46115e-06	0.8689	5.46115e-06	5.46115e-06	5.46115e-06	GCGTTTCCATGAGAAT-1_adlib4_Dowsett10xnuc
Normal chow	-1.30382e-05	0.843946	0.843946	-1.30382e-05	-1.30382e-05	-1.30382e-05	-1.30382e-05	-1.30382e-05	GGAGATGCACAAAGCG-1_adlib4_Dowsett10xnuc
Normal chow	-2.50914e-06	-2.50914e-06	0.779551	-2.50914e-06	-2.50914e-06	-2.50914e-06	-2.50914e-06	0.779551	GGTAATCAGCGAATGC-1_adlib4_Dowsett10xnuc
Normal chow	1.71007e-06	0.917344	1.71007e-06	1.71007e-06	1.71007e-06	1.71007e-06	1.71007e-06	1.38761	GTACAACGTTGGGTTT-1_adlib4_Dowsett10xnuc
Normal chow	-4.03467e-06	-4.03467e-06	-4.03467e-06	-4.03467e-06	0.977918	-4.03467e-06	0.977918	-4.03467e-06	GTAGAAAAGCACGATG-1_adlib4_Dowsett10xnuc
Normal chow	1.04659e-06	1.04659e-06	1.04659e-06	1.04659e-06	1.04659e-06	1.04659e-06	0.937379	1.04659e-06	GTCCTCATCGCTGATA-1_adlib4_Dowsett10xnuc
Normal chow	-3.18881e-06	-3.18881e-06	-3.18881e-06	-3.18881e-06	-3.18881e-06	-3.18881e-06	-3.18881e-06	-3.18881e-06	GTCTACCCAGATGCGA-1_adlib4_Dowsett10xnuc
Normal chow	1.36719	0.68046	1.61834e-05	1.61834e-05	1.61834e-05	1.36719	1.61834e-05	1.61834e-05	GTCTAGACACGTAGAG-1_adlib4_Dowsett10xnuc
Normal chow	7.14189e-06	7.14189e-06	7.14189e-06	7.14189e-06	7.14189e-06	7.14189e-06	7.14189e-06	7.14189e-06	GTGATGTGTATCACGT-1_adlib4_Dowsett10xnuc
Normal chow	2.96587e-05	2.96587e-05	0.9288	2.96587e-05	0.9288	2.96587e-05	2.96587e-05	2.96587e-05	GTGCAGCTCCAGTACA-1_adlib4_Dowsett10xnuc
Normal chow	-7.95078e-06	-7.95078e-06	1.0348	-7.95078e-06	1.0348	-7.95078e-06	-7.95078e-06	-7.95078e-06	GTGGGAACAGCGAGTA-1_adlib4_Dowsett10xnuc
Normal chow	8.14366e-06	8.14366e-06	8.14366e-06	8.14366e-06	8.14366e-06	0.821784	8.14366e-06	0.821784	TAACGACCATGGCTAT-1_adlib4_Dowsett10xnuc
Normal chow	2.09803e-05	2.09803e-05	2.09803e-05	2.09803e-05	2.09803e-05	2.09803e-05	2.09803e-05	2.09803e-05	TAGTGCATCCCGGTAG-1_adlib4_Dowsett10xnuc
Normal chow	3.0098e-06	3.0098e-06	3.0098e-06	3.0098e-06	3.0098e-06	3.0098e-06	3.0098e-06	3.0098e-06	TATACCTAGAATTCAG-1_adlib4_Dowsett10xnuc
Normal chow	-1.08308e-05	0.849963	-1.08308e-05	-1.08308e-05	-1.08308e-05	0.849963	-1.08308e-05	-1.08308e-05	TATTCCAAGTTCTACG-1_adlib4_Dowsett10xnuc
Normal chow	-1.00632e-05	0.840939	-1.00632e-05	-1.00632e-05	-1.00632e-05	-1.00632e-05	1.29119	0.840939	TCATATCAGCTAAATG-1_adlib4_Dowsett10xnuc
Normal chow	-3.54146e-07	0.778978	-3.54146e-07	-3.54146e-07	-3.54146e-07	-3.54146e-07	-3.54146e-07	-3.54146e-07	TCATGCCAGCACCTGC-1_adlib4_Dowsett10xnuc
Normal chow	1.30912e-05	1.30912e-05	0.708925	1.30912e-05	1.30912e-05	1.30912e-05	0.708925	1.30912e-05	TCCAGAAGTCCGGACT-1_adlib4_Dowsett10xnuc
Normal chow	7.504e-06	7.504e-06	0.973398	7.504e-06	7.504e-06	7.504e-06	0.973398	0.973398	TCCGTGTTCTAGTGTG-1_adlib4_Dowsett10xnuc
Normal chow	-2.13837e-05	-2.13837e-05	-2.13837e-05	-2.13837e-05	-2.13837e-05	-2.13837e-05	0.795661	-2.13837e-05	TCGAACAGTTCGAAGG-1_adlib4_Dowsett10xnuc
Normal chow	-7.00354e-06	-7.00354e-06	-7.00354e-06	-7.00354e-06	-7.00354e-06	-7.00354e-06	-7.00354e-06	1.49519	TCGGGACAGAGCGACT-1_adlib4_Dowsett10xnuc
Normal chow	-9.05648e-08	0.786651	-9.05648e-08	-9.05648e-08	-9.05648e-08	-9.05648e-08	-9.05648e-08	-9.05648e-08	TCTCAGCAGTCAACAA-1_adlib4_Dowsett10xnuc
Normal chow	-1.45813e-05	-1.45813e-05	-1.45813e-05	0.769887	-1.45813e-05	-1.45813e-05	-1.45813e-05	-1.45813e-05	TCTTGCGAGAATTGCA-1_adlib4_Dowsett10xnuc
Normal chow	6.9453e-06	6.9453e-06	6.9453e-06	6.9453e-06	6.9453e-06	6.9453e-06	0.879815	6.9453e-06	TGACAGTCACACAGAG-1_adlib4_Dowsett10xnuc
Normal chow	-2.46134e-05	-2.46134e-05	0.931813	-2.46134e-05	-2.46134e-05	-2.46134e-05	-2.46134e-05	-2.46134e-05	TGATGGTCAGAGAAAG-1_adlib4_Dowsett10xnuc
Normal chow	1.4329e-06	1.4329e-06	1.4329e-06	1.4329e-06	1.4329e-06	1.4329e-06	0.849822	1.4329e-06	TGGGTTAGTATGTCCA-1_adlib4_Dowsett10xnuc
Normal chow	-3.91222e-06	-3.91222e-06	-3.91222e-06	-3.91222e-06	-3.91222e-06	-3.91222e-06	-3.91222e-06	-3.91222e-06	TGGTAGTTCTACACAG-1_adlib4_Dowsett10xnuc
Normal chow	-4.91164e-06	-4.91164e-06	-4.91164e-06	-4.91164e-06	0.901833	-4.91164e-06	0.901833	-4.91164e-06	TGTCCTGTCGTAGCCG-1_adlib4_Dowsett10xnuc
Normal chow	-2.83647e-06	-2.83647e-06	-2.83647e-06	-2.83647e-06	-2.83647e-06	-2.83647e-06	-2.83647e-06	-2.83647e-06	TGTGTGATCAGCTTGA-1_adlib4_Dowsett10xnuc
Normal chow	3.14795e-06	3.14795e-06	3.14795e-06	3.14795e-06	3.14795e-06	3.14795e-06	3.14795e-06	0.800723	TGTGTGATCCCATGGG-1_adlib4_Dowsett10xnuc
Normal chow	3.96327e-06	3.96327e-06	3.96327e-06	3.96327e-06	3.96327e-06	3.96327e-06	3.96327e-06	3.96327e-06	TGTTCCGAGATGACAT-1_adlib4_Dowsett10xnuc
Normal chow	-2.25604e-06	-2.25604e-06	0.785608	-2.25604e-06	-2.25604e-06	-2.25604e-06	-2.25604e-06	-2.25604e-06	TTACCATTCTAGCCTC-1_adlib4_Dowsett10xnuc
Normal chow	-1.92495e-05	-1.92495e-05	-1.92495e-05	-1.92495e-05	-1.92495e-05	-1.92495e-05	-1.92495e-05	0.846517	TTCCACGCAAACACGG-1_adlib4_Dowsett10xnuc
Normal chow	-1.43923e-05	-1.43923e-05	-1.43923e-05	0.948852	-1.43923e-05	-1.43923e-05	-1.43923e-05	-1.43923e-05	TTGAACGTCCGAGATT-1_adlib4_Dowsett10xnuc
Normal chow	-1.46966e-05	-1.46966e-05	-1.46966e-05	-1.46966e-05	0.934444	-1.46966e-05	0.934444	-1.46966e-05	TTGCCTGTCGGCTTGG-1_adlib4_Dowsett10xnuc
Normal chow	7.61863e-06	7.61863e-06	7.61863e-06	7.61863e-06	7.61863e-06	7.61863e-06	7.61863e-06	1.1747	TTGTGTTGTCTTTCAT-1_adlib4_Dowsett10xnuc
Normal chow	-2.43615e-06	-2.43615e-06	0.711856	-2.43615e-06	-2.43615e-06	-2.43615e-06	-2.43615e-06	-2.43615e-06	TTTACCATCTCTCGCA-1_adlib4_Dowsett10xnuc
Normal chow	2.69677e-06	2.69677e-06	2.69677e-06	2.69677e-06	2.69677e-06	2.69677e-06	2.69677e-06	2.69677e-06	TTTCACAGTGATTCTG-1_adlib4_Dowsett10xnuc
Fasted	0.912482	1.94047	0.912482	-1.55893e-05	0.912482	-1.55893e-05	1.69956	-1.55893e-05	AACAAAGAGACAGCTG-1_fasted1_Dowsett10xnuc
Fasted	-5.35588e-06	0.91978	-5.35588e-06	-5.35588e-06	0.91978	-5.35588e-06	-5.35588e-06	-5.35588e-06	AACCTGACAAGGTCTT-1_fasted1_Dowsett10xnuc
Fasted	5.62452e-06	5.62452e-06	0.808789	5.62452e-06	5.62452e-06	5.62452e-06	0.808789	5.62452e-06	AATCGTGAGAGATGCC-1_fasted1_Dowsett10xnuc
Fasted	-1.78326e-06	1.89194	-1.78326e-06	0.878817	-1.78326e-06	0.878817	-1.78326e-06	-1.78326e-06	AATGACCTCTGCGGGT-1_fasted1_Dowsett10xnuc
Fasted	-1.15136e-06	-1.15136e-06	-1.15136e-06	-1.15136e-06	-1.15136e-06	-1.15136e-06	-1.15136e-06	-1.15136e-06	ACAGGGACAGGAATAT-1_fasted1_Dowsett10xnuc
Fasted	-7.20615e-07	1.18578	3.25831	1.71316	-7.20615e-07	-7.20615e-07	-7.20615e-07	0.759225	ACATCGACACGACGAA-1_fasted1_Dowsett10xnuc
Fasted	1.21091e-05	0.77632	0.77632	1.21091e-05	1.21091e-05	1.21091e-05	1.21091e-05	0.77632	ACATGCACAACAGCCC-1_fasted1_Dowsett10xnuc
Fasted	0.895443	1.67621	1.67621	-6.14897e-06	-6.14897e-06	-6.14897e-06	-6.14897e-06	1.36017	ACCCAAACACGAGGAT-1_fasted1_Dowsett10xnuc
Fasted	6.76126e-06	1.3892	1.3892	6.76126e-06	6.76126e-06	6.76126e-06	6.76126e-06	0.918614	ACGTAACCACTCTAGA-1_fasted1_Dowsett10xnuc
Fasted	8.986e-06	1.48061	8.986e-06	8.986e-06	8.986e-06	8.986e-06	8.986e-06	1.48061	ACGTTCCAGGTGGGTT-1_fasted1_Dowsett10xnuc
Fasted	-1.18932e-05	-1.18932e-05	-1.18932e-05	-1.18932e-05	-1.18932e-05	-1.18932e-05	1.19053	1.19053	ACTATGGAGACATACA-1_fasted1_Dowsett10xnuc
Fasted	1.21259e-06	1.21259e-06	1.21259e-06	1.21259e-06	1.21259e-06	0.915363	1.21259e-06	1.21259e-06	ACTCTCGCAATAGGAT-1_fasted1_Dowsett10xnuc
Fasted	-1.12217e-07	1.85146	1.85146	0.851126	1.30415	-1.12217e-07	-1.12217e-07	-1.12217e-07	ACTGATGGTCTGTAAC-1_fasted1_Dowsett10xnuc
Fasted	1.02914e-05	1.7306	1.97297	1.02914e-05	1.02914e-05	1.02914e-05	0.935314	1.02914e-05	ACTTCCGAGAGCCTGA-1_fasted1_Dowsett10xnuc
Fasted	9.14775e-06	9.14775e-06	9.14775e-06	9.14775e-06	9.14775e-06	9.14775e-06	0.776951	9.14775e-06	ACTTTGTCACATTCTT-1_fasted1_Dowsett10xnuc
Fasted	-2.45627e-08	-2.45627e-08	-2.45627e-08	-2.45627e-08	0.868895	-2.45627e-08	-2.45627e-08	-2.45627e-08	AGACTCAAGAGAGGTA-1_fasted1_Dowsett10xnuc
Fasted	1.3601e-06	1.6875	0.903671	1.3601e-06	1.3601e-06	1.37049	1.37049	1.3601e-06	AGCCAATGTCGTGGAA-1_fasted1_Dowsett10xnuc
Fasted	-7.20154e-06	-7.20154e-06	-7.20154e-06	-7.20154e-06	-7.20154e-06	-7.20154e-06	-7.20154e-06	-7.20154e-06	AGCGCCAGTTTACCAG-1_fasted1_Dowsett10xnuc
Fasted	-1.98124e-06	1.38491	-1.98124e-06	-1.98124e-06	-1.98124e-06	-1.98124e-06	0.91518	1.38491	AGCTACAAGCTGCGAA-1_fasted1_Dowsett10xnuc
Fasted	-1.02921e-05	1.00521	1.82414	-1.02921e-05	2.07064	-1.02921e-05	-1.02921e-05	1.00521	AGTGATCAGGCATTTC-1_fasted1_Dowsett10xnuc
Fasted	-9.66956e-06	0.97843	-9.66956e-06	1.46339	0.97843	-9.66956e-06	-9.66956e-06	1.46339	ATAGAGAAGCCGTCGT-1_fasted1_Dowsett10xnuc
Fasted	-1.22081e-05	-1.22081e-05	-1.22081e-05	-1.22081e-05	0.998012	-1.22081e-05	0.998012	-1.22081e-05	ATAGGCTAGAGGCTGT-1_fasted1_Dowsett10xnuc
Fasted	8.36208e-06	8.36208e-06	0.652667	8.36208e-06	8.36208e-06	0.652667	8.36208e-06	1.32494	ATCACAGCATCCGGCA-1_fasted1_Dowsett10xnuc
Fasted	1.11497e-05	1.11497e-05	1.11497e-05	1.11497e-05	1.11497e-05	0.960473	1.11497e-05	2.00844	ATCACGAAGTCGCCCA-1_fasted1_Dowsett10xnuc
Fasted	1.51288	2.28742	2.08934	-4.12945e-06	-4.12945e-06	1.01881	-4.12945e-06	1.01881	ATCAGGTAGCACCGTC-1_fasted1_Dowsett10xnuc
Fasted	-1.12898e-05	2.66724	-1.12898e-05	-1.12898e-05	1.47018	-1.12898e-05	1.47018	-1.12898e-05	ATCCGTCGTATGAAGT-1_fasted1_Dowsett10xnuc
Fasted	-8.79313e-07	0.707186	0.707186	-8.79313e-07	-8.79313e-07	-8.79313e-07	-8.79313e-07	-8.79313e-07	ATCGTAGGTGGTCTTA-1_fasted1_Dowsett10xnuc
Fasted	0.948355	1.74821	2.2419e-05	2.2419e-05	2.2419e-05	2.2419e-05	0.948355	0.948355	ATGCATGGTCCTGGTG-1_fasted1_Dowsett10xnuc
Fasted	0.832952	1.28098	2.04131e-05	2.04131e-05	2.04131e-05	2.04131e-05	0.832952	2.04131e-05	ATGCATGTCCAAGGGA-1_fasted1_Dowsett10xnuc
Fasted	-1.7198e-05	-1.7198e-05	-1.7198e-05	-1.7198e-05	-1.7198e-05	-1.7198e-05	1.34454	0.883022	ATGGAGGGTTTGCCGG-1_fasted1_Dowsett10xnuc
Fasted	-3.56907e-06	-3.56907e-06	-3.56907e-06	-3.56907e-06	-3.56907e-06	-3.56907e-06	-3.56907e-06	-3.56907e-06	CAAGACTGTCCGGATC-1_fasted1_Dowsett10xnuc
Fasted	1.53328e-05	1.53328e-05	1.53328e-05	1.967	1.53328e-05	1.53328e-05	1.53328e-05	1.53328e-05	CAAGACTGTTGCGAAG-1_fasted1_Dowsett10xnuc
Fasted	-3.82441e-07	0.923155	-3.82441e-07	-3.82441e-07	-3.82441e-07	0.923155	0.923155	0.923155	CAATCGAGTCAGGTGA-1_fasted1_Dowsett10xnuc
Fasted	1.59741e-05	0.863799	1.59741e-05	0.863799	0.863799	1.59741e-05	1.59741e-05	1.59741e-05	CAGGCCAGTGCATACT-1_fasted1_Dowsett10xnuc
Fasted	-3.33585e-06	0.915808	-3.33585e-06	-3.33585e-06	-3.33585e-06	-3.33585e-06	-3.33585e-06	-3.33585e-06	CAGGTATAGACCAAGC-1_fasted1_Dowsett10xnuc
Fasted	0.876199	1.64967	6.04986e-06	6.04986e-06	6.04986e-06	6.04986e-06	6.04986e-06	0.876199	CATGGTATCTGTGCAA-1_fasted1_Dowsett10xnuc
Fasted	0.669331	1.57105	1.75174	0.669331	2.24241e-06	0.669331	2.24241e-06	2.24241e-06	CATTCCGCAATTTCGG-1_fasted1_Dowsett10xnuc
Fasted	3.22907e-05	1.06763	3.22907e-05	1.06763	3.22907e-05	1.90589	3.22907e-05	1.06763	CATTCCGCAGGACAGT-1_fasted1_Dowsett10xnuc
Fasted	0.877595	0.877595	9.20453e-06	0.877595	0.877595	9.20453e-06	9.20453e-06	0.877595	CATTGAGCAGGCGAAT-1_fasted1_Dowsett10xnuc
Fasted	-1.20654e-05	-1.20654e-05	-1.20654e-05	-1.20654e-05	-1.20654e-05	-1.20654e-05	-1.20654e-05	-1.20654e-05	CATTGAGTCTTCCGTG-1_fasted1_Dowsett10xnuc
Fasted	-6.03881e-06	0.892881	-6.03881e-06	-6.03881e-06	-6.03881e-06	-6.03881e-06	-6.03881e-06	-6.03881e-06	CCAAGCGGTGGCTGCT-1_fasted1_Dowsett10xnuc
Fasted	3.70235e-06	3.70235e-06	3.70235e-06	0.759351	3.70235e-06	3.70235e-06	3.70235e-06	0.759351	CCACCATCACCTGCTT-1_fasted1_Dowsett10xnuc
Fasted	-1.901e-05	1.41433	-1.901e-05	-1.901e-05	-1.901e-05	1.7353	-1.901e-05	0.938778	CCGTAGGGTACAGAAT-1_fasted1_Dowsett10xnuc
Fasted	-1.80441e-05	0.99488	-1.80441e-05	-1.80441e-05	-1.80441e-05	1.48361	-1.80441e-05	2.05638	CCTGCATAGGGCCAAT-1_fasted1_Dowsett10xnuc
Fasted	1.48111	-1.12182e-05	-1.12182e-05	-1.12182e-05	0.99285	-1.12182e-05	0.99285	0.99285	CCTTCAGAGTATGGAT-1_fasted1_Dowsett10xnuc
Fasted	-3.4793e-06	-3.4793e-06	1.02507	1.52052	-3.4793e-06	1.02507	1.02507	-3.4793e-06	CGATGGCGTCAAAGAT-1_fasted1_Dowsett10xnuc
Fasted	1.15916	1.2389e-05	1.2389e-05	1.2389e-05	1.2389e-05	1.2389e-05	1.15916	1.2389e-05	CGCGTGAGTATCAAGA-1_fasted1_Dowsett10xnuc
Fasted	-2.74198e-06	0.762808	-2.74198e-06	-2.74198e-06	-2.74198e-06	-2.74198e-06	0.762808	-2.74198e-06	CGGAATTTCCTAAACG-1_fasted1_Dowsett10xnuc
Fasted	1.62381e-06	1.62381e-06	1.62381e-06	0.851897	0.851897	0.851897	1.62381e-06	1.62381e-06	CGGACACGTACTTGTG-1_fasted1_Dowsett10xnuc
Fasted	-6.46069e-07	-6.46069e-07	-6.46069e-07	-6.46069e-07	-6.46069e-07	-6.46069e-07	0.86737	-6.46069e-07	CGGACACGTCGCCACA-1_fasted1_Dowsett10xnuc
Fasted	-7.05237e-06	-7.05237e-06	1.39944	-7.05237e-06	-7.05237e-06	-7.05237e-06	-7.05237e-06	0.926822	CGGGTCACAGCCCACA-1_fasted1_Dowsett10xnuc
Fasted	1.3622e-05	1.3622e-05	1.3622e-05	1.3622e-05	1.3622e-05	1.3622e-05	0.928784	1.3622e-05	CGGTCAGGTTTAAGGA-1_fasted1_Dowsett10xnuc
Fasted	-1.09651e-05	-1.09651e-05	-1.09651e-05	-1.09651e-05	-1.09651e-05	-1.09651e-05	-1.09651e-05	-1.09651e-05	CGTGATAGTGACTGAG-1_fasted1_Dowsett10xnuc
Fasted	-2.28434e-06	1.07708	-2.28434e-06	1.07708	1.07708	-2.28434e-06	-2.28434e-06	-2.28434e-06	CGTGTCTAGCGATTCT-1_fasted1_Dowsett10xnuc
Fasted	2.31471	1.18799	1.71578	1.71578	-3.47828e-06	-3.47828e-06	1.18799	-3.47828e-06	CGTGTCTCAGTATACC-1_fasted1_Dowsett10xnuc
Fasted	5.32129e-06	5.32129e-06	5.32129e-06	5.32129e-06	0.77841	5.32129e-06	5.32129e-06	1.21075	CTAACCCCATTGGATC-1_fasted1_Dowsett10xnuc
Fasted	1.60723e-05	1.60723e-05	1.60723e-05	1.60723e-05	1.60723e-05	1.60723e-05	1.60723e-05	1.60723e-05	CTCCGATCATGCGGTC-1_fasted1_Dowsett10xnuc
Fasted	5.13815e-06	1.73667	1.20573	0.774544	1.20573	5.13815e-06	0.774544	0.774544	CTCCTTTGTCAACATC-1_fasted1_Dowsett10xnuc
Fasted	1.31155	1.38237e-05	1.86001	1.86001	1.38237e-05	1.31155	1.31155	1.31155	CTGATCCAGCATGAAT-1_fasted1_Dowsett10xnuc
Fasted	7.63097e-06	1.296	7.63097e-06	7.63097e-06	7.63097e-06	7.63097e-06	7.63097e-06	7.63097e-06	CTGCTCAAGGATTTGA-1_fasted1_Dowsett10xnuc
Fasted	-6.24585e-06	1.33601	-6.24585e-06	-6.24585e-06	-6.24585e-06	-6.24585e-06	0.876268	0.876268	CTGTAGAAGGTACCTT-1_fasted1_Dowsett10xnuc
Fasted	8.15438e-07	1.30474	8.15438e-07	8.15438e-07	1.30474	1.30474	8.15438e-07	1.30474	CTTAGGACAGTCGGAA-1_fasted1_Dowsett10xnuc
Fasted	1.37608e-05	0.813662	0.813662	1.37608e-05	1.37608e-05	1.37608e-05	1.25627	1.37608e-05	GAAGCCCAGGGAGGCA-1_fasted1_Dowsett10xnuc
Fasted	-1.56127e-05	1.17251	-1.56127e-05	-1.56127e-05	-1.56127e-05	-1.56127e-05	1.17251	-1.56127e-05	GAAGCCCGTCGAGTGA-1_fasted1_Dowsett10xnuc
Fasted	3.24771e-06	3.24771e-06	3.24771e-06	3.24771e-06	0.869622	3.24771e-06	3.24771e-06	3.24771e-06	GACACGCTCTGCTTAT-1_fasted1_Dowsett10xnuc
Fasted	-1.5679e-06	-1.5679e-06	-1.5679e-06	0.914284	-1.5679e-06	0.914284	0.914284	-1.5679e-06	GACCAATTCGATTGAC-1_fasted1_Dowsett10xnuc
Fasted	0.943956	8.77784e-06	8.77784e-06	8.77784e-06	8.77784e-06	8.77784e-06	8.77784e-06	8.77784e-06	GACGCTGTCGCTCTCA-1_fasted1_Dowsett10xnuc
Fasted	7.50167e-06	0.930727	7.50167e-06	0.930727	7.50167e-06	7.50167e-06	7.50167e-06	7.50167e-06	GATAGCTAGTTAGAAC-1_fasted1_Dowsett10xnuc
Fasted	3.01053e-06	3.01053e-06	3.01053e-06	3.01053e-06	3.01053e-06	3.01053e-06	3.01053e-06	3.01053e-06	GATCCCTCAAGGTACG-1_fasted1_Dowsett10xnuc
Fasted	1.4115	1.4115	1.81973	1.4115	0.710029	1.49281e-05	1.49281e-05	1.12105	GATGATCAGCTCTATG-1_fasted1_Dowsett10xnuc
Fasted	-1.52549e-05	1.30179	-1.52549e-05	-1.52549e-05	1.30179	-1.52549e-05	1.30179	-1.52549e-05	GCCATTCAGGTCGTCC-1_fasted1_Dowsett10xnuc
Fasted	9.10718e-06	9.10718e-06	9.10718e-06	9.10718e-06	9.10718e-06	9.10718e-06	0.864508	1.32113	GCCCAGACAATGCAGG-1_fasted1_Dowsett10xnuc
Fasted	-1.57953e-05	1.89376	-1.57953e-05	-1.57953e-05	1.56085	2.14309	1.05828	-1.57953e-05	GCCCAGATCGAAGCAG-1_fasted1_Dowsett10xnuc
Fasted	5.87716e-06	5.87716e-06	5.87716e-06	0.818156	0.818156	5.87716e-06	5.87716e-06	5.87716e-06	GCCCGAACAACAGATA-1_fasted1_Dowsett10xnuc
Fasted	8.96423e-07	1.19905	1.19905	8.96423e-07	0.769405	8.96423e-07	8.96423e-07	1.19905	GCCTGTTAGCGACCCT-1_fasted1_Dowsett10xnuc
Fasted	9.67262e-06	9.67262e-06	9.67262e-06	9.67262e-06	0.78921	1.22475	9.67262e-06	0.78921	GCTACAAAGCCTCTGG-1_fasted1_Dowsett10xnuc
Fasted	7.88124e-07	7.88124e-07	7.88124e-07	7.88124e-07	0.886297	7.88124e-07	7.88124e-07	7.88124e-07	GGAATGGTCTCCGATC-1_fasted1_Dowsett10xnuc
Fasted	0.930518	0.930518	1.40405	1.40405	0.930518	-1.5687e-05	-1.5687e-05	0.930518	GGGTTTACAGACCAAG-1_fasted1_Dowsett10xnuc
Fasted	0.878634	-2.00782e-05	1.65305	-2.00782e-05	0.878634	-2.00782e-05	-2.00782e-05	-2.00782e-05	GGTGTTATCCGTAGTA-1_fasted1_Dowsett10xnuc
Fasted	5.40974e-06	5.40974e-06	5.40974e-06	5.40974e-06	5.40974e-06	5.40974e-06	0.782188	0.782188	GTAGGAGAGCACTAGG-1_fasted1_Dowsett10xnuc
Fasted	0.763116	-7.33766e-07	-7.33766e-07	0.763116	-7.33766e-07	-7.33766e-07	-7.33766e-07	-7.33766e-07	GTGACGCTCTCCGATC-1_fasted1_Dowsett10xnuc
Fasted	-5.71018e-06	-5.71018e-06	-5.71018e-06	-5.71018e-06	0.924799	-5.71018e-06	-5.71018e-06	1.39692	GTGCTGGCACACCAGC-1_fasted1_Dowsett10xnuc
Fasted	0.889575	0.889575	-3.11068e-06	-3.11068e-06	-3.11068e-06	-3.11068e-06	-3.11068e-06	-3.11068e-06	GTGCTGGGTGAGTAGC-1_fasted1_Dowsett10xnuc
Fasted	1.05965	-6.71415e-06	1.56249	2.34438	1.56249	1.05965	-6.71415e-06	1.05965	GTGGTTACATCCGAGC-1_fasted1_Dowsett10xnuc
Fasted	-1.5734e-06	-1.5734e-06	-1.5734e-06	-1.5734e-06	1.353	0.889746	-1.5734e-06	-1.5734e-06	GTTGTCCAGCGTTACT-1_fasted1_Dowsett10xnuc
Fasted	-9.31305e-06	-9.31305e-06	-9.31305e-06	-9.31305e-06	-9.31305e-06	-9.31305e-06	-9.31305e-06	-9.31305e-06	TCAGGTATCCGATTAG-1_fasted1_Dowsett10xnuc
Fasted	-1.98301e-05	0.730405	-1.98301e-05	-1.98301e-05	-1.98301e-05	-1.98301e-05	1.14799	-1.98301e-05	TCATCATAGTGGTTCT-1_fasted1_Dowsett10xnuc
Fasted	-2.196e-06	0.915539	-2.196e-06	-2.196e-06	0.915539	-2.196e-06	-2.196e-06	-2.196e-06	TCCGATCCATCTCATT-1_fasted1_Dowsett10xnuc
Fasted	0.740792	1.04528e-05	1.45693	1.04528e-05	1.04528e-05	0.740792	0.740792	1.16164	TCCTCGAAGCCTATCA-1_fasted1_Dowsett10xnuc
Fasted	0.804135	1.24401	1.24401	1.87733e-05	1.87733e-05	1.24401	1.87733e-05	1.87733e-05	TCGACCTAGGTCATCT-1_fasted1_Dowsett10xnuc
Fasted	2.6062e-08	1.02154	2.6062e-08	2.6062e-08	2.6062e-08	2.6062e-08	1.02154	1.02154	TCGACGGAGGACCCAA-1_fasted1_Dowsett10xnuc
Fasted	-8.06699e-07	-8.06699e-07	-8.06699e-07	-8.06699e-07	1.05014	-8.06699e-07	1.05014	-8.06699e-07	TCGTGCTCACTATCGA-1_fasted1_Dowsett10xnuc
Fasted	1.2412	1.2412	1.77825	1.96702	0.801949	9.62982e-06	0.801949	9.62982e-06	TCTCAGCGTTAGGGAC-1_fasted1_Dowsett10xnuc
Fasted	5.3571e-07	5.3571e-07	0.909299	5.3571e-07	5.3571e-07	5.3571e-07	1.37755	0.909299	TCTCAGCGTTGGCTAT-1_fasted1_Dowsett10xnuc
Fasted	0.816804	0.816804	0.816804	1.26031	-4.34898e-06	1.26031	-4.34898e-06	1.26031	TCTGTCGCACTCCCTA-1_fasted1_Dowsett10xnuc
Fasted	-1.7373e-05	-1.7373e-05	-1.7373e-05	-1.7373e-05	-1.7373e-05	-1.7373e-05	-1.7373e-05	0.894149	TCTTAGTTCGAACGGA-1_fasted1_Dowsett10xnuc
Fasted	-1.2637e-05	1.66581	-1.2637e-05	-1.2637e-05	0.728743	0.728743	-1.2637e-05	-1.2637e-05	TCTTAGTTCTTCCCAG-1_fasted1_Dowsett10xnuc
Fasted	4.06309e-06	4.06309e-06	4.06309e-06	0.959372	4.06309e-06	4.06309e-06	4.06309e-06	4.06309e-06	TGACAGTGTGTCATTG-1_fasted1_Dowsett10xnuc
Fasted	-1.45965e-05	-1.45965e-05	-1.45965e-05	-1.45965e-05	-1.45965e-05	-1.45965e-05	-1.45965e-05	-1.45965e-05	TGACGCGCAATAGTGA-1_fasted1_Dowsett10xnuc
Fasted	1.04846e-05	0.924999	1.04846e-05	1.04846e-05	1.04846e-05	0.924999	1.04846e-05	0.924999	TGAGCATCATCGATGT-1_fasted1_Dowsett10xnuc
Fasted	-1.34643e-05	3.04775	3.04775	-1.34643e-05	1.10087	1.94882	-1.34643e-05	-1.34643e-05	TGAGCGCGTGCCGTAC-1_fasted1_Dowsett10xnuc
Fasted	-1.93571e-06	1.0355	-1.93571e-06	-1.93571e-06	-1.93571e-06	-1.93571e-06	-1.93571e-06	-1.93571e-06	TGAGGAGTCGGTTAGT-1_fasted1_Dowsett10xnuc
Fasted	-2.33596e-08	1.37346	-2.33596e-08	1.37346	-2.33596e-08	-2.33596e-08	-2.33596e-08	-2.33596e-08	TGCAGATGTGGGCTTC-1_fasted1_Dowsett10xnuc
Fasted	-1.28297e-07	-1.28297e-07	-1.28297e-07	-1.28297e-07	-1.28297e-07	-1.28297e-07	-1.28297e-07	-1.28297e-07	TGGAGAGCACCAGTTA-1_fasted1_Dowsett10xnuc
Fasted	1.51947e-06	1.9128	1.51947e-06	1.51947e-06	1.51947e-06	1.51947e-06	1.51947e-06	0.893229	TGTGCGGCACTCAAGT-1_fasted1_Dowsett10xnuc
Fasted	5.98511e-06	1.10143	1.10143	5.98511e-06	5.98511e-06	5.98511e-06	0.69526	1.61281	TTACCGCTCCTCACTG-1_fasted1_Dowsett10xnuc
Fasted	-1.26212e-06	-1.26212e-06	-1.26212e-06	-1.26212e-06	-1.26212e-06	-1.26212e-06	1.31382	-1.26212e-06	TTAGGCAAGCTCCACG-1_fasted1_Dowsett10xnuc
Fasted	0.841171	0.841171	-2.48536e-06	-2.48536e-06	0.841171	-2.48536e-06	-2.48536e-06	0.841171	TTAGTCTCACTGTCGG-1_fasted1_Dowsett10xnuc
Fasted	2.05519	1.62629	1.60327e-06	1.60327e-06	1.60327e-06	1.60327e-06	1.60327e-06	1.62629	TTCAGGAAGAAATTCG-1_fasted1_Dowsett10xnuc
Fasted	0.974515	1.78333	0.974515	-4.33642e-06	0.974515	-4.33642e-06	0.974515	-4.33642e-06	TTCCAATGTAACGGTG-1_fasted1_Dowsett10xnuc
Fasted	1.53741e-05	2.05283	2.67964	1.53741e-05	1.53741e-05	0.857811	1.31264	1.53741e-05	TTCGCTGTCACGGGCT-1_fasted1_Dowsett10xnuc
Fasted	-2.17025e-05	1.51897	-2.17025e-05	-2.17025e-05	-2.17025e-05	-2.17025e-05	-2.17025e-05	-2.17025e-05	TTGGATGGTCGCGGTT-1_fasted1_Dowsett10xnuc
Fasted	1.027e-05	0.92509	0.92509	1.027e-05	1.027e-05	1.027e-05	1.027e-05	0.92509	TTTACGTAGCAATAGT-1_fasted1_Dowsett10xnuc
Fasted	-2.48483e-06	1.10701	1.80225	1.10701	0.699454	-2.48483e-06	1.39574	-2.48483e-06	TTTATGCTCTACAGGT-1_fasted1_Dowsett10xnuc
Fasted	1.25779	4.2232e-06	4.2232e-06	4.2232e-06	0.814843	4.2232e-06	4.2232e-06	4.2232e-06	TTTGATCTCATTCGGA-1_fasted1_Dowsett10xnuc
Fasted	9.87653e-06	1.0588	9.87653e-06	9.87653e-06	9.87653e-06	9.87653e-06	9.87653e-06	1.0588	TTTGGAGTCAGCGCGT-1_fasted1_Dowsett10xnuc
Fasted	8.35568e-06	0.945204	8.35568e-06	8.35568e-06	8.35568e-06	8.35568e-06	0.945204	1.74397	AAACCCACAACCGTAT-1_fasted2_Dowsett10xnuc
Fasted	-6.60522e-06	-6.60522e-06	0.784825	0.784825	-6.60522e-06	0.784825	-6.60522e-06	-6.60522e-06	AACCACATCTGGGATT-1_fasted2_Dowsett10xnuc
Fasted	1.56407e-05	1.56407e-05	1.56407e-05	1.56407e-05	1.56407e-05	1.56407e-05	1.56407e-05	1.56407e-05	AACCATGGTGTCTTCC-1_fasted2_Dowsett10xnuc
Fasted	-1.62298e-05	-1.62298e-05	-1.62298e-05	-1.62298e-05	0.867114	-1.62298e-05	0.867114	-1.62298e-05	AAGTGAACAAGTATCC-1_fasted2_Dowsett10xnuc
Fasted	8.63896e-06	0.963067	8.63896e-06	8.63896e-06	8.63896e-06	8.63896e-06	8.63896e-06	8.63896e-06	AATCGTGTCGAATCCA-1_fasted2_Dowsett10xnuc
Fasted	-5.11603e-06	0.965866	-5.11603e-06	-5.11603e-06	-5.11603e-06	0.965866	-5.11603e-06	-5.11603e-06	ACAAAGAGTTACCTTT-1_fasted2_Dowsett10xnuc
Fasted	-1.91737e-05	0.855126	-1.91737e-05	0.855126	-1.91737e-05	-1.91737e-05	-1.91737e-05	-1.91737e-05	ACAACCATCGTTGTAG-1_fasted2_Dowsett10xnuc
Fasted	-1.86581e-05	0.975632	0.975632	-1.86581e-05	-1.86581e-05	-1.86581e-05	-1.86581e-05	-1.86581e-05	ACAAGCTAGTGCAAAT-1_fasted2_Dowsett10xnuc
Fasted	2.45179e-06	1.17904	2.45179e-06	1.17904	2.45179e-06	2.45179e-06	2.45179e-06	0.754066	ACACCAAGTTACTCAG-1_fasted2_Dowsett10xnuc
Fasted	1.17797	1.70393	1.17797	2.22353e-05	2.22353e-05	2.22353e-05	2.22353e-05	2.22353e-05	ACACGCGTCGAGAAAT-1_fasted2_Dowsett10xnuc
Fasted	2.73376e-06	2.73376e-06	2.73376e-06	2.73376e-06	0.864263	0.864263	2.73376e-06	1.63311	ACCCTCAAGTATGGCG-1_fasted2_Dowsett10xnuc
Fasted	1.13078e-05	0.848683	1.13078e-05	1.13078e-05	0.848683	1.13078e-05	1.13078e-05	0.848683	ACGTAACTCTCCGCAT-1_fasted2_Dowsett10xnuc
Fasted	8.38669e-06	8.38669e-06	8.38669e-06	8.38669e-06	8.38669e-06	8.38669e-06	8.38669e-06	8.38669e-06	ACGTACACATAGGTAA-1_fasted2_Dowsett10xnuc
Fasted	-6.54615e-06	-6.54615e-06	-6.54615e-06	-6.54615e-06	-6.54615e-06	-6.54615e-06	0.81141	-6.54615e-06	ACGTCCTAGTACCCTA-1_fasted2_Dowsett10xnuc
Fasted	9.53961e-06	0.914743	0.914743	9.53961e-06	0.914743	9.53961e-06	9.53961e-06	9.53961e-06	AGACCATCATCCGGTG-1_fasted2_Dowsett10xnuc
Fasted	3.52951e-06	0.874563	3.52951e-06	3.52951e-06	3.52951e-06	3.52951e-06	3.52951e-06	3.52951e-06	AGAGAATTCCCACAGG-1_fasted2_Dowsett10xnuc
Fasted	2.06599e-06	0.853519	0.853519	0.853519	2.06599e-06	0.853519	2.06599e-06	2.06599e-06	AGCCAATGTGAGATTA-1_fasted2_Dowsett10xnuc
Fasted	1.00111e-05	0.904116	1.00111e-05	1.00111e-05	1.00111e-05	1.37105	1.00111e-05	0.904116	AGGAATACAGACCCGT-1_fasted2_Dowsett10xnuc
Fasted	1.14832	7.47452e-06	7.47452e-06	7.47452e-06	7.47452e-06	7.47452e-06	7.47452e-06	1.14832	AGGCTGCTCGGAGTAG-1_fasted2_Dowsett10xnuc
Fasted	1.29647	-6.26575e-06	-6.26575e-06	-6.26575e-06	-6.26575e-06	-6.26575e-06	-6.26575e-06	1.29647	AGGGCCTGTAGTGCGA-1_fasted2_Dowsett10xnuc
Fasted	3.95224e-06	2.30233	3.95224e-06	0.826522	3.95224e-06	0.826522	0.826522	0.826522	AGGGCTCTCCATTCAT-1_fasted2_Dowsett10xnuc
Fasted	-8.92168e-06	-8.92168e-06	-8.92168e-06	-8.92168e-06	0.971541	-8.92168e-06	-8.92168e-06	-8.92168e-06	AGGTCATCATCATTTC-1_fasted2_Dowsett10xnuc
Fasted	6.30818e-06	1.69026	3.07412	1.37302	6.30818e-06	0.90569	6.30818e-06	6.30818e-06	AGGTTACAGCTTAGTC-1_fasted2_Dowsett10xnuc
Fasted	-4.32705e-06	-4.32705e-06	1.29783	-4.32705e-06	0.846152	-4.32705e-06	0.846152	0.846152	AGGTTACGTACCGGCT-1_fasted2_Dowsett10xnuc
Fasted	4.52139e-06	1.15244	4.52139e-06	4.52139e-06	4.52139e-06	4.52139e-06	4.52139e-06	4.52139e-06	AGTAGTCGTTTACACG-1_fasted2_Dowsett10xnuc
Fasted	3.67999e-06	3.67999e-06	3.67999e-06	0.862836	3.67999e-06	3.67999e-06	3.67999e-06	0.862836	ATCTTCATCTGAGGTT-1_fasted2_Dowsett10xnuc
Fasted	-2.70387e-06	-2.70387e-06	1.14742	0.729977	-2.70387e-06	-2.70387e-06	-2.70387e-06	-2.70387e-06	ATGACCACACAGCCTG-1_fasted2_Dowsett10xnuc
Fasted	0.893658	4.65513e-06	4.65513e-06	4.65513e-06	4.65513e-06	0.893658	0.893658	4.65513e-06	ATGGTTGAGCGTGCCT-1_fasted2_Dowsett10xnuc
Fasted	5.74356e-06	1.92446	2.62995	0.77486	5.74356e-06	0.77486	5.74356e-06	0.77486	ATTTCTGTCTAACACG-1_fasted2_Dowsett10xnuc
Fasted	0.960758	0.960758	0.960758	1.44158	-2.307e-06	0.960758	-2.307e-06	-2.307e-06	CAACCAACAAATCGGG-1_fasted2_Dowsett10xnuc
Fasted	1.17224e-05	1.02912	1.17224e-05	0.641487	1.02912	1.17224e-05	1.17224e-05	1.30776	CAAGACTTCAACCTTT-1_fasted2_Dowsett10xnuc
Fasted	1.3927e-05	1.2006	1.3927e-05	1.3927e-05	0.770601	1.3927e-05	1.3927e-05	1.3927e-05	CAATACGTCTAGGCAT-1_fasted2_Dowsett10xnuc
Fasted	-6.61991e-06	1.74392	1.2119	0.779291	1.2119	-6.61991e-06	0.779291	0.779291	CACACAATCATGCTAG-1_fasted2_Dowsett10xnuc
Fasted	-7.77369e-06	0.933419	-7.77369e-06	-7.77369e-06	-7.77369e-06	-7.77369e-06	-7.77369e-06	0.933419	CATGCAAAGGATACGC-1_fasted2_Dowsett10xnuc
Fasted	5.13539e-06	1.62531	1.86253	5.13539e-06	5.13539e-06	1.31372	1.31372	5.13539e-06	CCACGAGCATATCTGG-1_fasted2_Dowsett10xnuc
Fasted	-9.13312e-06	-9.13312e-06	1.04568	-9.13312e-06	-9.13312e-06	1.04568	1.04568	-9.13312e-06	CCACGTTGTGTACGCC-1_fasted2_Dowsett10xnuc
Fasted	-4.49424e-06	1.81447	-4.49424e-06	-4.49424e-06	0.997911	0.997911	-4.49424e-06	-4.49424e-06	CCGGTAGAGTCACAGG-1_fasted2_Dowsett10xnuc
Fasted	8.02933e-06	8.02933e-06	8.02933e-06	8.02933e-06	8.02933e-06	8.02933e-06	8.02933e-06	0.915819	CCTCTAGGTGATCATC-1_fasted2_Dowsett10xnuc
Fasted	-5.73477e-06	1.30778	1.61878	-5.73477e-06	-5.73477e-06	-5.73477e-06	-5.73477e-06	-5.73477e-06	CGAAGTTGTTGGGTTT-1_fasted2_Dowsett10xnuc
Fasted	1.45564	1.45564	2.02478	-1.92813e-05	0.972143	1.78017	-1.92813e-05	-1.92813e-05	CGATCGGCAATGGGTG-1_fasted2_Dowsett10xnuc
Fasted	6.64391e-06	6.64391e-06	1.05537	6.64391e-06	6.64391e-06	6.64391e-06	1.55731	6.64391e-06	CGCATGGGTGCTTATG-1_fasted2_Dowsett10xnuc
Fasted	1.0105	1.50274	2.81679	2.44078	-1.60254e-05	1.50274	-1.60254e-05	-1.60254e-05	CGGAATTCAGCGTACC-1_fasted2_Dowsett10xnuc
Fasted	-1.3546e-05	-1.3546e-05	-1.3546e-05	-1.3546e-05	-1.3546e-05	-1.3546e-05	-1.3546e-05	-1.3546e-05	CGGGTGTCAAGCGGAT-1_fasted2_Dowsett10xnuc
Fasted	-3.01793e-05	1.67243	-3.01793e-05	0.892686	-3.01793e-05	-3.01793e-05	-3.01793e-05	-3.01793e-05	CGTTAGAGTGCAATAA-1_fasted2_Dowsett10xnuc
Fasted	2.24032	0.717623	3.51262	8.31238e-06	0.717623	8.31238e-06	1.42278	0.717623	CTCCTTTTCTTCGCTG-1_fasted2_Dowsett10xnuc
Fasted	1.34267	2.51097e-06	0.881547	0.881547	2.51097e-06	0.881547	2.51097e-06	0.881547	CTCTGGTTCCGGGACT-1_fasted2_Dowsett10xnuc
Fasted	0.871075	1.64257	4.62293e-06	4.62293e-06	4.62293e-06	4.62293e-06	4.62293e-06	1.88067	CTGATCCAGTAACCGG-1_fasted2_Dowsett10xnuc
Fasted	8.44792e-06	1.01939	8.44792e-06	8.44792e-06	1.01939	1.51359	1.01939	1.51359	CTGCAGGCAATACGCT-1_fasted2_Dowsett10xnuc
Fasted	-4.19715e-07	0.924162	-4.19715e-07	-4.19715e-07	1.71547	-4.19715e-07	2.15162	0.924162	CTGGTCTAGGGATCAC-1_fasted2_Dowsett10xnuc
Fasted	-1.10558e-05	-1.10558e-05	-1.10558e-05	1.126	1.126	-1.10558e-05	-1.10558e-05	0.713755	CTTCTCTTCGTCACCT-1_fasted2_Dowsett10xnuc
Fasted	1.9023	2.5179	5.63776e-06	5.63776e-06	2.39583	5.63776e-06	5.63776e-06	5.63776e-06	GACCGTGAGTGTTCAC-1_fasted2_Dowsett10xnuc
Fasted	0.799923	2.12252	1.30336e-05	1.54246	1.30336e-05	1.30336e-05	1.30336e-05	1.23858	GACCTTCCATTCGGGC-1_fasted2_Dowsett10xnuc
Fasted	-1.50022e-05	1.8803	-1.50022e-05	0.747199	0.747199	-1.50022e-05	1.46632	0.747199	GAGCCTGAGAAATTGC-1_fasted2_Dowsett10xnuc
Fasted	0.947601	1.42528	-6.06989e-06	1.42528	0.947601	1.42528	-6.06989e-06	-6.06989e-06	GAGGGTACAGCCTACG-1_fasted2_Dowsett10xnuc
Fasted	-2.92245e-06	1.05903	-2.92245e-06	-2.92245e-06	1.05903	-2.92245e-06	-2.92245e-06	1.56175	GAGTGTTGTATGGTAA-1_fasted2_Dowsett10xnuc
Fasted	-1.28968e-05	0.920771	0.920771	-1.28968e-05	-1.28968e-05	-1.28968e-05	-1.28968e-05	1.3919	GAGTTTGAGGTAATCA-1_fasted2_Dowsett10xnuc
Fasted	6.94106e-06	6.94106e-06	6.94106e-06	6.94106e-06	1.04558	6.94106e-06	6.94106e-06	0.653638	GATGAGGAGACCGCCT-1_fasted2_Dowsett10xnuc
Fasted	0.838327	0.838327	0.838327	1.28785	-5.99182e-06	-5.99182e-06	-5.99182e-06	-5.99182e-06	GCCGATGTCTTTACAC-1_fasted2_Dowsett10xnuc
Fasted	1.25691e-05	1.25691e-05	1.16278	1.16278	1.25691e-05	1.25691e-05	1.25691e-05	1.16278	GCCGTGAAGAAACTAC-1_fasted2_Dowsett10xnuc
Fasted	5.3508e-07	5.3508e-07	5.3508e-07	1.52459	5.3508e-07	5.3508e-07	5.3508e-07	5.3508e-07	GCTACCTTCCGTATGA-1_fasted2_Dowsett10xnuc
Fasted	1.27416	2.16643	7.28093e-06	1.27416	7.28093e-06	7.28093e-06	7.28093e-06	7.28093e-06	GCTGAATCAGGTCAAG-1_fasted2_Dowsett10xnuc
Fasted	1.5611e-05	0.959284	1.5611e-05	1.5611e-05	1.5611e-05	0.959284	1.5611e-05	1.5611e-05	GCTTCACAGGAGGTTC-1_fasted2_Dowsett10xnuc
Fasted	0.87595	1.33561	2.65625e-06	1.64932	0.87595	1.64932	0.87595	2.65625e-06	GGCACGTAGCGCCGTT-1_fasted2_Dowsett10xnuc
Fasted	0.844727	1.07673e-05	0.844727	0.844727	0.844727	1.07673e-05	1.07673e-05	1.07673e-05	GGGAGATGTTGTGGCC-1_fasted2_Dowsett10xnuc
Fasted	2.10698e-06	0.984597	0.984597	2.10698e-06	2.10698e-06	2.10698e-06	2.10698e-06	2.10698e-06	GGGCTACCAATCGAAA-1_fasted2_Dowsett10xnuc
Fasted	1.59195	1.28339	-1.51167e-05	0.834832	-1.51167e-05	-1.51167e-05	-1.51167e-05	1.28339	GGGCTACGTGGTCTTA-1_fasted2_Dowsett10xnuc
Fasted	1.42051	1.74202	2.24023e-07	2.24023e-07	0.943755	2.24023e-07	2.24023e-07	0.943755	GGTGAAGGTGGCAGAT-1_fasted2_Dowsett10xnuc
Fasted	7.18136e-06	7.18136e-06	7.18136e-06	7.18136e-06	0.758508	7.18136e-06	7.18136e-06	7.18136e-06	GTCCCATAGCATACTC-1_fasted2_Dowsett10xnuc
Fasted	1.33057	1.6438	1.33057	4.89457e-06	4.89457e-06	1.6438	4.89457e-06	4.89457e-06	GTCTAGAAGGCGATAC-1_fasted2_Dowsett10xnuc
Fasted	-1.73888e-06	-1.73888e-06	-1.73888e-06	-1.73888e-06	-1.73888e-06	-1.73888e-06	-1.73888e-06	1.03328	GTGAGTTCACCGTCGA-1_fasted2_Dowsett10xnuc
Fasted	-1.2177e-05	2.50767	1.18027	1.70666	0.755006	0.755006	1.18027	1.47771	GTGCGTGCAAATACGA-1_fasted2_Dowsett10xnuc
Fasted	6.46398e-06	0.992761	6.46398e-06	6.46398e-06	6.46398e-06	6.46398e-06	6.46398e-06	6.46398e-06	GTGGTTACATGCCGCA-1_fasted2_Dowsett10xnuc
Fasted	2.1834	1.42324	1.42324	1.74499	-9.16456e-06	-9.16456e-06	1.42324	-9.16456e-06	GTGTTCCCATCATCTT-1_fasted2_Dowsett10xnuc
Fasted	0.913378	-1.25182e-05	-1.25182e-05	-1.25182e-05	-1.25182e-05	-1.25182e-05	-1.25182e-05	-1.25182e-05	GTTACGACATATGCGT-1_fasted2_Dowsett10xnuc
Fasted	5.94928e-06	5.94928e-06	5.94928e-06	1.37346	0.906041	5.94928e-06	5.94928e-06	0.906041	GTTAGACCAACAAAGT-1_fasted2_Dowsett10xnuc
Fasted	-1.23281e-05	0.988697	-1.23281e-05	-1.23281e-05	0.988697	-1.23281e-05	-1.23281e-05	-1.23281e-05	GTTAGACCATGTCAGT-1_fasted2_Dowsett10xnuc
Fasted	2.44364e-06	1.57262	2.44364e-06	2.44364e-06	0.821136	2.44364e-06	2.44364e-06	2.44364e-06	GTTGCTCCAAGAGTAT-1_fasted2_Dowsett10xnuc
Fasted	0.878243	2.77219e-08	2.77219e-08	2.77219e-08	1.6525	2.77219e-08	2.77219e-08	2.77219e-08	TAAGCACTCCCTAGGG-1_fasted2_Dowsett10xnuc
Fasted	-1.32821e-05	-1.32821e-05	-1.32821e-05	-1.32821e-05	-1.32821e-05	-1.32821e-05	-1.32821e-05	0.865679	TACACCCAGGATACAT-1_fasted2_Dowsett10xnuc
Fasted	1.1797e-05	1.1797e-05	1.1797e-05	0.93372	1.1797e-05	1.1797e-05	0.93372	1.1797e-05	TAGGGTTAGAACGCGT-1_fasted2_Dowsett10xnuc
Fasted	-5.92805e-06	0.824997	-5.92805e-06	-5.92805e-06	-5.92805e-06	-5.92805e-06	-5.92805e-06	1.57808	TAGGTACGTGAGTCAG-1_fasted2_Dowsett10xnuc
Fasted	2.01148	2.12815	1.32833	0.654885	0.654885	1.19998e-05	1.19998e-05	1.19998e-05	TATTGCTCATCCTTGC-1_fasted2_Dowsett10xnuc
Fasted	0.752512	-4.75034e-06	-4.75034e-06	0.752512	1.17701	-4.75034e-06	-4.75034e-06	-4.75034e-06	TATTTCGAGTCATAGA-1_fasted2_Dowsett10xnuc
Fasted	0.830728	1.27815	-5.75057e-06	-5.75057e-06	-5.75057e-06	-5.75057e-06	-5.75057e-06	1.27815	TCACTCGGTGTTCATG-1_fasted2_Dowsett10xnuc
Fasted	1.21157	1.74354	-3.1226e-07	0.779042	0.779042	-3.1226e-07	-3.1226e-07	0.779042	TCATATCTCCGGCTTT-1_fasted2_Dowsett10xnuc
Fasted	1.20621	1.20621	-3.58057e-06	1.73724	-3.58057e-06	-3.58057e-06	-3.58057e-06	-3.58057e-06	TCATCATAGCGTCGAA-1_fasted2_Dowsett10xnuc
Fasted	-3.56601e-06	1.16443	0.742909	0.742909	1.46004	1.16443	0.742909	-3.56601e-06	TCCGGGACAGTAGGAC-1_fasted2_Dowsett10xnuc
Fasted	-8.77664e-06	-8.77664e-06	-8.77664e-06	-8.77664e-06	-8.77664e-06	-8.77664e-06	-8.77664e-06	-8.77664e-06	TCGGGTGGTAGCTAAA-1_fasted2_Dowsett10xnuc
Fasted	0.722692	1.84053	-1.2129e-05	2.35516	0.722692	1.65631	0.722692	-1.2129e-05	TCTACCGAGCCATTCA-1_fasted2_Dowsett10xnuc
Fasted	6.13287e-06	6.13287e-06	0.769846	6.13287e-06	6.13287e-06	6.13287e-06	6.13287e-06	1.19962	TCTTAGTCATGGCTAT-1_fasted2_Dowsett10xnuc
Fasted	1.20327	1.73377	-8.06203e-06	-8.06203e-06	-8.06203e-06	-8.06203e-06	-8.06203e-06	-8.06203e-06	TGATCAGCAATGGCAG-1_fasted2_Dowsett10xnuc
Fasted	-1.37646e-05	-1.37646e-05	0.863452	-1.37646e-05	-1.37646e-05	-1.37646e-05	-1.37646e-05	-1.37646e-05	TGCATGACATTGTAGC-1_fasted2_Dowsett10xnuc
Fasted	1.47381	1.79986	0.986906	-5.07848e-06	0.986906	0.986906	-5.07848e-06	-5.07848e-06	TGCGGGTTCACCCTTG-1_fasted2_Dowsett10xnuc
Fasted	0.995212	-8.00935e-06	-8.00935e-06	-8.00935e-06	-8.00935e-06	-8.00935e-06	0.995212	0.995212	TGGGAGAGTGGGCTTC-1_fasted2_Dowsett10xnuc
Fasted	-2.19279e-05	-2.19279e-05	1.25767	-2.19279e-05	-2.19279e-05	-2.19279e-05	1.25767	1.25767	TGGGTTACACATATGC-1_fasted2_Dowsett10xnuc
Fasted	-2.90937e-06	-2.90937e-06	-2.90937e-06	-2.90937e-06	0.822058	-2.90937e-06	-2.90937e-06	-2.90937e-06	TGGTTAGCAGTGCCTG-1_fasted2_Dowsett10xnuc
Fasted	1.67174e-06	0.839977	1.67174e-06	1.67174e-06	1.67174e-06	1.67174e-06	1.67174e-06	1.67174e-06	TGTCCTGGTTGGGCCT-1_fasted2_Dowsett10xnuc
Fasted	0.944142	1.74254	2.60748	0.944142	2.94692e-06	2.94692e-06	0.944142	2.94692e-06	TGTGCGGGTTCTTGTT-1_fasted2_Dowsett10xnuc
Fasted	0.832862	2.01483	2.01483	0.832862	0.832862	3.92741e-06	1.28087	3.92741e-06	TGTTACTAGGCTCACC-1_fasted2_Dowsett10xnuc
Fasted	-1.00084e-05	0.830943	-1.00084e-05	-1.00084e-05	0.830943	-1.00084e-05	-1.00084e-05	-1.00084e-05	TGTTCATAGGAAGTGA-1_fasted2_Dowsett10xnuc
Fasted	-3.25727e-06	1.69726	0.910803	0.910803	0.910803	0.910803	-3.25727e-06	-3.25727e-06	TGTTCATGTCGAACGA-1_fasted2_Dowsett10xnuc
Fasted	1.156	1.67792	1.156	-1.00835e-05	-1.00835e-05	1.67792	-1.00835e-05	-1.00835e-05	TGTTGGATCCATCAGA-1_fasted2_Dowsett10xnuc
Fasted	1.00477	2.07004	1.49573	-6.35431e-06	-6.35431e-06	-6.35431e-06	1.49573	-6.35431e-06	TTACAGGGTCGTAATC-1_fasted2_Dowsett10xnuc
Fasted	-1.20984e-05	0.825351	-1.20984e-05	-1.20984e-05	-1.20984e-05	-1.20984e-05	-1.20984e-05	-1.20984e-05	TTACTGTGTTCCACAA-1_fasted2_Dowsett10xnuc
Fasted	-1.11646e-05	0.701541	-1.11646e-05	-1.11646e-05	0.701541	-1.11646e-05	1.10979	-1.11646e-05	TTAGGCACAACTGCTA-1_fasted2_Dowsett10xnuc
Fasted	6.29881e-06	6.29881e-06	1.07939	6.29881e-06	6.29881e-06	6.29881e-06	1.58633	6.29881e-06	TTCAGGAGTCCGAAAG-1_fasted2_Dowsett10xnuc
Fasted	-2.72522e-06	2.59654	2.59654	0.866968	-2.72522e-06	-2.72522e-06	1.32425	-2.72522e-06	TTCCGTGCAAATGAAC-1_fasted2_Dowsett10xnuc
Fasted	0.969816	1.77705	1.77705	1.45277	0.969816	0.969816	0.969816	-2.58841e-06	TTCGATTCATGCGGTC-1_fasted2_Dowsett10xnuc
Fasted	1.72956e-05	1.72956e-05	1.72956e-05	0.958393	1.72956e-05	1.72956e-05	1.72956e-05	1.72956e-05	TTGACCCGTCGTTGCG-1_fasted2_Dowsett10xnuc
Fasted	-5.83922e-07	0.895534	0.895534	-5.83922e-07	-5.83922e-07	-5.83922e-07	1.36028	0.895534	TTTGTTGGTCTTGCTC-1_fasted2_Dowsett10xnuc

## Sheet: c_celltype_barplot
Identity	mean_fc_up	mean_fc_down	n_down_sig	n_up_sig	n_cells_cluster	expressed_genes	pct_activated_genes	Name
C286-178	0.400514	-0.34649	1	21	713	24	87.5	C286-178: Lepr.Agrp.GABA-4
C286-149	0.523776	-0.30061	1	7	488	15	46.67	C286-149: Grp.Ppp1r17.GABA-1
C286-139	0.469628		0	6	334	17	35.29	C286-139: Myo5b.Sox14.Lef1.GABA-1
C286-151	0.354769	-0.348233	2	3	217	9	33.33	C286-151: St18.Lhx6.GABA-1
C286-66	0.527928		0	3	286	10	30	C286-66: Ntng2.Lef1.Mixed.GLU-4
C286-32	0.247336	-0.532398	1	3	284	11	27.27	C286-32: Gpr88.Arhgap36.Fezf1.GLU-3
C286-142	0.386512	-0.429902	1	4	210	16	25	C286-142: Reln.Lef1.GABA-1
C286-130	0.473143	-0.586395	1	3	295	13	23.08	C286-130: Tbx19.Il1rapl2.GABA-1
C286-174	0.236906	-0.417603	1	3	326	13	23.08	C286-174: Trh.Nkx2-4.GABA-3
C286-45	0.148346	-0.230157	3	3	980	13	23.08	C286-45: Rai14.Hmcn2.Gpr149.GLU-3
C286-157	0.293063	-0.174316	2	4	319	18	22.22	C286-157: Hdc.GABA-1
C286-175	0.383348	-0.481594	1	3	314	14	21.43	C286-175: Ghrh.GABA-3
C286-143	0.68188		0	3	284	14	21.43	C286-143: Gal.Hmcn1.GABA-1
C286-71	0.84005		0	6	154	30	20	C286-71: Lpar1.GLU-4
C286-150	0.926413		0	3	110	17	17.65	C286-150: Dlx6os1.Ppp1r17.GABA-1
C286-91	0.433912		0	3	160	21	14.29	C286-91: Prkch.GLU-8

## Sheet: d_enrichment_agrp
ID	Description	GeneRatio	BgRatio	pvalue	p.adjust	qvalue	geneID	Count	x
GO:0046903	secretion	0.129683	0.0626885	1.96429e-06	0.00164575	0.00146736	Rptor/Itsn1/Rab3ip/Kcnma1/Cacna1c/Pde1c/Rab3b/Lepr/Trpc4/Grik1/Oxct1/Corin/Apba1/Gab2/Cacna1d/Git2/Cacna1b/Chd7/Vgf/Trpc1/Sec24a/Irs2/Rap1b/Cpe/Snap25/Trim9/Pex5l/Ptprn2/Ntrk2/Bcl2l1/Myh9/Cacna1e/Arhgef7/Arntl/Arrb1/Mia3/Arfgef2/Unc13a/Pcsk1/Gnas/Acvr1c/Prkca/Copa/Efna5/Myrip	45	0.129683
GO:0030072	peptide hormone secretion	0.0576369	0.0177049	2.61915e-06	0.00164575	0.00146736	Rptor/Itsn1/Cacna1c/Pde1c/Lepr/Oxct1/Cacna1d/Chd7/Vgf/Irs2/Cpe/Pex5l/Ptprn2/Cacna1e/Arhgef7/Arntl/Arrb1/Acvr1c/Efna5/Myrip	20	0.0576369
GO:0002790	peptide secretion	0.0576369	0.0178361	2.94497e-06	0.00164575	0.00146736	Rptor/Itsn1/Cacna1c/Pde1c/Lepr/Oxct1/Cacna1d/Chd7/Vgf/Irs2/Cpe/Pex5l/Ptprn2/Cacna1e/Arhgef7/Arntl/Arrb1/Acvr1c/Efna5/Myrip	20	0.0576369
GO:0046879	hormone secretion	0.0634006	0.0212459	3.65028e-06	0.00164575	0.00146736	Rptor/Itsn1/Cacna1c/Pde1c/Lepr/Oxct1/Cacna1d/Chd7/Vgf/Irs2/Cpe/Snap25/Pex5l/Ptprn2/Cacna1e/Arhgef7/Arntl/Arrb1/Gnas/Acvr1c/Efna5/Myrip	22	0.0634006
GO:0010817	regulation of hormone levels	0.074928	0.0279344	3.65679e-06	0.00164575	0.00146736	Rptor/Itsn1/Kcnma1/Cacna1c/Pde1c/Lepr/Ghr/Oxct1/Corin/Cacna1d/Chd7/Vgf/Irs2/Cpe/Snap25/Pex5l/Ptprn2/Cacna1e/Arhgef7/Arntl/Arrb1/Pcsk1/Gnas/Acvr1c/Efna5/Myrip	26	0.074928
GO:0009914	hormone transport	0.0634006	0.021377	4.04684e-06	0.00164575	0.00146736	Rptor/Itsn1/Cacna1c/Pde1c/Lepr/Oxct1/Cacna1d/Chd7/Vgf/Irs2/Cpe/Snap25/Pex5l/Ptprn2/Cacna1e/Arhgef7/Arntl/Arrb1/Gnas/Acvr1c/Efna5/Myrip	22	0.0634006
GO:0030032	lamellipodium assembly	0.0317003	0.00603279	4.70132e-06	0.00164575	0.00146736	Whamm/Ablim1/Vcl/Cdh13/Hdac4/Ablim2/Pik3r1/Plce1/Arhgef7/Ptpro/Carmil1	11	0.0317003
GO:0015833	peptide transport	0.0576369	0.0184918	5.19596e-06	0.00164575	0.00146736	Rptor/Itsn1/Cacna1c/Pde1c/Lepr/Oxct1/Cacna1d/Chd7/Vgf/Irs2/Cpe/Pex5l/Ptprn2/Cacna1e/Arhgef7/Arntl/Arrb1/Acvr1c/Efna5/Myrip	20	0.0576369
GO:0008015	blood circulation	0.0691643	0.0250492	5.26993e-06	0.00164575	0.00146736	Cacna2d1/Sema3a/Asic2/Kcnma1/Cacna1c/Corin/Hdac4/Pik3r1/Rps6ka2/Cacna1d/Cacna1b/Chd7/Gnao1/Pde4d/Nav2/Cacna1e/Ptpro/Camk2d/Ext1/P2rx4/Gnas/Gclc/Prkca/Slc8a1	24	0.0691643
GO:0023061	signal release	0.0893372	0.0375082	5.32261e-06	0.00164575	0.00146736	Rptor/Itsn1/Cacna1c/Pde1c/Lepr/Oxct1/Apba1/Cacna1d/Git2/Cacna1b/Chd7/Vgf/Irs2/Rap1b/Cpe/Snap25/Trim9/Pex5l/Ptprn2/Ntrk2/Bcl2l1/Cacna1e/Arhgef7/Arntl/Arrb1/Unc13a/Gnas/Acvr1c/Prkca/Efna5/Myrip	31	0.0893372
GO:0070588	calcium ion transmembrane transport	0.054755	0.0171803	6.43276e-06	0.00180819	0.00161219	Cacna2d1/Dysf/Cacna1c/Trpc4/Slc25a25/Cacna1d/Cacna1b/Gem/Chd7/Trpc1/Rrad/Pde4d/Nipsnap2/Cacna1e/Camk2d/Grin2a/P2rx4/Pkd1/Slc8a1	19	0.054755
GO:0007610	behavior	0.106628	0.0497049	7.596e-06	0.00195724	0.00174508	Rptor/Mapk10/Kcnma1/Btg2/Cacna1c/Lepr/Oxr1/Grik1/Sez6l/Hdac4/Apba1/Arf4/Git2/Cfap69/Cacna1b/Gria1/Gabrb3/Chd7/Gnao1/Snap25/Kirrel3/Tbce/Tafa2/Ntrk2/Pde4d/Tnr/Phf21a/Nav2/Brinp1/Cacna1e/Ncoa2/Sobp/Pak6/Ext1/Grin2a/P2rx4/Prkca	37	0.106628
GO:0000165	MAPK cascade	0.0951009	0.0430164	1.30007e-05	0.0023646	0.00210829	Foxo1/Garem1/Mapk10/Spred3/Ppm1l/Fgf1/Lepr/Ghr/Map3k13/Dusp16/Gab1/Mfhas1/Spred2/Tnik/Sh3rf1/Ern1/Rap1b/Errfi1/Ntrk2/Plce1/Stk40/Arrb1/Spred1/Camk2d/Alkal2/Pak6/Pak3/Irak1/Prkca/Pdgfd/Hacd3/Wnk2/Ptpn1	33	0.0951009
GO:0072006	nephron development	0.0259366	0.00537705	7.25117e-05	0.00615442	0.00548731	Fgf1/Greb1l/Fmn1/Kirrel3/Plce1/Ptpro/Ext1/Sec61a1/Pdgfd	9	0.0259366
GO:0001508	action potential	0.0345821	0.00931148	7.36461e-05	0.00615442	0.00548731	Cacna2d1/Kcnma1/Cacna1c/Trpc4/Cacna1d/Gria1/Kcnip1/Ntrk2/Kcnc2/Camk2d/Grin2a/P2rx4	12	0.0345821

## Sheet: d_volcano_agrp
p_val	avg_log2FC	pct.1	pct.2	p_val_adj	gene	pct_diff	p_val_adj_negbinom	color	label
2.13416e-76	-2.59466	0.836	0.988	1.2242e-71	Pcsk1n	-0.152	7.08048e-97	down-regulated in fasting	Pcsk1n
7.68256e-63	1.58714	0.912	0.374	4.40687e-58	N4bp2l1	0.538	1.62991e-105	up-regulated in fasting	N4bp2l1
2.58258e-60	1.51275	0.801	0.197	1.48142e-55	Myrip	0.604	2.69505e-75	up-regulated in fasting	Myrip
3.89571e-60	0.911812	1	0.994	2.23465e-55	Asic2	0.006	1.32977e-107	up-regulated in fasting	Asic2
6.88807e-60	1.54372	0.938	0.46	3.95113e-55	Lepr	0.478	1.40866e-108	up-regulated in fasting	Lepr
1.12941e-57	1.76182	0.938	0.497	6.47852e-53	Pde10a	0.441	1.61836e-81	up-regulated in fasting	Pde10a
9.38218e-52	0.453218	1	1	5.38181e-47	Snhg11	0	8.35131e-64	up-regulated in fasting
2.53712e-49	-1.89439	0.221	0.739	1.45534e-44	mt-Rnr2	-0.518	5.52669e-43	down-regulated in fasting	mt-Rnr2
3.26476e-49	1.13546	0.664	0.125	1.87273e-44	Zbtb16	0.539	2.2531e-48	up-regulated in fasting	Zbtb16
2.54005e-46	1.14004	0.686	0.138	1.45702e-41	Arhgap26	0.548	4.28046e-47	up-regulated in fasting	Arhgap26
1.36491e-44	1.31038	0.606	0.119	7.82941e-40	1700016P03Rik	0.487	6.85458e-47	up-regulated in fasting	1700016P03Rik
2.23937e-43	-1.2919	0.978	0.984	1.28455e-38	Ly6h	-0.006	3.77226e-28	down-regulated in fasting	Ly6h
3.57365e-42	1.15349	0.929	0.548	2.04992e-37	Ncoa2	0.381	5.66354e-78	up-regulated in fasting	Ncoa2
3.68212e-42	0.996564	0.429	0.031	2.11214e-37	Fam107b	0.398	3.0289e-26	up-regulated in fasting	Fam107b
2.0497e-40	0.836044	0.987	0.897	1.17575e-35	Tnik	0.09	4.93868e-96	up-regulated in fasting	Tnik
1.61551e-39	-1.95607	0.327	0.706	9.26689e-35	Cst3	-0.379	2.57333e-42	down-regulated in fasting	Cst3
2.53002e-39	0.845821	1	0.977	1.45127e-34	Ghr	0.023	3.71284e-90	up-regulated in fasting
2.56823e-39	1.72529	0.743	0.283	1.47319e-34	Sorcs1	0.46	1.1541e-56	up-regulated in fasting	Sorcs1
3.5643e-39	-2.22773	0.376	0.729	2.04455e-34	Atp6v0c	-0.353	1.61895e-51	down-regulated in fasting	Atp6v0c
7.17423e-39	-2.23418	0.765	0.883	4.11528e-34	Resp18	-0.118	1.25997e-56	down-regulated in fasting	Resp18
1.51464e-38	1.06956	0.597	0.133	8.68829e-34	Fkbp5	0.464	3.71186e-41	up-regulated in fasting	Fkbp5
1.83826e-37	1.20248	0.907	0.522	1.05446e-32	Asap1	0.385	4.45827e-79	up-regulated in fasting	Asap1
3.80959e-37	1.19322	0.854	0.423	2.18526e-32	Rasgef1b	0.431	6.93203e-58	up-regulated in fasting	Rasgef1b
1.73263e-36	1.14785	0.889	0.483	9.93871e-32	Fstl4	0.406	1.07266e-57	up-regulated in fasting	Fstl4
2.52935e-36	1.51343	0.659	0.216	1.45089e-31	Ntng1	0.443	1.26837e-44	up-regulated in fasting	Ntng1
1.3456e-35	1.06624	0.942	0.671	7.71865e-31	Rmst	0.271	1.25211e-64	up-regulated in fasting	Rmst
3.64788e-35	1.01311	0.938	0.665	2.09249e-30	Camk2d	0.273	1.62426e-74	up-regulated in fasting	Camk2d
2.59719e-34	1.08997	0.938	0.649	1.4898e-29	Mast4	0.289	2.35431e-73	up-regulated in fasting	Mast4
7.59485e-33	-1.63735	0.327	0.669	4.35656e-28	Bsg	-0.342	4.1097e-33	down-regulated in fasting	Bsg
5.74289e-32	1.04194	0.655	0.22	3.29423e-27	Sv2c	0.435	2.57374e-38	up-regulated in fasting	Sv2c
1.49998e-31	-1.73069	0.442	0.708	8.60418e-27	Caly	-0.266	9.83814e-35	down-regulated in fasting	Caly
1.86242e-31	0.737853	0.447	0.068	1.06832e-26	Chd7	0.379	1.05873e-24	up-regulated in fasting
1.95706e-31	0.551171	1	1	1.12261e-26	Meg3	0	3.88895e-40	up-regulated in fasting
8.5668e-31	0.948107	0.451	0.082	4.91409e-26	Vgf	0.369	1.34486e-28	up-regulated in fasting	Vgf
8.94759e-31	0.853388	0.677	0.222	5.13252e-26	Rad54l2	0.455	1.47849e-38	up-regulated in fasting
1.05905e-29	1.07671	0.65	0.216	6.0749e-25	Pex5l	0.434	1.87292e-39	up-regulated in fasting	Pex5l
1.9926e-29	-1.83242	0.929	0.936	1.14299e-24	CT010467.1	-0.007	9.80797e-39	down-regulated in fasting
3.20665e-29	-0.669701	0.978	0.977	1.8394e-24	Atp6v0b	0.001	0.00830644	down-regulated in fasting
3.83735e-29	-1.61558	0.142	0.538	2.20118e-24	Rps27a	-0.396	2.74503e-28	down-regulated in fasting
4.6199e-29	0.711702	0.996	0.934	2.65007e-24	Dnm3	0.062	7.75895e-62	up-regulated in fasting
1.62427e-28	0.698932	0.283	0.014	9.31713e-24	Fos	0.269	3.75928e-14	up-regulated in fasting
3.11795e-28	0.985855	0.894	0.505	1.78852e-23	Fmnl2	0.389	6.2026e-45	up-regulated in fasting
3.16817e-28	-1.41535	0.416	0.69	1.81733e-23	Itm2b	-0.274	4.00286e-26	down-regulated in fasting	Itm2b
1.05038e-27	-1.37882	0.31	0.634	6.0252e-23	Rps21	-0.324	4.73826e-25	down-regulated in fasting
1.51687e-27	0.858353	0.951	0.747	8.70109e-23	Pak3	0.204	1.80056e-50	up-regulated in fasting
6.99756e-27	0.947438	0.827	0.448	4.01394e-22	Trim9	0.379	2.65876e-49	up-regulated in fasting
1.552e-26	-0.903865	0.796	0.928	8.90259e-22	Ddx5	-0.132	2.02903e-08	down-regulated in fasting
3.27384e-26	-1.07659	0.947	0.984	1.87794e-21	Sgcz	-0.037	4.44322e-06	down-regulated in fasting
4.38537e-26	1.02737	0.836	0.53	2.51553e-21	9530026P05Rik	0.306	1.44513e-36	up-regulated in fasting	9530026P05Rik
5.12533e-26	0.713353	0.987	0.873	2.93999e-21	Snap25	0.114	6.55795e-52	up-regulated in fasting
6.84694e-26	0.818803	0.934	0.676	3.92754e-21	Plekha5	0.258	1.1601e-44	up-regulated in fasting
1.62397e-25	-0.5939	1	0.994	9.31543e-21	Negr1	0.006	1	down-regulated in fasting
3.7944e-25	0.693142	0.969	0.858	2.17655e-20	Mapk10	0.111	5.49221e-55	up-regulated in fasting
4.0505e-25	1.22082	0.345	0.055	2.32345e-20	Gem	0.29	1.55958e-25	up-regulated in fasting	Gem
4.7104e-25	-1.4491	0.257	0.579	2.70198e-20	Rpl21	-0.322	1.24899e-25	down-regulated in fasting
5.06982e-25	0.811748	0.982	0.764	2.90815e-20	Slc8a1	0.218	4.72229e-48	up-regulated in fasting
5.29854e-25	0.845489	0.938	0.729	3.03935e-20	Lncpint	0.209	2.67028e-53	up-regulated in fasting
5.96201e-25	0.871437	0.934	0.68	3.41993e-20	Lrrc7	0.254	1.79239e-49	up-regulated in fasting
6.35352e-25	-1.01049	0.593	0.791	3.64451e-20	6330403K07Rik	-0.198	1.71178e-11	down-regulated in fasting
1.1609e-24	0.804369	0.748	0.349	6.65913e-20	Sez6l	0.399	1.00892e-34	up-regulated in fasting
1.34443e-24	-1.12122	0.531	0.727	7.7119e-20	Rpl41	-0.196	1.48838e-16	down-regulated in fasting
2.9714e-24	0.83241	0.522	0.156	1.70446e-19	Errfi1	0.366	8.6566e-23	up-regulated in fasting
3.57695e-24	-1.24778	0.252	0.583	2.05181e-19	Stmn1	-0.331	1.64379e-19	down-regulated in fasting
4.36785e-24	0.898266	0.965	0.844	2.50549e-19	Tshz2	0.121	1.52435e-61	up-regulated in fasting
6.63424e-24	0.711515	0.509	0.144	3.80553e-19	Sec24d	0.365	1.44004e-25	up-regulated in fasting
1.00858e-23	0.786705	0.779	0.396	5.78541e-19	Sh3rf1	0.383	1.65513e-34	up-regulated in fasting
2.12582e-23	0.691809	0.947	0.715	1.21941e-18	Sik3	0.232	2.9278e-47	up-regulated in fasting
2.49664e-23	0.942867	0.788	0.46	1.43212e-18	Adcy2	0.328	6.61194e-38	up-regulated in fasting
2.50211e-23	-1.29165	0.208	0.536	1.43526e-18	Rps29	-0.328	4.03708e-21	down-regulated in fasting
2.6886e-23	-1.47251	0.199	0.53	1.54223e-18	mt-Cytb	-0.331	6.00375e-25	down-regulated in fasting	mt-Cytb
1.09416e-22	-0.849439	0.947	0.975	6.27633e-18	Lrrc4c	-0.028	0.0137238	down-regulated in fasting
1.17352e-22	0.803916	0.969	0.869	6.73154e-18	Kcnc2	0.1	1.6359e-53	up-regulated in fasting
1.20204e-22	0.624085	0.385	0.08	6.89513e-18	Col18a1	0.305	8.75099e-18	up-regulated in fasting
3.62293e-22	0.633267	0.412	0.094	2.07818e-17	9630014M24Rik	0.318	6.92572e-18	up-regulated in fasting
3.82326e-22	0.574273	0.319	0.051	2.1931e-17	Gng4	0.268	1.15795e-13	up-regulated in fasting
4.26714e-22	0.718357	0.58	0.209	2.44772e-17	1500009L16Rik	0.371	1.69439e-23	up-regulated in fasting
6.33167e-22	-0.963203	0.748	0.881	3.63197e-17	Gm20642	-0.133	2.75175e-06	down-regulated in fasting
9.76885e-22	-1.62205	0.239	0.534	5.60361e-17	Rpl37	-0.295	2.10467e-27	down-regulated in fasting
1.33538e-21	-1.43954	0.252	0.548	7.65998e-17	Fau	-0.296	3.04238e-23	down-regulated in fasting	Fau
1.88489e-21	0.60095	0.288	0.039	1.08121e-16	Ell2	0.249	9.67272e-15	up-regulated in fasting
1.94227e-21	0.820065	0.885	0.602	1.11413e-16	Tmcc3	0.283	8.91515e-41	up-regulated in fasting
3.49983e-21	0.954847	0.77	0.425	2.00757e-16	Acvr1c	0.345	6.65222e-19	up-regulated in fasting	Acvr1c
4.08864e-21	-1.0517	0.265	0.556	2.34533e-16	Tuba1a	-0.291	4.96207e-16	down-regulated in fasting
5.02222e-21	0.828232	0.894	0.671	2.88085e-16	Arhgef28	0.223	1.82765e-37	up-regulated in fasting
6.75995e-21	0.568666	0.996	0.963	3.87765e-16	Dgkb	0.033	4.55833e-45	up-regulated in fasting
8.16967e-21	0.601879	0.978	0.805	4.68629e-16	Dclk1	0.173	4.95361e-46	up-regulated in fasting
9.40709e-21	-1.28149	0.115	0.435	5.39609e-16	Rplp1	-0.32	1.61111e-19	down-regulated in fasting
1.26285e-20	-1.08441	0.252	0.554	7.24398e-16	Pgrmc1	-0.302	1.28562e-15	down-regulated in fasting
1.45879e-20	0.550224	0.35	0.072	8.36791e-16	Vcl	0.278	2.89509e-16	up-regulated in fasting
1.94218e-20	-1.18459	0.119	0.437	1.11407e-15	Rpl35a	-0.318	7.10563e-18	down-regulated in fasting
2.38506e-20	-1.79551	0.412	0.618	1.36812e-15	Rps8	-0.206	6.30664e-30	down-regulated in fasting
2.55608e-20	0.681606	0.96	0.713	1.46622e-15	Herc2	0.247	4.22893e-32	up-regulated in fasting
2.66576e-20	-1.3104	0.137	0.452	1.52914e-15	Rps3a1	-0.315	3.9072e-20	down-regulated in fasting
3.3358e-20	0.760533	0.81	0.472	1.91348e-15	Rap1gds1	0.338	2.50109e-36	up-regulated in fasting
3.94643e-20	0.700182	0.31	0.055	2.26375e-15	Btg2	0.255	5.8244e-16	up-regulated in fasting
4.00664e-20	0.600388	0.956	0.836	2.29829e-15	Nktr	0.12	1.02534e-43	up-regulated in fasting
4.8952e-20	-1.12066	0.111	0.429	2.80798e-15	mt-Nd1	-0.318	8.68555e-16	down-regulated in fasting
8.02929e-20	-1.22661	0.19	0.491	4.60576e-15	Rpl23	-0.301	1.86991e-19	down-regulated in fasting
8.61024e-20	0.530154	0.398	0.099	4.93901e-15	Creb3l2	0.299	6.34531e-15	up-regulated in fasting
9.07149e-20	0.59348	0.509	0.172	5.20359e-15	P2rx4	0.337	1.58895e-18	up-regulated in fasting
1.1572e-19	-0.964149	0.102	0.425	6.63796e-15	Rpl30	-0.323	8.42995e-14	down-regulated in fasting
1.23716e-19	0.92509	0.726	0.366	7.09657e-15	Grik1	0.36	5.36153e-20	up-regulated in fasting
1.38123e-19	-1.12705	0.102	0.419	7.92298e-15	Rps5	-0.317	3.17828e-16	down-regulated in fasting
1.45654e-19	0.639404	0.907	0.663	8.35502e-15	Cmip	0.244	1.8711e-31	up-regulated in fasting
1.95686e-19	-1.02603	0.677	0.764	1.12249e-14	Tecr	-0.087	3.96859e-14	down-regulated in fasting
3.98739e-19	0.678692	0.504	0.172	2.28725e-14	Tent5a	0.332	6.49642e-17	up-regulated in fasting
4.25766e-19	0.809633	0.5	0.185	2.44228e-14	Slc35f3	0.315	3.87791e-25	up-regulated in fasting
5.54231e-19	0.691952	0.925	0.678	3.17918e-14	Kcnip1	0.247	7.86369e-33	up-regulated in fasting
5.74971e-19	0.657075	0.412	0.113	3.29815e-14	Lancl3	0.299	3.14887e-16	up-regulated in fasting
6.3393e-19	0.482375	0.987	0.957	3.63635e-14	Ptprn2	0.03	7.99933e-47	up-regulated in fasting
6.69602e-19	-1.23114	0.363	0.587	3.84097e-14	Rpl9	-0.224	8.80984e-19	down-regulated in fasting
7.24969e-19	0.870245	0.522	0.197	4.15857e-14	Eda	0.325	2.68875e-24	up-regulated in fasting
9.66269e-19	-1.25713	0.252	0.511	5.54271e-14	Rpl19	-0.259	4.68388e-19	down-regulated in fasting
1.32902e-18	-0.865925	0.442	0.682	7.62352e-14	Brd9	-0.24	7.55642e-07	down-regulated in fasting
2.03138e-18	0.575679	0.916	0.7	1.16524e-13	Apbb2	0.216	2.4489e-38	up-regulated in fasting
2.52536e-18	-1.28133	0.279	0.534	1.4486e-13	Rps24	-0.255	1.79403e-18	down-regulated in fasting
3.13605e-18	0.57401	0.898	0.653	1.7989e-13	Xkr6	0.245	1.54131e-36	up-regulated in fasting
3.90114e-18	-1.28247	0.239	0.528	2.23777e-13	Fat3	-0.289	1.06565e-13	down-regulated in fasting	Fat3
3.9663e-18	0.626489	0.704	0.347	2.27515e-13	Clvs1	0.357	1.10727e-26	up-regulated in fasting
4.59763e-18	-0.762107	0.597	0.77	2.63729e-13	Gpm6a	-0.173	0.00103108	down-regulated in fasting
5.07115e-18	0.725533	0.438	0.146	2.90892e-13	E230001N04Rik	0.292	1.18597e-17	up-regulated in fasting
5.35412e-18	0.612977	0.615	0.271	3.07123e-13	Lrrc58	0.344	3.83941e-20	up-regulated in fasting
5.38516e-18	0.563867	0.531	0.195	3.08904e-13	Fbxo28	0.336	8.23169e-15	up-regulated in fasting
6.0213e-18	0.457263	1	0.99	3.45394e-13	Pde4d	0.01	5.19425e-60	up-regulated in fasting
6.975e-18	-1.50067	0.27	0.509	4.001e-13	Gapdh	-0.239	2.15721e-23	down-regulated in fasting	Gapdh
9.18705e-18	0.779377	0.584	0.255	5.26988e-13	Tbc1d4	0.329	8.51357e-20	up-regulated in fasting
9.19059e-18	-0.963836	0.115	0.411	5.2719e-13	Spcs1	-0.296	1.86949e-13	down-regulated in fasting
9.26522e-18	-1.40693	0.159	0.437	5.31471e-13	Cox4i1	-0.278	3.33724e-21	down-regulated in fasting	Cox4i1
1.00687e-17	-1.37411	0.332	0.546	5.77562e-13	Arl6ip1	-0.214	1.57956e-20	down-regulated in fasting	Arl6ip1
1.00938e-17	0.532227	1	0.955	5.78998e-13	Gnas	0.045	4.9757e-24	up-regulated in fasting
1.11475e-17	0.621363	0.606	0.267	6.39445e-13	Txndc11	0.339	1.08883e-19	up-regulated in fasting
1.19742e-17	0.628888	0.938	0.784	6.86865e-13	Ntrk2	0.154	5.11875e-45	up-regulated in fasting
1.23015e-17	0.523632	1	0.949	7.05641e-13	Ptprk	0.051	2.9332e-49	up-regulated in fasting
1.50669e-17	0.625355	0.628	0.271	8.64269e-13	Zcchc14	0.357	4.70544e-20	up-regulated in fasting
1.56343e-17	-1.17246	0.248	0.505	8.96814e-13	Rpl8	-0.257	2.6554e-17	down-regulated in fasting
2.02646e-17	0.657201	0.876	0.577	1.16242e-12	Tnr	0.299	2.16086e-29	up-regulated in fasting
2.07634e-17	0.742909	0.752	0.433	1.19103e-12	Lrrc1	0.319	1.35153e-31	up-regulated in fasting
2.17585e-17	-1.29274	0.354	0.561	1.24811e-12	Rpl38	-0.207	6.88229e-19	down-regulated in fasting
2.87886e-17	0.589118	0.969	0.778	1.65137e-12	Brinp1	0.191	1.18782e-30	up-regulated in fasting
2.91031e-17	0.623755	0.704	0.343	1.66941e-12	Bach2	0.361	4.64717e-24	up-regulated in fasting
3.00648e-17	-1.21664	0.133	0.419	1.72458e-12	Chchd2	-0.286	5.82505e-18	down-regulated in fasting
3.41452e-17	0.414303	0.252	0.039	1.95864e-12	Pdia5	0.213	1.65618e-09	up-regulated in fasting
4.11654e-17	-1.15269	0.327	0.583	2.36133e-12	Robo2	-0.256	6.14467e-10	down-regulated in fasting
5.09859e-17	0.576573	0.965	0.867	2.92465e-12	Tmem178b	0.098	3.92036e-49	up-regulated in fasting
5.22739e-17	0.687846	0.712	0.384	2.99853e-12	Atp10a	0.328	1.52716e-24	up-regulated in fasting
5.34559e-17	0.966332	0.615	0.302	3.06634e-12	Pid1	0.313	3.27496e-17	up-regulated in fasting
5.55261e-17	0.578497	0.429	0.14	3.18509e-12	Irs2	0.289	4.36981e-13	up-regulated in fasting
5.94554e-17	-1.05854	0.173	0.446	3.41048e-12	Rplp2	-0.273	2.88035e-15	down-regulated in fasting
6.19755e-17	-0.977121	0.124	0.417	3.55504e-12	Avp	-0.293	2.66984e-12	down-regulated in fasting
6.37785e-17	0.670038	0.73	0.402	3.65846e-12	Xylt1	0.328	5.07788e-23	up-regulated in fasting
6.63145e-17	0.672642	0.792	0.476	3.80393e-12	Mprip	0.316	2.81074e-29	up-regulated in fasting
7.85328e-17	0.601621	0.96	0.797	4.5048e-12	Gpr158	0.163	1.31107e-38	up-regulated in fasting
8.10541e-17	0.613149	0.597	0.257	4.64942e-12	Spred2	0.34	6.94915e-20	up-regulated in fasting
9.05623e-17	0.647302	0.597	0.257	5.19484e-12	Samhd1	0.34	1.01633e-18	up-regulated in fasting
9.47038e-17	0.729906	0.571	0.257	5.4324e-12	Garem1	0.314	2.82704e-21	up-regulated in fasting
9.72133e-17	-0.930334	0.221	0.497	5.57635e-12	Fkbp2	-0.276	1.58139e-12	down-regulated in fasting
1.10507e-16	-0.864144	0.195	0.491	6.33892e-12	Rps27	-0.296	1.26742e-10	down-regulated in fasting
1.20746e-16	0.551667	0.81	0.462	6.92622e-12	Fam219a	0.348	2.20463e-22	up-regulated in fasting
1.21041e-16	-1.3253	0.23	0.485	6.94313e-12	Nenf	-0.255	8.36506e-20	down-regulated in fasting	Nenf
1.24556e-16	-0.938116	0.177	0.45	7.14479e-12	Rps16	-0.273	1.40235e-13	down-regulated in fasting
1.28571e-16	0.68063	0.801	0.489	7.37511e-12	Farp1	0.312	1.07528e-29	up-regulated in fasting
1.35322e-16	-0.968287	0.611	0.704	7.76232e-12	Atp1b1	-0.093	9.33386e-11	down-regulated in fasting
1.54362e-16	0.582453	0.823	0.501	8.85449e-12	Psme4	0.322	5.69958e-26	up-regulated in fasting
1.57397e-16	-0.973772	0.124	0.413	9.0286e-12	Rpl3	-0.289	5.66601e-13	down-regulated in fasting
1.62303e-16	0.668337	0.571	0.248	9.31e-12	Foxo1	0.323	1.65727e-23	up-regulated in fasting
1.89891e-16	0.441391	1	0.975	1.08925e-11	Ccser1	0.025	2.25789e-50	up-regulated in fasting
1.98194e-16	-1.359	0.296	0.522	1.13688e-11	Fth1	-0.226	5.14595e-20	down-regulated in fasting	Fth1
2.05694e-16	-1.09874	0.097	0.37	1.1799e-11	Ndufa4	-0.273	4.51906e-15	down-regulated in fasting
2.39266e-16	0.619451	0.942	0.791	1.37248e-11	Grip1	0.151	1.18002e-36	up-regulated in fasting
2.79682e-16	0.509852	0.951	0.78	1.60431e-11	A930017M01Rik	0.171	1.28832e-32	up-regulated in fasting
3.19961e-16	0.471865	0.987	0.922	1.83536e-11	Dst	0.065	5.164e-39	up-regulated in fasting
3.31363e-16	-0.995048	0.084	0.363	1.90077e-11	Oxt	-0.279	7.33814e-13	down-regulated in fasting
5.89079e-16	0.469686	0.987	0.973	3.37908e-11	Efna5	0.014	9.8492e-49	up-regulated in fasting
5.98662e-16	-1.04648	0.602	0.694	3.43405e-11	Stmn3	-0.092	6.06727e-14	down-regulated in fasting
6.25418e-16	0.631115	0.894	0.667	3.58752e-11	Vat1l	0.227	2.30158e-35	up-regulated in fasting
6.58285e-16	-1.0212	0.721	0.76	3.77605e-11	Rpl6	-0.039	1.8661e-12	down-regulated in fasting
7.04929e-16	-0.908554	0.124	0.4	4.04361e-11	Rpl34	-0.276	6.12591e-12	down-regulated in fasting
7.68257e-16	-0.884508	0.31	0.548	4.40688e-11	Cd81	-0.238	1.40517e-10	down-regulated in fasting
8.31202e-16	-1.54055	0.491	0.62	4.76794e-11	Ubb	-0.129	1.11914e-23	down-regulated in fasting	Ubb
9.58848e-16	-1.09533	0.212	0.462	5.50015e-11	Rps28	-0.25	2.08181e-16	down-regulated in fasting
1.01505e-15	-0.858296	0.093	0.37	5.82251e-11	Rpl26	-0.277	6.5147e-11	down-regulated in fasting
1.04042e-15	0.694883	0.872	0.624	5.96806e-11	Prkca	0.248	1.14821e-31	up-regulated in fasting
1.17174e-15	-0.934895	0.624	0.696	6.72136e-11	Tmx4	-0.072	7.10785e-10	down-regulated in fasting
1.22866e-15	-0.754632	0.066	0.341	7.04787e-11	Rpl36a	-0.275	3.27368e-09	down-regulated in fasting
1.47684e-15	0.655636	0.774	0.45	8.47145e-11	Ppm1l	0.324	1.52027e-24	up-regulated in fasting
1.57697e-15	0.391172	0.239	0.041	9.04583e-11	Gm3294	0.198	1.36771e-08	up-regulated in fasting
1.64796e-15	0.515121	0.372	0.111	9.45305e-11	Fgf1	0.261	5.90698e-13	up-regulated in fasting
1.94924e-15	-0.749398	0.071	0.341	1.11812e-10	mt-Nd2	-0.27	3.97293e-09	down-regulated in fasting
2.28949e-15	-1.04254	0.367	0.598	1.3133e-10	Kcnh8	-0.231	1.86908e-07	down-regulated in fasting
2.34049e-15	-0.896657	0.137	0.4	1.34255e-10	Tpt1	-0.263	1.59343e-11	down-regulated in fasting
2.34909e-15	0.719073	0.814	0.571	1.34748e-10	Cpe	0.243	5.36513e-31	up-regulated in fasting
2.6215e-15	0.559233	0.412	0.146	1.50374e-10	Ogfrl1	0.266	4.66435e-12	up-regulated in fasting
2.66589e-15	-1.03724	0.204	0.45	1.52921e-10	Rpsa	-0.246	2.57536e-14	down-regulated in fasting
2.82476e-15	0.541314	0.704	0.382	1.62034e-10	Whamm	0.322	1.57822e-23	up-regulated in fasting
3.12204e-15	0.541357	0.628	0.306	1.79087e-10	Uso1	0.322	1.18508e-17	up-regulated in fasting
3.40374e-15	-0.941113	0.376	0.567	1.95245e-10	Lrpap1	-0.191	4.63603e-11	down-regulated in fasting
3.58322e-15	0.996976	0.398	0.142	2.05541e-10	Pdgfd	0.256	7.86082e-17	up-regulated in fasting
3.65177e-15	0.553122	0.823	0.524	2.09473e-10	Trank1	0.299	6.2752e-26	up-regulated in fasting
3.96409e-15	0.589838	0.854	0.567	2.27388e-10	Rasgrf2	0.287	5.52098e-31	up-regulated in fasting
3.99702e-15	-0.943021	0.765	0.91	2.29277e-10	Gm47283	-0.145	0.0894878	down-regulated in fasting
4.00177e-15	0.591932	0.885	0.719	2.29549e-10	Phf21a	0.166	1.67181e-31	up-regulated in fasting
4.17349e-15	-0.983328	0.31	0.526	2.394e-10	Tmsb10	-0.216	7.3042e-13	down-regulated in fasting
5.02546e-15	0.624977	0.982	0.908	2.8827e-10	Prune2	0.074	9.77814e-38	up-regulated in fasting
5.97094e-15	-1.02966	0.164	0.413	3.42505e-10	Rpl14	-0.249	2.02845e-14	down-regulated in fasting
6.24333e-15	-0.932033	0.204	0.46	3.5813e-10	Gm1673	-0.256	3.78872e-11	down-regulated in fasting
6.48532e-15	0.59435	0.668	0.345	3.72011e-10	Cers6	0.323	6.97763e-19	up-regulated in fasting
6.56943e-15	-0.848419	0.102	0.368	3.76836e-10	Rpl32	-0.266	7.45231e-11	down-regulated in fasting
7.29837e-15	0.697776	0.655	0.341	4.18649e-10	Slc35f4	0.314	5.09774e-18	up-regulated in fasting
8.15392e-15	0.520225	0.774	0.437	4.67725e-10	Snd1	0.337	2.57647e-19	up-regulated in fasting
8.54941e-15	-0.537715	0.991	0.994	4.90411e-10	Dab1	-0.003	1	down-regulated in fasting
8.72821e-15	0.618914	0.739	0.415	5.00668e-10	Ppm1h	0.324	1.24025e-23	up-regulated in fasting
1.02092e-14	-0.851841	0.252	0.493	5.85621e-10	Rpl36	-0.241	5.13192e-10	down-regulated in fasting
1.11026e-14	0.479679	0.982	0.854	6.36869e-10	Dlgap2	0.128	4.31153e-30	up-regulated in fasting
1.15098e-14	0.602069	0.77	0.464	6.60224e-10	Lpp	0.306	2.12563e-23	up-regulated in fasting
1.24454e-14	-0.853276	0.106	0.366	7.13894e-10	mt-Nd4	-0.26	1.19475e-10	down-regulated in fasting
1.30474e-14	-0.849744	0.858	0.922	7.48425e-10	Kcnb2	-0.064	1	down-regulated in fasting
1.35134e-14	0.468249	0.947	0.78	7.75153e-10	Cacna1b	0.167	1.61302e-36	up-regulated in fasting
1.35218e-14	0.581935	0.805	0.493	7.75637e-10	Oxct1	0.312	3.33989e-20	up-regulated in fasting
1.39961e-14	0.529334	0.509	0.207	8.02847e-10	Slc41a2	0.302	1.03946e-13	up-regulated in fasting
1.48478e-14	0.680522	0.478	0.203	8.51702e-10	Rab3b	0.275	3.83937e-14	up-regulated in fasting
1.51442e-14	-0.811237	0.327	0.554	8.68702e-10	Rps2	-0.227	2.92421e-08	down-regulated in fasting
1.75435e-14	0.579642	0.788	0.487	1.00633e-09	Atxn7l1	0.301	1.10151e-25	up-regulated in fasting
1.80234e-14	-0.979003	0.155	0.405	1.03386e-09	Rps11	-0.25	1.07814e-12	down-regulated in fasting
1.81534e-14	0.499669	0.5	0.195	1.04131e-09	Arntl	0.305	5.35339e-15	up-regulated in fasting
2.11894e-14	-0.984816	0.261	0.485	1.21547e-09	Rpl11	-0.224	2.83433e-13	down-regulated in fasting
2.16834e-14	0.384747	0.996	0.965	1.24381e-09	Gabrb3	0.031	4.6198e-40	up-regulated in fasting
2.34218e-14	0.615261	0.487	0.207	1.34352e-09	L3mbtl3	0.28	1.20385e-13	up-regulated in fasting
2.3663e-14	0.486215	0.978	0.842	1.35735e-09	Kcnma1	0.136	1.36426e-38	up-regulated in fasting
2.95231e-14	-0.941195	0.159	0.407	1.6935e-09	Dad1	-0.248	1.27144e-12	down-regulated in fasting
3.26137e-14	0.538494	0.655	0.318	1.87079e-09	Carmil1	0.337	1.53234e-20	up-regulated in fasting
3.84191e-14	-0.702964	0.575	0.713	2.2038e-09	Slc22a17	-0.138	0.00768499	down-regulated in fasting
3.86605e-14	0.493145	0.544	0.242	2.21764e-09	Ndel1	0.302	1.14155e-16	up-regulated in fasting
4.02759e-14	0.545666	0.673	0.359	2.31031e-09	Focad	0.314	7.06e-19	up-regulated in fasting
4.14788e-14	-0.746901	0.075	0.326	2.37931e-09	Eef1b2	-0.251	1.047e-08	down-regulated in fasting
5.20782e-14	0.612079	0.942	0.842	2.98731e-09	Oxr1	0.1	3.03361e-39	up-regulated in fasting
5.30293e-14	0.421652	0.235	0.047	3.04186e-09	Rras2	0.188	5.1229e-08	up-regulated in fasting
5.68036e-14	-0.864892	0.115	0.366	3.25837e-09	Rps4x	-0.251	2.60315e-11	down-regulated in fasting
6.62974e-14	-0.674406	0.765	0.809	3.80295e-09	Clk1	-0.044	1	down-regulated in fasting
6.87737e-14	0.586331	0.69	0.372	3.945e-09	Clint1	0.318	8.5744e-20	up-regulated in fasting
6.91047e-14	0.476328	0.805	0.472	3.96398e-09	Sec24b	0.333	4.85048e-20	up-regulated in fasting
7.56246e-14	0.586037	0.681	0.366	4.33798e-09	Sik2	0.315	5.14194e-19	up-regulated in fasting
8.83182e-14	0.549634	0.513	0.224	5.06611e-09	Btg3	0.289	4.12264e-14	up-regulated in fasting
9.9849e-14	-0.620204	0.823	0.875	5.72754e-09	Nap1l5	-0.052	0.29585	down-regulated in fasting
1.00062e-13	0.482706	0.456	0.175	5.73977e-09	Arrb1	0.281	9.83009e-14	up-regulated in fasting
1.00126e-13	-0.809518	0.195	0.431	5.74343e-09	Atp5k	-0.236	5.27841e-10	down-regulated in fasting
1.01655e-13	0.499556	0.509	0.22	5.83114e-09	Sec61a1	0.289	5.49665e-11	up-regulated in fasting
1.0674e-13	0.365409	1	0.986	6.12285e-09	Dlgap1	0.014	2.38657e-38	up-regulated in fasting
1.09452e-13	-1.04866	0.146	0.384	6.27839e-09	Rps3	-0.238	2.33438e-13	down-regulated in fasting
1.1505e-13	0.522154	0.832	0.587	6.59951e-09	Foxn3	0.245	5.63221e-26	up-regulated in fasting
1.25533e-13	0.583099	0.602	0.318	7.20085e-09	Uvrag	0.284	7.39304e-19	up-regulated in fasting
1.27605e-13	0.531159	1	0.996	7.31967e-09	Grid2	0.004	5.98107e-52	up-regulated in fasting
1.3308e-13	-0.773121	0.522	0.692	7.63371e-09	Snhg9	-0.17	0.0468812	down-regulated in fasting
1.34275e-13	-0.760807	0.504	0.632	7.70228e-09	Tmem59l	-0.128	4.59818e-06	down-regulated in fasting
1.56862e-13	0.450689	0.35	0.109	8.99793e-09	Noct	0.241	3.62049e-10	up-regulated in fasting
2.00415e-13	0.546047	0.588	0.279	1.14962e-08	Efr3b	0.309	3.32579e-17	up-regulated in fasting
2.01265e-13	0.505308	0.429	0.166	1.15449e-08	Wdfy1	0.263	2.78847e-12	up-regulated in fasting
2.06123e-13	0.490265	0.248	0.055	1.18236e-08	Siah3	0.193	2.48486e-10	up-regulated in fasting
2.73724e-13	-0.904574	0.155	0.388	1.57014e-08	Ndufc2	-0.233	1.37667e-11	down-regulated in fasting
2.74736e-13	0.406178	0.257	0.06	1.57594e-08	Marchf11	0.197	1.36805e-06	up-regulated in fasting
2.96044e-13	-0.815385	0.173	0.413	1.69817e-08	Nsg1	-0.24	5.5318e-10	down-regulated in fasting
3.12446e-13	-1.04349	0.261	0.466	1.79225e-08	Nrsn2	-0.205	2.16958e-13	down-regulated in fasting
3.35814e-13	-0.882805	0.283	0.491	1.9263e-08	Clu	-0.208	1.20348e-09	down-regulated in fasting
3.36833e-13	-0.785302	0.115	0.361	1.93214e-08	Rpl39	-0.246	1.93791e-09	down-regulated in fasting
3.40537e-13	0.537708	0.836	0.53	1.95339e-08	Gab2	0.306	6.61073e-18	up-regulated in fasting
3.42732e-13	-0.947114	0.243	0.46	1.96598e-08	Hspa8	-0.217	1.46521e-11	down-regulated in fasting
3.83154e-13	0.545261	0.593	0.29	2.19785e-08	Pcgf5	0.303	4.67041e-15	up-regulated in fasting
4.06762e-13	0.575972	0.938	0.678	2.33327e-08	Zdhhc14	0.26	1.945e-25	up-regulated in fasting
4.29459e-13	0.591888	0.655	0.353	2.46346e-08	Ppp3cc	0.302	3.03812e-21	up-regulated in fasting
4.35205e-13	-0.628691	0.062	0.304	2.49642e-08	mt-Rnr1	-0.242	3.97438e-06	down-regulated in fasting
4.64802e-13	0.489639	0.69	0.382	2.66619e-08	Cux1	0.308	1.91001e-18	up-regulated in fasting
4.65272e-13	0.62537	0.903	0.727	2.66889e-08	Vwc2l	0.176	5.78992e-32	up-regulated in fasting
4.68529e-13	0.48858	0.841	0.522	2.68757e-08	Sfpq	0.319	3.09856e-12	up-regulated in fasting
4.70335e-13	0.618761	0.575	0.283	2.69793e-08	Spred1	0.292	5.04947e-19	up-regulated in fasting
4.74725e-13	0.492692	0.743	0.427	2.72312e-08	Zc3h7a	0.316	1.50985e-19	up-regulated in fasting
4.75904e-13	0.583602	0.73	0.441	2.72988e-08	Sdk2	0.289	2.08592e-19	up-regulated in fasting
4.87688e-13	-0.558202	0.996	0.994	2.79748e-08	Pcdh7	0.002	1	down-regulated in fasting
4.99213e-13	-0.644535	0.04	0.265	2.86358e-08	Atp5e	-0.225	1.2127e-06	down-regulated in fasting
5.22062e-13	-0.89249	0.438	0.587	2.99465e-08	Hsp90b1	-0.149	1.02946e-08	down-regulated in fasting
6.00118e-13	0.342977	0.982	0.945	3.4424e-08	Cacna1a	0.037	7.18528e-36	not regulated
6.29893e-13	0.465289	0.252	0.062	3.61319e-08	Plce1	0.19	8.4341e-09	up-regulated in fasting
6.32348e-13	0.513584	0.535	0.244	3.62727e-08	Camsap1	0.291	1.12459e-15	up-regulated in fasting
6.39445e-13	-0.764556	0.124	0.366	3.66798e-08	Ndufa5	-0.242	5.62434e-09	down-regulated in fasting
6.73391e-13	0.481299	0.518	0.232	3.86271e-08	Susd6	0.286	5.22267e-14	up-regulated in fasting
6.83709e-13	0.440577	0.951	0.735	3.92189e-08	Msi2	0.216	7.93562e-26	up-regulated in fasting
7.17099e-13	0.409262	1	0.982	4.11342e-08	Cacna1d	0.018	2.66495e-35	up-regulated in fasting
7.22036e-13	0.48318	0.872	0.643	4.14174e-08	Dtnb	0.229	4.49585e-29	up-regulated in fasting
7.73748e-13	-0.834156	0.42	0.598	4.43837e-08	5330438D12Rik	-0.178	0.00122029	down-regulated in fasting
8.56115e-13	0.703733	0.664	0.396	4.91085e-08	Greb1l	0.268	3.9165e-19	up-regulated in fasting
8.59331e-13	-0.892541	0.319	0.528	4.92929e-08	Gm12709	-0.209	3.50136e-05	down-regulated in fasting
9.42497e-13	-0.807923	0.323	0.524	5.40635e-08	Ctsl	-0.201	3.59619e-07	down-regulated in fasting
9.70913e-13	0.428524	0.487	0.199	5.56935e-08	Arfgap3	0.288	6.11357e-11	up-regulated in fasting
9.93303e-13	0.559359	0.708	0.413	5.69779e-08	Hacd3	0.295	1.95297e-18	up-regulated in fasting
1.05589e-12	0.41506	0.668	0.329	6.0568e-08	Eps15l1	0.339	9.42686e-17	up-regulated in fasting
1.08516e-12	0.468261	0.969	0.815	6.22468e-08	Nav2	0.154	8.86446e-34	up-regulated in fasting
1.10254e-12	-1.17317	0.314	0.487	6.3244e-08	Hsp90aa1	-0.173	2.33018e-14	down-regulated in fasting
1.125e-12	-0.638172	0.04	0.261	6.45325e-08	Chchd10	-0.221	2.45353e-06	down-regulated in fasting
1.20437e-12	0.441192	0.425	0.162	6.90851e-08	Rhobtb1	0.263	3.98874e-11	up-regulated in fasting
1.21283e-12	-0.858146	0.558	0.682	6.95705e-08	Gm37240	-0.124	0.0110213	down-regulated in fasting
1.26648e-12	0.397057	0.319	0.097	7.26478e-08	Stk40	0.222	2.76294e-09	up-regulated in fasting
1.3103e-12	0.32272	0.235	0.051	7.51613e-08	Sipa1l2	0.184	4.60803e-06	not regulated
1.36826e-12	-0.903944	0.522	0.643	7.8486e-08	Bex2	-0.121	5.2622e-09	down-regulated in fasting
1.47291e-12	-0.804972	0.195	0.419	8.4489e-08	Rps12	-0.224	7.39252e-10	down-regulated in fasting
1.47661e-12	0.429768	0.996	0.932	8.47014e-08	Marchf1	0.064	2.42655e-36	up-regulated in fasting
1.52142e-12	0.543477	0.73	0.423	8.72718e-08	Tasp1	0.307	1.42893e-25	up-regulated in fasting
1.61604e-12	0.431172	0.456	0.185	9.26994e-08	Zfp64	0.271	5.00031e-12	up-regulated in fasting
1.76212e-12	0.402669	0.451	0.183	1.01079e-07	Spred3	0.268	2.02352e-09	up-regulated in fasting
1.81369e-12	-0.78465	0.146	0.378	1.04037e-07	Chgb	-0.232	1.02686e-07	down-regulated in fasting
1.87611e-12	-0.764184	0.226	0.444	1.07617e-07	Rps26	-0.218	1.11753e-07	down-regulated in fasting
1.94462e-12	0.908691	0.429	0.191	1.11547e-07	Cdh13	0.238	6.46869e-19	up-regulated in fasting
2.07802e-12	-0.79081	0.155	0.398	1.192e-07	Ptn	-0.243	1.35039e-07	down-regulated in fasting
2.29113e-12	0.556864	0.814	0.528	1.31424e-07	Ext1	0.286	1.12741e-23	up-regulated in fasting
2.35484e-12	-0.561689	0.885	0.883	1.35079e-07	Calm2	0.002	1	down-regulated in fasting
2.37295e-12	0.523768	0.327	0.109	1.36117e-07	Sema3a	0.218	1.96845e-07	up-regulated in fasting
2.43756e-12	0.486947	0.978	0.832	1.39823e-07	Rasgrf1	0.146	9.82861e-24	up-regulated in fasting
2.50826e-12	0.449297	0.46	0.189	1.43879e-07	Osbp2	0.271	2.38319e-12	up-regulated in fasting
2.63329e-12	0.513476	0.894	0.68	1.51051e-07	Cacna1c	0.214	2.34561e-23	up-regulated in fasting
2.77675e-12	0.470121	0.619	0.32	1.5928e-07	Bicdl1	0.299	9.79325e-15	up-regulated in fasting
2.8307e-12	0.429064	0.367	0.131	1.62374e-07	Gfra1	0.236	7.05352e-07	up-regulated in fasting
2.83677e-12	0.471324	0.752	0.462	1.62723e-07	Adgra1	0.29	1.10092e-11	up-regulated in fasting
2.871e-12	-0.985475	0.761	0.745	1.64686e-07	Scg2	0.016	1.59786e-08	down-regulated in fasting
2.94624e-12	0.521702	0.752	0.485	1.69002e-07	Pkd1	0.267	2.85424e-22	up-regulated in fasting
3.05801e-12	-0.685383	0.097	0.326	1.75414e-07	Tmem176b	-0.229	1.38898e-07	down-regulated in fasting
3.27561e-12	0.400211	0.991	0.967	1.87895e-07	Usp29	0.024	7.23838e-32	up-regulated in fasting
3.46619e-12	-0.69475	0.438	0.591	1.98827e-07	Psap	-0.153	6.63647e-05	down-regulated in fasting
3.53818e-12	0.455912	0.947	0.813	2.02957e-07	Gm26871	0.134	9.99191e-29	up-regulated in fasting
3.62028e-12	-0.849251	0.35	0.53	2.07666e-07	Cox8a	-0.18	8.18973e-10	down-regulated in fasting
3.76901e-12	0.478715	0.916	0.725	2.16198e-07	Gm45846	0.191	1.11432e-24	up-regulated in fasting
3.80361e-12	0.464184	0.956	0.83	2.18182e-07	Dync1i1	0.126	5.0672e-33	up-regulated in fasting
4.01252e-12	0.355199	0.146	0.016	2.30166e-07	5330439M10Rik	0.13	4.50718e-05	up-regulated in fasting
4.26557e-12	0.317221	0.212	0.043	2.44682e-07	Gm38380	0.169	3.02392e-06	not regulated
4.44379e-12	0.423008	0.447	0.179	2.54905e-07	Tmem184b	0.268	6.36925e-12	up-regulated in fasting
4.46497e-12	0.626676	0.805	0.559	2.56119e-07	Ak5	0.246	4.65036e-24	up-regulated in fasting
4.62002e-12	-0.656482	0.058	0.275	2.65013e-07	Cisd1	-0.217	3.71889e-07	down-regulated in fasting
4.75547e-12	0.49568	0.889	0.643	2.72783e-07	Stox2	0.246	5.964e-24	up-regulated in fasting
4.99699e-12	0.248196	0.124	0.008	2.86637e-07	Fosl2	0.116	0.00279353	not regulated
5.02754e-12	-0.853195	0.602	0.682	2.88389e-07	Sec62	-0.08	1.04959e-07	down-regulated in fasting
5.42551e-12	-0.77864	0.177	0.4	3.11218e-07	Rps7	-0.223	4.46937e-08	down-regulated in fasting
5.53281e-12	0.532701	0.748	0.45	3.17373e-07	Sobp	0.298	7.90035e-18	up-regulated in fasting
5.6568e-12	-0.713688	0.438	0.585	3.24486e-07	Oaz1	-0.147	8.78973e-06	down-regulated in fasting
5.71795e-12	-0.729423	0.106	0.335	3.27993e-07	Pcp4	-0.229	4.82668e-08	down-regulated in fasting
6.53346e-12	0.451587	0.597	0.3	3.74772e-07	Myo9b	0.297	1.86591e-12	up-regulated in fasting
6.95624e-12	0.487963	0.721	0.425	3.99024e-07	Ppp2r5c	0.296	4.39574e-18	up-regulated in fasting
7.5484e-12	0.354385	0.279	0.08	4.32991e-07	Myh9	0.199	4.68442e-08	up-regulated in fasting
7.93015e-12	0.377327	0.274	0.078	4.54889e-07	Dysf	0.196	7.20919e-08	up-regulated in fasting
8.02783e-12	0.522488	0.655	0.347	4.60493e-07	Rps6ka2	0.308	5.36039e-17	up-regulated in fasting
8.26049e-12	0.45138	0.832	0.53	4.73838e-07	Brd4	0.302	2.11297e-17	up-regulated in fasting
9.36324e-12	0.438101	0.796	0.497	5.37094e-07	Btrc	0.299	2.46629e-20	up-regulated in fasting
9.3828e-12	0.482554	0.606	0.322	5.38216e-07	Unc13a	0.284	1.46549e-13	up-regulated in fasting
9.63486e-12	0.438984	0.695	0.382	5.52675e-07	Trappc9	0.313	2.55195e-15	up-regulated in fasting
1.13256e-11	0.393532	0.973	0.875	6.49658e-07	Cacna1e	0.098	9.05466e-34	up-regulated in fasting
1.144e-11	0.603202	0.562	0.279	6.56221e-07	Pde1c	0.283	2.73442e-17	up-regulated in fasting
1.2075e-11	0.270092	0.155	0.021	6.92644e-07	Gm29502	0.134	0.000210541	not regulated
1.24384e-11	0.426281	0.925	0.719	7.13491e-07	Aak1	0.206	1.98529e-24	up-regulated in fasting
1.25405e-11	-0.752695	0.239	0.448	7.19349e-07	Atp5g1	-0.209	1.42015e-06	down-regulated in fasting
1.26929e-11	0.396005	0.438	0.181	7.28092e-07	Dcaf10	0.257	9.04965e-09	up-regulated in fasting
1.31036e-11	0.449681	0.686	0.376	7.51649e-07	Mia3	0.31	2.14916e-08	up-regulated in fasting
1.51852e-11	-0.747027	0.31	0.505	8.71055e-07	Selenow	-0.195	2.93111e-07	down-regulated in fasting
1.54612e-11	0.407149	0.858	0.546	8.86883e-07	Phf3	0.312	2.94258e-16	up-regulated in fasting
1.58045e-11	0.411757	0.973	0.881	9.06575e-07	Ubn2	0.092	1.9652e-33	up-regulated in fasting
1.58216e-11	-0.572532	0.066	0.283	9.07559e-07	Atp6v1f	-0.217	1.05866e-05	down-regulated in fasting
1.72768e-11	-0.587211	0.044	0.251	9.9103e-07	Rps25	-0.207	2.16812e-05	down-regulated in fasting
1.79026e-11	0.277718	0.15	0.021	1.02693e-06	Nr4a1	0.129	0.000135622	not regulated
1.91065e-11	-0.675703	0.204	0.417	1.09599e-06	Tmem50a	-0.213	6.47663e-06	down-regulated in fasting
1.99311e-11	-0.681088	0.288	0.48	1.14329e-06	Ddrgk1	-0.192	3.07048e-05	down-regulated in fasting
2.22964e-11	-0.788704	0.19	0.398	1.27897e-06	Cox5b	-0.208	2.7244e-08	down-regulated in fasting
2.35581e-11	0.475601	0.699	0.407	1.35134e-06	Plcl2	0.292	5.44699e-14	up-regulated in fasting
2.43668e-11	0.463082	0.774	0.507	1.39773e-06	Abca5	0.267	1.05028e-13	up-regulated in fasting
2.44912e-11	0.436773	0.314	0.107	1.40486e-06	Plod2	0.207	6.93423e-08	up-regulated in fasting
2.53732e-11	-0.693112	0.15	0.372	1.45546e-06	Atp5h	-0.222	1.35469e-06	down-regulated in fasting
2.82975e-11	0.404872	0.381	0.146	1.6232e-06	Mfhas1	0.235	2.71917e-10	up-regulated in fasting
2.94806e-11	0.455646	0.969	0.844	1.69107e-06	Map1b	0.125	1.74672e-22	up-regulated in fasting
3.04349e-11	0.439308	0.615	0.314	1.74581e-06	Arhgef7	0.301	7.21041e-14	up-regulated in fasting
3.34084e-11	0.451696	0.504	0.228	1.91637e-06	Plpbp	0.276	9.43835e-10	up-regulated in fasting
3.50563e-11	0.28998	0.159	0.025	2.0109e-06	Cyp4v3	0.134	3.63656e-05	not regulated
3.53267e-11	-0.642432	0.398	0.593	2.02641e-06	Slc25a3	-0.195	0.00247563	down-regulated in fasting
3.62878e-11	-0.759864	0.155	0.37	2.08154e-06	Cox6c	-0.215	6.90876e-09	down-regulated in fasting
3.82583e-11	0.41731	0.982	0.899	2.19457e-06	Arhgap6	0.083	7.05171e-26	up-regulated in fasting
3.99206e-11	-0.709509	0.164	0.376	2.28992e-06	Timp2	-0.212	9.06493e-08	down-regulated in fasting
4.09951e-11	0.376969	0.341	0.121	2.35156e-06	Gfod1	0.22	3.02689e-09	up-regulated in fasting
4.24436e-11	-0.84554	0.305	0.48	2.43465e-06	Erp29	-0.175	2.48933e-08	down-regulated in fasting
4.36204e-11	-0.582514	0.451	0.624	2.50215e-06	Chd5	-0.173	0.696231	down-regulated in fasting
4.44154e-11	-1.07411	0.119	0.331	2.54776e-06	Cartpt	-0.212	6.45616e-11	down-regulated in fasting	Cartpt
4.52549e-11	-0.913374	0.292	0.466	2.59591e-06	Fxyd6	-0.174	7.36969e-10	down-regulated in fasting
4.61533e-11	-0.736526	0.212	0.431	2.64745e-06	Actg1	-0.219	9.52418e-07	down-regulated in fasting
4.61907e-11	0.442066	0.965	0.809	2.64959e-06	Mbnl2	0.156	8.77721e-26	up-regulated in fasting
4.85267e-11	0.406123	0.686	0.37	2.78359e-06	Ptpn1	0.316	1.29477e-09	up-regulated in fasting
4.93519e-11	0.458129	0.925	0.807	2.83092e-06	Osbpl6	0.118	1.06562e-31	up-regulated in fasting
5.1719e-11	0.402586	0.588	0.287	2.96671e-06	Numb	0.301	7.8033e-11	up-regulated in fasting
5.23797e-11	-0.587583	0.084	0.304	3.0046e-06	Uqcrb	-0.22	4.5657e-06	down-regulated in fasting
5.39169e-11	-0.690738	0.301	0.493	3.09278e-06	Tspan3	-0.192	0.000225358	down-regulated in fasting
5.76123e-11	0.249083	0.142	0.018	3.30476e-06	Syndig1l	0.124	0.0005077	not regulated
5.90116e-11	0.468998	0.854	0.583	3.38502e-06	Apex2	0.271	1.90328e-20	up-regulated in fasting
5.98349e-11	0.39193	0.509	0.232	3.43225e-06	Map3k13	0.277	8.37834e-09	up-regulated in fasting
6.21577e-11	-0.703371	0.133	0.345	3.56549e-06	Rps15a	-0.212	1.74258e-06	down-regulated in fasting
6.33449e-11	0.29082	0.208	0.047	3.63359e-06	Sik1	0.161	9.23472e-06	not regulated
6.34763e-11	0.458229	0.947	0.889	3.64113e-06	Rbms3	0.058	3.92748e-30	up-regulated in fasting
6.36262e-11	0.330253	0.261	0.074	3.64973e-06	Calu	0.187	1.64709e-07	not regulated
6.43298e-11	-0.714762	0.181	0.394	3.69008e-06	Rps14	-0.213	4.82277e-07	down-regulated in fasting
6.48391e-11	0.473726	0.69	0.402	3.7193e-06	Sec24a	0.288	1.80286e-17	up-regulated in fasting
6.48574e-11	0.502765	0.655	0.368	3.72035e-06	Arhgap39	0.287	1.32371e-16	up-regulated in fasting
7.14125e-11	0.5267	0.633	0.363	4.09636e-06	Mllt3	0.27	1.34843e-14	up-regulated in fasting
7.30886e-11	0.429902	0.726	0.405	4.19251e-06	Tbce	0.321	8.6735e-15	up-regulated in fasting
7.43327e-11	0.21385	0.106	0.006	4.26387e-06	Vipr1	0.1	0.0782697	not regulated
7.4927e-11	0.30419	1	1	4.29796e-06	Fam155a	0	1.51854e-34	not regulated
7.86536e-11	-0.680788	0.252	0.456	4.51173e-06	Ecel1	-0.204	0.00284374	down-regulated in fasting
8.01416e-11	-0.632745	0.925	0.973	4.59708e-06	Lrrtm4	-0.048	1	down-regulated in fasting
8.01999e-11	0.478181	0.243	0.072	4.60043e-06	Junb	0.171	9.25214e-08	up-regulated in fasting
8.36565e-11	0.439311	0.925	0.834	4.79871e-06	Csrnp3	0.091	5.25246e-29	up-regulated in fasting
8.5272e-11	0.418633	0.761	0.487	4.89137e-06	Sgsm1	0.274	2.90205e-17	up-regulated in fasting
8.61243e-11	0.427609	0.588	0.306	4.94026e-06	Eml4	0.282	4.4047e-14	up-regulated in fasting
9.0173e-11	0.576667	0.903	0.731	5.1725e-06	Ptpro	0.172	2.32723e-25	up-regulated in fasting
9.06787e-11	-0.738737	0.987	0.949	5.20151e-06	Rtn1	0.038	0.000751833	down-regulated in fasting
9.32991e-11	0.26619	1	0.998	5.35182e-06	Ank3	0.002	2.86638e-47	not regulated
9.42639e-11	0.434008	0.398	0.164	5.40716e-06	Rap1b	0.234	5.24404e-10	up-regulated in fasting
9.66346e-11	-0.634155	0.642	0.7	5.54316e-06	Aplp1	-0.058	0.0633372	down-regulated in fasting
1.00659e-10	-0.867132	0.327	0.493	5.77399e-06	Hspa5	-0.166	3.7446e-08	down-regulated in fasting
1.00904e-10	-0.65663	0.084	0.29	5.78807e-06	Ndufb8	-0.206	1.08154e-06	down-regulated in fasting
1.02444e-10	0.464465	0.332	0.121	5.87637e-06	Ern1	0.211	3.50696e-09	up-regulated in fasting
1.06613e-10	0.450074	0.336	0.121	6.11554e-06	Rgs20	0.215	2.22349e-07	up-regulated in fasting
1.07952e-10	-1.55887	0.593	0.618	6.19233e-06	Hsp90ab1	-0.025	3.14329e-21	down-regulated in fasting	Hsp90ab1
1.11795e-10	-1.20055	0.084	0.29	6.41281e-06	Sst	-0.206	1.62703e-09	down-regulated in fasting	Sst
1.12163e-10	0.502086	0.642	0.39	6.43387e-06	Crtc3	0.252	2.31307e-16	up-regulated in fasting
1.14094e-10	0.431643	0.863	0.639	6.54469e-06	Gnao1	0.224	1.21957e-18	up-regulated in fasting
1.14225e-10	-0.623655	0.097	0.308	6.5522e-06	Ndufb11	-0.211	9.77895e-07	down-regulated in fasting
1.16291e-10	0.454533	0.743	0.483	6.6707e-06	Rptor	0.26	3.76463e-14	up-regulated in fasting
1.18497e-10	-0.620406	0.796	0.84	6.79724e-06	Spock3	-0.044	1	down-regulated in fasting
1.26298e-10	-2.07113	0.845	0.78	7.24468e-06	Npy	0.065	5.88773e-34	down-regulated in fasting	Npy
1.32797e-10	0.436003	0.257	0.08	7.6175e-06	Rrad	0.177	1.40331e-08	up-regulated in fasting
1.33466e-10	-0.651291	0.513	0.616	7.6559e-06	Cox7c	-0.103	0.00238837	down-regulated in fasting
1.34684e-10	0.358044	0.991	0.943	7.72577e-06	Ppp2r2b	0.048	2.91778e-29	up-regulated in fasting
1.36398e-10	-0.812583	0.204	0.398	7.82407e-06	Ndufa13	-0.194	8.16251e-09	down-regulated in fasting
1.42073e-10	0.472082	0.314	0.117	8.14961e-06	Pik3r1	0.197	3.7889e-08	up-regulated in fasting
1.42321e-10	0.434351	0.531	0.255	8.16379e-06	Arfgef2	0.276	4.58276e-10	up-regulated in fasting
1.44752e-10	0.428849	0.491	0.232	8.30325e-06	Anks1	0.259	9.64635e-09	up-regulated in fasting
1.48235e-10	0.320185	0.173	0.035	8.50305e-06	Gm15418	0.138	4.35098e-05	not regulated
1.49414e-10	-0.753086	0.119	0.32	8.57071e-06	Ndufb5	-0.201	5.56587e-08	down-regulated in fasting
1.49911e-10	0.419352	0.602	0.32	8.59919e-06	1700025G04Rik	0.282	6.09192e-13	up-regulated in fasting
1.50183e-10	0.374641	0.619	0.318	8.61478e-06	Mcph1	0.301	4.27085e-13	up-regulated in fasting
1.52095e-10	0.406679	0.456	0.203	8.72448e-06	Fbrsl1	0.253	2.74671e-11	up-regulated in fasting
1.64979e-10	0.420961	0.615	0.324	9.4635e-06	Uba5	0.291	4.39415e-11	up-regulated in fasting
1.65879e-10	0.501132	0.637	0.402	9.51516e-06	Trpc1	0.235	1.05478e-13	up-regulated in fasting
1.67601e-10	0.461484	0.743	0.487	9.61391e-06	Atp6v1b2	0.256	1.70429e-14	up-regulated in fasting
1.70368e-10	0.393483	0.394	0.166	9.77266e-06	Hid1	0.228	7.58768e-08	up-regulated in fasting
1.71055e-10	0.397214	0.465	0.209	9.81208e-06	Man2a2	0.256	2.06416e-11	up-regulated in fasting
1.72962e-10	-0.65831	0.739	0.747	9.92143e-06	Scg5	-0.008	0.00898634	down-regulated in fasting
1.8119e-10	0.353828	0.327	0.115	1.03934e-05	Gab1	0.212	1.06111e-06	up-regulated in fasting
1.84106e-10	-1.14846	0.319	0.48	1.05607e-05	Ndn	-0.161	9.29082e-12	down-regulated in fasting
1.91658e-10	0.376589	0.527	0.257	1.09939e-05	Acap2	0.27	8.98061e-08	up-regulated in fasting
1.98838e-10	-0.624817	0.124	0.331	1.14057e-05	Uqcr10	-0.207	8.88002e-05	down-regulated in fasting
2.00715e-10	0.432831	0.385	0.164	1.15134e-05	Slc25a25	0.221	1.76985e-09	up-regulated in fasting
2.04339e-10	-0.478088	0.031	0.216	1.17213e-05	Ndufa8	-0.185	0.000742338	down-regulated in fasting
2.10383e-10	-0.535159	0.066	0.269	1.2068e-05	Mif	-0.203	0.000105574	down-regulated in fasting
2.15739e-10	0.390929	0.491	0.228	1.23752e-05	Ppp1r12c	0.263	1.12646e-11	up-regulated in fasting
2.19466e-10	0.416391	0.438	0.195	1.2589e-05	Kif17	0.243	5.41384e-10	up-regulated in fasting
2.35069e-10	0.387468	0.358	0.138	1.3484e-05	5330431K02Rik	0.22	6.0234e-09	up-regulated in fasting
2.35772e-10	-0.683199	0.195	0.396	1.35243e-05	Tm2d3	-0.201	8.34458e-07	down-regulated in fasting
2.50232e-10	0.365361	0.425	0.181	1.43538e-05	Cep89	0.244	2.21908e-09	up-regulated in fasting
2.50818e-10	0.340047	0.973	0.875	1.43874e-05	Mapt	0.098	6.0278e-21	not regulated
2.65059e-10	0.33015	0.186	0.041	1.52043e-05	Galnt3	0.145	1.89331e-05	not regulated
2.67473e-10	-0.502236	0.035	0.22	1.53428e-05	Hcrt	-0.185	0.00105894	down-regulated in fasting
2.75495e-10	-0.408057	0.938	0.967	1.5803e-05	Kidins220	-0.029	1	down-regulated in fasting
2.92299e-10	0.388861	0.65	0.366	1.67669e-05	Bbx	0.284	2.64493e-13	up-regulated in fasting
2.93307e-10	0.153257	0.08	0	1.68247e-05	Gm45902	0.08	1	not regulated
2.98363e-10	0.302021	1	0.994	1.71147e-05	Magi2	0.006	4.2247e-37	not regulated
3.25723e-10	0.40918	0.743	0.421	1.86841e-05	Iqsec1	0.322	1.06231e-13	up-regulated in fasting
3.27436e-10	0.549908	0.752	0.507	1.87824e-05	Galnt17	0.245	2.24245e-15	up-regulated in fasting
3.36108e-10	0.382127	0.973	0.842	1.92798e-05	Camta1	0.131	7.29514e-23	up-regulated in fasting
3.47459e-10	-0.580086	0.097	0.3	1.9931e-05	Rpl28	-0.203	9.25909e-06	down-regulated in fasting
3.50074e-10	0.437605	0.593	0.306	2.0081e-05	Rnf150	0.287	2.20234e-12	up-regulated in fasting
3.54347e-10	0.326174	0.341	0.125	2.03261e-05	Fbxo33	0.216	4.96492e-07	not regulated
3.59688e-10	0.451112	0.385	0.16	2.06324e-05	Klf9	0.225	9.57382e-09	up-regulated in fasting
3.63579e-10	0.6856	0.412	0.195	2.08556e-05	Zfp385b	0.217	5.17687e-07	up-regulated in fasting
3.68649e-10	0.416187	0.558	0.296	2.11465e-05	Rab40c	0.262	2.88702e-12	up-regulated in fasting
3.82739e-10	0.454495	0.735	0.483	2.19547e-05	Ctif	0.252	7.01152e-20	up-regulated in fasting
4.0099e-10	0.340811	0.867	0.641	2.30016e-05	Atxn10	0.226	1.70105e-13	not regulated
4.19223e-10	0.303582	0.279	0.09	2.40475e-05	0610009E02Rik	0.189	3.99042e-06	not regulated
4.2174e-10	0.467585	0.389	0.168	2.41919e-05	Frmd4b	0.221	7.33095e-10	up-regulated in fasting
4.28345e-10	0.338566	0.606	0.306	2.45707e-05	Gtpbp2	0.3	3.20449e-08	not regulated
4.43946e-10	-0.874391	0.31	0.468	2.54656e-05	Rpl13	-0.158	3.50434e-09	down-regulated in fasting
4.45084e-10	-0.611056	0.097	0.298	2.55309e-05	Atp5g3	-0.201	9.89104e-06	down-regulated in fasting
4.53754e-10	-0.805766	0.872	0.85	2.60282e-05	Ctnna3	0.022	1	down-regulated in fasting
4.56849e-10	0.772412	0.27	0.097	2.62058e-05	Tafa2	0.173	2.08747e-13	up-regulated in fasting
4.56892e-10	0.356974	0.376	0.152	2.62083e-05	Gmeb1	0.224	1.40339e-05	up-regulated in fasting
4.74736e-10	0.476016	0.81	0.571	2.72318e-05	Cacna2d1	0.239	1.69553e-14	up-regulated in fasting
4.92442e-10	0.291391	0.226	0.064	2.82475e-05	Gm44863	0.162	1.14533e-05	not regulated
5.09982e-10	0.34048	1	0.994	2.92536e-05	Cntnap2	0.006	8.19677e-31	not regulated
5.38823e-10	0.433743	0.637	0.38	3.0908e-05	Gfpt1	0.257	2.38545e-13	up-regulated in fasting
5.41734e-10	-0.458235	0.022	0.193	3.1075e-05	Gstm5	-0.171	0.00811147	down-regulated in fasting
5.45198e-10	0.31546	0.442	0.197	3.12737e-05	Zfp948	0.245	3.72895e-05	not regulated
5.48123e-10	-0.548651	0.058	0.246	3.14414e-05	mt-Co1	-0.188	0.00011888	down-regulated in fasting
5.66062e-10	-0.725367	0.217	0.415	3.24704e-05	Slc24a5	-0.198	0.000721466	down-regulated in fasting
5.67344e-10	0.467621	0.588	0.316	3.2544e-05	Airn	0.272	3.90414e-08	up-regulated in fasting
6.15203e-10	0.49584	0.615	0.359	3.52893e-05	Rai2	0.256	1.555e-13	up-regulated in fasting
6.16921e-10	0.356881	0.996	0.951	3.53878e-05	Zbtb20	0.045	2.50044e-31	up-regulated in fasting
6.17543e-10	0.38743	0.518	0.259	3.54235e-05	Slc7a14	0.259	3.03379e-09	up-regulated in fasting
6.30021e-10	0.366247	0.987	0.916	3.61393e-05	Gabrb1	0.071	4.40029e-26	up-regulated in fasting
6.38615e-10	-0.800395	0.442	0.544	3.66322e-05	Slc25a4	-0.102	3.56158e-07	down-regulated in fasting
6.40888e-10	0.421931	0.659	0.376	3.67626e-05	Ablim2	0.283	9.34617e-16	up-regulated in fasting
6.45573e-10	0.469868	0.292	0.105	3.70314e-05	Alkal2	0.187	1.16719e-07	up-regulated in fasting
6.49758e-10	0.378845	0.637	0.331	3.72714e-05	Mecr	0.306	4.01724e-10	up-regulated in fasting
6.66999e-10	0.424967	0.522	0.273	3.82604e-05	Castor2	0.249	1.81606e-09	up-regulated in fasting
6.73286e-10	0.466737	0.739	0.47	3.8621e-05	Arhgap26.1	0.269	7.24274e-18	up-regulated in fasting
6.78781e-10	0.430258	0.522	0.267	3.89363e-05	Pak6	0.255	5.37113e-11	up-regulated in fasting
7.35568e-10	0.428518	0.566	0.314	4.21936e-05	Smg5	0.252	1.84938e-11	up-regulated in fasting
7.80551e-10	0.416062	0.544	0.277	4.4774e-05	Git2	0.267	1.2027e-10	up-regulated in fasting
7.94089e-10	0.286466	0.288	0.099	4.55505e-05	Dtx1	0.189	4.41857e-05	not regulated
[truncated: 484 more rows]

## Sheet: e_agrp_sn_vs_campbell_DEG
p_val_sn	avg_log2FC_sn	pct.1_sn	pct.2_sn	p_val_adj_sn	gene	pct_diff_sn	p_val_adj_negbinom_sn	p_val_sc	avg_log2FC_sc	pct.1_sc	pct.2_sc	p_val_adj_sc	pct_diff_sc	p_val_adj_negbinom_sc	regulated
[truncated: 57,362 more rows]

[truncated: 1 more sheets: f_vln_examples]
