# Supplementary material for: HypoMap—a unified single-cell gene expression atlas of the murine hypothalamus
Source: Nat Metab. 2022 Oct 20;4(10):1402–19. doi: 10.1038/s42255-022-00657-y (PMC9584816; doi:10.1038/s42255-022-00657-y)
Supplement: Source Data Fig. 6 — Statistical source data and single cell UMAP data [file 42255_2022_657_MOESM9_ESM.xlsx]

## Sheet: ab_romanov
umapscvi_1	umapscvi_2	C25_named_predicted	C25_named_predicted_prob	Cell_ID
-6.29627	11.1783	C25-19: Oligodendrocytes	1	1772058147_F02_romanov
-6.9694	10.478	C25-19: Oligodendrocytes	1	1772096158_E08_romanov
-5.31406	11.9242	C25-19: Oligodendrocytes	1	1772096144_A05_romanov
-5.83799	11.5352	C25-19: Oligodendrocytes	1	1772092004_A05_romanov
-4.46816	12.5373	C25-19: Oligodendrocytes	1	1772092004_B06_romanov
-4.471	12.6951	C25-19: Oligodendrocytes	1	1772096173_F02_romanov
-5.66524	11.7258	C25-19: Oligodendrocytes	1	1772092004_B11_romanov
-5.95015	11.4054	C25-19: Oligodendrocytes	1	1772078030_A08_romanov
-5.87024	11.6179	C25-19: Oligodendrocytes	1	1772092004_B08_romanov
-6.06926	11.4376	C25-19: Oligodendrocytes	1	1772092009_B06_romanov
-5.09149	12.1988	C25-19: Oligodendrocytes	1	1772078019_E11_romanov
-5.93937	11.5394	C25-19: Oligodendrocytes	1	1772089187_F06_romanov
-5.63835	11.7592	C25-19: Oligodendrocytes	1	1772078018_B03_romanov
-6.30627	11.2214	C25-19: Oligodendrocytes	1	1772089188_E11_romanov
-5.26685	12.0621	C25-19: Oligodendrocytes	1	1772089187_B10_romanov
-5.74165	11.713	C25-19: Oligodendrocytes	1	1772089188_E01_romanov
-5.75366	11.6219	C25-19: Oligodendrocytes	1	1772096099_H04_romanov
-4.82797	12.4098	C25-19: Oligodendrocytes	1	1772096162_H02_romanov
-6.36667	10.7551	C25-19: Oligodendrocytes	1	1772096135_E10_romanov
-6.34744	10.7669	C25-19: Oligodendrocytes	1	1772096102_A03_romanov
-5.68044	11.7709	C25-19: Oligodendrocytes	1	1772096165_E06_romanov
-5.58988	11.8088	C25-19: Oligodendrocytes	1	1772096165_B05_romanov
-6.01994	11.4328	C25-19: Oligodendrocytes	1	1772096138_A09_romanov
-5.24778	12.2215	C25-19: Oligodendrocytes	1	1772092013_E04_romanov
-5.57775	11.8882	C25-19: Oligodendrocytes	1	1772096101_G05_romanov
-5.85209	11.4378	C25-19: Oligodendrocytes	1	1772084021_G10_romanov
-5.09128	12.1813	C25-19: Oligodendrocytes	1	1772078028_C08_romanov
-5.74276	11.5512	C25-19: Oligodendrocytes	1	1772084017_H10_romanov
-5.68452	11.6783	C25-19: Oligodendrocytes	1	1772096141_E05_romanov
-6.78694	10.6716	C25-19: Oligodendrocytes	1	1772078017_A06_romanov
-5.91665	11.4571	C25-19: Oligodendrocytes	1	1772075304_A06_romanov
-5.22774	12.0663	C25-19: Oligodendrocytes	1	1772078018_B12_romanov
-5.91043	11.5019	C25-19: Oligodendrocytes	1	1772092008_A11_romanov
-6.18678	11.3407	C25-19: Oligodendrocytes	1	1772078030_C07_romanov
-5.5795	11.7802	C25-19: Oligodendrocytes	1	1772096144_H11_romanov
-5.73568	11.6724	C25-19: Oligodendrocytes	1	1772078019_E10_romanov
-6.00565	11.4431	C25-19: Oligodendrocytes	1	1772078030_D01_romanov
-6.2344	11.232	C25-19: Oligodendrocytes	1	1772096162_D11_romanov
-6.77485	10.451	C25-19: Oligodendrocytes	1	1772096168_A07_romanov
-6.97558	10.4197	C25-19: Oligodendrocytes	1	1772078018_H01_romanov
-6.81748	10.6076	C25-19: Oligodendrocytes	1	1772078018_D07_romanov
-6.76873	10.3977	C25-19: Oligodendrocytes	1	1772078016_E11_romanov
-6.24242	11.3334	C25-19: Oligodendrocytes	1	1772078013_A08_romanov
-6.07546	10.9785	C25-19: Oligodendrocytes	1	1772078013_E08_romanov
-6.11243	11.4903	C25-19: Oligodendrocytes	1	1772096145_C11_romanov
-6.35141	11.08	C25-19: Oligodendrocytes	1	1772096126_B01_romanov
-6.33523	10.7995	C25-19: Oligodendrocytes	1	1772096168_F04_romanov
-8.22198	9.12558	C25-19: Oligodendrocytes	1	1772078013_H07_romanov
-6.31939	11.1173	C25-19: Oligodendrocytes	1	1772092008_E02_romanov
-7.23393	10.2225	C25-19: Oligodendrocytes	1	1772096097_F04_romanov
-6.51034	10.7717	C25-19: Oligodendrocytes	1	1772078019_H04_romanov
-7.24311	10.2096	C25-19: Oligodendrocytes	1	1772078018_D10_romanov
-7.3489	10.0901	C25-19: Oligodendrocytes	1	1772078022_B11_romanov
-6.42103	11.042	C25-19: Oligodendrocytes	1	1772089196_E01_romanov
-7.57954	9.82738	C25-19: Oligodendrocytes	1	1772075310_A12_romanov
-7.46979	9.79103	C25-19: Oligodendrocytes	0.880495	1772096162_G01_romanov
3.42637	2.5937	C25-5: GLU-5	0.839853	1772078014_C09_romanov
-7.77846	9.63563	C25-19: Oligodendrocytes	1	1772096139_B01_romanov
-6.40377	10.5824	C25-19: Oligodendrocytes	1	1772078016_B05_romanov
-8.64636	8.63254	C25-19: Oligodendrocytes	1	1772089186_E10_romanov
-6.65873	10.7246	C25-19: Oligodendrocytes	1	1772096126_E02_romanov
-10.1785	6.16517	C25-19: Oligodendrocytes	1	1772096096_F04_romanov
-7.47374	9.94151	C25-19: Oligodendrocytes	1	1772096099_B10_romanov
-5.64199	11.2047	C25-19: Oligodendrocytes	0.801939	1772096101_A03_romanov
-6.64352	10.5907	C25-19: Oligodendrocytes	1	1772096132_C06_romanov
-10.9612	2.14292	C25-19: Oligodendrocytes	1	1772096134_E12_romanov
-5.31906	12.1294	C25-19: Oligodendrocytes	1	1772096141_D10_romanov
-6.18895	11.2381	C25-19: Oligodendrocytes	1	1772084014_B01_romanov
-7.48907	9.92079	C25-19: Oligodendrocytes	1	1772084017_A05_romanov
-10.1022	6.18877	C25-19: Oligodendrocytes	1	1772096097_F03_romanov
-10.492	-2.77498	C25-19: Oligodendrocytes	0.960949	1772096097_B10_romanov
-11.1875	1.22669	C25-19: Oligodendrocytes	1	1772096138_B01_romanov
-7.93888	9.45889	C25-19: Oligodendrocytes	1	1772096139_A07_romanov
-8.20834	9.14458	C25-19: Oligodendrocytes	1	1772096140_G04_romanov
-8.8057	8.4283	C25-19: Oligodendrocytes	1	1772096141_F09_romanov
-8.11024	9.25887	C25-19: Oligodendrocytes	1	1772096175_B11_romanov
-11.2743	1.44351	C25-19: Oligodendrocytes	1	1772078028_C06_romanov
-11.1366	1.77461	C25-19: Oligodendrocytes	1	1772089194_B01_romanov
-8.14253	9.17384	C25-19: Oligodendrocytes	1	1772096099_E04_romanov
-6.73151	10.4213	C25-19: Oligodendrocytes	1	1772096100_A06_romanov
-7.73324	9.67167	C25-19: Oligodendrocytes	1	1772096100_A09_romanov
-9.07135	8.17733	C25-19: Oligodendrocytes	1	1772096132_A07_romanov
-8.73478	8.50009	C25-19: Oligodendrocytes	1	1772096133_A03_romanov
-10.8039	3.19957	C25-19: Oligodendrocytes	1	1772096134_D10_romanov
-10.8895	2.75228	C25-19: Oligodendrocytes	1	1772096138_E07_romanov
-10.4758	-2.77015	C25-19: Oligodendrocytes	1	1772096162_D05_romanov
-9.22178	7.89473	C25-19: Oligodendrocytes	1	1772096172_E10_romanov
-8.90543	8.34669	C25-19: Oligodendrocytes	1	1772096173_B06_romanov
-8.05989	9.3144	C25-19: Oligodendrocytes	1	1772084014_C09_romanov
-10.2252	3.79217	C25-19: Oligodendrocytes	0.798808	1772084021_A11_romanov
-8.12985	9.23506	C25-19: Oligodendrocytes	1	1772075304_D07_romanov
-10.0471	6.37927	C25-19: Oligodendrocytes	1	1772078028_H03_romanov
-10.8067	2.86404	C25-19: Oligodendrocytes	0.961459	1772078031_F11_romanov
-8.07826	9.30842	C25-19: Oligodendrocytes	1	1772089190_A01_romanov
-6.70875	10.5645	C25-19: Oligodendrocytes	1	1772092004_H05_romanov
-10.3062	5.44539	C25-19: Oligodendrocytes	1	1772096103_F12_romanov
-9.23836	7.95577	C25-19: Oligodendrocytes	1	1772096135_G12_romanov
-9.63636	7.27482	C25-19: Oligodendrocytes	1	1772096133_H02_romanov
-7.64809	9.60883	C25-19: Oligodendrocytes	0.960199	1772096134_G05_romanov
-8.83757	8.35958	C25-19: Oligodendrocytes	1	1772096171_A08_romanov
-8.84885	8.40201	C25-19: Oligodendrocytes	1	1772096172_G11_romanov
-10.5271	4.61416	C25-19: Oligodendrocytes	1	1772096173_H08_romanov
-10.3284	5.32979	C25-19: Oligodendrocytes	1	1772075317_C01_romanov
-10.5745	4.37665	C25-19: Oligodendrocytes	1	1772075317_B02_romanov
-11.1136	1.15424	C25-19: Oligodendrocytes	1	1772075317_C07_romanov
-8.2502	9.09942	C25-19: Oligodendrocytes	1	1772075304_C05_romanov
-11.0327	2.04957	C25-19: Oligodendrocytes	1	1772075310_B09_romanov
-7.46151	9.96663	C25-19: Oligodendrocytes	1	1772078029_B04_romanov
-6.62421	10.8257	C25-19: Oligodendrocytes	1	1772078029_B11_romanov
-11.29	1.3975	C25-19: Oligodendrocytes	1	1772092013_G02_romanov
-8.68068	8.56688	C25-19: Oligodendrocytes	1	1772089190_F12_romanov
-9.64463	7.26534	C25-19: Oligodendrocytes	1	1772089186_A08_romanov
-11.0976	1.44468	C25-19: Oligodendrocytes	1	1772096097_B05_romanov
-7.76227	9.63914	C25-19: Oligodendrocytes	1	1772096097_D05_romanov
-10.9754	2.55528	C25-19: Oligodendrocytes	1	1772096100_B02_romanov
-10.7259	-2.69908	C25-19: Oligodendrocytes	0.960845	1772096100_B04_romanov
-10.7427	3.23699	C25-19: Oligodendrocytes	1	1772096100_C05_romanov
-7.33847	10.0161	C25-19: Oligodendrocytes	0.956551	1772096100_H10_romanov
-10.9688	2.62035	C25-19: Oligodendrocytes	1	1772096103_C12_romanov
-7.80761	9.57624	C25-19: Oligodendrocytes	1	1772096132_H03_romanov
-8.4503	8.86201	C25-19: Oligodendrocytes	1	1772096132_B09_romanov
-10.7957	2.81373	C25-19: Oligodendrocytes	0.725378	1772096132_A12_romanov
-10.446	-2.60337	C25-19: Oligodendrocytes	1	1772096135_B06_romanov
-10.9994	1.61223	C25-19: Oligodendrocytes	1	1772096133_C01_romanov
-1.86343	8.0611	C25-6: GLU-6	0.840278	1772096134_A09_romanov
-10.6946	-2.99425	C25-19: Oligodendrocytes	0.960578	1772096136_H06_romanov
-11.0385	2.29234	C25-19: Oligodendrocytes	1	1772096138_F01_romanov
-11.0657	2.07572	C25-19: Oligodendrocytes	1	1772096138_E02_romanov
-10.7736	3.38178	C25-19: Oligodendrocytes	1	1772096138_G02_romanov
-10.4902	4.51718	C25-19: Oligodendrocytes	1	1772096138_A06_romanov
-10.7583	3.42373	C25-19: Oligodendrocytes	1	1772096138_H11_romanov
-10.7472	3.38397	C25-19: Oligodendrocytes	1	1772096139_E01_romanov
-11.0506	2.09104	C25-19: Oligodendrocytes	1	1772096139_E02_romanov
-10.4298	-2.73593	C25-19: Oligodendrocytes	0.96029	1772096139_E04_romanov
-10.6242	4.05759	C25-19: Oligodendrocytes	1	1772096139_D07_romanov
-10.8978	1.36187	C25-19: Oligodendrocytes	0.706903	1772096139_B11_romanov
-9.74527	7.21158	C25-19: Oligodendrocytes	1	1772096141_E03_romanov
-10.5443	4.49044	C25-19: Oligodendrocytes	1	1772096141_B10_romanov
-10.1721	5.95142	C25-19: Oligodendrocytes	1	1772096141_A11_romanov
-6.75104	10.4788	C25-19: Oligodendrocytes	1	1772096165_A03_romanov
-8.42385	8.8809	C25-19: Oligodendrocytes	1	1772096172_A08_romanov
-10.939	2.56914	C25-19: Oligodendrocytes	1	1772096173_H05_romanov
-7.48165	9.95141	C25-19: Oligodendrocytes	1	1772096173_E08_romanov
-10.5685	4.5915	C25-19: Oligodendrocytes	1	1772096175_B01_romanov
-7.65124	9.76442	C25-19: Oligodendrocytes	1	1772084014_D12_romanov
-10.9515	1.43772	C25-19: Oligodendrocytes	0.881873	1772084017_G02_romanov
-8.28623	9.05885	C25-19: Oligodendrocytes	1	1772078028_E05_romanov
-7.81421	9.57006	C25-19: Oligodendrocytes	1	1772078031_A12_romanov
-9.61385	7.27702	C25-19: Oligodendrocytes	1	1772078017_H02_romanov
-7.18222	10.1736	C25-19: Oligodendrocytes	1	1772096100_F01_romanov
-10.7412	3.52904	C25-19: Oligodendrocytes	1	1772096100_E03_romanov
-10.4878	4.54178	C25-19: Oligodendrocytes	1	1772096141_A01_romanov
-8.69682	8.59778	C25-19: Oligodendrocytes	1	1772096165_C04_romanov
-10.3686	4.43262	C25-19: Oligodendrocytes	0.920351	1772096165_A09_romanov
-10.3839	4.93759	C25-19: Oligodendrocytes	1	1772096100_C06_romanov
-9.62482	7.38087	C25-19: Oligodendrocytes	1	1772096141_B01_romanov
-10.3704	5.05505	C25-19: Oligodendrocytes	1	1772096138_D03_romanov
-10.8006	2.97819	C25-19: Oligodendrocytes	1	1772096102_G01_romanov
-10.5692	4.41736	C25-19: Oligodendrocytes	1	1772096100_D08_romanov
-10.238	5.72035	C25-19: Oligodendrocytes	1	1772096140_C10_romanov
-10.2169	5.87966	C25-19: Oligodendrocytes	1	1772096133_F12_romanov
-10.397	5.18792	C25-19: Oligodendrocytes	1	1772096135_H06_romanov
-10.2549	5.44121	C25-19: Oligodendrocytes	1	1772084021_B09_romanov
-10.2021	5.84023	C25-19: Oligodendrocytes	1	1772096132_A06_romanov
-8.02401	9.27886	C25-19: Oligodendrocytes	1	1772084021_B03_romanov
-9.99625	6.55329	C25-19: Oligodendrocytes	1	1772096097_H10_romanov
-10.3718	5.32731	C25-19: Oligodendrocytes	1	1772096132_G09_romanov
-9.9287	6.60828	C25-19: Oligodendrocytes	1	1772084017_C10_romanov
-10.3289	5.45747	C25-19: Oligodendrocytes	1	1772075317_B12_romanov
-10.4804	4.8504	C25-19: Oligodendrocytes	1	1772089195_C10_romanov
-8.75018	8.37996	C25-19: Oligodendrocytes	1	1772096165_A04_romanov
-10.4045	5.08463	C25-19: Oligodendrocytes	1	1772096100_C12_romanov
-10.6312	4.00688	C25-19: Oligodendrocytes	1	1772096141_F07_romanov
-10.1337	5.69439	C25-19: Oligodendrocytes	1	1772084021_G04_romanov
-10.4958	-2.86401	C25-19: Oligodendrocytes	1	1772096138_F05_romanov
-10.2344	5.71969	C25-19: Oligodendrocytes	1	1772096165_E04_romanov
-10.0016	6.5742	C25-19: Oligodendrocytes	1	1772096133_D12_romanov
-10.2548	5.71429	C25-19: Oligodendrocytes	1	1772096172_C04_romanov
-10.4553	4.6856	C25-19: Oligodendrocytes	1	1772096136_E07_romanov
-10.4977	4.5594	C25-19: Oligodendrocytes	1	1772096100_B05_romanov
-10.4927	4.77458	C25-19: Oligodendrocytes	1	1772096100_C09_romanov
-10.9128	2.25751	C25-19: Oligodendrocytes	0.884949	1772096133_A12_romanov
-10.4236	5.04983	C25-19: Oligodendrocytes	1	1772096141_C09_romanov
-10.4332	5.00872	C25-19: Oligodendrocytes	1	1772096173_D08_romanov
-10.4963	4.72053	C25-19: Oligodendrocytes	1	1772096103_C11_romanov
-10.6387	3.96118	C25-19: Oligodendrocytes	1	1772096162_B03_romanov
-10.383	5.1693	C25-19: Oligodendrocytes	1	1772096103_G03_romanov
-10.1667	6.08142	C25-19: Oligodendrocytes	1	1772096162_D08_romanov
-9.87952	6.7811	C25-19: Oligodendrocytes	1	1772078019_D10_romanov
-10.1822	5.4586	C25-19: Oligodendrocytes	0.921688	1772096101_D01_romanov
-10.5201	4.63703	C25-19: Oligodendrocytes	1	1772096141_E01_romanov
-10.472	4.75106	C25-19: Oligodendrocytes	1	1772096141_F08_romanov
-10.4235	5.07862	C25-19: Oligodendrocytes	1	1772096141_E06_romanov
0.516922	13.7708	C25-20: OPC	0.420358	1772096135_A01_romanov
-8.14944	9.16031	C25-19: Oligodendrocytes	1	1772096168_B12_romanov
-10.5025	4.64509	C25-19: Oligodendrocytes	1	1772096141_D01_romanov
-10.4503	4.98997	C25-19: Oligodendrocytes	1	1772078030_C02_romanov
-10.3928	5.24677	C25-19: Oligodendrocytes	1	1772075304_D02_romanov
-9.32365	7.75539	C25-19: Oligodendrocytes	1	1772092012_B07_romanov
-10.2887	5.52602	C25-19: Oligodendrocytes	1	1772089194_C02_romanov
-10.0667	6.29311	C25-19: Oligodendrocytes	1	1772078022_G04_romanov
-10.4499	4.92213	C25-19: Oligodendrocytes	1	1772096136_C05_romanov
-9.94281	6.64256	C25-19: Oligodendrocytes	1	1772089186_F02_romanov
-10.3846	5.16805	C25-19: Oligodendrocytes	1	1772089194_B08_romanov
-10.4769	4.53753	C25-19: Oligodendrocytes	1	1772096135_A08_romanov
-9.98118	6.63681	C25-19: Oligodendrocytes	1	1772096135_C04_romanov
-10.4939	4.81291	C25-19: Oligodendrocytes	1	1772096103_E03_romanov
-10.7757	3.21881	C25-19: Oligodendrocytes	1	1772096165_G09_romanov
-10.417	5.0454	C25-19: Oligodendrocytes	1	1772096141_C02_romanov
2.84887	9.94768	C25-18: Astrocytes	0.677961	1772096140_F10_romanov
-10.4521	4.48944	C25-19: Oligodendrocytes	1	1772096165_G04_romanov
-10.8866	2.64217	C25-19: Oligodendrocytes	1	1772096132_D06_romanov
-10.5472	4.46786	C25-19: Oligodendrocytes	1	1772096103_C03_romanov
-10.4096	5.05254	C25-19: Oligodendrocytes	1	1772096102_A01_romanov
-10.479	4.87138	C25-19: Oligodendrocytes	1	1772096141_G03_romanov
-10.2837	5.41583	C25-19: Oligodendrocytes	1	1772096103_B07_romanov
-10.4319	4.92814	C25-19: Oligodendrocytes	1	1772096138_B05_romanov
-10.6003	4.10802	C25-19: Oligodendrocytes	1	1772078030_C01_romanov
-10.5117	4.44101	C25-19: Oligodendrocytes	1	1772096135_F08_romanov
-10.5004	4.74307	C25-19: Oligodendrocytes	1	1772092009_F03_romanov
-10.4577	4.79529	C25-19: Oligodendrocytes	1	1772078030_E01_romanov
-10.058	6.25496	C25-19: Oligodendrocytes	1	1772089195_D03_romanov
-10.4043	5.01249	C25-19: Oligodendrocytes	1	1772092004_D11_romanov
-10.4903	4.71012	C25-19: Oligodendrocytes	1	1772096100_B08_romanov
-10.3137	5.36298	C25-19: Oligodendrocytes	1	1772096136_B06_romanov
-10.6309	3.88748	C25-19: Oligodendrocytes	1	1772096101_B04_romanov
-10.0491	6.71465	C25-19: Oligodendrocytes	1	1772089194_B07_romanov
-10.1943	5.89689	C25-19: Oligodendrocytes	1	1772089190_H04_romanov
-10.4304	5.12946	C25-19: Oligodendrocytes	1	1772078014_F12_romanov
-6.83889	10.0206	C25-19: Oligodendrocytes	0.723165	1772078019_D07_romanov
-10.4259	5.09182	C25-19: Oligodendrocytes	1	1772084017_H04_romanov
-10.5106	4.60823	C25-19: Oligodendrocytes	1	1772096096_C10_romanov
-10.3118	5.38737	C25-19: Oligodendrocytes	1	1772096126_A09_romanov
-10.5676	4.29027	C25-19: Oligodendrocytes	1	1772078029_B08_romanov
-7.26143	9.98553	C25-19: Oligodendrocytes	1	1772075317_A06_romanov
-10.748	3.39048	C25-19: Oligodendrocytes	1	1772096126_G02_romanov
-6.86491	10.2302	C25-19: Oligodendrocytes	1	1772096171_E01_romanov
-10.496	4.70069	C25-19: Oligodendrocytes	1	1772096134_H10_romanov
-10.5582	4.26224	C25-19: Oligodendrocytes	1	1772096135_D07_romanov
-10.6258	4.11474	C25-19: Oligodendrocytes	1	1772096168_B05_romanov
-10.4777	4.79248	C25-19: Oligodendrocytes	1	1772096141_E02_romanov
-10.458	4.88674	C25-19: Oligodendrocytes	1	1772096141_B07_romanov
-10.5379	4.56464	C25-19: Oligodendrocytes	1	1772084017_F11_romanov
-10.5898	4.30176	C25-19: Oligodendrocytes	1	1772096134_E11_romanov
-10.5662	4.12248	C25-19: Oligodendrocytes	1	1772078016_E03_romanov
-10.59	4.23852	C25-19: Oligodendrocytes	1	1772089195_B02_romanov
-10.5539	4.30695	C25-19: Oligodendrocytes	1	1772075304_B08_romanov
-10.6855	3.63343	C25-19: Oligodendrocytes	1	1772078019_C12_romanov
-10.7528	3.11949	C25-19: Oligodendrocytes	1	1772089186_E09_romanov
-10.6146	3.92661	C25-19: Oligodendrocytes	1	1772096136_A06_romanov
-10.5755	4.39374	C25-19: Oligodendrocytes	1	1772096144_C08_romanov
-13.5735	-1.8603	C25-19: Oligodendrocytes	1	1772096101_E06_romanov
-10.4955	4.69409	C25-19: Oligodendrocytes	1	1772096144_E09_romanov
-10.626	4.01398	C25-19: Oligodendrocytes	1	1772096136_D11_romanov
-10.8943	2.47669	C25-19: Oligodendrocytes	1	1772096140_A01_romanov
-10.5274	4.59345	C25-19: Oligodendrocytes	1	1772084017_F07_romanov
-10.577	4.35328	C25-19: Oligodendrocytes	1	1772084017_A01_romanov
-10.1923	5.90491	C25-19: Oligodendrocytes	1	1772096135_B11_romanov
-10.5982	3.8384	C25-19: Oligodendrocytes	1	1772075317_E03_romanov
-10.7393	3.39774	C25-19: Oligodendrocytes	1	1772096101_E05_romanov
-10.6057	4.27281	C25-19: Oligodendrocytes	1	1772096103_A07_romanov
-10.8569	2.96089	C25-19: Oligodendrocytes	1	1772096103_G08_romanov
-10.6886	3.43536	C25-19: Oligodendrocytes	1	1772096103_A10_romanov
-10.724	3.48757	C25-19: Oligodendrocytes	1	1772096138_G06_romanov
-10.78	3.19119	C25-19: Oligodendrocytes	1	1772096138_D12_romanov
-10.8031	3.33278	C25-19: Oligodendrocytes	1	1772096140_B04_romanov
-10.7666	3.34213	C25-19: Oligodendrocytes	1	1772096141_C01_romanov
-10.6994	3.37668	C25-19: Oligodendrocytes	1	1772096141_A03_romanov
-10.809	3.27041	C25-19: Oligodendrocytes	1	1772096165_B09_romanov
-11.0493	1.43674	C25-19: Oligodendrocytes	0.919955	1772096165_E09_romanov
-10.6793	3.80871	C25-19: Oligodendrocytes	1	1772096171_F09_romanov
-10.4139	5.01577	C25-19: Oligodendrocytes	1	1772096128_G05_romanov
-11.0969	1.79693	C25-19: Oligodendrocytes	1	1772096138_A08_romanov
-10.8432	2.85188	C25-19: Oligodendrocytes	1	1772096136_D07_romanov
-10.6209	4.04874	C25-19: Oligodendrocytes	1	1772096102_D08_romanov
-10.5742	4.1021	C25-19: Oligodendrocytes	0.723423	1772096133_G06_romanov
-10.9002	2.57237	C25-19: Oligodendrocytes	1	1772089195_B12_romanov
-10.588	4.19236	C25-19: Oligodendrocytes	1	1772096134_E06_romanov
-10.8917	2.64201	C25-19: Oligodendrocytes	1	1772096097_C12_romanov
-10.7457	3.53683	C25-19: Oligodendrocytes	1	1772096138_F12_romanov
-10.8407	2.73902	C25-19: Oligodendrocytes	1	1772096139_C10_romanov
-10.7458	3.39871	C25-19: Oligodendrocytes	1	1772096141_A02_romanov
-10.9235	2.62455	C25-19: Oligodendrocytes	1	1772096134_E02_romanov
-10.7593	3.25674	C25-19: Oligodendrocytes	1	1772096101_C12_romanov
-10.9599	2.03632	C25-19: Oligodendrocytes	1	1772078030_F12_romanov
-10.9569	2.32059	C25-19: Oligodendrocytes	1	1772096141_E09_romanov
-10.4336	4.93709	C25-19: Oligodendrocytes	1	1772096101_D12_romanov
-10.7326	3.22579	C25-19: Oligodendrocytes	1	1772089194_H03_romanov
-11.062	1.90686	C25-19: Oligodendrocytes	1	1772096139_A04_romanov
-10.8673	3.0254	C25-19: Oligodendrocytes	1	1772078031_C08_romanov
-10.6829	3.49167	C25-19: Oligodendrocytes	1	1772075304_D01_romanov
-10.6324	3.99621	C25-19: Oligodendrocytes	1	1772078029_D11_romanov
-10.5911	4.30014	C25-19: Oligodendrocytes	1	1772089190_B04_romanov
-10.9455	2.38403	C25-19: Oligodendrocytes	1	1772096135_C11_romanov
-10.9591	2.03383	C25-19: Oligodendrocytes	1	1772096139_E06_romanov
-11.0072	2.28343	C25-19: Oligodendrocytes	1	1772078030_A02_romanov
-10.7341	3.31842	C25-19: Oligodendrocytes	1	1772075304_D08_romanov
-10.697	3.56064	C25-19: Oligodendrocytes	1	1772075305_E10_romanov
-10.2356	5.48893	C25-19: Oligodendrocytes	1	1772078029_F11_romanov
-10.663	3.84565	C25-19: Oligodendrocytes	1	1772084017_F04_romanov
-10.5196	-2.8244	C25-19: Oligodendrocytes	0.924529	1772096139_D06_romanov
-10.7719	3.32132	C25-19: Oligodendrocytes	1	1772096140_D02_romanov
-10.9312	2.43547	C25-19: Oligodendrocytes	1	1772096139_D03_romanov
-10.8096	3.06756	C25-19: Oligodendrocytes	1	1772096144_B04_romanov
-10.6806	3.65308	C25-19: Oligodendrocytes	1	1772096138_B04_romanov
-10.7354	2.84311	C25-19: Oligodendrocytes	1	1772075304_C03_romanov
-10.7869	2.89783	C25-19: Oligodendrocytes	1	1772096126_B12_romanov
-10.7516	2.53799	C25-19: Oligodendrocytes	1	1772075317_H08_romanov
-10.8608	2.61973	C25-19: Oligodendrocytes	1	1772084017_D05_romanov
-10.9369	2.28838	C25-19: Oligodendrocytes	1	1772096138_C09_romanov
-11.1166	1.99968	C25-19: Oligodendrocytes	1	1772096100_E06_romanov
-10.67	3.86847	C25-19: Oligodendrocytes	1	1772096133_A02_romanov
-10.8002	3.03431	C25-19: Oligodendrocytes	1	1772084021_H05_romanov
-11.0177	1.91374	C25-19: Oligodendrocytes	1	1772096132_C09_romanov
-10.6942	3.4481	C25-19: Oligodendrocytes	1	1772084014_B09_romanov
-10.7277	3.53734	C25-19: Oligodendrocytes	1	1772096140_E11_romanov
-10.8317	3.12235	C25-19: Oligodendrocytes	1	1772096132_F04_romanov
-10.7129	3.61867	C25-19: Oligodendrocytes	1	1772084020_C10_romanov
-10.707	3.10463	C25-19: Oligodendrocytes	1	1772096103_B09_romanov
-10.5991	4.25725	C25-19: Oligodendrocytes	1	1772096162_E02_romanov
-10.8736	2.67997	C25-19: Oligodendrocytes	1	1772096132_B11_romanov
-10.8845	2.70877	C25-19: Oligodendrocytes	1	1772096136_A11_romanov
-10.8714	2.63693	C25-19: Oligodendrocytes	1	1772078017_B05_romanov
-10.6903	3.64476	C25-19: Oligodendrocytes	1	1772096102_A06_romanov
-10.9462	2.22116	C25-19: Oligodendrocytes	1	1772089194_F03_romanov
-10.875	2.51389	C25-19: Oligodendrocytes	1	1772096132_D08_romanov
-10.8613	2.35244	C25-19: Oligodendrocytes	1	1772096099_C07_romanov
-10.8859	2.7506	C25-19: Oligodendrocytes	1	1772096136_B11_romanov
-10.7943	3.17101	C25-19: Oligodendrocytes	1	1772096168_F12_romanov
-10.8705	2.64007	C25-19: Oligodendrocytes	1	1772096102_F01_romanov
-11.0344	1.93824	C25-19: Oligodendrocytes	1	1772096136_E05_romanov
-10.8245	3.11378	C25-19: Oligodendrocytes	1	1772089187_A10_romanov
-10.915	2.82156	C25-19: Oligodendrocytes	1	1772096100_B09_romanov
-10.8056	3.10967	C25-19: Oligodendrocytes	1	1772096141_D02_romanov
-10.7804	2.99468	C25-19: Oligodendrocytes	1	1772092011_B11_romanov
-10.7781	3.24948	C25-19: Oligodendrocytes	0.962334	1772096135_B08_romanov
-10.9662	2.13207	C25-19: Oligodendrocytes	0.961093	1772096139_C05_romanov
-10.577	4.23307	C25-19: Oligodendrocytes	1	1772096135_C08_romanov
-10.6065	4.15406	C25-19: Oligodendrocytes	1	1772096101_E12_romanov
-11.0946	1.9552	C25-19: Oligodendrocytes	1	1772096135_H12_romanov
-10.775	3.28909	C25-19: Oligodendrocytes	1	1772096141_D07_romanov
-10.9613	2.26787	C25-19: Oligodendrocytes	1	1772096103_C07_romanov
-10.9526	2.14944	C25-19: Oligodendrocytes	1	1772096140_F02_romanov
-10.7991	3.05808	C25-19: Oligodendrocytes	1	1772096103_F06_romanov
-10.7584	3.5583	C25-19: Oligodendrocytes	1	1772096101_F11_romanov
-10.9117	2.35828	C25-19: Oligodendrocytes	1	1772084021_F04_romanov
-10.8316	2.7349	C25-19: Oligodendrocytes	1	1772084021_D05_romanov
-10.9541	2.37377	C25-19: Oligodendrocytes	1	1772096144_D04_romanov
-11.0323	2.05134	C25-19: Oligodendrocytes	1	1772096173_C09_romanov
-10.3312	-2.66512	C25-19: Oligodendrocytes	0.958961	1772096132_E09_romanov
-10.659	3.38952	C25-19: Oligodendrocytes	1	1772084021_D12_romanov
-10.5975	4.20053	C25-19: Oligodendrocytes	1	1772096172_B03_romanov
-10.63	4.08144	C25-19: Oligodendrocytes	1	1772096141_C03_romanov
-10.9369	2.47884	C25-19: Oligodendrocytes	1	1772096172_D06_romanov
-10.7302	3.30176	C25-19: Oligodendrocytes	1	1772089196_G08_romanov
-10.6228	3.55751	C25-19: Oligodendrocytes	1	1772096172_A09_romanov
-10.8435	2.92379	C25-19: Oligodendrocytes	1	1772075305_H05_romanov
-10.6329	3.99907	C25-19: Oligodendrocytes	1	1772078028_C04_romanov
-10.7741	2.83756	C25-19: Oligodendrocytes	1	1772075304_B10_romanov
-10.919	2.558	C25-19: Oligodendrocytes	1	1772075304_G01_romanov
-10.9392	1.9672	C25-19: Oligodendrocytes	1	1772084014_F08_romanov
-10.7898	3.03162	C25-19: Oligodendrocytes	1	1772096140_H06_romanov
-10.7196	2.99579	C25-19: Oligodendrocytes	1	1772096138_A02_romanov
-10.8206	3.04558	C25-19: Oligodendrocytes	1	1772096126_C04_romanov
-10.9045	2.5953	C25-19: Oligodendrocytes	1	1772096138_B03_romanov
-10.9164	2.47212	C25-19: Oligodendrocytes	1	1772084021_G09_romanov
-10.9418	2.32385	C25-19: Oligodendrocytes	1	1772089194_A08_romanov
-10.8421	2.88829	C25-19: Oligodendrocytes	1	1772089194_C01_romanov
-10.7604	3.49177	C25-19: Oligodendrocytes	1	1772078030_G11_romanov
-10.7742	3.47816	C25-19: Oligodendrocytes	1	1772078030_G06_romanov
-10.6276	4.11619	C25-19: Oligodendrocytes	1	1772092009_F02_romanov
-10.936	1.96497	C25-19: Oligodendrocytes	1	1772092013_F04_romanov
-10.9143	2.10699	C25-19: Oligodendrocytes	1	1772092013_A09_romanov
-10.7649	3.01821	C25-19: Oligodendrocytes	1	1772075305_D07_romanov
-10.8674	2.74882	C25-19: Oligodendrocytes	1	1772078031_C06_romanov
-10.9611	2.39767	C25-19: Oligodendrocytes	1	1772078030_D11_romanov
-10.886	2.62857	C25-19: Oligodendrocytes	1	1772092012_G03_romanov
-10.8892	2.42246	C25-19: Oligodendrocytes	1	1772078016_G03_romanov
-10.8571	2.81937	C25-19: Oligodendrocytes	1	1772075305_A11_romanov
-10.7859	2.1745	C25-19: Oligodendrocytes	1	1772075317_G04_romanov
-11.1978	1.01991	C25-19: Oligodendrocytes	1	1772078014_H08_romanov
-11.0018	2.3102	C25-19: Oligodendrocytes	1	1772078014_C10_romanov
-10.9068	2.36823	C25-19: Oligodendrocytes	1	1772078014_C11_romanov
-10.9745	2.25458	C25-19: Oligodendrocytes	1	1772078019_A03_romanov
-11.0672	1.19032	C25-19: Oligodendrocytes	1	1772092011_G05_romanov
-11.2519	1.00995	C25-19: Oligodendrocytes	1	1772089188_G04_romanov
-11.1576	1.05115	C25-19: Oligodendrocytes	1	1772089187_E12_romanov
-10.9967	2.18845	C25-19: Oligodendrocytes	1	1772096126_A12_romanov
-10.434	-2.66222	C25-19: Oligodendrocytes	1	1772096096_D12_romanov
-10.7651	0.643289	C25-19: Oligodendrocytes	1	1772096099_B04_romanov
-11.094	1.37331	C25-19: Oligodendrocytes	1	1772096099_C04_romanov
-11.0145	1.91007	C25-19: Oligodendrocytes	1	1772096099_D04_romanov
-11.0354	1.47545	C25-19: Oligodendrocytes	1	1772096099_B05_romanov
-11.035	1.81646	C25-19: Oligodendrocytes	1	1772096099_H09_romanov
-10.9355	1.22533	C25-19: Oligodendrocytes	1	1772096100_H11_romanov
-10.9476	2.41088	C25-19: Oligodendrocytes	1	1772096100_H12_romanov
-11.034	1.71341	C25-19: Oligodendrocytes	1	1772096101_B11_romanov
-10.9164	1.65786	C25-19: Oligodendrocytes	1	1772096101_D11_romanov
-11.0911	1.02493	C25-19: Oligodendrocytes	1	1772096103_A05_romanov
-11.0519	1.43184	C25-19: Oligodendrocytes	1	1772096103_D07_romanov
-10.9827	1.9707	C25-19: Oligodendrocytes	1	1772096103_E07_romanov
-11.0228	1.99469	C25-19: Oligodendrocytes	1	1772096103_F08_romanov
-11.2154	1.49328	C25-19: Oligodendrocytes	0.677654	1772096103_D12_romanov
-11.0218	1.91227	C25-19: Oligodendrocytes	0.961398	1772096132_A03_romanov
-11.1139	1.66044	C25-19: Oligodendrocytes	1	1772096132_E04_romanov
-10.5675	-2.85892	C25-19: Oligodendrocytes	1	1772096132_D11_romanov
-11.0978	1.42364	C25-19: Oligodendrocytes	1	1772096132_F12_romanov
-11.106	0.98086	C25-19: Oligodendrocytes	1	1772096133_B09_romanov
-10.9825	1.33021	C25-19: Oligodendrocytes	1	1772096133_D10_romanov
-11.0244	1.08404	C25-19: Oligodendrocytes	1	1772096134_H11_romanov
-11.0228	2.06976	C25-19: Oligodendrocytes	1	1772096136_H03_romanov
-11.1278	1.98023	C25-19: Oligodendrocytes	1	1772096136_C11_romanov
-10.5135	-2.75338	C25-19: Oligodendrocytes	1	1772096139_C04_romanov
-10.9755	1.6324	C25-19: Oligodendrocytes	1	1772096140_F04_romanov
-11.3329	1.05095	C25-19: Oligodendrocytes	1	1772096140_A06_romanov
-11.3308	1.25054	C25-19: Oligodendrocytes	1	1772096140_F08_romanov
-11.2633	0.96196	C25-19: Oligodendrocytes	1	1772096141_C04_romanov
-10.9655	2.25681	C25-19: Oligodendrocytes	1	1772096141_F10_romanov
-11.4983	0.390558	C25-19: Oligodendrocytes	1	1772096162_H01_romanov
-11.0861	1.23223	C25-19: Oligodendrocytes	1	1772096162_D06_romanov
-10.817	0.678515	C25-19: Oligodendrocytes	1	1772096162_A08_romanov
-10.9851	0.639199	C25-19: Oligodendrocytes	1	1772096162_D12_romanov
-10.7472	0.860932	C25-19: Oligodendrocytes	1	1772096165_A01_romanov
-11.0484	2.033	C25-19: Oligodendrocytes	1	1772096165_A05_romanov
-10.6742	0.0690855	C25-19: Oligodendrocytes	1	1772096168_D04_romanov
-11.0923	0.821246	C25-19: Oligodendrocytes	1	1772096171_F04_romanov
-11.0379	1.82682	C25-19: Oligodendrocytes	1	1772096172_E03_romanov
-11.0607	1.44016	C25-19: Oligodendrocytes	1	1772096172_C09_romanov
-11.0781	1.59692	C25-19: Oligodendrocytes	1	1772096172_E11_romanov
-10.8632	1.39144	C25-19: Oligodendrocytes	1	1772096173_B08_romanov
-11.1261	1.00747	C25-19: Oligodendrocytes	1	1772096173_A09_romanov
-10.2765	-2.86243	C25-19: Oligodendrocytes	0.845461	1772096128_B02_romanov
-11.1254	1.69083	C25-19: Oligodendrocytes	1	1772096128_C03_romanov
-10.9324	2.3871	C25-19: Oligodendrocytes	1	1772096128_C04_romanov
-11.2083	1.4109	C25-19: Oligodendrocytes	1	1772096175_C01_romanov
-1.73166	8.15615	C25-6: GLU-6	0.770696	1772096175_A06_romanov
-11.1	1.80438	C25-19: Oligodendrocytes	1	1772084020_D05_romanov
-1.17897	7.89848	C25-6: GLU-6	0.959302	1772084020_A06_romanov
-11.0966	1.69842	C25-19: Oligodendrocytes	1	1772084014_D01_romanov
-10.9914	1.37165	C25-19: Oligodendrocytes	1	1772084021_B05_romanov
-10.8388	1.098	C25-19: Oligodendrocytes	1	1772084021_E11_romanov
-11.3407	1.43554	C25-19: Oligodendrocytes	1	1772089190_E04_romanov
-11.0805	1.7714	C25-19: Oligodendrocytes	1	1772078022_D06_romanov
-11.1585	1.40309	C25-19: Oligodendrocytes	1	1772092008_E12_romanov
-11.177	1.40352	C25-19: Oligodendrocytes	1	1772092008_F01_romanov
-11.2917	0.929811	C25-19: Oligodendrocytes	1	1772092009_D06_romanov
-12.0486	0.159053	C25-19: Oligodendrocytes	1	1772078016_H02_romanov
-11.3616	1.21434	C25-19: Oligodendrocytes	1	1772078030_C11_romanov
-11.0992	1.90137	C25-19: Oligodendrocytes	1	1772092013_H02_romanov
-11.1168	1.51161	C25-19: Oligodendrocytes	1	1772078017_E02_romanov
-11.0076	1.41223	C25-19: Oligodendrocytes	1	1772089194_A07_romanov
-11.6726	0.543955	C25-19: Oligodendrocytes	1	1772089195_E06_romanov
-12.3081	-0.0717294	C25-19: Oligodendrocytes	1	1772089195_H06_romanov
-11.2545	0.825525	C25-19: Oligodendrocytes	1	1772078016_G12_romanov
-11.3737	0.968615	C25-19: Oligodendrocytes	1	1772096101_C07_romanov
-11.1027	1.68505	C25-19: Oligodendrocytes	1	1772089190_H06_romanov
-11.0341	1.79716	C25-19: Oligodendrocytes	1	1772078017_D12_romanov
-11.5855	0.869353	C25-19: Oligodendrocytes	1	1772089190_A11_romanov
-11.0567	1.19819	C25-19: Oligodendrocytes	1	1772078016_A12_romanov
-10.7626	1.86188	C25-19: Oligodendrocytes	1	1772075304_B12_romanov
-10.9725	2.18021	C25-19: Oligodendrocytes	1	1772089190_G02_romanov
-11.659	0.87119	C25-19: Oligodendrocytes	1	1772075305_F11_romanov
-11.0282	2.10693	C25-19: Oligodendrocytes	1	1772089196_D02_romanov
-10.9541	1.39429	C25-19: Oligodendrocytes	1	1772078028_F06_romanov
-11.0572	2.01705	C25-19: Oligodendrocytes	0.960771	1772078016_B02_romanov
-11.2014	1.39275	C25-19: Oligodendrocytes	1	1772075305_F07_romanov
-11.2815	1.15124	C25-19: Oligodendrocytes	1	1772096139_D11_romanov
-11.0263	0.996767	C25-19: Oligodendrocytes	1	1772075304_A09_romanov
-11.0233	1.7841	C25-19: Oligodendrocytes	1	1772075304_F09_romanov
-10.9725	1.09282	C25-19: Oligodendrocytes	1	1772075304_B07_romanov
-10.9907	1.60125	C25-19: Oligodendrocytes	1	1772075304_C01_romanov
-11.2973	0.834668	C25-19: Oligodendrocytes	1	1772078030_G01_romanov
-11.1123	1.55411	C25-19: Oligodendrocytes	1	1772096168_C12_romanov
-10.8846	2.49117	C25-19: Oligodendrocytes	1	1772075305_G12_romanov
-10.9094	1.2201	C25-19: Oligodendrocytes	1	1772075305_F04_romanov
-10.9641	1.46046	C25-19: Oligodendrocytes	1	1772089186_B05_romanov
-11.0047	1.84623	C25-19: Oligodendrocytes	1	1772092005_C03_romanov
-11.0436	1.5913	C25-19: Oligodendrocytes	1	1772089186_E11_romanov
-10.9942	1.96176	C25-19: Oligodendrocytes	1	1772078016_H12_romanov
-10.9927	1.52945	C25-19: Oligodendrocytes	1	1772089186_A04_romanov
-11.2849	1.02161	C25-19: Oligodendrocytes	1	1772078017_C12_romanov
-11.1045	1.5969	C25-19: Oligodendrocytes	1	1772078017_E03_romanov
-11.2151	1.0859	C25-19: Oligodendrocytes	1	1772092008_G04_romanov
-11.272	1.18216	C25-19: Oligodendrocytes	1	1772092008_G03_romanov
-10.7934	0.634808	C25-19: Oligodendrocytes	1	1772092012_F04_romanov
-10.8557	1.26355	C25-19: Oligodendrocytes	1	1772075304_C09_romanov
-12.1714	0.256255	C25-19: Oligodendrocytes	1	1772078017_E05_romanov
-11.0871	1.59685	C25-19: Oligodendrocytes	1	1772092012_E07_romanov
-10.96	2.11313	C25-19: Oligodendrocytes	1	1772092008_A12_romanov
-11.0798	1.19333	C25-19: Oligodendrocytes	1	1772078017_F01_romanov
-11.1882	0.691388	C25-19: Oligodendrocytes	1	1772078017_H06_romanov
-10.8963	2.00699	C25-19: Oligodendrocytes	1	1772092012_E09_romanov
-11.1477	1.29663	C25-19: Oligodendrocytes	1	1772075304_B09_romanov
-10.143	-2.38237	C25-19: Oligodendrocytes	1	1772092012_B01_romanov
-10.9847	1.93119	C25-19: Oligodendrocytes	1	1772096136_A03_romanov
-11.0992	1.11946	C25-19: Oligodendrocytes	1	1772078013_D09_romanov
-10.8477	0.96536	C25-19: Oligodendrocytes	1	1772075305_E04_romanov
-10.6687	-2.88375	C25-19: Oligodendrocytes	0.917611	1772075305_G05_romanov
-11.1537	1.63506	C25-19: Oligodendrocytes	1	1772089196_E09_romanov
-12.4021	-0.44038	C25-19: Oligodendrocytes	1	1772075304_E12_romanov
-10.4262	-2.56017	C25-19: Oligodendrocytes	1	1772075305_B05_romanov
-12.1051	0.0609256	C25-19: Oligodendrocytes	1	1772078013_A10_romanov
-11.0712	1.49521	C25-19: Oligodendrocytes	1	1772089196_A05_romanov
-11.0879	1.36183	C25-19: Oligodendrocytes	1	1772096136_F05_romanov
-11.1061	1.53493	C25-19: Oligodendrocytes	1	1772096132_F02_romanov
-10.5603	-2.73407	C25-19: Oligodendrocytes	0.959586	1772075309_G08_romanov
-11.1353	1.72646	C25-19: Oligodendrocytes	1	1772096173_C02_romanov
-11.0714	1.88328	C25-19: Oligodendrocytes	1	1772096135_D06_romanov
-11.2157	1.18238	C25-19: Oligodendrocytes	1	1772096099_C02_romanov
-11.0081	2.03421	C25-19: Oligodendrocytes	1	1772078030_F07_romanov
-11.5874	0.690932	C25-19: Oligodendrocytes	1	1772096101_B07_romanov
-11.1906	1.15104	C25-19: Oligodendrocytes	1	1772078016_C06_romanov
-11.394	0.975974	C25-19: Oligodendrocytes	1	1772096135_B03_romanov
-11.0378	1.09988	C25-19: Oligodendrocytes	1	1772089194_A02_romanov
-11.2994	1.22156	C25-19: Oligodendrocytes	1	1772092010_C04_romanov
-11.2016	0.815562	C25-19: Oligodendrocytes	1	1772078023_B11_romanov
-10.9614	1.51194	C25-19: Oligodendrocytes	1	1772078018_H03_romanov
-11.1771	1.56803	C25-19: Oligodendrocytes	1	1772096135_F02_romanov
-11.0124	1.96851	C25-19: Oligodendrocytes	1	1772089194_B03_romanov
-11.1496	1.44096	C25-19: Oligodendrocytes	1	1772078013_B08_romanov
-11.2206	0.915572	C25-19: Oligodendrocytes	1	1772096168_F11_romanov
-11.2488	1.31247	C25-19: Oligodendrocytes	1	1772092010_H12_romanov
-11.1719	1.67564	C25-19: Oligodendrocytes	1	1772096138_A12_romanov
-11.1473	1.61719	C25-19: Oligodendrocytes	1	1772078017_G04_romanov
-11.1311	1.69599	C25-19: Oligodendrocytes	1	1772078022_C06_romanov
-11.0039	2.05543	C25-19: Oligodendrocytes	1	1772096140_C11_romanov
-10.9587	2.33713	C25-19: Oligodendrocytes	1	1772089195_C02_romanov
-11.3283	1.11203	C25-19: Oligodendrocytes	1	1772092010_H10_romanov
-11.4886	0.897752	C25-19: Oligodendrocytes	1	1772096168_C07_romanov
-10.9291	0.116623	C25-19: Oligodendrocytes	0.960288	1772058147_A06_romanov
-10.9992	1.42609	C25-19: Oligodendrocytes	0.96136	1772075305_C04_romanov
-1.86273	8.12516	C25-6: GLU-6	0.694984	1772075305_H11_romanov
-11.7965	0.277	C25-19: Oligodendrocytes	1	1772075310_A09_romanov
-11.2186	0.496339	C25-19: Oligodendrocytes	1	1772075310_D09_romanov
-12.2531	0.0352308	C25-19: Oligodendrocytes	1	1772078029_E06_romanov
-11.4012	0.543179	C25-19: Oligodendrocytes	1	1772078013_B02_romanov
-11.7011	0.422409	C25-19: Oligodendrocytes	1	1772078014_H04_romanov
-10.3245	-0.32938	C25-19: Oligodendrocytes	1	1772078016_B03_romanov
-11.1201	1.69413	C25-19: Oligodendrocytes	1	1772078016_A08_romanov
-10.9711	1.42247	C25-19: Oligodendrocytes	1	1772078019_B04_romanov
-11.4025	1.17322	C25-19: Oligodendrocytes	1	1772078019_H05_romanov
-10.2387	-2.8743	C25-19: Oligodendrocytes	0.834224	1772078019_A08_romanov
-11.1698	1.70518	C25-19: Oligodendrocytes	1	1772092009_E01_romanov
-11.3813	0.800701	C25-19: Oligodendrocytes	1	1772092009_E04_romanov
-10.3253	-2.46363	C25-19: Oligodendrocytes	1	1772092010_H06_romanov
-11.3291	0.638181	C25-19: Oligodendrocytes	1	1772092010_E07_romanov
-11.0002	1.25256	C25-19: Oligodendrocytes	1	1772092011_G10_romanov
-11.4386	0.666307	C25-19: Oligodendrocytes	1	1772089194_C03_romanov
-11.2349	0.990117	C25-19: Oligodendrocytes	1	1772089194_E05_romanov
-10.6243	0.376223	C25-19: Oligodendrocytes	1	1772089195_H05_romanov
-10.9537	1.72085	C25-19: Oligodendrocytes	1	1772089188_A05_romanov
-11.1949	1.46708	C25-19: Oligodendrocytes	1	1772089188_B11_romanov
-11.2949	0.886602	C25-19: Oligodendrocytes	1	1772089186_F03_romanov
-11.2765	0.929776	C25-19: Oligodendrocytes	1	1772089187_E01_romanov
-11.0411	0.628778	C25-19: Oligodendrocytes	1	1772092005_B01_romanov
-11.0763	1.50752	C25-19: Oligodendrocytes	1	1772096126_D08_romanov
-12.3078	0.010799	C25-19: Oligodendrocytes	1	1772096126_H11_romanov
-11.3091	0.918185	C25-19: Oligodendrocytes	1	1772096096_D04_romanov
-10.9902	1.65561	C25-19: Oligodendrocytes	1	1772096096_D11_romanov
-11.1481	1.29913	C25-19: Oligodendrocytes	1	1772096096_A12_romanov
-10.682	-2.55336	C25-19: Oligodendrocytes	1	1772096097_A02_romanov
-11.0083	1.66182	C25-19: Oligodendrocytes	1	1772096099_B01_romanov
-11.1056	1.31464	C25-19: Oligodendrocytes	1	1772096099_C01_romanov
-11.0247	0.621004	C25-19: Oligodendrocytes	1	1772096099_B02_romanov
-10.9631	-2.76872	C25-19: Oligodendrocytes	0.961224	1772096099_D02_romanov
-11.0308	2.06243	C25-19: Oligodendrocytes	1	1772096100_A05_romanov
-11.0427	1.72422	C25-19: Oligodendrocytes	1	1772096100_G05_romanov
-10.554	-3.00648	C25-19: Oligodendrocytes	0.724355	1772096100_E10_romanov
-11.0249	0.904277	C25-19: Oligodendrocytes	1	1772096100_E11_romanov
-11.1715	1.69198	C25-19: Oligodendrocytes	1	1772096100_E12_romanov
-11.3483	1.26279	C25-19: Oligodendrocytes	1	1772096101_H02_romanov
-10.8333	-2.31548	C25-19: Oligodendrocytes	1	1772096101_C05_romanov
-10.9291	1.46729	C25-19: Oligodendrocytes	1	1772096101_D08_romanov
-11.474	0.597024	C25-19: Oligodendrocytes	1	1772096101_F10_romanov
-11.0027	1.91564	C25-19: Oligodendrocytes	1	1772096102_H02_romanov
-10.878	1.55547	C25-19: Oligodendrocytes	1	1772096103_A03_romanov
-11.3221	0.792131	C25-19: Oligodendrocytes	1	1772096103_D05_romanov
-10.8868	2.15101	C25-19: Oligodendrocytes	1	1772096103_C06_romanov
-11.0938	1.73598	C25-19: Oligodendrocytes	1	1772096103_F07_romanov
-10.4065	-2.43104	C25-19: Oligodendrocytes	1	1772096132_G10_romanov
-11.0836	1.88236	C25-19: Oligodendrocytes	1	1772096135_E05_romanov
-12.4969	-0.190299	C25-19: Oligodendrocytes	1	1772096135_B07_romanov
-11.0184	1.06512	C25-19: Oligodendrocytes	1	1772096135_H11_romanov
-11.0627	1.58738	C25-19: Oligodendrocytes	1	1772096133_E08_romanov
-11.2317	1.18366	C25-19: Oligodendrocytes	1	1772096133_C09_romanov
-11.3665	0.9835	C25-19: Oligodendrocytes	1	1772096136_B01_romanov
-11.0335	-2.79714	C25-19: Oligodendrocytes	1	1772096138_B02_romanov
-11.0094	1.88703	C25-19: Oligodendrocytes	1	1772096138_A03_romanov
-11.0695	0.723782	C25-19: Oligodendrocytes	1	1772096138_A05_romanov
-11.3788	1.12941	C25-19: Oligodendrocytes	1	1772096138_G07_romanov
-11.0662	1.46133	C25-19: Oligodendrocytes	1	1772096138_D09_romanov
-11.0432	1.80956	C25-19: Oligodendrocytes	1	1772096138_A10_romanov
-10.7859	1.02845	C25-19: Oligodendrocytes	1	1772096139_B05_romanov
-10.9854	1.34388	C25-19: Oligodendrocytes	1	1772096139_C11_romanov
-11.0799	1.79388	C25-19: Oligodendrocytes	1	1772096140_D04_romanov
-11.0898	0.57117	C25-19: Oligodendrocytes	1	1772096140_D05_romanov
-11.197	1.51262	C25-19: Oligodendrocytes	1	1772096140_D12_romanov
-10.8852	2.48034	C25-19: Oligodendrocytes	1	1772096141_A04_romanov
-10.8399	2.34824	C25-19: Oligodendrocytes	1	1772096141_A05_romanov
-11.0505	1.80985	C25-19: Oligodendrocytes	1	1772096141_E10_romanov
-11.2884	1.08693	C25-19: Oligodendrocytes	1	1772096141_B12_romanov
-11.1758	0.946589	C25-19: Oligodendrocytes	0.961945	1772096144_G03_romanov
-10.9371	1.36434	C25-19: Oligodendrocytes	1	1772096162_B04_romanov
-10.9299	2.13534	C25-19: Oligodendrocytes	1	1772096162_C07_romanov
-10.8972	1.42945	C25-19: Oligodendrocytes	1	1772096162_H12_romanov
-10.9467	1.42777	C25-19: Oligodendrocytes	1	1772096165_D06_romanov
-10.4953	-3.09792	C25-19: Oligodendrocytes	0.960307	1772096168_D08_romanov
-11.0726	1.57714	C25-19: Oligodendrocytes	1	1772096171_G05_romanov
-11.119	1.68072	C25-19: Oligodendrocytes	1	1772096171_G06_romanov
-11.8093	0.354427	C25-19: Oligodendrocytes	1	1772096171_H11_romanov
-11.5427	0.781325	C25-19: Oligodendrocytes	1	1772096171_C12_romanov
-11.1808	0.985434	C25-19: Oligodendrocytes	1	1772096128_H12_romanov
-10.9313	1.46814	C25-19: Oligodendrocytes	1	1772096145_A04_romanov
-11.2331	1.02572	C25-19: Oligodendrocytes	1	1772096145_D04_romanov
-11.3348	1.07069	C25-19: Oligodendrocytes	1	1772096145_E10_romanov
-11.147	1.11657	C25-19: Oligodendrocytes	0.838937	1772084020_B02_romanov
-10.8905	1.22948	C25-19: Oligodendrocytes	1	1772084020_H05_romanov
-11.1492	0.965258	C25-19: Oligodendrocytes	1	1772084020_E06_romanov
-11.598	0.794081	C25-19: Oligodendrocytes	1	1772084020_F08_romanov
-11.4608	0.58021	C25-19: Oligodendrocytes	1	1772084020_F11_romanov
-10.7897	1.12713	C25-19: Oligodendrocytes	1	1772084014_B11_romanov
-10.9521	2.27671	C25-19: Oligodendrocytes	1	1772084017_B02_romanov
-11.8225	0.405264	C25-19: Oligodendrocytes	1	1772084017_C12_romanov
-11.1808	1.20154	C25-19: Oligodendrocytes	1	1772084021_E04_romanov
-11.4194	0.713856	C25-19: Oligodendrocytes	1	1772092013_E10_romanov
-12.696	-0.576123	C25-19: Oligodendrocytes	1	1772078029_D03_romanov
-12.3035	-0.0798449	C25-19: Oligodendrocytes	1	1772075304_G11_romanov
-11.6757	0.323845	C25-19: Oligodendrocytes	1	1772075304_F07_romanov
-11.0382	2.04656	C25-19: Oligodendrocytes	1	1772078031_H01_romanov
-12.0104	0.271904	C25-19: Oligodendrocytes	1	1772089190_G05_romanov
-10.9702	1.50611	C25-19: Oligodendrocytes	1	1772078016_G01_romanov
-12.6142	-0.432477	C25-19: Oligodendrocytes	1	1772075304_F12_romanov
-10.9763	1.96634	C25-19: Oligodendrocytes	1	1772084017_H12_romanov
-11.3194	1.03131	C25-19: Oligodendrocytes	1	1772078013_B03_romanov
-11.3643	0.817431	C25-19: Oligodendrocytes	1	1772075304_C12_romanov
-10.5994	-2.90709	C25-19: Oligodendrocytes	1	1772092008_B12_romanov
-11.0936	1.10278	C25-19: Oligodendrocytes	1	1772089195_G06_romanov
-11.1546	1.04362	C25-19: Oligodendrocytes	1	1772096102_E06_romanov
-11.6183	0.674809	C25-19: Oligodendrocytes	1	1772078028_D12_romanov
-11.1482	0.894957	C25-19: Oligodendrocytes	1	1772078029_B01_romanov
-11.279	1.55491	C25-19: Oligodendrocytes	1	1772096097_F06_romanov
-10.8523	2.7332	C25-19: Oligodendrocytes	1	1772096096_B04_romanov
-11.1963	1.56515	C25-19: Oligodendrocytes	1	1772075310_H10_romanov
-11.0246	1.26125	C25-19: Oligodendrocytes	1	1772075310_G09_romanov
-11.1213	1.64291	C25-19: Oligodendrocytes	1	1772096168_C05_romanov
-11.1398	1.78624	C25-19: Oligodendrocytes	1	1772096100_F04_romanov
-11.5598	0.713183	C25-19: Oligodendrocytes	1	1772096102_D12_romanov
-12.1158	0.187273	C25-19: Oligodendrocytes	1	1772078030_F08_romanov
-10.9517	0.924049	C25-19: Oligodendrocytes	1	1772096168_H06_romanov
-11.7466	0.567708	C25-19: Oligodendrocytes	1	1772078030_B08_romanov
-11.5676	0.573042	C25-19: Oligodendrocytes	1	1772092008_F11_romanov
-11.7007	0.603044	C25-19: Oligodendrocytes	1	1772075310_E11_romanov
-11.1424	1.97791	C25-19: Oligodendrocytes	1	1772096134_G02_romanov
-12.3662	-0.0127744	C25-19: Oligodendrocytes	1	1772078028_E04_romanov
-11.0736	1.78841	C25-19: Oligodendrocytes	1	1772096136_F04_romanov
-11.1083	1.61786	C25-19: Oligodendrocytes	1	1772078018_E10_romanov
-11.1806	0.905185	C25-19: Oligodendrocytes	1	1772078022_B01_romanov
-12.3228	0.08484	C25-19: Oligodendrocytes	1	1772078019_E12_romanov
-10.9706	1.85836	C25-19: Oligodendrocytes	1	1772096136_A05_romanov
-11.7458	0.473561	C25-19: Oligodendrocytes	1	1772089194_C05_romanov
-11.18	1.59714	C25-19: Oligodendrocytes	1	1772096168_A12_romanov
-11.2841	1.30535	C25-19: Oligodendrocytes	1	1772096168_H04_romanov
-11.0832	-0.721249	C25-19: Oligodendrocytes	1	1772092008_C04_romanov
-11.6175	0.477096	C25-19: Oligodendrocytes	1	1772078013_G07_romanov
-11.8706	0.428256	C25-19: Oligodendrocytes	1	1772078018_A06_romanov
-12.1693	0.183524	C25-19: Oligodendrocytes	1	1772075305_A02_romanov
-12.3536	-0.110231	C25-19: Oligodendrocytes	1	1772075304_C08_romanov
-11.4192	0.722793	C25-19: Oligodendrocytes	1	1772096133_B12_romanov
-11.165	0.678314	C25-19: Oligodendrocytes	1	1772092008_A07_romanov
-11.9607	0.260699	C25-19: Oligodendrocytes	1	1772078018_C01_romanov
-10.582	-2.36885	C25-19: Oligodendrocytes	1	1772078028_G11_romanov
-11.5877	0.494358	C25-19: Oligodendrocytes	1	1772089194_C11_romanov
-10.5729	-2.16121	C25-19: Oligodendrocytes	1	1772078018_E05_romanov
-11.1669	0.899032	C25-19: Oligodendrocytes	1	1772096126_D11_romanov
-10.9164	2.68227	C25-19: Oligodendrocytes	1	1772096136_A02_romanov
-10.5504	-2.56349	C25-19: Oligodendrocytes	0.961196	1772078031_G01_romanov
-11.1269	1.35997	C25-19: Oligodendrocytes	1	1772084017_F03_romanov
-11.6692	0.575471	C25-19: Oligodendrocytes	1	1772078030_B03_romanov
-10.4605	-2.60643	C25-19: Oligodendrocytes	1	1772078017_F05_romanov
-11.1768	1.72179	C25-19: Oligodendrocytes	1	1772078029_G10_romanov
-11.0179	1.19159	C25-19: Oligodendrocytes	1	1772089194_F05_romanov
-11.447	0.673231	C25-19: Oligodendrocytes	1	1772089190_E12_romanov
-13.5669	-2.27498	C25-19: Oligodendrocytes	1	1772092008_E03_romanov
-13.0384	-2.35967	C25-19: Oligodendrocytes	1	1772092012_A02_romanov
7.43808	-6.93134	C25-10: GABA-2	0.558673	1772078013_G10_romanov
-12.9839	-1.10678	C25-19: Oligodendrocytes	1	1772075304_H11_romanov
-13.2648	-1.44831	C25-19: Oligodendrocytes	1	1772075305_F06_romanov
-13.3602	-1.73807	C25-19: Oligodendrocytes	1	1772075304_A10_romanov
-13.1188	-1.22268	C25-19: Oligodendrocytes	1	1772078030_B04_romanov
-12.987	-1.13939	C25-19: Oligodendrocytes	1	1772075305_F03_romanov
-13.0687	-1.19131	C25-19: Oligodendrocytes	1	1772078030_E11_romanov
-12.7434	-0.842562	C25-19: Oligodendrocytes	1	1772092013_C08_romanov
-13.4672	-2.13429	C25-19: Oligodendrocytes	1	1772075304_F01_romanov
-13.0999	-0.949943	C25-19: Oligodendrocytes	1	1772078016_C04_romanov
-11.3013	-2.90757	C25-19: Oligodendrocytes	1	1772078022_H03_romanov
-13.2123	-1.65267	C25-19: Oligodendrocytes	1	1772078013_D04_romanov
-13.2799	-1.90546	C25-19: Oligodendrocytes	1	1772075304_E03_romanov
-12.8982	-0.747242	C25-19: Oligodendrocytes	1	1772078013_C06_romanov
-12.8388	-1.06564	C25-19: Oligodendrocytes	1	1772075317_A09_romanov
-13.0821	-1.26356	C25-19: Oligodendrocytes	1	1772096136_C09_romanov
-6.62772	10.5113	C25-19: Oligodendrocytes	0.808727	1772075305_B10_romanov
-13.4653	-1.87826	C25-19: Oligodendrocytes	1	1772078028_H10_romanov
-12.903	-0.764113	C25-19: Oligodendrocytes	1	1772078014_D04_romanov
-12.5424	-0.260424	C25-19: Oligodendrocytes	1	1772078017_H10_romanov
-12.9496	-0.724501	C25-19: Oligodendrocytes	1	1772092013_F09_romanov
-11.0448	-2.89169	C25-19: Oligodendrocytes	0.917302	1772092008_B05_romanov
-10.781	-2.64375	C25-19: Oligodendrocytes	1	1772092011_D09_romanov
-12.8864	-0.698773	C25-19: Oligodendrocytes	1	1772089196_B01_romanov
-13.2642	-1.44384	C25-19: Oligodendrocytes	1	1772096162_E04_romanov
-11.3943	0.39055	C25-19: Oligodendrocytes	1	1772096144_D12_romanov
-13.2491	-1.3772	C25-19: Oligodendrocytes	1	1772075317_C03_romanov
-10.962	-2.8645	C25-19: Oligodendrocytes	0.959707	1772075310_F09_romanov
-12.9793	-1.42942	C25-19: Oligodendrocytes	1	1772078016_H10_romanov
-13.4649	-1.94375	C25-19: Oligodendrocytes	1	1772078022_D02_romanov
-13.2256	-1.37084	C25-19: Oligodendrocytes	1	1772089190_D01_romanov
-13.1584	-1.41132	C25-19: Oligodendrocytes	1	1772092005_E04_romanov
-12.5531	-0.368493	C25-19: Oligodendrocytes	1	1772096128_H06_romanov
-13.068	-1.0313	C25-19: Oligodendrocytes	1	1772078014_A05_romanov
-10.2612	-3.01098	C25-19: Oligodendrocytes	0.683794	1772078016_E09_romanov
-12.7896	-0.410026	C25-19: Oligodendrocytes	1	1772078018_B09_romanov
-12.892	-0.832027	C25-19: Oligodendrocytes	1	1772089195_B04_romanov
-11.72	-2.96082	C25-19: Oligodendrocytes	1	1772096097_C05_romanov
-10.631	-2.80858	C25-19: Oligodendrocytes	1	1772096133_C11_romanov
-12.3997	-0.180762	C25-19: Oligodendrocytes	1	1772078030_B01_romanov
-10.8154	-3.02928	C25-19: Oligodendrocytes	1	1772096132_B04_romanov
-12.485	-0.321802	C25-19: Oligodendrocytes	1	1772078030_A04_romanov
-12.4044	-0.25407	C25-19: Oligodendrocytes	1	1772078030_E04_romanov
-12.3976	-0.183709	C25-19: Oligodendrocytes	1	1772078030_B06_romanov
-11.9307	0.45156	C25-19: Oligodendrocytes	1	1772078030_C12_romanov
-12.8288	-0.730074	C25-19: Oligodendrocytes	1	1772078013_E10_romanov
-12.9628	-1.06376	C25-19: Oligodendrocytes	1	1772078017_E11_romanov
-11.5388	0.534665	C25-19: Oligodendrocytes	1	1772078022_B03_romanov
-11.708	0.370385	C25-19: Oligodendrocytes	1	1772092012_G05_romanov
-12.5278	-0.251479	C25-19: Oligodendrocytes	1	1772092013_H04_romanov
-12.4759	-0.236621	C25-19: Oligodendrocytes	1	1772092013_C05_romanov
-12.748	-0.432728	C25-19: Oligodendrocytes	1	1772089195_D12_romanov
-12.1865	-0.0828827	C25-19: Oligodendrocytes	1	1772089187_C03_romanov
-11.5478	0.486228	C25-19: Oligodendrocytes	1	1772092005_D05_romanov
-13.0427	-0.973378	C25-19: Oligodendrocytes	1	1772092005_B08_romanov
-12.5642	-0.212592	C25-19: Oligodendrocytes	1	1772096138_D06_romanov
-12.599	-0.567252	C25-19: Oligodendrocytes	1	1772096101_B10_romanov
-12.6221	-0.322931	C25-19: Oligodendrocytes	1	1772078013_E09_romanov
-11.5691	0.283677	C25-19: Oligodendrocytes	1	1772092008_C02_romanov
-12.5819	-0.807927	C25-19: Oligodendrocytes	0.959532	1772089190_A04_romanov
-12.9014	-0.707072	C25-19: Oligodendrocytes	1	1772078013_E04_romanov
-12.337	0.030594	C25-19: Oligodendrocytes	1	1772078017_G12_romanov
-12.7632	-0.904359	C25-19: Oligodendrocytes	1	1772078030_C04_romanov
-12.416	-0.184771	C25-19: Oligodendrocytes	1	1772078030_E06_romanov
-12.4919	-0.230435	C25-19: Oligodendrocytes	1	1772078030_F06_romanov
-11.7325	0.574157	C25-19: Oligodendrocytes	1	1772078017_G06_romanov
-12.2356	-0.222639	C25-19: Oligodendrocytes	1	1772089194_E04_romanov
-12.5159	-0.205481	C25-19: Oligodendrocytes	1	1772089194_F08_romanov
-12.9891	-1.00452	C25-19: Oligodendrocytes	1	1772089195_C09_romanov
-12.0074	0.28687	C25-19: Oligodendrocytes	1	1772089196_H02_romanov
-12.8444	-1.34594	C25-19: Oligodendrocytes	1	1772096101_C08_romanov
-12.776	-0.704866	C25-19: Oligodendrocytes	1	1772089196_A09_romanov
-12.538	-0.287527	C25-19: Oligodendrocytes	1	1772078018_H08_romanov
-12.5546	-0.280053	C25-19: Oligodendrocytes	1	1772078016_D12_romanov
-13.4981	-1.95239	C25-19: Oligodendrocytes	1	1772078022_B08_romanov
-11.9692	-2.89406	C25-19: Oligodendrocytes	1	1772078017_F12_romanov
-10.3033	-3.15887	C25-19: Oligodendrocytes	0.523579	1772075317_G08_romanov
-10.8149	-2.943	C25-19: Oligodendrocytes	1	1772075317_G02_romanov
-13.3837	-1.98149	C25-19: Oligodendrocytes	1	1772075310_D10_romanov
-13.0005	-1.15281	C25-19: Oligodendrocytes	1	1772096168_E10_romanov
-13.1162	-1.08818	C25-19: Oligodendrocytes	1	1772078031_D07_romanov
-12.8071	-0.580907	C25-19: Oligodendrocytes	1	1772078017_B09_romanov
-11.2881	1.58009	C25-19: Oligodendrocytes	1	1772096103_C05_romanov
-12.6403	-0.560962	C25-19: Oligodendrocytes	1	1772092012_F11_romanov
-13.3805	-1.64834	C25-19: Oligodendrocytes	1	1772078013_G02_romanov
-12.6706	-0.328222	C25-19: Oligodendrocytes	1	1772078014_B06_romanov
-11.9675	-2.65121	C25-19: Oligodendrocytes	1	1772078029_E12_romanov
-12.5396	-0.274008	C25-19: Oligodendrocytes	1	1772078014_H03_romanov
-12.7512	-0.6671	C25-19: Oligodendrocytes	1	1772096158_G07_romanov
-12.6843	-0.447704	C25-19: Oligodendrocytes	1	1772096141_G09_romanov
-12.3806	-0.0997734	C25-19: Oligodendrocytes	1	1772089194_A01_romanov
-10.7821	-2.77146	C25-19: Oligodendrocytes	1	1772075310_D08_romanov
-12.2072	0.0793411	C25-19: Oligodendrocytes	1	1772078030_F01_romanov
-12.3502	-0.1091	C25-19: Oligodendrocytes	1	1772078030_F11_romanov
-1.83643	8.20629	C25-6: GLU-6	0.961907	1772078013_C07_romanov
-12.8255	-0.703768	C25-19: Oligodendrocytes	1	1772078014_G06_romanov
-12.2064	0.0248757	C25-19: Oligodendrocytes	1	1772078018_B07_romanov
-11.9979	0.179804	C25-19: Oligodendrocytes	1	1772078018_B10_romanov
-12.3974	-0.152454	C25-19: Oligodendrocytes	1	1772078018_G11_romanov
-12.2596	-0.125255	C25-19: Oligodendrocytes	1	1772092008_H02_romanov
-12.6851	-0.294342	C25-19: Oligodendrocytes	1	1772089196_G03_romanov
-12.5717	-0.287786	C25-19: Oligodendrocytes	1	1772089190_F11_romanov
-12.3097	-0.0460259	C25-19: Oligodendrocytes	1	1772089187_B06_romanov
-11.4307	0.0345028	C25-19: Oligodendrocytes	1	1772092004_C01_romanov
-11.1671	1.70272	C25-19: Oligodendrocytes	1	1772096100_B10_romanov
-12.3631	-0.0943166	C25-19: Oligodendrocytes	1	1772092008_E04_romanov
-12.2478	0.0323586	C25-19: Oligodendrocytes	1	1772096132_B06_romanov
-13.1156	-1.06414	C25-19: Oligodendrocytes	1	1772078018_A11_romanov
-12.5348	-0.377669	C25-19: Oligodendrocytes	1	1772075305_B03_romanov
-10.6549	-2.32853	C25-19: Oligodendrocytes	1	1772078017_E06_romanov
-11.6477	0.566478	C25-19: Oligodendrocytes	1	1772089194_H04_romanov
-13.0198	-0.776863	C25-19: Oligodendrocytes	1	1772092012_B06_romanov
-11.4804	0.472384	C25-19: Oligodendrocytes	1	1772096136_C06_romanov
-12.3449	-0.747966	C25-19: Oligodendrocytes	1	1772089186_B01_romanov
-11.082	-2.79654	C25-19: Oligodendrocytes	1	1772078031_H12_romanov
-11.2764	0.320685	C25-19: Oligodendrocytes	1	1772089186_C06_romanov
-12.7941	-0.512654	C25-19: Oligodendrocytes	1	1772089190_B07_romanov
-10.7595	-2.86737	C25-19: Oligodendrocytes	1	1772078017_D04_romanov
-12.971	-0.929773	C25-19: Oligodendrocytes	1	1772078017_F11_romanov
-13.1034	-1.24124	C25-19: Oligodendrocytes	1	1772089190_C04_romanov
-12.8757	-0.704047	C25-19: Oligodendrocytes	1	1772089194_G12_romanov
-12.1016	-0.0201825	C25-19: Oligodendrocytes	0.96057	1772078031_G07_romanov
-12.7807	-0.552563	C25-19: Oligodendrocytes	1	1772078028_B11_romanov
-12.159	-0.00411111	C25-19: Oligodendrocytes	1	1772089188_C06_romanov
-12.4393	-0.315327	C25-19: Oligodendrocytes	1	1772092012_C09_romanov
-12.6028	-0.351012	C25-19: Oligodendrocytes	1	1772078014_A08_romanov
-12.2122	0.0974569	C25-19: Oligodendrocytes	1	1772078013_C08_romanov
-13.2314	-1.30167	C25-19: Oligodendrocytes	1	1772075317_F08_romanov
-7.87149	4.85677	C25-19: Oligodendrocytes	0.881895	1772075310_D02_romanov
-10.84	-2.86911	C25-19: Oligodendrocytes	1	1772075310_C09_romanov
-11.3395	0.975713	C25-19: Oligodendrocytes	1	1772078028_B06_romanov
-11.1905	0.468898	C25-19: Oligodendrocytes	1	1772078028_G08_romanov
-12.8953	-0.832473	C25-19: Oligodendrocytes	1	1772078029_B07_romanov
-12.4894	-0.200856	C25-19: Oligodendrocytes	1	1772078029_A10_romanov
-12.1739	0.144605	C25-19: Oligodendrocytes	1	1772078029_A12_romanov
-10.5107	-2.65892	C25-19: Oligodendrocytes	0.960982	1772078030_B05_romanov
-12.6152	-0.236032	C25-19: Oligodendrocytes	1	1772078013_A01_romanov
-12.1238	0.0130565	C25-19: Oligodendrocytes	1	1772078013_A05_romanov
-11.5173	0.299732	C25-19: Oligodendrocytes	1	1772078014_B04_romanov
-12.7781	-0.514478	C25-19: Oligodendrocytes	1	1772078016_F01_romanov
-11.7582	0.399228	C25-19: Oligodendrocytes	1	1772078016_H03_romanov
-12.5963	-0.196064	C25-19: Oligodendrocytes	1	1772078016_G08_romanov
-11.8732	0.33679	C25-19: Oligodendrocytes	1	1772078017_F10_romanov
-12.4389	-0.288473	C25-19: Oligodendrocytes	1	1772078018_C05_romanov
-12.545	-0.202936	C25-19: Oligodendrocytes	1	1772078018_B06_romanov
-11.6731	0.533125	C25-19: Oligodendrocytes	1	1772078023_B08_romanov
-12.4755	-0.291576	C25-19: Oligodendrocytes	1	1772078023_D10_romanov
-10.9745	1.36282	C25-19: Oligodendrocytes	1	1772092008_D03_romanov
-11.4742	0.850502	C25-19: Oligodendrocytes	1	1772092009_F07_romanov
-11.1374	0.576995	C25-19: Oligodendrocytes	1	1772092009_A10_romanov
-13.0961	-1.15579	C25-19: Oligodendrocytes	1	1772092010_E01_romanov
-11.5949	0.561093	C25-19: Oligodendrocytes	1	1772092010_A03_romanov
-11.496	0.539136	C25-19: Oligodendrocytes	1	1772092010_D11_romanov
-12.5933	-0.484443	C25-19: Oligodendrocytes	1	1772092011_B07_romanov
-12.1074	-0.0360739	C25-19: Oligodendrocytes	1	1772089194_A03_romanov
-12.4697	-0.176818	C25-19: Oligodendrocytes	1	1772089194_D12_romanov
-12.1275	0.00488253	C25-19: Oligodendrocytes	1	1772089195_B10_romanov
-12.7991	-0.969107	C25-19: Oligodendrocytes	1	1772089190_G06_romanov
-12.1373	-0.773801	C25-19: Oligodendrocytes	1	1772089188_B10_romanov
-11.5447	0.436601	C25-19: Oligodendrocytes	1	1772089188_H10_romanov
-11.2906	1.29234	C25-19: Oligodendrocytes	1	1772089186_D09_romanov
-11.617	0.126619	C25-19: Oligodendrocytes	1	1772089187_A03_romanov
-12.5165	-0.297615	C25-19: Oligodendrocytes	1	1772096158_A07_romanov
-11.7976	-2.70167	C25-19: Oligodendrocytes	1	1772096096_F06_romanov
-10.5309	-3.05091	C25-19: Oligodendrocytes	1	1772096096_E10_romanov
-11.4601	1.01621	C25-19: Oligodendrocytes	1	1772096096_H12_romanov
-11.0918	0.466374	C25-19: Oligodendrocytes	1	1772096097_D08_romanov
-10.4667	-2.67045	C25-19: Oligodendrocytes	1	1772096099_E02_romanov
-10.4922	-2.53359	C25-19: Oligodendrocytes	1	1772096099_A04_romanov
-10.6754	-2.83667	C25-19: Oligodendrocytes	1	1772096099_A10_romanov
-11.4515	0.294619	C25-19: Oligodendrocytes	1	1772096099_B12_romanov
-11.4423	-2.73821	C25-19: Oligodendrocytes	1	1772096100_D03_romanov
-11.0966	-2.8779	C25-19: Oligodendrocytes	0.960382	1772096100_F05_romanov
-11.1517	-2.98974	C25-19: Oligodendrocytes	1	1772096100_A10_romanov
-11.0163	-2.97849	C25-19: Oligodendrocytes	1	1772096101_A04_romanov
-11.7182	0.252801	C25-19: Oligodendrocytes	1	1772096101_G04_romanov
-12.3399	-0.134837	C25-19: Oligodendrocytes	1	1772096101_D05_romanov
-10.7477	-2.66275	C25-19: Oligodendrocytes	1	1772096101_E11_romanov
-10.8928	-2.10558	C25-19: Oligodendrocytes	1	1772096102_B02_romanov
-12.1693	0.110775	C25-19: Oligodendrocytes	1	1772096102_H04_romanov
-11.1503	0.957467	C25-19: Oligodendrocytes	1	1772096103_B06_romanov
-11.8042	0.256399	C25-19: Oligodendrocytes	1	1772096103_E08_romanov
-11.1363	0.329708	C25-19: Oligodendrocytes	1	1772096132_G01_romanov
-11.4004	0.807309	C25-19: Oligodendrocytes	1	1772096132_G05_romanov
-11.658	0.516657	C25-19: Oligodendrocytes	1	1772096132_H06_romanov
-6.15816	10.9649	C25-19: Oligodendrocytes	1	1772096132_E07_romanov
-11.2362	1.14531	C25-19: Oligodendrocytes	1	1772096132_B08_romanov
-12.4577	-0.184792	C25-19: Oligodendrocytes	1	1772096132_A09_romanov
-11.3116	1.57089	C25-19: Oligodendrocytes	1	1772096135_A07_romanov
-12.4658	-0.593295	C25-19: Oligodendrocytes	1	1772096135_E08_romanov
-12.1612	-0.0423444	C25-19: Oligodendrocytes	1	1772096133_A04_romanov
-12.3654	-0.203777	C25-19: Oligodendrocytes	1	1772096136_H01_romanov
-11.2941	1.29445	C25-19: Oligodendrocytes	0.878328	1772096136_D04_romanov
-12.3997	-0.212525	C25-19: Oligodendrocytes	1	1772096136_E06_romanov
-11.9503	-0.380851	C25-19: Oligodendrocytes	1	1772096136_D12_romanov
-11.3954	0.618846	C25-19: Oligodendrocytes	1	1772096138_H02_romanov
-12.1388	0.0185529	C25-19: Oligodendrocytes	1	1772096141_B04_romanov
-12.3008	-0.147455	C25-19: Oligodendrocytes	1	1772096141_C10_romanov
-11.1463	1.32237	C25-19: Oligodendrocytes	1	1772096141_D12_romanov
-12.3144	-1.40837	C25-19: Oligodendrocytes	1	1772096162_B06_romanov
-12.2915	-1.33815	C25-19: Oligodendrocytes	1	1772096162_C08_romanov
-10.6992	-2.79325	C25-19: Oligodendrocytes	0.879555	1772096162_E09_romanov
-11.4506	-2.73797	C25-19: Oligodendrocytes	0.920118	1772096162_G09_romanov
-10.5561	-2.65023	C25-19: Oligodendrocytes	0.961334	1772096162_D10_romanov
-10.9049	0.419972	C25-19: Oligodendrocytes	1	1772096162_E12_romanov
-10.6852	-3.20971	C25-19: Oligodendrocytes	1	1772096165_A10_romanov
-12.523	-0.326634	C25-19: Oligodendrocytes	1	1772096165_B11_romanov
-11.5466	0.774591	C25-19: Oligodendrocytes	1	1772096168_A11_romanov
-13.1129	-1.17639	C25-19: Oligodendrocytes	1	1772096171_D03_romanov
-11.0054	0.137554	C25-19: Oligodendrocytes	1	1772096171_A04_romanov
-11.6181	0.497981	C25-19: Oligodendrocytes	1	1772096171_D11_romanov
-10.6274	-2.51185	C25-19: Oligodendrocytes	1	1772096171_B12_romanov
-10.479	-2.49099	C25-19: Oligodendrocytes	1	1772096128_B10_romanov
-11.9057	-0.183616	C25-19: Oligodendrocytes	1	1772096131_A08_romanov
-11.8616	-0.340857	C25-19: Oligodendrocytes	1	1772096145_E12_romanov
-11.7053	0.0986111	C25-19: Oligodendrocytes	1	1772096175_B12_romanov
-11.6367	0.634367	C25-19: Oligodendrocytes	1	1772096175_C12_romanov
-11.054	0.331022	C25-19: Oligodendrocytes	1	1772084020_B10_romanov
-12.1881	-0.0298922	C25-19: Oligodendrocytes	1	1772084021_B07_romanov
-10.9635	1.72263	C25-19: Oligodendrocytes	1	1772084021_C08_romanov
-11.1362	0.505858	C25-19: Oligodendrocytes	1	1772058147_C05_romanov
-12.2035	-0.396224	C25-19: Oligodendrocytes	1	1772075310_E03_romanov
-11.9246	0.363605	C25-19: Oligodendrocytes	1	1772075310_H08_romanov
-11.6642	0.539082	C25-19: Oligodendrocytes	1	1772078029_B06_romanov
-12.2306	-0.0355751	C25-19: Oligodendrocytes	1	1772078029_H10_romanov
-11.2357	0.720569	C25-19: Oligodendrocytes	1	1772078013_C04_romanov
-12.5082	-0.277168	C25-19: Oligodendrocytes	1	1772078014_C01_romanov
-12.3196	-0.0973825	C25-19: Oligodendrocytes	1	1772078014_H02_romanov
-12.2095	-0.0697129	C25-19: Oligodendrocytes	1	1772078014_B10_romanov
-12.1991	-0.0147058	C25-19: Oligodendrocytes	1	1772078016_D03_romanov
-12.3378	-0.282603	C25-19: Oligodendrocytes	1	1772078022_F11_romanov
-12.2986	-0.497548	C25-19: Oligodendrocytes	1	1772078023_B03_romanov
-12.2641	-0.660795	C25-19: Oligodendrocytes	1	1772092012_A04_romanov
-12.5015	-0.441041	C25-19: Oligodendrocytes	1	1772092009_D09_romanov
-12.2802	-0.905758	C25-19: Oligodendrocytes	1	1772092009_D10_romanov
-12.5888	-0.527003	C25-19: Oligodendrocytes	1	1772092009_B12_romanov
-12.504	-0.285085	C25-19: Oligodendrocytes	1	1772092010_E03_romanov
-12.3398	-0.0918325	C25-19: Oligodendrocytes	1	1772092010_C05_romanov
-12.1322	0.108626	C25-19: Oligodendrocytes	1	1772092010_D12_romanov
-11.257	0.86756	C25-19: Oligodendrocytes	1	1772089195_A04_romanov
-11.1716	0.649358	C25-19: Oligodendrocytes	1	1772089196_E11_romanov
-12.5801	-0.465515	C25-19: Oligodendrocytes	1	1772089188_D10_romanov
-12.1298	-0.0411211	C25-19: Oligodendrocytes	1	1772089188_C12_romanov
-11.3425	-0.406145	C25-19: Oligodendrocytes	1	1772092005_G12_romanov
-10.5518	-2.73072	C25-19: Oligodendrocytes	1	1772096127_D12_romanov
-11.7945	0.313653	C25-19: Oligodendrocytes	1	1772096096_B09_romanov
-10.6232	-2.73182	C25-19: Oligodendrocytes	1	1772096099_A02_romanov
-11.3115	0.982458	C25-19: Oligodendrocytes	1	1772096099_D10_romanov
-10.6914	-2.80678	C25-19: Oligodendrocytes	0.871472	1772096099_H11_romanov
-11.5694	0.601726	C25-19: Oligodendrocytes	1	1772096099_E12_romanov
-10.5968	-2.72456	C25-19: Oligodendrocytes	1	1772096100_G02_romanov
-11.0833	-0.804952	C25-19: Oligodendrocytes	1	1772096101_A10_romanov
-11.2148	0.401981	C25-19: Oligodendrocytes	1	1772096102_H06_romanov
-11.0563	-2.90112	C25-19: Oligodendrocytes	1	1772096103_D02_romanov
-12.4374	-0.129654	C25-19: Oligodendrocytes	1	1772096103_C04_romanov
-13.4006	-1.95883	C25-19: Oligodendrocytes	1	1772096103_H05_romanov
-12.5525	-0.272054	C25-19: Oligodendrocytes	1	1772096103_E06_romanov
-10.8372	-2.53228	C25-19: Oligodendrocytes	1	1772096103_D09_romanov
-12.3702	-0.127931	C25-19: Oligodendrocytes	1	1772096103_D11_romanov
-13.1081	-1.66716	C25-19: Oligodendrocytes	1	1772096103_G11_romanov
-11.7984	0.468579	C25-19: Oligodendrocytes	1	1772096103_H12_romanov
-11.814	-0.264479	C25-19: Oligodendrocytes	1	1772096132_B02_romanov
-12.8428	-0.67988	C25-19: Oligodendrocytes	1	1772096132_C04_romanov
-12.5923	-0.388393	C25-19: Oligodendrocytes	1	1772096132_G04_romanov
-13.0505	-1.45461	C25-19: Oligodendrocytes	1	1772096132_H04_romanov
-12.0414	-0.0421206	C25-19: Oligodendrocytes	1	1772096132_H05_romanov
-11.9455	0.279173	C25-19: Oligodendrocytes	1	1772096132_G06_romanov
-11.4687	0.0717051	C25-19: Oligodendrocytes	1	1772096132_E08_romanov
-12.682	-0.623414	C25-19: Oligodendrocytes	1	1772096132_D10_romanov
-12.7385	-0.506939	C25-19: Oligodendrocytes	1	1772096132_D12_romanov
-11.0405	-3.15753	C25-19: Oligodendrocytes	0.961531	1772096135_C10_romanov
-10.6746	-2.70968	C25-19: Oligodendrocytes	0.921926	1772096133_C04_romanov
-10.8406	-2.67803	C25-19: Oligodendrocytes	1	1772096133_F10_romanov
-10.7524	-2.79264	C25-19: Oligodendrocytes	1	1772096134_A01_romanov
-11.4685	1.08041	C25-19: Oligodendrocytes	1	1772096134_E01_romanov
-10.8124	-2.73013	C25-19: Oligodendrocytes	1	1772096136_C04_romanov
-10.47	-2.77468	C25-19: Oligodendrocytes	0.835297	1772096136_D05_romanov
-12.433	-0.1259	C25-19: Oligodendrocytes	1	1772096136_B09_romanov
-11.3243	0.554499	C25-19: Oligodendrocytes	1	1772096138_H05_romanov
-10.5232	-2.94913	C25-19: Oligodendrocytes	1	1772096138_C11_romanov
-12.5739	-0.430606	C25-19: Oligodendrocytes	1	1772096138_F11_romanov
-12.3665	-0.132648	C25-19: Oligodendrocytes	1	1772096140_C12_romanov
-11.5604	0.62438	C25-19: Oligodendrocytes	1	1772096140_G12_romanov
-12.5055	-1.28937	C25-19: Oligodendrocytes	1	1772096144_E12_romanov
-11.7331	0.303138	C25-19: Oligodendrocytes	1	1772096162_C01_romanov
-12.4105	-0.045811	C25-19: Oligodendrocytes	1	1772096162_D03_romanov
-11.1535	0.86128	C25-19: Oligodendrocytes	1	1772096162_C10_romanov
-11.2993	0.686191	C25-19: Oligodendrocytes	1	1772096162_F12_romanov
-1.51186	7.96398	C25-6: GLU-6	0.726519	1772096165_F01_romanov
-11.5185	0.705995	C25-19: Oligodendrocytes	1	1772096165_E08_romanov
-12.2811	-0.0416825	C25-19: Oligodendrocytes	1	1772096171_B05_romanov
-13.0723	-1.43986	C25-19: Oligodendrocytes	1	1772096171_A06_romanov
-13.1322	-1.30787	C25-19: Oligodendrocytes	1	1772096171_E09_romanov
-11.3081	0.739282	C25-19: Oligodendrocytes	1	1772096172_A02_romanov
-12.7078	-0.533851	C25-19: Oligodendrocytes	1	1772096172_G08_romanov
-11.0344	-0.540325	C25-19: Oligodendrocytes	1	1772096173_D04_romanov
-10.5309	-2.81959	C25-19: Oligodendrocytes	1	1772096128_G09_romanov
-11.253	-2.59993	C25-19: Oligodendrocytes	1	1772096128_C11_romanov
-1.28112	7.94819	C25-6: GLU-6	0.919925	1772096145_D01_romanov
-1.31198	8.00837	C25-6: GLU-6	1	1772096145_E07_romanov
-12.8228	-0.691664	C25-19: Oligodendrocytes	1	1772078018_E02_romanov
-12.9413	-0.896104	C25-19: Oligodendrocytes	1	1772096126_H12_romanov
-13.5314	-2.01482	C25-19: Oligodendrocytes	1	1772096097_E10_romanov
-13.5447	-2.28281	C25-19: Oligodendrocytes	1	1772096134_C04_romanov
-12.7368	-0.526225	C25-19: Oligodendrocytes	1	1772096144_H06_romanov
-12.413	-0.287129	C25-19: Oligodendrocytes	1	1772089195_E05_romanov
-12.5988	-0.433938	C25-19: Oligodendrocytes	1	1772078017_F03_romanov
-13.2067	-1.49527	C25-19: Oligodendrocytes	1	1772078028_F05_romanov
-13.1394	-1.04271	C25-19: Oligodendrocytes	1	1772092012_D12_romanov
-12.4778	-0.274209	C25-19: Oligodendrocytes	1	1772089194_E10_romanov
-12.8903	-0.841596	C25-19: Oligodendrocytes	1	1772089195_A07_romanov
-12.9873	-0.840909	C25-19: Oligodendrocytes	1	1772089190_F10_romanov
-12.7704	-0.806675	C25-19: Oligodendrocytes	1	1772092005_B06_romanov
-12.8245	-0.692595	C25-19: Oligodendrocytes	1	1772096100_C10_romanov
-11.7012	-2.84719	C25-19: Oligodendrocytes	1	1772096132_H10_romanov
-13.4095	-2.1186	C25-19: Oligodendrocytes	1	1772096136_C12_romanov
-11.0676	-2.71213	C25-19: Oligodendrocytes	1	1772096168_G10_romanov
8.98586	5.5842	C25-17: Ependymal-like	0.881232	1772092004_E11_romanov
4.0552	9.92032	C25-18: Astrocytes	1	1772092012_H05_romanov
4.39715	10.104	C25-18: Astrocytes	1	1772096126_F06_romanov
3.93268	10.0528	C25-18: Astrocytes	1	1772089187_A07_romanov
4.41596	10.07	C25-18: Astrocytes	1	1772089186_C07_romanov
4.33001	10.0949	C25-18: Astrocytes	1	1772089194_H06_romanov
4.09559	10.1072	C25-18: Astrocytes	1	1772089187_D12_romanov
3.45641	10.016	C25-18: Astrocytes	0.920984	1772075305_B04_romanov
3.986	10.1498	C25-18: Astrocytes	1	1772078029_G11_romanov
3.81816	9.92966	C25-18: Astrocytes	0.960073	1772089186_C01_romanov
3.94707	9.8279	C25-18: Astrocytes	1	1772096173_F06_romanov
4.28076	10.0957	C25-18: Astrocytes	1	1772096173_A05_romanov
3.63361	10.1051	C25-18: Astrocytes	1	1772078022_H05_romanov
3.92287	10.3804	C25-18: Astrocytes	1	1772075310_E10_romanov
2.90967	9.33077	C25-18: Astrocytes	0.55117	1772096138_B10_romanov
4.0737	10.2906	C25-18: Astrocytes	1	1772096131_E12_romanov
4.30552	10.3406	C25-18: Astrocytes	1	1772089196_G01_romanov
4.56417	10.0976	C25-18: Astrocytes	1	1772092004_D08_romanov
4.18721	10.1062	C25-18: Astrocytes	1	1772089190_B02_romanov
4.70832	-12.748	C25-24: Mural+Endothelial	0.957661	1772092012_D11_romanov
4.11815	10.2696	C25-18: Astrocytes	1	1772078013_C12_romanov
4.29232	10.0835	C25-18: Astrocytes	1	1772092013_A05_romanov
4.28294	10.2441	C25-18: Astrocytes	1	1772092013_C04_romanov
4.20472	10.3615	C25-18: Astrocytes	1	1772078022_C11_romanov
4.90876	10.8524	C25-18: Astrocytes	1	1772096140_F12_romanov
3.31004	9.84775	C25-18: Astrocytes	0.754319	1772089186_G09_romanov
4.30773	10.2708	C25-18: Astrocytes	1	1772092012_G09_romanov
4.04706	10.1355	C25-18: Astrocytes	1	1772092013_C10_romanov
4.76418	10.5477	C25-18: Astrocytes	1	1772092012_C11_romanov
4.5774	10.4487	C25-18: Astrocytes	0.558506	1772096097_G01_romanov
4.51592	10.2575	C25-18: Astrocytes	1	1772089190_D11_romanov
4.33302	10.1935	C25-18: Astrocytes	1	1772078023_C05_romanov
4.2869	10.1003	C25-18: Astrocytes	1	1772092012_E06_romanov
4.688	9.80052	C25-18: Astrocytes	1	1772092013_C02_romanov
-11.0289	1.65452	C25-19: Oligodendrocytes	0.962214	1772078017_E01_romanov
4.35246	10.412	C25-18: Astrocytes	1	1772092013_A01_romanov
-10.7265	3.4585	C25-19: Oligodendrocytes	1	1772092013_F08_romanov
4.62586	10.3614	C25-18: Astrocytes	0.920278	1772075305_C07_romanov
2.72552	9.55865	C25-18: Astrocytes	0.522773	1772078023_B07_romanov
4.0102	10.3145	C25-18: Astrocytes	1	1772092013_B02_romanov
-10.7883	2.92433	C25-19: Oligodendrocytes	0.884382	1772092012_A12_romanov
-3.89764	6.90713	C25-19: Oligodendrocytes	0.563053	1772092013_F02_romanov
3.94424	10.2263	C25-18: Astrocytes	1	1772092012_F08_romanov
4.40001	10.1746	C25-18: Astrocytes	0.960005	1772078030_A07_romanov
4.16647	10.3674	C25-18: Astrocytes	1	1772092012_C04_romanov
-11.5574	-3.10513	C25-19: Oligodendrocytes	0.802916	1772089190_C12_romanov
4.09129	10.1526	C25-18: Astrocytes	1	1772078017_E12_romanov
3.24694	7.58762	C25-18: Astrocytes	1	1772078018_G04_romanov
3.97524	10.1594	C25-18: Astrocytes	1	1772096100_F10_romanov
-11.2694	-3.04271	C25-19: Oligodendrocytes	1	1772096101_D06_romanov
4.5369	10.3079	C25-18: Astrocytes	1	1772096138_C10_romanov
4.38641	10.3372	C25-18: Astrocytes	1	1772096141_C06_romanov
3.73804	9.18874	C25-18: Astrocytes	1	1772096171_D06_romanov
3.97363	9.75474	C25-18: Astrocytes	1	1772084014_B10_romanov
4.09209	9.77911	C25-18: Astrocytes	1	1772092004_E02_romanov
4.41988	10.2973	C25-18: Astrocytes	1	1772084014_C06_romanov
4.33814	10.0631	C25-18: Astrocytes	1	1772078022_C08_romanov
-11.1094	1.93992	C25-19: Oligodendrocytes	0.9613	1772096136_F01_romanov
4.23871	10.2406	C25-18: Astrocytes	1	1772089188_B04_romanov
4.20253	10.0886	C25-18: Astrocytes	1	1772096171_F07_romanov
4.05465	9.98063	C25-18: Astrocytes	1	1772078022_D05_romanov
4.25135	10.2311	C25-18: Astrocytes	1	1772084014_B04_romanov
4.20764	9.96073	C25-18: Astrocytes	1	1772092004_A06_romanov
3.95242	8.14486	C25-18: Astrocytes	0.880552	1772075304_F05_romanov
4.71598	10.0607	C25-18: Astrocytes	1	1772075304_G12_romanov
3.4086	9.98903	C25-18: Astrocytes	0.878127	1772075305_D12_romanov
4.07469	10.2499	C25-18: Astrocytes	1	1772092012_D03_romanov
4.21085	10.2592	C25-18: Astrocytes	1	1772092011_C11_romanov
4.26246	9.9578	C25-18: Astrocytes	1	1772089195_B11_romanov
3.92988	10.2237	C25-18: Astrocytes	1	1772089190_C01_romanov
4.03499	10.1509	C25-18: Astrocytes	1	1772096131_H06_romanov
9.81216	4.54218	C25-17: Ependymal-like	1	1772089195_G10_romanov
4.25349	10.2774	C25-18: Astrocytes	1	1772096171_G04_romanov
-5.6387	11.6582	C25-19: Oligodendrocytes	1	1772078018_E06_romanov
3.94067	10.0376	C25-18: Astrocytes	1	1772089187_F05_romanov
3.7257	9.66731	C25-18: Astrocytes	1	1772092013_B08_romanov
3.32301	8.77477	C25-18: Astrocytes	1	1772092005_B11_romanov
9.47735	4.97328	C25-17: Ependymal-like	1	1772092008_E06_romanov
2.83909	8.20373	C25-18: Astrocytes	1	1772089190_H10_romanov
3.98801	9.78459	C25-18: Astrocytes	1	1772078022_B12_romanov
3.98284	9.88439	C25-18: Astrocytes	1	1772089188_D02_romanov
-10.9946	1.77362	C25-19: Oligodendrocytes	1	1772089190_C11_romanov
2.83454	9.01416	C25-18: Astrocytes	1	1772078018_H05_romanov
3.2004	8.64661	C25-18: Astrocytes	1	1772078017_G09_romanov
3.28919	8.33185	C25-18: Astrocytes	1	1772078016_H05_romanov
4.65889	10.0999	C25-18: Astrocytes	1	1772089196_E02_romanov
-11.1462	-2.82829	C25-19: Oligodendrocytes	1	1772089190_F06_romanov
3.63815	9.57384	C25-18: Astrocytes	1	1772092005_A05_romanov
3.72419	9.58642	C25-18: Astrocytes	1	1772092012_F10_romanov
-11.2401	-3.1242	C25-19: Oligodendrocytes	0.757482	1772096136_G06_romanov
3.59176	6.81845	C25-18: Astrocytes	1	1772089187_C04_romanov
-10.789	-3.08236	C25-19: Oligodendrocytes	0.960329	1772096139_C07_romanov
9.16343	5.27438	C25-17: Ependymal-like	1	1772075317_H06_romanov
3.31295	10.2359	C25-18: Astrocytes	0.55778	1772096134_F04_romanov
4.11028	9.89729	C25-18: Astrocytes	1	1772089190_C02_romanov
3.25356	8.00246	C25-18: Astrocytes	1	1772092008_C12_romanov
4.32629	10.0835	C25-18: Astrocytes	1	1772089188_D06_romanov
3.90549	9.73834	C25-18: Astrocytes	1	1772089188_E10_romanov
4.32208	10.0854	C25-18: Astrocytes	1	1772089188_G11_romanov
2.2074	-2.21411	C25-1: GLU-1	0.562829	1772075304_H02_romanov
4.09742	10.0977	C25-18: Astrocytes	1	1772089187_A06_romanov
3.82741	10.0147	C25-18: Astrocytes	1	1772092012_B03_romanov
4.12776	10.0932	C25-18: Astrocytes	1	1772092012_H10_romanov
3.09705	7.7842	C25-18: Astrocytes	1	1772092013_G06_romanov
3.89234	9.81708	C25-18: Astrocytes	1	1772092004_B09_romanov
4.1004	9.17142	C25-18: Astrocytes	1	1772092005_H06_romanov
3.8975	9.54628	C25-18: Astrocytes	1	1772089186_C11_romanov
3.04489	9.09589	C25-18: Astrocytes	0.598701	1772089194_G09_romanov
-11.235	-3.1429	C25-19: Oligodendrocytes	1	1772096134_D04_romanov
4.16707	9.98203	C25-18: Astrocytes	1	1772096173_C04_romanov
4.01123	10.3894	C25-18: Astrocytes	1	1772096145_G05_romanov
3.92772	10.1922	C25-18: Astrocytes	1	1772096145_B05_romanov
4.25449	10.4094	C25-18: Astrocytes	1	1772096171_A02_romanov
2.83291	8.54948	C25-18: Astrocytes	0.959929	1772078028_A09_romanov
9.59121	4.94256	C25-17: Ependymal-like	1	1772096172_B06_romanov
4.53755	9.97923	C25-18: Astrocytes	1	1772089188_G12_romanov
-10.6338	3.89512	C25-19: Oligodendrocytes	1	1772096133_H12_romanov
4.60242	10.2291	C25-18: Astrocytes	0.960463	1772075304_B01_romanov
3.53407	10.0378	C25-18: Astrocytes	1	1772096144_E01_romanov
4.10525	10.0886	C25-18: Astrocytes	1	1772078017_D06_romanov
-10.7069	3.3413	C25-19: Oligodendrocytes	0.733317	1772096140_H05_romanov
5.09611	6.62108	C25-24: Mural+Endothelial	0.440345	1772096173_D10_romanov
3.63479	10.2467	C25-18: Astrocytes	0.682823	1772089190_E03_romanov
3.89721	9.7764	C25-18: Astrocytes	1	1772089190_A02_romanov
4.02262	10.2223	C25-18: Astrocytes	1	1772089188_E05_romanov
3.97935	10.0126	C25-18: Astrocytes	1	1772096131_F06_romanov
-10.9945	1.67988	C25-19: Oligodendrocytes	1	1772075305_E11_romanov
4.76115	9.89686	C25-18: Astrocytes	1	1772078023_H10_romanov
3.18131	7.52689	C25-18: Astrocytes	1	1772089186_H06_romanov
3.0409	8.08634	C25-18: Astrocytes	1	1772089187_H06_romanov
-7.72439	9.65416	C25-19: Oligodendrocytes	1	1772075304_B05_romanov
-11.1878	-3.04498	C25-19: Oligodendrocytes	0.601565	1772096103_A04_romanov
4.14194	10.1713	C25-18: Astrocytes	1	1772078028_E08_romanov
-7.96186	9.36876	C25-19: Oligodendrocytes	1	1772096140_B10_romanov
4.55288	10.6833	C25-18: Astrocytes	0.757952	1772075317_E01_romanov
4.71308	10.5578	C25-18: Astrocytes	1	1772075317_A03_romanov
2.73315	7.81116	C25-18: Astrocytes	0.919457	1772075317_A04_romanov
4.46456	10.2296	C25-18: Astrocytes	1	1772075317_F05_romanov
4.51282	10.4833	C25-18: Astrocytes	1	1772075304_D04_romanov
-1.80937	8.17472	C25-6: GLU-6	0.885464	1772075310_C01_romanov
2.91085	8.40235	C25-18: Astrocytes	0.960119	1772075310_G06_romanov
3.23503	7.70026	C25-18: Astrocytes	1	1772078014_C06_romanov
-11.1507	-3.17805	C25-19: Oligodendrocytes	1	1772078014_E10_romanov
0.45359	14.1087	C25-20: OPC	1	1772078016_G04_romanov
-2.80855	14.6999	C25-20: OPC	1	1772078017_B01_romanov
4.14443	9.81148	C25-18: Astrocytes	1	1772078019_A04_romanov
-13.4696	-2.29393	C25-19: Oligodendrocytes	1	1772078019_A05_romanov
3.60169	9.35457	C25-18: Astrocytes	1	1772092012_G06_romanov
-0.971899	2.55954	C25-18: Astrocytes	0.439233	1772092012_E08_romanov
3.40917	9.99063	C25-18: Astrocytes	0.68159	1772089194_B09_romanov
3.25576	8.0542	C25-18: Astrocytes	1	1772089195_E12_romanov
2.30551	-2.28791	C25-1: GLU-1	0.403165	1772089190_B06_romanov
-2.87619	14.1919	C25-20: OPC	1	1772089190_G11_romanov
2.98524	8.14767	C25-18: Astrocytes	1	1772089187_A08_romanov
2.74497	7.89163	C25-18: Astrocytes	1	1772089187_H10_romanov
4.17255	9.03697	C25-18: Astrocytes	1	1772092005_B02_romanov
3.89565	9.24935	C25-18: Astrocytes	1	1772092005_F03_romanov
3.81521	10.2364	C25-18: Astrocytes	1	1772096126_F07_romanov
3.32948	9.12556	C25-18: Astrocytes	1	1772096161_D09_romanov
-11.2199	-3.16221	C25-19: Oligodendrocytes	1	1772096096_D03_romanov
-6.23804	11.137	C25-19: Oligodendrocytes	0.957526	1772096097_E04_romanov
-10.9928	2.10744	C25-19: Oligodendrocytes	1	1772096099_C10_romanov
3.61528	8.40951	C25-18: Astrocytes	1	1772096101_H10_romanov
2.82655	8.35448	C25-18: Astrocytes	1	1772096102_E04_romanov
3.16871	7.73253	C25-18: Astrocytes	1	1772096102_F04_romanov
3.67037	9.58464	C25-18: Astrocytes	1	1772096102_G07_romanov
-11.3611	0.659767	C25-19: Oligodendrocytes	1	1772096102_A09_romanov
-10.5166	3.49076	C25-19: Oligodendrocytes	0.842835	1772096135_A04_romanov
-10.7436	-3.22887	C25-19: Oligodendrocytes	1	1772096133_B03_romanov
-10.8215	-3.04099	C25-19: Oligodendrocytes	0.922408	1772096133_G05_romanov
-11.8265	-3.09691	C25-19: Oligodendrocytes	1	1772096133_E06_romanov
-10.9904	-2.92949	C25-19: Oligodendrocytes	0.921201	1772096133_C07_romanov
-10.7478	-3.42274	C25-19: Oligodendrocytes	0.840789	1772096134_F05_romanov
-11.1281	-3.08621	C25-19: Oligodendrocytes	1	1772096136_E10_romanov
-10.8242	-2.98573	C25-19: Oligodendrocytes	0.960967	1772096140_A04_romanov
2.90072	9.00939	C25-18: Astrocytes	0.959751	1772096140_G06_romanov
2.62014	7.99245	C25-18: Astrocytes	0.680346	1772096140_D10_romanov
2.99505	8.29255	C25-18: Astrocytes	0.961079	1772096144_C05_romanov
4.06889	10.1178	C25-18: Astrocytes	1	1772096162_C03_romanov
-1.39292	8.24142	C25-6: GLU-6	0.722567	1772096162_E11_romanov
3.67735	9.50042	C25-18: Astrocytes	1	1772096162_F11_romanov
0.437944	-3.97614	C25-18: Astrocytes	0.837769	1772096165_H02_romanov
3.64265	6.56291	C25-18: Astrocytes	1	1772096168_D02_romanov
3.06364	9.08636	C25-18: Astrocytes	0.956657	1772096171_F05_romanov
-10.8226	-3.09751	C25-19: Oligodendrocytes	0.959236	1772096171_E12_romanov
3.90028	10.1268	C25-18: Astrocytes	0.922186	1772096172_B09_romanov
4.20073	10.2386	C25-18: Astrocytes	1	1772096173_H11_romanov
-10.9295	-2.95901	C25-19: Oligodendrocytes	1	1772096173_F12_romanov
3.79538	9.99496	C25-18: Astrocytes	1	1772096128_D01_romanov
2.76459	7.52819	C25-18: Astrocytes	1	1772096128_C08_romanov
3.31042	7.53495	C25-18: Astrocytes	1	1772096131_B02_romanov
3.17295	9.17792	C25-18: Astrocytes	0.960875	1772096145_F09_romanov
3.91619	10.3623	C25-18: Astrocytes	1	1772096145_C10_romanov
3.76185	9.21998	C25-18: Astrocytes	1	1772096145_F10_romanov
2.81477	8.4831	C25-18: Astrocytes	0.958064	1772096175_C04_romanov
-10.6673	-2.99605	C25-19: Oligodendrocytes	1	1772096175_C07_romanov
3.07769	9.43456	C25-18: Astrocytes	0.802011	1772096175_E10_romanov
9.42195	4.7372	C25-17: Ependymal-like	1	1772084020_B04_romanov
3.29004	7.15867	C25-18: Astrocytes	1	1772084020_E11_romanov
3.14556	8.41586	C25-18: Astrocytes	1	1772084014_H10_romanov
2.80049	8.83274	C25-18: Astrocytes	0.88173	1772084017_C01_romanov
2.85819	8.67982	C25-18: Astrocytes	1	1772084021_E02_romanov
2.7368	8.16493	C25-18: Astrocytes	0.920685	1772075310_G04_romanov
2.93418	7.92317	C25-18: Astrocytes	1	1772078030_D12_romanov
2.8745	8.08597	C25-18: Astrocytes	1	1772078013_C02_romanov
4.48047	6.96727	C25-18: Astrocytes	1	1772078018_D05_romanov
-11.3096	-3.21622	C25-19: Oligodendrocytes	1	1772092012_D06_romanov
3.05876	7.7696	C25-18: Astrocytes	1	1772092012_G10_romanov
3.16804	6.86363	C25-18: Astrocytes	1	1772092011_B09_romanov
8.75815	6.07398	C25-17: Ependymal-like	1	1772092011_E10_romanov
3.04238	8.63343	C25-18: Astrocytes	1	1772092004_H10_romanov
0.253432	14.3164	C25-20: OPC	1	1772096126_C05_romanov
2.68526	8.26591	C25-18: Astrocytes	0.920822	1772096126_D06_romanov
-10.4375	-3.09905	C25-19: Oligodendrocytes	1	1772096100_D11_romanov
2.99306	9.03137	C25-18: Astrocytes	1	1772096102_E02_romanov
2.25779	-2.05356	C25-1: GLU-1	0.477087	1772096103_G01_romanov
-10.7025	3.51446	C25-19: Oligodendrocytes	1	1772096133_H11_romanov
3.35135	9.45046	C25-18: Astrocytes	0.881871	1772096138_E08_romanov
2.70523	7.93761	C25-18: Astrocytes	0.87865	1772096139_B06_romanov
-7.74639	9.62725	C25-19: Oligodendrocytes	1	1772096141_G05_romanov
3.73268	9.25315	C25-18: Astrocytes	1	1772096165_F04_romanov
-10.4836	-3.65085	C25-19: Oligodendrocytes	0.599194	1772096168_E06_romanov
3.86415	1.40193	C25-2: GLU-2	0.960749	1772096131_A12_romanov
3.76879	9.46911	C25-18: Astrocytes	1	1772084014_B12_romanov
0.930271	0.0797656	C25-17: Ependymal-like	0.323711	1772078029_F05_romanov
-7.48454	9.89628	C25-19: Oligodendrocytes	0.956674	1772078029_E11_romanov
3.35291	7.08177	C25-18: Astrocytes	0.922678	1772092012_C01_romanov
4.62664	10.2241	C25-18: Astrocytes	1	1772092009_D02_romanov
2.91981	9.0595	C25-18: Astrocytes	0.806009	1772092011_A09_romanov
4.09227	9.8592	C25-18: Astrocytes	1	1772089188_F11_romanov
3.13863	8.06767	C25-18: Astrocytes	1	1772092004_H04_romanov
2.791	8.1487	C25-18: Astrocytes	0.838485	1772096097_C11_romanov
-11.535	-3.20742	C25-19: Oligodendrocytes	1	1772096101_C09_romanov
3.12874	7.00693	C25-18: Astrocytes	1	1772096102_C06_romanov
-8.48758	8.76251	C25-19: Oligodendrocytes	1	1772096132_H11_romanov
-10.9886	-2.94739	C25-19: Oligodendrocytes	1	1772096136_H04_romanov
-10.8313	2.86762	C25-19: Oligodendrocytes	1	1772096136_H11_romanov
2.99725	9.17282	C25-18: Astrocytes	1	1772096165_C11_romanov
3.37752	6.77715	C25-18: Astrocytes	1	1772096172_C06_romanov
-8.0627	9.23726	C25-19: Oligodendrocytes	0.885108	1772084021_C06_romanov
2.70839	8.71322	C25-18: Astrocytes	0.755201	1772058147_B12_romanov
-12.0733	-2.96204	C25-19: Oligodendrocytes	1	1772075310_C12_romanov
4.23562	10.12	C25-18: Astrocytes	1	1772089188_G05_romanov
2.5845	8.15008	C25-19: Oligodendrocytes	0.528924	1772096096_B05_romanov
-10.6133	-3.44633	C25-19: Oligodendrocytes	0.678838	1772096099_A09_romanov
-10.7911	-3.55129	C25-19: Oligodendrocytes	0.960474	1772096138_A04_romanov
-10.7876	3.30254	C25-19: Oligodendrocytes	1	1772096165_D05_romanov
2.95145	8.37175	C25-18: Astrocytes	1	1772096168_G05_romanov
3.56958	9.13105	C25-18: Astrocytes	1	1772096172_C10_romanov
-10.7907	3.14919	C25-19: Oligodendrocytes	1	1772096173_B03_romanov
9.31913	8.13039	C25-17: Ependymal-like	1	1772078019_C10_romanov
-11.0447	-2.97831	C25-19: Oligodendrocytes	0.881181	1772089195_F10_romanov
-11.005	-2.88214	C25-19: Oligodendrocytes	1	1772096096_G06_romanov
-11.0293	-3.20624	C25-19: Oligodendrocytes	1	1772096135_C06_romanov
3.07938	2.96661	C25-5: GLU-5	0.527463	1772096162_E01_romanov
-1.07472	8.00454	C25-6: GLU-6	1	1772096173_B10_romanov
-0.343661	4.43443	C25-18: Astrocytes	0.564413	1772078029_D10_romanov
8.24166	6.82935	C25-18: Astrocytes	0.521283	1772078019_A09_romanov
10.1952	9.07331	C25-17: Ependymal-like	1	1772078019_F11_romanov
8.42766	6.37534	C25-17: Ependymal-like	0.961128	1772078019_B12_romanov
8.58699	6.41141	C25-17: Ependymal-like	1	1772092013_G11_romanov
3.14487	7.73245	C25-18: Astrocytes	1	1772096158_B12_romanov
8.4339	6.52741	C25-17: Ependymal-like	1	1772096161_C06_romanov
-10.7583	-2.83816	C25-19: Oligodendrocytes	1	1772096100_A02_romanov
3.25754	10.3048	C25-18: Astrocytes	1	1772096141_E08_romanov
-10.6933	-2.81748	C25-19: Oligodendrocytes	0.958469	1772096162_G05_romanov
-11.0074	1.33818	C25-19: Oligodendrocytes	0.961441	1772096128_B11_romanov
8.85657	5.59971	C25-17: Ependymal-like	1	1772075304_C06_romanov
9.98341	4.68885	C25-17: Ependymal-like	1	1772092005_E02_romanov
10.0789	4.93816	C25-17: Ependymal-like	1	1772089186_B11_romanov
9.85868	4.14548	C25-17: Ependymal-like	1	1772092004_D04_romanov
9.13606	4.73066	C25-17: Ependymal-like	0.960162	1772084021_B06_romanov
9.87291	4.69619	C25-17: Ependymal-like	1	1772096127_B12_romanov
10.0277	4.36176	C25-17: Ependymal-like	1	1772058147_B02_romanov
9.42075	4.88482	C25-17: Ependymal-like	1	1772084014_H07_romanov
9.46577	4.904	C25-17: Ependymal-like	0.960959	1772075305_E08_romanov
9.26484	4.79715	C25-17: Ependymal-like	1	1772084017_B04_romanov
9.20036	5.14091	C25-17: Ependymal-like	0.720732	1772075305_A06_romanov
-10.8461	2.67913	C25-19: Oligodendrocytes	0.920849	1772078030_C05_romanov
9.92949	4.28452	C25-17: Ependymal-like	1	1772075304_A12_romanov
9.84045	4.87519	C25-17: Ependymal-like	1	1772078031_E10_romanov
6.78319	-12.9949	C25-24: Mural+Endothelial	0.627679	1772058147_C02_romanov
9.97562	4.63048	C25-17: Ependymal-like	1	1772078014_H12_romanov
9.54773	4.7192	C25-17: Ependymal-like	1	1772078030_E10_romanov
9.50639	4.66371	C25-17: Ependymal-like	1	1772092013_D10_romanov
9.52456	4.83924	C25-17: Ependymal-like	1	1772096126_D10_romanov
9.89963	4.73982	C25-17: Ependymal-like	1	1772096128_G04_romanov
9.93037	4.92729	C25-17: Ependymal-like	1	1772096132_B12_romanov
-8.12299	9.23547	C25-19: Oligodendrocytes	1	1772078031_B06_romanov
9.72284	4.60801	C25-17: Ependymal-like	1	1772096161_B11_romanov
9.56955	4.77586	C25-17: Ependymal-like	1	1772096165_B03_romanov
9.51716	4.76895	C25-17: Ependymal-like	1	1772096131_C10_romanov
9.744	4.59269	C25-17: Ependymal-like	1	1772096128_D04_romanov
9.57917	4.90438	C25-17: Ependymal-like	1	1772075309_F10_romanov
9.58059	5.07717	C25-17: Ependymal-like	0.606243	1772078019_H01_romanov
9.60801	4.86662	C25-17: Ependymal-like	1	1772092010_C11_romanov
9.41154	4.83896	C25-17: Ependymal-like	0.960658	1772058147_H09_romanov
9.5515	4.92948	C25-17: Ependymal-like	1	1772075319_E01_romanov
9.92616	4.63209	C25-17: Ependymal-like	0.961076	1772078029_A03_romanov
9.46578	4.59382	C25-17: Ependymal-like	1	1772078031_C07_romanov
10.0212	4.7422	C25-17: Ependymal-like	1	1772089195_D07_romanov
9.75011	4.25374	C25-17: Ependymal-like	1	1772089196_A11_romanov
9.65107	4.65698	C25-17: Ependymal-like	1	1772089186_H03_romanov
9.95475	4.5228	C25-17: Ependymal-like	1	1772089186_G05_romanov
9.42884	4.90887	C25-17: Ependymal-like	1	1772089187_E04_romanov
9.60075	4.71581	C25-17: Ependymal-like	1	1772092004_B04_romanov
9.47124	4.76697	C25-17: Ependymal-like	1	1772096158_E09_romanov
9.56253	4.55164	C25-17: Ependymal-like	1	1772096131_C11_romanov
9.40228	4.54179	C25-17: Ependymal-like	1	1772084021_B01_romanov
9.31015	4.90282	C25-17: Ependymal-like	1	1772075319_D11_romanov
9.52624	4.52559	C25-17: Ependymal-like	1	1772089190_C06_romanov
9.37765	4.85588	C25-17: Ependymal-like	1	1772096131_F04_romanov
9.97169	4.77272	C25-17: Ependymal-like	1	1772089194_B11_romanov
9.58068	4.87115	C25-17: Ependymal-like	1	1772092010_G04_romanov
9.89729	4.3836	C25-17: Ependymal-like	1	1772092005_H12_romanov
9.86525	4.73987	C25-17: Ependymal-like	1	1772078017_F04_romanov
9.61839	4.90054	C25-17: Ependymal-like	1	1772096126_C07_romanov
9.72374	4.49845	C25-17: Ependymal-like	1	1772078028_B09_romanov
9.50806	4.7981	C25-17: Ependymal-like	1	1772078013_B05_romanov
9.78514	4.63646	C25-17: Ependymal-like	1	1772092004_E01_romanov
9.51208	4.81793	C25-17: Ependymal-like	1	1772078016_C11_romanov
9.92759	4.51903	C25-17: Ependymal-like	1	1772096172_E09_romanov
9.37095	4.64546	C25-17: Ependymal-like	1	1772089186_D11_romanov
9.70722	4.6818	C25-17: Ependymal-like	1	1772078029_E04_romanov
9.87829	4.30602	C25-17: Ependymal-like	1	1772058147_F03_romanov
10.0401	5.02504	C25-17: Ependymal-like	0.804106	1772096135_D10_romanov
8.5807	7.11238	C25-17: Ependymal-like	1	1772078018_B04_romanov
9.65352	4.73487	C25-17: Ependymal-like	1	1772092008_G05_romanov
9.6703	4.81099	C25-17: Ependymal-like	1	1772092011_G09_romanov
9.87674	4.76971	C25-17: Ependymal-like	1	1772096168_H10_romanov
9.70932	5.04553	C25-17: Ependymal-like	0.635685	1772096127_E12_romanov
10.3244	4.161	C25-17: Ependymal-like	1	1772058147_B05_romanov
10.0323	4.33214	C25-17: Ependymal-like	1	1772058147_H02_romanov
10.1549	4.36161	C25-17: Ependymal-like	1	1772058147_E03_romanov
9.88533	5.01918	C25-17: Ependymal-like	1	1772075317_E02_romanov
9.53995	5.10677	C25-17: Ependymal-like	0.7108	1772075305_E02_romanov
9.75972	4.84511	C25-17: Ependymal-like	1	1772078031_C03_romanov
9.71419	4.99756	C25-17: Ependymal-like	1	1772089187_B04_romanov
9.50624	4.50041	C25-17: Ependymal-like	1	1772092004_B03_romanov
9.77172	4.56566	C25-17: Ependymal-like	1	1772092004_C04_romanov
9.40514	4.68578	C25-17: Ependymal-like	1	1772096126_B03_romanov
9.70798	4.7038	C25-17: Ependymal-like	1	1772096139_B12_romanov
9.45464	4.69861	C25-17: Ependymal-like	1	1772096141_H12_romanov
9.98164	4.91844	C25-17: Ependymal-like	1	1772096128_D09_romanov
9.66447	4.68664	C25-17: Ependymal-like	0.840377	1772058147_D05_romanov
9.54601	4.84788	C25-17: Ependymal-like	1	1772058147_D07_romanov
9.36167	4.77713	C25-17: Ependymal-like	0.961082	1772075309_H04_romanov
9.66534	4.41393	C25-17: Ependymal-like	1	1772078030_A05_romanov
10.0704	4.64666	C25-17: Ependymal-like	1	1772078031_A10_romanov
9.37555	4.79217	C25-17: Ependymal-like	1	1772078013_G06_romanov
9.54656	4.75365	C25-17: Ependymal-like	1	1772078018_D12_romanov
7.76425	0.229264	C25-11: GABA-1	1	1772078019_B03_romanov
9.52051	4.73542	C25-17: Ependymal-like	1	1772078019_F09_romanov
9.57722	4.64095	C25-17: Ependymal-like	1	1772092012_H12_romanov
9.82669	4.28883	C25-17: Ependymal-like	1	1772092009_A02_romanov
10.1524	4.5857	C25-17: Ependymal-like	1	1772092009_G07_romanov
9.67501	4.52319	C25-17: Ependymal-like	1	1772089186_B03_romanov
10.3103	4.5249	C25-17: Ependymal-like	1	1772092004_F02_romanov
9.52886	4.61144	C25-17: Ependymal-like	1	1772096126_A01_romanov
3.83763	-4.02253	C25-10: GABA-2	0.960775	1772096126_B06_romanov
7.92869	0.371316	C25-11: GABA-1	0.555638	1772096127_F05_romanov
9.46693	4.59385	C25-17: Ependymal-like	1	1772096127_G05_romanov
9.3528	4.69692	C25-17: Ependymal-like	1	1772096131_C12_romanov
9.66445	4.60179	C25-17: Ependymal-like	1	1772092008_B02_romanov
9.62079	4.52501	C25-17: Ependymal-like	0.919857	1772058147_B01_romanov
9.66504	4.58981	C25-17: Ependymal-like	1	1772092004_F09_romanov
9.96802	4.17676	C25-17: Ependymal-like	1	1772058147_H03_romanov
10.2246	4.90943	C25-17: Ependymal-like	1	1772096158_B05_romanov
10.1717	4.31072	C25-17: Ependymal-like	1	1772075304_H04_romanov
9.6356	4.70149	C25-17: Ependymal-like	1	1772089196_E10_romanov
9.95251	4.3973	C25-17: Ependymal-like	1	1772075309_D12_romanov
9.36678	5.03526	C25-17: Ependymal-like	1	1772089194_F04_romanov
9.31549	4.87595	C25-17: Ependymal-like	1	1772075305_B11_romanov
9.93225	4.4972	C25-17: Ependymal-like	0.961364	1772058147_E01_romanov
9.78529	4.26781	C25-17: Ependymal-like	1	1772075319_D05_romanov
9.63395	4.80263	C25-17: Ependymal-like	1	1772075309_G01_romanov
10.0598	4.55389	C25-17: Ependymal-like	1	1772078030_B11_romanov
9.91226	4.23372	C25-17: Ependymal-like	1	1772078017_D01_romanov
9.63958	4.64092	C25-17: Ependymal-like	1	1772092008_D06_romanov
9.79583	4.27754	C25-17: Ependymal-like	1	1772089186_A10_romanov
9.62395	4.86851	C25-17: Ependymal-like	1	1772096127_B01_romanov
9.45672	4.76038	C25-17: Ependymal-like	1	1772096158_C03_romanov
9.56063	4.41831	C25-17: Ependymal-like	1	1772096131_C06_romanov
9.10816	5.28913	C25-17: Ependymal-like	1	1772078014_G08_romanov
9.71692	4.79381	C25-17: Ependymal-like	1	1772092004_B07_romanov
9.31041	4.89228	C25-17: Ependymal-like	1	1772096127_E06_romanov
8.70104	6.8555	C25-17: Ependymal-like	1	1772075310_E04_romanov
8.88049	7.79079	C25-17: Ependymal-like	1	1772078022_A07_romanov
-2.91659	15.0498	C25-20: OPC	1	1772092010_G05_romanov
8.86145	7.62527	C25-17: Ependymal-like	1	1772092011_A01_romanov
7.92219	6.52671	C25-18: Astrocytes	0.47892	1772096131_F01_romanov
10.2221	4.04433	C25-17: Ependymal-like	1	1772058147_B03_romanov
10.1698	4.79619	C25-17: Ependymal-like	1	1772058147_F05_romanov
3.7488	-3.70264	C25-10: GABA-2	0.525676	1772058147_A08_romanov
9.49843	5.2149	C25-17: Ependymal-like	1	1772058147_F08_romanov
9.07297	4.73725	C25-17: Ependymal-like	0.845565	1772058147_C10_romanov
9.26971	4.89342	C25-17: Ependymal-like	0.440589	1772058147_D10_romanov
3.7972	-3.96876	C25-10: GABA-2	0.960782	1772058147_G10_romanov
9.41755	4.5396	C25-17: Ependymal-like	1	1772058147_G12_romanov
9.50092	4.99964	C25-17: Ependymal-like	0.959334	1772075319_C01_romanov
9.33851	5.08654	C25-17: Ependymal-like	1	1772075319_D02_romanov
9.30562	4.9795	C25-17: Ependymal-like	1	1772075319_B03_romanov
10.0851	4.74919	C25-17: Ependymal-like	1	1772075319_F07_romanov
9.77716	4.72311	C25-17: Ependymal-like	1	1772075304_D05_romanov
-6.61585	10.8039	C25-19: Oligodendrocytes	1	1772075304_A11_romanov
5.52187	10.3313	C25-18: Astrocytes	0.438638	1772075309_C12_romanov
9.41526	4.69444	C25-17: Ependymal-like	1	1772075310_F06_romanov
9.85011	4.75609	C25-17: Ependymal-like	1	1772078030_F05_romanov
-11.6663	-2.573	C25-19: Oligodendrocytes	0.960502	1772078031_D05_romanov
10.1967	4.60866	C25-17: Ependymal-like	1	1772078013_H04_romanov
9.92722	4.45599	C25-17: Ependymal-like	1	1772078014_B01_romanov
10.2859	4.57214	C25-17: Ependymal-like	1	1772078014_A12_romanov
9.44398	4.70051	C25-17: Ependymal-like	1	1772078019_F04_romanov
9.48186	4.60469	C25-17: Ependymal-like	1	1772078019_A12_romanov
9.76979	4.23234	C25-17: Ependymal-like	1	1772092009_B01_romanov
9.86638	4.86205	C25-17: Ependymal-like	1	1772092009_E02_romanov
9.6262	4.62338	C25-17: Ependymal-like	1	1772092009_C05_romanov
-10.7091	3.44213	C25-19: Oligodendrocytes	0.9221	1772092009_A12_romanov
9.46036	4.91953	C25-17: Ependymal-like	1	1772092010_A05_romanov
10.0232	4.58089	C25-17: Ependymal-like	1	1772092010_A08_romanov
-11.1023	1.43365	C25-19: Oligodendrocytes	1	1772092011_F03_romanov
10.0305	4.86556	C25-17: Ependymal-like	1	1772092011_G04_romanov
9.58408	4.82549	C25-17: Ependymal-like	1	1772092011_C05_romanov
9.70571	4.77114	C25-17: Ependymal-like	1	1772092011_C06_romanov
9.67344	4.89517	C25-17: Ependymal-like	1	1772092011_C12_romanov
9.89098	4.47496	C25-17: Ependymal-like	1	1772089194_D03_romanov
10.2347	4.53794	C25-17: Ependymal-like	1	1772089194_A04_romanov
-10.8941	2.4731	C25-19: Oligodendrocytes	0.960102	1772089194_E07_romanov
-11.0551	1.42259	C25-19: Oligodendrocytes	1	1772089194_D08_romanov
9.60871	4.68328	C25-17: Ependymal-like	1	1772089194_C09_romanov
-11.4134	0.6731	C25-19: Oligodendrocytes	1	1772089194_F11_romanov
9.80558	4.98666	C25-17: Ependymal-like	1	1772089195_F02_romanov
9.99789	5.05626	C25-17: Ependymal-like	0.957583	1772089195_A12_romanov
-2.62506	15.1962	C25-20: OPC	1	1772089196_A01_romanov
9.91817	4.57215	C25-17: Ependymal-like	1	1772089196_B02_romanov
9.79064	4.4047	C25-17: Ependymal-like	1	1772089196_C02_romanov
9.79213	4.58242	C25-17: Ependymal-like	1	1772089196_D03_romanov
10.2352	4.37173	C25-17: Ependymal-like	1	1772089196_D06_romanov
10.0142	4.14384	C25-17: Ependymal-like	1	1772089196_F06_romanov
9.6888	4.6312	C25-17: Ependymal-like	1	1772089188_F07_romanov
9.72068	4.34301	C25-17: Ependymal-like	1	1772089186_B10_romanov
10.2499	4.26042	C25-17: Ependymal-like	1	1772089187_G11_romanov
10.213	4.33081	C25-17: Ependymal-like	1	1772092004_D02_romanov
9.64076	4.5639	C25-17: Ependymal-like	1	1772092004_G04_romanov
9.39829	4.7443	C25-17: Ependymal-like	1	1772092004_G10_romanov
9.51215	4.56545	C25-17: Ependymal-like	1	1772092004_E12_romanov
9.47237	4.81293	C25-17: Ependymal-like	1	1772092005_F04_romanov
3.79335	-3.93922	C25-10: GABA-2	1	1772096126_C01_romanov
9.77684	4.81922	C25-17: Ependymal-like	1	1772096126_H01_romanov
-8.36374	8.93706	C25-19: Oligodendrocytes	1	1772096126_A05_romanov
9.03104	4.93959	C25-17: Ependymal-like	0.59662	1772096126_D05_romanov
9.74081	4.65976	C25-17: Ependymal-like	1	1772096126_C06_romanov
9.72079	4.23276	C25-17: Ependymal-like	1	1772096126_A08_romanov
9.49581	4.96879	C25-17: Ependymal-like	1	1772096126_C10_romanov
9.54518	4.77333	C25-17: Ependymal-like	1	1772096126_G10_romanov
9.3226	4.82416	C25-17: Ependymal-like	1	1772096126_G12_romanov
9.93585	4.61227	C25-17: Ependymal-like	1	1772096127_E05_romanov
9.48651	4.96992	C25-17: Ependymal-like	1	1772096127_H05_romanov
9.67655	4.68272	C25-17: Ependymal-like	1	1772096127_H11_romanov
9.79889	4.37424	C25-17: Ependymal-like	1	1772096158_B04_romanov
9.43917	4.74432	C25-17: Ependymal-like	1	1772096158_F07_romanov
9.72196	4.71142	C25-17: Ependymal-like	1	1772096161_C03_romanov
9.23082	4.72382	C25-17: Ependymal-like	1	1772096161_C08_romanov
-11.6944	-3.00161	C25-19: Oligodendrocytes	1	1772096099_G10_romanov
9.27399	4.96327	C25-17: Ependymal-like	1	1772096103_E04_romanov
-12.5764	-1.90877	C25-19: Oligodendrocytes	1	1772096103_A09_romanov
-10.977	0.623883	C25-19: Oligodendrocytes	1	1772096103_E11_romanov
-8.72558	8.47594	C25-19: Oligodendrocytes	0.920674	1772096132_C01_romanov
6.81545	-13.1574	C25-24: Mural+Endothelial	0.585092	1772096132_F10_romanov
9.50147	4.85347	C25-17: Ependymal-like	1	1772096132_E12_romanov
-10.5698	-3.55523	C25-19: Oligodendrocytes	0.603955	1772096133_E01_romanov
9.41514	4.8045	C25-17: Ependymal-like	1	1772096133_G10_romanov
-10.8455	2.8531	C25-19: Oligodendrocytes	1	1772096134_B06_romanov
9.78931	5.0272	C25-17: Ependymal-like	0.8847	1772096134_F06_romanov
-8.65038	8.54091	C25-19: Oligodendrocytes	1	1772096134_D07_romanov
10.0514	5.20876	C25-17: Ependymal-like	0.603884	1772096134_G10_romanov
9.53292	5.0008	C25-17: Ependymal-like	1	1772096139_A08_romanov
9.56698	4.65877	C25-17: Ependymal-like	1	1772096141_F05_romanov
-2.29861	-4.5581	C25-11: GABA-1	0.403787	1772096165_H08_romanov
-2.8532	14.8414	C25-20: OPC	1	1772096168_G06_romanov
9.63394	4.62408	C25-17: Ependymal-like	1	1772096171_B01_romanov
10.0256	4.49172	C25-17: Ependymal-like	1	1772096171_B11_romanov
-11.1758	0.654941	C25-19: Oligodendrocytes	1	1772096172_C08_romanov
9.51415	4.56247	C25-17: Ependymal-like	1	1772096172_H08_romanov
10.2819	4.6309	C25-17: Ependymal-like	1	1772096172_A10_romanov
9.86705	4.89921	C25-17: Ependymal-like	1	1772096172_B11_romanov
2.58491	-7.04127	C25-10: GABA-2	0.837678	1772096172_F11_romanov
9.2876	4.79939	C25-17: Ependymal-like	0.557291	1772096173_F11_romanov
9.53725	4.65539	C25-17: Ependymal-like	1	1772096173_E12_romanov
9.16775	5.26171	C25-17: Ependymal-like	0.79339	1772096128_H02_romanov
9.47048	4.9799	C25-17: Ependymal-like	1	1772096128_C06_romanov
9.96046	4.71537	C25-17: Ependymal-like	1	1772096128_C10_romanov
-11.7726	0.222002	C25-19: Oligodendrocytes	1	1772096128_E12_romanov
3.88463	-3.97592	C25-10: GABA-2	0.91992	1772096131_A01_romanov
5.84935	-7.08037	C25-10: GABA-2	1	1772096131_H01_romanov
9.4689	4.69994	C25-17: Ependymal-like	1	1772096131_C03_romanov
-13.0151	-1.56142	C25-19: Oligodendrocytes	1	1772096131_F03_romanov
9.3364	4.57066	C25-17: Ependymal-like	1	1772096131_H10_romanov
3.8961	-3.94073	C25-10: GABA-2	1	1772096131_G12_romanov
9.4977	4.72773	C25-17: Ependymal-like	1	1772096145_G09_romanov
9.31035	4.85145	C25-17: Ependymal-like	0.960804	1772096145_A10_romanov
10.0885	4.40688	C25-17: Ependymal-like	1	1772096145_A11_romanov
-10.9577	0.567051	C25-19: Oligodendrocytes	0.672489	1772096175_D04_romanov
9.72974	5.0079	C25-17: Ependymal-like	1	1772084020_G03_romanov
9.59206	4.8526	C25-17: Ependymal-like	1	1772084017_A03_romanov
9.34771	4.84736	C25-17: Ependymal-like	1	1772084017_B03_romanov
-10.6414	-2.86034	C25-19: Oligodendrocytes	0.959087	1772084017_E12_romanov
9.51797	4.59369	C25-17: Ependymal-like	1	1772084017_F12_romanov
9.18226	5.075	C25-17: Ependymal-like	0.715721	1772084021_F11_romanov
9.45712	4.8703	C25-17: Ependymal-like	0.843174	1772058147_F01_romanov
9.8374	4.27298	C25-17: Ependymal-like	1	1772058147_G02_romanov
9.95506	5.33858	C25-17: Ependymal-like	1	1772058147_E04_romanov
9.87167	4.45224	C25-17: Ependymal-like	1	1772058147_F04_romanov
9.6198	4.72755	C25-17: Ependymal-like	1	1772058147_G04_romanov
9.64204	4.9115	C25-17: Ependymal-like	1	1772058147_H04_romanov
10.1902	4.99336	C25-17: Ependymal-like	1	1772058147_G05_romanov
9.41809	4.75661	C25-17: Ependymal-like	0.718951	1772058147_B06_romanov
9.37616	4.51017	C25-17: Ependymal-like	1	1772058147_A09_romanov
9.40539	4.8909	C25-17: Ependymal-like	0.922529	1772058147_F09_romanov
3.37181	-3.11215	C25-16: GABA-7	0.557184	1772058147_B10_romanov
6.37079	-13.4151	C25-24: Mural+Endothelial	0.728904	1772058147_H10_romanov
7.81838	0.300658	C25-11: GABA-1	0.920199	1772058147_C11_romanov
4.03447	1.09527	C25-2: GLU-2	0.724784	1772058147_F12_romanov
-10.7534	-3.53156	C25-19: Oligodendrocytes	0.95668	1772075304_G02_romanov
9.39545	5.232	C25-17: Ependymal-like	0.88173	1772075305_G01_romanov
-10.932	2.45	C25-19: Oligodendrocytes	1	1772075305_E12_romanov
9.31533	4.80081	C25-17: Ependymal-like	0.921986	1772075309_F02_romanov
9.67416	4.75001	C25-17: Ependymal-like	1	1772075309_G10_romanov
9.44593	4.68295	C25-17: Ependymal-like	1	1772078028_G04_romanov
9.12266	5.54187	C25-17: Ependymal-like	0.559058	1772078029_F12_romanov
10.183	4.79688	C25-17: Ependymal-like	1	1772078031_G10_romanov
9.80343	4.85244	C25-17: Ependymal-like	1	1772078013_H11_romanov
9.71095	4.87221	C25-17: Ependymal-like	1	1772078017_B12_romanov
12.0926	0.347331	C25-23: ParsTuber	1	1772078018_E04_romanov
2.0148	0.620299	C25-2: GLU-2	0.199151	1772078019_D01_romanov
-11.1307	1.21128	C25-19: Oligodendrocytes	0.679249	1772078019_G05_romanov
-11.3499	0.671567	C25-19: Oligodendrocytes	1	1772078019_G11_romanov
9.4846	4.78009	C25-17: Ependymal-like	1	1772078019_D12_romanov
9.4539	4.68357	C25-17: Ependymal-like	1	1772092012_G04_romanov
-5.91244	11.5088	C25-19: Oligodendrocytes	1	1772092009_E06_romanov
9.72912	4.77847	C25-17: Ependymal-like	1	1772092010_A01_romanov
9.57272	4.94234	C25-17: Ependymal-like	1	1772092010_H03_romanov
9.77488	5.00126	C25-17: Ependymal-like	1	1772092010_D04_romanov
9.91024	4.68289	C25-17: Ependymal-like	1	1772092010_D05_romanov
9.44487	4.84367	C25-17: Ependymal-like	1	1772092010_F06_romanov
9.41825	4.79791	C25-17: Ependymal-like	1	1772092011_B05_romanov
9.43295	4.64877	C25-17: Ependymal-like	1	1772092011_D05_romanov
9.60796	4.62702	C25-17: Ependymal-like	1	1772089196_F01_romanov
9.81103	4.55068	C25-17: Ependymal-like	1	1772089196_G02_romanov
-11.0668	1.48523	C25-19: Oligodendrocytes	1	1772089186_C08_romanov
9.92303	4.85933	C25-17: Ependymal-like	1	1772089187_F04_romanov
9.18465	5.4277	C25-17: Ependymal-like	0.603007	1772089187_D05_romanov
9.5482	4.90624	C25-17: Ependymal-like	1	1772089187_E05_romanov
10.2838	4.52217	C25-17: Ependymal-like	1	1772089187_C09_romanov
9.54328	4.73685	C25-17: Ependymal-like	1	1772089187_D10_romanov
9.49204	4.96369	C25-17: Ependymal-like	1	1772089187_A12_romanov
9.49981	4.83752	C25-17: Ependymal-like	0.96084	1772096127_B09_romanov
9.18353	5.09237	C25-17: Ependymal-like	0.517362	1772096127_F12_romanov
9.62928	4.68353	C25-17: Ependymal-like	1	1772096158_G06_romanov
9.87046	8.74897	C25-17: Ependymal-like	1	1772096158_E10_romanov
9.39446	4.98558	C25-17: Ependymal-like	1	1772096161_C10_romanov
-10.6326	-3.42725	C25-19: Oligodendrocytes	0.873768	1772096096_D07_romanov
-10.987	-2.8922	C25-19: Oligodendrocytes	1	1772096097_B02_romanov
2.44459	-2.04012	C25-1: GLU-1	0.682573	1772096100_F02_romanov
-10.8877	2.59542	C25-19: Oligodendrocytes	1	1772096133_H06_romanov
9.99106	5.06634	C25-17: Ependymal-like	0.721855	1772096133_A10_romanov
-11.0299	1.67718	C25-19: Oligodendrocytes	1	1772096134_A07_romanov
9.46353	4.82025	C25-17: Ependymal-like	1	1772096172_D07_romanov
9.73497	5.04156	C25-17: Ependymal-like	0.959138	1772096173_G05_romanov
9.30815	4.91979	C25-17: Ependymal-like	1	1772096131_B11_romanov
-0.955472	8.00904	C25-6: GLU-6	1	1772096145_D09_romanov
9.42331	4.96782	C25-17: Ependymal-like	0.959344	1772084017_C02_romanov
-0.988602	4.22012	C25-3: GLU-3	1	1772084017_A07_romanov
2.41788	-2.01187	C25-1: GLU-1	0.846651	1772084021_E03_romanov
9.77199	5.02747	C25-17: Ependymal-like	0.843845	1772092008_A10_romanov
9.66938	5.01924	C25-17: Ependymal-like	0.959852	1772078018_G01_romanov
9.28879	5.12576	C25-17: Ependymal-like	1	1772075319_D03_romanov
9.67154	4.73006	C25-17: Ependymal-like	0.960009	1772058147_E11_romanov
9.64931	4.72993	C25-17: Ependymal-like	0.921501	1772058147_D06_romanov
9.40735	5.09477	C25-17: Ependymal-like	1	1772096131_D06_romanov
9.30769	4.77574	C25-17: Ependymal-like	1	1772058147_E06_romanov
9.48884	4.73897	C25-17: Ependymal-like	0.960408	1772058147_D03_romanov
9.52637	4.7901	C25-17: Ependymal-like	0.800158	1772058147_F06_romanov
9.90305	4.98636	C25-17: Ependymal-like	1	1772078031_H07_romanov
9.46619	4.73196	C25-17: Ependymal-like	0.682738	1772092008_H11_romanov
9.94724	5.04162	C25-17: Ependymal-like	1	1772089186_F12_romanov
9.78024	5.08412	C25-17: Ependymal-like	0.648495	1772096134_B12_romanov
9.62694	4.72457	C25-17: Ependymal-like	1	1772078023_B09_romanov
9.65435	4.86923	C25-17: Ependymal-like	1	1772084017_C07_romanov
9.59802	4.59112	C25-17: Ependymal-like	1	1772058147_F11_romanov
9.91513	4.51179	C25-17: Ependymal-like	1	1772096131_G04_romanov
10.0286	5.04199	C25-17: Ependymal-like	1	1772078019_B07_romanov
9.34143	4.79509	C25-17: Ependymal-like	1	1772078019_E06_romanov
9.80823	4.84723	C25-17: Ependymal-like	1	1772075305_A09_romanov
9.80354	4.89555	C25-17: Ependymal-like	0.558515	1772075309_H06_romanov
9.39341	4.93745	C25-17: Ependymal-like	1	1772078029_G12_romanov
9.49554	4.78831	C25-17: Ependymal-like	1	1772058147_B07_romanov
9.75694	4.88645	C25-17: Ependymal-like	1	1772096172_B12_romanov
6.3663	-13.4184	C25-24: Mural+Endothelial	0.761975	1772075319_G10_romanov
9.41714	4.87299	C25-17: Ependymal-like	1	1772092004_F05_romanov
10.2163	4.81397	C25-17: Ependymal-like	1	1772075305_H06_romanov
9.35461	4.67747	C25-17: Ependymal-like	1	1772092004_C02_romanov
9.23385	5.00426	C25-17: Ependymal-like	1	1772078031_H11_romanov
9.58107	4.87087	C25-17: Ependymal-like	1	1772078017_A02_romanov
9.82964	4.75558	C25-17: Ependymal-like	1	1772089186_D07_romanov
9.88733	4.29862	C25-17: Ependymal-like	1	1772092008_A05_romanov
9.46426	4.8203	C25-17: Ependymal-like	0.759734	1772075305_C02_romanov
9.28893	4.81583	C25-17: Ependymal-like	0.878785	1772078019_E01_romanov
9.22612	5.18308	C25-17: Ependymal-like	1	1772078019_E02_romanov
9.64033	4.80889	C25-17: Ependymal-like	1	1772089186_D12_romanov
9.61967	4.59535	C25-17: Ependymal-like	1	1772092013_G12_romanov
9.48385	4.97045	C25-17: Ependymal-like	1	1772092012_B02_romanov
10.0894	4.57054	C25-17: Ependymal-like	1	1772092008_C07_romanov
9.78346	4.6973	C25-17: Ependymal-like	1	1772092013_A10_romanov
9.36791	4.83932	C25-17: Ependymal-like	0.915678	1772075304_H08_romanov
9.82821	4.5802	C25-17: Ependymal-like	1	1772089186_D02_romanov
2.38709	-0.0632197	C25-2: GLU-2	0.435444	1772078031_D10_romanov
9.65546	4.88212	C25-17: Ependymal-like	1	1772089186_C09_romanov
9.4149	4.89915	C25-17: Ependymal-like	1	1772078031_D06_romanov
9.25198	4.99676	C25-17: Ependymal-like	0.920998	1772078031_C11_romanov
6.22671	-13.6666	C25-24: Mural+Endothelial	0.635322	1772078031_E02_romanov
9.66828	4.91555	C25-17: Ependymal-like	1	1772078031_H08_romanov
9.34185	4.82879	C25-17: Ependymal-like	0.843777	1772078031_B04_romanov
-8.24927	4.74689	C25-19: Oligodendrocytes	0.644669	1772096096_B03_romanov
-7.34233	5.46054	C25-21: Immune	1	1772075309_F04_romanov
-8.76619	5.71289	C25-21: Immune	1	1772096101_C10_romanov
9.35657	4.65797	C25-17: Ependymal-like	0.959007	1772092012_G12_romanov
-6.58103	5.16811	C25-21: Immune	1	1772092009_A01_romanov
9.70883	4.70353	C25-17: Ependymal-like	1	1772092012_E11_romanov
-6.85238	5.07416	C25-21: Immune	1	1772092008_F10_romanov
-6.63845	5.02926	C25-21: Immune	1	1772092008_F05_romanov
-6.70793	5.2908	C25-21: Immune	1	1772075304_G10_romanov
-6.93896	5.428	C25-21: Immune	0.960083	1772089190_B08_romanov
-6.87902	5.67342	C25-21: Immune	0.920313	1772078031_E05_romanov
-7.04109	5.26152	C25-21: Immune	1	1772075304_A02_romanov
-6.70605	5.29163	C25-21: Immune	1	1772089186_G10_romanov
-6.65266	5.21625	C25-21: Immune	1	1772075319_E09_romanov
-7.04954	5.685	C25-21: Immune	0.921679	1772084017_G12_romanov
-6.67854	5.2267	C25-21: Immune	1	1772096099_A01_romanov
-6.71176	5.02811	C25-21: Immune	1	1772096131_B07_romanov
9.63055	4.65507	C25-17: Ependymal-like	1	1772078019_G10_romanov
-6.657	4.99887	C25-21: Immune	1	1772078013_D03_romanov
-6.74619	5.2379	C25-21: Immune	1	1772078031_F06_romanov
-6.6413	5.12125	C25-21: Immune	1	1772078018_B02_romanov
-6.65275	5.04088	C25-21: Immune	1	1772096101_A12_romanov
-6.66668	5.22256	C25-21: Immune	1	1772078031_F01_romanov
-6.61724	5.23936	C25-21: Immune	1	1772078013_B09_romanov
-6.64643	5.09488	C25-21: Immune	1	1772078018_C03_romanov
-6.72249	5.33072	C25-21: Immune	1	1772089190_A08_romanov
-7.02799	5.30863	C25-21: Immune	1	1772058147_G07_romanov
-6.67414	5.03511	C25-21: Immune	1	1772078028_H12_romanov
-6.89121	5.35963	C25-21: Immune	0.922197	1772096099_D11_romanov
-6.75238	5.25345	C25-21: Immune	0.760607	1772096172_C03_romanov
-6.58128	5.08894	C25-21: Immune	1	1772092005_E01_romanov
-11.5552	-2.62098	C25-19: Oligodendrocytes	0.961609	1772096097_F12_romanov
-11.797	-2.87694	C25-19: Oligodendrocytes	0.920352	1772096097_G12_romanov
-10.5341	4.32219	C25-19: Oligodendrocytes	0.960673	1772084014_C11_romanov
-8.31793	5.80889	C25-21: Immune	0.597896	1772096173_B12_romanov
-6.64908	5.09073	C25-21: Immune	1	1772096100_F11_romanov
-8.66256	5.6175	C25-21: Immune	0.960167	1772096100_C02_romanov
-9.10164	5.91542	C25-21: Immune	1	1772092005_F06_romanov
-6.73581	4.93563	C25-21: Immune	1	1772078017_A10_romanov
-8.57189	5.9673	C25-21: Immune	1	1772096144_G11_romanov
-8.58066	6.08818	C25-21: Immune	1	1772078013_H05_romanov
-8.98585	5.93925	C25-21: Immune	1	1772078014_F01_romanov
-8.87798	5.72907	C25-21: Immune	1	1772078023_E04_romanov
-9.03885	5.97412	C25-21: Immune	1	1772092004_E09_romanov
-8.7259	5.4982	C25-21: Immune	0.961362	1772078019_C11_romanov
-9.06383	6.12371	C25-21: Immune	1	1772089186_G06_romanov
-9.00104	5.83858	C25-21: Immune	1	1772078016_C10_romanov
-2.31705	-2.66059	C25-11: GABA-1	0.921744	1772058147_C01_romanov
3.84539	-12.8022	C25-24: Mural+Endothelial	1	1772078014_G01_romanov
6.47214	-12.3576	C25-24: Mural+Endothelial	1	1772096145_A12_romanov
3.70157	-13.0657	C25-24: Mural+Endothelial	1	1772078030_B12_romanov
3.86458	-13.2568	C25-24: Mural+Endothelial	1	1772084014_E02_romanov
3.59833	-13.3544	C25-24: Mural+Endothelial	1	1772096135_G04_romanov
3.79883	-12.8868	C25-24: Mural+Endothelial	0.664551	1772096133_B02_romanov
-4.88472	-6.80573	C25-24: Mural+Endothelial	0.509585	1772096134_E07_romanov
4.13499	-12.9361	C25-24: Mural+Endothelial	0.690435	1772075305_C11_romanov
4.06418	-12.6499	C25-24: Mural+Endothelial	1	1772092012_E05_romanov
3.97253	-12.7891	C25-24: Mural+Endothelial	1	1772078018_E03_romanov
6.303	-12.5198	C25-24: Mural+Endothelial	1	1772096103_B12_romanov
3.79157	-13.2059	C25-24: Mural+Endothelial	1	1772078029_C08_romanov
3.58649	-13.3771	C25-24: Mural+Endothelial	1	1772078014_A01_romanov
3.64263	-13.3226	C25-24: Mural+Endothelial	1	1772092013_E11_romanov
-10.6968	-3.51272	C25-19: Oligodendrocytes	0.921671	1772096100_D05_romanov
3.74304	-13.1072	C25-24: Mural+Endothelial	0.564764	1772096136_G05_romanov
-6.39597	10.6711	C25-19: Oligodendrocytes	0.646669	1772096165_H11_romanov
3.64962	-13.2019	C25-24: Mural+Endothelial	1	1772089196_C04_romanov
3.3672	-13.4242	C25-24: Mural+Endothelial	1	1772078013_E02_romanov
3.43193	-13.4084	C25-24: Mural+Endothelial	1	1772089187_F10_romanov
-7.14291	10.1193	C25-19: Oligodendrocytes	0.961672	1772078016_D05_romanov
3.76807	-13.2885	C25-24: Mural+Endothelial	1	1772096100_E04_romanov
3.63573	-13.4439	C25-24: Mural+Endothelial	1	1772092010_G01_romanov
3.45689	-13.4373	C25-24: Mural+Endothelial	1	1772078018_F05_romanov
3.67195	-13.2955	C25-24: Mural+Endothelial	1	1772096135_B09_romanov
3.58113	-13.3312	C25-24: Mural+Endothelial	0.875885	1772096172_G01_romanov
4.00024	-12.9522	C25-24: Mural+Endothelial	1	1772092008_D10_romanov
3.9749	-12.7854	C25-24: Mural+Endothelial	0.754206	1772078022_D08_romanov
-10.9838	1.95926	C25-19: Oligodendrocytes	0.84685	1772096134_H06_romanov
3.92211	-12.8477	C25-24: Mural+Endothelial	1	1772078018_C06_romanov
3.88892	-12.8528	C25-24: Mural+Endothelial	0.791169	1772078017_A09_romanov
3.81746	-12.881	C25-24: Mural+Endothelial	0.676025	1772096133_C05_romanov
4.06221	-12.8241	C25-24: Mural+Endothelial	1	1772096145_A05_romanov
3.96099	-12.9127	C25-24: Mural+Endothelial	1	1772078013_B01_romanov
3.81588	-13.1969	C25-24: Mural+Endothelial	1	1772096168_G08_romanov
3.68969	-13.1377	C25-24: Mural+Endothelial	1	1772078016_H11_romanov
3.50144	-13.4287	C25-24: Mural+Endothelial	1	1772078013_F03_romanov
3.54188	-13.3907	C25-24: Mural+Endothelial	1	1772096168_B08_romanov
3.53949	-13.3792	C25-24: Mural+Endothelial	0.879914	1772078014_D06_romanov
-11.005	2.01777	C25-19: Oligodendrocytes	1	1772096099_D12_romanov
3.38791	-13.4689	C25-24: Mural+Endothelial	1	1772078013_D11_romanov
3.55982	-13.387	C25-24: Mural+Endothelial	1	1772078013_E11_romanov
3.83076	-12.9203	C25-24: Mural+Endothelial	1	1772092013_A08_romanov
9.51477	5.00946	C25-17: Ependymal-like	0.840996	1772078031_B12_romanov
3.57027	-13.3555	C25-24: Mural+Endothelial	1	1772078013_F08_romanov
3.56083	-13.4132	C25-24: Mural+Endothelial	1	1772092008_A01_romanov
3.673	-13.3173	C25-24: Mural+Endothelial	1	1772078014_E11_romanov
3.62243	-13.2706	C25-24: Mural+Endothelial	1	1772096134_H01_romanov
3.37593	-13.26	C25-24: Mural+Endothelial	0.758231	1772058147_E09_romanov
3.57096	-13.3087	C25-24: Mural+Endothelial	1	1772092012_E04_romanov
3.82096	-13.274	C25-24: Mural+Endothelial	1	1772096172_B02_romanov
3.66294	-13.3237	C25-24: Mural+Endothelial	1	1772092010_C06_romanov
3.86969	-13.0399	C25-24: Mural+Endothelial	0.919016	1772096135_E06_romanov
4.07731	-12.735	C25-24: Mural+Endothelial	1	1772092012_B10_romanov
3.78853	-12.8038	C25-24: Mural+Endothelial	1	1772092005_F10_romanov
-10.9192	2.35836	C25-19: Oligodendrocytes	0.844741	1772096099_C06_romanov
3.84683	-12.9958	C25-24: Mural+Endothelial	1	1772096145_H12_romanov
-10.8399	1.99973	C25-19: Oligodendrocytes	0.624962	1772096168_D07_romanov
6.61254	-12.4275	C25-24: Mural+Endothelial	0.874728	1772078016_E12_romanov
3.76473	-13.0382	C25-24: Mural+Endothelial	0.83906	1772096135_E07_romanov
3.66547	-13.2704	C25-24: Mural+Endothelial	1	1772096173_E05_romanov
3.86122	-12.9746	C25-24: Mural+Endothelial	0.875256	1772092008_D11_romanov
-4.64329	8.48089	C25-25: Fibroblasts	1	1772096097_E12_romanov
-11.1141	2.15271	C25-19: Oligodendrocytes	1	1772096100_G12_romanov
3.08994	13.1195	C25-25: Fibroblasts	1	1772096103_G09_romanov
-10.9531	2.32029	C25-19: Oligodendrocytes	1	1772096136_G10_romanov
-11.2452	1.0534	C25-19: Oligodendrocytes	1	1772096136_A12_romanov
3.52982	-13.4019	C25-24: Mural+Endothelial	0.799913	1772096165_E11_romanov
5.82515	-12.5765	C25-24: Mural+Endothelial	1	1772096172_E06_romanov
10.5932	-2.59861	C25-24: Mural+Endothelial	1	1772096131_B04_romanov
6.22066	-14.1276	C25-24: Mural+Endothelial	0.71415	1772058147_A01_romanov
6.33829	-13.8427	C25-24: Mural+Endothelial	1	1772058147_H01_romanov
7.34801	-12.5128	C25-24: Mural+Endothelial	0.717883	1772058147_G11_romanov
7.20561	-12.7604	C25-24: Mural+Endothelial	1	1772075317_B01_romanov
5.9582	-14.2084	C25-24: Mural+Endothelial	1	1772075317_D06_romanov
6.32471	-13.0907	C25-24: Mural+Endothelial	1	1772075317_A10_romanov
6.41897	-14.0913	C25-24: Mural+Endothelial	1	1772075317_F12_romanov
5.81404	-13.9361	C25-24: Mural+Endothelial	1	1772075317_G12_romanov
-10.845	2.03413	C25-19: Oligodendrocytes	1	1772075305_H04_romanov
6.26966	-13.2888	C25-24: Mural+Endothelial	0.960341	1772075310_B10_romanov
6.39532	-13.288	C25-24: Mural+Endothelial	0.917058	1772075310_D12_romanov
6.74749	-14.0259	C25-24: Mural+Endothelial	1	1772078028_H05_romanov
9.65718	-3.35498	C25-24: Mural+Endothelial	1	1772078028_D08_romanov
5.95759	-12.9825	C25-24: Mural+Endothelial	1	1772078014_G05_romanov
6.16182	-13.541	C25-24: Mural+Endothelial	0.882399	1772078014_A10_romanov
6.95606	-13.7697	C25-24: Mural+Endothelial	1	1772078014_G11_romanov
6.48453	-12.5667	C25-24: Mural+Endothelial	1	1772078016_F08_romanov
-11.0413	1.94877	C25-19: Oligodendrocytes	0.961216	1772078017_E09_romanov
6.27305	-13.9096	C25-24: Mural+Endothelial	1	1772078022_B10_romanov
5.7501	-13.1132	C25-24: Mural+Endothelial	1	1772078023_A04_romanov
6.34918	-12.524	C25-24: Mural+Endothelial	0.843207	1772092012_F01_romanov
6.32372	-13.6192	C25-24: Mural+Endothelial	1	1772092012_A03_romanov
6.56028	-13.5925	C25-24: Mural+Endothelial	0.921407	1772092013_H07_romanov
6.10322	-14.0213	C25-24: Mural+Endothelial	1	1772092013_E12_romanov
-10.6752	2.02582	C25-19: Oligodendrocytes	0.535183	1772092008_G10_romanov
7.08705	-12.8498	C25-24: Mural+Endothelial	1	1772092010_C12_romanov
7.2934	-12.8307	C25-24: Mural+Endothelial	0.756285	1772092011_A02_romanov
7.15416	-12.7205	C25-24: Mural+Endothelial	0.837916	1772092011_E09_romanov
5.93575	-14.1024	C25-24: Mural+Endothelial	1	1772092011_F10_romanov
7.13235	-13.6462	C25-24: Mural+Endothelial	1	1772092011_H10_romanov
5.9083	-13.2344	C25-24: Mural+Endothelial	1	1772089194_H02_romanov
7.19296	-12.8303	C25-24: Mural+Endothelial	1	1772089195_E03_romanov
6.67377	-14.6472	C25-24: Mural+Endothelial	1	1772089196_F10_romanov
6.65498	-14.5616	C25-24: Mural+Endothelial	1	1772089196_G11_romanov
-10.8292	-3.39102	C25-19: Oligodendrocytes	1	1772089190_B03_romanov
5.91224	-14.895	C25-24: Mural+Endothelial	1	1772089190_E08_romanov
6.01636	-14.2566	C25-24: Mural+Endothelial	1	1772089186_H10_romanov
6.90037	-14.1558	C25-24: Mural+Endothelial	1	1772089187_G05_romanov
-5.21259	-0.0980003	C25-19: Oligodendrocytes	0.492424	1772096097_C04_romanov
6.40891	-13.5492	C25-24: Mural+Endothelial	0.521845	1772096097_E06_romanov
6.46435	-14.1182	C25-24: Mural+Endothelial	1	1772096099_H10_romanov
5.72907	-13.0847	C25-24: Mural+Endothelial	1	1772096099_E11_romanov
6.42636	-13.7156	C25-24: Mural+Endothelial	0.765613	1772096100_E09_romanov
6.57634	-12.4365	C25-24: Mural+Endothelial	1	1772096101_E09_romanov
-7.22132	10.0347	C25-19: Oligodendrocytes	0.765555	1772096102_B10_romanov
6.2737	-14.3961	C25-24: Mural+Endothelial	1	1772096103_G05_romanov
6.61055	-13.9745	C25-24: Mural+Endothelial	1	1772096132_A02_romanov
6.40531	-13.7183	C25-24: Mural+Endothelial	0.958877	1772096132_B05_romanov
6.36867	-14.0714	C25-24: Mural+Endothelial	0.881705	1772096133_D02_romanov
-10.6146	3.7561	C25-19: Oligodendrocytes	0.924935	1772096133_E04_romanov
-7.33852	9.97528	C25-19: Oligodendrocytes	0.962872	1772096136_E03_romanov
6.44503	-13.6739	C25-24: Mural+Endothelial	1	1772096136_G04_romanov
6.48051	-13.6067	C25-24: Mural+Endothelial	1	1772096136_A10_romanov
-10.7537	-3.23058	C25-19: Oligodendrocytes	0.640177	1772096138_F06_romanov
5.86069	-13.629	C25-24: Mural+Endothelial	1	1772096138_E12_romanov
-10.8666	2.41568	C25-19: Oligodendrocytes	0.690896	1772096140_E04_romanov
5.90709	-12.6082	C25-24: Mural+Endothelial	1	1772096140_A05_romanov
6.28451	-14.0149	C25-24: Mural+Endothelial	1	1772096140_G05_romanov
6.24407	-14.3082	C25-24: Mural+Endothelial	1	1772096140_A09_romanov
5.88511	-14.105	C25-24: Mural+Endothelial	1	1772096140_F11_romanov
6.26441	-14.4471	C25-24: Mural+Endothelial	1	1772096141_H04_romanov
5.87642	-13.3453	C25-24: Mural+Endothelial	0.752069	1772096141_G10_romanov
6.40147	-13.0807	C25-24: Mural+Endothelial	1	1772096162_E06_romanov
6.26757	-14.1945	C25-24: Mural+Endothelial	1	1772096162_G08_romanov
7.14406	-12.6484	C25-24: Mural+Endothelial	1	1772096168_G02_romanov
6.40248	-13.592	C25-24: Mural+Endothelial	0.802471	1772096168_D03_romanov
6.243	-14.1487	C25-24: Mural+Endothelial	1	1772096168_A04_romanov
6.6189	-13.3729	C25-24: Mural+Endothelial	0.72641	1772096168_C11_romanov
5.83503	-13.4504	C25-24: Mural+Endothelial	1	1772096171_B03_romanov
6.42818	-12.4899	C25-24: Mural+Endothelial	1	1772096171_H12_romanov
5.75391	-13.3419	C25-24: Mural+Endothelial	1	1772096172_H01_romanov
-7.67551	9.68101	C25-19: Oligodendrocytes	0.847165	1772096131_A02_romanov
6.42743	-13.4808	C25-24: Mural+Endothelial	1	1772096131_H04_romanov
6.27612	-14.6018	C25-24: Mural+Endothelial	1	1772096131_D12_romanov
5.76158	-13.3982	C25-24: Mural+Endothelial	1	1772096145_F06_romanov
6.11105	-14.2918	C25-24: Mural+Endothelial	1	1772096145_A07_romanov
5.94988	-14.7373	C25-24: Mural+Endothelial	1	1772096175_C05_romanov
7.59284	-12.9615	C25-24: Mural+Endothelial	1	1772084014_B05_romanov
6.48616	-13.9162	C25-24: Mural+Endothelial	0.7116	1772084014_D08_romanov
6.1574	-14.164	C25-24: Mural+Endothelial	1	1772084017_D11_romanov
5.68534	-13.3467	C25-24: Mural+Endothelial	1	1772075317_E05_romanov
5.86696	-13.1418	C25-24: Mural+Endothelial	1	1772075317_G11_romanov
5.70111	-13.1932	C25-24: Mural+Endothelial	1	1772075310_F12_romanov
6.06256	-13.0881	C25-24: Mural+Endothelial	1	1772078019_F01_romanov
6.46987	-14.0648	C25-24: Mural+Endothelial	1	1772078022_C03_romanov
5.64351	-13.1936	C25-24: Mural+Endothelial	1	1772078023_E09_romanov
5.68502	-13.4955	C25-24: Mural+Endothelial	1	1772092010_B04_romanov
-0.893805	8.02605	C25-6: GLU-6	0.957802	1772092010_D06_romanov
5.97786	-13.9433	C25-24: Mural+Endothelial	1	1772096099_C11_romanov
5.79481	-13.2379	C25-24: Mural+Endothelial	1	1772096099_F11_romanov
5.8115	-13.3398	C25-24: Mural+Endothelial	1	1772096103_B11_romanov
5.98326	-13.1503	C25-24: Mural+Endothelial	1	1772096136_E12_romanov
5.9692	-13.345	C25-24: Mural+Endothelial	0.880685	1772096140_C06_romanov
6.23727	-13.5076	C25-24: Mural+Endothelial	0.843463	1772096144_A04_romanov
6.08387	-13.2891	C25-24: Mural+Endothelial	1	1772096144_F10_romanov
5.63986	-13.2571	C25-24: Mural+Endothelial	1	1772096162_G11_romanov
6.52457	-13.3981	C25-24: Mural+Endothelial	0.845708	1772096128_C01_romanov
5.67505	-13.2417	C25-24: Mural+Endothelial	1	1772084021_C10_romanov
6.3284	-14.1872	C25-24: Mural+Endothelial	1	1772092013_B03_romanov
6.17829	-14.6457	C25-24: Mural+Endothelial	1	1772075310_D06_romanov
6.16817	-13.8661	C25-24: Mural+Endothelial	1	1772078028_F10_romanov
6.76857	-14.2439	C25-24: Mural+Endothelial	1	1772092009_G05_romanov
6.12726	-14.8344	C25-24: Mural+Endothelial	1	1772092009_H01_romanov
6.5016	-13.4972	C25-24: Mural+Endothelial	0.759264	1772078023_G01_romanov
6.84719	-14.0801	C25-24: Mural+Endothelial	1	1772078023_G12_romanov
5.71722	-13.2705	C25-24: Mural+Endothelial	1	1772092010_A11_romanov
6.31871	-13.9249	C25-24: Mural+Endothelial	1	1772078019_A01_romanov
6.26033	-14.3245	C25-24: Mural+Endothelial	1	1772078013_D12_romanov
6.03611	-14.2414	C25-24: Mural+Endothelial	1	1772092011_G12_romanov
-4.47739	8.59414	C25-25: Fibroblasts	1	1772092013_D04_romanov
6.36061	-12.3097	C25-24: Mural+Endothelial	0.961305	1772092011_F04_romanov
-4.44711	8.39809	C25-25: Fibroblasts	1	1772096140_B12_romanov
-4.76069	8.56047	C25-25: Fibroblasts	1	1772078014_F05_romanov
-4.40596	8.48678	C25-25: Fibroblasts	1	1772096102_G05_romanov
-4.48757	8.39607	C25-25: Fibroblasts	1	1772089195_D09_romanov
3.8962	-12.8833	C25-24: Mural+Endothelial	0.878693	1772096134_A06_romanov
-7.01441	10.2632	C25-19: Oligodendrocytes	0.923499	1772078018_F06_romanov
3.809	-12.904	C25-24: Mural+Endothelial	1	1772078013_C05_romanov
4.17625	-12.7721	C25-24: Mural+Endothelial	0.919811	1772075305_C05_romanov
3.76643	-12.9842	C25-24: Mural+Endothelial	1	1772092005_C04_romanov
4.13082	-12.418	C25-24: Mural+Endothelial	1	1772092013_F10_romanov
4.23929	-12.6765	C25-24: Mural+Endothelial	0.714847	1772096139_B02_romanov
4.25212	-12.9068	C25-24: Mural+Endothelial	0.882121	1772096127_E11_romanov
-10.9164	2.14191	C25-19: Oligodendrocytes	0.808702	1772075305_D10_romanov
6.34274	-13.927	C25-24: Mural+Endothelial	1	1772058147_E12_romanov
5.77774	-13.4055	C25-24: Mural+Endothelial	1	1772075319_E02_romanov
5.87377	-13.1133	C25-24: Mural+Endothelial	0.839911	1772075309_H12_romanov
5.66818	-13.2546	C25-24: Mural+Endothelial	1	1772078028_D02_romanov
5.69828	-13.5108	C25-24: Mural+Endothelial	1	1772096103_B08_romanov
6.31335	-13.1818	C25-24: Mural+Endothelial	0.877837	1772096138_D11_romanov
6.29685	-13.556	C25-24: Mural+Endothelial	0.878573	1772096139_A12_romanov
5.65168	-13.14	C25-24: Mural+Endothelial	1	1772096140_H11_romanov
5.78407	-13.9607	C25-24: Mural+Endothelial	1	1772096141_B06_romanov
6.24493	-13.2927	C25-24: Mural+Endothelial	1	1772096131_E05_romanov
6.15004	-13.7471	C25-24: Mural+Endothelial	1	1772096131_H12_romanov
5.74028	-13.0315	C25-24: Mural+Endothelial	1	1772096145_A01_romanov
-4.5	8.56407	C25-25: Fibroblasts	1	1772089186_C12_romanov
-4.42774	8.33892	C25-25: Fibroblasts	1	1772096172_A04_romanov
-4.5981	8.31991	C25-25: Fibroblasts	1	1772078016_E04_romanov
-4.51978	8.6353	C25-25: Fibroblasts	1	1772078030_D03_romanov
-4.4565	8.56798	C25-25: Fibroblasts	1	1772078016_E05_romanov
-4.52821	8.5371	C25-25: Fibroblasts	1	1772096139_B07_romanov
-4.44488	8.64894	C25-25: Fibroblasts	1	1772075317_E10_romanov
-4.76943	8.57984	C25-25: Fibroblasts	1	1772075317_G01_romanov
6.11177	-14.2867	C25-24: Mural+Endothelial	1	1772078022_C10_romanov
7.27969	-12.5692	C25-24: Mural+Endothelial	1	1772078031_A03_romanov
6.82324	-13.6125	C25-24: Mural+Endothelial	1	1772089194_D06_romanov
5.98421	-14.802	C25-24: Mural+Endothelial	1	1772092013_E02_romanov
6.18988	-13.93	C25-24: Mural+Endothelial	0.917273	1772096135_A03_romanov
6.26886	-13.6799	C25-24: Mural+Endothelial	0.961045	1772058147_D09_romanov
7.10465	-13.6837	C25-24: Mural+Endothelial	1	1772078023_H06_romanov
6.01197	-14.8733	C25-24: Mural+Endothelial	1	1772078014_E03_romanov
6.53738	-14.6302	C25-24: Mural+Endothelial	1	1772078014_B05_romanov
6.44492	-14.1114	C25-24: Mural+Endothelial	0.87386	1772078014_F09_romanov
6.50459	-14.464	C25-24: Mural+Endothelial	1	1772078017_D09_romanov
7.51579	-13.2938	C25-24: Mural+Endothelial	1	1772092012_F06_romanov
6.15452	-14.6887	C25-24: Mural+Endothelial	1	1772092008_B01_romanov
-7.89585	9.35535	C25-19: Oligodendrocytes	1	1772089186_C02_romanov
6.27144	-13.8304	C25-24: Mural+Endothelial	0.914717	1772096127_B04_romanov
-4.0377	7.96746	C25-25: Fibroblasts	1	1772078018_G03_romanov
-4.06482	8.03497	C25-25: Fibroblasts	1	1772078019_A07_romanov
-4.61076	8.44737	C25-25: Fibroblasts	0.882153	1772089190_B05_romanov
-4.46779	8.47339	C25-25: Fibroblasts	1	1772078016_D06_romanov
-4.85027	8.65921	C25-25: Fibroblasts	1	1772078019_D11_romanov
9.24225	4.83451	C25-17: Ependymal-like	0.612031	1772078031_H10_romanov
-4.05858	8.00439	C25-25: Fibroblasts	1	1772092013_F01_romanov
6.11926	-14.8165	C25-24: Mural+Endothelial	1	1772078016_B11_romanov
6.56539	-14.6974	C25-24: Mural+Endothelial	1	1772078013_B04_romanov
6.33221	-14.3546	C25-24: Mural+Endothelial	1	1772075305_A05_romanov
6.58187	-14.7532	C25-24: Mural+Endothelial	1	1772092008_B06_romanov
6.21253	-13.7609	C25-24: Mural+Endothelial	1	1772075310_E07_romanov
5.9628	-14.9626	C25-24: Mural+Endothelial	1	1772078023_D11_romanov
6.06829	-14.8188	C25-24: Mural+Endothelial	1	1772075309_A08_romanov
6.85894	-14.0537	C25-24: Mural+Endothelial	1	1772075310_A03_romanov
6.35867	-14.7726	C25-24: Mural+Endothelial	1	1772092005_A02_romanov
4.79592	-8.02587	C25-24: Mural+Endothelial	0.666644	1772078030_H02_romanov
6.25251	-14.6266	C25-24: Mural+Endothelial	1	1772078023_A09_romanov
-6.87681	10.3392	C25-19: Oligodendrocytes	0.612971	1772075305_H10_romanov
6.22074	-13.9963	C25-24: Mural+Endothelial	0.840609	1772075317_A11_romanov
6.56995	-14.6579	C25-24: Mural+Endothelial	1	1772075317_G06_romanov
6.20841	-13.8408	C25-24: Mural+Endothelial	1	1772075309_B12_romanov
6.31247	-13.9738	C25-24: Mural+Endothelial	1	1772075309_E12_romanov
6.33069	-14.8187	C25-24: Mural+Endothelial	1	1772078014_F10_romanov
6.49969	-14.1209	C25-24: Mural+Endothelial	0.796063	1772078030_C09_romanov
6.35376	-14.1714	C25-24: Mural+Endothelial	1	1772075305_F01_romanov
6.43781	-14.8081	C25-24: Mural+Endothelial	1	1772092009_C02_romanov
6.02557	-14.8101	C25-24: Mural+Endothelial	1	1772092013_E03_romanov
6.57239	-13.484	C25-24: Mural+Endothelial	0.959235	1772075310_B04_romanov
6.38071	-12.4746	C25-24: Mural+Endothelial	1	1772096131_C05_romanov
6.54143	-12.3919	C25-24: Mural+Endothelial	1	1772078022_F05_romanov
7.26408	-12.78	C25-24: Mural+Endothelial	1	1772078016_A04_romanov
6.50923	-12.365	C25-24: Mural+Endothelial	1	1772092012_D07_romanov
6.77974	-13.2757	C25-24: Mural+Endothelial	0.840509	1772096100_A12_romanov
6.37246	-12.3598	C25-1: GLU-1	0.51974	1772096096_C11_romanov
6.99845	-12.6123	C25-24: Mural+Endothelial	0.961012	1772096171_G10_romanov
6.34646	-12.6182	C25-24: Mural+Endothelial	1	1772078017_E07_romanov
6.46447	-12.4204	C25-24: Mural+Endothelial	1	1772078013_C09_romanov
6.88756	-12.7725	C25-24: Mural+Endothelial	0.795719	1772075309_D08_romanov
5.6814	-14.102	C25-24: Mural+Endothelial	1	1772092005_D03_romanov
5.62273	-13.2904	C25-24: Mural+Endothelial	1	1772078016_D01_romanov
5.94502	-13.0776	C25-24: Mural+Endothelial	1	1772092013_D11_romanov
5.76314	-13.8389	C25-24: Mural+Endothelial	1	1772078017_A04_romanov
6.39974	-13.3548	C25-24: Mural+Endothelial	0.627853	1772075305_D05_romanov
4.47977	-13.0791	C25-24: Mural+Endothelial	0.918141	1772058147_E07_romanov
5.79785	-14.6029	C25-24: Mural+Endothelial	1	1772096133_B10_romanov
5.9759	-14.828	C25-24: Mural+Endothelial	1	1772092013_C12_romanov
6.51885	-14.241	C25-24: Mural+Endothelial	1	1772078022_A01_romanov
-5.20515	1.31932	C25-19: Oligodendrocytes	0.570518	1772078017_E08_romanov
5.93558	-14.8628	C25-24: Mural+Endothelial	1	1772078013_H02_romanov
6.11039	-14.9421	C25-24: Mural+Endothelial	1	1772078018_H04_romanov
6.45178	-12.4623	C25-24: Mural+Endothelial	1	1772078031_B09_romanov
6.1713	-13.5904	C25-24: Mural+Endothelial	1	1772078022_H06_romanov
3.99931	-13.2343	C25-24: Mural+Endothelial	1	1772078028_H09_romanov
5.92307	-14.7801	C25-24: Mural+Endothelial	1	1772078022_E06_romanov
6.26732	-13.2499	C25-24: Mural+Endothelial	1	1772075309_F09_romanov
5.78181	-13.2238	C25-24: Mural+Endothelial	1	1772075304_C11_romanov
6.68251	-13.1627	C25-24: Mural+Endothelial	0.719361	1772075305_G07_romanov
6.02033	-13.3482	C25-24: Mural+Endothelial	1	1772096128_G06_romanov
6.12951	-13.7997	C25-24: Mural+Endothelial	1	1772084021_G12_romanov
5.87464	-13.1742	C25-24: Mural+Endothelial	1	1772075317_G09_romanov
5.68237	-13.3179	C25-24: Mural+Endothelial	0.754726	1772092012_H01_romanov
6.09863	-13.0731	C25-24: Mural+Endothelial	0.959952	1772096144_E04_romanov
5.7899	-13.2733	C25-24: Mural+Endothelial	1	1772075305_G09_romanov
5.82899	-13.789	C25-24: Mural+Endothelial	1	1772078016_D11_romanov
6.07973	-13.3367	C25-24: Mural+Endothelial	1	1772078016_A05_romanov
9.75092	4.54401	C25-17: Ependymal-like	0.526007	1772058147_A02_romanov
7.00697	-13.2453	C25-24: Mural+Endothelial	1	1772075309_A06_romanov
6.45543	-13.9584	C25-24: Mural+Endothelial	0.716126	1772075305_F12_romanov
5.74929	-13.6627	C25-24: Mural+Endothelial	1	1772096136_F11_romanov
6.08808	-13.1306	C25-24: Mural+Endothelial	1	1772058147_E08_romanov
6.37599	-13.1685	C25-24: Mural+Endothelial	0.92121	1772078017_C06_romanov
6.18732	-13.8324	C25-24: Mural+Endothelial	1	1772075317_F09_romanov
6.04667	-13.9317	C25-24: Mural+Endothelial	0.679246	1772075309_B02_romanov
-6.07699	-6.1345	C25-24: Mural+Endothelial	0.558139	1772075309_D05_romanov
6.07587	-14.7254	C25-24: Mural+Endothelial	1	1772058147_D04_romanov
5.82892	-12.91	C25-24: Mural+Endothelial	0.919933	1772078022_B02_romanov
6.30284	-12.5648	C25-24: Mural+Endothelial	1	1772075309_D01_romanov
6.33849	-13.1485	C25-24: Mural+Endothelial	0.961662	1772075310_A01_romanov
6.27349	-13.3858	C25-24: Mural+Endothelial	1	1772075310_A05_romanov
5.95652	-13.8193	C25-24: Mural+Endothelial	1	1772075317_A07_romanov
9.53504	4.78672	C25-17: Ependymal-like	1	1772078019_C08_romanov
-1.92785	5.6362	C25-3: GLU-3	1	1772084020_F06_romanov
-1.52587	0.761515	C25-3: GLU-3	0.712197	1772078030_E07_romanov
-2.57734	3.6008	C25-3: GLU-3	1	1772075319_A07_romanov
-2.64566	3.68965	C25-3: GLU-3	1	1772078028_B08_romanov
-2.24406	3.76244	C25-3: GLU-3	1	1772096126_B04_romanov
1.00923	-1.18572	C25-4: GLU-4	1	1772075317_B09_romanov
2.66636	-0.16781	C25-2: GLU-2	0.800083	1772084017_B08_romanov
3.7607	-4.51597	C25-10: GABA-2	0.877768	1772096101_G10_romanov
-2.54948	3.58292	C25-3: GLU-3	0.96189	1772096162_H06_romanov
0.6837	0.564964	C25-3: GLU-3	0.609212	1772084021_B08_romanov
-3.62937	3.47821	C25-3: GLU-3	1	1772078031_F04_romanov
-0.413616	-0.823933	C25-4: GLU-4	0.553172	1772096134_E04_romanov
-10.0884	-2.66955	C25-19: Oligodendrocytes	0.838212	1772096139_C12_romanov
-0.598219	1.98438	C25-3: GLU-3	0.646947	1772096096_D05_romanov
-1.59661	3.34813	C25-3: GLU-3	1	1772096141_D08_romanov
-1.6483	4.30339	C25-3: GLU-3	1	1772078023_E06_romanov
[truncated: 385,807+ more rows]

## Sheet: cf_rbo_result
cluster	agrp	pomc	pomc_glp1r	pomc_lepr
C286-1	0	0	0.00172737	0
C286-10	0.0402583	0	0	0
C286-100	0	0.000691703	0.000845449	0.000193423
C286-101	0.000418591	0.00403374	0.00697053	0.00831282
C286-102	0.000125104	3.50868e-06	0.00283891	0.000173106
C286-103	0	0	0	0
C286-104	0.00402694	4.25076e-05	0.00495657	0.000743206
C286-105	0.00162502	0.0170496	0.0177837	0.0246344
C286-106	0.00586386	0.019581	0.0475593	0.0549956
C286-107	0.0115002	0.0203134	0.0321327	0.0470398
C286-108	0.0112314	0.0126386	0.0259915	0.024632
C286-109	0.0168462	0.0116642	0.0274213	0.040766
C286-11	0.0125525	0.00680257	0.00781279	0.0105789
C286-110	0.00791283	0.0181689	0.0187428	0.0301854
C286-111	0.00853038	0.0106994	0.0159447	0.0193684
C286-112	0.00626471	0.0250223	0.0379064	0.058803
C286-113	0.00996028	0.0272001	0.0780642	0.0572621
C286-114	0.00998026	0.00610999	0.0193281	0.0255009
C286-115	0.00940796	0.0145536	0.0157785	0.0149264
C286-116	0.0232608	0.0193471	0.0233949	0.0221268
C286-117	0	3.63159e-05	0	0.0013058
C286-118	0.00127306	3.63159e-05	0	0.0013058
C286-119	0.0508543	0.0171195	0.0514375	0.0194134
C286-12	0.0326545	0.0189163	0.0217969	0.00886333
C286-120	0	3.63159e-05	0	0.00593762
C286-121	0.0133369	0.0138146	0.0117864	0.0301388
C286-122	0.00219385	0.0103602	0.00199305	0.00215186
C286-123	0.00500327	0.00827787	0.013921	0.0169443
C286-124	0.00138297	0.00787793	0.0668167	0.0166934
C286-125	0.0159235	0.0187974	0.00742822	0.0328831
C286-126	0.00360102	0.00708808	0.00342321	0.0234826
C286-127	0.0056868	0.030951	0.0242087	0.0312816
C286-128	0.00063663	0.00040921	0.00564289	0.00083349
C286-129	0.00614944	0.0298036	0.0242653	0.0216025
C286-13	0.0290979	0.00206784	0.00471378	0.00278375
C286-130	0.060308	0.0738688	0.12283	0.109896
C286-131	0.0326283	0.00105474	0.0199417	0.00293359
C286-132	0.00736499	0.00105474	0.0163922	0.0028307
C286-133	0.0134092	0.000990671	0.00418267	0.00163344
C286-134	0.01962	0.00330832	0.0107252	0.00455516
C286-135	0	0.00026659	0	0.00754807
C286-136	0.00658666	0	6.37319e-06	4.20104e-05
C286-137	0.00183942	0.00361689	0.00847537	0.00913796
C286-138	0.00695507	5.32217e-05	0.00182766	0.00271366
C286-139	0.0133777	0.00243679	0.00972838	0.0128575
C286-14	0.036433	0	0.000425523	0
C286-140	0.00501844	8.60861e-05	0.00599548	0.00417082
C286-141	0.0229166	0.00977247	0.0119148	0.0191909
C286-142	0.00805844	0.00322493	0.012928	0.0124558
C286-143	0	0.00312126	0.00797336	0.00862498
C286-144	0.000125104	0.00716039	0.00283891	0.0117638
C286-145	0.000125104	3.50868e-06	0.00283891	0.000173106
C286-146	0.0223454	0.0295419	0.0394858	0.0344333
C286-147	0.00443198	0.0266089	0.0374616	0.0357102
C286-148	0.077461	0.096446	0.116879	0.156576
C286-149	0.0221332	0.00152669	0.0357028	0.00784317
C286-15	0.022526	0.00206236	0.00461112	0.00736105
C286-150	0.0189629	0	0.00740898	0.000350448
C286-151	0	0	0	6.00369e-05
C286-152	0.0231749	0.0262962	0.0315025	0.0318126
C286-153	0.00430964	0.00101223	0.00432841	0.00196625
C286-154	0.0164663	0.0168491	0.0203867	0.0219759
C286-155	0	0	0	0
C286-156	0.000122039	0.0083598	0.00157974	0.000644349
C286-157	0.0115417	0.00215627	0.00806455	0.00711115
C286-158	0.0484213	0.0359804	0.0788831	0.0627278
C286-159	0.0558007	0.104618	0.139005	0.146193
C286-16	0.0219653	3.63159e-05	0.00593512	0.0013058
C286-160	0.0704892	0.0340245	0.057405	0.0505321
C286-161	0.00695657	3.38235e-05	2.32189e-05	5.72084e-05
C286-162	0.0737229	0.0343239	0.0106596	0.0026543
C286-163	0.000544736	0	0	0
C286-164	0.00726382	0.000148019	0.00026637	9.91808e-05
C286-165	0.0107651	0.000149964	0	5.72084e-05
C286-166	0.000122039	0	0	0
C286-167	0.00114183	0.00440359	0.0152934	0.0162853
C286-168	0.00744552	0.0168005	0.0530108	0.0527305
C286-169	0.0415948	0.0400838	0.0492161	0.050528
C286-17	0.00467798	3.63159e-05	0.00419697	0.0013058
C286-170	0	0.0154222	0.00805569	0.0141346
C286-171	0	0.0166887	0	1.63973e-05
C286-172	0.0281459	0.0295972	0.029538	0.0277214
C286-173	0.00978885	0.0185646	0.0835298	0.0445293
C286-174	0.0419233	0.0783686	0.13454	0.127112
C286-175	0.0405795	0.0771496	0.109763	0.116029
C286-176	0.365177	0.127202	0.12607	0.107714
C286-177	0.347381	0.103983	0.0936989	0.0736179
C286-178	0.140236	0.0423889	0.025165	0.0109316
C286-179	0.124574	0.0466012	0.0371204	0.02339
C286-18	0.0312775	0.0213577	0.0356786	0.0226671
C286-180	0.102906	0.0468568	0.0215998	0.0130336
C286-181	0.0586082	0.0483974	0.0833519	0.0706487
C286-182	0.0313611	0.00792976	0.0232639	0.0108941
C286-183	0.0458509	0.024846	0.0666939	0.0405852
C286-184	0.0507566	0.00164978	0.00283891	0.00157406
C286-185	0.0157267	0.00101574	0.00887066	0.00213935
C286-186	0.0129105	0.000503436	0.00292585	0.000801816
C286-187	0.0314344	5.74636e-05	0.00787114	0.000690663
C286-188	1.92752e-05	0.000116141	0	0
C286-189	0.00223516	0.0318577	0.0422208	0.0290479
C286-19	0.0462084	0.0551028	0.0377947	0.057592
C286-190	0.00180142	0.00188297	0.00386879	0.00167921
C286-191	0.00168822	0.00382921	0.00523682	0.00127538
C286-192	0.0018114	0.00685798	0.0157948	0.00884154
C286-193	0.000209222	0.0150355	0.0471185	0.0224399
C286-194	0.0541388	0.0226113	0.0599241	0.0194988
C286-195	0.0628922	0.0524319	0.0570666	0.0702534
C286-196	0.0922649	0.0305759	0.0461705	0.0458232
C286-197	0.00602212	0.00363956	0.00836709	0.00773371
C286-198	0.0246756	0.0155536	0.0292525	0.0324428
C286-199	0.00394661	0.00410604	0.00329101	0.00781646
C286-2	0	0	0	0
C286-20	0.022774	0.0179149	0.0241817	0.00142343
C286-200	0.0024645	0.0179222	0.0164352	0.0169329
C286-201	0.00431759	0.0065359	0.00405335	0.0116564
C286-202	0.00939727	0.00545492	0.0102783	0.0130595
C286-203	0.00320037	0.00874415	0.00191905	0.0109469
C286-204	0.0019017	0.0122944	0.00337618	0.0168177
C286-205	0.0021803	0.019368	0.00898589	0.0303066
C286-206	0	0	0	0
C286-207	0.00471177	0.00717668	0.00370637	0.0156936
C286-208	0.00163625	0.00443035	0.00160461	0.0046154
C286-209	0.000343266	0.000572574	8.65865e-05	0.00481906
C286-21	0.00293674	0.00348579	0.00471155	0.0114025
C286-210	1.84026e-05	0.00879697	0.0081761	0.0130352
C286-211	1.84026e-05	0.00056707	9.49851e-06	0.00089305
C286-212	1.84026e-05	0.000557882	9.49851e-06	0.000691367
C286-213	0.00157034	0.000526518	3.36063e-05	0.0005503
C286-214	1.84026e-05	0.000590668	0.000114715	0.00408419
C286-215	0.0342473	0.018438	0.0225144	0.0189591
C286-216	0.000711096	0.000577627	9.49851e-06	0.00164652
C286-217	0.00137816	0.0176998	0.00585971	0.000835741
C286-218	0.000803763	0.000616108	0.0003828	0.00513475
C286-219	5.84085e-06	4.23483e-06	0.000170669	3.16709e-05
C286-22	0	0.000110539	0	0
C286-220	9.3832e-05	0.000637913	8.49279e-05	0.00182909
C286-221	0.0305744	0.0249496	0.0228557	0.0341358
C286-222	0.0126754	0.0125353	0.0127398	0.0200667
C286-223	0.00486315	0.0150144	0.0183155	0.0139271
C286-224	0.0285735	0.0320594	0.0399409	0.0507582
C286-225	0.000374382	0.00900324	0.00128637	0.0105527
C286-226	0.000151745	0.000257357	7.67202e-05	8.95718e-06
C286-227	0.00114779	8.02197e-05	0.000522592	1.29683e-05
C286-228	0.000263737	0.000750326	6.77472e-05	0
C286-229	0.000348964	0.00258077	0.000223458	3.94778e-05
C286-23	0.00797336	0.00202605	0.0041856	0.0014348
C286-230	0.00416241	0.0810578	0.0836827	0.0770084
C286-231	0.000277889	0.000186608	5.8605e-05	0
C286-232	0	0	0	0
C286-233	0.000366282	0.000565821	0.00021793	5.13844e-05
C286-234	0.000245479	0.00167761	7.16605e-05	0.000303222
C286-235	0.000299378	0.00516827	0.000196886	0.000318057
C286-236	0.000293982	0.00612847	0.001006	0.00115493
C286-237	0	0.00068423	0	2.43299e-05
C286-238	0.000133966	0.000597174	0.000238747	0.000282179
C286-239	7.61449e-05	0.000244261	0.00120318	0.000489473
C286-24	0.0227588	0.0280469	0.0341324	0.0356583
C286-240	3.45623e-05	0.000450547	0.000572176	0.000533182
C286-241	7.71205e-06	0.00113757	0.000155452	0.000493221
C286-242	0.00041527	0.00590237	0.000344122	0.000169578
C286-243	2.19398e-05	0.000327787	5.9141e-05	0.00112029
C286-244	0.000805222	0.00133892	0.00119504	0.000842684
C286-245	0.000844358	0.00118897	0.00146479	0.00117859
C286-246	0.000173067	0.00111286	0.000108917	0.000514849
C286-247	0.00135193	0.00266681	0.00153208	0.0015068
C286-248	0.000261089	0.000604606	0.00122594	0.0014273
C286-249	0.00042637	0.00587796	0.000794215	0.00134178
C286-25	0.000167632	0.00224869	0.00228781	0.00245103
C286-250	0.00364788	0.0419167	0.036876	0.0307807
C286-251	0.00517761	0.00514227	0.00361308	0.00333118
C286-252	0.00331759	0.00530928	0.00223014	0.00389389
C286-253	0.000279197	0.00212022	0.000712641	0.00171383
C286-254	0.000741964	0.00435323	0.000652315	0.00319366
C286-255	0.00537336	0.0204631	0.0243231	0.0168784
C286-256	0.00239926	0.0139957	0.00607329	0.00544903
C286-257	0.000900853	0.00422656	0.000159029	0.00161626
C286-258	0.0006693	0.00252603	0.000671791	0.00393349
C286-259	0.0182647	0.0144328	0.00022665	0.00473413
C286-26	0.000145001	5.32217e-05	3.30326e-05	0.000246872
C286-260	0.00299117	0.00326421	0.00106691	0.00457809
C286-261	0.000379083	0.0034291	0.00043856	0.0069095
C286-262	0.00255466	0.00662043	0.000732143	0.00437503
C286-263	0.00265605	0.0152291	0.00415547	0.00443334
C286-264	0.00481277	0.0263834	0.00045762	0.00469805
C286-265	0.00702022	0.00772163	0.00243903	0.00378136
C286-266	0.0196751	0.00468541	0.00846285	0.0037564
C286-267	0.00665201	0.00693135	0.00790306	0.00127599
C286-268	0.00646761	0.0162343	0.0203378	0.0055873
C286-269	0.00886639	0.020474	0.0145124	0.0199739
C286-27	0	6.15281e-05	3.30326e-05	0.00213379
C286-270	0.00874663	0.00069798	0.00959356	0.0097411
C286-271	0.00749415	0.00175693	0.00340953	0.00763131
C286-272	0.0064508	0.00401332	0.00436437	0.00864443
C286-273	0.00771776	0.00183955	0.000942451	0.00355616
C286-274	0.00723193	0.0278585	0.000336538	0.0130247
C286-275	0.00700026	0.0236582	0.000267294	0.0124323
C286-276	0.00724265	0.0358225	0.000270678	0.0126113
C286-277	0.00386922	0.0180535	0.000977416	0.0125927
C286-278	0.00166547	0.000874714	0.00129734	0.00455554
C286-279	0.0054341	0.00338658	0.0004	0.00457527
C286-28	0.00423054	3.63159e-05	0.000996213	0.00179055
C286-280	0.00858276	0.00716991	0.00443612	0.00828281
C286-281	0.0152977	0.0556441	0.00021971	0.013766
C286-282	0.00979221	0.0243583	0.00136367	0.022044
C286-283	0.00876758	0.00258993	0.00126895	0.00498904
C286-284	0.0034663	0.000716187	0.000848188	0.00143566
C286-285	0.00146168	0.00561693	0.0010125	0.0108865
C286-286	0.00498935	0.0311069	0.00916856	0.0369254
C286-29	0.00254788	0.00371442	0.00310255	0.00491555
C286-3	0.00812229	0.00228629	0.00857501	1.33389e-05
C286-30	0	0.00102894	0.00871395	0.00099579
C286-31	0.00409068	0.000123412	0.0119182	0.000992883
C286-32	0.00317051	0.00540722	0.0114505	0.00146361
C286-33	0.0152523	0.0230907	0.0211309	0.0211488
C286-34	0	0.00248083	0.015186	0.00150462
C286-35	0	0.00102894	0.00839344	0.000992046
C286-36	0.00162025	0.00284902	0.0118634	0.00149339
C286-37	0.00550911	0.00276662	0.0182212	0.000870613
C286-38	0.00177737	0.00508167	0.0216738	0.00505796
C286-39	0.0017147	0.00345938	0.0168396	0.00768616
C286-4	0.000116811	0	0	0
C286-40	0.0116357	6.23039e-05	0.00494648	0.000823065
C286-41	0.00568021	0.00287373	0.00440155	0.00260164
C286-42	0.010662	0.00292414	0.00598919	0.00244945
C286-43	0.00948383	0.00562396	0.019219	0.00286149
C286-44	0.00230221	0.00558022	0.0140007	0.00420254
C286-45	0.0069714	0.000745554	0.0114954	0.00190945
C286-46	0.00255821	0.00280677	0.0100564	0.00157949
C286-47	0.00047617	0	0.00460534	0
C286-48	0.00136893	0.000186728	0.00354755	0.000886867
C286-49	0.00215186	0.00726174	0.00136023	0.00066883
C286-5	0.000714457	0.00136814	0.000418311	0.0049649
C286-50	0.00351942	0.00527213	0.0055669	0.00118884
C286-51	0.00301196	0.00293916	0.0149448	0.00324101
C286-52	0.00450227	0.00355335	0.023693	0.00170003
C286-53	0.000567573	0.00145592	0.0103122	0.00127075
C286-54	0.000384412	0.0001327	0.00772961	0.0020903
C286-55	0	0	0.0112062	0
C286-56	0	0.00282083	0.00263692	0.00966169
C286-57	0.00141958	0.00194011	0.0118319	0.00203144
C286-58	0.00721131	0.0102706	0.0178742	0.0128677
C286-59	0.0100589	5.32217e-05	0.00100762	0.000325341
C286-6	0.00450363	0.00179959	0.00143647	0.0015603
C286-60	0.00545298	0.00477235	0.00304497	0.00132879
C286-61	0.00134378	0	0.0104782	0.000217456
C286-62	0.00134378	0.00146519	0.0388542	0.00613414
C286-63	0.0200534	0.0546226	0.0708666	0.0542663
C286-64	0.0046526	0.00915189	0.0245653	0.0193509
C286-65	0.000160568	0.043413	0.0385174	0.0458792
C286-66	0.00394998	5.67304e-05	0.00363867	0.0102567
C286-67	0.00280225	0.00531892	0.00514774	0.00981434
C286-68	0.0489526	0.0407733	0.0550697	0.0145239
C286-69	0.00167093	0.00768049	0.0296925	0.0276516
C286-7	0.000289826	0.000317592	0.0014593	0.00139946
C286-70	0.0332377	0.0021023	0.00576984	0.0099212
C286-71	0.00637294	0.00975174	0.0103518	0.00941683
C286-72	0.00909722	0.0086635	0.0335395	0.0214882
C286-73	0.00296815	0.00893774	0.0116856	0.0124234
C286-74	0.00709079	0.0180833	0.0291462	0.0301675
C286-75	0.101232	0.256412	0.299372	0.415193
C286-76	0.0450541	0.184813	0.245477	0.242138
C286-77	0.0891983	0.196759	0.324953	0.262893
C286-78	0.0421124	0.0556548	0.0597489	0.0487738
C286-79	0.00370206	3.50868e-06	0.00348623	0.000173106
C286-8	0.0269983	0.0119071	0.015065	0.0160192
C286-80	0.0341168	3.28643e-05	0.00610455	0.00501665
C286-81	0.0112391	0.00654442	0.0177839	0.016779
C286-82	0.0170605	0.00311145	0.00455584	0.0063735
C286-83	0	0.000878366	6.95794e-06	0.00130897
C286-84	0.0114467	0.0446696	0.0375575	0.0777793
C286-85	0.000918491	0.00165883	0.00232958	0.00226065
C286-86	0.00077116	0	0.00408126	0.000536452
C286-87	0.000995642	0.0057539	0.0111544	0.00838785
C286-88	0.0010585	0.000749112	0.00522453	0.00166359
C286-89	0.0013275	0.0169558	0.00951966	0.00704476
C286-9	0	0.00266695	0	0.000253269
C286-90	0.00187095	0.0046873	0.00618615	0.00585944
C286-91	0.000343282	0.0117597	0.00285345	0.00287031
C286-92	0.00747611	0.0260373	0.0234934	0.0189563
C286-93	0.00939338	0.00348205	0.0090825	0.0147781
C286-94	0.000522322	0	0	0.00391635
C286-95	0.000125104	3.50868e-06	0.00283891	0.000173106
C286-96	0	0	0	0
C286-97	0	0.0833748	0.0833748	0.0833862
C286-98	0	0	0	0
C286-99	0.015732	0.00388383	0.0126487	0.00463727

## Sheet: cf_umap_data
umapscvi_1	umapscvi_2	Cell_ID	Agrp	Pomc	Pomc_Glp1r	Pomc_Lepr
2.14337	-2.24257	AAACCCAAGGGTGAAA-1_SRR14252354	0	1.94548	0	0
2.79448	-6.57953	AAACCCACAGCACACC-1_SRR14252354	0	0	0	0
4.00861	-2.2901	AAACCCATCCCGAAAT-1_SRR14252354	0	0	0	0
-2.40578	-5.9133	AAACGAAAGACCAGCA-1_SRR14252354	0	0	0	0
2.11716	-5.24823	AAACGAAAGGTCCAGA-1_SRR14252354	0	1.57636	0	0
2.63819	-6.83569	AAACGAAAGTATGAAC-1_SRR14252354	0	0	0	0
4.76656	-0.304007	AAACGAAAGTGTAGTA-1_SRR14252354	0	1.90133	0	0
10.2414	9.01984	AAACGAAGTCCTCCAT-1_SRR14252354	0	0	0	0
-2.39489	-5.89359	AAACGAAGTGCCTAAT-1_SRR14252354	0	0	0	0
2.95496	8.1916	AAACGAATCCAGTGTA-1_SRR14252354	0	0	0	0
2.60123	-6.15198	AAACGAATCCTACACC-1_SRR14252354	0	0	0	0
-3.05683	1.79886	AAACGAATCGCTGACG-1_SRR14252354	0	0	0	0
-2.91192	-0.0776817	AAACGAATCTGTGTGA-1_SRR14252354	0	0	0	0
-1.204	-7.33705	AAACGCTAGCCATTCA-1_SRR14252354	0	1.16671	0	0
-11.2778	-0.88676	AAACGCTAGGCGCTTC-1_SRR14252354	0	0	0	0
4.74715	7.65627	AAACGCTAGTATGAAC-1_SRR14252354	0	0	0	0
-1.85695	1.18938	AAACGCTAGTCTCTGA-1_SRR14252354	0	0	0	0
1.18317	-1.04069	AAACGCTCAGCTACCG-1_SRR14252354	0	0	0	0
3.42331	0.904408	AAACGCTGTACTGAGG-1_SRR14252354	0	0	0	0
4.03457	-0.862506	AAACGCTGTAGGACTG-1_SRR14252354	1.66443	0	0	0
-1.94744	-7.51286	AAACGCTGTATGAGAT-1_SRR14252354	0	0	0	0
8.60571	7.23987	AAACGCTGTCTCGGGT-1_SRR14252354	0	1.42781	0	0
2.85836	8.82605	AAACGCTGTGCTTATG-1_SRR14252354	0	0	0	0
0.891875	-3.31998	AAAGAACCAAGCGCTC-1_SRR14252354	0	0	0	0
-4.13304	-6.65003	AAAGAACCACTGCATA-1_SRR14252354	0	1.94061	0	0
3.91149	7.81179	AAAGAACCATACCACA-1_SRR14252354	0	0	0	0
3.39375	7.31333	AAAGAACGTACACGTT-1_SRR14252354	0	0	0	0
2.39618	-6.01909	AAAGAACGTGCACATT-1_SRR14252354	1.40141	0	0	0
5.2376	-2.66005	AAAGAACTCAAACGTC-1_SRR14252354	0	0	0	0
2.99441	8.89976	AAAGAACTCAGACCTA-1_SRR14252354	0	0	0	0
1.6741	-5.66882	AAAGAACTCGCCTTGT-1_SRR14252354	0	0	0	0
-0.536388	0.836298	AAAGAACTCGGTCGAC-1_SRR14252354	0	0	0	0
2.93758	2.70823	AAAGAACTCGTCCATC-1_SRR14252354	0	2.48904	1.81608	0
-1.34785	-4.37176	AAAGGATAGGGTTTCT-1_SRR14252354	0	0	0	0
-0.793931	-4.6179	AAAGGATCAAACTAGA-1_SRR14252354	0	1.36754	0	1.36754
0.964317	-3.13138	AAAGGATTCAGAGCGA-1_SRR14252354	0	0	0	0
8.86069	6.96107	AAAGGATTCTCTCGCA-1_SRR14252354	0	0	0	0
-1.27028	-5.64301	AAAGGATTCTGCGGAC-1_SRR14252354	0	0	0	0
3.50993	8.25939	AAAGGATTCTGTCCCA-1_SRR14252354	0	0	0	0
2.03171	-6.75521	AAAGGGCAGGCTAGCA-1_SRR14252354	0	0	0	0
3.23276	8.5973	AAAGGGCCACATTGTG-1_SRR14252354	0	0	0	0
-4.05455	3.65204	AAAGGGCGTCCATACA-1_SRR14252354	0	0	0	0
-4.16785	-4.70093	AAAGGGCGTTCGGCCA-1_SRR14252354	0	0	0	0
-1.4762	1.96518	AAAGGGCTCACGGTCG-1_SRR14252354	0	0	0	0
-0.874153	-1.71389	AAAGGTAAGATCGACG-1_SRR14252354	0	0	0	0
2.46079	-0.391883	AAAGGTAAGCACTTTG-1_SRR14252354	0	0	0	0
2.71071	0.449984	AAAGGTACAAGTGGGT-1_SRR14252354	0	0	0	0
-3.49388	-9.90771	AAAGGTACACCTGCAG-1_SRR14252354	2.03226	1.46225	0	0
-3.78872	-6.42483	AAAGGTACACTTCATT-1_SRR14252354	0	0	0	0
7.62936	-6.04665	AAAGGTACAGACCAAG-1_SRR14252354	1.48985	0	0	0
-2.46056	1.50616	AAAGGTAGTAGTTACC-1_SRR14252354	0	0	0	0
-11.0066	-1.39901	AAAGGTAGTGAGATTA-1_SRR14252354	0	0	0	0
3.11734	-4.40526	AAAGGTAGTGTGGACA-1_SRR14252354	0	0	0	0
3.12173	-5.41334	AAAGGTATCCTACCAC-1_SRR14252354	0	0	0	0
2.73161	0.488414	AAAGTCCAGAGTGGCT-1_SRR14252354	0	1.51955	0	0
3.10106	-5.36184	AAAGTCCCACAAAGCG-1_SRR14252354	1.71	0	0	0
3.43611	6.79719	AAAGTCCCACTGTCCT-1_SRR14252354	1.44417	0	0	0
-7.79445	9.60722	AAAGTCCGTCGGATTT-1_SRR14252354	0	1.43998	0	0
-1.38266	-4.68902	AAAGTCCTCAACGAGG-1_SRR14252354	0	0	0	0
-0.728599	-9.34981	AAAGTCCTCACCGACG-1_SRR14252354	0	0	0	0
2.61094	-4.19236	AAAGTCCTCACTGGTA-1_SRR14252354	0	0	0	0
4.90342	-7.24617	AAAGTCCTCGGAAACG-1_SRR14252354	0	0	0	0
1.65863	-5.81985	AAAGTCCTCGTAACTG-1_SRR14252354	0	0	0	0
-2.29408	13.8903	AAAGTCCTCGTACCTC-1_SRR14252354	0	0	0	0
4.07463	7.738	AAAGTCCTCTAGTGTG-1_SRR14252354	0	0	0	0
-1.59218	5.06912	AAAGTGAAGCTATCCA-1_SRR14252354	0	0	0	0
-3.30495	-5.98506	AAAGTGAAGGTATCTC-1_SRR14252354	0	0	0	0
4.01817	-5.72101	AAAGTGAAGTGATAAC-1_SRR14252354	0	1.12503	0	0
-11.7657	-1.46414	AAAGTGACACGCTGTG-1_SRR14252354	2.21157	0	0	0
0.391168	-5.7368	AAAGTGATCAAGGAGC-1_SRR14252354	0	0	0	0
-10.5481	-2.36293	AAAGTGATCCACAGGC-1_SRR14252354	2.31245	0	0	0
-11.5909	-2.02527	AAAGTGATCCATAAGC-1_SRR14252354	0	0	0	0
-10.8393	-2.39935	AAAGTGATCCTGGTCT-1_SRR14252354	0	0	0	0
3.91519	-0.16436	AAAGTGATCCTTATGT-1_SRR14252354	0	0	0	0
6.01403	-6.03027	AAATGGAAGAGATCGC-1_SRR14252354	0	0	0	0
5.47119	-7.76752	AAATGGAAGATGGTCG-1_SRR14252354	0	2.77212	0	0
-0.404081	-5.34951	AAATGGAAGCAGTCTT-1_SRR14252354	0	0	0	0
2.19036	-2.22462	AAATGGAAGGACGCTA-1_SRR14252354	0	0	0	0
-11.9358	-1.71443	AAATGGACAAAGGGTC-1_SRR14252354	0	0	0	0
5.2313	1.02777	AAATGGACACAGCATT-1_SRR14252354	0	1.60434	0	0
-2.16989	13.9763	AAATGGACAGCATGCC-1_SRR14252354	0	0	0	0
2.98975	-5.61059	AAATGGACAGCCATTA-1_SRR14252354	0	0	0	0
-8.5898	6.06569	AAATGGAGTAGTCACT-1_SRR14252354	0	0	0	0
7.6128	0.21676	AAATGGAGTATTGAGA-1_SRR14252354	0	0	0	0
3.68493	0.137328	AAATGGAGTCTTGCTC-1_SRR14252354	0	1.21265	0	0
3.17279	-4.38431	AAATGGAGTGAAAGTT-1_SRR14252354	0	0	0	0
-1.12124	4.24828	AACAAAGAGCTGGCCT-1_SRR14252354	0	0	0	0
-2.74614	4.12038	AACAAAGGTATTGGCT-1_SRR14252354	0	1.26852	0	0
-2.083	8.87229	AACAAAGGTATTTCCT-1_SRR14252354	0	0	0	0
0.743058	-5.97695	AACAAAGGTCACAATC-1_SRR14252354	0	1.76357	0	0
-4.66949	-9.82244	AACAAAGGTGGAATGC-1_SRR14252354	3.01886	2.01347	0	0
1.94081	-5.11237	AACAAAGGTGGTCTAT-1_SRR14252354	0	0	0	0
10.3046	9.17279	AACAAAGTCCACATAG-1_SRR14252354	0	0	0	0
-11.8324	-0.824329	AACAAAGTCGAGAGCA-1_SRR14252354	0	0	0	0
3.31886	8.00553	AACAAAGTCGGTTCAA-1_SRR14252354	0	0	0	0
-1.30297	-7.11916	AACAACCAGACCAAAT-1_SRR14252354	0	1.59833	0	0
4.82891	0.970724	AACAACCAGACCCTTA-1_SRR14252354	0	0	0	0
-13.4794	-1.83075	AACAACCAGGCTATCT-1_SRR14252354	0	0	0	0
-12.0805	-1.49648	AACAACCAGTCCCAAT-1_SRR14252354	0	0	0	0
-1.40086	13.9454	AACAACCAGTCTTCGA-1_SRR14252354	0	0	0	0
1.5292	4.0277	AACAACCCAAGTCGTT-1_SRR14252354	1.24549	0	0	0
1.81262	-5.70167	AACAACCCACGACGAA-1_SRR14252354	0	0	0	0
-10.883	-2.23808	AACAACCTCAGGGTAG-1_SRR14252354	0	0	0	0
4.84451	6.89869	AACAACCTCATCGCTC-1_SRR14252354	0	0	0	0
-1.19635	-4.28527	AACAAGAAGAGCCGAT-1_SRR14252354	0	0	0	0
-10.3434	-1.52725	AACAAGAAGCGCCCAT-1_SRR14252354	0	0	0	0
0.131431	-5.38346	AACAAGAAGCTAAACA-1_SRR14252354	0	0	0	0
4.64575	7.09812	AACAAGAAGGAAAGGT-1_SRR14252354	0	0	0	0
0.53528	-5.75846	AACAAGAAGTAGAGTT-1_SRR14252354	0	0	0	0
12.4224	-0.487049	AACAAGAAGTAGCAAT-1_SRR14252354	0	1.28549	0	0
-1.07722	-1.97862	AACAAGAAGTCATGAA-1_SRR14252354	0	0	0	0
0.639691	-5.47876	AACAAGAAGTTGTACC-1_SRR14252354	0	0	0	0
3.1673	-8.76611	AACAAGACAGAACTTC-1_SRR14252354	0	0	0	0
-9.92381	-1.62551	AACAAGAGTCCTACGG-1_SRR14252354	2.20509	0	0	0
-2.99574	0.140965	AACAAGAGTTGGTACT-1_SRR14252354	0	0	0	0
3.66469	-5.5275	AACAAGAGTTGTGGCC-1_SRR14252354	0	0	0	0
-0.808466	4.31778	AACAAGATCACAGAGG-1_SRR14252354	0	0	0	0
-0.752356	-8.15082	AACAAGATCCACATAG-1_SRR14252354	0	0	0	0
-11.12	-1.50076	AACACACAGTAGGTTA-1_SRR14252354	0	0	0	0
1.05389	-5.56198	AACACACCAAACGGCA-1_SRR14252354	0	0	0	0
3.6699	7.37869	AACACACCAAGCAATA-1_SRR14252354	0	0	0	0
3.18555	2.74159	AACACACCAATGAACA-1_SRR14252354	0	4.11736	0	0
-0.889579	-7.29481	AACACACGTCTCAGGC-1_SRR14252354	0	0	0	0
3.46114	7.94107	AACACACGTGTTACAC-1_SRR14252354	0	0	0	0
0.823938	-1.27181	AACAGGGCAATGTCTG-1_SRR14252354	1.3069	0	0	0
3.59107	-8.87857	AACAGGGCACAAATCC-1_SRR14252354	0	1.08093	0	0
-2.37657	-5.6543	AACAGGGCAGACATCT-1_SRR14252354	0	0	0	0
3.48204	8.05252	AACAGGGGTACAGCGA-1_SRR14252354	0	0	0	0
3.99245	-0.0968685	AACAGGGGTGATACAA-1_SRR14252354	0	1.25527	0	0
-0.908314	-7.33373	AACAGGGTCCACGGGT-1_SRR14252354	0	0	0	0
-2.78299	-4.18628	AACAGGGTCGGAGCAA-1_SRR14252354	0	0	0	0
-3.0173	-4.261	AACCAACCACTGCATA-1_SRR14252354	0	0	0	0
-10.6715	-3.23411	AACCAACCATACTGTG-1_SRR14252354	0	0	0	0
-10.8438	-0.890542	AACCAACCATCATCTT-1_SRR14252354	2.09965	0	0	0
-13.3632	-1.68095	AACCAACGTCACTGAT-1_SRR14252354	0	0	0	0
4.08661	1.17916	AACCAACGTCCAGCGT-1_SRR14252354	0	0	0	0
-0.379114	-0.74067	AACCAACGTGGACTAG-1_SRR14252354	0	0	0	0
-11.257	-0.774752	AACCAACGTTCCAGGC-1_SRR14252354	0	0	0	0
3.71546	7.10451	AACCAACTCACATCAG-1_SRR14252354	0	0	0	0
-3.94333	3.60441	AACCACAAGAGACAAG-1_SRR14252354	0	0	0	0
4.1034	-5.2948	AACCACAAGTAGCATA-1_SRR14252354	0	0	0	0
-0.885986	-1.68493	AACCACAAGTGGATAT-1_SRR14252354	0	0	0	0
-0.930638	-7.34577	AACCACACACCTAAAC-1_SRR14252354	1.29696	0	0	0
3.06126	-4.32161	AACCACACACGCTGAC-1_SRR14252354	0	0	0	0
1.25575	-6.81602	AACCACACATCTAGAC-1_SRR14252354	0	0	0	0
-4.01833	-6.55947	AACCACACATGATAGA-1_SRR14252354	0	1.66582	0	0
-1.38066	-4.47905	AACCACAGTCATCGGC-1_SRR14252354	1.34445	0	0	0
1.52433	-0.366069	AACCACAGTGGGATTG-1_SRR14252354	0	0	0	0
3.02449	-5.34649	AACCACAGTTGAATCC-1_SRR14252354	0	0	0	0
3.2312	0.195931	AACCACATCATGTCAG-1_SRR14252354	0	0	0	0
-7.47627	5.96365	AACCACATCCCAGCGA-1_SRR14252354	0	0	0	0
-1.50024	-5.16122	AACCACATCCTACGGG-1_SRR14252354	0	0	0	0
-2.64863	14.2872	AACCACATCGAAGGAC-1_SRR14252354	0	1.89987	0	0
-10.855	-2.59915	AACCACATCTATCACT-1_SRR14252354	0	0	0	0
1.22125	3.56589	AACCACATCTGGAAGG-1_SRR14252354	0	0	0	0
-0.81193	-7.27647	AACCATGCAGTGTACT-1_SRR14252354	0	0	0	0
0.236545	14.374	AACCATGCATCTCCCA-1_SRR14252354	0	0	0	0
-2.11007	14.5012	AACCATGTCCTTCGAC-1_SRR14252354	0	0	0	0
2.77256	-6.01091	AACCATGTCGAGTACT-1_SRR14252354	0	0	0	0
-1.74424	5.40958	AACCATGTCTAACACG-1_SRR14252354	0	0	0	0
2.25051	-5.61231	AACCCAAAGCAGGCTA-1_SRR14252354	0	1.76799	0	0
3.01244	0.603885	AACCCAAAGGGCAATC-1_SRR14252354	0	0	0	0
1.20165	-1.09221	AACCCAACAGAGTTCT-1_SRR14252354	0	0	0	0
-13.431	-1.8422	AACCCAACAGCTACTA-1_SRR14252354	0	0	0	0
1.51142	1.94516	AACCCAACAGGCAATG-1_SRR14252354	0	1.61943	0	0
3.92413	-1.19672	AACCCAAGTAACTGCT-1_SRR14252354	0	0	0	0
2.10637	-5.09089	AACCCAATCATCCTGC-1_SRR14252354	0	0	0	0
-12.1278	-1.21176	AACCCAATCCATCTCG-1_SRR14252354	0	0	0	0
-1.76889	4.96744	AACCTGAAGGCCGCTT-1_SRR14252354	1.72085	0	0	0
3.94571	-4.449	AACCTGACACAACGCC-1_SRR14252354	0.924621	0	0	0
-2.14874	-6.89817	AACCTGACACGGGCTT-1_SRR14252354	0	0	0	0
1.88316	-5.67254	AACCTGACAGGACAGT-1_SRR14252354	0	0	0	0
-1.10651	-2.01212	AACCTGAGTAGGCAAC-1_SRR14252354	0	0	0	0
-10.4086	-1.88707	AACCTGAGTAGTCTGT-1_SRR14252354	0	0	0	0
-2.52131	1.88816	AACCTGAGTCTGTAGT-1_SRR14252354	0	0	0	0
-3.22472	-8.58493	AACCTGATCATTGCCC-1_SRR14252354	0	0	0	0
-3.15595	1.38866	AACCTGATCGAGCACC-1_SRR14252354	0	0	0	0
-2.39113	4.54589	AACCTGATCGTGCGAC-1_SRR14252354	1.71597	0	0	0
-10.6577	-2.20205	AACCTGATCTAGCCTC-1_SRR14252354	0	0	0	0
-8.73083	6.25535	AACCTTTAGCCTGACC-1_SRR14252354	0	0	0	0
-11.7143	-0.836616	AACCTTTAGTCACTGT-1_SRR14252354	0	0	0	0
-12.7374	-2.15896	AACCTTTCACGCAAAG-1_SRR14252354	0	0	0	0
3.07859	2.80517	AACCTTTCAGAAGCGT-1_SRR14252354	1.34972	3.5632	2.60467	0
-13.2749	-1.63186	AACCTTTCATCACGGC-1_SRR14252354	0	0	0	0
4.0692	-0.890552	AACCTTTGTACTAACC-1_SRR14252354	0	0	0	0
-2.07506	2.72	AACCTTTGTGGTAACG-1_SRR14252354	0	1.16005	0	0
3.11984	-4.4529	AACCTTTTCCACGAAT-1_SRR14252354	0	0	0	0
6.51704	-8.27433	AACCTTTTCGCTCTAC-1_SRR14252354	0	0	0	0
1.55289	-0.192048	AACGAAAAGGTTCCAT-1_SRR14252354	0	0	0	0
-13.2249	-1.99014	AACGAAACAAACACCT-1_SRR14252354	0	0	0	0
-1.87892	-7.62095	AACGAAACAAGTAGTA-1_SRR14252354	0	0	0	0
2.32084	-4.31564	AACGAAACATAACCCA-1_SRR14252354	0	0	0	0
-1.88839	13.776	AACGAAAGTACACGTT-1_SRR14252354	0	0	0	0
1.21061	0.638533	AACGAAAGTCAACCAT-1_SRR14252354	0	0	0	0
-10.2509	-1.63147	AACGAAAGTCGACTTA-1_SRR14252354	0	0	0	0
3.89649	0.920641	AACGAAAGTTCAGTAC-1_SRR14252354	0	0	0	0
-11.0373	-1.6362	AACGGGAAGACGGTCA-1_SRR14252354	0	0	0	0
1.2665	-6.34809	AACGGGAAGATTGTGA-1_SRR14252354	0	0	0	0
-3.09525	-4.45167	AACGGGAAGTACTCGT-1_SRR14252354	0	0	0	0
1.35943	3.66347	AACGGGAGTATACGGG-1_SRR14252354	0	0	0	0
-1.03931	4.33742	AACGGGAGTTCGGACC-1_SRR14252354	0	0	0	0
-0.587838	-9.16218	AACGGGATCAGTCCGG-1_SRR14252354	0	0	0	0
9.26996	7.13441	AACGGGATCTGAATCG-1_SRR14252354	0	0	0	0
-0.543033	-9.22772	AACGTCAAGCGACTTT-1_SRR14252354	0	0	0	0
1.46343	-5.58395	AACGTCAAGTAGCTCT-1_SRR14252354	0	0	0	0
4.28624	-0.946266	AACGTCAAGTCCCGAC-1_SRR14252354	0	0	0	0
3.06529	0.797418	AACGTCACAATGGCAG-1_SRR14252354	0	1.59991	0	0
-0.120467	-4.67564	AACGTCACAATTGCCA-1_SRR14252354	0	0	0	0
-2.93406	-0.0284294	AACGTCACAGTAGAAT-1_SRR14252354	0	0	0	0
-8.43178	5.85576	AACGTCAGTAACAGTA-1_SRR14252354	0	0	0	0
-11.0973	-1.17598	AACGTCAGTTAAGCAA-1_SRR14252354	0	0	0	0
3.50167	1.17987	AACGTCAGTTGAATCC-1_SRR14252354	0	0	0	0
-0.517825	-3.62289	AACGTCATCCATTCAT-1_SRR14252354	0	0	0	0
-2.77457	14.2579	AACGTCATCCTGCTAC-1_SRR14252354	0	0	0	0
-1.89553	-4.85874	AACGTCATCGACATCA-1_SRR14252354	0	0	0	0
2.06474	-5.25661	AACTTCTAGGTACAGC-1_SRR14252354	0	0	0	0
1.22465	3.81285	AACTTCTCACAGAGCA-1_SRR14252354	0	0	0	0
2.63225	0.291972	AACTTCTCACAGCCTG-1_SRR14252354	0	0	0	0
2.66	-8.00773	AACTTCTCACATTGTG-1_SRR14252354	0	0	0	0
-3.4277	3.42639	AACTTCTCATATCGGT-1_SRR14252354	0	0	0	0
4.03936	-0.50908	AAGAACAAGCAATTCC-1_SRR14252354	0	0	0	0
3.21868	0.284341	AAGAACAAGCTTAGTC-1_SRR14252354	0	0	0	0
12.1653	-0.289037	AAGAACAAGTGGCCTC-1_SRR14252354	0	0	0	0
2.98622	0.296342	AAGAACAGTACCTAAC-1_SRR14252354	0	0	0	0
-10.1343	-2.23486	AAGAACAGTTAAGACA-1_SRR14252354	0	0	0	0
3.9703	-4.63337	AAGAACAGTTAGGAGC-1_SRR14252354	0	0	0	0
-11.1708	-1.58223	AAGAACATCTAGGAAA-1_SRR14252354	0	0	0	0
2.88596	7.66136	AAGACAAAGACCTCCG-1_SRR14252354	0	2.25165	0	0
-10.6548	-2.64811	AAGACAACAACGATCT-1_SRR14252354	0	2.37991	0	0
0.472204	-5.73858	AAGACAACAATGAACA-1_SRR14252354	0	0	0	0
-4.06217	-6.635	AAGACAACAATTCGTG-1_SRR14252354	0	0	0	0
2.44646	-5.05127	AAGACAACAGGCGTTC-1_SRR14252354	0	0	0	0
1.45616	3.28978	AAGACAACAGGTCCCA-1_SRR14252354	0	0	0	0
3.9546	-0.228387	AAGACAAGTCCCGTGA-1_SRR14252354	0	0	0	0
-3.0184	-4.61915	AAGACAAGTTAGTCGT-1_SRR14252354	0	1.50931	0	0
-1.85907	-5.84611	AAGACAATCCCATACC-1_SRR14252354	0	0	0	0
-2.6546	-9.6002	AAGACAATCCTGTACC-1_SRR14252354	0	0	0	0
-2.61072	3.07763	AAGACTCAGAGGCCAT-1_SRR14252354	0	0	0	0
7.19444	-8.03912	AAGACTCCACGAGGTA-1_SRR14252354	0	0	0	0
3.16048	-4.65629	AAGACTCCAGAGAATT-1_SRR14252354	0	0	0	0
2.12365	-4.6478	AAGACTCCATAGATGA-1_SRR14252354	0	2.28465	0	0
-11.6348	-2.32579	AAGACTCGTGGTAATA-1_SRR14252354	0	0	0	0
9.51125	7.03684	AAGACTCTCACATCAG-1_SRR14252354	0	0	0	0
-11.2149	-1.31894	AAGACTCTCCAATGCA-1_SRR14252354	0	0	0	0
-4.03323	-5.16757	AAGACTCTCGCCAGTG-1_SRR14252354	0	0	0	0
-0.825546	-7.22137	AAGACTCTCGGTCGAC-1_SRR14252354	0	0	0	0
-9.94867	-2.37438	AAGACTCTCTCCAAGA-1_SRR14252354	0	0	0	0
-11.2268	-2.28333	AAGATAGAGATTACCC-1_SRR14252354	0	0	0	0
3.56448	-0.55649	AAGATAGAGGTCATAA-1_SRR14252354	1.71821	0	0	0
4.20353	8.45718	AAGATAGCAAGATCCT-1_SRR14252354	0	0	0	0
1.23649	-6.33249	AAGATAGCAGCGCTTG-1_SRR14252354	0	0	0	0
3.02692	8.15388	AAGATAGCAGTGTGGA-1_SRR14252354	0	0	0	0
-11.4503	-0.88048	AAGATAGCATCTCATT-1_SRR14252354	0	0	0	0
3.71604	7.72928	AAGATAGCATGTACGT-1_SRR14252354	0	0	0	0
0.742	-0.272915	AAGATAGGTCGCATTA-1_SRR14252354	1.74617	0	0	0
3.33274	-6.60972	AAGCATCAGACCAAGC-1_SRR14252354	0	0	0	0
-0.463857	-5.30873	AAGCATCCAACATCGT-1_SRR14252354	0	1.09741	0	0
-3.04955	3.47734	AAGCATCCATGACGTT-1_SRR14252354	0	0	0	0
7.65765	-7.33127	AAGCATCCATGATAGA-1_SRR14252354	0	0	0	0
-1.58905	3.44408	AAGCATCGTAGCGAGT-1_SRR14252354	0	0	0	0
9.75615	8.58386	AAGCATCGTAGTACGG-1_SRR14252354	0	0	0	0
1.44443	1.70749	AAGCATCGTTTACGAC-1_SRR14252354	0	0	0	0
0.713063	-3.65661	AAGCCATAGATTAGCA-1_SRR14252354	0	0	0	0
-2.10222	13.775	AAGCCATCAAGTGGCA-1_SRR14252354	0	1.48587	0	0
-1.06782	3.77093	AAGCCATCACATCCCT-1_SRR14252354	0	0	0	0
4.79127	7.71357	AAGCCATCACGGGTAA-1_SRR14252354	0	0	0	0
-2.18245	-2.21705	AAGCCATCAGCACACC-1_SRR14252354	0	0	0	0
3.2791	-4.77843	AAGCCATCAGCACAGA-1_SRR14252354	0	0	0	0
-2.38554	-9.53184	AAGCGAGAGGCCTAGA-1_SRR14252354	0	0	0	0
5.62394	-1.18338	AAGCGAGCAAGAGAGA-1_SRR14252354	0	0	0	0
0.873297	1.32052	AAGCGAGCAGAACGCA-1_SRR14252354	0	0	0	0
-3.54253	-6.07745	AAGCGAGCAGCCGTTG-1_SRR14252354	0	0	0	0
3.35456	-0.953779	AAGCGAGGTGACATCT-1_SRR14252354	1.34803	0	0	0
2.47001	0.211118	AAGCGAGGTGTCCTAA-1_SRR14252354	0	0	0	0
4.84497	-0.131162	AAGCGAGGTTCACGAT-1_SRR14252354	0	0	0	0
0.0764578	-0.400367	AAGCGAGGTTCCTAGA-1_SRR14252354	0	0	0	0
-2.75879	-6.05353	AAGCGAGTCGTCGACG-1_SRR14252354	0	0	0	0
2.15922	-6.52922	AAGCGTTAGCGCCTAC-1_SRR14252354	0	0	0	0
2.19221	-2.1908	AAGCGTTAGTGCTCAT-1_SRR14252354	0	0	0	0
-10.5412	-2.78303	AAGCGTTCAATTTCTC-1_SRR14252354	0	0	0	0
-3.05641	14.5539	AAGCGTTCAGGTCCGT-1_SRR14252354	0	0	0	0
0.563394	-5.39205	AAGCGTTCATGTGACT-1_SRR14252354	0	1.8185	0	0
2.82317	8.05652	AAGCGTTCATTATGCG-1_SRR14252354	0	0	0	0
-0.962127	4.3981	AAGCGTTGTTATGGTC-1_SRR14252354	0	0	0	0
2.75	-5.85273	AAGCGTTTCCCGAGGT-1_SRR14252354	1.89218	0	0	0
-11.2033	-1.13248	AAGCGTTTCCCTTCCC-1_SRR14252354	0	0	0	0
-4.38554	-9.75468	AAGCGTTTCTCGCGTT-1_SRR14252354	1.37566	0	0	0
-1.42951	-8.83805	AAGGAATAGTACTGGG-1_SRR14252354	0	0	0	0
3.49437	-0.677936	AAGGAATCAACCGGAA-1_SRR14252354	0	0	0	0
-12.184	-2.58572	AAGGAATCACGAGAAC-1_SRR14252354	0	0	0	0
-1.09854	-1.89862	AAGGAATTCAGGGATG-1_SRR14252354	0	1.57271	0	0
2.93592	8.55642	AAGGAATTCGGCACTG-1_SRR14252354	0	0	0	0
-1.27853	-4.48752	AAGGTAAAGACCAAGC-1_SRR14252354	1.30357	0	0	0
2.74681	0.381864	AAGGTAAAGCTCGAAG-1_SRR14252354	0	0	0	0
2.74439	8.27006	AAGGTAACAACAAGTA-1_SRR14252354	0	0	0	0
-2.53073	-3.71176	AAGGTAACAACCTAAC-1_SRR14252354	0	0	0	0
0.599049	-3.05469	AAGGTAACAATATCCG-1_SRR14252354	0	0	0	0
5.88991	-7.20192	AAGGTAACAGAAGTGC-1_SRR14252354	0	0	0	0
-3.93642	2.46688	AAGGTAACAGGCTACC-1_SRR14252354	0	1.27834	0	0
3.83272	-4.00252	AAGGTAACATGAGAAT-1_SRR14252354	0	0	0	0
-8.07618	5.0194	AAGGTAACATGTGACT-1_SRR14252354	0	2.26392	0	0
4.20992	7.32866	AAGTACCAGAGTGACC-1_SRR14252354	0	0	0	0
-12.7237	-2.53789	AAGTACCAGGATGAGA-1_SRR14252354	0	0	0	0
-3.32658	3.63079	AAGTACCAGGCCATAG-1_SRR14252354	0	0	0	0
-1.21543	3.46446	AAGTACCCAAGTTTGC-1_SRR14252354	0	1.18295	0	0
-10.1468	-2.3274	AAGTACCCACTCACTC-1_SRR14252354	0	0	0	0
-4.01884	3.65826	AAGTACCCATCGGTTA-1_SRR14252354	0	0	0	0
-0.99682	-4.44671	AAGTACCCATGTCTAG-1_SRR14252354	0	0	0	0
-10.327	-2.39468	AAGTACCCATGTTACG-1_SRR14252354	0	0	0	0
-1.80572	0.890147	AAGTACCGTAACTTCG-1_SRR14252354	0	0	0	0
3.04898	-6.60399	AAGTACCGTAAGCTCT-1_SRR14252354	0	1.69278	0	0
2.91593	-5.2927	AAGTACCGTACCTAGT-1_SRR14252354	0	0	0	0
2.45953	-4.764	AAGTACCGTGCCTGCA-1_SRR14252354	0	0	0	0
-2.42132	2.2209	AAGTACCTCAGTCTTT-1_SRR14252354	0	0	0	0
-0.00479821	1.57798	AAGTACCTCTAGAACC-1_SRR14252354	0	0	0	0
2.25099	-2.15282	AAGTACCTCTTAGCTT-1_SRR14252354	0	0	0	0
-3.86389	3.40225	AAGTCGTAGATGACAT-1_SRR14252354	0	0	0	0
-3.96874	3.62149	AAGTCGTAGATTTGCC-1_SRR14252354	1.32122	0	0	0
0.789785	-0.0437215	AAGTCGTTCGCGCCAA-1_SRR14252354	0	0	0	0
-2.32813	-3.74848	AAGTCGTTCGCGTGCA-1_SRR14252354	0	0	0	0
-8.99638	6.38293	AAGTCGTTCTATCGCC-1_SRR14252354	0	0	0	0
5.17074	-0.922534	AAGTGAAAGAGTAACT-1_SRR14252354	1.89122	0	0	0
-2.86876	1.12912	AAGTGAAAGGGTTAGC-1_SRR14252354	0	0	0	0
4.60566	-5.60542	AAGTGAAAGTTGCTCA-1_SRR14252354	0	0	0	0
-3.19905	0.815572	AAGTGAACAAAGACTA-1_SRR14252354	0	0	0	0
5.64368	-7.5337	AAGTGAACACTTTATC-1_SRR14252354	0	0	0	0
-4.39447	-4.86515	AAGTGAAGTCACTCTC-1_SRR14252354	0	0	0	0
3.4191	-2.01116	AAGTGAATCGATTGGT-1_SRR14252354	0	0	0	0
-2.57311	1.48651	AAGTTCGAGCATCCCG-1_SRR14252354	0	0	0	0
5.19576	-2.54752	AAGTTCGCAACGTAAA-1_SRR14252354	0	0	0	0
-12.9148	-1.40203	AAGTTCGCACCTTCCA-1_SRR14252354	0	1.8535	0	0
-10.7083	-0.304637	AAGTTCGCACGTGAGA-1_SRR14252354	0	0	0	0
3.25355	-5.84389	AAGTTCGCAGTAGAGC-1_SRR14252354	0	0	0	0
3.10582	8.4229	AAGTTCGTCCAGCAAT-1_SRR14252354	0	0	0	0
-1.66463	14.7223	AAGTTCGTCTCCGCAT-1_SRR14252354	0	0	0	0
-4.10913	-5.01678	AATAGAGAGACTCCGC-1_SRR14252354	0	2.25968	0	0
-1.7151	1.26184	AATAGAGAGGCAGGTT-1_SRR14252354	0	0	0	0
-10.3614	-2.79541	AATAGAGAGTAACCGG-1_SRR14252354	2.12521	0	0	0
-0.760912	-6.96829	AATAGAGAGTGTTCAC-1_SRR14252354	0	0	0	0
-1.46397	-4.01825	AATAGAGCAAGTGATA-1_SRR14252354	0	0	0	0
1.35737	3.87819	AATAGAGCAATTGGTC-1_SRR14252354	0	0	0	0
2.74894	0.339309	AATAGAGCACAAACGG-1_SRR14252354	0	1.67669	0	0
-1.02902	-7.12851	AATAGAGCACCTATCC-1_SRR14252354	0	0	0	0
-3.97104	3.07851	AATAGAGCAGTCGGAA-1_SRR14252354	0	0	0	0
-5.15855	-10.0329	AATAGAGGTAGTTCCA-1_SRR14252354	3.08593	0	0	0
0.678375	-5.87139	AATAGAGGTTAACCTG-1_SRR14252354	0	0	0	0
7.88547	0.311413	AATAGAGTCCATTTCA-1_SRR14252354	0	0	0	0
2.07559	2.40726	AATCACGAGGCAATGC-1_SRR14252354	0	2.89639	0	0
-10.3359	-2.22028	AATCACGAGGGCAACT-1_SRR14252354	2.28822	0	0	0
3.6188	8.84256	AATCACGAGTGCAGGT-1_SRR14252354	0	0	0	0
-1.34926	3.58367	AATCACGCACCAGTTA-1_SRR14252354	1.54024	1.54024	0	0
3.77843	6.66838	AATCACGCATCATTTC-1_SRR14252354	0	0	0	0
-0.570798	-9.31634	AATCACGCATTAAGCC-1_SRR14252354	0	0	0	0
0.701717	-5.8737	AATCACGGTCTACGTA-1_SRR14252354	0	0	0	0
2.91602	8.7314	AATCACGGTCTACTGA-1_SRR14252354	0	0	0	0
-5.22865	-10.1048	AATCACGGTGCAAGAC-1_SRR14252354	1.5215	0	0	0
1.59024	-5.07967	AATCACGTCCGTTTCG-1_SRR14252354	0	0	0	0
-3.24963	1.29211	AATCACGTCGCCACTT-1_SRR14252354	0	0	0	0
9.21699	7.63002	AATCGACAGAACAGGA-1_SRR14252354	0	0	0	0
-3.98389	-6.59593	AATCGACAGATGGTCG-1_SRR14252354	0	0	0	0
-10.7737	-2.93781	AATCGACAGGTCGACA-1_SRR14252354	2.2152	0	0	0
-4.04186	3.50618	AATCGACAGGTCGTAG-1_SRR14252354	0	0	0	0
3.43456	8.70641	AATCGACCAATAGGAT-1_SRR14252354	0	0	0	0
1.07488	-4.57349	AATCGACCAGAGAAAG-1_SRR14252354	0	0	0	0
4.19656	7.28365	AATCGACCAGCAAGAC-1_SRR14252354	1.82067	0	0	0
2.88404	-8.32602	AATCGACCAGCCGGTT-1_SRR14252354	0	0	0	0
-4.02937	2.56015	AATCGACCAGTAGAAT-1_SRR14252354	0	0	0	0
8.56649	6.9162	AATCGACCATAACTCG-1_SRR14252354	0	0	0	0
-10.3857	-2.37341	AATCGACGTAGGCTGA-1_SRR14252354	0	0	0	0
3.71886	0.990612	AATCGACGTTGCGGCT-1_SRR14252354	0	0	0	0
3.03486	-5.81574	AATCGACGTTTGGCTA-1_SRR14252354	0	0	0	0
-3.08667	0.640385	AATCGACTCGTGGCGT-1_SRR14252354	0	0	0	0
2.11899	-4.13982	AATCGTGAGTAGGCCA-1_SRR14252354	0	0	0	0
-4.08683	2.55912	AATCGTGAGTGAGTTA-1_SRR14252354	0	0	0	0
8.91626	7.20234	AATCGTGCAACCACAT-1_SRR14252354	0	0	0	0
3.34365	-6.60758	AATCGTGCAAGACGGT-1_SRR14252354	0	0	0	0
-0.830772	-5.33856	AATCGTGGTAATCAAG-1_SRR14252354	0	1.50575	0	0
2.37612	-6.3617	AATCGTGTCGTGCTCT-1_SRR14252354	0	1.66235	0	0
-1.94136	-7.35001	AATCGTGTCTATTGTC-1_SRR14252354	0	0	0	0
-1.11863	-7.24944	AATGAAGAGTCAGCCC-1_SRR14252354	0	0	0	0
3.65526	0.0949543	AATGAAGCAAACTAGA-1_SRR14252354	0	0	0	0
1.82131	-5.28509	AATGAAGCACTAACCA-1_SRR14252354	0	0	0	0
2.17581	-5.96502	AATGAAGCAGGCATTT-1_SRR14252354	0	0	0	0
-4.11983	2.81674	AATGAAGGTGCGGATA-1_SRR14252354	0	0	0	0
0.129842	-5.22325	AATGAAGGTGGACCTC-1_SRR14252354	0	1.45717	0	0
3.7424	-8.26586	AATGAAGGTGTTGACT-1_SRR14252354	0	1.81076	0	0
1.07243	-5.55944	AATGAAGTCAACCTCC-1_SRR14252354	0	0	0	0
5.63688	-4.80039	AATGAAGTCACGGAGA-1_SRR14252354	0	0	0	0
4.32118	7.68425	AATGAAGTCACGGTCG-1_SRR14252354	0	0	0	0
-0.567334	-4.32256	AATGAAGTCAGCCTCT-1_SRR14252354	0	1.88955	0	1.58954
-1.61454	-4.64206	AATGAAGTCAGTAGGG-1_SRR14252354	0	0	0	0
-11.8802	-0.618812	AATGAAGTCATACGAC-1_SRR14252354	0	0	0	0
-2.10623	-4.1393	AATGACCAGAAGGGAT-1_SRR14252354	0	0	0	0
-2.48169	14.0692	AATGACCAGAGTCTGG-1_SRR14252354	0	0	0	0
8.55907	6.62769	AATGACCCAACCCTCT-1_SRR14252354	0	0	0	0
3.23978	-0.329723	AATGACCCACTCAGAT-1_SRR14252354	0	0	0	0
-0.865573	-1.75539	AATGACCCACTGAGTT-1_SRR14252354	0	1.49978	0	0
8.89775	7.18638	AATGACCCAGATCCTA-1_SRR14252354	0	0	0	0
-1.53152	0.80491	AATGACCCAGCGTGCT-1_SRR14252354	0	0	0	0
-2.91259	-4.27089	AATGACCGTAACAGTA-1_SRR14252354	0	0	0	0
-5.71477	-1.30823	AATGACCGTGCCAAGA-1_SRR14252354	0	0	0	0
-11.6942	-1.38837	AATGACCGTGGCTGAA-1_SRR14252354	0	0	0	0
-0.136401	-3.20353	AATGACCGTTATTCTC-1_SRR14252354	0	0	0	0
9.60411	8.01004	AATGACCGTTCTAACG-1_SRR14252354	0	0	0	0
-11.0261	-0.929331	AATGACCTCACCATCC-1_SRR14252354	0	0	0	0
3.97791	-4.60127	AATGACCTCCGAGCTG-1_SRR14252354	0	0	0	0
2.94316	-5.44951	AATGACCTCTCCGAGG-1_SRR14252354	1.19743	0	0	0
-1.72088	5.43685	AATGCCAAGACCATTC-1_SRR14252354	0	0	0	0
4.50224	7.03553	AATGCCAAGCCTCGTG-1_SRR14252354	0	0	0	0
-10.3949	-1.80433	AATGCCACAAAGGTTA-1_SRR14252354	0	0	0	0
-0.188509	-4.47722	AATGCCAGTCGTTATG-1_SRR14252354	0	0	0	0
5.8754	-5.15568	AATGCCAGTCTAATCG-1_SRR14252354	0	2.24408	0	0
5.55659	7.8376	AATGCCAGTGCCAAGA-1_SRR14252354	2.30349	0	0	0
-0.982311	-3.35915	AATGCCAGTGGTTCTA-1_SRR14252354	0	0	0	0
-12.7043	-1.12012	AATGCCATCGCTAGCG-1_SRR14252354	0	0	0	0
-3.46807	-8.40318	AATGGAAAGAAACACT-1_SRR14252354	0	0	0	0
5.00528	-0.0454579	AATGGAAAGGATTTCC-1_SRR14252354	0	1.27443	0	0
3.81667	0.459013	AATGGAACACATTGTG-1_SRR14252354	0	1.40326	0	0
1.28493	-3.65	AATGGAACACCGTGGT-1_SRR14252354	0	0	0	0
-2.06849	8.7508	AATGGAACACGTACTA-1_SRR14252354	0	0	0	0
-9.96946	-2.02271	AATGGAACATGGAATA-1_SRR14252354	0	0	0	0
-0.898088	4.49358	AATGGAAGTAAGGCCA-1_SRR14252354	0	0	0	0
3.39108	-9.29606	AATGGAAGTACTTGTG-1_SRR14252354	0	0	0	0
4.55529	-5.30479	AATGGAAGTCACGACC-1_SRR14252354	1.52684	1.52684	0	0
9.78984	-3.10527	AATGGAAGTGTTCATG-1_SRR14252354	0	0	0	0
-0.532077	-9.34831	AATGGCTAGTCCCGAC-1_SRR14252354	0	0	0	0
1.44067	3.60117	AATGGCTCAAGTGCTT-1_SRR14252354	0	0	0	0
4.56779	7.16097	AATGGCTCAGCTGAGA-1_SRR14252354	0	0	0	0
-2.2944	2.03258	AATGGCTCATACCATG-1_SRR14252354	0	2.02252	0	0
1.79864	-5.28122	AATGGCTGTCACTCGG-1_SRR14252354	0	0	0	0
-4.58451	-4.75834	AATGGCTTCAGCTTCC-1_SRR14252354	0	1.37899	0	0
1.68848	1.14718	AATGGCTTCATGGCCG-1_SRR14252354	0	0	0	0
-10.7316	-1.27459	AATGGCTTCGACCACG-1_SRR14252354	0	0	0	0
-8.5946	6.23725	AATGGCTTCGAGTACT-1_SRR14252354	0	0	0	0
-0.0359315	1.53316	AATTCCTAGCTAGAGC-1_SRR14252354	0	1.82984	0	0
3.42177	-2.045	AATTCCTAGGCAGCTA-1_SRR14252354	0	0	0	0
2.68867	2.71155	AATTCCTCAAACGGCA-1_SRR14252354	0	3.80883	0	1.9436
1.36198	3.66185	AATTCCTCAAATTAGG-1_SRR14252354	0	0	0	0
-10.2913	-0.642295	AATTCCTCAGGGATAC-1_SRR14252354	0	0	0	0
-2.07737	-3.44854	AATTCCTCATAACGGG-1_SRR14252354	0	1.19022	0	0
-11.6038	-2.61129	AATTCCTCATCCCACT-1_SRR14252354	0	0	0	0
-1.86677	13.8466	AATTCCTCATTGTCGA-1_SRR14252354	0	0	0	0
-11.0583	-0.978271	AATTCCTGTCACCACG-1_SRR14252354	0	0	0	0
-1.19391	-3.33282	AATTCCTTCACTTATC-1_SRR14252354	0	0	0	0
5.00926	0.907132	AATTCCTTCATGCCCT-1_SRR14252354	0	0	0	0
-11.3765	-2.3975	AATTTCCAGCGATGCA-1_SRR14252354	1.95818	0	0	0
3.30613	0.800937	AATTTCCAGCTAAGTA-1_SRR14252354	0	0	0	0
4.11902	-0.925986	AATTTCCCACAGAGAC-1_SRR14252354	0	0	0	0
-1.47452	-4.69411	AATTTCCCATCCCACT-1_SRR14252354	0	0	0	0
-11.0947	-2.66134	AATTTCCCATCTCAAG-1_SRR14252354	0	0	0	0
-1.79854	-6.02802	AATTTCCGTAGCTGAG-1_SRR14252354	0	0	0	0
3.64653	9.36074	AATTTCCGTATGAGCG-1_SRR14252354	0	0	0	0
1.32283	-3.59525	AATTTCCGTCTTCATT-1_SRR14252354	0	0	0	0
-12.5005	-1.01052	AATTTCCTCGAGTTGT-1_SRR14252354	0	0	0	0
1.79133	-6.32896	ACAAAGAAGAATCGCG-1_SRR14252354	0	0	0	0
-10.689	-0.6269	ACAAAGAAGCGGGTTA-1_SRR14252354	0	0	0	0
0.215468	-6.11744	ACAAAGAAGGGAGGTG-1_SRR14252354	0	1.72842	0	0
0.343524	-5.48339	ACAAAGAAGTATAGGT-1_SRR14252354	0	0	0	0
-10.9048	-2.25314	ACAAAGACATACCGTA-1_SRR14252354	0	0	0	0
-2.37536	14.3812	ACAAAGACATGTAACC-1_SRR14252354	0	0	0	0
4.33337	-2.38127	ACAAAGAGTCGAACAG-1_SRR14252354	0	0	0	0
-1.42716	-13.5287	ACAAAGAGTGTTGATC-1_SRR14252354	0	0	0	0
0.618731	-1.49326	ACAAAGATCCTGGGTG-1_SRR14252354	0	0	0	0
1.00209	-6.92899	ACAAAGATCGCAATTG-1_SRR14252354	0	0	0	0
-0.744539	-6.49806	ACAACCAAGGTGGCTA-1_SRR14252354	0	0	0	0
-0.527477	-9.40268	ACAACCACAAGTACCT-1_SRR14252354	0	0	0	0
-1.25119	3.72697	ACAACCACACTTCATT-1_SRR14252354	0	0	0	0
-11.1535	-1.08949	ACAACCACAGGTGTTT-1_SRR14252354	0	0	0	0
-9.96207	-1.14865	ACAACCAGTGCGAACA-1_SRR14252354	0	0	0	0
-11.1477	-1.16462	ACAACCATCAACTCTT-1_SRR14252354	0	0	0	0
-2.56812	4.66902	ACAACCATCCATACTT-1_SRR14252354	0	0	0	0
-3.9664	-9.86187	ACAACCATCGCAGATT-1_SRR14252354	2.85725	1.62991	0	0
-11.3534	-1.77907	ACAACCATCTCTGAGA-1_SRR14252354	0	0	0	0
2.47446	-4.78412	ACAAGCTAGACCTTTG-1_SRR14252354	0	0	0	0
5.29674	-1.32267	ACAAGCTAGCACCTGC-1_SRR14252354	0	0	0	0
-2.18276	-2.71104	ACAAGCTAGCTAGATA-1_SRR14252354	0	0	0	0
-0.66209	1.69696	ACAAGCTAGTAAACTG-1_SRR14252354	1.41235	0	0	0
10.0226	-3.20171	ACAAGCTCAGCTTTCC-1_SRR14252354	0	0	0	0
1.42428	3.63994	ACAAGCTGTAGGAGTC-1_SRR14252354	0	0	0	0
1.56266	-5.15761	ACAAGCTGTAGGGAGG-1_SRR14252354	0	0	0	0
4.20896	0.610384	ACAAGCTGTTAAGTCC-1_SRR14252354	0	0	0	0
-8.1163	4.96686	ACAAGCTGTTTACTGG-1_SRR14252354	0	0	0	0
-4.87272	8.57903	ACAAGCTTCACGATCA-1_SRR14252354	0	0	0	0
1.46849	-4.33666	ACAAGCTTCCACCCTA-1_SRR14252354	0	0	0	0
-2.85434	3.52636	ACAAGCTTCTGCATAG-1_SRR14252354	0	0	0	0
-2.5587	-5.53214	ACAAGCTTCTGCCTCA-1_SRR14252354	0	1.51455	0	0
3.84129	-5.53874	ACACAGTAGATCACTC-1_SRR14252354	0	0	0	0
-3.42309	-6.07686	ACACAGTAGTGCACCC-1_SRR14252354	0	0	0	0
2.34375	-1.28866	ACACAGTCAATCCTTT-1_SRR14252354	0	0	0	0
5.88797	-6.78949	ACACAGTCAGCTGAAG-1_SRR14252354	0	0	0	0
1.41043	-5.3075	ACACAGTCAGTCAGCC-1_SRR14252354	0	0	0	0
-3.55814	-6.16793	ACACAGTCATTAGGAA-1_SRR14252354	0	0	0	0
4.71437	0.443302	ACACAGTGTAAGCAAT-1_SRR14252354	0	1.70446	0	0
-3.67529	-5.90892	ACACAGTGTGCGAACA-1_SRR14252354	0	0	0	0
3.27398	7.94123	ACACAGTGTGTTTACG-1_SRR14252354	0	0	0	0
3.81209	-5.22688	ACACAGTGTTGCCATA-1_SRR14252354	0	0	0	0
-2.26316	-2.45792	ACACAGTTCCTACGAA-1_SRR14252354	0	0	0	0
-5.74452	-1.39401	ACACCAAAGCGTACAG-1_SRR14252354	0	1.16717	0	0
-8.56933	6.10983	ACACCAACAAGGAGTC-1_SRR14252354	0	0	0	0
-10.5997	-3.59522	ACACCAACACTCTCGT-1_SRR14252354	1.55333	1.55333	0	0
-13.4232	-2.04061	ACACCAACAGTCTCTC-1_SRR14252354	0	0	0	0
2.52251	-4.74225	ACACCAAGTCCAGCAC-1_SRR14252354	0	0	0	0
-0.750237	-9.04928	ACACCAATCACTGTCC-1_SRR14252354	0	0	0	0
3.9501	-0.33848	ACACCAATCGGACTTA-1_SRR14252354	0	0	0	0
5.60789	-1.22267	ACACCAATCTGATTCT-1_SRR14252354	0	0	0	0
6.1622	-4.86763	ACACGCGAGCAGTAAT-1_SRR14252354	0	0	0	0
-2.34193	4.81919	ACACGCGCAACACGTT-1_SRR14252354	0	0	0	0
-0.709183	-1.74603	ACACGCGGTGTGTCGC-1_SRR14252354	0	0	0	0
-2.8265	-9.7418	ACACTGAAGGCTCACC-1_SRR14252354	0	0	0	0
-1.10405	4.3105	ACACTGAAGGTAAACT-1_SRR14252354	0	0	0	0
3.76714	8.55512	ACACTGAAGTGGAAAG-1_SRR14252354	0	0	0	0
-10.6799	-2.15364	ACACTGACAACTACGT-1_SRR14252354	0	0	0	0
-2.46974	1.75877	ACACTGACAAGACAAT-1_SRR14252354	0	0	0	0
3.14215	1.12672	ACACTGACACTGGCGT-1_SRR14252354	0	0.928307	0	0
9.21111	6.9824	ACACTGACATGGCGCT-1_SRR14252354	0	0	0	0
-1.1787	0.665678	ACACTGACATGTCAGT-1_SRR14252354	0	0	0	0
4.01761	-0.919437	ACACTGAGTCATCGGC-1_SRR14252354	0	0	0	0
4.29929	7.17982	ACACTGAGTGCCTACG-1_SRR14252354	0	0	0	0
-0.743466	0.572843	ACACTGAGTTGCCAAT-1_SRR14252354	0	0	0	0
2.66022	0.239457	ACACTGATCCCAACTC-1_SRR14252354	0	0	0	0
-3.11227	2.47258	ACACTGATCCGGCTTT-1_SRR14252354	0	0	0	0
2.95058	-5.58287	ACACTGATCGGAGATG-1_SRR14252354	0	1.92495	0	0
-3.63017	-6.25987	ACAGAAAAGAATCCCT-1_SRR14252354	0	0	0	0
-2.70464	2.33213	ACAGAAAAGGAATCGC-1_SRR14252354	0	0	0	0
3.665	7.64362	ACAGAAAAGGTATAGT-1_SRR14252354	0	0	0	0
2.72281	0.298133	ACAGAAAAGGTTAAAC-1_SRR14252354	0	0	0	0
-3.28759	1.27541	ACAGAAACACACGCCA-1_SRR14252354	0	0	0	0
1.57803	-5.64777	ACAGAAAGTACTGCCG-1_SRR14252354	0	0	0	0
2.69566	-4.87886	ACAGAAAGTATTCTCT-1_SRR14252354	0	0	0	0
-3.07898	3.75366	ACAGAAAGTCGTGGTC-1_SRR14252354	0	0	0	0
5.06354	-6.39265	ACAGAAATCATTCGGA-1_SRR14252354	0	0	0	0
-0.355803	-0.805884	ACAGAAATCGAGCACC-1_SRR14252354	0	0	0	0
-0.84007	8.02378	ACAGCCGAGTCTAGAA-1_SRR14252354	0	0	0	0
3.28412	7.63807	ACAGCCGAGTCTGCAT-1_SRR14252354	2.27246	0	0	0
3.77353	-9.42465	ACAGCCGCAAAGCTCT-1_SRR14252354	0	0	0	0
-11.3093	-1.32264	ACAGCCGCAAGAAACT-1_SRR14252354	2.17617	0	0	0
-12.8158	-2.3119	ACAGCCGCAATGTTGC-1_SRR14252354	0	0	0	0
-2.27821	-2.54817	ACAGCCGCAGCTGAAG-1_SRR14252354	0	0	0	0
1.56482	-0.46269	ACAGCCGCATGGAGAC-1_SRR14252354	0	0	0	0
-8.5633	6.04871	ACAGCCGGTCCGGCAT-1_SRR14252354	0	0	0	0
6.33568	-13.9049	ACAGCCGGTTTAGACC-1_SRR14252354	0	0	0	0
-5.1342	-10.029	ACAGCCGTCCAGCTCT-1_SRR14252354	1.9335	0	0	0
3.16764	0.918509	ACAGGGAAGACGGATC-1_SRR14252354	0	0	0	0
3.9235	7.58877	ACAGGGAAGATCCGAG-1_SRR14252354	0	0	0	0
4.31887	7.23388	ACAGGGAAGCAACAGC-1_SRR14252354	0	0	0	0
7.8643	-6.29196	ACAGGGACACCTGCTT-1_SRR14252354	0	0	0	0
-11.2285	-0.726977	ACAGGGAGTCTTAGTG-1_SRR14252354	0	0	0	0
-10.8225	-1.64103	ACAGGGAGTGATGGCA-1_SRR14252354	0	0	0	0
3.44345	-1.79733	ACAGGGAGTGGAACCA-1_SRR14252354	0	1.88504	0	0
-2.08159	-7.14424	ACAGGGAGTGTTACTG-1_SRR14252354	0	0	0	0
3.845	-4.5317	ACAGGGATCACATTGG-1_SRR14252354	0	1.39475	0	0
1.187	-5.724	ACAGGGATCACCTCGT-1_SRR14252354	0	0	0	0
2.67835	0.358858	ACAGGGATCATGTCTT-1_SRR14252354	0	1.24814	0	0
0.858196	-0.846198	ACATCCCAGACCAAGC-1_SRR14252354	0	1.9711	0	0
0.340103	-5.9034	ACATCCCAGGTTCACT-1_SRR14252354	0	0	0	0
-3.97022	2.89224	ACATCCCCAAGGTCTT-1_SRR14252354	0	0.96386	0	0.96386
2.16329	-0.421363	ACATCCCCACGTCGTG-1_SRR14252354	0	0	0	0
-0.609913	-7.78007	ACATCCCCACTTGGGC-1_SRR14252354	1.33241	0	0	0
-10.7746	-0.669198	ACATCCCCAGAGACTG-1_SRR14252354	0	0	0	0
4.00914	-8.13597	ACATCCCGTCCTGTTC-1_SRR14252354	0	0	0	0
-10.0443	-0.83286	ACATCCCGTTACACAC-1_SRR14252354	0	0	0	0
3.14334	7.91727	ACATCCCTCAGCAATC-1_SRR14252354	0	0	0	0
1.65176	-5.81869	ACATCCCTCATTCACT-1_SRR14252354	0	0	0	0
1.1708	-5.56075	ACATCCCTCCAGTTCC-1_SRR14252354	0	0	0	0
3.89459	0.896688	ACATCCCTCTACACAG-1_SRR14252354	0	0	0	0
-11.9843	-1.09332	ACATCCCTCTCGCTTG-1_SRR14252354	0	0	0	0
-2.73439	1.44592	ACATCGAAGAGACAAG-1_SRR14252354	0	0	0	0
-3.932	-5.28255	ACATCGAAGCTACTGT-1_SRR14252354	0	0	0	0
5.51321	-1.03183	ACATCGAAGTGGTTAA-1_SRR14252354	0	0	0	0
1.74454	-4.86998	ACATCGACAACCCTCT-1_SRR14252354	0	0	0	0
3.32286	7.51325	ACATCGACAACTCGTA-1_SRR14252354	0	0	0	0
2.04709	-6.66437	ACATCGAGTAAGCTCT-1_SRR14252354	0	0	0	0
3.67022	-4.47471	ACATCGATCCGATTAG-1_SRR14252354	0	0	0	0
3.48328	-2.00192	ACATGCAAGCTAGATA-1_SRR14252354	0	1.62041	0	0
-3.68358	-5.91372	ACATGCAAGTTAGTGA-1_SRR14252354	0	0	0	0
1.99181	-5.32466	ACATGCAAGTTGCTGT-1_SRR14252354	0	0	0	0
1.51978	3.76058	ACATGCACAACCTAAC-1_SRR14252354	1.54168	0	0	0
-8.15278	5.97659	ACATGCAGTAGACAAT-1_SRR14252354	0	0	0	0
-10.5539	-0.965897	ACATGCATCATTCTTG-1_SRR14252354	0	0	0	0
3.88353	-4.31637	ACATGCATCCTATTTG-1_SRR14252354	0	0	0	0
4.18545	7.95161	ACATTTCAGACTCTTG-1_SRR14252354	0	0	0	0
1.31976	3.69255	ACATTTCAGTACAGCG-1_SRR14252354	0	0	0	0
-10.0138	-1.49986	ACATTTCCAGCGTAGA-1_SRR14252354	0	0	0	0
-0.512564	-3.8757	ACATTTCCAGCTGGTC-1_SRR14252354	0	1.19197	0	0
1.40433	0.69615	ACATTTCCAGTTAGGG-1_SRR14252354	0	0	0	0
-1.04623	4.32922	ACATTTCCATCATTGG-1_SRR14252354	0	1.50821	1.50821	0
-1.05348	3.55403	ACATTTCCATCGCCTT-1_SRR14252354	0	0	0	0
1.63081	-5.75999	ACATTTCGTACAGTAA-1_SRR14252354	0	1.36039	0	0
-10.8241	-2.39326	ACATTTCGTGAATGAT-1_SRR14252354	0	0	0	0
4.79522	-1.09618	ACATTTCGTTTACACG-1_SRR14252354	0	0	0	0
-2.50348	4.88269	ACATTTCTCCTCTCGA-1_SRR14252354	0	1.14377	0	0
-7.8803	6.0274	ACCAAACCAAATTGGA-1_SRR14252354	0	1.13424	0	0
-2.92535	0.000244948	ACCAAACCAGGCCTGT-1_SRR14252354	0	0	0	0
-2.11172	-6.808	ACCAAACGTACCCAGC-1_SRR14252354	0	0	0	0
-1.80293	14.8083	ACCAAACGTCAGACTT-1_SRR14252354	0	0	0	0
-10.9759	-1.16566	ACCAAACTCACCTCTG-1_SRR14252354	0	0	0	0
3.76886	-9.43469	ACCAAACTCTCGGGAC-1_SRR14252354	0	0	0	0
-11.6473	-1.92965	ACCAACAAGCTGACCC-1_SRR14252354	0	0	0	0
2.22563	2.73592	ACCAACAAGGCACGAT-1_SRR14252354	0	1.39089	0	0
-0.461285	1.85635	ACCAACACAACTCATG-1_SRR14252354	0	0	0	0
3.79581	0.3789	ACCAACACAGTCGCAC-1_SRR14252354	0	0	0	0
1.09104	-2.91975	ACCAACAGTAGTCGGA-1_SRR14252354	0	0	0	0
1.03831	-3.91904	ACCAACAGTGAACTAA-1_SRR14252354	0	0	0	0
3.16831	8.78474	ACCAACATCAATCTTC-1_SRR14252354	0	0	0	0
4.7436	-5.53769	ACCAACATCACTAGCA-1_SRR14252354	1.37854	0	0	0
2.50088	-5.74868	ACCAACATCCGCGAGT-1_SRR14252354	0	1.24655	0	1.24655
4.93102	-0.0870952	ACCAACATCTCTCGCA-1_SRR14252354	0	1.49359	0	0
3.07253	-0.0822071	ACCACAAAGTGAGGCT-1_SRR14252354	0	0	0	0
2.53507	-8.10096	ACCACAACACGGGTAA-1_SRR14252354	0	1.24903	0	0
-0.677281	-9.14091	ACCACAAGTCGAAGCA-1_SRR14252354	0	0	0	0
-8.45726	6.01874	ACCACAAGTGATACTC-1_SRR14252354	0	0	0	0
4.63356	0.532147	ACCACAATCTGCGGCA-1_SRR14252354	0	0	0	0
-12.5553	-1.08229	ACCATTTCAAGGGTCA-1_SRR14252354	0	0	0	0
-1.76982	5.5684	ACCATTTCAAGTCCAT-1_SRR14252354	0	0	0	0
-3.60346	-8.48916	ACCATTTGTTCTCCTG-1_SRR14252354	0	0	0	0
-2.32081	1.862	ACCATTTTCAGGAAGC-1_SRR14252354	0	0	0	0
-2.43043	-9.73802	ACCATTTTCAGGGATG-1_SRR14252354	0	0	0	0
-1.23871	1.97743	ACCCAAAAGAACTTCC-1_SRR14252354	0	0	0	0
-1.74472	5.52679	ACCCAAAAGACGACTG-1_SRR14252354	0	0	0	0
-1.90833	3.83402	ACCCAAAAGGCAGTCA-1_SRR14252354	0	0	0	0
0.140534	-3.02709	ACCCAAAAGGGAGGTG-1_SRR14252354	0	0	0	0
4.03115	-1.58582	ACCCAAACACTTACAG-1_SRR14252354	0	0.983022	0	0
-3.72735	3.24433	ACCCAAACAGACAATA-1_SRR14252354	0	0	0	0
3.42166	7.43075	ACCCAAACATCGTCCT-1_SRR14252354	0	0	0	0
4.17608	6.79387	ACCCAAATCCCAATAG-1_SRR14252354	0	0	0	0
2.95095	8.6977	ACCCAAATCGGCGATC-1_SRR14252354	0	0	0	0
-0.389384	-3.91709	ACCCAAATCGTAGGAG-1_SRR14252354	0	0	0	0
-11.4923	-2.09139	ACCCTCAAGCACTCCG-1_SRR14252354	0	0	0	0
-2.24589	-6.3721	ACCCTCAAGCTCTTCC-1_SRR14252354	0	0	0	0
1.20987	-1.06408	ACCCTCACAACTGCCG-1_SRR14252354	1.10858	0	0	0
-10.9575	-0.192317	ACCCTCACACACCGCA-1_SRR14252354	0	0	0	0
0.253833	-5.78062	ACCCTCACATCGTTCC-1_SRR14252354	0	0	0	0
-1.17065	14.2858	ACCCTCACATGAGGGT-1_SRR14252354	0	0	0	0
-11.5986	-1.33613	ACCCTCACATGAGTAA-1_SRR14252354	0	0	0	0
1.41648	-4.10457	ACCCTCAGTATTGAGA-1_SRR14252354	1.37566	0	0	0
2.57008	-8.03431	ACCCTCAGTTGCACGC-1_SRR14252354	0	0	0	0
0.871771	-5.44942	ACCCTCATCAAGAATG-1_SRR14252354	0	0	0	0
-11.3609	-0.231811	ACCCTCATCACTTGGA-1_SRR14252354	0	0	0	0
-3.15647	3.58577	ACCCTCATCATCTGTT-1_SRR14252354	1.12714	1.12714	0	0
-3.06936	0.141893	ACCCTCATCCCAAGCG-1_SRR14252354	0	0	0	0
-1.717	5.48384	ACCCTTGAGAGAATCT-1_SRR14252354	0	0	0	0
-1.91922	1.09224	ACCCTTGAGAGTTCGG-1_SRR14252354	0	0	0	0
3.67285	7.64597	ACCCTTGAGGATAATC-1_SRR14252354	0	0	0	0
1.87125	-5.26685	ACCCTTGAGGTGCCTC-1_SRR14252354	0	0	0	0
3.73836	7.18034	ACCCTTGCAAGACTGG-1_SRR14252354	0	0	0	0
-2.62335	0.261662	ACCCTTGCAGAATCGG-1_SRR14252354	0	0	0	0
0.637962	-1.46748	ACCCTTGCAGTCTACA-1_SRR14252354	0	0	0	0
-1.97828	8.84981	ACCCTTGCATCACAGT-1_SRR14252354	0	0	0	0
-2.89445	-0.200081	ACCCTTGGTATGGGAC-1_SRR14252354	0	0	0	0
-1.68241	5.40603	ACCCTTGGTATGTCTG-1_SRR14252354	0	0	0	0
-4.14212	2.64959	ACCCTTGGTCTCACAA-1_SRR14252354	0	0	0	0
1.77753	-3.60341	ACCCTTGTCACTCCGT-1_SRR14252354	0	0	0	0
4.59904	0.579318	ACCGTTCAGGACGCTA-1_SRR14252354	0	0	0	0
1.53896	-5.39808	ACCGTTCCACGGTGAA-1_SRR14252354	0	1.50248	0	0
0.499583	-3.72809	ACCGTTCCACTATGTG-1_SRR14252354	0	1.63322	0	0
-3.91831	3.29681	ACCGTTCCAGGTATGG-1_SRR14252354	0	0	0	0
-10.4695	-2.82863	ACCGTTCGTACTAAGA-1_SRR14252354	0	0	0	0
-10.9618	-0.700727	ACCGTTCGTTACCCTC-1_SRR14252354	0	2.07796	0	0
2.99733	0.429709	ACCGTTCTCCACAGGC-1_SRR14252354	0	1.07556	1.07556	0
3.48931	-5.26284	ACCGTTCTCCCTCTAG-1_SRR14252354	0	0	0	0
-1.02116	-2.15683	ACCGTTCTCTCCTGCA-1_SRR14252354	0	0	0	0
3.64821	0.692978	ACCTACCAGAGCCATG-1_SRR14252354	0	0	0	0
-8.39298	6.02114	ACCTACCAGTTCCAGT-1_SRR14252354	0	2.36755	0	0
3.56359	6.62349	ACCTACCCAACCCGCA-1_SRR14252354	0	0	0	0
-2.46737	1.22738	ACCTACCCACAGCTTA-1_SRR14252354	0	0	0	0
-1.6896	1.65917	ACCTACCCATCGGAAG-1_SRR14252354	0	0	0	0
-2.72073	2.94948	ACCTACCGTAATTAGG-1_SRR14252354	0	0	0	0
2.04185	-5.45238	ACCTACCGTACTCCCT-1_SRR14252354	0	0	0	0
-1.01163	1.21216	ACCTACCGTGCAAGAC-1_SRR14252354	0	0	0	0
7.41525	-6.82533	ACCTACCGTTACCGTA-1_SRR14252354	0	0	0	0
2.08651	-5.99296	ACCTACCTCATTCATC-1_SRR14252354	0	0	0	0
9.17878	7.96766	ACCTACCTCCAATCTT-1_SRR14252354	0	0	0	0
-1.15122	-5.72867	ACCTGAAAGGACAGTC-1_SRR14252354	0	0	0	0
2.25793	-2.17078	ACCTGAAAGTATGGCG-1_SRR14252354	0	0	0	0
-4.033	3.6458	ACCTGAACAGAGACTG-1_SRR14252354	0	1.36493	0	0
-0.108776	-6.50556	ACCTGAACAGCAGACA-1_SRR14252354	0	0	0	0
-2.15201	-3.54909	ACCTGAATCATAGCAC-1_SRR14252354	0	1.16035	0	0
-1.94878	-0.0566618	ACCTGAATCTCTGACC-1_SRR14252354	0	0	0	0
-4.51206	8.35017	ACCTGTCAGGCCTGCT-1_SRR14252354	0	1.24355	0	0
3.50056	9.28737	ACCTGTCAGTATGGCG-1_SRR14252354	0	0	0	0
-8.33694	6.04907	ACCTGTCCAACGCATT-1_SRR14252354	0	0	0	0
1.34633	-6.25477	ACCTGTCCATCGTGGC-1_SRR14252354	0	0	0	0
-1.41618	-9.21571	ACCTGTCGTACTAACC-1_SRR14252354	0	1.56131	0	0
-0.653824	-3.70341	ACCTGTCGTTCTCGTC-1_SRR14252354	0	0	0	0
-2.99374	0.681397	ACCTGTCTCACGTCCT-1_SRR14252354	0	0	0	0
1.91211	-6.107	ACCTGTCTCCTCACCA-1_SRR14252354	0	0	0	0
2.31734	-2.10545	ACCTGTCTCGGTGTTA-1_SRR14252354	0	0	0	0
-3.65545	-9.86696	ACCTGTCTCGTTGTGA-1_SRR14252354	2.20103	0	0	0
2.76045	0.715061	ACGATCACACTACCCT-1_SRR14252354	0	0	0	0
-8.3033	6.26517	ACGATCACAGACAATA-1_SRR14252354	0	0	0	0
-3.08344	4.1644	ACGATCACAGCCCAGT-1_SRR14252354	0	0	0	0
-0.0279667	-0.489	ACGATCACAGCGCTTG-1_SRR14252354	1.73148	0	0	0
5.70856	-6.86013	ACGATCACATAGTCAC-1_SRR14252354	0	0	0	0
-4.5629	-10.1367	ACGATCACATGAAAGT-1_SRR14252354	2.21049	0	0	0
3.18298	8.34428	ACGATCAGTAACATGA-1_SRR14252354	0	0	0	0
-10.9213	-1.41997	ACGATCATCAGTCATG-1_SRR14252354	0	0	0	0
-2.29946	2.46196	ACGATCATCTATTCGT-1_SRR14252354	0	0	0	0
2.25649	-0.16183	ACGATCATCTGGGCAC-1_SRR14252354	0	0	0	0
-10.3231	-1.31826	ACGATGTAGATGTTGA-1_SRR14252354	0	0	0	0
4.38355	-2.11469	ACGATGTAGCCAAGCA-1_SRR14252354	0	0	0	0
-3.63695	-6.00616	ACGATGTAGGTTGTTC-1_SRR14252354	0	0	0	0
-2.22827	1.92619	ACGATGTAGTCCCAGC-1_SRR14252354	0	0	0	0
-10.0835	-0.546573	ACGATGTCAAGCCCAC-1_SRR14252354	0	1.32122	0	0
3.44248	7.92549	ACGATGTGTCGCCTAG-1_SRR14252354	2.23359	0	0	0
-0.087945	-4.01779	ACGATGTGTGCTCTCT-1_SRR14252354	0	0	0	0
4.24787	-4.97863	ACGATGTTCTGACAGT-1_SRR14252354	0	1.38368	0	0
-8.23433	6.12752	ACGCACGAGATTAGTG-1_SRR14252354	0	0	0	0
-10.4987	-3.48184	ACGCACGAGGCCTTGC-1_SRR14252354	0	1.90716	0	0
3.87716	6.90657	ACGCACGAGTCACTAC-1_SRR14252354	0	0	0	0
-10.7002	-1.92411	ACGCACGCAGTCAGCC-1_SRR14252354	0	0	0	0
2.26546	2.76159	ACGCACGTCCGTATAG-1_SRR14252354	0	2.79875	0	0
-1.34524	1.68261	ACGCACGTCCTTCAGC-1_SRR14252354	0	0	0	0
-0.592644	-4.968	ACGCACGTCGCAGTGC-1_SRR14252354	0	0	0	0
4.54261	-5.02794	ACGGAAGAGATGACCG-1_SRR14252354	0	1.58124	0	0
3.25024	0.275933	ACGGAAGAGTACGTCT-1_SRR14252354	0	0	0	0
1.60266	-5.34756	ACGGAAGAGTTGTCGT-1_SRR14252354	0	0	0	0
-3.20204	-8.29761	ACGGAAGCACAAGTTC-1_SRR14252354	0	0	0	0
-0.423059	-0.296769	ACGGAAGCACGTGTGC-1_SRR14252354	0	0	0	0
2.88691	-8.24188	ACGGAAGGTAGTTAGA-1_SRR14252354	0	0	0	0
4.24742	-5.27874	ACGGAAGGTATCCCAA-1_SRR14252354	0	0	0	0
4.1411	-1.21674	ACGGAAGTCAGAACCT-1_SRR14252354	0	0	0	0
-1.08108	7.98449	ACGGAAGTCGAGATAA-1_SRR14252354	0	0	0	0
3.60148	0.429669	ACGGGTCAGCTCGCAC-1_SRR14252354	0	0	0	0
3.28608	-5.40397	ACGGGTCAGTACTGGG-1_SRR14252354	0	0	0	0
-9.02764	6.29823	ACGGGTCCAATTTCTC-1_SRR14252354	0	2.09214	0	0
-0.865085	-9.08731	ACGGGTCGTACGGCAA-1_SRR14252354	0	0	0	0
2.65566	-7.51329	ACGGGTCGTCGTTGGC-1_SRR14252354	0	0	0	0
-11.1594	-1.72675	ACGGGTCGTGATAGAT-1_SRR14252354	0	0	0	0
-2.28972	14.3103	ACGGGTCTCACACCGG-1_SRR14252354	0	0	0	0
-3.07231	0.2957	ACGGGTCTCACGGAGA-1_SRR14252354	1.3943	0	0	0
-2.67229	14.7514	ACGGGTCTCAGGGATG-1_SRR14252354	0	2.00564	0	0
-2.66805	3.24557	ACGGGTCTCCATCTGC-1_SRR14252354	0	0	0	0
4.30181	7.68126	ACGGGTCTCGCACGAC-1_SRR14252354	0	0	0	0
-2.09329	-2.8141	ACGGTCGAGACCCTTA-1_SRR14252354	0	0	0	0
3.19125	-1.02875	ACGGTCGAGTAGCAAT-1_SRR14252354	0	0	0	0
3.47036	0.12706	ACGGTCGAGTGGCAGT-1_SRR14252354	0	0	0	0
3.0511	-5.32449	ACGGTCGCAAGCCATT-1_SRR14252354	0	0	0	0
2.52482	-5.73056	ACGGTCGCAGTAACAA-1_SRR14252354	0	0	0	0
-1.81706	5.33713	ACGGTCGGTAATTGGA-1_SRR14252354	0	0	0	0
2.26758	-5.80034	ACGGTCGGTCCTGGTG-1_SRR14252354	0	0	0	0
3.46523	8.44819	ACGGTCGGTGGCTACC-1_SRR14252354	0	0	0	0
-2.41691	-2.64326	ACGGTCGTCGGCCAAC-1_SRR14252354	0	0	0	0
1.14603	-5.5189	ACGGTCGTCGGTCGAC-1_SRR14252354	0	0	0	0
3.55855	-5.61739	ACGGTTAAGACTTCCA-1_SRR14252354	0	0	0	0
-1.57158	5.21022	ACGGTTAAGCACTCGC-1_SRR14252354	0	1.58648	0	0
3.37954	-4.96213	ACGGTTAAGCTGACAG-1_SRR14252354	0	0	0	0
-7.44626	6.07464	ACGGTTAAGTTCAACC-1_SRR14252354	0	0	0	0
-1.81913	7.97488	ACGGTTACAAATGAAC-1_SRR14252354	0	0	0	0
-3.29226	3.25078	ACGGTTAGTAGAGACC-1_SRR14252354	0	0	0	0
1.19608	1.14753	ACGGTTAGTCGTGATT-1_SRR14252354	0	0	0	0
-1.03974	8.16849	ACGGTTAGTCTTACTT-1_SRR14252354	0	0	0	0
0.562857	-0.351365	ACGGTTAGTGGCTTAT-1_SRR14252354	0	1.91378	0	0
-11.0585	-1.63704	ACGGTTATCCATTGTT-1_SRR14252354	0	0	0	0
-2.392	13.8495	ACGGTTATCTCAAAGC-1_SRR14252354	0	0	0	0
-3.37324	2.05769	ACGTAACAGCCTCGTG-1_SRR14252354	0	0	0	0
-1.19861	5.27002	ACGTAACAGTAGGAAG-1_SRR14252354	0	1.58679	0	0
3.06298	13.1163	ACGTAACCACCCAAGC-1_SRR14252354	0	0	0	0
2.20377	-2.19963	ACGTAACCACCTAAAC-1_SRR14252354	0	0	0	0
3.91567	-8.03034	ACGTAACCACTATCCC-1_SRR14252354	0	0	0	0
1.72307	-5.83689	ACGTAACGTAACTGCT-1_SRR14252354	0	0	0	0
5.40335	-1.3015	ACGTAACGTCCCGCAA-1_SRR14252354	0	1.62925	0	0
-2.08876	-0.0297677	ACGTAACGTGGAACCA-1_SRR14252354	0	0	0	0
-3.82289	2.5953	ACGTAACGTTGGTAGG-1_SRR14252354	0	1.63954	0	0
-1.94999	8.83461	ACGTAACTCAACCTCC-1_SRR14252354	0	0	0	0
3.35694	-5.55255	ACGTACAAGCGCGTTC-1_SRR14252354	0	0	0	0
9.37935	7.13252	ACGTACAAGGCGTTGA-1_SRR14252354	0	0	0	0
8.57465	6.63594	ACGTACAAGTCACTAC-1_SRR14252354	0	0	0	0
3.31152	-5.55745	ACGTACACAACTACGT-1_SRR14252354	0	1.12069	0	0
-10.7077	-0.714384	ACGTACACACCCTCTA-1_SRR14252354	0	2.74923	0	0
1.49392	1.2116	ACGTACAGTCCCTCAT-1_SRR14252354	0	0	0	0
-1.91007	-7.44647	ACGTACAGTGCGTTTA-1_SRR14252354	0	0	0	0
4.17814	-0.326091	ACGTACATCACACGAT-1_SRR14252354	0	0	0	0
-0.907478	-3.42603	ACGTACATCTCGTCGT-1_SRR14252354	0	0	0	0
-11.0358	0.132117	ACGTAGTAGACCAAAT-1_SRR14252354	0	0	0	0
4.69138	7.18414	ACGTAGTAGGATAATC-1_SRR14252354	0	0	0	0
-11.0256	-2.0194	ACGTAGTAGGCCGCTT-1_SRR14252354	0	0	0	0
-0.883324	7.96968	ACGTAGTAGGTCATTC-1_SRR14252354	0	0	0	0
-2.27464	0.101029	ACGTAGTAGTCAATCC-1_SRR14252354	0	0	0	0
5.08586	-0.884551	ACGTAGTAGTGTAGTA-1_SRR14252354	0	0	0	0
0.828159	0.821708	ACGTAGTCACTGATTG-1_SRR14252354	0	0	0	0
7.94638	0.382397	ACGTAGTCATCGATCA-1_SRR14252354	0	0	0	0
1.52779	3.91181	ACGTAGTGTACCGTCG-1_SRR14252354	0	0	0	0
-1.62611	3.59126	ACGTAGTGTAGAGATT-1_SRR14252354	0	0	0	0
4.09066	-2.26662	ACGTAGTGTAGCGTAG-1_SRR14252354	0	0	0	0
-0.701658	-8.77709	ACGTAGTGTATGATCC-1_SRR14252354	0	0	0	0
1.38262	3.8458	ACGTAGTGTGACTCGC-1_SRR14252354	1.47382	0	0	0
2.49322	-5.36625	ACGTAGTGTGATTGGG-1_SRR14252354	0	0	0	0
3.13033	-4.33583	ACGTAGTTCACCCTGT-1_SRR14252354	0	0	0	0
-1.27441	-4.88291	ACGTAGTTCATATGGC-1_SRR14252354	0	0	0	0
2.54778	-5.71152	ACGTAGTTCCCTGGTT-1_SRR14252354	0	0	0	0
-2.07094	-2.84583	ACGTAGTTCCGATAGT-1_SRR14252354	0	0	0	0
-2.71498	4.06586	ACGTCCTAGCGTGTCC-1_SRR14252354	0	0	0	0
-12.7299	-2.56789	ACGTCCTAGGAGAGGC-1_SRR14252354	0	0	0	0
10.1772	-3.63911	ACGTCCTAGGTAACTA-1_SRR14252354	0	0	0	0
-3.88597	2.78762	ACGTCCTAGTGGTTCT-1_SRR14252354	0	0	0	0
1.35871	-6.77192	ACGTCCTCAAACACGG-1_SRR14252354	0	2.08255	0	0
-12.5755	-1.77313	ACGTCCTCAGCACAAG-1_SRR14252354	0	2.69159	0	0
9.57105	7.43554	ACGTCCTCATACGCAT-1_SRR14252354	0	0	0	0
-12.369	-1.78398	ACGTCCTCATGTTCAG-1_SRR14252354	0	0	0	0
-2.27398	1.86684	ACGTCCTGTTGTAAAG-1_SRR14252354	1.18705	0	0	0
12.2247	-0.345265	ACGTCCTTCCGAGGCT-1_SRR14252354	0	0	0	0
3.95572	6.9803	ACGTCCTTCCTCCACA-1_SRR14252354	0	0	0	0
-1.84799	5.4576	ACGTTCCAGTGATGGC-1_SRR14252354	0	1.38908	0	0
-1.62568	1.07685	ACGTTCCCACGGCTAC-1_SRR14252354	0	1.46736	0	0
-2.73221	-4.92517	ACGTTCCGTAACCCTA-1_SRR14252354	0	0	0	0
2.21772	-5.29853	ACTACGAAGAACGCGT-1_SRR14252354	0	1.19118	0	0
3.68834	0.199396	ACTACGAAGATCCTAC-1_SRR14252354	0	1.76337	0	0
-2.60389	14.3309	ACTACGAAGATGCTGG-1_SRR14252354	0	0	0	0
-0.818764	1.50193	ACTACGACAAATACGA-1_SRR14252354	0	0	0	0
4.58122	-6.02668	ACTACGACACACACGC-1_SRR14252354	0	0	0	0
-11.5066	-1.26526	ACTACGAGTCGAACAG-1_SRR14252354	0	0	0	0
-0.549864	-4.30292	ACTACGAGTCTGTCAA-1_SRR14252354	0	0	0	0
-5.05372	12.2435	ACTACGATCCGAGGCT-1_SRR14252354	0	0	0	0
-0.505375	0.981622	ACTACGATCGACCTAA-1_SRR14252354	0	1.45164	0	0
3.59274	7.36547	ACTATCTAGCGAGTAC-1_SRR14252354	0	0	0	0
3.53207	0.717121	ACTATCTCAGGCAATG-1_SRR14252354	0	1.10994	0	0
0.925216	-6.36603	ACTATCTCAGGCCCTA-1_SRR14252354	0	1.45591	0	0
-3.58624	-8.78496	ACTATCTGTACAGTCT-1_SRR14252354	0	0	0	0
1.51805	-6.10091	ACTATCTGTATCGCGC-1_SRR14252354	0	0	0	0
3.92211	0.4958	ACTATCTTCTAGGCAT-1_SRR14252354	0	0	0	0
4.79032	7.66948	ACTATGGAGATCGCCC-1_SRR14252354	0	2.13567	0	0
4.03748	7.78276	ACTATGGAGCACTCAT-1_SRR14252354	0	0	0	0
3.92649	-4.34823	ACTATGGAGCCAGAGT-1_SRR14252354	0	0	0	0
-2.64544	1.22015	ACTATGGAGCCTATCA-1_SRR14252354	0	0	0	0
9.30542	8.01415	ACTATGGAGGATGCGT-1_SRR14252354	0	0	0	0
-1.78538	0.931069	ACTATGGGTAGGGAGG-1_SRR14252354	0	0	0	0
-3.75264	2.58993	ACTATGGGTTATCTTC-1_SRR14252354	0	0	0	0
-1.12643	-7.32788	ACTATGGTCCACAGCG-1_SRR14252354	0	0	0	0
-0.597471	-8.93847	ACTATGGTCTCATGCC-1_SRR14252354	0.936717	0	0	0
-1.75203	5.57329	ACTATTCAGCATATGA-1_SRR14252354	0	1.32344	0	0
3.29809	-5.6423	ACTATTCAGGCAATGC-1_SRR14252354	0	0	0	0
0.941453	-0.833059	ACTATTCAGGGTCACA-1_SRR14252354	0	2.18034	0	0
3.37472	8.40831	ACTATTCAGTCGTTAC-1_SRR14252354	0	0	0	0
-1.71148	-5.58438	ACTATTCCAACCACAT-1_SRR14252354	1.15765	0	0	0
-3.64764	3.16573	ACTATTCGTACAGTTC-1_SRR14252354	0	0	0	0
-12.916	-2.36776	ACTATTCGTCCACATA-1_SRR14252354	0	1.95661	0	0
6.4604	-4.98061	ACTATTCGTGTCTTAG-1_SRR14252354	0	0	0	0
0.98529	-5.74518	ACTATTCTCAGGAACG-1_SRR14252354	0	0	0	0
-5.18725	-10.0191	ACTATTCTCGAATCCA-1_SRR14252354	0	1.68344	0	1.68344
-0.153222	-2.46139	ACTATTCTCGGCCAAC-1_SRR14252354	0	0	0	0
-2.49486	2.16824	ACTATTCTCTTAGCTT-1_SRR14252354	0	0	0	0
-3.75317	-6.16452	ACTCCCAAGAGCCATG-1_SRR14252354	0	0	0	0
4.48242	0.602047	ACTCCCAAGATGACAT-1_SRR14252354	0	2.00425	0	0
9.24639	6.88908	ACTCCCACAAATGATG-1_SRR14252354	0	0	0	0
0.981439	-5.05883	ACTCCCAGTAGTAAGT-1_SRR14252354	0	1.5625	0	0
3.77466	6.7783	ACTCCCAGTTGCATCA-1_SRR14252354	0	0	0	0
5.47136	-0.919244	ACTCCCATCAGCGGAA-1_SRR14252354	0	0	0	0
4.67357	7.20087	ACTCCCATCTATCGCC-1_SRR14252354	0	0	0	0
3.46841	0.671449	ACTCTCGCATAATGCC-1_SRR14252354	1.33365	0	0	0
3.58573	0.880486	ACTCTCGCATGGCACC-1_SRR14252354	0	0	0	0
-8.4803	6.039	ACTCTCGGTGTGTACT-1_SRR14252354	0	0	0	0
-1.22878	-5.7215	ACTCTCGTCCGCTTAC-1_SRR14252354	0	0	0	0
-3.47103	3.42532	ACTCTCGTCTTTCCAA-1_SRR14252354	0	0	0	0
-0.576822	-5.39244	ACTGATGAGCATTTGC-1_SRR14252354	0	0	0	0
-2.23091	14.223	ACTGATGAGCTGGTGA-1_SRR14252354	0	0	0	0
-2.28125	1.12258	ACTGATGAGGGATCAC-1_SRR14252354	0	0	0	0
-11.6308	-0.703358	ACTGATGCAATAACGA-1_SRR14252354	0	0	0	0
1.32961	-4.30583	ACTGATGCATGGGATG-1_SRR14252354	0	0	0	0
1.24125	-4.99569	ACTGATGGTAACGCGA-1_SRR14252354	0	0	0	0
-5.35863	-10.3516	ACTGATGGTATGGTAA-1_SRR14252354	0	0	0	0
4.63419	-2.40948	ACTGATGGTATGTGTC-1_SRR14252354	0	0	0	0
2.00292	-5.80871	ACTGATGGTGAGAGGG-1_SRR14252354	0	0	0	0
-13.3101	-2.03166	ACTGATGTCACTTGGA-1_SRR14252354	0	0	0	0
-10.9699	-1.79082	ACTGATGTCGCGCTGA-1_SRR14252354	0	0	0	0
-2.698	-9.84267	ACTGATGTCGCTACAA-1_SRR14252354	0	0	0	0
-12.4393	-1.55645	ACTGCAAAGATGACAT-1_SRR14252354	0	0	0	0
-12.8431	-1.22221	ACTGCAACAAAGTATG-1_SRR14252354	0	0	0	0
-1.83781	-7.12886	ACTGCAACACACGTGC-1_SRR14252354	0	0	0	0
-1.84726	-9.42613	ACTGCAACACGAGGTA-1_SRR14252354	0	0	0	0
-4.75367	-4.91937	ACTGCAAGTCAAATCC-1_SRR14252354	0	0	0	0
1.79764	-5.35358	ACTGCAAGTCGGCACT-1_SRR14252354	0	0	0	0
3.94225	8.07692	ACTGCAAGTCGGTGTC-1_SRR14252354	0	2.00176	0	0
-1.98797	1.83132	ACTGCAAGTTCGTAAC-1_SRR14252354	0	2.16859	0	0
-1.08606	-6.47256	ACTGCAATCACTGAAC-1_SRR14252354	0	0	0	0
2.19652	-2.21486	ACTGCAATCAGACCTA-1_SRR14252354	0.911073	0	0	0
-11.0517	-2.36285	ACTGTCCAGCATGCGA-1_SRR14252354	0	0	0	0
-2.02313	8.65802	ACTGTCCAGCGTTGTT-1_SRR14252354	0	0	0	0
-3.6989	-5.88687	ACTGTCCAGGATGTTA-1_SRR14252354	0	0	0	0
4.63459	0.535508	ACTGTCCAGTGCCGAA-1_SRR14252354	0	0	0	0
4.76478	0.61984	ACTGTCCCAAGCACAG-1_SRR14252354	0	0	0	0
1.81802	-5.06765	ACTGTCCGTGGGCTTC-1_SRR14252354	0	0	0	0
4.08245	-0.291739	ACTGTCCGTGTCTCCT-1_SRR14252354	0	0	0	0
-0.976317	-5.95321	ACTGTCCTCAAATAGG-1_SRR14252354	0	0	0	0
-1.49329	5.32134	ACTGTCCTCGCGGTAC-1_SRR14252354	0	0	0	0
5.52512	-1.09467	ACTGTGAAGCTGGCCT-1_SRR14252354	1.38975	0	0	0
2.37974	-4.24539	ACTGTGAAGTTGGACG-1_SRR14252354	1.82328	0	0	0
2.00307	-5.03042	ACTGTGACAATTCGTG-1_SRR14252354	0	0	0	0
4.68273	7.15723	ACTGTGAGTAACAGGC-1_SRR14252354	0	0	0	0
3.16906	8.68464	ACTGTGAGTATCGCAT-1_SRR14252354	0	0	0	0
-2.74373	-4.80501	ACTGTGAGTCACAGAG-1_SRR14252354	0	0	0	0
-2.61798	1.70951	ACTGTGAGTCGAGCTC-1_SRR14252354	0	0	0	0
-10.1121	-1.88086	ACTGTGAGTCGGTAAG-1_SRR14252354	0	0	0	0
-13.0224	-2.22043	ACTGTGAGTCTCCCTA-1_SRR14252354	0	0	0	0
2.31311	-5.35078	ACTGTGAGTGAGCAGT-1_SRR14252354	0	1.55657	0	0
0.672127	-1.49597	ACTTAGGAGAGTCAAT-1_SRR14252354	0	0	0	0
-1.60036	14.4669	ACTTAGGAGGGCAATC-1_SRR14252354	0	0	0	0
1.10525	-1.19962	ACTTAGGCAGATCCTA-1_SRR14252354	0	0	0	0
-2.83026	-4.37368	ACTTAGGGTAGTAAGT-1_SRR14252354	0	0	0	0
-1.1825	-4.56253	ACTTAGGTCACGATCA-1_SRR14252354	0	0	0	0
4.25381	-1.77422	ACTTATCAGACGTCCC-1_SRR14252354	0	0	0	0
1.4957	-5.68232	ACTTATCAGCAAGTCG-1_SRR14252354	0	0	0	0
3.83646	-0.321827	ACTTATCAGCAGCAGT-1_SRR14252354	0	1.20868	0	0
3.95352	-0.147981	ACTTATCAGGATGCGT-1_SRR14252354	0	0	0	0
4.40736	-0.156321	ACTTATCCAACACAGG-1_SRR14252354	0	0	0	0
0.647539	-1.53669	ACTTATCCACCTCGTT-1_SRR14252354	0	0	0	0
-2.43438	14.2695	ACTTATCCAGCTACAT-1_SRR14252354	2.80724	0	0	0
0.27186	-5.03618	ACTTATCCAGGACAGT-1_SRR14252354	0	0	0	0
-0.928455	-6.03222	ACTTATCTCATGAGTC-1_SRR14252354	0	0	0	0
-13.241	-2.19509	ACTTATCTCGCACGAC-1_SRR14252354	2.17513	0	0	0
-5.96713	11.3495	ACTTCCGAGCGACTGA-1_SRR14252354	0	0	0	0
4.05368	-0.953606	ACTTCCGAGGAACGAA-1_SRR14252354	0	1.55215	0	0
-2.88311	-9.6034	ACTTCCGAGTTACGAA-1_SRR14252354	0	0	0	0
2.5675	-8.06259	ACTTCCGCAGAGCCCT-1_SRR14252354	0	1.54399	0	0
3.38659	-4.54017	ACTTCCGGTAGACGGT-1_SRR14252354	0	0	0	0
3.85933	-1.5568	ACTTCCGGTCGACTTA-1_SRR14252354	1.29715	0	0	0
3.49987	-5.26629	ACTTCCGGTCGTTCAA-1_SRR14252354	0	0	0	0
3.78576	-0.527722	ACTTCCGGTCTCAGAT-1_SRR14252354	0	0	0	0
-11.7756	-2.0354	ACTTCCGGTGATAGTA-1_SRR14252354	0	0	0	0
2.58469	-5.37912	ACTTCCGGTGCGGCTT-1_SRR14252354	0	0	0	0
-1.12643	-3.70458	ACTTCCGTCCACCTGT-1_SRR14252354	0	0	0	0
3.65283	-4.39832	ACTTCGCAGACATCAA-1_SRR14252354	1.39361	0	0	0
-7.50565	6.14744	ACTTCGCAGCACGATG-1_SRR14252354	0	0	0	0
-2.3032	-9.74406	ACTTCGCCACAGTACT-1_SRR14252354	0	0	0	0
-3.90846	2.67858	ACTTCGCCATCGGCCA-1_SRR14252354	0	1.06523	0	0
-2.11869	4.35534	ACTTCGCGTACGGTTT-1_SRR14252354	0	0	0	0
1.52816	-5.92932	ACTTCGCGTAGCTCGC-1_SRR14252354	0	2.37503	0	2.37503
2.84044	-0.350347	ACTTCGCGTATATGGA-1_SRR14252354	0	0	0	0
-2.40619	0.368365	ACTTCGCGTTCGGACC-1_SRR14252354	0	0	0	0
-3.26163	1.58638	ACTTCGCGTTTCAGAC-1_SRR14252354	0	0	0	0
4.50672	7.66271	ACTTCGCTCACCATGA-1_SRR14252354	0	0	0	0
4.17408	-5.30872	ACTTCGCTCATGGCCG-1_SRR14252354	0	0	0	0
3.45734	-5.63747	ACTTCGCTCTGACCCT-1_SRR14252354	0	0	0	0
5.21205	1.04625	ACTTTCAAGAGCGACT-1_SRR14252354	0	0	0	0
1.88267	-5.68294	ACTTTCAAGGACGCTA-1_SRR14252354	0	0	0	0
-1.56719	4.92275	ACTTTCAAGTATAGAC-1_SRR14252354	0	0	0	0
-7.53843	6.02023	ACTTTCAAGTTTGGCT-1_SRR14252354	0	0	0	0
3.24428	-1.86743	ACTTTCACAGAAGCGT-1_SRR14252354	0	0	0	0
-2.07136	8.85389	ACTTTCACAGATCCTA-1_SRR14252354	0	0	0	0
2.75764	-5.66923	ACTTTCACATCGTGCG-1_SRR14252354	0	0	0	0
-11.5803	-2.02828	ACTTTCAGTCAACCTA-1_SRR14252354	0	0	0	0
3.90386	-4.64788	ACTTTCATCCTACTGC-1_SRR14252354	0	0	0	0
-2.54331	14.3284	ACTTTCATCCTGGTCT-1_SRR14252354	0	0	0	0
-1.50356	-2.92057	ACTTTGTAGCTTGTGT-1_SRR14252354	0	0	0	0
-2.17319	15.021	ACTTTGTCACGTAGTT-1_SRR14252354	0	0	0	0
1.04355	-6.0114	AGAAATGAGGAACGAA-1_SRR14252354	0	0	0	0
4.02981	8.11598	AGAAATGAGTGCAAAT-1_SRR14252354	0	0	0	0
3.34151	8.07043	AGAAATGCAAGAGGCT-1_SRR14252354	0	0	0	0
-3.73092	3.09646	AGAAATGCACAAGCTT-1_SRR14252354	0	1.24938	0	0
1.64971	-5.80338	AGAAATGGTGCTAGCC-1_SRR14252354	0	0	0	0
3.45835	-1.12946	AGAAATGTCCGGCTTT-1_SRR14252354	0	1.28322	0	0
2.50178	-4.96304	AGAAATGTCGTAGGAG-1_SRR14252354	0	0	0	0
4.05372	-0.236777	AGAAATGTCTGTCAGA-1_SRR14252354	0	2.10596	0	0
1.71124	-6.55306	AGAACAAAGACCAAAT-1_SRR14252354	0	0	0	0
-11.4801	-2.01973	AGAACAAAGATCCTAC-1_SRR14252354	0	2.8772	0	0
-11.4422	-2.48418	AGAACAAAGCCTCATA-1_SRR14252354	2.15836	0	0	0
-1.32666	14.6124	AGAACAACAAGGTCGA-1_SRR14252354	0	0	0	0
1.78104	-5.52782	AGAACAACACTTCTCG-1_SRR14252354	0	0	0	0
-10.5094	-2.0987	AGAACAACAGGCGATA-1_SRR14252354	0	0	0	0
-0.434202	-9.13094	AGAACAACAGGGTTGA-1_SRR14252354	0	0	0	0
4.13543	0.91267	AGAACAATCCTTCTTC-1_SRR14252354	0	0	0	0
2.75611	-5.54648	AGAACCTAGAAGTCCG-1_SRR14252354	1.2891	0	0	0
-8.43034	6.10392	AGAACCTAGGAACGAA-1_SRR14252354	0	0	0	0
4.88674	-0.0390521	AGAACCTAGGCGATAC-1_SRR14252354	0	0	0	0
1.24897	-1.08529	AGAACCTAGGGAGGGT-1_SRR14252354	0	0	0	0
2.34056	2.24659	AGAACCTAGTTACGTC-1_SRR14252354	0	2.41326	0	0
0.95098	-0.978244	AGAACCTCAAGACAAT-1_SRR14252354	0	1.32344	0	0
3.87176	7.47216	AGAACCTCACTAACGT-1_SRR14252354	0	0	0	0
9.81577	8.67131	AGAACCTGTAGTATAG-1_SRR14252354	0	0	0	0
3.56988	8.5932	AGAACCTGTCTCGCGA-1_SRR14252354	0	0	0	0
-1.95735	14.2118	AGAACCTTCAGCTAGT-1_SRR14252354	1.80183	1.80183	0	0
-10.5695	-0.666112	AGAACCTTCAGCTTCC-1_SRR14252354	0	0	0	0
-3.70786	2.51077	AGAACCTTCCCAGTGG-1_SRR14252354	0	0	0	0
-3.03775	1.76598	AGAACCTTCTCATTAC-1_SRR14252354	0	0	0	0
7.90997	0.335398	AGAAGCGAGCATGCAG-1_SRR14252354	0	0	0	0
12.2049	-0.28319	AGAAGCGAGTACCGGA-1_SRR14252354	0	0	0	0
-1.81164	5.38316	AGAAGCGCAGACGCTC-1_SRR14252354	0	0	0	0
-3.83697	3.20655	AGAAGCGTCAAACGTC-1_SRR14252354	0	0	0	0
3.80076	-5.18873	AGAAGCGTCAGTCATG-1_SRR14252354	0	0	0	0
8.89066	6.53914	AGAAGCGTCCATAGGT-1_SRR14252354	0	2.26392	0	0
-0.0351067	-4.95961	AGAAGCGTCTAGGAAA-1_SRR14252354	0	2.21593	0	0
-2.47627	-5.65548	AGAAGTAAGGAAGTAG-1_SRR14252354	0	0	0	0
-3.84445	2.87239	AGAAGTACAAACTAAG-1_SRR14252354	0	0	0	0
10.1555	8.86434	AGAAGTACACGAGGAT-1_SRR14252354	0	0	0	0
-4.48725	-9.81004	AGAAGTACAGGTCAAG-1_SRR14252354	0	0	0	0
-1.3265	-5.30442	AGAAGTAGTCAGGTAG-1_SRR14252354	0	0	0	0
2.24148	-5.25215	AGAAGTAGTGACTAAA-1_SRR14252354	0	1.71261	0	0
-1.83519	-2.64706	AGAAGTATCCCTGGTT-1_SRR14252354	0	0	0	0
-11.6858	-0.937322	AGAAGTATCGAACCAT-1_SRR14252354	0	0	0	0
-0.74516	-4.43646	AGAAGTATCTTCCCGA-1_SRR14252354	0	0	0	0
5.45077	-1.08538	AGACAAAAGCAGGCAT-1_SRR14252354	0	0	0	0
-10.7465	-2.52507	AGACAAAGTACCAATC-1_SRR14252354	0	0	0	0
-10.5195	-2.79994	AGACAAATCCATAGAC-1_SRR14252354	0	0	0	0
-10.7685	-1.298	AGACACTAGTCGTTAC-1_SRR14252354	0	0	0	0
4.56859	-5.10954	AGACACTCAAAGGCAC-1_SRR14252354	0	0	0	0
-2.85711	-4.71013	AGACACTCAACTGAAA-1_SRR14252354	0	0	0	0
2.10715	-5.6502	AGACACTCACTTCCTG-1_SRR14252354	0	0	0	0
-0.361213	1.63239	AGACACTCAGTTAAAG-1_SRR14252354	0	0	0	0
3.61935	0.239728	AGACACTCATTGCTGA-1_SRR14252354	0	0	0	0
3.69803	-5.67734	AGACACTGTCAGTCCG-1_SRR14252354	0	0	0	0
-0.358934	-4.04467	AGACACTGTTAAGGGC-1_SRR14252354	0	0	0	0
-1.93043	-3.45327	AGACAGGAGAAGGATG-1_SRR14252354	0	0	0	0
-0.563188	-12.535	AGACAGGAGCGCCATC-1_SRR14252354	0	0	0	0
1.60661	-6.38961	AGACAGGAGTGCCGAA-1_SRR14252354	0	1.9401	0	0
-1.30064	-7.32013	AGACAGGCAACTAGAA-1_SRR14252354	0	0	0	0
0.347932	-5.79689	AGACAGGCATACCACA-1_SRR14252354	0	0	0	0
4.23549	7.7216	AGACAGGGTCTCGCGA-1_SRR14252354	0	2.31245	0	0
1.92633	-5.44899	AGACCATAGAAGTCCG-1_SRR14252354	0	0	0	0
-2.88428	0.288709	AGACCATAGCAGCGAT-1_SRR14252354	1.72009	0	0	0
4.27544	-5.45601	AGACCATCAATTGGTC-1_SRR14252354	0	1.61297	0	0
0.311507	-6.05896	AGACCATCACAGTATC-1_SRR14252354	0	0	0	0
2.89869	-5.78979	AGACCATCACATGACT-1_SRR14252354	0	0	0	0
2.89342	0.402865	AGACCATCAGGCTATT-1_SRR14252354	0	0	0	0
-4.13955	-4.73571	AGACCATCATTGACCA-1_SRR14252354	0	0	0	0
5.20729	-6.76626	AGACCATGTACGTGAG-1_SRR14252354	0	0	0	0
-4.79576	8.52958	AGACCATGTAGCTTAC-1_SRR14252354	0	2.3597	0	0
9.34366	7.82305	AGACCATGTGGCTTAT-1_SRR14252354	0	0	0	0
1.03859	-5.39862	AGACCATTCGCGTGAC-1_SRR14252354	0	0	0	0
-4.93412	8.6538	AGACCCGAGCGTGCTC-1_SRR14252354	0	0	0	0
4.10833	-2.33056	AGACCCGAGTAACAGT-1_SRR14252354	0	0	0	0
-0.995635	-2.46815	AGACCCGAGTTGTAGA-1_SRR14252354	0	0	0	0
1.98628	-4.87602	AGACCCGCATTCATCT-1_SRR14252354	0	0	0	0
2.55799	-5.58114	AGACCCGGTACATTGC-1_SRR14252354	0	0	0	0
1.81414	-6.0448	AGACTCAAGCAATAAC-1_SRR14252354	0	0	0	0
1.23425	-6.69869	AGACTCAAGCTCAGAG-1_SRR14252354	0	0	0	0
6.11435	-7.27422	AGACTCAAGCTGTCCG-1_SRR14252354	0	0	0	0
-11.1846	-2.32976	AGACTCAAGTATTGCC-1_SRR14252354	2.28346	0	0	0
-0.864915	-2.56085	AGACTCACATGTTTGG-1_SRR14252354	0	0	0	0
0.16221	-2.45568	AGACTCAGTAATGCGG-1_SRR14252354	0	0	0	0
3.9992	-0.820398	AGACTCAGTGATACAA-1_SRR14252354	0	0	0	0
-10.8976	-2.59225	AGACTCAGTGCACGCT-1_SRR14252354	0	0	0	0
-2.00675	3.19062	AGACTCAGTTGCGAAG-1_SRR14252354	0	0	0	0
-8.58954	6.16321	AGACTCATCGGCTTGG-1_SRR14252354	0	2.34934	0	0
3.40026	-7.91285	AGAGAATAGTGTTCCA-1_SRR14252354	0	0	0	0
-0.861852	-1.94402	AGAGAATCACGCAGTC-1_SRR14252354	0	0	0	0
-11.3365	-1.63536	AGAGAATCACTGGCCA-1_SRR14252354	0	0	0	0
-8.16251	4.86666	AGAGAATGTACGCTTA-1_SRR14252354	0	0	0	0
-0.472597	-0.420425	AGAGAATGTAGCACGA-1_SRR14252354	0	1.42087	0	0
-0.3044	-4.32467	AGAGAATGTATGAAGT-1_SRR14252354	0	0	0	0
-1.17594	-5.63664	AGAGAATTCAAATGAG-1_SRR14252354	0	0	0	0
3.93792	-0.150864	AGAGAATTCACTAGCA-1_SRR14252354	0	0	0	0
-2.36779	14.5513	AGAGAATTCAGCGGAA-1_SRR14252354	0	0	0	0
2.02145	-5.52355	AGAGAATTCGCATTAG-1_SRR14252354	0	0	0	0
5.48262	-1.21275	AGAGAATTCGCTCTAC-1_SRR14252354	0	1.40026	0	0
-0.852567	-8.40128	AGAGAATTCGGTGAAG-1_SRR14252354	0	0	0	0
-10.5951	-2.48564	AGAGAATTCTCTCTAA-1_SRR14252354	0	0	0	0
-2.91979	-4.64294	AGAGAGCAGTCAGCGA-1_SRR14252354	0	0	0	0
-0.109848	-4.36598	AGAGAGCCAGGCCCTA-1_SRR14252354	0	0	0	0
2.84088	-6.21409	AGAGAGCGTGCCCAGT-1_SRR14252354	0	2.31945	0	0
1.63107	-5.02661	AGAGAGCGTTGCGTAT-1_SRR14252354	0	0	0	0
-2.06692	8.56305	AGAGAGCTCAGGACGA-1_SRR14252354	0	1.38637	0	0
2.28084	-5.78366	AGAGAGCTCTCTGCTG-1_SRR14252354	0	0	0	0
-10.4779	-2.18926	AGAGCAGAGAGGTCAC-1_SRR14252354	0	0	0	0
3.58763	-6.28617	AGAGCAGAGAGTCCGA-1_SRR14252354	0	0	0	0
-0.760047	-3.65176	AGAGCAGAGTCGCCCA-1_SRR14252354	0	0	0	0
1.8423	-5.7646	AGAGCAGCACAGTATC-1_SRR14252354	0	0	0	0
1.63961	-0.500773	AGAGCAGCACCGGAAA-1_SRR14252354	0	0	0	0
-8.52996	6.10381	AGAGCAGCATCCAATG-1_SRR14252354	0	2.77282	2.43611	0
-10.3436	-0.675613	AGAGCAGGTTAGGGTG-1_SRR14252354	0	0	0	0
3.77784	0.119881	AGAGCAGTCCAATCCC-1_SRR14252354	0	0	0	0
-2.09517	3.91776	AGAGCCCAGACGCCAA-1_SRR14252354	0	0	0	0
-1.46003	14.9251	AGAGCCCAGTAACCGG-1_SRR14252354	0	2.38526	0	0
1.93545	-6.32387	AGAGCCCGTGAATATG-1_SRR14252354	0	0	0	0
-2.41929	1.09525	AGAGCCCTCATGAGAA-1_SRR14252354	0	0	0	0
-1.07875	-4.16918	AGAGCCCTCGCGAAGA-1_SRR14252354	0	0	0	0
0.316434	-3.88294	AGAGCCCTCGCTTACC-1_SRR14252354	0	0	0	0
-8.51902	6.04607	AGATAGAAGAAATCCA-1_SRR14252354	2.28188	0	0	0
-1.0078	-6.88165	AGATAGAAGAGCCTGA-1_SRR14252354	0	0	0	0
0.509885	-14.3322	AGATAGAAGATCCCAT-1_SRR14252354	0	1.7311	0	0
-0.803625	-6.12684	AGATAGAAGTAGGATT-1_SRR14252354	0	0	0	0
-3.38968	-8.59131	AGATAGAAGTATGACA-1_SRR14252354	0	0	0	0
2.86553	0.0727049	AGATAGAAGTTTCGAC-1_SRR14252354	0	0	0	0
-11.5022	-2.71266	AGATAGACAAATACAG-1_SRR14252354	0	2.17341	0	0
-7.76448	6.07622	AGATAGACAAATGGCG-1_SRR14252354	0	0	0	0
-3.60087	2.97607	AGATAGACAATTTCCT-1_SRR14252354	0	0	0	0
-1.50473	14.5381	AGATAGACACTTGGCG-1_SRR14252354	0	0	0	0
4.0685	0.332229	AGATAGAGTAGCGCCT-1_SRR14252354	0	0	0	0
4.02707	-5.02275	AGATAGAGTGTTTACG-1_SRR14252354	0	0	0	0
3.12254	-5.38921	AGATAGAGTTGTGGCC-1_SRR14252354	0	1.72957	0	0
3.10789	8.1871	AGATAGATCAACGAGG-1_SRR14252354	0	0	0	0
10.0687	1.7634	AGATAGATCATCACTT-1_SRR14252354	0	0	0	0
-10.2226	-1.50454	AGATAGATCATGGTAC-1_SRR14252354	2.22692	0	0	0
-2.63731	14.26	AGATAGATCTAAGCGT-1_SRR14252354	0	4.522	0	0
-8.11794	4.94538	AGATCCAAGAGAGCGG-1_SRR14252354	0	0	0	0
1.77674	-5.30743	AGATCCAAGTAGCATA-1_SRR14252354	0	0	0	0
0.89304	0.423553	AGATCCACAAAGACTA-1_SRR14252354	0	0	0	0
-10.5766	-2.32998	AGATCCAGTAGCGTCC-1_SRR14252354	0	0	0	0
-2.99399	4.17294	AGATCCAGTAGGATAT-1_SRR14252354	0	0	0	0
-3.23192	3.57675	AGATCCAGTATGCTAC-1_SRR14252354	0	0	0	0
2.25909	-2.2609	AGATCCAGTTGAAGTA-1_SRR14252354	0	0	0	0
1.49443	-6.64514	AGATCCATCCATTCGC-1_SRR14252354	0	0	0	0
-4.45879	8.44348	AGATCCATCGGTGCAC-1_SRR14252354	0	2.28504	0	0
-10.9567	-1.49038	AGATCCATCGTAATGC-1_SRR14252354	0	0	0	0
1.53538	-5.22924	AGATCGTAGGTTGGAC-1_SRR14252354	0	0	0	0
-10.3396	-2.01472	AGATCGTAGTTTCTTC-1_SRR14252354	2.28743	0	0	0
0.0791262	-3.73597	AGATCGTCAATCCAGT-1_SRR14252354	0	0	0	0
3.30339	7.81329	AGATCGTCACCGTGCA-1_SRR14252354	0	0	0	0
-2.22997	4.34663	AGATCGTTCAAGTCTG-1_SRR14252354	0	1.725	0	0
-4.51481	8.33137	AGATCGTTCCGTGCGA-1_SRR14252354	0	0	0	0
0.538064	-2.74878	AGATGAAAGATGCTTC-1_SRR14252354	0	0	0	0
9.51795	8.37979	AGATGAAAGCCTGGAA-1_SRR14252354	0	1.64492	0	0
4.10404	7.56736	AGATGAAAGGTAGGCT-1_SRR14252354	0	0	0	0
-8.28973	6.06215	AGATGAATCACCGGTG-1_SRR14252354	0	0	0	0
-7.68094	6.22038	AGATGCTAGAAGAACG-1_SRR14252354	0	0	0	0
-1.86822	-3.42914	AGATGCTAGCTCCCTT-1_SRR14252354	0	1.61522	0	0
2.15892	-2.21348	AGATGCTAGGACTTCT-1_SRR14252354	0	1.06027	0	0
2.27205	-2.123	AGATGCTCAACCACAT-1_SRR14252354	0	1.40002	0	0
-3.68203	3.43901	AGATGCTCACAAGCCC-1_SRR14252354	0	1.20474	0	0
-1.86145	-7.60621	AGATGCTCATCGAAGG-1_SRR14252354	0	0	0	0
-3.99216	3.48729	AGATGCTCATGTAACC-1_SRR14252354	0	1.09133	0	0
1.20009	3.52179	AGATGCTGTACAAGCG-1_SRR14252354	0	0	0	0
0.364388	-5.2794	AGATGCTGTTGTGCAT-1_SRR14252354	1.59269	2.5456	0	0
3.71346	-4.36959	AGATGCTTCCCGTTGT-1_SRR14252354	0	0	0	0
3.40842	-8.29792	AGATGCTTCTAACGGT-1_SRR14252354	0	0	0	0
-10.3528	-2.53599	AGCATCAAGATGGCAC-1_SRR14252354	0	0	0	0
-2.56189	-3.70611	AGCATCAAGGAATCGC-1_SRR14252354	0	0	0	0
3.33635	-6.06375	AGCATCAAGTACTGGG-1_SRR14252354	0	0	0	0
-10.1909	-1.8108	AGCATCACAACGATTC-1_SRR14252354	0	0	0	0
-0.894603	-2.94466	AGCATCACAATAGTCC-1_SRR14252354	0	0	0	0
-3.4789	2.33517	AGCATCACAGCAGACA-1_SRR14252354	0	1.38614	0	0
3.53466	7.79962	AGCATCACATGGCTAT-1_SRR14252354	0	0	0	0
-3.9226	-9.70898	AGCATCAGTAGTAAGT-1_SRR14252354	0	1.56939	0	0
1.84703	-4.74575	AGCATCAGTGGAACCA-1_SRR14252354	0	0	0	0
3.53552	-5.5244	AGCATCATCCAAATGC-1_SRR14252354	0	0	0	0
-13.2924	-1.81985	AGCCAATAGCATCCCG-1_SRR14252354	1.93908	0	0	0
0.973499	-0.837037	AGCCAATAGCGAATGC-1_SRR14252354	1.48666	1.48666	0	0
3.44629	-5.44615	AGCCAATAGCGACTTT-1_SRR14252354	0	0	0	0
2.84825	0.428861	AGCCAATAGTTATGGA-1_SRR14252354	0	0	0	0
9.81008	-3.1861	AGCCAATCATCAACCA-1_SRR14252354	0	0	0	0
3.65991	-0.65558	AGCCAATGTACCGTGC-1_SRR14252354	0	0	0	0
-11.0092	-1.56202	AGCCAATGTCATGACT-1_SRR14252354	0	0	0	0
-0.102183	-4.52163	AGCCAATGTCGAGTGA-1_SRR14252354	0	0	0	0
-0.425388	-0.832851	AGCCAATTCAGCTTCC-1_SRR14252354	1.25169	1.25169	0	0
4.05021	-7.11384	AGCCAATTCCACGTAA-1_SRR14252354	0	0	0	0
-1.75801	-4.84963	AGCCAATTCGATAACC-1_SRR14252354	0	0	0	0
3.61326	7.57893	AGCCACGAGGCCTAAG-1_SRR14252354	0	0	0	0
3.67715	0.387327	AGCCACGCACGGTCTG-1_SRR14252354	0	0	0	0
4.10427	-2.47195	AGCCACGCACTTCTCG-1_SRR14252354	0	0	0	0
3.15368	-7.07127	AGCCACGGTTGTGCCG-1_SRR14252354	0	0	0	0
-0.672232	-4.0123	AGCCACGTCAAGAGTA-1_SRR14252354	0	0	0	0
-1.78791	-7.64768	AGCCACGTCATCGCCT-1_SRR14252354	0	0	0	0
3.24026	8.38955	AGCCACGTCTGTTGGA-1_SRR14252354	0	0	0	0
1.3516	-6.2116	AGCCACGTCTTAGTTC-1_SRR14252354	0	0	0	0
3.24515	8.28925	AGCCAGCCACCTGCAG-1_SRR14252354	0	0	0	0
0.0504579	0.217235	AGCCAGCCAGTGTGCC-1_SRR14252354	0	0	0	0
-2.4627	15.145	AGCCAGCCATCGAACT-1_SRR14252354	0	0	0	0
-2.35004	14.8079	AGCCAGCGTTCTGAGT-1_SRR14252354	0	0	0	0
3.87973	1.17872	AGCCAGCTCACGAGGA-1_SRR14252354	0	0	0	0
-1.65285	8.62718	AGCCAGCTCCACAGCG-1_SRR14252354	0	0	0	0
1.82229	-5.90242	AGCCAGCTCGGTTGTA-1_SRR14252354	0	0	0	0
3.21895	8.20652	AGCCAGCTCTGGGATT-1_SRR14252354	0	0	0	0
3.81514	-2.34076	AGCGATTAGGCCACTC-1_SRR14252354	0	0	0	0
-0.769309	4.39243	AGCGATTAGTAAAGCT-1_SRR14252354	0	0	0	0
-13.2439	-1.79448	AGCGATTAGTGGACGT-1_SRR14252354	0	0	0	0
-3.33841	3.46758	AGCGATTCACCCTCTA-1_SRR14252354	1.52599	0	0	0
-2.46805	1.94238	AGCGATTGTAGTCACT-1_SRR14252354	0	1.37611	0	0
9.48111	6.84517	AGCGATTGTTGTCATG-1_SRR14252354	0	0	0	0
2.71864	-3.51119	AGCGATTGTTTACGAC-1_SRR14252354	0	0	0	0
-10.8177	-1.02014	AGCGATTTCCGAGTGC-1_SRR14252354	0	0	0	0
0.832581	1.11981	AGCGATTTCCTCGCAT-1_SRR14252354	0	0	0	0
-2.0192	-7.448	AGCGATTTCGACCCAG-1_SRR14252354	0	0	0	0
9.74144	7.2859	AGCGATTTCTTACCGC-1_SRR14252354	0	0	0	0
-1.77902	-3.4178	AGCGCCAAGAGTCGAC-1_SRR14252354	0	0	0	0
-2.38974	-3.60021	AGCGCCAAGGATTTAG-1_SRR14252354	0	0	0	0
1.7102	-5.5135	AGCGCCACATAATCCG-1_SRR14252354	0	0	0	0
-0.702347	-3.56139	AGCGCCAGTAGCTGTT-1_SRR14252354	0	2.72137	0	0
2.1758	-2.16751	AGCGCCAGTTGTGTAC-1_SRR14252354	0	0	0	0
9.37806	7.57753	AGCGCCATCACACGAT-1_SRR14252354	0	2.29461	0	0
3.67742	8.06259	AGCGCCATCATACAGC-1_SRR14252354	0	0	0	0
4.10352	7.25659	AGCGCCATCGTTCTGC-1_SRR14252354	0	0	0	0
-2.38928	13.8217	AGCGCTGAGAATTCAG-1_SRR14252354	0	0	0	0
2.19063	-1.57351	AGCGCTGAGCATATGA-1_SRR14252354	1.31183	0	0	0
-0.512177	-9.42612	AGCGCTGAGGATGGCT-1_SRR14252354	1.55362	0	0	0
3.14204	-4.35053	AGCGCTGAGTACTGTC-1_SRR14252354	0	0	0	0
-8.63378	6.32222	AGCGCTGAGTTACTCG-1_SRR14252354	0	0	0	0
-3.99291	3.48814	AGCGCTGCACATAACC-1_SRR14252354	0	0	0	0
3.76128	-7.84393	AGCGCTGCATAATCCG-1_SRR14252354	0	0	0	0
-2.32441	14.4269	AGCGCTGCATAGACTC-1_SRR14252354	0	0	0	0
-10.607	-1.49685	AGCGCTGCATCCGAGC-1_SRR14252354	0	0	0	0
2.52818	-5.37502	AGCGCTGGTGTAGTGG-1_SRR14252354	0	0	0	0
-2.96443	1.3772	AGCGCTGGTTGGGACA-1_SRR14252354	0	0	0	0
1.40936	3.89299	AGCGCTGTCTGAACGT-1_SRR14252354	1.35077	0	0	0
2.95688	0.786928	AGCGTATAGAAGTATC-1_SRR14252354	0	0	0	0
1.59933	-5.9606	AGCGTATAGTCCTACA-1_SRR14252354	0	0	0	0
4.01087	0.866153	AGCGTATGTAAGTTGA-1_SRR14252354	0	0	0	0
3.36792	-1.26914	AGCGTATGTAGCACAG-1_SRR14252354	0	0	0	0
2.01825	-6.22235	AGCGTATTCGAGATGG-1_SRR14252354	0	1.57181	0	0
-3.22925	3.08826	AGCGTCGGTCTTGAGT-1_SRR14252354	0	0	0	0
-4.2401	-4.77531	AGCTACAAGCGCGTTC-1_SRR14252354	0	0	0	0
-12.1579	-1.36382	AGCTACAAGGTTAGTA-1_SRR14252354	0	0	0	0
3.44164	7.77933	AGCTACACACATGAAA-1_SRR14252354	0	0	0	0
2.36695	-6.53127	AGCTACACAGGTCAGA-1_SRR14252354	0	1.85033	0	0
1.87901	-5.04087	AGCTACACATTAGGAA-1_SRR14252354	0	1.57544	0	0
-0.869737	-7.32704	AGCTACAGTTCTAAGC-1_SRR14252354	0	0	0	0
2.86615	8.06104	AGCTACATCCACGAAT-1_SRR14252354	0	0	0	0
-0.537474	-9.28309	AGCTACATCCCTCTCC-1_SRR14252354	0	0	0	0
-4.50514	8.33589	AGCTACATCCTGGGTG-1_SRR14252354	0	0	0	0
-4.01766	2.863	AGCTACATCGAGCACC-1_SRR14252354	0	0	0	0
4.53786	7.3611	AGCTCAAAGAAGTCAT-1_SRR14252354	0	0	0	0
3.96174	-5.08977	AGCTCAAAGCACCTGC-1_SRR14252354	0	0	0	0
3.34544	-5.43734	AGCTCAAAGCTGGAGT-1_SRR14252354	0	0	0	0
3.87531	-1.13332	AGCTCAACACAAGTGG-1_SRR14252354	0	0	0	0
-1.64363	0.964936	AGCTCAACAGCGGATA-1_SRR14252354	0	0	0	0
3.56674	7.93126	AGCTCAACATGGGAAC-1_SRR14252354	0	0	0	0
-0.789995	-8.7451	AGCTCAAGTTACTCAG-1_SRR14252354	0	1.33385	0	0
-11.3031	-1.22879	AGCTCAATCTATTGTC-1_SRR14252354	0	0	0	0
3.13374	7.6166	AGCTTCCAGTAGTCCT-1_SRR14252354	0	0	0	0
0.411295	-5.83924	AGCTTCCCACGTGAGA-1_SRR14252354	0	1.47149	0	0
-2.72117	1.91098	AGCTTCCTCAAGTTGC-1_SRR14252354	0	0	0	0
2.70657	-7.09169	AGCTTCCTCCTCACGT-1_SRR14252354	0	0	0	0
-1.55266	5.50952	AGCTTCCTCTTCGGAA-1_SRR14252354	0	0	0	0
4.12986	1.32156	AGGAAATCACTGGACC-1_SRR14252354	0	0	0	0
3.24311	-5.94079	AGGAAATCATATAGCC-1_SRR14252354	0	0	0	0
4.71928	-2.44639	AGGAAATGTAACTGCT-1_SRR14252354	0	0	0	0
2.77887	0.936344	AGGAAATGTAGAGGAA-1_SRR14252354	0	0.987228	0	0
0.64399	-3.13532	AGGAAATGTATGATCC-1_SRR14252354	0	0	0	0
-0.695235	-9.07616	AGGAAATGTCCAGTTA-1_SRR14252354	0	0	0	0
-0.0805224	-4.69326	AGGAAATGTCCGAAGA-1_SRR14252354	0	0	0	0
0.585815	-5.23162	AGGAAATGTCGAGTTT-1_SRR14252354	0	0	0	0
5.10237	0.956156	AGGAAATGTTCGTACA-1_SRR14252354	0	1.81764	0	0
-10.3901	-0.84672	AGGAAATTCAACGTGT-1_SRR14252354	0	0	0	0
-2.52481	-5.5611	AGGAAATTCGGTCAGC-1_SRR14252354	0	2.0804	0	0
3.5407	-0.698321	AGGAATAAGAGTCGAC-1_SRR14252354	0	0	0	0
2.4415	-1.3348	AGGAATAAGTTACTCG-1_SRR14252354	0	0	0	0
2.98161	-1.76675	AGGAATACACGTGTGC-1_SRR14252354	0	0	0	0
-5.65782	-1.31804	AGGAATAGTACATACC-1_SRR14252354	0	0	0	0
4.65627	7.89672	AGGAATAGTATACCTG-1_SRR14252354	0	0	0	0
-0.70369	-9.27001	AGGAATAGTCAACATC-1_SRR14252354	0	0	0	0
-1.52439	13.9962	AGGAATAGTGAGATTA-1_SRR14252354	0	0	0	0
4.24934	-4.90353	AGGAATATCAGACCCG-1_SRR14252354	0	0	0	0
4.41042	-5.50799	AGGAATATCATTGCGA-1_SRR14252354	0	0	0	0
1.21613	0.669717	AGGAATATCATTTGGG-1_SRR14252354	0	0	0	0
7.44493	-7.54528	AGGAATATCTTGGAAC-1_SRR14252354	0	0	0	0
0.146079	-4.19274	AGGACGAAGTGAGTTA-1_SRR14252354	0	0	0	0
-3.15047	1.82278	AGGACGACACAGCATT-1_SRR14252354	0	0	0	0
-4.56986	8.35443	AGGACGACACTATGTG-1_SRR14252354	0	0	0	0
3.8392	-5.07408	AGGACGACAGCTGAGA-1_SRR14252354	0	1.60402	0	0
3.75343	7.45698	AGGACGACAGGAATCG-1_SRR14252354	0	0	0	0
-1.32463	-5.66907	AGGACGAGTAGGAGGG-1_SRR14252354	0	0	0	0
3.87671	-0.385147	AGGACGAGTCGTCTCT-1_SRR14252354	0	0	0	0
-11.2757	-1.25539	AGGACGATCAGCCTTC-1_SRR14252354	0	0	0	0
-10.3636	-2.31457	AGGACTTAGGGAGGAC-1_SRR14252354	0	0	0	0
9.48985	6.84643	AGGACTTCAAATTGGA-1_SRR14252354	0	0	0	0
-0.211894	-5.28281	AGGACTTCAACCAACT-1_SRR14252354	0	0	0	0
1.56321	-6.22641	AGGACTTCACAGTCCG-1_SRR14252354	0	0	0	0
-1.19761	3.53276	AGGACTTCACCATTCC-1_SRR14252354	0	0	0	0
2.6163	-5.3964	AGGACTTCACGAGGTA-1_SRR14252354	0	0	0	0
2.82959	0.335279	AGGACTTCACGGTGTC-1_SRR14252354	0	0	0	0
-1.32879	-5.50492	AGGACTTCAGCACAAG-1_SRR14252354	0	0	0	0
3.07231	-0.351422	AGGACTTCATAATGCC-1_SRR14252354	0	1.07568	0	0
-2.20328	-2.87911	AGGACTTGTGTACGCC-1_SRR14252354	0	0	0	0
1.6903	-5.66288	AGGAGGTAGCCTTTGA-1_SRR14252354	0	0	0	0
-3.66548	2.02465	AGGAGGTAGGTAGACC-1_SRR14252354	0	0	0	0
-2.03322	8.79021	AGGAGGTAGGTGCCTC-1_SRR14252354	0	0	0	0
-12.3673	-0.784447	AGGAGGTCAATAGGAT-1_SRR14252354	0	0	0	0
7.77119	0.231824	AGGAGGTCACGCTATA-1_SRR14252354	0	0	0	0
4.56789	-5.61117	AGGAGGTCAGGGAGAG-1_SRR14252354	0	0	0	0
1.64358	-5.55441	AGGAGGTGTGCGAACA-1_SRR14252354	0	0	0	0
2.99499	-5.61718	AGGAGGTTCACAATGC-1_SRR14252354	0	0	0	0
-11.845	-2.47338	AGGAGGTTCGTAGAGG-1_SRR14252354	0	0	0	0
3.54465	-9.52679	AGGAGGTTCTTGAACG-1_SRR14252354	0	0	0	0
-1.96115	-3.83346	AGGATAACACACGGAA-1_SRR14252354	0	1.6517	0	0
-2.38353	14.6591	AGGATAACACAGCCAC-1_SRR14252354	0	2.1638	0	0
-1.07194	-5.56851	AGGATAACACCGTCGA-1_SRR14252354	0	0	0	0
5.6988	8.04624	AGGATAACAGGGAATC-1_SRR14252354	0	2.05033	0	0
-13.1371	-2.25017	AGGATAAGTACCCAGC-1_SRR14252354	0	0	0	0
-2.48034	4.74332	AGGATAAGTACGGCAA-1_SRR14252354	0	0	0	0
-1.18365	-5.75005	AGGATAAGTACTCGTA-1_SRR14252354	0	0	0	0
-13.2798	-1.76502	AGGATAATCACCTGTC-1_SRR14252354	0	0	0	0
-7.67471	5.64273	AGGATAATCCCGTGAG-1_SRR14252354	0	0	0	0
-1.53462	-3.41783	AGGATAATCTGGCTGG-1_SRR14252354	0	0	0	0
-2.39561	-5.32693	AGGATCTAGATGCAGC-1_SRR14252354	0	0	0	0
-2.78573	2.5763	AGGATCTAGCTGACCC-1_SRR14252354	0	0	0	0
2.38667	-5.54509	AGGATCTAGTGCCAGA-1_SRR14252354	0	0	0	0
3.61132	0.343445	AGGATCTCACAGCATT-1_SRR14252354	1.38614	0	0	0
-12.7876	-1.34134	AGGATCTCACTCCCTA-1_SRR14252354	0	0	0	0
-12.8625	-2.14512	AGGATCTCACTCTGCT-1_SRR14252354	0	0	0	0
4.02688	-4.92683	AGGATCTCATATCTGG-1_SRR14252354	0	1.15214	0	0
-1.26281	-6.16585	AGGATCTGTCCTACAA-1_SRR14252354	0	0	0	0
-1.35935	-5.32041	AGGATCTGTTCCGCTT-1_SRR14252354	0	0	0	0
-3.15896	1.38118	AGGATCTTCGACCCAG-1_SRR14252354	0	0	0	0
1.83889	-4.84879	AGGATCTTCTAACGGT-1_SRR14252354	0	0	0	0
1.58228	-5.59409	AGGCATTAGTGCAGCA-1_SRR14252354	0	0	0	0
-0.57197	-5.40498	AGGCATTCAAATCCCA-1_SRR14252354	1.08261	0	0	0
2.73812	0.395632	AGGCATTCAAGTGGTG-1_SRR14252354	0	0	0	0
3.81143	-4.21586	AGGCATTCAATAGTAG-1_SRR14252354	0	0	0	0
-10.5804	-3.34925	AGGCATTCAGACCAAG-1_SRR14252354	0	0	0	0
2.79308	2.71606	AGGCATTCAGCGTTGC-1_SRR14252354	0	3.22562	0	0
1.92821	-5.30335	AGGCATTCATCCAACA-1_SRR14252354	0.904719	0	0	0
-12.9505	-2.57976	AGGCATTGTAGGAAAG-1_SRR14252354	0	0	0	0
3.76529	-9.56949	AGGCATTGTCAGTCCG-1_SRR14252354	0	0	0	0
-1.74387	-7.21424	AGGCATTGTTCCAAAC-1_SRR14252354	0	0	0	0
4.31677	-2.29192	AGGCATTGTTGCCGAC-1_SRR14252354	0	0	0	0
4.03218	-8.22263	AGGCATTGTTGGATCT-1_SRR14252354	0	0	0	0
-1.20701	-4.8821	AGGCATTTCCTTCGAC-1_SRR14252354	0	0	0	0
1.166	-1.08255	AGGCATTTCGTTGTTT-1_SRR14252354	0	1.8822	0	0
4.09	1.05189	AGGCATTTCTTCGATT-1_SRR14252354	0	0	0	0
-1.86503	14.8111	AGGCATTTCTTGCAAG-1_SRR14252354	0	0	0	0
3.98028	-0.145417	AGGCCACAGAATAGTC-1_SRR14252354	0	0	0	0
4.05937	1.18832	AGGCCACAGGTTGGAC-1_SRR14252354	0	0	0	0
2.65984	0.246324	AGGCCACCAATGGGTG-1_SRR14252354	0	0	0	0
-0.691041	-9.44877	AGGCCACCACTATGTG-1_SRR14252354	0	0.893568	0	0
1.56541	4.07984	AGGCCACCAGAACTAA-1_SRR14252354	0	0	0	0
0.426223	-3.1154	AGGCCACGTCATCCGG-1_SRR14252354	0	0	0	0
-3.54553	3.39882	AGGCCACGTCATGCAT-1_SRR14252354	0	0	0	0
-1.72027	5.54331	AGGCCACGTGTCTTAG-1_SRR14252354	0	0	0	0
3.32015	-4.69503	AGGCCACTCACGAACT-1_SRR14252354	0	0	0	0
-3.93068	3.57606	AGGCTGCCACGACCTG-1_SRR14252354	0	0	0	0
7.61961	-7.11225	AGGCTGCGTCCTCATC-1_SRR14252354	0	0	0	0
2.5322	2.69801	AGGCTGCGTGGCTTAT-1_SRR14252354	0	4.05507	0	0
-0.996261	3.86849	AGGCTGCGTGGGCTTC-1_SRR14252354	0	0	0	0
-10.2737	-2.15012	AGGCTGCTCTTGAACG-1_SRR14252354	0	0	0	0
-4.18198	2.6583	AGGGAGTAGAATCGCG-1_SRR14252354	0	0	0	0
-4.72003	-9.88809	AGGGAGTAGCATGCGA-1_SRR14252354	1.65993	0	0	0
-3.094	1.17669	AGGGAGTCACGGAAGT-1_SRR14252354	0	0	0	0
3.03438	-4.31273	AGGGAGTCACTGGATT-1_SRR14252354	0	1.40256	0	0
2.91153	-8.06473	AGGGAGTGTTAAGGGC-1_SRR14252354	0	0	0	0
3.08181	0.62473	AGGGAGTTCAGACCTA-1_SRR14252354	0	0	0	0
-2.80862	14.0593	AGGGCCTAGAATGTTG-1_SRR14252354	0	0	0	0
-3.71121	3.16842	AGGGCCTAGCAACCAG-1_SRR14252354	0	0	0	0
-11.0281	-2.10366	AGGGCCTAGCTCGCAC-1_SRR14252354	2.63934	2.01516	0	0
3.68157	7.47244	AGGGCCTCAACGTATC-1_SRR14252354	0	0	0	0
-0.0621292	3.71868	AGGGCCTCACATAACC-1_SRR14252354	0	1.81562	0	0
-3.55056	2.77339	AGGGCCTTCAACACGT-1_SRR14252354	0	0	0	0
-11.6465	-1.75624	AGGGCCTTCATCAGTG-1_SRR14252354	0	0	0	0
-2.12375	8.79978	AGGGCCTTCCAGTGTA-1_SRR14252354	0	0	0	0
1.87565	-5.35903	AGGGCCTTCCCAACTC-1_SRR14252354	0	0	0	0
-0.105609	-3.35387	AGGGCCTTCGGATTAC-1_SRR14252354	0	0	0	0
-2.07767	-3.34558	AGGGCCTTCTCGGGAC-1_SRR14252354	0	1.57241	0	0
-2.23147	0.876514	AGGGCTCAGAGTTGAT-1_SRR14252354	0	1.86771	0	0
3.5027	-9.33881	AGGGCTCAGCCAAGTG-1_SRR14252354	0	1.03375	0	0
1.33471	-5.69624	AGGGCTCAGGCGACAT-1_SRR14252354	0	0	0	0
4.41998	7.53832	AGGGCTCGTACTTCCC-1_SRR14252354	0	0	0	0
2.59892	-5.78665	AGGGCTCGTAGTCCTA-1_SRR14252354	0	0	0	0
4.03297	-8.15256	AGGGCTCGTTCCCACT-1_SRR14252354	0	0	0	0
-2.18312	0.50265	AGGGCTCGTTCTAACG-1_SRR14252354	0	1.60561	0	0
-1.82128	1.1402	AGGGCTCGTTTATGCG-1_SRR14252354	0	0	0	0
-2.15126	14.578	AGGGCTCGTTTCTATC-1_SRR14252354	1.8576	0	0	0
-3.40471	3.38961	AGGGCTCTCGGACGTC-1_SRR14252354	0	0	0	0
4.83315	0.571147	AGGGCTCTCTTTCGAT-1_SRR14252354	0	0	0	0
2.11833	2.41731	AGGGTCCAGGGTCTTT-1_SRR14252354	0	3.04186	0	0
10.0046	-3.12972	AGGGTCCCAAAGCTAA-1_SRR14252354	0	0	0	0
-6.38143	10.9569	AGGGTCCGTAACTGCT-1_SRR14252354	0	0	0	0
9.58305	7.49905	AGGGTCCGTTCTCTCG-1_SRR14252354	0	0	0	0
-1.5391	-5.95603	AGGGTCCTCGTGGTAT-1_SRR14252354	0	0	0	0
-1.45859	1.34278	AGGGTCCTCTAAGGAA-1_SRR14252354	0	0	0	0
4.92239	7.84239	AGGGTCCTCTTGAGCA-1_SRR14252354	0	0	0	0
-1.12369	-1.7556	AGGGTGAAGACTCCGC-1_SRR14252354	0	0	0	0
3.54542	-5.01012	AGGGTGAAGCAAATCA-1_SRR14252354	0	0	0	0
-1.93707	-7.52279	AGGGTGACACATGAAA-1_SRR14252354	0	0	0	0
2.1184	-5.54513	AGGGTGACAGAAGTTA-1_SRR14252354	0	1.5014	0	0
-2.41793	4.71443	AGGGTGAGTCCGGACT-1_SRR14252354	0	0	0	0
2.96588	-5.4146	AGGGTGAGTTGTATGC-1_SRR14252354	0	0	0	0
1.49026	-4.88843	AGGGTGATCCGACAGC-1_SRR14252354	0	0	0	0
-4.56791	-9.71074	AGGGTGATCCTAGCCT-1_SRR14252354	0	0	0	0
0.84653	-5.82733	AGGGTGATCGGTCGAC-1_SRR14252354	0	0	0	0
1.51439	-5.61862	AGGGTGATCTAGAGCT-1_SRR14252354	0	0	0	0
4.69309	-2.13436	AGGGTGATCTCGTCAC-1_SRR14252354	0	0	0	0
-5.21348	-10.1958	AGGGTTTAGATCGACG-1_SRR14252354	3.37515	0	0	0
-3.09134	4.05512	AGGGTTTAGTGATAAC-1_SRR14252354	0	0	0	0
9.75848	8.47683	AGGGTTTCACAAAGTA-1_SRR14252354	0	0	0	0
-11.0851	-1.01075	AGGGTTTGTATCACGT-1_SRR14252354	0	0	0	0
-2.37391	-4.12841	AGGGTTTGTGAGGAAA-1_SRR14252354	0	1.86817	0	0
3.38116	7.3346	AGGGTTTGTTCATCGA-1_SRR14252354	0	0	0	0
-10.7698	-1.27583	AGGGTTTGTTGTGCCG-1_SRR14252354	0	0	0	0
4.10565	-8.30682	AGGGTTTTCGAAGCCC-1_SRR14252354	0	0	0	0
-5.36628	-10.2128	AGGGTTTTCTAGCAAC-1_SRR14252354	1.88456	0	0	0
1.02576	-3.11266	AGGTAGGAGCATTTGC-1_SRR14252354	0	0	0	0
5.16914	-7.30551	AGGTAGGAGTCCTGCG-1_SRR14252354	0	0	0	0
1.47332	-6.02969	AGGTAGGAGTGTTCAC-1_SRR14252354	0	0	0	0
2.36309	-6.01881	AGGTAGGCAGAGTAAT-1_SRR14252354	0	0	0	0
-3.53125	3.29982	AGGTAGGCATGATAGA-1_SRR14252354	0	0	0	0
-2.7112	-5.0234	AGGTAGGGTATCGCGC-1_SRR14252354	0	0	0	0
-10.45	-0.917889	AGGTAGGGTCGTCAGC-1_SRR14252354	0	0	0	0
3.82813	-4.47273	AGGTAGGTCTCTGCTG-1_SRR14252354	0	0	0	0
-0.861478	-9.12619	AGGTAGGTCTTGGAAC-1_SRR14252354	1.83468	0	0	0
4.46473	7.01308	AGGTCATAGCAAGTGC-1_SRR14252354	0	0	0	0
-0.610891	-9.18588	AGGTCATAGCTCGAAG-1_SRR14252354	0	0	0	0
-11.5975	-2.26203	AGGTCATAGGGTCAAC-1_SRR14252354	0	2.38348	0	0
-2.10297	-6.97714	AGGTCATTCACATCAG-1_SRR14252354	0	1.29445	0	0
5.04133	7.98995	AGGTCATTCTGGTGGC-1_SRR14252354	0	0	0	0
-2.07148	-9.63945	AGGTCATTCTTGCGCT-1_SRR14252354	0	0	0	0
0.224222	-2.84404	AGGTCTAAGCGTCTGC-1_SRR14252354	0	0	0	0
-11.1217	-2.46771	AGGTCTAAGTTGCGAG-1_SRR14252354	0	0	0	0
-4.54214	8.387	AGGTCTACAAATCGTC-1_SRR14252354	0	0	0	0
-0.867862	0.886009	AGGTCTACACACCTAA-1_SRR14252354	0	0	0	0
-1.30572	-4.77219	AGGTCTACAGCTCGGT-1_SRR14252354	0	0	0	0
-11.154	-0.877031	AGGTCTACAGGTCTCG-1_SRR14252354	0	0	0	0
7.94089	0.366544	AGGTCTAGTACTTGTG-1_SRR14252354	0	0	0	0
-4.72605	8.73548	AGGTCTAGTGTGATGG-1_SRR14252354	0	0	0	0
3.37167	-5.48188	AGGTCTATCCATTCAT-1_SRR14252354	1.75403	0	0	0
0.151722	-4.40483	AGGTCTATCCGATAAC-1_SRR14252354	0	0	0	0
1.88813	-6.42698	AGGTCTATCGGCATAT-1_SRR14252354	0	0	0	0
2.09528	-5.43152	AGGTGTTAGAGCTGAC-1_SRR14252354	0	0	0	0
7.45313	-7.67936	AGGTGTTAGCGGATCA-1_SRR14252354	0	0	0	0
3.99601	7.43215	AGGTGTTAGTACTGGG-1_SRR14252354	0	0	0	0
-3.526	-9.9725	AGGTGTTAGTCCGTCG-1_SRR14252354	3.59059	0	0	0
1.81251	-4.09869	AGGTGTTCAAATGCGG-1_SRR14252354	0	2.07126	0	0
0.919865	-5.71708	AGGTGTTCATCAGCTA-1_SRR14252354	0	0	0	0
1.64241	-4.60641	AGGTGTTGTACTGTTG-1_SRR14252354	0	0	0	0
2.11996	-0.797137	AGGTGTTGTCTCTCAC-1_SRR14252354	0	1.57636	0	0
4.02951	-2.27901	AGGTGTTTCCATAAGC-1_SRR14252354	0	0	0	0
3.94217	0.752632	AGGTGTTTCCTCGCAT-1_SRR14252354	0	0	0	0
-0.62634	-9.39937	AGGTGTTTCTTTGCTA-1_SRR14252354	0	0	0	0
-8.54774	6.27464	AGGTTACAGGTCATTC-1_SRR14252354	0	0	0	0
-11.2659	-1.43534	AGGTTACCAACCAACT-1_SRR14252354	0	0	0	0
2.74852	-6.98218	AGGTTACCAATGGGTG-1_SRR14252354	0	0	0	0
7.88734	0.327557	AGGTTACCAATTGCAC-1_SRR14252354	0	0	0	0
-3.73753	-6.28094	AGGTTACCATATCGGT-1_SRR14252354	1.72766	0	0	0
-8.39206	6.06276	AGGTTACCATGTCTAG-1_SRR14252354	0	0	0	0
-0.966697	-1.89286	AGGTTACGTACATACC-1_SRR14252354	2.22068	0	0	0
-1.66844	5.51967	AGGTTACGTTGCTCCT-1_SRR14252354	0	0	0	0
5.46684	-0.880964	AGGTTACTCACCTACC-1_SRR14252354	0	1.34571	0	0
2.28031	-4.86516	AGGTTACTCATTTACC-1_SRR14252354	0	0	0	0
-2.61365	-3.93537	AGGTTACTCCACGTAA-1_SRR14252354	0	1.14304	0	0
4.12641	1.37349	AGGTTACTCGAATGCT-1_SRR14252354	0	1.07734	0	0
-6.74621	5.09151	AGGTTACTCTATCCAT-1_SRR14252354	0	0	0	0
3.12436	-4.45258	AGGTTGTAGAAATGGG-1_SRR14252354	0	0	0	0
-10.1628	-1.36308	AGGTTGTAGACGGTCA-1_SRR14252354	0	0	0	0
-4.45196	-4.82657	AGGTTGTAGCTGGCCT-1_SRR14252354	0	0	0	0
-10.5365	-3.63112	AGGTTGTAGTTCCGTA-1_SRR14252354	0	2.02881	0	0
1.73873	-5.23195	AGGTTGTCAATAGTAG-1_SRR14252354	0	0	0	0
3.76453	0.835044	AGGTTGTGTACAAAGT-1_SRR14252354	0	1.87142	0	0
3.06278	8.52043	AGGTTGTGTCCGAAAG-1_SRR14252354	0	0	0	0
-0.0868492	-5.17892	AGGTTGTGTGAACCGA-1_SRR14252354	0	1.34697	0	0
3.34152	-5.46623	AGGTTGTGTTGATCGT-1_SRR14252354	0	0	0	0
-2.82665	14.3303	AGTAACCAGACATCCT-1_SRR14252354	0	0	0	0
-10.7508	-2.13883	AGTAACCAGCTGCGAA-1_SRR14252354	0	0	0	0
-0.625022	3.77312	AGTAACCCAACGGCTC-1_SRR14252354	0	1.48719	0	0
-8.56535	6.01093	AGTAACCCAATCTAGC-1_SRR14252354	0	0	0	0
-2.53209	4.46102	AGTAACCCAGACGGAT-1_SRR14252354	0	0	0	0
4.19951	0.68551	AGTAACCCAGAGATGC-1_SRR14252354	0	0	0	0
-9.94207	-1.36087	AGTAACCCAGCTCGGT-1_SRR14252354	0	0	0	0
1.24521	-5.57143	AGTAACCGTAATTAGG-1_SRR14252354	1.73879	0	0	0
3.343	-9.42889	AGTAACCGTCTGTGAT-1_SRR14252354	0	0	0	0
5.50506	-1.15413	AGTAACCGTGTAAACA-1_SRR14252354	0	0	0	0
-4.33769	-9.86	AGTAACCGTTCGGTCG-1_SRR14252354	0	0	0	0
-11.9852	-1.91262	AGTAACCTCACCTGGG-1_SRR14252354	0	0	0	0
-2.84729	-4.11885	AGTAACCTCCTTCTTC-1_SRR14252354	0	1.22831	0	0
-10.7999	-1.58777	AGTAACCTCGTGCATA-1_SRR14252354	0	2.24861	0	0
9.37065	8.06308	AGTACCAAGACGCATG-1_SRR14252354	0	0	0	0
-2.50325	2.15075	AGTACCAAGCGAGTCA-1_SRR14252354	0	1.56609	0	0
4.71141	-7.29768	AGTACCACAAGCGAAC-1_SRR14252354	0	0	0	0
1.73475	-4.96336	AGTACCACAGAATGTA-1_SRR14252354	0	0	0	0
-2.48759	2.56637	AGTACCAGTTCGGTAT-1_SRR14252354	0	0	0	0
-12.5047	-1.92963	AGTACCATCCCTTGTG-1_SRR14252354	0	0	0	0
-12.7517	-2.07864	AGTACCATCGTAATGC-1_SRR14252354	0	0	0	0
-8.29813	6.14219	AGTACTGAGTCGTTAC-1_SRR14252354	0	0	0	0
2.00195	-5.43527	AGTACTGCAATGAAAC-1_SRR14252354	0	0	0	0
-1.68748	5.53524	AGTACTGCACGTGAGA-1_SRR14252354	0	0	0	0
-0.297762	-4.55891	AGTACTGCATAAGATG-1_SRR14252354	0	2.10406	0	0
-1.04452	-7.31461	AGTACTGCATGACGGA-1_SRR14252354	0	1.44195	0	0
1.84274	-6.01923	AGTACTGGTAGGTTTC-1_SRR14252354	1.39544	0	0	0
2.97645	-0.548978	AGTACTGGTGGCCTCA-1_SRR14252354	0	0	0	0
1.93391	-5.26417	AGTACTGGTGGGAGAG-1_SRR14252354	0	0	0	0
1.36976	-0.455034	AGTACTGTCCATAGAC-1_SRR14252354	0	0	0	0
12.0781	0.300692	AGTACTGTCGCAATTG-1_SRR14252354	0	2.19014	0	0
-10.5559	-3.64174	AGTACTGTCGCTCCTA-1_SRR14252354	0	2.3737	0	0
-11.6224	-1.87867	AGTACTGTCTCAACCC-1_SRR14252354	0	0	0	0
-10.2761	-0.622296	AGTAGCTAGCTCGACC-1_SRR14252354	0	0	0	0
5.82797	-7.0196	AGTAGCTCAAGTGGGT-1_SRR14252354	0	0	0	0
-2.48119	0.931713	AGTAGCTGTAACCCTA-1_SRR14252354	0	1.45692	0	0
0.383532	-5.92964	AGTAGCTGTACGTTCA-1_SRR14252354	0	0	0	0
-10.7642	-0.870277	AGTAGCTGTGGACAGT-1_SRR14252354	0	0	0	0
-1.48184	1.0213	AGTAGCTTCCATTGCC-1_SRR14252354	1.81333	0	0	0
-1.42462	3.67764	AGTAGCTTCGCCGTGA-1_SRR14252354	0	0	0	0
4.80101	7.15954	AGTAGTCAGACGAGCT-1_SRR14252354	2.23062	2.23062	0	0
3.2203	7.84487	AGTAGTCAGGAGATAG-1_SRR14252354	1.92295	0	0	0
-10.3165	-1.52273	AGTAGTCAGGATTCCT-1_SRR14252354	0	0	0	0
-0.908213	-5.91653	AGTAGTCAGGTAATCA-1_SRR14252354	0	0	0	0
3.15594	-4.34835	AGTAGTCCACATATGC-1_SRR14252354	0	0	0	0
-0.939493	-5.84216	AGTAGTCTCGCCAGAC-1_SRR14252354	0	0	0	0
-0.217826	1.19866	AGTCAACAGGATGTTA-1_SRR14252354	0	0	0	0
-2.83502	14.8174	AGTCAACAGTACCGGA-1_SRR14252354	0	0	0	0
-8.3013	6.13546	AGTCAACCAGACCAAG-1_SRR14252354	0	0	0	0
1.43624	-6.14049	AGTCAACGTTGTATGC-1_SRR14252354	0	0	0	0
-1.76237	14.0181	AGTCAACTCCTTGAAG-1_SRR14252354	0	0	0	0
4.21912	7.53433	AGTCACACAGTCTGGC-1_SRR14252354	0	0	0	0
1.31785	-1.09408	AGTCACACATAATCCG-1_SRR14252354	0	0	0	0
-12.753	-1.60252	AGTCACACATCATGAC-1_SRR14252354	0	0	0	0
0.673938	-5.28131	AGTCACACATGCGTGC-1_SRR14252354	0	0	0	0
2.96616	-5.2857	AGTCACAGTTGACTAC-1_SRR14252354	0	0	0	0
2.05196	-1.48527	AGTCACATCAGGAAAT-1_SRR14252354	0	0	0	0
-1.96825	8.83105	AGTCACATCGGCACTG-1_SRR14252354	0	0	0	0
1.48294	-5.97088	AGTCACATCGGTAGAG-1_SRR14252354	0	1.4021	0	0
7.86694	0.304287	AGTCATGAGCATATGA-1_SRR14252354	0	0	0	0
3.72888	7.48387	AGTCATGCATCATTTC-1_SRR14252354	0	1.61976	0	0
2.17685	-6.22369	AGTCATGGTTACCCAA-1_SRR14252354	0	0	0	0
-0.943535	-1.61665	AGTCATGGTTCGGTTA-1_SRR14252354	0	0	0	0
1.8368	-4.58759	AGTCATGTCAGTGATC-1_SRR14252354	0	0	0	0
-11.0632	-1.64794	AGTCATGTCGACCACG-1_SRR14252354	0	0	0	0
-2.58576	-8.08523	AGTCATGTCGGCCAAC-1_SRR14252354	0	0	0	0
2.30642	-2.11625	AGTCATGTCTACCCAC-1_SRR14252354	0	0	0	0
-0.7174	4.33751	AGTCTCCAGCTTTCCC-1_SRR14252354	0	0	0	0
-10.3249	-1.41856	AGTCTCCAGGGCAGTT-1_SRR14252354	0	0	0	0
1.00879	-1.09343	AGTCTCCCACATGACT-1_SRR14252354	0	0	0	0
-0.678945	-9.15404	AGTCTCCCACATTCGA-1_SRR14252354	0	0	0	0
-1.95188	8.81209	AGTCTCCGTGCCCACA-1_SRR14252354	0	0	0	0
1.93399	-5.78693	AGTCTCCGTTATCCAG-1_SRR14252354	0	0	0	0
-1.02099	-1.80072	AGTCTCCTCGACTCCT-1_SRR14252354	0	0	0	0
2.22053	2.52185	AGTCTCCTCGTTGCCT-1_SRR14252354	0	2.93858	0	0
3.62579	7.35768	AGTGACTAGAAGGGAT-1_SRR14252354	0	0	0	0
-12.4153	-1.24581	AGTGACTAGCTTACGT-1_SRR14252354	0	0	0	0
4.64138	-7.38966	AGTGACTAGGCGATAC-1_SRR14252354	0	0	0	0
1.18635	3.59616	AGTGACTCAGGCGTTC-1_SRR14252354	0	0	0	0
4.89265	-1.16845	AGTGACTCAGTGGTGA-1_SRR14252354	0	1.58896	0	0
3.65936	-4.69409	AGTGACTGTAATTAGG-1_SRR14252354	0	0	0	0
1.80173	-5.81714	AGTGACTGTAGTTCCA-1_SRR14252354	0	0	0	0
2.18616	-5.69865	AGTGACTGTTGCCTAA-1_SRR14252354	0	1.41541	0	0
-1.62347	-6.14675	AGTGATCAGCCAAGCA-1_SRR14252354	0	0	0	0
-2.01407	14.2413	AGTGATCAGTACAGAT-1_SRR14252354	2.04974	0	0	0
-0.948239	-7.33728	AGTGATCCAAGTATCC-1_SRR14252354	0	0	0	0
3.16335	-4.53631	AGTGATCCACAAACGG-1_SRR14252354	1.55509	0	0	0
9.61643	8.0156	AGTGATCCACGCGCTA-1_SRR14252354	0	0	0	0
9.54942	7.06737	AGTGATCCACTAGGCC-1_SRR14252354	0	2.24937	0	0
-3.69593	-9.7733	AGTGATCCAGCTATAC-1_SRR14252354	2.16756	0	0	0
3.13686	7.72903	AGTGATCCATAGAATG-1_SRR14252354	0	0	0	0
3.68964	7.55744	AGTGATCCATGACTGT-1_SRR14252354	0	0	0	0
-2.41879	2.09899	AGTGATCGTATGTGTC-1_SRR14252354	0	0	0	0
-0.364895	-4.30125	AGTGATCTCATTCGGA-1_SRR14252354	0	1.32284	0	0
5.07892	0.958536	AGTGCCGGTCCAAGAG-1_SRR14252354	0	0	0	0
3.2933	8.45714	AGTGCCGTCAATCTTC-1_SRR14252354	0	0	0	0
3.8065	-9.2653	AGTGCCGTCGAGCACC-1_SRR14252354	0	1.19118	0	0
-1.27626	-4.60638	AGTGCCGTCTCCATAT-1_SRR14252354	0	0	0	0
4.87326	-0.132711	AGTGTTGAGTCACACT-1_SRR14252354	0	0	0	0
3.39721	-0.0158408	AGTGTTGAGTGTAGTA-1_SRR14252354	0	0	0	0
3.52751	-9.15659	AGTGTTGAGTTCTCTT-1_SRR14252354	0	0	0	0
-2.20091	-0.271169	AGTGTTGCAGCTTCCT-1_SRR14252354	0	0	0	0
-3.50825	3.40451	AGTGTTGCATCGAGCC-1_SRR14252354	0	0	0	0
-2.05461	-6.94886	AGTGTTGGTACCTAGT-1_SRR14252354	0	1.41094	0	0
-1.54365	5.39886	AGTGTTGGTGATACAA-1_SRR14252354	0	0	0	0
1.77887	-5.1491	AGTGTTGGTGTAGCAG-1_SRR14252354	0	0	0	0
3.87682	-4.74315	AGTTAGCCAGCCTATA-1_SRR14252354	0	0	0	0
-0.900754	4.00588	AGTTAGCCAGCTCCTT-1_SRR14252354	0	1.16307	0	0
3.72349	-4.84207	AGTTAGCCATGTTACG-1_SRR14252354	0	0	0	0
3.49797	8.74897	AGTTAGCCATTGAAGA-1_SRR14252354	0	0	0	0
-2.4386	-3.56128	AGTTAGCGTAGCTGAG-1_SRR14252354	0	0	0	0
-3.28905	-9.92295	AGTTAGCGTCTCGCGA-1_SRR14252354	0	0	0	0
-0.884777	-3.32559	AGTTAGCTCAAGTTGC-1_SRR14252354	0	0	0	0
0.141801	-4.65008	AGTTCCCAGGCTCACC-1_SRR14252354	1.24093	0	0	0
-3.18304	2.6858	AGTTCCCCAACACTAC-1_SRR14252354	0	0	0	0
2.71728	-5.46123	AGTTCCCCAATGGCAG-1_SRR14252354	0	0	0	0
4.52822	0.721858	AGTTCCCTCACGGGCT-1_SRR14252354	0	0	0	0
8.43071	7.00205	AGTTCCCTCCGCCTAT-1_SRR14252354	0	0	0	0
-0.693578	3.54458	AGTTCCCTCGAACCTA-1_SRR14252354	0	0	0	0
-12.8905	-1.51501	AGTTCCCTCTTTACAC-1_SRR14252354	0	0	0	0
-2.35685	-3.5555	AGTTCGAAGCAAGCCA-1_SRR14252354	0	1.7684	0	0
-8.64651	6.16601	AGTTCGACATCATCTT-1_SRR14252354	0	2.12911	0	0
5.70824	-5.04182	AGTTCGACATTCGGGC-1_SRR14252354	0	0	0	0
0.279147	-5.811	AGTTCGAGTCCGGTGT-1_SRR14252354	1.32893	0	0	0
3.35006	0.161981	AGTTCGAGTTATGTCG-1_SRR14252354	0	0	0	0
-2.50433	1.90066	AGTTCGATCAAGGAGC-1_SRR14252354	0	1.54168	0	0
-5.2414	-10.3093	AGTTCGATCAATCCAG-1_SRR14252354	2.45236	0	0	0
3.5263	-4.92669	AGTTCGATCGGAGCAA-1_SRR14252354	0	0	0	0
-1.59688	-5.34023	AGTTCGATCTTAAGGC-1_SRR14252354	0	1.45793	0	0
-3.59955	2.48441	ATACCGACAAATGCGG-1_SRR14252354	0	0	0	0
4.2861	-0.643172	ATACCGACATTGAAAG-1_SRR14252354	0	1.75127	0	0
3.21735	-4.92486	ATACCGAGTCGCATCG-1_SRR14252354	0	1.61813	0	0
-1.23067	-4.27702	ATACCGAGTTGGCCGT-1_SRR14252354	0	0	0	0
-0.356077	-0.786866	ATACCGATCCTTATGT-1_SRR14252354	1.40837	0	0	0
7.73061	-5.87097	ATACCGATCGGTCACG-1_SRR14252354	0	0	0	0
3.57217	-4.97597	ATACCTTAGTGGAAGA-1_SRR14252354	0	0	0	0
1.70695	-5.43232	ATACCTTCAACACAGG-1_SRR14252354	0	0	0	0
-0.0465063	1.56487	ATACCTTCAGATTCGT-1_SRR14252354	0	0	0	0
3.96422	-0.606707	ATACCTTCATGCTGCG-1_SRR14252354	0	0	0	0
9.9759	-3.23504	ATACCTTGTAAGAACT-1_SRR14252354	0	0	0	0
2.03005	-3.95281	ATACCTTGTATGTCTG-1_SRR14252354	0	1.52374	0	0
4.63304	-5.41868	ATACCTTGTCACTTAG-1_SRR14252354	0	0	0	0
-3.02055	-4.4981	ATACCTTGTGGTATGG-1_SRR14252354	0	0	0	0
1.36403	-4.24398	ATACCTTGTTACGGAG-1_SRR14252354	0	0	0	0
0.520824	-6.01443	ATACCTTTCCTGCTAC-1_SRR14252354	0	0	0	0
-2.08265	8.60389	ATACTTCAGATGGTAT-1_SRR14252354	0	1.58309	0	0
3.06182	1.09092	ATACTTCTCGGTAACT-1_SRR14252354	0	1.29677	0	0
6.26836	-13.988	ATACTTCTCTACCCAC-1_SRR14252354	1.35546	0	0	0
1.45579	3.47821	ATACTTCTCTACTGCC-1_SRR14252354	0	0	0	0
-1.05946	-3.04869	ATAGACCAGCTTAAGA-1_SRR14252354	0	0	0	0
-1.18345	-4.19396	ATAGACCCAATTAGGA-1_SRR14252354	0	1.49546	0	0
-3.39941	3.04585	ATAGACCCAGAGTGTG-1_SRR14252354	0	0	0	0
-10.2414	-2.95796	ATAGACCGTACGTAGG-1_SRR14252354	0	0	0	0
-0.806204	-5.31009	ATAGACCGTTAAACAG-1_SRR14252354	0	0	0	0
-1.95116	8.76617	ATAGACCGTTCGGTAT-1_SRR14252354	0	1.5345	0	0
3.69845	0.444663	ATAGACCTCCAGCAAT-1_SRR14252354	0	0	0	0
2.67802	-0.964543	ATAGACCTCGAACGGA-1_SRR14252354	0	0	0	0
0.474571	-1.56246	ATAGACCTCTACGGGC-1_SRR14252354	0	0	0	0
2.54321	2.70286	ATAGACCTCTCCCAAC-1_SRR14252354	0	3.58652	0	0
3.14069	2.6832	ATAGACCTCTCCCATG-1_SRR14252354	0	4.94979	0	2.41866
4.12102	7.84259	ATAGACCTCTTTGGAG-1_SRR14252354	0	0	0	0
-1.46746	14.4866	ATAGAGACAATTCACG-1_SRR14252354	0	0	0	0
-0.371541	-0.709587	ATAGAGAGTAGACAGC-1_SRR14252354	0	0	0	0
-2.31403	0.623942	ATAGAGAGTGAACTAA-1_SRR14252354	0	0	0	0
-2.3199	2.76558	ATAGAGATCGTGGCGT-1_SRR14252354	0	0	0	0
2.96836	7.81975	ATAGAGATCTTACCGC-1_SRR14252354	0	2.14095	0	0
9.20635	7.57043	ATAGGCTCAGATTAAG-1_SRR14252354	0	2.27794	0	0
-1.24705	-5.17351	ATAGGCTCAGCACACC-1_SRR14252354	0	1.15259	0	1.15259
-4.63531	-5.01844	ATAGGCTGTCTGCATA-1_SRR14252354	0	0	0	0
3.8173	-4.23273	ATAGGCTGTGCCCTTT-1_SRR14252354	0	0	0	0
-10.3159	-0.875847	ATAGGCTTCAGTCTTT-1_SRR14252354	0	0	0	0
-4.02488	2.43494	ATAGGCTTCCAGCACG-1_SRR14252354	0	0	0	0
-0.855786	-8.16887	ATAGGCTTCGGCAGTC-1_SRR14252354	0	1.13011	0	0
1.50567	1.21584	ATATCCTCAACCTAAC-1_SRR14252354	0	1.13567	1.13567	0
-1.63475	14.7763	ATATCCTCAATAACGA-1_SRR14252354	0	0	0	0
1.35907	3.57665	ATATCCTCAATTGTGC-1_SRR14252354	0	0	0	0
-10.4166	-2.19439	ATATCCTCATCATCCC-1_SRR14252354	0	0	0	0
4.04532	-5.02108	ATATCCTCATGCCGGT-1_SRR14252354	1.19937	0	0	0
9.8592	8.64637	ATATCCTCATTGACAC-1_SRR14252354	0	0	0	0
-10.5229	-0.22525	ATATCCTCATTGTACG-1_SRR14252354	0	0	0	0
-1.21751	3.64482	ATATCCTGTAACCCTA-1_SRR14252354	0	0	0	0
-3.21943	1.3278	ATATCCTTCGTCCTTG-1_SRR14252354	0	0	0	0
3.28322	-8.53915	ATCACAGAGGATTTGA-1_SRR14252354	0	2.31492	0	0
-1.69918	14.1878	ATCACAGAGTATAGAC-1_SRR14252354	0	0	0	0
-10.3579	-0.484606	ATCACAGCAACTAGAA-1_SRR14252354	0	0	0	0
3.07484	-1.39358	ATCACAGCAACTCCAA-1_SRR14252354	0.885459	0	0	0
-2.43211	3.43887	ATCACAGCACAACATC-1_SRR14252354	0	1.41825	0	0
5.14053	-6.30666	ATCACAGCACTATCGA-1_SRR14252354	0	0	0	0
-1.0298	-4.517	ATCACAGGTCTGTGCG-1_SRR14252354	0	0	0	0
2.08286	-3.89407	ATCACAGGTGATGTAA-1_SRR14252354	0	0	0	0
-12.5957	-2.37145	ATCACAGGTGCAGGAT-1_SRR14252354	1.6774	0	0	0
-0.540469	-9.31628	ATCACGACAAGGTACG-1_SRR14252354	0	0	0	0
-0.957681	-1.76699	ATCACGACAGCGTGAA-1_SRR14252354	0	0	0	0
-0.587516	-2.61374	ATCACGAGTGTTGAGG-1_SRR14252354	0	0	0	0
-1.24174	3.51991	ATCACGAGTTAGAGTA-1_SRR14252354	0	0	0	0
4.52655	-5.61011	ATCACGAGTTTACCTT-1_SRR14252354	0	0	0	0
-2.04049	14.5249	ATCACGATCACGGACC-1_SRR14252354	2.33237	0	0	0
-12.3676	-1.05048	ATCACGATCCATACTT-1_SRR14252354	0	1.76558	0	0
2.34528	-4.85239	ATCACGATCTATTTCG-1_SRR14252354	0	0	0	0
-0.972888	-5.12203	ATCACTTAGCAGAAAG-1_SRR14252354	0	0	0	0
4.89199	-7.07068	ATCACTTCAGCATCTA-1_SRR14252354	0	0	0	0
-2.63094	14.8479	ATCACTTGTACCCGAC-1_SRR14252354	0	1.7572	0	0
0.678466	-1.38455	ATCACTTGTGTTTACG-1_SRR14252354	0	1.57605	0	0
-11.9666	-1.07143	ATCACTTTCATCTATC-1_SRR14252354	0	0	0	0
-0.882867	-5.79884	ATCAGGTAGAAAGTCT-1_SRR14252354	0	0	0	0
1.93699	-5.47738	ATCAGGTAGACTAAGT-1_SRR14252354	0	0	0	0
-12.0073	-1.65774	ATCAGGTAGGCTGGAT-1_SRR14252354	0	0	0	0
-0.873306	-12.8701	ATCAGGTAGGGTCAAC-1_SRR14252354	0	0	0	0
3.71582	0.261621	ATCAGGTCAAGAGTAT-1_SRR14252354	0	0	0	0
-0.760275	-8.72935	ATCAGGTCAGCAATTC-1_SRR14252354	0	0	0	0
-1.3148	-4.84622	ATCAGGTCATAGAATG-1_SRR14252354	0	0	0	0
3.90268	8.11794	ATCAGGTGTTCGGACC-1_SRR14252354	0	0	0	0
3.90085	-0.517964	ATCAGGTTCAATGTCG-1_SRR14252354	0	1.18484	0	0
-2.7112	2.04881	ATCAGGTTCTACTATC-1_SRR14252354	0	0	0	0
3.90918	-2.14784	ATCAGGTTCTATCGCC-1_SRR14252354	0	1.23536	0	1.23536
9.36403	7.14613	ATCATTCCAAGCCATT-1_SRR14252354	0	0	0	0
-5.12305	12.1191	ATCATTCCATAGAGGC-1_SRR14252354	0	0	0	0
2.68964	-4.90468	ATCATTCGTGAGTTGG-1_SRR14252354	0	1.87843	0	0
4.02889	-4.21001	ATCATTCTCACAGTGT-1_SRR14252354	0	1.45189	0	0
3.99747	-8.12327	ATCATTCTCGAATGCT-1_SRR14252354	0	0	0	0
-10.3794	-1.72263	ATCATTCTCTCTGCCA-1_SRR14252354	0	0	0	0
3.42582	-4.9423	ATCCACCAGGCCCGTT-1_SRR14252354	0	0	0	0
-1.75657	1.21094	ATCCACCCACCCTAGG-1_SRR14252354	0	0	0	0
1.83463	0.95588	ATCCACCCATCCTCAC-1_SRR14252354	0	0	0	0
-3.18124	2.2929	ATCCACCGTATCGTAC-1_SRR14252354	0	1.25437	0	0
-4.45344	-4.57601	ATCCACCTCAGACTGT-1_SRR14252354	0	0	0	0
-0.453603	-9.26389	ATCCACCTCCATAGAC-1_SRR14252354	0	0	0	0
0.905901	-5.82671	ATCCACCTCTGCTAGA-1_SRR14252354	0	1.15482	0	0
-11.2532	-0.880441	ATCCATTAGACTCTAC-1_SRR14252354	0	0	0	0
6.73389	-8.4845	ATCCATTAGACTTCCA-1_SRR14252354	1.94343	0	0	0
5.26313	-1.29695	ATCCATTAGCGACAGT-1_SRR14252354	0	0	0	0
9.09113	6.54704	ATCCATTCAGCAGAAC-1_SRR14252354	0	0	0	0
-3.08881	1.50488	ATCCATTCAGTGTATC-1_SRR14252354	0	0	0	0
-1.07579	-4.60651	ATCCATTGTAGTTCCA-1_SRR14252354	0	0	0	0
2.31098	-3.2741	ATCCATTGTGTCCGGT-1_SRR14252354	0	0	0	0
-2.14853	14.8871	ATCCATTGTGTTCGTA-1_SRR14252354	0	0	0	0
3.99424	7.05528	ATCCATTGTTACGTAC-1_SRR14252354	0	0	0	0
-0.539953	-9.45327	ATCCCTGAGCCTGACC-1_SRR14252354	0	0	0	0
4.76519	7.19087	ATCCCTGAGCTAATGA-1_SRR14252354	0	2.41026	0	0
0.753261	-1.13507	ATCCCTGAGGCCTAAG-1_SRR14252354	0	0	0	0
2.71499	-0.78403	ATCCCTGCACGACGCT-1_SRR14252354	0	0	0	0
2.40754	-6.81923	ATCCCTGCATGGCCAC-1_SRR14252354	0	1.50575	0	0
9.29049	7.2332	ATCCCTGGTACCTTCC-1_SRR14252354	0	0	0	0
-2.61688	-9.79657	ATCCCTGGTACTAAGA-1_SRR14252354	0	0	0	0
4.16171	-0.387622	ATCCCTGGTCACGCTG-1_SRR14252354	0	0	0	0
-1.12481	-7.28979	ATCCCTGTCAATCCGA-1_SRR14252354	0	1.35738	0	1.35738
3.27803	-5.74741	ATCCCTGTCGAAATCC-1_SRR14252354	0	0	0	0
9.18343	7.24877	ATCCCTGTCGCACGAC-1_SRR14252354	0	2.25241	0	0
-10.2089	-2.17745	ATCCCTGTCTACAGGT-1_SRR14252354	0	2.22251	0	0
0.0276342	-7.32052	ATCCGTCAGCTCCATA-1_SRR14252354	0	0	0	0
0.800965	-1.35302	ATCCGTCCAGAGGGTT-1_SRR14252354	0	1.87796	0	0
-1.36465	-5.45921	ATCCGTCCATGAGATA-1_SRR14252354	0	0	0	0
-11.5547	-1.96779	ATCCGTCTCACTCCGT-1_SRR14252354	0	0	0	0
-12.7461	-2.5356	ATCCGTCTCAGGACAG-1_SRR14252354	0	0	0	0
1.59992	-6.10252	ATCCGTCTCGTCGACG-1_SRR14252354	0	0	0	0
5.67732	-7.25663	ATCCGTCTCTAAGGAA-1_SRR14252354	0	0	0	0
3.27388	0.618547	ATCCTATAGAGTGAAG-1_SRR14252354	0	1.91947	0	0
-2.22884	14.0757	ATCCTATAGGCCTGCT-1_SRR14252354	0	0	0	0
-2.12578	0.775564	ATCCTATTCGCCGTGA-1_SRR14252354	0	0	0	0
0.866502	-3.25347	ATCCTATTCTGGGCGT-1_SRR14252354	0	0	0	0
-3.12647	2.39977	ATCGATGAGCACCGAA-1_SRR14252354	0	0	0	0
1.2558	-6.4198	ATCGATGAGGAGATAG-1_SRR14252354	0	0	0	0
2.2828	-4.73761	ATCGATGCATACTTTC-1_SRR14252354	0	0	0	0
-3.43067	-8.70031	ATCGATGGTCGCCTAG-1_SRR14252354	0	0	0	0
-10.8384	-0.714519	ATCGATGGTCTTTCAT-1_SRR14252354	0	0	0	0
3.6149	-4.84321	ATCGATGGTGAGAGGG-1_SRR14252354	0	0	0	0
-0.71196	-4.43846	ATCGATGGTGCAACGA-1_SRR14252354	0	0	0	0
-11.4298	-0.851377	ATCGATGTCACGGACC-1_SRR14252354	0	0	0	0
-1.05227	3.52009	ATCGCCTAGAAAGCGA-1_SRR14252354	0	0	0	0
-1.97882	-6.68185	ATCGCCTAGACGCCAA-1_SRR14252354	1.58124	0	0	0
3.48827	7.44024	ATCGCCTAGCACTAGG-1_SRR14252354	0	0	0	0
-0.952288	-6.0545	ATCGCCTAGCACTCAT-1_SRR14252354	0	1.25027	0	0
6.64666	-8.6728	ATCGCCTAGCGGGTTA-1_SRR14252354	1.23243	0	0	0
-5.51533	-1.00441	ATCGCCTCAACTGCCG-1_SRR14252354	0	0	0	0
1.33012	3.80448	ATCGCCTCACGGATCC-1_SRR14252354	0	0	0	0
0.0173148	-5.6683	ATCGCCTCAGAGGGTT-1_SRR14252354	0	0	0	0
1.73463	-5.67512	ATCGCCTCAGCCTACG-1_SRR14252354	0	0	0	0
-0.578903	-9.11915	ATCGCCTCAGCTACTA-1_SRR14252354	1.55157	0	0	0
3.77246	-0.425195	ATCGCCTCATCCGTGG-1_SRR14252354	0	0	0	0
-3.6038	-8.85354	ATCGCCTGTATGTCCA-1_SRR14252354	0	0	0	0
3.32922	0.514625	ATCGCCTGTCTGCAAT-1_SRR14252354	0	0	0	0
-11.8646	-2.47179	ATCGCCTGTGCTCTCT-1_SRR14252354	0	0	0	0
-11.7621	-1.91006	ATCGCCTGTTACCCAA-1_SRR14252354	0	2.2748	0	0
-0.882426	3.60531	ATCGCCTTCAGACCTA-1_SRR14252354	0	0	0	0
-11.1091	-2.31652	ATCGCCTTCGATGCTA-1_SRR14252354	0	0	0	0
-3.96103	3.61067	ATCGCCTTCTATGTGG-1_SRR14252354	0	0	0	0
3.15325	8.48242	ATCGGATAGTCAGCGA-1_SRR14252354	0	0	0	0
1.03307	0.0147183	ATCGGATCAGAGTAAT-1_SRR14252354	0	0	0	0
-12.4231	-1.64377	ATCGGATCAGAGTGTG-1_SRR14252354	0	0	0	0
-3.87265	-6.13029	ATCGGATCAGGAATCG-1_SRR14252354	0	0	0	0
-4.49678	-4.7702	ATCGGATCATGAATAG-1_SRR14252354	0	1.69787	0	0
-1.89946	14.0193	ATCGGATCATTCAGGT-1_SRR14252354	0	0	0	0
1.4051	-6.5272	ATCGGATGTAAGGCCA-1_SRR14252354	0	0	0	0
3.41321	7.69745	ATCGGATGTCGAATGG-1_SRR14252354	0	0	0	0
-2.14021	8.58073	ATCGGATGTGGAACCA-1_SRR14252354	2.05151	0	0	0
4.27633	-2.1966	ATCGGATTCTCATGCC-1_SRR14252354	0	0	0	0
-10.3958	-0.866333	ATCGGCGAGACCGTTT-1_SRR14252354	0	0	0	0
9.36462	7.15502	ATCGGCGAGCTGTGCC-1_SRR14252354	0	0	0	0
-4.10678	2.92119	ATCGGCGAGGTGCCAA-1_SRR14252354	0	0	0	0
-2.15111	8.78231	ATCGGCGCAGCTAACT-1_SRR14252354	0	0	0	0
-8.35517	6.04924	ATCGGCGGTCACTCTC-1_SRR14252354	0	0	0	0
6.15074	8.13176	ATCGGCGGTCATCCCT-1_SRR14252354	0	0	0	0
2.43083	-5.02261	ATCGGCGTCCGGCTTT-1_SRR14252354	0	0	0	0
-10.3025	-3.09878	ATCGGCGTCGCCAATA-1_SRR14252354	0	0	0	0
0.771858	-1.51601	ATCGGCGTCGGAGTAG-1_SRR14252354	0	0	0	0
3.61647	0.988934	ATCGTAGAGATGCTTC-1_SRR14252354	1.90667	0	0	0
-2.83349	-4.66395	ATCGTAGAGGACACTG-1_SRR14252354	0	0	0	0
-1.50075	-5.58094	ATCGTAGCAATGTCAC-1_SRR14252354	0	0	0	0
-10.9766	-2.203	ATCGTAGCACTATCGA-1_SRR14252354	0	0	0	0
3.72352	-9.4263	ATCGTAGCAGCTATAC-1_SRR14252354	0	0	0	0
-10.7159	0.249662	ATCGTAGCATAGATCC-1_SRR14252354	0	0	0	0
-3.69946	-6.29893	ATCGTAGTCCTGGGAC-1_SRR14252354	0	0	0	0
-2.83571	1.1531	ATCGTCCAGATGCAGC-1_SRR14252354	0	0	0	0
1.08633	-1.26988	ATCGTCCAGTACAGCG-1_SRR14252354	0	0	0	0
3.72524	0.318009	ATCGTCCCAAACGGCA-1_SRR14252354	0	0	0	0
4.37976	0.892322	ATCGTCCCAATCCTAG-1_SRR14252354	0	1.11791	0	0
-2.42478	-2.54181	ATCGTCCCAGCACGAA-1_SRR14252354	0	0	0	0
-1.14072	4.31078	ATCGTCCGTGTCTTAG-1_SRR14252354	0	0	0	0
3.06977	-5.55105	ATCGTCCGTTAGTTCG-1_SRR14252354	0	0	0	0
-1.13193	-5.56334	ATCGTCCTCAGATGCT-1_SRR14252354	0	0	0	0
4.00109	-7.77272	ATCGTCCTCCGACATA-1_SRR14252354	0	0	0	0
-0.845921	-3.83023	ATCGTCCTCGAATCCA-1_SRR14252354	0	0	0	0
1.33933	-4.58491	ATCGTCCTCGCTGACG-1_SRR14252354	0	0	0	0
-0.955699	-4.83575	ATCGTCCTCTAGGCAT-1_SRR14252354	0	0	0	0
-0.914201	7.98844	ATCGTGAAGAGGTCGT-1_SRR14252354	0	0	0	0
-2.57335	-4.21485	ATCGTGAAGTCCTACA-1_SRR14252354	0	0	0	0
6.00585	-5.4953	ATCGTGAAGTGGGAAA-1_SRR14252354	0	0	0	0
-1.64948	1.69421	ATCGTGACAATAGTAG-1_SRR14252354	0	0	0	0
-8.16418	6.05724	ATCGTGACAGACAATA-1_SRR14252354	0	0	0	0
4.76062	0.888692	ATCGTGAGTCTCACGG-1_SRR14252354	1.44491	0	0	0
-4.08632	3.57582	ATCGTGAGTTATAGAG-1_SRR14252354	0	0	0	0
-3.72854	3.71375	ATCGTGAGTTCCAAAC-1_SRR14252354	0	0	0	0
-0.777611	-9.05765	ATCGTGATCCCGGTAG-1_SRR14252354	0	0	0	0
3.95614	-0.258516	ATCGTGATCTGTCCGT-1_SRR14252354	0	1.20002	0	0
9.35329	6.52959	ATCTCTAAGTAAGACT-1_SRR14252354	2.19439	0	0	0
-3.71659	-5.8909	ATCTCTAAGTATAACG-1_SRR14252354	0	0	0	0
1.63033	2.24368	ATCTCTACAAGGCCTC-1_SRR14252354	0	1.57332	0	0
-1.29103	-5.61263	ATCTCTACACAGTATC-1_SRR14252354	0	0	0	0
-1.15386	3.46846	ATCTCTAGTAAGGAGA-1_SRR14252354	0	0	0	0
-3.87567	-6.43287	ATCTCTAGTCTACTGA-1_SRR14252354	2.48298	1.87003	1.87003	0
-3.77318	2.73101	ATCTCTAGTTATTCCT-1_SRR14252354	0.864896	0	0	0
-10.3924	-1.89111	ATCTCTAGTTCCGCAG-1_SRR14252354	0	0	0	0
-0.95531	4.52472	ATCTCTATCAGAGTGG-1_SRR14252354	0	0	0	0
-0.905943	4.49924	ATCTCTATCCGTTGAA-1_SRR14252354	0	0	0	0
4.86361	0.14997	ATCTTCAAGACCATTC-1_SRR14252354	0	0	0	0
3.96223	6.7415	ATCTTCAAGATCCCAT-1_SRR14252354	0	1.86864	0	0
8.78042	6.62192	ATCTTCAAGCGAAACC-1_SRR14252354	0	2.00509	0	0
-0.551069	-9.09018	ATCTTCACACTGCGTG-1_SRR14252354	0	0	0	0
0.749853	-0.136029	ATCTTCACAGTCAACT-1_SRR14252354	0	0	0	0
9.58726	6.93633	ATCTTCACATACGCAT-1_SRR14252354	0	0	0	0
-11.5564	-1.39521	ATCTTCAGTCAAGGCA-1_SRR14252354	0	0	0	0
-10.1376	-1.05113	ATCTTCAGTCCTACAA-1_SRR14252354	0	0	0	0
-11.6622	-0.790718	ATCTTCAGTTTCTATC-1_SRR14252354	0	2.01179	0	0
-1.56552	-7.432	ATGAAAGAGCCGATTT-1_SRR14252354	0	0	0	0
-2.8157	3.74301	ATGAAAGCAAGTTCCA-1_SRR14252354	0	0	0	0
0.856859	0.92444	ATGAAAGCAATAGTAG-1_SRR14252354	0	0	0	0
1.00684	-3.32625	ATGAAAGCAGAGTAAT-1_SRR14252354	0	1.22186	0	0
2.1955	-5.67475	ATGAAAGCAGGTACGA-1_SRR14252354	0	0	0	0
5.32676	-6.48416	ATGAAAGCAGTATACC-1_SRR14252354	0	0	0	0
-1.18769	-6.0477	ATGAAAGGTAGCGTCC-1_SRR14252354	0	0	0	0
3.03703	-4.31819	ATGAAAGGTCAACATC-1_SRR14252354	0	0	0	0
-2.57695	4.41158	ATGAAAGGTGCGGATA-1_SRR14252354	0	0	0	0
3.08479	-4.31917	ATGAAAGTCAGGTAAA-1_SRR14252354	0	0	0	0
1.86676	-3.02057	ATGAAAGTCATTACCT-1_SRR14252354	0	0	0	0
4.13647	7.55136	ATGAAAGTCCGCCTAT-1_SRR14252354	0	0	0	0
5.69361	-1.24945	ATGAAAGTCGATGGAG-1_SRR14252354	0	0	0	0
-1.15748	3.21028	ATGAAAGTCGCCAGTG-1_SRR14252354	0	0	0	0
0.928704	-5.77632	ATGAAAGTCGGAGTAG-1_SRR14252354	0	0	0	0
-4.74178	-10.1933	ATGAAAGTCTCAGAAC-1_SRR14252354	3.08418	0	0	0
4.54377	-5.37545	ATGAAAGTCTGTGCAA-1_SRR14252354	0	1.80862	0	0
1.75059	-5.6725	ATGACCAAGCTGACTT-1_SRR14252354	0	0	0	0
-1.86525	8.71049	ATGACCAAGTCTTGGT-1_SRR14252354	0	0	0	0
-10.6391	-1.98109	ATGACCACAACACAGG-1_SRR14252354	0	0	0	0
-8.48101	6.02739	ATGACCACAACTTCTT-1_SRR14252354	1.99404	0	0	0
-3.55773	3.21259	ATGACCACACTGCACG-1_SRR14252354	0	0	0	0
-0.773074	4.38564	ATGACCACAGCCTTCT-1_SRR14252354	0	0	0	0
-0.423675	-7.0258	ATGACCAGTACTGCCG-1_SRR14252354	0	0	0	0
4.39902	9.46958	ATGACCAGTGCCCACA-1_SRR14252354	0	0	0	0
-1.21301	5.25805	ATGACCAGTTCAAAGA-1_SRR14252354	0	2.18348	0	0
3.82512	0.790831	ATGACCATCCCTCTAG-1_SRR14252354	0	0	0	0
-4.42047	8.26982	ATGACCATCGAAACAA-1_SRR14252354	0	0	0	0
4.70737	-1.25517	ATGACCATCTTTCCAA-1_SRR14252354	0	0	0	0
-8.55451	6.23209	ATGAGGGAGATAGCAT-1_SRR14252354	0	0	0	0
-1.02483	-4.78093	ATGAGGGAGCACCAGA-1_SRR14252354	0	0	0	0
3.92691	-7.94118	ATGAGGGAGTGCCAGA-1_SRR14252354	0	0	0	0
-2.75014	-0.235352	ATGAGGGCAATCGCGC-1_SRR14252354	0	0	0	0
2.37345	2.91357	ATGAGGGGTACCGTCG-1_SRR14252354	0	3.64552	0	0
-8.76299	6.26809	ATGAGGGGTAGATCGG-1_SRR14252354	0	2.34677	0	0
-1.18969	-4.11054	ATGAGGGGTGATACCT-1_SRR14252354	0	0	0	0
2.59833	-6.15671	ATGAGGGGTTCCGGTG-1_SRR14252354	0	0	0	0
-2.37381	-2.69799	ATGAGTCAGGACGGAG-1_SRR14252354	0	0	0	0
-0.683353	-3.76502	ATGAGTCAGGGAGATA-1_SRR14252354	0	0	0	0
-0.259002	0.883167	ATGAGTCAGTCTGCGC-1_SRR14252354	0	0	0	0
-1.23693	0.225492	ATGAGTCCACAACATC-1_SRR14252354	0	0	0	0
-0.694007	-9.27934	ATGAGTCGTGCGCTCA-1_SRR14252354	0	0	0	0
2.2814	-5.21042	ATGAGTCGTGCTTATG-1_SRR14252354	0	0	0	0
-1.6591	5.54378	ATGAGTCTCATTCACT-1_SRR14252354	0	0	0	0
-1.99657	-9.43691	ATGAGTCTCGCTCTCA-1_SRR14252354	0	0	0	0
3.36873	-1.45508	ATGATCGAGATGCTTC-1_SRR14252354	0	0	0	0
0.471453	-6.07411	ATGATCGCAAGTGTCT-1_SRR14252354	0	0	0	0
3.49118	-1.57432	ATGATCGCAGTAGTTC-1_SRR14252354	0	0	0	0
0.928901	-5.7449	ATGATCGGTCACATTG-1_SRR14252354	0	0	0	0
-2.81444	1.95582	ATGATCGGTGAAGCTG-1_SRR14252354	0	0	0	0
2.17806	-6.73807	ATGATCGGTGGACCAA-1_SRR14252354	0	0	0	0
4.11918	-4.91612	ATGATCGTCATCGACA-1_SRR14252354	0	0	0	0
-0.242435	1.78639	ATGCATGAGGATATGT-1_SRR14252354	0	0	0	0
-0.602297	-7.24387	ATGCATGCAGAGTGAC-1_SRR14252354	0	0	0	0
3.84901	-4.39987	ATGCATGCAGCTGAGA-1_SRR14252354	0	1.3781	0	0
-2.62789	15.0967	ATGCATGCAGTCTTCC-1_SRR14252354	0	0	0	0
-1.82399	-8.63009	ATGCATGCATTAAGCC-1_SRR14252354	0	0	0	0
-10.7943	-0.752796	ATGCATGGTAGCGTCC-1_SRR14252354	0	0	0	0
3.30303	8.22431	ATGCATGTCAGCCTCT-1_SRR14252354	0	0	0	0
3.82615	-5.28188	ATGCCTCAGCATCCCG-1_SRR14252354	0	0	0	0
-5.16126	-10.1746	ATGCCTCAGCTAGAGC-1_SRR14252354	3.12742	0	0	0
5.23154	-4.97295	ATGCCTCAGTCGAGGT-1_SRR14252354	0	2.19085	0	0
-2.39561	-9.60175	ATGCCTCCAGAGCCCT-1_SRR14252354	0	0	0	0
-2.96919	-4.53407	ATGCCTCCATACAGCT-1_SRR14252354	0	0	0	0
9.12827	7.68375	ATGCCTCCATATGGCT-1_SRR14252354	0	0	0	0
1.31373	-5.53269	ATGCCTCGTGCGAACA-1_SRR14252354	0	0	0	0
2.86424	-8.20695	ATGCCTCGTTACCCAA-1_SRR14252354	0	0	0	0
2.0673	-1.5051	ATGCGATAGTCTGCGC-1_SRR14252354	0	0	0	0
-11.2292	-2.12305	ATGCGATAGTGAGGTC-1_SRR14252354	0	0	0	0
9.50032	7.38432	ATGCGATAGTTGAAAC-1_SRR14252354	0	0	0	0
1.00146	-6.36078	ATGCGATCAAAGTATG-1_SRR14252354	0	0	0	0
0.0937721	-5.429	ATGCGATCACTCCCTA-1_SRR14252354	0	0	0	0
-10.1335	-2.43669	ATGCGATCATACCGTA-1_SRR14252354	0	0	0	0
-1.53255	-4.40691	ATGCGATGTAGATTGA-1_SRR14252354	0	1.69026	0	0
9.24522	7.02061	ATGCGATGTATGGAGC-1_SRR14252354	0	1.98316	0	0
-10.5935	-2.92254	ATGCGATGTTATGTCG-1_SRR14252354	2.34849	0	0	0
1.52042	-6.40585	ATGCGATGTTGGGCCT-1_SRR14252354	1.44368	0	0	0
-3.45203	-8.53311	ATGGAGGAGATGATTG-1_SRR14252354	0	0	0	0
4.72616	-5.63659	ATGGAGGAGCGACTTT-1_SRR14252354	0	1.69387	0	0
-0.470249	-5.30713	ATGGAGGAGTAGCATA-1_SRR14252354	0	0	0	0
-2.17221	-2.32333	ATGGAGGAGTCCCTAA-1_SRR14252354	0	0	0	0
4.88238	7.5618	ATGGAGGCACGACCTG-1_SRR14252354	0	0	0	0
10.1278	8.96626	ATGGAGGCATAAGCAA-1_SRR14252354	0	0	0	0
2.02768	-5.61718	ATGGAGGGTGCAAGAC-1_SRR14252354	0	0	0	0
-3.00901	-4.62535	ATGGAGGGTTACCTGA-1_SRR14252354	0	0	0	0
-6.84929	10.5503	ATGGAGGTCACGGGAA-1_SRR14252354	0	0	0	0
2.36057	2.68049	ATGGATCCAATAGTAG-1_SRR14252354	0	2.75369	0	0
6.71871	-7.4067	ATGGATCCATTCTCTA-1_SRR14252354	0	0	0	0
8.43672	6.83468	ATGGATCGTGCCGTTG-1_SRR14252354	0	0	0	0
-10.4181	-2.51797	ATGGATCGTGTGAATA-1_SRR14252354	0	2.2616	0	0
-1.19435	-4.4754	ATGGATCGTTCTTAGG-1_SRR14252354	0	0	0	0
-12.0004	-1.05328	ATGGATCTCAGAGTTC-1_SRR14252354	2.88196	0	0	0
0.661701	-0.966471	ATGGATCTCCAATGCA-1_SRR14252354	0	0	0	0
-3.21133	-5.86037	ATGGATCTCCACGGAC-1_SRR14252354	1.44244	0	0	0
3.26158	7.75866	ATGGATCTCCGTTTCG-1_SRR14252354	0	0	0	0
0.534868	-4.45985	ATGGGAGAGACTGGGT-1_SRR14252354	0	0	0	0
-3.82456	-6.47704	ATGGGAGAGCATGCAG-1_SRR14252354	0	0	0	0
-5.33903	-10.2467	ATGGGAGAGCGTTCAT-1_SRR14252354	1.5365	0	0	0
0.451389	-1.40716	ATGGGAGAGGGTGAGG-1_SRR14252354	0	0	0	0
3.98907	-0.963425	ATGGGAGAGGTAACTA-1_SRR14252354	0	0	0	0
-2.01911	2.75377	ATGGGAGCAGGATCTT-1_SRR14252354	0	0	0	0
3.6576	-2.41088	ATGGGAGGTCACTTAG-1_SRR14252354	0	0	0	0
-0.677616	-9.10883	ATGGGAGGTCGTCAGC-1_SRR14252354	0	1.71746	0	0
-1.82229	-8.67032	ATGGGAGTCAACACGT-1_SRR14252354	0	0	0	0
-9.91449	-1.57478	ATGGGAGTCCCATAAG-1_SRR14252354	0	0	0	0
-11.4144	-1.89224	ATGGGTTAGGTACAAT-1_SRR14252354	0	0	0	0
8.90695	6.93623	ATGGGTTAGTAGAATC-1_SRR14252354	0	0	0	0
4.59234	-0.965878	ATGGGTTCAACAGAGC-1_SRR14252354	0	0	0	0
-8.36089	6.01886	ATGGGTTCAGCCCAGT-1_SRR14252354	0	0	0	0
-11.2429	-0.816045	ATGGGTTCAGGACAGT-1_SRR14252354	0	1.98424	0	0
-2.10668	-9.47166	ATGGGTTGTCCTCCTA-1_SRR14252354	0	0	0	0
-5.22142	-10.2395	ATGGGTTGTTCAGTAC-1_SRR14252354	0	1.45541	0	1.45541
0.707165	-1.39637	ATGGGTTGTTGTCAGT-1_SRR14252354	0	0	0	0
-8.40647	5.80083	ATGGGTTGTTTCCAAG-1_SRR14252354	0	0	0	0
-2.45537	2.44575	ATGGGTTTCACAGAGG-1_SRR14252354	0	0	0	0
2.76214	-6.61701	ATGGGTTTCTTGATTC-1_SRR14252354	1.7384	0	0	0
8.03665	6.96791	ATGGTTGAGCATGTTC-1_SRR14252354	0	2.1436	0	0
-0.0427086	-2.82907	ATGGTTGCACCTCTGT-1_SRR14252354	0	0	0	0
-1.54606	14.1204	ATGGTTGGTCCAGAAG-1_SRR14252354	0	0	0	0
-8.51441	6.08885	ATGGTTGGTCGCTGCA-1_SRR14252354	0	0	0	0
4.12493	7.92034	ATGGTTGGTGCCTTTC-1_SRR14252354	0	0	0	0
1.38868	-5.47428	ATGTCCCCAAATTAGG-1_SRR14252354	0	0	0	0
3.26321	7.48135	ATGTCCCCAACGATCT-1_SRR14252354	0	0	0	0
9.21398	8.15464	ATGTCCCCACAGTGTT-1_SRR14252354	0	0	0	0
-1.285	-4.68236	ATGTCCCCAGCACGAA-1_SRR14252354	0	0	0	0
-2.37406	14.4127	ATGTCCCGTAGACGGT-1_SRR14252354	0	2.23136	0	0
-2.53269	-9.74431	ATGTCCCGTCAAGCCC-1_SRR14252354	0	0	0	0
9.0746	7.47336	ATGTCCCGTCCACTTC-1_SRR14252354	0	0	0	0
4.29279	7.51444	ATGTCCCGTGTGTGGA-1_SRR14252354	0	2.46902	2.14133	0
-2.88936	1.33052	ATGTCCCTCATCACAG-1_SRR14252354	0	0	0	0
-0.461728	-2.88942	ATGTCCCTCGACCACG-1_SRR14252354	0	0	0	0
4.60502	-5.70331	ATGTCCCTCTCGTCAC-1_SRR14252354	0	0	0	0
2.84672	0.0920943	ATGTCTTAGATAGCTA-1_SRR14252354	0	1.5634	0	1.5634
-2.00581	8.85087	ATGTCTTAGCGATGCA-1_SRR14252354	0	0	0	0
-10.1854	-1.51763	ATGTCTTCACACCGAC-1_SRR14252354	0	2.02252	0	0
-0.936813	14.6436	ATGTCTTCACGAAAGC-1_SRR14252354	0	0	0	0
3.64418	8.1477	ATGTCTTGTGTCGCTG-1_SRR14252354	0	0	0	0
-3.8548	2.34424	ATGTCTTGTTGCTTGA-1_SRR14252354	0	1.71659	0	1.26009
-2.70428	3.92374	ATGTCTTTCCTAGCCT-1_SRR14252354	0	0	0	0
-0.746781	-6.00636	ATTACCTAGCTAGAAT-1_SRR14252354	0	0	0	0
3.09194	-6.9963	ATTACCTAGTAGGATT-1_SRR14252354	0	0	0	0
-1.85413	-4.90391	ATTACCTCAGCTAACT-1_SRR14252354	1.23191	1.23191	0	0
9.19541	8.03608	ATTACCTCATATGAAG-1_SRR14252354	0	0	0	0
-1.74589	-5.14698	ATTACCTCATCCTATT-1_SRR14252354	0	0	0	0
3.36479	-0.947913	ATTACCTGTAGTCTGT-1_SRR14252354	0	0	0	0
5.28094	-7.36962	ATTACCTGTCTCGGAC-1_SRR14252354	0	0	0	0
8.5133	6.62084	ATTACCTTCATCGCTC-1_SRR14252354	0	0	0	0
2.08552	-4.65458	ATTACCTTCCATTCGC-1_SRR14252354	0	0	0	0
-5.69378	-1.34532	ATTACCTTCGTAACTG-1_SRR14252354	0.908502	0	0	0
-3.33997	2.71131	ATTACCTTCTAGCCTC-1_SRR14252354	1.5151	0	0	0
3.48961	-5.18313	ATTACTCGTAAGCGGT-1_SRR14252354	1.51234	0	0	0
-0.694336	-1.55793	ATTACTCGTGAACTAA-1_SRR14252354	0	1.53679	0	0
3.59917	-1.76547	ATTACTCGTGACAACG-1_SRR14252354	0	0	0	0
3.13261	-5.06854	ATTACTCGTGCCAAGA-1_SRR14252354	0	0	0	0
-1.41937	-4.85473	ATTACTCGTGTTGCCG-1_SRR14252354	0	0	0	0
3.43464	8.13193	ATTACTCTCAACCTCC-1_SRR14252354	0	0	0	0
-0.33192	-5.13699	ATTACTCTCAAGCGTT-1_SRR14252354	0	0	0	0
-2.40423	-2.49292	ATTACTCTCGTCAAAC-1_SRR14252354	0	0	0	0
1.7877	-4.30101	ATTATCCAGTAACAGT-1_SRR14252354	0	0	0	0
2.68362	2.48964	ATTATCCAGTCTCCTC-1_SRR14252354	0	2.62165	0	1.4683
2.88295	-5.36766	ATTATCCAGTCTGGAG-1_SRR14252354	0	0	0	0
-3.27951	-9.90733	ATTATCCAGTTCCATG-1_SRR14252354	1.24796	0	0	0
-0.818834	-3.9045	ATTATCCCATAGATCC-1_SRR14252354	0	0	0	0
3.26449	-4.4718	ATTATCCCATGCCATA-1_SRR14252354	1.62596	0	0	0
-0.650126	-8.88863	ATTATCCGTCGAACGA-1_SRR14252354	1.39475	0	0	0
-10.4508	-1.42473	ATTATCCGTGAGACGT-1_SRR14252354	0	0	0	0
3.33882	-9.24168	ATTATCCGTTGCATTG-1_SRR14252354	0	0	0	0
0.730117	0.0493137	ATTATCCTCAGACCGC-1_SRR14252354	0	1.1593	0	0
3.9749	-4.43931	ATTATCCTCAGTCAGT-1_SRR14252354	0	0	0	0
-4.00781	-6.60935	ATTATCCTCGAGTGAG-1_SRR14252354	0	1.86678	0	0
-1.26603	5.30261	ATTATCCTCTACCACC-1_SRR14252354	0	1.67018	0	0
9.52897	7.52123	ATTATCCTCTGGGCGT-1_SRR14252354	0	0	0	0
-11.2616	-1.86843	ATTCACTAGGTGCCTC-1_SRR14252354	0	2.21085	0	0
3.69364	-0.736199	ATTCACTAGTAGAGTT-1_SRR14252354	1.3353	0	0	0
-2.23559	-5.08473	ATTCACTAGTGAGCCA-1_SRR14252354	0	0	0	0
4.89549	-0.90241	ATTCACTCAGGATGAC-1_SRR14252354	0	0	0	0
-1.54874	1.96964	ATTCACTCATCATCTT-1_SRR14252354	1.12447	0	0	0
0.989615	-6.08695	ATTCACTGTATCGCGC-1_SRR14252354	0	0	0	0
3.68617	6.63463	ATTCACTGTTATCCAG-1_SRR14252354	0	0	0	0
4.45558	-5.68185	ATTCACTGTTGATCGT-1_SRR14252354	1.51732	0	0	0
-1.01534	8.22846	ATTCACTTCATGCCAA-1_SRR14252354	0	0	0	0
-3.82119	2.87183	ATTCACTTCGACTCCT-1_SRR14252354	0	0	0	0
-11.1748	-0.920701	ATTCACTTCGCTACGG-1_SRR14252354	0	0	0	0
4.70102	6.90185	ATTCACTTCTGTTCAT-1_SRR14252354	0	0	0	0
5.4115	-1.27841	ATTCAGGAGACTCAAA-1_SRR14252354	0	0	0	0
-8.57891	6.12685	ATTCAGGAGTCCTACA-1_SRR14252354	0	0	0	0
-2.56197	14.5975	ATTCAGGCATCAGCGC-1_SRR14252354	2.01968	0	0	0
-11.2191	-0.460226	ATTCAGGGTCACCTTC-1_SRR14252354	0	0	0	0
1.766	-5.73852	ATTCAGGGTCTTGTCC-1_SRR14252354	1.9442	0	0	0
9.30273	7.14397	ATTCAGGGTGCCGAAA-1_SRR14252354	0	0	0	0
-10.9047	-0.782879	ATTCAGGTCAAACTGC-1_SRR14252354	0	0	0	0
2.2458	-2.15891	ATTCAGGTCCTCGCAT-1_SRR14252354	0	0	0	0
1.09888	-0.901001	ATTCATCAGGTCTACT-1_SRR14252354	0	0	0	0
-0.816823	-2.71862	ATTCATCAGTTACTCG-1_SRR14252354	0	0	0	0
1.93269	-5.75896	ATTCATCCACGGTAGA-1_SRR14252354	0	0	0	0
3.64535	-4.51203	ATTCATCCAGGCTCTG-1_SRR14252354	0	0	0	0
-1.04933	-5.81226	ATTCATCCATCATTTC-1_SRR14252354	0	0	0	0
4.50493	-0.299453	ATTCATCTCTAAGGAA-1_SRR14252354	0	0	0	0
3.56872	-5.48667	ATTCATCTCTAGTACG-1_SRR14252354	0	0	0	0
-3.05737	-4.53082	ATTCCATAGCCTGACC-1_SRR14252354	0	0	0	0
3.23858	8.80291	ATTCCATCAAAGGCTG-1_SRR14252354	0	2.34251	0	0
-0.607224	-9.35814	ATTCCATCAATAAGGT-1_SRR14252354	0	0	0	0
3.25672	7.22972	ATTCCATCACTATCCC-1_SRR14252354	0	0	0	0
6.50014	-13.6875	ATTCCATGTGTTTACG-1_SRR14252354	0	0	0	0
3.28458	-5.66089	ATTCCATGTTCCATTT-1_SRR14252354	0	1.49225	0	0
-10.3827	0.158229	ATTCCATTCAGAGCAG-1_SRR14252354	0	0	0	0
-10.447	-2.03066	ATTCCATTCCCAGGCA-1_SRR14252354	0	2.3571	0	0
-0.0273587	-5.60967	ATTCCCGCAACGTTAC-1_SRR14252354	0	0	0	0
0.328724	-2.98876	ATTCCCGCATCGCTGG-1_SRR14252354	0	0	0	0
-1.64322	14.5261	ATTCCCGGTATCACGT-1_SRR14252354	0	0	0	0
3.49611	-5.11165	ATTCCCGGTGATTGGG-1_SRR14252354	0	0	0	0
9.76301	-3.22503	ATTCCCGTCCGATGCG-1_SRR14252354	0	0	0	0
2.50104	-6.19374	ATTCCCGTCGGTAAGG-1_SRR14252354	0	0	0	0
1.40481	3.80301	ATTCCTAAGTCCTACA-1_SRR14252354	0	0	0	0
1.08782	-1.12532	ATTCCTAAGTGCAGCA-1_SRR14252354	0	0	0	0
-4.11651	2.2516	ATTCCTAAGTGCCCGT-1_SRR14252354	0	0	0	0
3.94568	-1.05222	ATTCCTACACTGTCGG-1_SRR14252354	0	0	0	0
3.88051	-4.86873	ATTCCTACAGCTCGGT-1_SRR14252354	0	0	0	0
-10.3126	-2.1114	ATTCCTAGTCTCACAA-1_SRR14252354	0	0	0	0
5.61454	-1.10877	ATTCCTAGTGTGAGCA-1_SRR14252354	0	1.72652	0	0
2.76502	8.30561	ATTCCTATCCGAAGGA-1_SRR14252354	0	0	0	0
[truncated: 382,926+ more rows]
