# Supplementary material for: HypoMap—a unified single-cell gene expression atlas of the murine hypothalamus
Source: Nat Metab. 2022 Oct 20;4(10):1402–19. doi: 10.1038/s42255-022-00657-y (PMC9584816; doi:10.1038/s42255-022-00657-y)
Supplement: Source Data Fig. 7 — Statistical source data and single cell UMAP data [file 42255_2022_657_MOESM10_ESM.xlsx]

## Sheet: ad_rbo_result
cluster	glp1r	pnoc
C286-1	5.45177e-05	0.0388081
C286-10	0.0124808	0.0539596
C286-100	0.000261268	0.0740965
C286-101	0.00111896	0.0566315
C286-102	0.00716936	0.00491528
C286-103	5.35614e-06	0.0163474
C286-104	0.000621315	0.0174564
C286-105	0.00125019	0.0272037
C286-106	0.026794	0.0168303
C286-107	0.0761432	0.0137028
C286-108	0.0694999	0.0230897
C286-109	0.0335151	0.0265551
C286-11	0.0306689	0.0180296
C286-110	0.0144664	0.0196296
C286-111	0.000477682	0.00902481
C286-112	0.0864487	0.0120208
C286-113	0.0958086	0.0106806
C286-114	0.0163087	0.00640558
C286-115	0.00298383	0.0223571
C286-116	0.0203177	0.0372483
C286-117	0.000148929	0.0158533
C286-118	0	0.0111511
C286-119	0.0463627	0.0182143
C286-12	0.0546686	0.0628419
C286-120	0	0.0233677
C286-121	0.0198538	0.0425536
C286-122	0.0190341	0.102006
C286-123	0.0891767	0.00875355
C286-124	0.0206775	0.0661744
C286-125	0.0152313	0.0311915
C286-126	0.0035519	0.00912565
C286-127	0.0169393	0.0101678
C286-128	0.000301092	0.0458355
C286-129	0.0180182	0.0110282
C286-13	0.0291935	0.0611056
C286-130	0.0584176	0.0511059
C286-131	0.0197525	0.0060656
C286-132	0.0199367	0.00942798
C286-133	0.00283233	0.00157597
C286-134	0.017455	0.00446903
C286-135	4.69147e-05	0.0148447
C286-136	0.00282394	0.0146786
C286-137	0.01497	0.0326622
C286-138	0.00243954	0.0135019
C286-139	0.00154955	0.0325803
C286-14	0.0114325	0.00660878
C286-140	0.000579509	0.0169908
C286-141	0.00693929	0.0463702
C286-142	0.0162556	0.0236234
C286-143	0.0132299	0.000273487
C286-144	0.000895216	0.0183504
C286-145	0.000677236	0.0136027
C286-146	0.0346025	0.0136961
C286-147	0.0350753	0.00461536
C286-148	0.0678919	0.0154573
C286-149	0.026363	0.0154536
C286-15	0.0110782	0.0152253
C286-150	0.00556882	0.0185845
C286-151	5.35614e-06	0.0118611
C286-152	0.0522689	0.000284863
C286-153	0.00618089	0.00400427
C286-154	0.0166929	0.0511014
C286-155	5.35614e-06	0.0124641
C286-156	0.00783428	0.0305032
C286-157	0.00161172	0.0706557
C286-158	0.0232661	0.0782212
C286-159	0.0172099	0.047269
C286-16	0.0149996	0.0557523
C286-160	0.0342144	0.0180816
C286-161	0.00129252	0.0139399
C286-162	0.0315346	0.0582877
C286-163	0.00352732	0.032214
C286-164	0.00128527	0.0634176
C286-165	1.08727e-05	0.0699456
C286-166	0.00479602	0.0356036
C286-167	0.031621	0.0530367
C286-168	0.0260716	0.0497108
C286-169	0.0444294	0.038205
C286-17	0.0122174	0.0221905
C286-170	0.0167564	0.118877
C286-171	0.00330117	0.138015
C286-172	0.0837739	0.0979318
C286-173	0.0913266	0.00139488
C286-174	0.102532	0.0152556
C286-175	0.123909	0.0179854
C286-176	0.0785151	0.0227192
C286-177	0.0464932	0.017506
C286-178	0.00221593	4.27858e-05
C286-179	0.0441899	0.0730464
C286-18	0.0582948	0.0307582
C286-180	0.0266116	0.0885604
C286-181	0.0632002	0.038266
C286-182	0.037352	0.0314596
C286-183	0.0762972	0.0816845
C286-184	0.0183836	0.0131499
C286-185	0.0394259	0.0251872
C286-186	0.0154852	0.0164766
C286-187	0.00753589	0.00014338
C286-188	0	0.0102329
C286-189	0.0275995	0.0118419
C286-19	0.0796774	0.0395391
C286-190	1.87773e-05	0.0243495
C286-191	0.00182709	0.00765326
C286-192	0.0127035	0.00325119
C286-193	0.0154905	0.00851081
C286-194	0.0575904	0.0491589
C286-195	0.0408856	0.0133559
C286-196	0.0135257	0.0267018
C286-197	0.00648975	0.013581
C286-198	0.00461206	0.00130008
C286-199	0.00444406	5.71176e-05
C286-2	0.00228653	0.0282656
C286-20	0.027856	0.0105279
C286-200	0.0153891	0.000544538
C286-201	0.0109463	0.000279093
C286-202	0.0101405	0.00544684
C286-203	0.00457216	0.00205666
C286-204	0.0054159	0.0101318
C286-205	0.00676725	0.00756001
C286-206	0	1.88336e-05
C286-207	0.00570341	0.00243597
C286-208	0.00450344	0.00273751
C286-209	0.000105797	3.0499e-05
C286-21	0.0133767	0.0318029
C286-210	0.118193	0.0423025
C286-211	0	7.94503e-06
C286-212	0	0.000219761
C286-213	7.2215e-06	0.000341788
C286-214	0	4.34097e-05
C286-215	0.00539991	4.90025e-05
C286-216	6.77594e-05	0
C286-217	0.00564467	0.00652334
C286-218	6.45589e-05	6.093e-05
C286-219	0.00907723	3.1662e-06
C286-22	0.0449653	0.00200478
C286-220	7.54293e-05	7.94503e-06
C286-221	0.00519168	0.00380551
C286-222	0.00575031	0.000569407
C286-223	0.0211076	0.0254217
C286-224	0.00926567	0.00480558
C286-225	0.00424007	0.0220832
C286-226	0	0
C286-227	1.1348e-05	0
C286-228	0	0.00061719
C286-229	0.000269751	4.60971e-06
C286-23	0.0109637	1.70585e-05
C286-230	0.176474	0.0877879
C286-231	0	0.0115671
C286-232	0	0
C286-233	0.000100492	0
C286-234	0	0
C286-235	0.000140042	0.00110621
C286-236	0	0
C286-237	0	0
C286-238	3.33207e-05	0.000910424
C286-239	0.000237055	0.0024009
C286-24	0.0216733	0.0730114
C286-240	0.00128502	0.00148995
C286-241	0.000111168	0.000152188
C286-242	0.000349965	0.000823995
C286-243	0.000155057	0.00197383
C286-244	0.00135497	0.000319722
C286-245	0.000746722	0.00215078
C286-246	0.000165143	0.000408912
C286-247	0.00600177	0.00238375
C286-248	0.00190798	0.00106394
C286-249	0.00938271	0.00157704
C286-25	0.0071348	0.00152171
C286-250	0.035747	0.0325974
C286-251	0.0099737	0.00663704
C286-252	0.0085202	0.00424995
C286-253	0.0054625	0.00213085
C286-254	0.000430171	0.000104487
C286-255	0.0326689	0.0365026
C286-256	0.0119477	0.0149582
C286-257	0.000167543	4.82302e-05
C286-258	0.00117272	7.76643e-05
C286-259	0.00989761	8.26435e-05
C286-26	0.0125757	0.00615859
C286-260	0.00244978	0.000286214
C286-261	0.000804574	4.49985e-05
C286-262	0.00548255	0.000413609
C286-263	0.0451625	0.0298083
C286-264	0.022817	8.81458e-05
C286-265	0.00318783	0.000377517
C286-266	0.00170117	0.000758378
C286-267	0.00146372	0.0107084
C286-268	0.0198832	0.00598078
C286-269	0.0145247	0.00199826
C286-27	0.0035545	0.00497706
C286-270	0.000913777	0.00336696
C286-271	0.0229688	0.00835844
C286-272	0.0224435	0.00884708
C286-273	0.00375895	0.00778085
C286-274	0.00178897	0.00300879
C286-275	0.00141675	0.00679507
C286-276	0.000877913	0.00488847
C286-277	0.000972411	0.00195923
C286-278	0.00466835	0.000699259
C286-279	0.00411998	0.00204611
C286-28	0.00106559	0.00553533
C286-280	0.00929715	0.00179033
C286-281	0.00226293	0.00227268
C286-282	0.00248131	0.000370136
C286-283	0.00207991	0.000778676
C286-284	0.00108751	0.000967543
C286-285	0.00391428	0.000620924
C286-286	0.00608633	0.00130709
C286-29	0.0180693	0.0242731
C286-3	0.00834068	0.000429795
C286-30	0.00631703	0.00275848
C286-31	0.0121536	0.00725623
C286-32	0.00367715	0.00938558
C286-33	0.0035131	0.00535168
C286-34	9.67351e-05	0.00243079
C286-35	0.00798493	0.000393289
C286-36	0.00219518	0.00837486
C286-37	0.000125711	0.00255643
C286-38	0.000665456	0.00670553
C286-39	0.0137021	0.00402742
C286-4	0.000564975	0.0132316
C286-40	0.00476076	0.0020076
C286-41	0.00147886	0.0144535
C286-42	0.00900152	0.0174947
C286-43	0.00853104	0.00992117
C286-44	0.00771654	0.0116466
C286-45	0.00169367	0.000437709
C286-46	0.0020864	0.00315531
C286-47	0.000105635	0.00318262
C286-48	0.000761701	0.00197175
C286-49	0.00827291	0.0106227
C286-5	0.000864753	0.00260304
C286-50	0.00691127	0.000418307
C286-51	0.00255431	0
C286-52	0.0049903	0.000597352
C286-53	8.33178e-05	0.00134766
C286-54	0.00187146	0.00309639
C286-55	0	2.86421e-05
C286-56	0.00122303	0.0156403
C286-57	0.00300762	0.00205595
C286-58	0.0112766	0.00768396
C286-59	0.000109314	0.00426797
C286-6	0.00196084	0.00298208
C286-60	0.000817366	0.00311414
C286-61	0	0.00243079
C286-62	0.0227032	0
C286-63	0.0316477	0.00382618
C286-64	0.0380672	0.00328607
C286-65	0.0248003	0.0529264
C286-66	0.000807364	0.0161018
C286-67	0.0520282	0.0488906
C286-68	0.0400249	0
C286-69	0.0270919	4.49983e-05
C286-7	0.00129958	0.00587684
C286-70	0.00193509	0.0003396
C286-71	0.00499144	0.00398763
C286-72	0.0314185	0.00269063
C286-73	0.0216577	0.00223088
C286-74	0.0163163	0.00418705
C286-75	0.110105	0.0199027
C286-76	0.0804377	0.00856008
C286-77	0.119496	0.0218612
C286-78	0.0313289	0.0320572
C286-79	0.000569871	0.0280394
C286-8	0.0345696	0.0426692
C286-80	0.00108071	0.0179012
C286-81	0.190822	0.00309433
C286-82	0.166089	0.00296414
C286-83	0.000377607	0.00274814
C286-84	0.0502186	0.0885291
C286-85	0.0021183	0.00568958
C286-86	0.00128237	0.00362459
C286-87	0.00907544	0.00687259
C286-88	0.00121521	0.00406864
C286-89	0.0136888	0.0258885
C286-9	0.00572229	0.00251938
C286-90	0.0049556	0.00629315
C286-91	0.0112959	0.0360146
C286-92	0.0213994	0.0893932
C286-93	0.0276949	0.0847377
C286-94	0.0290672	9.28788e-06
C286-95	0.000575227	0.00472947
C286-96	0	0.00447705
C286-97	0.00139161	0.000552975
C286-98	5.35614e-06	0.0788674
C286-99	0.000880594	0.0607383

## Sheet: ad_umap_data
umapscvi_1	umapscvi_2	Cell_ID	Glp1r	Pnoc
2.14337	-2.24257	AAACCCAAGGGTGAAA-1_SRR14252354	0	0
2.79448	-6.57953	AAACCCACAGCACACC-1_SRR14252354	0	0
4.00861	-2.2901	AAACCCATCCCGAAAT-1_SRR14252354	0	0
-2.40578	-5.9133	AAACGAAAGACCAGCA-1_SRR14252354	0	0
2.11716	-5.24823	AAACGAAAGGTCCAGA-1_SRR14252354	0	0
2.63819	-6.83569	AAACGAAAGTATGAAC-1_SRR14252354	0	0
4.76656	-0.304007	AAACGAAAGTGTAGTA-1_SRR14252354	0	0
10.2414	9.01984	AAACGAAGTCCTCCAT-1_SRR14252354	0	0.992969
-2.39489	-5.89359	AAACGAAGTGCCTAAT-1_SRR14252354	0	0
2.95496	8.1916	AAACGAATCCAGTGTA-1_SRR14252354	2.24483	0
2.60123	-6.15198	AAACGAATCCTACACC-1_SRR14252354	0	0
-3.05683	1.79886	AAACGAATCGCTGACG-1_SRR14252354	0	0
-2.91192	-0.0776817	AAACGAATCTGTGTGA-1_SRR14252354	0	0
-1.204	-7.33705	AAACGCTAGCCATTCA-1_SRR14252354	0	0
-11.2778	-0.88676	AAACGCTAGGCGCTTC-1_SRR14252354	0	0
4.74715	7.65627	AAACGCTAGTATGAAC-1_SRR14252354	0	0
-1.85695	1.18938	AAACGCTAGTCTCTGA-1_SRR14252354	0	0
1.18317	-1.04069	AAACGCTCAGCTACCG-1_SRR14252354	0	0
3.42331	0.904408	AAACGCTGTACTGAGG-1_SRR14252354	0	1.5955
4.03457	-0.862506	AAACGCTGTAGGACTG-1_SRR14252354	0	0
-1.94744	-7.51286	AAACGCTGTATGAGAT-1_SRR14252354	0	0
8.60571	7.23987	AAACGCTGTCTCGGGT-1_SRR14252354	0	0
2.85836	8.82605	AAACGCTGTGCTTATG-1_SRR14252354	0	0
0.891875	-3.31998	AAAGAACCAAGCGCTC-1_SRR14252354	0	0
-4.13304	-6.65003	AAAGAACCACTGCATA-1_SRR14252354	0	0
3.91149	7.81179	AAAGAACCATACCACA-1_SRR14252354	0	0
3.39375	7.31333	AAAGAACGTACACGTT-1_SRR14252354	0	0
2.39618	-6.01909	AAAGAACGTGCACATT-1_SRR14252354	0	0
5.2376	-2.66005	AAAGAACTCAAACGTC-1_SRR14252354	0	0
2.99441	8.89976	AAAGAACTCAGACCTA-1_SRR14252354	0	0
1.6741	-5.66882	AAAGAACTCGCCTTGT-1_SRR14252354	0	0
-0.536388	0.836298	AAAGAACTCGGTCGAC-1_SRR14252354	0	0
2.93758	2.70823	AAAGAACTCGTCCATC-1_SRR14252354	1.32507	0
-1.34785	-4.37176	AAAGGATAGGGTTTCT-1_SRR14252354	0	0
-0.793931	-4.6179	AAAGGATCAAACTAGA-1_SRR14252354	0	1.36754
0.964317	-3.13138	AAAGGATTCAGAGCGA-1_SRR14252354	0	0
8.86069	6.96107	AAAGGATTCTCTCGCA-1_SRR14252354	0	0
-1.27028	-5.64301	AAAGGATTCTGCGGAC-1_SRR14252354	0	1.73186
3.50993	8.25939	AAAGGATTCTGTCCCA-1_SRR14252354	0	0
2.03171	-6.75521	AAAGGGCAGGCTAGCA-1_SRR14252354	0	0
3.23276	8.5973	AAAGGGCCACATTGTG-1_SRR14252354	0	0
-4.05455	3.65204	AAAGGGCGTCCATACA-1_SRR14252354	0	1.3273
-4.16785	-4.70093	AAAGGGCGTTCGGCCA-1_SRR14252354	0	0
-1.4762	1.96518	AAAGGGCTCACGGTCG-1_SRR14252354	0	0
-0.874153	-1.71389	AAAGGTAAGATCGACG-1_SRR14252354	0	2.02996
2.46079	-0.391883	AAAGGTAAGCACTTTG-1_SRR14252354	0	0
2.71071	0.449984	AAAGGTACAAGTGGGT-1_SRR14252354	0	0
-3.49388	-9.90771	AAAGGTACACCTGCAG-1_SRR14252354	0	0
-3.78872	-6.42483	AAAGGTACACTTCATT-1_SRR14252354	0	0
7.62936	-6.04665	AAAGGTACAGACCAAG-1_SRR14252354	0	0
-2.46056	1.50616	AAAGGTAGTAGTTACC-1_SRR14252354	0	0
-11.0066	-1.39901	AAAGGTAGTGAGATTA-1_SRR14252354	0	0
3.11734	-4.40526	AAAGGTAGTGTGGACA-1_SRR14252354	0	0
3.12173	-5.41334	AAAGGTATCCTACCAC-1_SRR14252354	0	0
2.73161	0.488414	AAAGTCCAGAGTGGCT-1_SRR14252354	0	0
3.10106	-5.36184	AAAGTCCCACAAAGCG-1_SRR14252354	0	0
3.43611	6.79719	AAAGTCCCACTGTCCT-1_SRR14252354	0	0
-7.79445	9.60722	AAAGTCCGTCGGATTT-1_SRR14252354	0	0
-1.38266	-4.68902	AAAGTCCTCAACGAGG-1_SRR14252354	0	0
-0.728599	-9.34981	AAAGTCCTCACCGACG-1_SRR14252354	0	0
2.61094	-4.19236	AAAGTCCTCACTGGTA-1_SRR14252354	0	0
4.90342	-7.24617	AAAGTCCTCGGAAACG-1_SRR14252354	0	0
1.65863	-5.81985	AAAGTCCTCGTAACTG-1_SRR14252354	0	0.956398
-2.29408	13.8903	AAAGTCCTCGTACCTC-1_SRR14252354	0	0
4.07463	7.738	AAAGTCCTCTAGTGTG-1_SRR14252354	0	0
-1.59218	5.06912	AAAGTGAAGCTATCCA-1_SRR14252354	0	0
-3.30495	-5.98506	AAAGTGAAGGTATCTC-1_SRR14252354	0	0
4.01817	-5.72101	AAAGTGAAGTGATAAC-1_SRR14252354	0	0
-11.7657	-1.46414	AAAGTGACACGCTGTG-1_SRR14252354	0	0
0.391168	-5.7368	AAAGTGATCAAGGAGC-1_SRR14252354	0	0
-10.5481	-2.36293	AAAGTGATCCACAGGC-1_SRR14252354	0	0
-11.5909	-2.02527	AAAGTGATCCATAAGC-1_SRR14252354	0	0
-10.8393	-2.39935	AAAGTGATCCTGGTCT-1_SRR14252354	0	0
3.91519	-0.16436	AAAGTGATCCTTATGT-1_SRR14252354	0	0
6.01403	-6.03027	AAATGGAAGAGATCGC-1_SRR14252354	0	0
5.47119	-7.76752	AAATGGAAGATGGTCG-1_SRR14252354	0	0
-0.404081	-5.34951	AAATGGAAGCAGTCTT-1_SRR14252354	0	1.22457
2.19036	-2.22462	AAATGGAAGGACGCTA-1_SRR14252354	0	0
-11.9358	-1.71443	AAATGGACAAAGGGTC-1_SRR14252354	0	0
5.2313	1.02777	AAATGGACACAGCATT-1_SRR14252354	0	0
-2.16989	13.9763	AAATGGACAGCATGCC-1_SRR14252354	0	0
2.98975	-5.61059	AAATGGACAGCCATTA-1_SRR14252354	0	0
-8.5898	6.06569	AAATGGAGTAGTCACT-1_SRR14252354	0	0
7.6128	0.21676	AAATGGAGTATTGAGA-1_SRR14252354	0	0
3.68493	0.137328	AAATGGAGTCTTGCTC-1_SRR14252354	0	0
3.17279	-4.38431	AAATGGAGTGAAAGTT-1_SRR14252354	0	0
-1.12124	4.24828	AACAAAGAGCTGGCCT-1_SRR14252354	0	0
-2.74614	4.12038	AACAAAGGTATTGGCT-1_SRR14252354	0	0
-2.083	8.87229	AACAAAGGTATTTCCT-1_SRR14252354	0	0
0.743058	-5.97695	AACAAAGGTCACAATC-1_SRR14252354	0	0
-4.66949	-9.82244	AACAAAGGTGGAATGC-1_SRR14252354	0	0
1.94081	-5.11237	AACAAAGGTGGTCTAT-1_SRR14252354	0	0
10.3046	9.17279	AACAAAGTCCACATAG-1_SRR14252354	0	0
-11.8324	-0.824329	AACAAAGTCGAGAGCA-1_SRR14252354	0	0
3.31886	8.00553	AACAAAGTCGGTTCAA-1_SRR14252354	0	0
-1.30297	-7.11916	AACAACCAGACCAAAT-1_SRR14252354	0	0
4.82891	0.970724	AACAACCAGACCCTTA-1_SRR14252354	0	0
-13.4794	-1.83075	AACAACCAGGCTATCT-1_SRR14252354	0	0
-12.0805	-1.49648	AACAACCAGTCCCAAT-1_SRR14252354	0	0
-1.40086	13.9454	AACAACCAGTCTTCGA-1_SRR14252354	0	0
1.5292	4.0277	AACAACCCAAGTCGTT-1_SRR14252354	0	0
1.81262	-5.70167	AACAACCCACGACGAA-1_SRR14252354	0	0
-10.883	-2.23808	AACAACCTCAGGGTAG-1_SRR14252354	0	2.0062
4.84451	6.89869	AACAACCTCATCGCTC-1_SRR14252354	0	0
-1.19635	-4.28527	AACAAGAAGAGCCGAT-1_SRR14252354	0	0
-10.3434	-1.52725	AACAAGAAGCGCCCAT-1_SRR14252354	0	0
0.131431	-5.38346	AACAAGAAGCTAAACA-1_SRR14252354	0	0
4.64575	7.09812	AACAAGAAGGAAAGGT-1_SRR14252354	0	0
0.53528	-5.75846	AACAAGAAGTAGAGTT-1_SRR14252354	0	0
12.4224	-0.487049	AACAAGAAGTAGCAAT-1_SRR14252354	0	0
-1.07722	-1.97862	AACAAGAAGTCATGAA-1_SRR14252354	0	0
0.639691	-5.47876	AACAAGAAGTTGTACC-1_SRR14252354	0	0
3.1673	-8.76611	AACAAGACAGAACTTC-1_SRR14252354	0	0
-9.92381	-1.62551	AACAAGAGTCCTACGG-1_SRR14252354	0	0
-2.99574	0.140965	AACAAGAGTTGGTACT-1_SRR14252354	0	0
3.66469	-5.5275	AACAAGAGTTGTGGCC-1_SRR14252354	0	0
-0.808466	4.31778	AACAAGATCACAGAGG-1_SRR14252354	0	0
-0.752356	-8.15082	AACAAGATCCACATAG-1_SRR14252354	0	0
-11.12	-1.50076	AACACACAGTAGGTTA-1_SRR14252354	2.1476	0
1.05389	-5.56198	AACACACCAAACGGCA-1_SRR14252354	0	0
3.6699	7.37869	AACACACCAAGCAATA-1_SRR14252354	0	0
3.18555	2.74159	AACACACCAATGAACA-1_SRR14252354	0	0
-0.889579	-7.29481	AACACACGTCTCAGGC-1_SRR14252354	0	0
3.46114	7.94107	AACACACGTGTTACAC-1_SRR14252354	0	0
0.823938	-1.27181	AACAGGGCAATGTCTG-1_SRR14252354	0	0
3.59107	-8.87857	AACAGGGCACAAATCC-1_SRR14252354	0	0
-2.37657	-5.6543	AACAGGGCAGACATCT-1_SRR14252354	0	0
3.48204	8.05252	AACAGGGGTACAGCGA-1_SRR14252354	0	0
3.99245	-0.0968685	AACAGGGGTGATACAA-1_SRR14252354	0	0
-0.908314	-7.33373	AACAGGGTCCACGGGT-1_SRR14252354	0	0
-2.78299	-4.18628	AACAGGGTCGGAGCAA-1_SRR14252354	0	0
-3.0173	-4.261	AACCAACCACTGCATA-1_SRR14252354	0	0
-10.6715	-3.23411	AACCAACCATACTGTG-1_SRR14252354	0	0
-10.8438	-0.890542	AACCAACCATCATCTT-1_SRR14252354	0	0
-13.3632	-1.68095	AACCAACGTCACTGAT-1_SRR14252354	0	0
4.08661	1.17916	AACCAACGTCCAGCGT-1_SRR14252354	0	0
-0.379114	-0.74067	AACCAACGTGGACTAG-1_SRR14252354	0	0
-11.257	-0.774752	AACCAACGTTCCAGGC-1_SRR14252354	0	0
3.71546	7.10451	AACCAACTCACATCAG-1_SRR14252354	0	0
-3.94333	3.60441	AACCACAAGAGACAAG-1_SRR14252354	0	0
4.1034	-5.2948	AACCACAAGTAGCATA-1_SRR14252354	0	0
-0.885986	-1.68493	AACCACAAGTGGATAT-1_SRR14252354	0	0
-0.930638	-7.34577	AACCACACACCTAAAC-1_SRR14252354	0	1.84314
3.06126	-4.32161	AACCACACACGCTGAC-1_SRR14252354	0	0.847526
1.25575	-6.81602	AACCACACATCTAGAC-1_SRR14252354	0	1.25169
-4.01833	-6.55947	AACCACACATGATAGA-1_SRR14252354	0	0
-1.38066	-4.47905	AACCACAGTCATCGGC-1_SRR14252354	0	0
1.52433	-0.366069	AACCACAGTGGGATTG-1_SRR14252354	0	0
3.02449	-5.34649	AACCACAGTTGAATCC-1_SRR14252354	0	0
3.2312	0.195931	AACCACATCATGTCAG-1_SRR14252354	0	0
-7.47627	5.96365	AACCACATCCCAGCGA-1_SRR14252354	0	0
-1.50024	-5.16122	AACCACATCCTACGGG-1_SRR14252354	0	0
-2.64863	14.2872	AACCACATCGAAGGAC-1_SRR14252354	0	0
-10.855	-2.59915	AACCACATCTATCACT-1_SRR14252354	0	0
1.22125	3.56589	AACCACATCTGGAAGG-1_SRR14252354	0	0
-0.81193	-7.27647	AACCATGCAGTGTACT-1_SRR14252354	0	0
0.236545	14.374	AACCATGCATCTCCCA-1_SRR14252354	0	0
-2.11007	14.5012	AACCATGTCCTTCGAC-1_SRR14252354	0	0
2.77256	-6.01091	AACCATGTCGAGTACT-1_SRR14252354	0	0
-1.74424	5.40958	AACCATGTCTAACACG-1_SRR14252354	0	0
2.25051	-5.61231	AACCCAAAGCAGGCTA-1_SRR14252354	0	0
3.01244	0.603885	AACCCAAAGGGCAATC-1_SRR14252354	0	0
1.20165	-1.09221	AACCCAACAGAGTTCT-1_SRR14252354	0	0
-13.431	-1.8422	AACCCAACAGCTACTA-1_SRR14252354	0	1.75087
1.51142	1.94516	AACCCAACAGGCAATG-1_SRR14252354	0	0
3.92413	-1.19672	AACCCAAGTAACTGCT-1_SRR14252354	0	0
2.10637	-5.09089	AACCCAATCATCCTGC-1_SRR14252354	0	0
-12.1278	-1.21176	AACCCAATCCATCTCG-1_SRR14252354	0	0
-1.76889	4.96744	AACCTGAAGGCCGCTT-1_SRR14252354	0	0
3.94571	-4.449	AACCTGACACAACGCC-1_SRR14252354	0	0
-2.14874	-6.89817	AACCTGACACGGGCTT-1_SRR14252354	0	0
1.88316	-5.67254	AACCTGACAGGACAGT-1_SRR14252354	0	0
-1.10651	-2.01212	AACCTGAGTAGGCAAC-1_SRR14252354	0	0
-10.4086	-1.88707	AACCTGAGTAGTCTGT-1_SRR14252354	0	0
-2.52131	1.88816	AACCTGAGTCTGTAGT-1_SRR14252354	0	0
-3.22472	-8.58493	AACCTGATCATTGCCC-1_SRR14252354	0	0
-3.15595	1.38866	AACCTGATCGAGCACC-1_SRR14252354	0	0
-2.39113	4.54589	AACCTGATCGTGCGAC-1_SRR14252354	0	0
-10.6577	-2.20205	AACCTGATCTAGCCTC-1_SRR14252354	0	0
-8.73083	6.25535	AACCTTTAGCCTGACC-1_SRR14252354	0	0
-11.7143	-0.836616	AACCTTTAGTCACTGT-1_SRR14252354	0	0
-12.7374	-2.15896	AACCTTTCACGCAAAG-1_SRR14252354	0	0
3.07859	2.80517	AACCTTTCAGAAGCGT-1_SRR14252354	1.90399	0
-13.2749	-1.63186	AACCTTTCATCACGGC-1_SRR14252354	0	0
4.0692	-0.890552	AACCTTTGTACTAACC-1_SRR14252354	0	0
-2.07506	2.72	AACCTTTGTGGTAACG-1_SRR14252354	0	0
3.11984	-4.4529	AACCTTTTCCACGAAT-1_SRR14252354	0	0
6.51704	-8.27433	AACCTTTTCGCTCTAC-1_SRR14252354	0	0
1.55289	-0.192048	AACGAAAAGGTTCCAT-1_SRR14252354	0	0
-13.2249	-1.99014	AACGAAACAAACACCT-1_SRR14252354	0	0
-1.87892	-7.62095	AACGAAACAAGTAGTA-1_SRR14252354	0	0
2.32084	-4.31564	AACGAAACATAACCCA-1_SRR14252354	0	0
-1.88839	13.776	AACGAAAGTACACGTT-1_SRR14252354	0	0
1.21061	0.638533	AACGAAAGTCAACCAT-1_SRR14252354	0	0
-10.2509	-1.63147	AACGAAAGTCGACTTA-1_SRR14252354	0	0
3.89649	0.920641	AACGAAAGTTCAGTAC-1_SRR14252354	0	0
-11.0373	-1.6362	AACGGGAAGACGGTCA-1_SRR14252354	0	0
1.2665	-6.34809	AACGGGAAGATTGTGA-1_SRR14252354	0	0
-3.09525	-4.45167	AACGGGAAGTACTCGT-1_SRR14252354	0	0
1.35943	3.66347	AACGGGAGTATACGGG-1_SRR14252354	0	0
-1.03931	4.33742	AACGGGAGTTCGGACC-1_SRR14252354	0	0
-0.587838	-9.16218	AACGGGATCAGTCCGG-1_SRR14252354	0	0
9.26996	7.13441	AACGGGATCTGAATCG-1_SRR14252354	0	0
-0.543033	-9.22772	AACGTCAAGCGACTTT-1_SRR14252354	0	0
1.46343	-5.58395	AACGTCAAGTAGCTCT-1_SRR14252354	0	0
4.28624	-0.946266	AACGTCAAGTCCCGAC-1_SRR14252354	0	0
3.06529	0.797418	AACGTCACAATGGCAG-1_SRR14252354	0	0
-0.120467	-4.67564	AACGTCACAATTGCCA-1_SRR14252354	0	0
-2.93406	-0.0284294	AACGTCACAGTAGAAT-1_SRR14252354	0	0
-8.43178	5.85576	AACGTCAGTAACAGTA-1_SRR14252354	0	2.23508
-11.0973	-1.17598	AACGTCAGTTAAGCAA-1_SRR14252354	0	0
3.50167	1.17987	AACGTCAGTTGAATCC-1_SRR14252354	0	1.44195
-0.517825	-3.62289	AACGTCATCCATTCAT-1_SRR14252354	0	0
-2.77457	14.2579	AACGTCATCCTGCTAC-1_SRR14252354	0	0
-1.89553	-4.85874	AACGTCATCGACATCA-1_SRR14252354	0	0
2.06474	-5.25661	AACTTCTAGGTACAGC-1_SRR14252354	0	0
1.22465	3.81285	AACTTCTCACAGAGCA-1_SRR14252354	0	0
2.63225	0.291972	AACTTCTCACAGCCTG-1_SRR14252354	0	0
2.66	-8.00773	AACTTCTCACATTGTG-1_SRR14252354	1.61749	0
-3.4277	3.42639	AACTTCTCATATCGGT-1_SRR14252354	0	0
4.03936	-0.50908	AAGAACAAGCAATTCC-1_SRR14252354	0	0
3.21868	0.284341	AAGAACAAGCTTAGTC-1_SRR14252354	0	1.85441
12.1653	-0.289037	AAGAACAAGTGGCCTC-1_SRR14252354	0	0
2.98622	0.296342	AAGAACAGTACCTAAC-1_SRR14252354	0	0
-10.1343	-2.23486	AAGAACAGTTAAGACA-1_SRR14252354	0	0
3.9703	-4.63337	AAGAACAGTTAGGAGC-1_SRR14252354	0	0
-11.1708	-1.58223	AAGAACATCTAGGAAA-1_SRR14252354	0	0
2.88596	7.66136	AAGACAAAGACCTCCG-1_SRR14252354	0	0
-10.6548	-2.64811	AAGACAACAACGATCT-1_SRR14252354	0	0
0.472204	-5.73858	AAGACAACAATGAACA-1_SRR14252354	0	0
-4.06217	-6.635	AAGACAACAATTCGTG-1_SRR14252354	0	0
2.44646	-5.05127	AAGACAACAGGCGTTC-1_SRR14252354	0	0
1.45616	3.28978	AAGACAACAGGTCCCA-1_SRR14252354	0	0
3.9546	-0.228387	AAGACAAGTCCCGTGA-1_SRR14252354	0	0
-3.0184	-4.61915	AAGACAAGTTAGTCGT-1_SRR14252354	0	1.50931
-1.85907	-5.84611	AAGACAATCCCATACC-1_SRR14252354	0	0
-2.6546	-9.6002	AAGACAATCCTGTACC-1_SRR14252354	0	0
-2.61072	3.07763	AAGACTCAGAGGCCAT-1_SRR14252354	0	0
7.19444	-8.03912	AAGACTCCACGAGGTA-1_SRR14252354	0	0
3.16048	-4.65629	AAGACTCCAGAGAATT-1_SRR14252354	0	0
2.12365	-4.6478	AAGACTCCATAGATGA-1_SRR14252354	0	0
-11.6348	-2.32579	AAGACTCGTGGTAATA-1_SRR14252354	0	0
9.51125	7.03684	AAGACTCTCACATCAG-1_SRR14252354	0	0
-11.2149	-1.31894	AAGACTCTCCAATGCA-1_SRR14252354	0	0
-4.03323	-5.16757	AAGACTCTCGCCAGTG-1_SRR14252354	0	0
-0.825546	-7.22137	AAGACTCTCGGTCGAC-1_SRR14252354	0	0
-9.94867	-2.37438	AAGACTCTCTCCAAGA-1_SRR14252354	0	0
-11.2268	-2.28333	AAGATAGAGATTACCC-1_SRR14252354	0	0
3.56448	-0.55649	AAGATAGAGGTCATAA-1_SRR14252354	0	0
4.20353	8.45718	AAGATAGCAAGATCCT-1_SRR14252354	0	0
1.23649	-6.33249	AAGATAGCAGCGCTTG-1_SRR14252354	0	1.64256
3.02692	8.15388	AAGATAGCAGTGTGGA-1_SRR14252354	0	0
-11.4503	-0.88048	AAGATAGCATCTCATT-1_SRR14252354	0	0
3.71604	7.72928	AAGATAGCATGTACGT-1_SRR14252354	0	0
0.742	-0.272915	AAGATAGGTCGCATTA-1_SRR14252354	0	0
3.33274	-6.60972	AAGCATCAGACCAAGC-1_SRR14252354	0	0
-0.463857	-5.30873	AAGCATCCAACATCGT-1_SRR14252354	0	0
-3.04955	3.47734	AAGCATCCATGACGTT-1_SRR14252354	0	0
7.65765	-7.33127	AAGCATCCATGATAGA-1_SRR14252354	0	0
-1.58905	3.44408	AAGCATCGTAGCGAGT-1_SRR14252354	0	0
9.75615	8.58386	AAGCATCGTAGTACGG-1_SRR14252354	0	0
1.44443	1.70749	AAGCATCGTTTACGAC-1_SRR14252354	0	0
0.713063	-3.65661	AAGCCATAGATTAGCA-1_SRR14252354	0	0
-2.10222	13.775	AAGCCATCAAGTGGCA-1_SRR14252354	0	0
-1.06782	3.77093	AAGCCATCACATCCCT-1_SRR14252354	0	0
4.79127	7.71357	AAGCCATCACGGGTAA-1_SRR14252354	0	0
-2.18245	-2.21705	AAGCCATCAGCACACC-1_SRR14252354	0	1.15422
3.2791	-4.77843	AAGCCATCAGCACAGA-1_SRR14252354	0	0
-2.38554	-9.53184	AAGCGAGAGGCCTAGA-1_SRR14252354	0	0
5.62394	-1.18338	AAGCGAGCAAGAGAGA-1_SRR14252354	0	1.22423
0.873297	1.32052	AAGCGAGCAGAACGCA-1_SRR14252354	0	0
-3.54253	-6.07745	AAGCGAGCAGCCGTTG-1_SRR14252354	2.35623	0
3.35456	-0.953779	AAGCGAGGTGACATCT-1_SRR14252354	0	0
2.47001	0.211118	AAGCGAGGTGTCCTAA-1_SRR14252354	0	0
4.84497	-0.131162	AAGCGAGGTTCACGAT-1_SRR14252354	0	0
0.0764578	-0.400367	AAGCGAGGTTCCTAGA-1_SRR14252354	0	0
-2.75879	-6.05353	AAGCGAGTCGTCGACG-1_SRR14252354	0	0
2.15922	-6.52922	AAGCGTTAGCGCCTAC-1_SRR14252354	0	0
2.19221	-2.1908	AAGCGTTAGTGCTCAT-1_SRR14252354	0	0
-10.5412	-2.78303	AAGCGTTCAATTTCTC-1_SRR14252354	0	0
-3.05641	14.5539	AAGCGTTCAGGTCCGT-1_SRR14252354	0	0
0.563394	-5.39205	AAGCGTTCATGTGACT-1_SRR14252354	0	0
2.82317	8.05652	AAGCGTTCATTATGCG-1_SRR14252354	0	0
-0.962127	4.3981	AAGCGTTGTTATGGTC-1_SRR14252354	0	0
2.75	-5.85273	AAGCGTTTCCCGAGGT-1_SRR14252354	0	0
-11.2033	-1.13248	AAGCGTTTCCCTTCCC-1_SRR14252354	0	0
-4.38554	-9.75468	AAGCGTTTCTCGCGTT-1_SRR14252354	0	1.37566
-1.42951	-8.83805	AAGGAATAGTACTGGG-1_SRR14252354	0	0
3.49437	-0.677936	AAGGAATCAACCGGAA-1_SRR14252354	0	0
-12.184	-2.58572	AAGGAATCACGAGAAC-1_SRR14252354	0	0
-1.09854	-1.89862	AAGGAATTCAGGGATG-1_SRR14252354	0	0
2.93592	8.55642	AAGGAATTCGGCACTG-1_SRR14252354	0	0
-1.27853	-4.48752	AAGGTAAAGACCAAGC-1_SRR14252354	0	0
2.74681	0.381864	AAGGTAAAGCTCGAAG-1_SRR14252354	0	0
2.74439	8.27006	AAGGTAACAACAAGTA-1_SRR14252354	0	0
-2.53073	-3.71176	AAGGTAACAACCTAAC-1_SRR14252354	0	0
0.599049	-3.05469	AAGGTAACAATATCCG-1_SRR14252354	0	0
5.88991	-7.20192	AAGGTAACAGAAGTGC-1_SRR14252354	0	0
-3.93642	2.46688	AAGGTAACAGGCTACC-1_SRR14252354	0	0
3.83272	-4.00252	AAGGTAACATGAGAAT-1_SRR14252354	0	0
-8.07618	5.0194	AAGGTAACATGTGACT-1_SRR14252354	0	0
4.20992	7.32866	AAGTACCAGAGTGACC-1_SRR14252354	0	0
-12.7237	-2.53789	AAGTACCAGGATGAGA-1_SRR14252354	0	0
-3.32658	3.63079	AAGTACCAGGCCATAG-1_SRR14252354	0	0
-1.21543	3.46446	AAGTACCCAAGTTTGC-1_SRR14252354	0	0
-10.1468	-2.3274	AAGTACCCACTCACTC-1_SRR14252354	0	0
-4.01884	3.65826	AAGTACCCATCGGTTA-1_SRR14252354	0	0
-0.99682	-4.44671	AAGTACCCATGTCTAG-1_SRR14252354	0	0
-10.327	-2.39468	AAGTACCCATGTTACG-1_SRR14252354	0	0
-1.80572	0.890147	AAGTACCGTAACTTCG-1_SRR14252354	0	0
3.04898	-6.60399	AAGTACCGTAAGCTCT-1_SRR14252354	0	0
2.91593	-5.2927	AAGTACCGTACCTAGT-1_SRR14252354	0	0
2.45953	-4.764	AAGTACCGTGCCTGCA-1_SRR14252354	0	0
-2.42132	2.2209	AAGTACCTCAGTCTTT-1_SRR14252354	0	0
-0.00479821	1.57798	AAGTACCTCTAGAACC-1_SRR14252354	0	0
2.25099	-2.15282	AAGTACCTCTTAGCTT-1_SRR14252354	0	0
-3.86389	3.40225	AAGTCGTAGATGACAT-1_SRR14252354	0	0
-3.96874	3.62149	AAGTCGTAGATTTGCC-1_SRR14252354	0	0
0.789785	-0.0437215	AAGTCGTTCGCGCCAA-1_SRR14252354	0	1.70189
-2.32813	-3.74848	AAGTCGTTCGCGTGCA-1_SRR14252354	0	0
-8.99638	6.38293	AAGTCGTTCTATCGCC-1_SRR14252354	0	0
5.17074	-0.922534	AAGTGAAAGAGTAACT-1_SRR14252354	0	0
-2.86876	1.12912	AAGTGAAAGGGTTAGC-1_SRR14252354	0	0
4.60566	-5.60542	AAGTGAAAGTTGCTCA-1_SRR14252354	0	0
-3.19905	0.815572	AAGTGAACAAAGACTA-1_SRR14252354	0	0
5.64368	-7.5337	AAGTGAACACTTTATC-1_SRR14252354	0	0
-4.39447	-4.86515	AAGTGAAGTCACTCTC-1_SRR14252354	0	1.54864
3.4191	-2.01116	AAGTGAATCGATTGGT-1_SRR14252354	0	0
-2.57311	1.48651	AAGTTCGAGCATCCCG-1_SRR14252354	0	0
5.19576	-2.54752	AAGTTCGCAACGTAAA-1_SRR14252354	0	0
-12.9148	-1.40203	AAGTTCGCACCTTCCA-1_SRR14252354	0	0
-10.7083	-0.304637	AAGTTCGCACGTGAGA-1_SRR14252354	0	0
3.25355	-5.84389	AAGTTCGCAGTAGAGC-1_SRR14252354	0	0
3.10582	8.4229	AAGTTCGTCCAGCAAT-1_SRR14252354	0	2.33489
-1.66463	14.7223	AAGTTCGTCTCCGCAT-1_SRR14252354	1.83646	0
-4.10913	-5.01678	AATAGAGAGACTCCGC-1_SRR14252354	0	0
-1.7151	1.26184	AATAGAGAGGCAGGTT-1_SRR14252354	0	0
-10.3614	-2.79541	AATAGAGAGTAACCGG-1_SRR14252354	0	0
-0.760912	-6.96829	AATAGAGAGTGTTCAC-1_SRR14252354	0	0
-1.46397	-4.01825	AATAGAGCAAGTGATA-1_SRR14252354	0	0
1.35737	3.87819	AATAGAGCAATTGGTC-1_SRR14252354	0	0
2.74894	0.339309	AATAGAGCACAAACGG-1_SRR14252354	0	0
-1.02902	-7.12851	AATAGAGCACCTATCC-1_SRR14252354	0	0
-3.97104	3.07851	AATAGAGCAGTCGGAA-1_SRR14252354	0	0
-5.15855	-10.0329	AATAGAGGTAGTTCCA-1_SRR14252354	0	0
0.678375	-5.87139	AATAGAGGTTAACCTG-1_SRR14252354	0	0
7.88547	0.311413	AATAGAGTCCATTTCA-1_SRR14252354	0	0
2.07559	2.40726	AATCACGAGGCAATGC-1_SRR14252354	0	0
-10.3359	-2.22028	AATCACGAGGGCAACT-1_SRR14252354	0	0
3.6188	8.84256	AATCACGAGTGCAGGT-1_SRR14252354	0	0
-1.34926	3.58367	AATCACGCACCAGTTA-1_SRR14252354	0	0
3.77843	6.66838	AATCACGCATCATTTC-1_SRR14252354	0	0
-0.570798	-9.31634	AATCACGCATTAAGCC-1_SRR14252354	0	0
0.701717	-5.8737	AATCACGGTCTACGTA-1_SRR14252354	0	2.32735
2.91602	8.7314	AATCACGGTCTACTGA-1_SRR14252354	0	0
-5.22865	-10.1048	AATCACGGTGCAAGAC-1_SRR14252354	0	0
1.59024	-5.07967	AATCACGTCCGTTTCG-1_SRR14252354	0	1.30454
-3.24963	1.29211	AATCACGTCGCCACTT-1_SRR14252354	0	0
9.21699	7.63002	AATCGACAGAACAGGA-1_SRR14252354	0	0
-3.98389	-6.59593	AATCGACAGATGGTCG-1_SRR14252354	0	0
-10.7737	-2.93781	AATCGACAGGTCGACA-1_SRR14252354	0	0
-4.04186	3.50618	AATCGACAGGTCGTAG-1_SRR14252354	0	0
3.43456	8.70641	AATCGACCAATAGGAT-1_SRR14252354	0	0
1.07488	-4.57349	AATCGACCAGAGAAAG-1_SRR14252354	0	0
4.19656	7.28365	AATCGACCAGCAAGAC-1_SRR14252354	0	0
2.88404	-8.32602	AATCGACCAGCCGGTT-1_SRR14252354	0	0
-4.02937	2.56015	AATCGACCAGTAGAAT-1_SRR14252354	0	0
8.56649	6.9162	AATCGACCATAACTCG-1_SRR14252354	0	0
-10.3857	-2.37341	AATCGACGTAGGCTGA-1_SRR14252354	0	0
3.71886	0.990612	AATCGACGTTGCGGCT-1_SRR14252354	0	0
3.03486	-5.81574	AATCGACGTTTGGCTA-1_SRR14252354	0	0
-3.08667	0.640385	AATCGACTCGTGGCGT-1_SRR14252354	0	0
2.11899	-4.13982	AATCGTGAGTAGGCCA-1_SRR14252354	0	0
-4.08683	2.55912	AATCGTGAGTGAGTTA-1_SRR14252354	0	0
8.91626	7.20234	AATCGTGCAACCACAT-1_SRR14252354	0	0
3.34365	-6.60758	AATCGTGCAAGACGGT-1_SRR14252354	0	0
-0.830772	-5.33856	AATCGTGGTAATCAAG-1_SRR14252354	0	0
2.37612	-6.3617	AATCGTGTCGTGCTCT-1_SRR14252354	0	0
-1.94136	-7.35001	AATCGTGTCTATTGTC-1_SRR14252354	0	0
-1.11863	-7.24944	AATGAAGAGTCAGCCC-1_SRR14252354	0	0
3.65526	0.0949543	AATGAAGCAAACTAGA-1_SRR14252354	0	0
1.82131	-5.28509	AATGAAGCACTAACCA-1_SRR14252354	0	0
2.17581	-5.96502	AATGAAGCAGGCATTT-1_SRR14252354	0	0
-4.11983	2.81674	AATGAAGGTGCGGATA-1_SRR14252354	0	0
0.129842	-5.22325	AATGAAGGTGGACCTC-1_SRR14252354	0	0
3.7424	-8.26586	AATGAAGGTGTTGACT-1_SRR14252354	0	0
1.07243	-5.55944	AATGAAGTCAACCTCC-1_SRR14252354	0	0
5.63688	-4.80039	AATGAAGTCACGGAGA-1_SRR14252354	0	0
4.32118	7.68425	AATGAAGTCACGGTCG-1_SRR14252354	0	0
-0.567334	-4.32256	AATGAAGTCAGCCTCT-1_SRR14252354	0	0
-1.61454	-4.64206	AATGAAGTCAGTAGGG-1_SRR14252354	0	0
-11.8802	-0.618812	AATGAAGTCATACGAC-1_SRR14252354	0	0
-2.10623	-4.1393	AATGACCAGAAGGGAT-1_SRR14252354	0	1.11763
-2.48169	14.0692	AATGACCAGAGTCTGG-1_SRR14252354	0	0
8.55907	6.62769	AATGACCCAACCCTCT-1_SRR14252354	0	0
3.23978	-0.329723	AATGACCCACTCAGAT-1_SRR14252354	0	0
-0.865573	-1.75539	AATGACCCACTGAGTT-1_SRR14252354	0	0
8.89775	7.18638	AATGACCCAGATCCTA-1_SRR14252354	0	0
-1.53152	0.80491	AATGACCCAGCGTGCT-1_SRR14252354	0	0
-2.91259	-4.27089	AATGACCGTAACAGTA-1_SRR14252354	0	0
-5.71477	-1.30823	AATGACCGTGCCAAGA-1_SRR14252354	0	0
-11.6942	-1.38837	AATGACCGTGGCTGAA-1_SRR14252354	0	0
-0.136401	-3.20353	AATGACCGTTATTCTC-1_SRR14252354	0	0
9.60411	8.01004	AATGACCGTTCTAACG-1_SRR14252354	0	0
-11.0261	-0.929331	AATGACCTCACCATCC-1_SRR14252354	0	0
3.97791	-4.60127	AATGACCTCCGAGCTG-1_SRR14252354	0	0
2.94316	-5.44951	AATGACCTCTCCGAGG-1_SRR14252354	0	0
-1.72088	5.43685	AATGCCAAGACCATTC-1_SRR14252354	0	0
4.50224	7.03553	AATGCCAAGCCTCGTG-1_SRR14252354	0	0
-10.3949	-1.80433	AATGCCACAAAGGTTA-1_SRR14252354	0	0
-0.188509	-4.47722	AATGCCAGTCGTTATG-1_SRR14252354	0	0
5.8754	-5.15568	AATGCCAGTCTAATCG-1_SRR14252354	0	0
5.55659	7.8376	AATGCCAGTGCCAAGA-1_SRR14252354	0	0
-0.982311	-3.35915	AATGCCAGTGGTTCTA-1_SRR14252354	0	0
-12.7043	-1.12012	AATGCCATCGCTAGCG-1_SRR14252354	0	0
-3.46807	-8.40318	AATGGAAAGAAACACT-1_SRR14252354	0	0
5.00528	-0.0454579	AATGGAAAGGATTTCC-1_SRR14252354	0	0
3.81667	0.459013	AATGGAACACATTGTG-1_SRR14252354	0	0
1.28493	-3.65	AATGGAACACCGTGGT-1_SRR14252354	0	0
-2.06849	8.7508	AATGGAACACGTACTA-1_SRR14252354	0	0
-9.96946	-2.02271	AATGGAACATGGAATA-1_SRR14252354	0	0
-0.898088	4.49358	AATGGAAGTAAGGCCA-1_SRR14252354	0	0
3.39108	-9.29606	AATGGAAGTACTTGTG-1_SRR14252354	0	0
4.55529	-5.30479	AATGGAAGTCACGACC-1_SRR14252354	0	0
9.78984	-3.10527	AATGGAAGTGTTCATG-1_SRR14252354	0	0
-0.532077	-9.34831	AATGGCTAGTCCCGAC-1_SRR14252354	0	0
1.44067	3.60117	AATGGCTCAAGTGCTT-1_SRR14252354	0	0
4.56779	7.16097	AATGGCTCAGCTGAGA-1_SRR14252354	0	0
-2.2944	2.03258	AATGGCTCATACCATG-1_SRR14252354	0	0
1.79864	-5.28122	AATGGCTGTCACTCGG-1_SRR14252354	0	1.16111
-4.58451	-4.75834	AATGGCTTCAGCTTCC-1_SRR14252354	0	0
1.68848	1.14718	AATGGCTTCATGGCCG-1_SRR14252354	0	0
-10.7316	-1.27459	AATGGCTTCGACCACG-1_SRR14252354	0	0
-8.5946	6.23725	AATGGCTTCGAGTACT-1_SRR14252354	0	0
-0.0359315	1.53316	AATTCCTAGCTAGAGC-1_SRR14252354	0	0
3.42177	-2.045	AATTCCTAGGCAGCTA-1_SRR14252354	0	0
2.68867	2.71155	AATTCCTCAAACGGCA-1_SRR14252354	0	0
1.36198	3.66185	AATTCCTCAAATTAGG-1_SRR14252354	2.38795	0
-10.2913	-0.642295	AATTCCTCAGGGATAC-1_SRR14252354	0	0
-2.07737	-3.44854	AATTCCTCATAACGGG-1_SRR14252354	0	0
-11.6038	-2.61129	AATTCCTCATCCCACT-1_SRR14252354	0	0
-1.86677	13.8466	AATTCCTCATTGTCGA-1_SRR14252354	0	0
-11.0583	-0.978271	AATTCCTGTCACCACG-1_SRR14252354	0	0
-1.19391	-3.33282	AATTCCTTCACTTATC-1_SRR14252354	0	0
5.00926	0.907132	AATTCCTTCATGCCCT-1_SRR14252354	0	0
-11.3765	-2.3975	AATTTCCAGCGATGCA-1_SRR14252354	0	0
3.30613	0.800937	AATTTCCAGCTAAGTA-1_SRR14252354	0	0
4.11902	-0.925986	AATTTCCCACAGAGAC-1_SRR14252354	0	0
-1.47452	-4.69411	AATTTCCCATCCCACT-1_SRR14252354	0	0
-11.0947	-2.66134	AATTTCCCATCTCAAG-1_SRR14252354	0	0
-1.79854	-6.02802	AATTTCCGTAGCTGAG-1_SRR14252354	0	0
3.64653	9.36074	AATTTCCGTATGAGCG-1_SRR14252354	0	0
1.32283	-3.59525	AATTTCCGTCTTCATT-1_SRR14252354	0	0
-12.5005	-1.01052	AATTTCCTCGAGTTGT-1_SRR14252354	0	0
1.79133	-6.32896	ACAAAGAAGAATCGCG-1_SRR14252354	0	0
-10.689	-0.6269	ACAAAGAAGCGGGTTA-1_SRR14252354	0	0
0.215468	-6.11744	ACAAAGAAGGGAGGTG-1_SRR14252354	0	0
0.343524	-5.48339	ACAAAGAAGTATAGGT-1_SRR14252354	0	0
-10.9048	-2.25314	ACAAAGACATACCGTA-1_SRR14252354	0	0
-2.37536	14.3812	ACAAAGACATGTAACC-1_SRR14252354	0	0
4.33337	-2.38127	ACAAAGAGTCGAACAG-1_SRR14252354	0	0
-1.42716	-13.5287	ACAAAGAGTGTTGATC-1_SRR14252354	0	1.96395
0.618731	-1.49326	ACAAAGATCCTGGGTG-1_SRR14252354	0	0
1.00209	-6.92899	ACAAAGATCGCAATTG-1_SRR14252354	0	0
-0.744539	-6.49806	ACAACCAAGGTGGCTA-1_SRR14252354	0	0
-0.527477	-9.40268	ACAACCACAAGTACCT-1_SRR14252354	0	0
-1.25119	3.72697	ACAACCACACTTCATT-1_SRR14252354	0	0
-11.1535	-1.08949	ACAACCACAGGTGTTT-1_SRR14252354	0	0
-9.96207	-1.14865	ACAACCAGTGCGAACA-1_SRR14252354	0	0
-11.1477	-1.16462	ACAACCATCAACTCTT-1_SRR14252354	0	0
-2.56812	4.66902	ACAACCATCCATACTT-1_SRR14252354	0	0
-3.9664	-9.86187	ACAACCATCGCAGATT-1_SRR14252354	0	0
-11.3534	-1.77907	ACAACCATCTCTGAGA-1_SRR14252354	0	0
2.47446	-4.78412	ACAAGCTAGACCTTTG-1_SRR14252354	0	1.10075
5.29674	-1.32267	ACAAGCTAGCACCTGC-1_SRR14252354	0	0
-2.18276	-2.71104	ACAAGCTAGCTAGATA-1_SRR14252354	0	0
-0.66209	1.69696	ACAAGCTAGTAAACTG-1_SRR14252354	0	0
10.0226	-3.20171	ACAAGCTCAGCTTTCC-1_SRR14252354	0	0
1.42428	3.63994	ACAAGCTGTAGGAGTC-1_SRR14252354	0	0
1.56266	-5.15761	ACAAGCTGTAGGGAGG-1_SRR14252354	0	0
4.20896	0.610384	ACAAGCTGTTAAGTCC-1_SRR14252354	0	0
-8.1163	4.96686	ACAAGCTGTTTACTGG-1_SRR14252354	0	0
-4.87272	8.57903	ACAAGCTTCACGATCA-1_SRR14252354	0	0
1.46849	-4.33666	ACAAGCTTCCACCCTA-1_SRR14252354	0	0
-2.85434	3.52636	ACAAGCTTCTGCATAG-1_SRR14252354	0	0
-2.5587	-5.53214	ACAAGCTTCTGCCTCA-1_SRR14252354	0	0
3.84129	-5.53874	ACACAGTAGATCACTC-1_SRR14252354	0	0
-3.42309	-6.07686	ACACAGTAGTGCACCC-1_SRR14252354	0	0
2.34375	-1.28866	ACACAGTCAATCCTTT-1_SRR14252354	0	0
5.88797	-6.78949	ACACAGTCAGCTGAAG-1_SRR14252354	0	0
1.41043	-5.3075	ACACAGTCAGTCAGCC-1_SRR14252354	0	0
-3.55814	-6.16793	ACACAGTCATTAGGAA-1_SRR14252354	0	0
4.71437	0.443302	ACACAGTGTAAGCAAT-1_SRR14252354	0	0
-3.67529	-5.90892	ACACAGTGTGCGAACA-1_SRR14252354	0	0
3.27398	7.94123	ACACAGTGTGTTTACG-1_SRR14252354	0	0
3.81209	-5.22688	ACACAGTGTTGCCATA-1_SRR14252354	0	0
-2.26316	-2.45792	ACACAGTTCCTACGAA-1_SRR14252354	0	1.23037
-5.74452	-1.39401	ACACCAAAGCGTACAG-1_SRR14252354	0	0
-8.56933	6.10983	ACACCAACAAGGAGTC-1_SRR14252354	0	0
-10.5997	-3.59522	ACACCAACACTCTCGT-1_SRR14252354	0	0
-13.4232	-2.04061	ACACCAACAGTCTCTC-1_SRR14252354	0	0
2.52251	-4.74225	ACACCAAGTCCAGCAC-1_SRR14252354	0	0
-0.750237	-9.04928	ACACCAATCACTGTCC-1_SRR14252354	0	0
3.9501	-0.33848	ACACCAATCGGACTTA-1_SRR14252354	0	0
5.60789	-1.22267	ACACCAATCTGATTCT-1_SRR14252354	0	0
6.1622	-4.86763	ACACGCGAGCAGTAAT-1_SRR14252354	0	0
-2.34193	4.81919	ACACGCGCAACACGTT-1_SRR14252354	0	0
-0.709183	-1.74603	ACACGCGGTGTGTCGC-1_SRR14252354	0	0
-2.8265	-9.7418	ACACTGAAGGCTCACC-1_SRR14252354	0	0
-1.10405	4.3105	ACACTGAAGGTAAACT-1_SRR14252354	0	0
3.76714	8.55512	ACACTGAAGTGGAAAG-1_SRR14252354	0	0
-10.6799	-2.15364	ACACTGACAACTACGT-1_SRR14252354	0	0
-2.46974	1.75877	ACACTGACAAGACAAT-1_SRR14252354	0	0
3.14215	1.12672	ACACTGACACTGGCGT-1_SRR14252354	0	0
9.21111	6.9824	ACACTGACATGGCGCT-1_SRR14252354	0	0
-1.1787	0.665678	ACACTGACATGTCAGT-1_SRR14252354	0	0
4.01761	-0.919437	ACACTGAGTCATCGGC-1_SRR14252354	0	0
4.29929	7.17982	ACACTGAGTGCCTACG-1_SRR14252354	0	0
-0.743466	0.572843	ACACTGAGTTGCCAAT-1_SRR14252354	0	0
2.66022	0.239457	ACACTGATCCCAACTC-1_SRR14252354	0	0
-3.11227	2.47258	ACACTGATCCGGCTTT-1_SRR14252354	0	0
2.95058	-5.58287	ACACTGATCGGAGATG-1_SRR14252354	0	0
-3.63017	-6.25987	ACAGAAAAGAATCCCT-1_SRR14252354	0	0
-2.70464	2.33213	ACAGAAAAGGAATCGC-1_SRR14252354	0	0
3.665	7.64362	ACAGAAAAGGTATAGT-1_SRR14252354	0	0
2.72281	0.298133	ACAGAAAAGGTTAAAC-1_SRR14252354	0	0
-3.28759	1.27541	ACAGAAACACACGCCA-1_SRR14252354	0	0
1.57803	-5.64777	ACAGAAAGTACTGCCG-1_SRR14252354	0	1.94677
2.69566	-4.87886	ACAGAAAGTATTCTCT-1_SRR14252354	0	0
-3.07898	3.75366	ACAGAAAGTCGTGGTC-1_SRR14252354	0	0
5.06354	-6.39265	ACAGAAATCATTCGGA-1_SRR14252354	0	0
-0.355803	-0.805884	ACAGAAATCGAGCACC-1_SRR14252354	0	0
-0.84007	8.02378	ACAGCCGAGTCTAGAA-1_SRR14252354	0	0
3.28412	7.63807	ACAGCCGAGTCTGCAT-1_SRR14252354	0	0
3.77353	-9.42465	ACAGCCGCAAAGCTCT-1_SRR14252354	0	0
-11.3093	-1.32264	ACAGCCGCAAGAAACT-1_SRR14252354	0	0
-12.8158	-2.3119	ACAGCCGCAATGTTGC-1_SRR14252354	0	0
-2.27821	-2.54817	ACAGCCGCAGCTGAAG-1_SRR14252354	0	0
1.56482	-0.46269	ACAGCCGCATGGAGAC-1_SRR14252354	0	0
-8.5633	6.04871	ACAGCCGGTCCGGCAT-1_SRR14252354	0	0
6.33568	-13.9049	ACAGCCGGTTTAGACC-1_SRR14252354	0	0
-5.1342	-10.029	ACAGCCGTCCAGCTCT-1_SRR14252354	0	0
3.16764	0.918509	ACAGGGAAGACGGATC-1_SRR14252354	0	0
3.9235	7.58877	ACAGGGAAGATCCGAG-1_SRR14252354	0	0
4.31887	7.23388	ACAGGGAAGCAACAGC-1_SRR14252354	0	0
7.8643	-6.29196	ACAGGGACACCTGCTT-1_SRR14252354	0	0
-11.2285	-0.726977	ACAGGGAGTCTTAGTG-1_SRR14252354	0	0
-10.8225	-1.64103	ACAGGGAGTGATGGCA-1_SRR14252354	0	0
3.44345	-1.79733	ACAGGGAGTGGAACCA-1_SRR14252354	0	0
-2.08159	-7.14424	ACAGGGAGTGTTACTG-1_SRR14252354	0	0
3.845	-4.5317	ACAGGGATCACATTGG-1_SRR14252354	0	0
1.187	-5.724	ACAGGGATCACCTCGT-1_SRR14252354	0	0
2.67835	0.358858	ACAGGGATCATGTCTT-1_SRR14252354	0	0
0.858196	-0.846198	ACATCCCAGACCAAGC-1_SRR14252354	0	0
0.340103	-5.9034	ACATCCCAGGTTCACT-1_SRR14252354	0	0
-3.97022	2.89224	ACATCCCCAAGGTCTT-1_SRR14252354	0	0
2.16329	-0.421363	ACATCCCCACGTCGTG-1_SRR14252354	0	0
-0.609913	-7.78007	ACATCCCCACTTGGGC-1_SRR14252354	0	0
-10.7746	-0.669198	ACATCCCCAGAGACTG-1_SRR14252354	0	0
4.00914	-8.13597	ACATCCCGTCCTGTTC-1_SRR14252354	0	0
-10.0443	-0.83286	ACATCCCGTTACACAC-1_SRR14252354	0	0
3.14334	7.91727	ACATCCCTCAGCAATC-1_SRR14252354	0	0
1.65176	-5.81869	ACATCCCTCATTCACT-1_SRR14252354	0	0
1.1708	-5.56075	ACATCCCTCCAGTTCC-1_SRR14252354	0	0
3.89459	0.896688	ACATCCCTCTACACAG-1_SRR14252354	0	0
-11.9843	-1.09332	ACATCCCTCTCGCTTG-1_SRR14252354	0	0
-2.73439	1.44592	ACATCGAAGAGACAAG-1_SRR14252354	0	0
-3.932	-5.28255	ACATCGAAGCTACTGT-1_SRR14252354	0	0
5.51321	-1.03183	ACATCGAAGTGGTTAA-1_SRR14252354	0	0
1.74454	-4.86998	ACATCGACAACCCTCT-1_SRR14252354	0	0
3.32286	7.51325	ACATCGACAACTCGTA-1_SRR14252354	0	0
2.04709	-6.66437	ACATCGAGTAAGCTCT-1_SRR14252354	0	0
3.67022	-4.47471	ACATCGATCCGATTAG-1_SRR14252354	0	0
3.48328	-2.00192	ACATGCAAGCTAGATA-1_SRR14252354	0	0
-3.68358	-5.91372	ACATGCAAGTTAGTGA-1_SRR14252354	1.63854	0
1.99181	-5.32466	ACATGCAAGTTGCTGT-1_SRR14252354	0	0
1.51978	3.76058	ACATGCACAACCTAAC-1_SRR14252354	0	0
-8.15278	5.97659	ACATGCAGTAGACAAT-1_SRR14252354	0	0
-10.5539	-0.965897	ACATGCATCATTCTTG-1_SRR14252354	0	2.26624
3.88353	-4.31637	ACATGCATCCTATTTG-1_SRR14252354	0	0
4.18545	7.95161	ACATTTCAGACTCTTG-1_SRR14252354	0	0
1.31976	3.69255	ACATTTCAGTACAGCG-1_SRR14252354	0	0
-10.0138	-1.49986	ACATTTCCAGCGTAGA-1_SRR14252354	0	0
-0.512564	-3.8757	ACATTTCCAGCTGGTC-1_SRR14252354	0	0
1.40433	0.69615	ACATTTCCAGTTAGGG-1_SRR14252354	0	0
-1.04623	4.32922	ACATTTCCATCATTGG-1_SRR14252354	1.50821	0
-1.05348	3.55403	ACATTTCCATCGCCTT-1_SRR14252354	0	0
1.63081	-5.75999	ACATTTCGTACAGTAA-1_SRR14252354	0	1.36039
-10.8241	-2.39326	ACATTTCGTGAATGAT-1_SRR14252354	0	0
4.79522	-1.09618	ACATTTCGTTTACACG-1_SRR14252354	0	0
-2.50348	4.88269	ACATTTCTCCTCTCGA-1_SRR14252354	0	0
-7.8803	6.0274	ACCAAACCAAATTGGA-1_SRR14252354	0	0
-2.92535	0.000244948	ACCAAACCAGGCCTGT-1_SRR14252354	0	0
-2.11172	-6.808	ACCAAACGTACCCAGC-1_SRR14252354	0	1.37921
-1.80293	14.8083	ACCAAACGTCAGACTT-1_SRR14252354	0	0
-10.9759	-1.16566	ACCAAACTCACCTCTG-1_SRR14252354	0	0
3.76886	-9.43469	ACCAAACTCTCGGGAC-1_SRR14252354	0	0
-11.6473	-1.92965	ACCAACAAGCTGACCC-1_SRR14252354	0	0
2.22563	2.73592	ACCAACAAGGCACGAT-1_SRR14252354	0	0
-0.461285	1.85635	ACCAACACAACTCATG-1_SRR14252354	0	0
3.79581	0.3789	ACCAACACAGTCGCAC-1_SRR14252354	0	0
1.09104	-2.91975	ACCAACAGTAGTCGGA-1_SRR14252354	0	0
1.03831	-3.91904	ACCAACAGTGAACTAA-1_SRR14252354	0	0
3.16831	8.78474	ACCAACATCAATCTTC-1_SRR14252354	0	0
4.7436	-5.53769	ACCAACATCACTAGCA-1_SRR14252354	0	0
2.50088	-5.74868	ACCAACATCCGCGAGT-1_SRR14252354	0	0
4.93102	-0.0870952	ACCAACATCTCTCGCA-1_SRR14252354	0	0
3.07253	-0.0822071	ACCACAAAGTGAGGCT-1_SRR14252354	0	0
2.53507	-8.10096	ACCACAACACGGGTAA-1_SRR14252354	0	0
-0.677281	-9.14091	ACCACAAGTCGAAGCA-1_SRR14252354	0	0
-8.45726	6.01874	ACCACAAGTGATACTC-1_SRR14252354	0	0
4.63356	0.532147	ACCACAATCTGCGGCA-1_SRR14252354	0	0
-12.5553	-1.08229	ACCATTTCAAGGGTCA-1_SRR14252354	0	0
-1.76982	5.5684	ACCATTTCAAGTCCAT-1_SRR14252354	0	0
-3.60346	-8.48916	ACCATTTGTTCTCCTG-1_SRR14252354	0	1.73339
-2.32081	1.862	ACCATTTTCAGGAAGC-1_SRR14252354	0	0
-2.43043	-9.73802	ACCATTTTCAGGGATG-1_SRR14252354	2.13304	0
-1.23871	1.97743	ACCCAAAAGAACTTCC-1_SRR14252354	0	1.14275
-1.74472	5.52679	ACCCAAAAGACGACTG-1_SRR14252354	0	0
-1.90833	3.83402	ACCCAAAAGGCAGTCA-1_SRR14252354	0	0
0.140534	-3.02709	ACCCAAAAGGGAGGTG-1_SRR14252354	0	0
4.03115	-1.58582	ACCCAAACACTTACAG-1_SRR14252354	0	0
-3.72735	3.24433	ACCCAAACAGACAATA-1_SRR14252354	0	0
3.42166	7.43075	ACCCAAACATCGTCCT-1_SRR14252354	0	0
4.17608	6.79387	ACCCAAATCCCAATAG-1_SRR14252354	0	0
2.95095	8.6977	ACCCAAATCGGCGATC-1_SRR14252354	0	0
-0.389384	-3.91709	ACCCAAATCGTAGGAG-1_SRR14252354	0	2.89974
-11.4923	-2.09139	ACCCTCAAGCACTCCG-1_SRR14252354	0	0
-2.24589	-6.3721	ACCCTCAAGCTCTTCC-1_SRR14252354	1.2345	0
1.20987	-1.06408	ACCCTCACAACTGCCG-1_SRR14252354	0	0
-10.9575	-0.192317	ACCCTCACACACCGCA-1_SRR14252354	0	0
0.253833	-5.78062	ACCCTCACATCGTTCC-1_SRR14252354	0	0
-1.17065	14.2858	ACCCTCACATGAGGGT-1_SRR14252354	0	0
-11.5986	-1.33613	ACCCTCACATGAGTAA-1_SRR14252354	0	0
1.41648	-4.10457	ACCCTCAGTATTGAGA-1_SRR14252354	0	0
2.57008	-8.03431	ACCCTCAGTTGCACGC-1_SRR14252354	0	0
0.871771	-5.44942	ACCCTCATCAAGAATG-1_SRR14252354	0	0
-11.3609	-0.231811	ACCCTCATCACTTGGA-1_SRR14252354	0	0
-3.15647	3.58577	ACCCTCATCATCTGTT-1_SRR14252354	0	1.12714
-3.06936	0.141893	ACCCTCATCCCAAGCG-1_SRR14252354	0	0
-1.717	5.48384	ACCCTTGAGAGAATCT-1_SRR14252354	0	0
-1.91922	1.09224	ACCCTTGAGAGTTCGG-1_SRR14252354	0	0
3.67285	7.64597	ACCCTTGAGGATAATC-1_SRR14252354	0	0
1.87125	-5.26685	ACCCTTGAGGTGCCTC-1_SRR14252354	0	0
3.73836	7.18034	ACCCTTGCAAGACTGG-1_SRR14252354	0	0
-2.62335	0.261662	ACCCTTGCAGAATCGG-1_SRR14252354	0	0
0.637962	-1.46748	ACCCTTGCAGTCTACA-1_SRR14252354	0	0
-1.97828	8.84981	ACCCTTGCATCACAGT-1_SRR14252354	1.14377	0
-2.89445	-0.200081	ACCCTTGGTATGGGAC-1_SRR14252354	0	0
-1.68241	5.40603	ACCCTTGGTATGTCTG-1_SRR14252354	0	0
-4.14212	2.64959	ACCCTTGGTCTCACAA-1_SRR14252354	0	0
1.77753	-3.60341	ACCCTTGTCACTCCGT-1_SRR14252354	0	0
4.59904	0.579318	ACCGTTCAGGACGCTA-1_SRR14252354	0	0
1.53896	-5.39808	ACCGTTCCACGGTGAA-1_SRR14252354	0	0
0.499583	-3.72809	ACCGTTCCACTATGTG-1_SRR14252354	0	0
-3.91831	3.29681	ACCGTTCCAGGTATGG-1_SRR14252354	0	0
-10.4695	-2.82863	ACCGTTCGTACTAAGA-1_SRR14252354	0	0
-10.9618	-0.700727	ACCGTTCGTTACCCTC-1_SRR14252354	0	0
2.99733	0.429709	ACCGTTCTCCACAGGC-1_SRR14252354	1.07556	1.07556
3.48931	-5.26284	ACCGTTCTCCCTCTAG-1_SRR14252354	0	1.49105
-1.02116	-2.15683	ACCGTTCTCTCCTGCA-1_SRR14252354	0	0
3.64821	0.692978	ACCTACCAGAGCCATG-1_SRR14252354	0	0
-8.39298	6.02114	ACCTACCAGTTCCAGT-1_SRR14252354	0	0
3.56359	6.62349	ACCTACCCAACCCGCA-1_SRR14252354	0	0
-2.46737	1.22738	ACCTACCCACAGCTTA-1_SRR14252354	0	1.25116
-1.6896	1.65917	ACCTACCCATCGGAAG-1_SRR14252354	0	0
-2.72073	2.94948	ACCTACCGTAATTAGG-1_SRR14252354	0	0
2.04185	-5.45238	ACCTACCGTACTCCCT-1_SRR14252354	0	0
-1.01163	1.21216	ACCTACCGTGCAAGAC-1_SRR14252354	0	0
7.41525	-6.82533	ACCTACCGTTACCGTA-1_SRR14252354	0	0
2.08651	-5.99296	ACCTACCTCATTCATC-1_SRR14252354	0	0
9.17878	7.96766	ACCTACCTCCAATCTT-1_SRR14252354	0	0
-1.15122	-5.72867	ACCTGAAAGGACAGTC-1_SRR14252354	0	0
2.25793	-2.17078	ACCTGAAAGTATGGCG-1_SRR14252354	0	0
-4.033	3.6458	ACCTGAACAGAGACTG-1_SRR14252354	0	0
-0.108776	-6.50556	ACCTGAACAGCAGACA-1_SRR14252354	0	1.08468
-2.15201	-3.54909	ACCTGAATCATAGCAC-1_SRR14252354	0	0
-1.94878	-0.0566618	ACCTGAATCTCTGACC-1_SRR14252354	0	0
-4.51206	8.35017	ACCTGTCAGGCCTGCT-1_SRR14252354	0	0
3.50056	9.28737	ACCTGTCAGTATGGCG-1_SRR14252354	0	0
-8.33694	6.04907	ACCTGTCCAACGCATT-1_SRR14252354	0	0
1.34633	-6.25477	ACCTGTCCATCGTGGC-1_SRR14252354	0	0
-1.41618	-9.21571	ACCTGTCGTACTAACC-1_SRR14252354	0	0
-0.653824	-3.70341	ACCTGTCGTTCTCGTC-1_SRR14252354	0	0
-2.99374	0.681397	ACCTGTCTCACGTCCT-1_SRR14252354	0	0
1.91211	-6.107	ACCTGTCTCCTCACCA-1_SRR14252354	0	0
2.31734	-2.10545	ACCTGTCTCGGTGTTA-1_SRR14252354	0	0
-3.65545	-9.86696	ACCTGTCTCGTTGTGA-1_SRR14252354	1.30239	0
2.76045	0.715061	ACGATCACACTACCCT-1_SRR14252354	0	0
-8.3033	6.26517	ACGATCACAGACAATA-1_SRR14252354	0	0
-3.08344	4.1644	ACGATCACAGCCCAGT-1_SRR14252354	0	0
-0.0279667	-0.489	ACGATCACAGCGCTTG-1_SRR14252354	0	0
5.70856	-6.86013	ACGATCACATAGTCAC-1_SRR14252354	0	0
-4.5629	-10.1367	ACGATCACATGAAAGT-1_SRR14252354	0	0
3.18298	8.34428	ACGATCAGTAACATGA-1_SRR14252354	0	0
-10.9213	-1.41997	ACGATCATCAGTCATG-1_SRR14252354	0	0
-2.29946	2.46196	ACGATCATCTATTCGT-1_SRR14252354	0	0
2.25649	-0.16183	ACGATCATCTGGGCAC-1_SRR14252354	0	0
-10.3231	-1.31826	ACGATGTAGATGTTGA-1_SRR14252354	0	0
4.38355	-2.11469	ACGATGTAGCCAAGCA-1_SRR14252354	0	0
-3.63695	-6.00616	ACGATGTAGGTTGTTC-1_SRR14252354	0	0
-2.22827	1.92619	ACGATGTAGTCCCAGC-1_SRR14252354	0	0
-10.0835	-0.546573	ACGATGTCAAGCCCAC-1_SRR14252354	0	0
3.44248	7.92549	ACGATGTGTCGCCTAG-1_SRR14252354	0	0
-0.087945	-4.01779	ACGATGTGTGCTCTCT-1_SRR14252354	0	0
4.24787	-4.97863	ACGATGTTCTGACAGT-1_SRR14252354	0	0
-8.23433	6.12752	ACGCACGAGATTAGTG-1_SRR14252354	0	1.74852
-10.4987	-3.48184	ACGCACGAGGCCTTGC-1_SRR14252354	0	0
3.87716	6.90657	ACGCACGAGTCACTAC-1_SRR14252354	0	0
-10.7002	-1.92411	ACGCACGCAGTCAGCC-1_SRR14252354	0	0
2.26546	2.76159	ACGCACGTCCGTATAG-1_SRR14252354	0	0
-1.34524	1.68261	ACGCACGTCCTTCAGC-1_SRR14252354	0	0
-0.592644	-4.968	ACGCACGTCGCAGTGC-1_SRR14252354	0	0
4.54261	-5.02794	ACGGAAGAGATGACCG-1_SRR14252354	0	0
3.25024	0.275933	ACGGAAGAGTACGTCT-1_SRR14252354	0	0
1.60266	-5.34756	ACGGAAGAGTTGTCGT-1_SRR14252354	0	0
-3.20204	-8.29761	ACGGAAGCACAAGTTC-1_SRR14252354	0	1.5437
-0.423059	-0.296769	ACGGAAGCACGTGTGC-1_SRR14252354	0	0
2.88691	-8.24188	ACGGAAGGTAGTTAGA-1_SRR14252354	0	0
4.24742	-5.27874	ACGGAAGGTATCCCAA-1_SRR14252354	0	0
4.1411	-1.21674	ACGGAAGTCAGAACCT-1_SRR14252354	0	0
-1.08108	7.98449	ACGGAAGTCGAGATAA-1_SRR14252354	1.73148	0
3.60148	0.429669	ACGGGTCAGCTCGCAC-1_SRR14252354	0	0
3.28608	-5.40397	ACGGGTCAGTACTGGG-1_SRR14252354	0	0
-9.02764	6.29823	ACGGGTCCAATTTCTC-1_SRR14252354	0	0
-0.865085	-9.08731	ACGGGTCGTACGGCAA-1_SRR14252354	0	0
2.65566	-7.51329	ACGGGTCGTCGTTGGC-1_SRR14252354	0	0
-11.1594	-1.72675	ACGGGTCGTGATAGAT-1_SRR14252354	0	0
-2.28972	14.3103	ACGGGTCTCACACCGG-1_SRR14252354	0	0
-3.07231	0.2957	ACGGGTCTCACGGAGA-1_SRR14252354	0	0
-2.67229	14.7514	ACGGGTCTCAGGGATG-1_SRR14252354	0	0
-2.66805	3.24557	ACGGGTCTCCATCTGC-1_SRR14252354	0	0
4.30181	7.68126	ACGGGTCTCGCACGAC-1_SRR14252354	0	0
-2.09329	-2.8141	ACGGTCGAGACCCTTA-1_SRR14252354	0	1.80141
3.19125	-1.02875	ACGGTCGAGTAGCAAT-1_SRR14252354	0	0
3.47036	0.12706	ACGGTCGAGTGGCAGT-1_SRR14252354	0	1.42373
3.0511	-5.32449	ACGGTCGCAAGCCATT-1_SRR14252354	0	0
2.52482	-5.73056	ACGGTCGCAGTAACAA-1_SRR14252354	0	0
-1.81706	5.33713	ACGGTCGGTAATTGGA-1_SRR14252354	0	0
2.26758	-5.80034	ACGGTCGGTCCTGGTG-1_SRR14252354	0	0
3.46523	8.44819	ACGGTCGGTGGCTACC-1_SRR14252354	0	0
-2.41691	-2.64326	ACGGTCGTCGGCCAAC-1_SRR14252354	0	0
1.14603	-5.5189	ACGGTCGTCGGTCGAC-1_SRR14252354	0	0
3.55855	-5.61739	ACGGTTAAGACTTCCA-1_SRR14252354	0	0
-1.57158	5.21022	ACGGTTAAGCACTCGC-1_SRR14252354	0	1.58648
3.37954	-4.96213	ACGGTTAAGCTGACAG-1_SRR14252354	0	0
-7.44626	6.07464	ACGGTTAAGTTCAACC-1_SRR14252354	0	0
-1.81913	7.97488	ACGGTTACAAATGAAC-1_SRR14252354	0	0
-3.29226	3.25078	ACGGTTAGTAGAGACC-1_SRR14252354	0	0
1.19608	1.14753	ACGGTTAGTCGTGATT-1_SRR14252354	0	0
-1.03974	8.16849	ACGGTTAGTCTTACTT-1_SRR14252354	0	0
0.562857	-0.351365	ACGGTTAGTGGCTTAT-1_SRR14252354	0	0
-11.0585	-1.63704	ACGGTTATCCATTGTT-1_SRR14252354	0	0
-2.392	13.8495	ACGGTTATCTCAAAGC-1_SRR14252354	0	0
-3.37324	2.05769	ACGTAACAGCCTCGTG-1_SRR14252354	0	0
-1.19861	5.27002	ACGTAACAGTAGGAAG-1_SRR14252354	0	0
3.06298	13.1163	ACGTAACCACCCAAGC-1_SRR14252354	0	0
2.20377	-2.19963	ACGTAACCACCTAAAC-1_SRR14252354	0	0
3.91567	-8.03034	ACGTAACCACTATCCC-1_SRR14252354	0	0
1.72307	-5.83689	ACGTAACGTAACTGCT-1_SRR14252354	0	1.79972
5.40335	-1.3015	ACGTAACGTCCCGCAA-1_SRR14252354	0	0
-2.08876	-0.0297677	ACGTAACGTGGAACCA-1_SRR14252354	0	0
-3.82289	2.5953	ACGTAACGTTGGTAGG-1_SRR14252354	0	0
-1.94999	8.83461	ACGTAACTCAACCTCC-1_SRR14252354	0	0
3.35694	-5.55255	ACGTACAAGCGCGTTC-1_SRR14252354	0	0
9.37935	7.13252	ACGTACAAGGCGTTGA-1_SRR14252354	0	0
8.57465	6.63594	ACGTACAAGTCACTAC-1_SRR14252354	0	0
3.31152	-5.55745	ACGTACACAACTACGT-1_SRR14252354	0	0
-10.7077	-0.714384	ACGTACACACCCTCTA-1_SRR14252354	0	0
1.49392	1.2116	ACGTACAGTCCCTCAT-1_SRR14252354	0	0
-1.91007	-7.44647	ACGTACAGTGCGTTTA-1_SRR14252354	0	0
4.17814	-0.326091	ACGTACATCACACGAT-1_SRR14252354	0	0
-0.907478	-3.42603	ACGTACATCTCGTCGT-1_SRR14252354	0	0
-11.0358	0.132117	ACGTAGTAGACCAAAT-1_SRR14252354	0	0
4.69138	7.18414	ACGTAGTAGGATAATC-1_SRR14252354	0	0
-11.0256	-2.0194	ACGTAGTAGGCCGCTT-1_SRR14252354	0	0
-0.883324	7.96968	ACGTAGTAGGTCATTC-1_SRR14252354	0	0
-2.27464	0.101029	ACGTAGTAGTCAATCC-1_SRR14252354	0	0
5.08586	-0.884551	ACGTAGTAGTGTAGTA-1_SRR14252354	0	0
0.828159	0.821708	ACGTAGTCACTGATTG-1_SRR14252354	0	0
7.94638	0.382397	ACGTAGTCATCGATCA-1_SRR14252354	0	0
1.52779	3.91181	ACGTAGTGTACCGTCG-1_SRR14252354	0	0
-1.62611	3.59126	ACGTAGTGTAGAGATT-1_SRR14252354	0	0
4.09066	-2.26662	ACGTAGTGTAGCGTAG-1_SRR14252354	0	2.19865
-0.701658	-8.77709	ACGTAGTGTATGATCC-1_SRR14252354	0	0
1.38262	3.8458	ACGTAGTGTGACTCGC-1_SRR14252354	0	0
2.49322	-5.36625	ACGTAGTGTGATTGGG-1_SRR14252354	0	0
3.13033	-4.33583	ACGTAGTTCACCCTGT-1_SRR14252354	0	1.36341
-1.27441	-4.88291	ACGTAGTTCATATGGC-1_SRR14252354	0	0
2.54778	-5.71152	ACGTAGTTCCCTGGTT-1_SRR14252354	0	1.06349
-2.07094	-2.84583	ACGTAGTTCCGATAGT-1_SRR14252354	0	0
-2.71498	4.06586	ACGTCCTAGCGTGTCC-1_SRR14252354	0	0
-12.7299	-2.56789	ACGTCCTAGGAGAGGC-1_SRR14252354	0	0
10.1772	-3.63911	ACGTCCTAGGTAACTA-1_SRR14252354	0	0
-3.88597	2.78762	ACGTCCTAGTGGTTCT-1_SRR14252354	0	0
1.35871	-6.77192	ACGTCCTCAAACACGG-1_SRR14252354	0	0
-12.5755	-1.77313	ACGTCCTCAGCACAAG-1_SRR14252354	0	0
9.57105	7.43554	ACGTCCTCATACGCAT-1_SRR14252354	0	0
-12.369	-1.78398	ACGTCCTCATGTTCAG-1_SRR14252354	0	0
-2.27398	1.86684	ACGTCCTGTTGTAAAG-1_SRR14252354	0	0
12.2247	-0.345265	ACGTCCTTCCGAGGCT-1_SRR14252354	0	0
3.95572	6.9803	ACGTCCTTCCTCCACA-1_SRR14252354	0	0
-1.84799	5.4576	ACGTTCCAGTGATGGC-1_SRR14252354	0	0
-1.62568	1.07685	ACGTTCCCACGGCTAC-1_SRR14252354	0	0
-2.73221	-4.92517	ACGTTCCGTAACCCTA-1_SRR14252354	0	0
2.21772	-5.29853	ACTACGAAGAACGCGT-1_SRR14252354	0	0
3.68834	0.199396	ACTACGAAGATCCTAC-1_SRR14252354	0	1.22848
-2.60389	14.3309	ACTACGAAGATGCTGG-1_SRR14252354	0	0
-0.818764	1.50193	ACTACGACAAATACGA-1_SRR14252354	0	0
4.58122	-6.02668	ACTACGACACACACGC-1_SRR14252354	0	0
-11.5066	-1.26526	ACTACGAGTCGAACAG-1_SRR14252354	0	0
-0.549864	-4.30292	ACTACGAGTCTGTCAA-1_SRR14252354	0	0
-5.05372	12.2435	ACTACGATCCGAGGCT-1_SRR14252354	0	0
-0.505375	0.981622	ACTACGATCGACCTAA-1_SRR14252354	0	0
3.59274	7.36547	ACTATCTAGCGAGTAC-1_SRR14252354	0	0
3.53207	0.717121	ACTATCTCAGGCAATG-1_SRR14252354	0	0
0.925216	-6.36603	ACTATCTCAGGCCCTA-1_SRR14252354	0	0
-3.58624	-8.78496	ACTATCTGTACAGTCT-1_SRR14252354	0	1.19743
1.51805	-6.10091	ACTATCTGTATCGCGC-1_SRR14252354	0	0
3.92211	0.4958	ACTATCTTCTAGGCAT-1_SRR14252354	0	0
4.79032	7.66948	ACTATGGAGATCGCCC-1_SRR14252354	0	0
4.03748	7.78276	ACTATGGAGCACTCAT-1_SRR14252354	0	0
3.92649	-4.34823	ACTATGGAGCCAGAGT-1_SRR14252354	0	0
-2.64544	1.22015	ACTATGGAGCCTATCA-1_SRR14252354	0	0
9.30542	8.01415	ACTATGGAGGATGCGT-1_SRR14252354	0	2.33742
-1.78538	0.931069	ACTATGGGTAGGGAGG-1_SRR14252354	0	0
-3.75264	2.58993	ACTATGGGTTATCTTC-1_SRR14252354	0	0
-1.12643	-7.32788	ACTATGGTCCACAGCG-1_SRR14252354	0	0
-0.597471	-8.93847	ACTATGGTCTCATGCC-1_SRR14252354	0	0
-1.75203	5.57329	ACTATTCAGCATATGA-1_SRR14252354	0	0
3.29809	-5.6423	ACTATTCAGGCAATGC-1_SRR14252354	0	0
0.941453	-0.833059	ACTATTCAGGGTCACA-1_SRR14252354	0	0
3.37472	8.40831	ACTATTCAGTCGTTAC-1_SRR14252354	0	2.21157
-1.71148	-5.58438	ACTATTCCAACCACAT-1_SRR14252354	0	0
-3.64764	3.16573	ACTATTCGTACAGTTC-1_SRR14252354	0	0
-12.916	-2.36776	ACTATTCGTCCACATA-1_SRR14252354	0	0
6.4604	-4.98061	ACTATTCGTGTCTTAG-1_SRR14252354	0	0
0.98529	-5.74518	ACTATTCTCAGGAACG-1_SRR14252354	0	0
-5.18725	-10.0191	ACTATTCTCGAATCCA-1_SRR14252354	0	0
-0.153222	-2.46139	ACTATTCTCGGCCAAC-1_SRR14252354	0	0
-2.49486	2.16824	ACTATTCTCTTAGCTT-1_SRR14252354	0	1.66582
-3.75317	-6.16452	ACTCCCAAGAGCCATG-1_SRR14252354	1.25725	0
4.48242	0.602047	ACTCCCAAGATGACAT-1_SRR14252354	0	0
9.24639	6.88908	ACTCCCACAAATGATG-1_SRR14252354	0	0
0.981439	-5.05883	ACTCCCAGTAGTAAGT-1_SRR14252354	0	0
3.77466	6.7783	ACTCCCAGTTGCATCA-1_SRR14252354	0	0
5.47136	-0.919244	ACTCCCATCAGCGGAA-1_SRR14252354	0	0
4.67357	7.20087	ACTCCCATCTATCGCC-1_SRR14252354	0	0
3.46841	0.671449	ACTCTCGCATAATGCC-1_SRR14252354	0	1.33365
3.58573	0.880486	ACTCTCGCATGGCACC-1_SRR14252354	0	0
-8.4803	6.039	ACTCTCGGTGTGTACT-1_SRR14252354	0	0
-1.22878	-5.7215	ACTCTCGTCCGCTTAC-1_SRR14252354	0	0
-3.47103	3.42532	ACTCTCGTCTTTCCAA-1_SRR14252354	0	0
-0.576822	-5.39244	ACTGATGAGCATTTGC-1_SRR14252354	0	0
-2.23091	14.223	ACTGATGAGCTGGTGA-1_SRR14252354	0	0
-2.28125	1.12258	ACTGATGAGGGATCAC-1_SRR14252354	0	0
-11.6308	-0.703358	ACTGATGCAATAACGA-1_SRR14252354	0	0
1.32961	-4.30583	ACTGATGCATGGGATG-1_SRR14252354	0	1.37633
1.24125	-4.99569	ACTGATGGTAACGCGA-1_SRR14252354	0	0
-5.35863	-10.3516	ACTGATGGTATGGTAA-1_SRR14252354	0	0
4.63419	-2.40948	ACTGATGGTATGTGTC-1_SRR14252354	0	0
2.00292	-5.80871	ACTGATGGTGAGAGGG-1_SRR14252354	0	0
-13.3101	-2.03166	ACTGATGTCACTTGGA-1_SRR14252354	0	0
-10.9699	-1.79082	ACTGATGTCGCGCTGA-1_SRR14252354	0	0
-2.698	-9.84267	ACTGATGTCGCTACAA-1_SRR14252354	1.71897	1.71897
-12.4393	-1.55645	ACTGCAAAGATGACAT-1_SRR14252354	0	0
-12.8431	-1.22221	ACTGCAACAAAGTATG-1_SRR14252354	0	0
-1.83781	-7.12886	ACTGCAACACACGTGC-1_SRR14252354	0	0
-1.84726	-9.42613	ACTGCAACACGAGGTA-1_SRR14252354	0	0
-4.75367	-4.91937	ACTGCAAGTCAAATCC-1_SRR14252354	0	0
1.79764	-5.35358	ACTGCAAGTCGGCACT-1_SRR14252354	0	0
3.94225	8.07692	ACTGCAAGTCGGTGTC-1_SRR14252354	0	0
-1.98797	1.83132	ACTGCAAGTTCGTAAC-1_SRR14252354	0	0
-1.08606	-6.47256	ACTGCAATCACTGAAC-1_SRR14252354	0	0
2.19652	-2.21486	ACTGCAATCAGACCTA-1_SRR14252354	0	0
-11.0517	-2.36285	ACTGTCCAGCATGCGA-1_SRR14252354	0	0
-2.02313	8.65802	ACTGTCCAGCGTTGTT-1_SRR14252354	0	0
-3.6989	-5.88687	ACTGTCCAGGATGTTA-1_SRR14252354	0	0
4.63459	0.535508	ACTGTCCAGTGCCGAA-1_SRR14252354	0	0
4.76478	0.61984	ACTGTCCCAAGCACAG-1_SRR14252354	0	0
1.81802	-5.06765	ACTGTCCGTGGGCTTC-1_SRR14252354	0	0
4.08245	-0.291739	ACTGTCCGTGTCTCCT-1_SRR14252354	0	0
-0.976317	-5.95321	ACTGTCCTCAAATAGG-1_SRR14252354	0	0
-1.49329	5.32134	ACTGTCCTCGCGGTAC-1_SRR14252354	0	0
5.52512	-1.09467	ACTGTGAAGCTGGCCT-1_SRR14252354	0	1.38975
2.37974	-4.24539	ACTGTGAAGTTGGACG-1_SRR14252354	0	0
2.00307	-5.03042	ACTGTGACAATTCGTG-1_SRR14252354	0	1.34803
4.68273	7.15723	ACTGTGAGTAACAGGC-1_SRR14252354	0	0
3.16906	8.68464	ACTGTGAGTATCGCAT-1_SRR14252354	0	0
-2.74373	-4.80501	ACTGTGAGTCACAGAG-1_SRR14252354	1.36885	0
-2.61798	1.70951	ACTGTGAGTCGAGCTC-1_SRR14252354	0	0
-10.1121	-1.88086	ACTGTGAGTCGGTAAG-1_SRR14252354	0	0
-13.0224	-2.22043	ACTGTGAGTCTCCCTA-1_SRR14252354	0	0
2.31311	-5.35078	ACTGTGAGTGAGCAGT-1_SRR14252354	0	0
0.672127	-1.49597	ACTTAGGAGAGTCAAT-1_SRR14252354	0	0
-1.60036	14.4669	ACTTAGGAGGGCAATC-1_SRR14252354	0	0
1.10525	-1.19962	ACTTAGGCAGATCCTA-1_SRR14252354	0	0
-2.83026	-4.37368	ACTTAGGGTAGTAAGT-1_SRR14252354	0	0
-1.1825	-4.56253	ACTTAGGTCACGATCA-1_SRR14252354	0	0
4.25381	-1.77422	ACTTATCAGACGTCCC-1_SRR14252354	0	0
1.4957	-5.68232	ACTTATCAGCAAGTCG-1_SRR14252354	0	0
3.83646	-0.321827	ACTTATCAGCAGCAGT-1_SRR14252354	0	0
3.95352	-0.147981	ACTTATCAGGATGCGT-1_SRR14252354	0	0
4.40736	-0.156321	ACTTATCCAACACAGG-1_SRR14252354	0	0
0.647539	-1.53669	ACTTATCCACCTCGTT-1_SRR14252354	0	1.08558
-2.43438	14.2695	ACTTATCCAGCTACAT-1_SRR14252354	0	0
0.27186	-5.03618	ACTTATCCAGGACAGT-1_SRR14252354	0	1.42805
-0.928455	-6.03222	ACTTATCTCATGAGTC-1_SRR14252354	0	0
-13.241	-2.19509	ACTTATCTCGCACGAC-1_SRR14252354	0	0
-5.96713	11.3495	ACTTCCGAGCGACTGA-1_SRR14252354	0	0
4.05368	-0.953606	ACTTCCGAGGAACGAA-1_SRR14252354	0	0
-2.88311	-9.6034	ACTTCCGAGTTACGAA-1_SRR14252354	0	0
2.5675	-8.06259	ACTTCCGCAGAGCCCT-1_SRR14252354	0	0
3.38659	-4.54017	ACTTCCGGTAGACGGT-1_SRR14252354	0	0
3.85933	-1.5568	ACTTCCGGTCGACTTA-1_SRR14252354	0	0
3.49987	-5.26629	ACTTCCGGTCGTTCAA-1_SRR14252354	0	0
3.78576	-0.527722	ACTTCCGGTCTCAGAT-1_SRR14252354	0	0
-11.7756	-2.0354	ACTTCCGGTGATAGTA-1_SRR14252354	0	0
2.58469	-5.37912	ACTTCCGGTGCGGCTT-1_SRR14252354	0	0
-1.12643	-3.70458	ACTTCCGTCCACCTGT-1_SRR14252354	0	0
3.65283	-4.39832	ACTTCGCAGACATCAA-1_SRR14252354	0	0
-7.50565	6.14744	ACTTCGCAGCACGATG-1_SRR14252354	0	0
-2.3032	-9.74406	ACTTCGCCACAGTACT-1_SRR14252354	0	0
-3.90846	2.67858	ACTTCGCCATCGGCCA-1_SRR14252354	0	0
-2.11869	4.35534	ACTTCGCGTACGGTTT-1_SRR14252354	0	0
1.52816	-5.92932	ACTTCGCGTAGCTCGC-1_SRR14252354	0	0
2.84044	-0.350347	ACTTCGCGTATATGGA-1_SRR14252354	0	0
-2.40619	0.368365	ACTTCGCGTTCGGACC-1_SRR14252354	0	0
-3.26163	1.58638	ACTTCGCGTTTCAGAC-1_SRR14252354	0	0
4.50672	7.66271	ACTTCGCTCACCATGA-1_SRR14252354	0	0
4.17408	-5.30872	ACTTCGCTCATGGCCG-1_SRR14252354	0	0
3.45734	-5.63747	ACTTCGCTCTGACCCT-1_SRR14252354	0	1.88456
5.21205	1.04625	ACTTTCAAGAGCGACT-1_SRR14252354	0	0
1.88267	-5.68294	ACTTTCAAGGACGCTA-1_SRR14252354	0	2.16722
-1.56719	4.92275	ACTTTCAAGTATAGAC-1_SRR14252354	0	0
-7.53843	6.02023	ACTTTCAAGTTTGGCT-1_SRR14252354	0	0
3.24428	-1.86743	ACTTTCACAGAAGCGT-1_SRR14252354	0	0
-2.07136	8.85389	ACTTTCACAGATCCTA-1_SRR14252354	0	0
2.75764	-5.66923	ACTTTCACATCGTGCG-1_SRR14252354	0	0
-11.5803	-2.02828	ACTTTCAGTCAACCTA-1_SRR14252354	0	0
3.90386	-4.64788	ACTTTCATCCTACTGC-1_SRR14252354	0	0
-2.54331	14.3284	ACTTTCATCCTGGTCT-1_SRR14252354	0	0
-1.50356	-2.92057	ACTTTGTAGCTTGTGT-1_SRR14252354	0	0
-2.17319	15.021	ACTTTGTCACGTAGTT-1_SRR14252354	0	0
1.04355	-6.0114	AGAAATGAGGAACGAA-1_SRR14252354	0	0
4.02981	8.11598	AGAAATGAGTGCAAAT-1_SRR14252354	0	0
3.34151	8.07043	AGAAATGCAAGAGGCT-1_SRR14252354	0	0
-3.73092	3.09646	AGAAATGCACAAGCTT-1_SRR14252354	0	0
1.64971	-5.80338	AGAAATGGTGCTAGCC-1_SRR14252354	0	0
3.45835	-1.12946	AGAAATGTCCGGCTTT-1_SRR14252354	0	0
2.50178	-4.96304	AGAAATGTCGTAGGAG-1_SRR14252354	0	1.69569
4.05372	-0.236777	AGAAATGTCTGTCAGA-1_SRR14252354	0	0
1.71124	-6.55306	AGAACAAAGACCAAAT-1_SRR14252354	0	0
-11.4801	-2.01973	AGAACAAAGATCCTAC-1_SRR14252354	0	0
-11.4422	-2.48418	AGAACAAAGCCTCATA-1_SRR14252354	0	0
-1.32666	14.6124	AGAACAACAAGGTCGA-1_SRR14252354	0	0
1.78104	-5.52782	AGAACAACACTTCTCG-1_SRR14252354	0	0
-10.5094	-2.0987	AGAACAACAGGCGATA-1_SRR14252354	0	0
-0.434202	-9.13094	AGAACAACAGGGTTGA-1_SRR14252354	0	0
4.13543	0.91267	AGAACAATCCTTCTTC-1_SRR14252354	0	0
2.75611	-5.54648	AGAACCTAGAAGTCCG-1_SRR14252354	0	0
-8.43034	6.10392	AGAACCTAGGAACGAA-1_SRR14252354	0	0
4.88674	-0.0390521	AGAACCTAGGCGATAC-1_SRR14252354	0	0
1.24897	-1.08529	AGAACCTAGGGAGGGT-1_SRR14252354	0	0
2.34056	2.24659	AGAACCTAGTTACGTC-1_SRR14252354	0	0
0.95098	-0.978244	AGAACCTCAAGACAAT-1_SRR14252354	0	0
3.87176	7.47216	AGAACCTCACTAACGT-1_SRR14252354	0	0
9.81577	8.67131	AGAACCTGTAGTATAG-1_SRR14252354	0	0
3.56988	8.5932	AGAACCTGTCTCGCGA-1_SRR14252354	0	0
-1.95735	14.2118	AGAACCTTCAGCTAGT-1_SRR14252354	0	0
-10.5695	-0.666112	AGAACCTTCAGCTTCC-1_SRR14252354	0	0
-3.70786	2.51077	AGAACCTTCCCAGTGG-1_SRR14252354	0	0
-3.03775	1.76598	AGAACCTTCTCATTAC-1_SRR14252354	0	0
7.90997	0.335398	AGAAGCGAGCATGCAG-1_SRR14252354	0	0
12.2049	-0.28319	AGAAGCGAGTACCGGA-1_SRR14252354	0	0
-1.81164	5.38316	AGAAGCGCAGACGCTC-1_SRR14252354	0	0
-3.83697	3.20655	AGAAGCGTCAAACGTC-1_SRR14252354	0	0
3.80076	-5.18873	AGAAGCGTCAGTCATG-1_SRR14252354	0	0
8.89066	6.53914	AGAAGCGTCCATAGGT-1_SRR14252354	0	0
-0.0351067	-4.95961	AGAAGCGTCTAGGAAA-1_SRR14252354	0	0
-2.47627	-5.65548	AGAAGTAAGGAAGTAG-1_SRR14252354	0	0
-3.84445	2.87239	AGAAGTACAAACTAAG-1_SRR14252354	0	0
10.1555	8.86434	AGAAGTACACGAGGAT-1_SRR14252354	0	0
-4.48725	-9.81004	AGAAGTACAGGTCAAG-1_SRR14252354	0	0
-1.3265	-5.30442	AGAAGTAGTCAGGTAG-1_SRR14252354	0	2.75293
2.24148	-5.25215	AGAAGTAGTGACTAAA-1_SRR14252354	0	0
-1.83519	-2.64706	AGAAGTATCCCTGGTT-1_SRR14252354	0	0
-11.6858	-0.937322	AGAAGTATCGAACCAT-1_SRR14252354	0	0
-0.74516	-4.43646	AGAAGTATCTTCCCGA-1_SRR14252354	0	0
5.45077	-1.08538	AGACAAAAGCAGGCAT-1_SRR14252354	0	0
-10.7465	-2.52507	AGACAAAGTACCAATC-1_SRR14252354	0	2.33574
-10.5195	-2.79994	AGACAAATCCATAGAC-1_SRR14252354	0	0
-10.7685	-1.298	AGACACTAGTCGTTAC-1_SRR14252354	0	0
4.56859	-5.10954	AGACACTCAAAGGCAC-1_SRR14252354	0	0
-2.85711	-4.71013	AGACACTCAACTGAAA-1_SRR14252354	0	1.58494
2.10715	-5.6502	AGACACTCACTTCCTG-1_SRR14252354	0	0
-0.361213	1.63239	AGACACTCAGTTAAAG-1_SRR14252354	0	0
3.61935	0.239728	AGACACTCATTGCTGA-1_SRR14252354	0	0
3.69803	-5.67734	AGACACTGTCAGTCCG-1_SRR14252354	0	0
-0.358934	-4.04467	AGACACTGTTAAGGGC-1_SRR14252354	0	0
-1.93043	-3.45327	AGACAGGAGAAGGATG-1_SRR14252354	0	0
-0.563188	-12.535	AGACAGGAGCGCCATC-1_SRR14252354	0	0
1.60661	-6.38961	AGACAGGAGTGCCGAA-1_SRR14252354	0	0
-1.30064	-7.32013	AGACAGGCAACTAGAA-1_SRR14252354	0	0
0.347932	-5.79689	AGACAGGCATACCACA-1_SRR14252354	0	0
4.23549	7.7216	AGACAGGGTCTCGCGA-1_SRR14252354	0	0
1.92633	-5.44899	AGACCATAGAAGTCCG-1_SRR14252354	0	0
-2.88428	0.288709	AGACCATAGCAGCGAT-1_SRR14252354	0	0
4.27544	-5.45601	AGACCATCAATTGGTC-1_SRR14252354	0	0
0.311507	-6.05896	AGACCATCACAGTATC-1_SRR14252354	0	0
2.89869	-5.78979	AGACCATCACATGACT-1_SRR14252354	0	1.48428
2.89342	0.402865	AGACCATCAGGCTATT-1_SRR14252354	0	0
-4.13955	-4.73571	AGACCATCATTGACCA-1_SRR14252354	0	0
5.20729	-6.76626	AGACCATGTACGTGAG-1_SRR14252354	0	0
-4.79576	8.52958	AGACCATGTAGCTTAC-1_SRR14252354	0	0
9.34366	7.82305	AGACCATGTGGCTTAT-1_SRR14252354	0	0
1.03859	-5.39862	AGACCATTCGCGTGAC-1_SRR14252354	0	0
-4.93412	8.6538	AGACCCGAGCGTGCTC-1_SRR14252354	0	0
4.10833	-2.33056	AGACCCGAGTAACAGT-1_SRR14252354	0	0
-0.995635	-2.46815	AGACCCGAGTTGTAGA-1_SRR14252354	0	0
1.98628	-4.87602	AGACCCGCATTCATCT-1_SRR14252354	0	0
2.55799	-5.58114	AGACCCGGTACATTGC-1_SRR14252354	0	0
1.81414	-6.0448	AGACTCAAGCAATAAC-1_SRR14252354	0	0
1.23425	-6.69869	AGACTCAAGCTCAGAG-1_SRR14252354	0	1.30572
6.11435	-7.27422	AGACTCAAGCTGTCCG-1_SRR14252354	0	0
-11.1846	-2.32976	AGACTCAAGTATTGCC-1_SRR14252354	0	0
-0.864915	-2.56085	AGACTCACATGTTTGG-1_SRR14252354	0	0
0.16221	-2.45568	AGACTCAGTAATGCGG-1_SRR14252354	0	0
3.9992	-0.820398	AGACTCAGTGATACAA-1_SRR14252354	0	0
-10.8976	-2.59225	AGACTCAGTGCACGCT-1_SRR14252354	0	0
-2.00675	3.19062	AGACTCAGTTGCGAAG-1_SRR14252354	0	0
-8.58954	6.16321	AGACTCATCGGCTTGG-1_SRR14252354	0	0
3.40026	-7.91285	AGAGAATAGTGTTCCA-1_SRR14252354	0	0
-0.861852	-1.94402	AGAGAATCACGCAGTC-1_SRR14252354	0	1.6813
-11.3365	-1.63536	AGAGAATCACTGGCCA-1_SRR14252354	0	2.15364
-8.16251	4.86666	AGAGAATGTACGCTTA-1_SRR14252354	0	0
-0.472597	-0.420425	AGAGAATGTAGCACGA-1_SRR14252354	0	0
-0.3044	-4.32467	AGAGAATGTATGAAGT-1_SRR14252354	0	0
-1.17594	-5.63664	AGAGAATTCAAATGAG-1_SRR14252354	0	0
3.93792	-0.150864	AGAGAATTCACTAGCA-1_SRR14252354	0	0
-2.36779	14.5513	AGAGAATTCAGCGGAA-1_SRR14252354	0	0
2.02145	-5.52355	AGAGAATTCGCATTAG-1_SRR14252354	0	0
5.48262	-1.21275	AGAGAATTCGCTCTAC-1_SRR14252354	0	0
-0.852567	-8.40128	AGAGAATTCGGTGAAG-1_SRR14252354	0	0
-10.5951	-2.48564	AGAGAATTCTCTCTAA-1_SRR14252354	0	0
-2.91979	-4.64294	AGAGAGCAGTCAGCGA-1_SRR14252354	0	2.26973
-0.109848	-4.36598	AGAGAGCCAGGCCCTA-1_SRR14252354	0	0
2.84088	-6.21409	AGAGAGCGTGCCCAGT-1_SRR14252354	0	1.72009
1.63107	-5.02661	AGAGAGCGTTGCGTAT-1_SRR14252354	0	0
-2.06692	8.56305	AGAGAGCTCAGGACGA-1_SRR14252354	0	0
2.28084	-5.78366	AGAGAGCTCTCTGCTG-1_SRR14252354	0	1.59082
-10.4779	-2.18926	AGAGCAGAGAGGTCAC-1_SRR14252354	0	0
3.58763	-6.28617	AGAGCAGAGAGTCCGA-1_SRR14252354	0	0
-0.760047	-3.65176	AGAGCAGAGTCGCCCA-1_SRR14252354	0	0
1.8423	-5.7646	AGAGCAGCACAGTATC-1_SRR14252354	0	1.31661
1.63961	-0.500773	AGAGCAGCACCGGAAA-1_SRR14252354	0	0
-8.52996	6.10381	AGAGCAGCATCCAATG-1_SRR14252354	2.14029	0
-10.3436	-0.675613	AGAGCAGGTTAGGGTG-1_SRR14252354	0	0
3.77784	0.119881	AGAGCAGTCCAATCCC-1_SRR14252354	1.50248	1.50248
-2.09517	3.91776	AGAGCCCAGACGCCAA-1_SRR14252354	0	0
-1.46003	14.9251	AGAGCCCAGTAACCGG-1_SRR14252354	0	0
1.93545	-6.32387	AGAGCCCGTGAATATG-1_SRR14252354	0	0
-2.41929	1.09525	AGAGCCCTCATGAGAA-1_SRR14252354	0	0
-1.07875	-4.16918	AGAGCCCTCGCGAAGA-1_SRR14252354	0	0
0.316434	-3.88294	AGAGCCCTCGCTTACC-1_SRR14252354	1.50849	0
-8.51902	6.04607	AGATAGAAGAAATCCA-1_SRR14252354	0	0
-1.0078	-6.88165	AGATAGAAGAGCCTGA-1_SRR14252354	0	1.81462
0.509885	-14.3322	AGATAGAAGATCCCAT-1_SRR14252354	0	0
-0.803625	-6.12684	AGATAGAAGTAGGATT-1_SRR14252354	0	0
-3.38968	-8.59131	AGATAGAAGTATGACA-1_SRR14252354	0	0
2.86553	0.0727049	AGATAGAAGTTTCGAC-1_SRR14252354	0	0
-11.5022	-2.71266	AGATAGACAAATACAG-1_SRR14252354	0	0
-7.76448	6.07622	AGATAGACAAATGGCG-1_SRR14252354	0	0
-3.60087	2.97607	AGATAGACAATTTCCT-1_SRR14252354	0	0
-1.50473	14.5381	AGATAGACACTTGGCG-1_SRR14252354	0	0
4.0685	0.332229	AGATAGAGTAGCGCCT-1_SRR14252354	0	0
4.02707	-5.02275	AGATAGAGTGTTTACG-1_SRR14252354	0	0
3.12254	-5.38921	AGATAGAGTTGTGGCC-1_SRR14252354	0	0
3.10789	8.1871	AGATAGATCAACGAGG-1_SRR14252354	0	0
10.0687	1.7634	AGATAGATCATCACTT-1_SRR14252354	0	0
-10.2226	-1.50454	AGATAGATCATGGTAC-1_SRR14252354	0	0
-2.63731	14.26	AGATAGATCTAAGCGT-1_SRR14252354	0	0
-8.11794	4.94538	AGATCCAAGAGAGCGG-1_SRR14252354	0	0
1.77674	-5.30743	AGATCCAAGTAGCATA-1_SRR14252354	0	1.60149
0.89304	0.423553	AGATCCACAAAGACTA-1_SRR14252354	0	0
-10.5766	-2.32998	AGATCCAGTAGCGTCC-1_SRR14252354	0	0
-2.99399	4.17294	AGATCCAGTAGGATAT-1_SRR14252354	0	0
-3.23192	3.57675	AGATCCAGTATGCTAC-1_SRR14252354	0	0
2.25909	-2.2609	AGATCCAGTTGAAGTA-1_SRR14252354	0	0
1.49443	-6.64514	AGATCCATCCATTCGC-1_SRR14252354	0	0
-4.45879	8.44348	AGATCCATCGGTGCAC-1_SRR14252354	0	0
-10.9567	-1.49038	AGATCCATCGTAATGC-1_SRR14252354	0	0
1.53538	-5.22924	AGATCGTAGGTTGGAC-1_SRR14252354	0	0
-10.3396	-2.01472	AGATCGTAGTTTCTTC-1_SRR14252354	0	0
0.0791262	-3.73597	AGATCGTCAATCCAGT-1_SRR14252354	0	0
3.30339	7.81329	AGATCGTCACCGTGCA-1_SRR14252354	0	0
-2.22997	4.34663	AGATCGTTCAAGTCTG-1_SRR14252354	0	0
-4.51481	8.33137	AGATCGTTCCGTGCGA-1_SRR14252354	0	0
0.538064	-2.74878	AGATGAAAGATGCTTC-1_SRR14252354	0	0
9.51795	8.37979	AGATGAAAGCCTGGAA-1_SRR14252354	0	0
4.10404	7.56736	AGATGAAAGGTAGGCT-1_SRR14252354	0	0
-8.28973	6.06215	AGATGAATCACCGGTG-1_SRR14252354	0	0
-7.68094	6.22038	AGATGCTAGAAGAACG-1_SRR14252354	0	0
-1.86822	-3.42914	AGATGCTAGCTCCCTT-1_SRR14252354	0	0
2.15892	-2.21348	AGATGCTAGGACTTCT-1_SRR14252354	0	0
2.27205	-2.123	AGATGCTCAACCACAT-1_SRR14252354	0	0
-3.68203	3.43901	AGATGCTCACAAGCCC-1_SRR14252354	0	0
-1.86145	-7.60621	AGATGCTCATCGAAGG-1_SRR14252354	0	0
-3.99216	3.48729	AGATGCTCATGTAACC-1_SRR14252354	0	0
1.20009	3.52179	AGATGCTGTACAAGCG-1_SRR14252354	0	0
0.364388	-5.2794	AGATGCTGTTGTGCAT-1_SRR14252354	0	0
3.71346	-4.36959	AGATGCTTCCCGTTGT-1_SRR14252354	0	0
3.40842	-8.29792	AGATGCTTCTAACGGT-1_SRR14252354	0	0
-10.3528	-2.53599	AGCATCAAGATGGCAC-1_SRR14252354	0	0
-2.56189	-3.70611	AGCATCAAGGAATCGC-1_SRR14252354	0	0
3.33635	-6.06375	AGCATCAAGTACTGGG-1_SRR14252354	0	0
-10.1909	-1.8108	AGCATCACAACGATTC-1_SRR14252354	0	0
-0.894603	-2.94466	AGCATCACAATAGTCC-1_SRR14252354	0	0
-3.4789	2.33517	AGCATCACAGCAGACA-1_SRR14252354	0	0
3.53466	7.79962	AGCATCACATGGCTAT-1_SRR14252354	0	0
-3.9226	-9.70898	AGCATCAGTAGTAAGT-1_SRR14252354	0	0
1.84703	-4.74575	AGCATCAGTGGAACCA-1_SRR14252354	0	0
3.53552	-5.5244	AGCATCATCCAAATGC-1_SRR14252354	0	0
-13.2924	-1.81985	AGCCAATAGCATCCCG-1_SRR14252354	0	0
0.973499	-0.837037	AGCCAATAGCGAATGC-1_SRR14252354	0	0
3.44629	-5.44615	AGCCAATAGCGACTTT-1_SRR14252354	0	0
2.84825	0.428861	AGCCAATAGTTATGGA-1_SRR14252354	0	0
9.81008	-3.1861	AGCCAATCATCAACCA-1_SRR14252354	0	0
3.65991	-0.65558	AGCCAATGTACCGTGC-1_SRR14252354	0	0
-11.0092	-1.56202	AGCCAATGTCATGACT-1_SRR14252354	0	0
-0.102183	-4.52163	AGCCAATGTCGAGTGA-1_SRR14252354	0	0
-0.425388	-0.832851	AGCCAATTCAGCTTCC-1_SRR14252354	0	0
4.05021	-7.11384	AGCCAATTCCACGTAA-1_SRR14252354	0	0
-1.75801	-4.84963	AGCCAATTCGATAACC-1_SRR14252354	0	0
3.61326	7.57893	AGCCACGAGGCCTAAG-1_SRR14252354	0	0
3.67715	0.387327	AGCCACGCACGGTCTG-1_SRR14252354	0	1.41447
4.10427	-2.47195	AGCCACGCACTTCTCG-1_SRR14252354	0	0
3.15368	-7.07127	AGCCACGGTTGTGCCG-1_SRR14252354	0	0
-0.672232	-4.0123	AGCCACGTCAAGAGTA-1_SRR14252354	0	1.175
-1.78791	-7.64768	AGCCACGTCATCGCCT-1_SRR14252354	0	0
3.24026	8.38955	AGCCACGTCTGTTGGA-1_SRR14252354	0	0
1.3516	-6.2116	AGCCACGTCTTAGTTC-1_SRR14252354	0	1.70815
3.24515	8.28925	AGCCAGCCACCTGCAG-1_SRR14252354	0	0
0.0504579	0.217235	AGCCAGCCAGTGTGCC-1_SRR14252354	0	0
-2.4627	15.145	AGCCAGCCATCGAACT-1_SRR14252354	0	0
-2.35004	14.8079	AGCCAGCGTTCTGAGT-1_SRR14252354	0	0
3.87973	1.17872	AGCCAGCTCACGAGGA-1_SRR14252354	0	0
-1.65285	8.62718	AGCCAGCTCCACAGCG-1_SRR14252354	0	0
1.82229	-5.90242	AGCCAGCTCGGTTGTA-1_SRR14252354	0	1.4534
3.21895	8.20652	AGCCAGCTCTGGGATT-1_SRR14252354	0	0
3.81514	-2.34076	AGCGATTAGGCCACTC-1_SRR14252354	0	0
-0.769309	4.39243	AGCGATTAGTAAAGCT-1_SRR14252354	0	0
-13.2439	-1.79448	AGCGATTAGTGGACGT-1_SRR14252354	0	0
-3.33841	3.46758	AGCGATTCACCCTCTA-1_SRR14252354	0	0
-2.46805	1.94238	AGCGATTGTAGTCACT-1_SRR14252354	0	0
9.48111	6.84517	AGCGATTGTTGTCATG-1_SRR14252354	0	0
2.71864	-3.51119	AGCGATTGTTTACGAC-1_SRR14252354	0	1.50958
-10.8177	-1.02014	AGCGATTTCCGAGTGC-1_SRR14252354	0	0
0.832581	1.11981	AGCGATTTCCTCGCAT-1_SRR14252354	0	0
-2.0192	-7.448	AGCGATTTCGACCCAG-1_SRR14252354	0	0
9.74144	7.2859	AGCGATTTCTTACCGC-1_SRR14252354	0	0
-1.77902	-3.4178	AGCGCCAAGAGTCGAC-1_SRR14252354	0	0
-2.38974	-3.60021	AGCGCCAAGGATTTAG-1_SRR14252354	0	0
1.7102	-5.5135	AGCGCCACATAATCCG-1_SRR14252354	0	0
-0.702347	-3.56139	AGCGCCAGTAGCTGTT-1_SRR14252354	0	0
2.1758	-2.16751	AGCGCCAGTTGTGTAC-1_SRR14252354	0	1.40767
9.37806	7.57753	AGCGCCATCACACGAT-1_SRR14252354	0	0
3.67742	8.06259	AGCGCCATCATACAGC-1_SRR14252354	0	0
4.10352	7.25659	AGCGCCATCGTTCTGC-1_SRR14252354	0	0
-2.38928	13.8217	AGCGCTGAGAATTCAG-1_SRR14252354	0	0
2.19063	-1.57351	AGCGCTGAGCATATGA-1_SRR14252354	0	0
-0.512177	-9.42612	AGCGCTGAGGATGGCT-1_SRR14252354	0	0
3.14204	-4.35053	AGCGCTGAGTACTGTC-1_SRR14252354	0	0
-8.63378	6.32222	AGCGCTGAGTTACTCG-1_SRR14252354	0	0
-3.99291	3.48814	AGCGCTGCACATAACC-1_SRR14252354	1.06262	0
3.76128	-7.84393	AGCGCTGCATAATCCG-1_SRR14252354	0	0
-2.32441	14.4269	AGCGCTGCATAGACTC-1_SRR14252354	0	0
-10.607	-1.49685	AGCGCTGCATCCGAGC-1_SRR14252354	0	0
2.52818	-5.37502	AGCGCTGGTGTAGTGG-1_SRR14252354	0	0
-2.96443	1.3772	AGCGCTGGTTGGGACA-1_SRR14252354	0	0
1.40936	3.89299	AGCGCTGTCTGAACGT-1_SRR14252354	0	0
2.95688	0.786928	AGCGTATAGAAGTATC-1_SRR14252354	0	0
1.59933	-5.9606	AGCGTATAGTCCTACA-1_SRR14252354	0	2.22104
4.01087	0.866153	AGCGTATGTAAGTTGA-1_SRR14252354	0	0
3.36792	-1.26914	AGCGTATGTAGCACAG-1_SRR14252354	0	1.89146
2.01825	-6.22235	AGCGTATTCGAGATGG-1_SRR14252354	0	1.57181
-3.22925	3.08826	AGCGTCGGTCTTGAGT-1_SRR14252354	0	0
-4.2401	-4.77531	AGCTACAAGCGCGTTC-1_SRR14252354	0	0
-12.1579	-1.36382	AGCTACAAGGTTAGTA-1_SRR14252354	0	0
3.44164	7.77933	AGCTACACACATGAAA-1_SRR14252354	0	0
2.36695	-6.53127	AGCTACACAGGTCAGA-1_SRR14252354	0	0
1.87901	-5.04087	AGCTACACATTAGGAA-1_SRR14252354	0	0
-0.869737	-7.32704	AGCTACAGTTCTAAGC-1_SRR14252354	1.20278	0
2.86615	8.06104	AGCTACATCCACGAAT-1_SRR14252354	0	0
-0.537474	-9.28309	AGCTACATCCCTCTCC-1_SRR14252354	0	0
-4.50514	8.33589	AGCTACATCCTGGGTG-1_SRR14252354	0	0
-4.01766	2.863	AGCTACATCGAGCACC-1_SRR14252354	0	0
4.53786	7.3611	AGCTCAAAGAAGTCAT-1_SRR14252354	0	0
3.96174	-5.08977	AGCTCAAAGCACCTGC-1_SRR14252354	0	0
3.34544	-5.43734	AGCTCAAAGCTGGAGT-1_SRR14252354	0	0
3.87531	-1.13332	AGCTCAACACAAGTGG-1_SRR14252354	0	0
-1.64363	0.964936	AGCTCAACAGCGGATA-1_SRR14252354	0	0
3.56674	7.93126	AGCTCAACATGGGAAC-1_SRR14252354	0	0
-0.789995	-8.7451	AGCTCAAGTTACTCAG-1_SRR14252354	0	0
-11.3031	-1.22879	AGCTCAATCTATTGTC-1_SRR14252354	0	0
3.13374	7.6166	AGCTTCCAGTAGTCCT-1_SRR14252354	0	1.88456
0.411295	-5.83924	AGCTTCCCACGTGAGA-1_SRR14252354	0	0
-2.72117	1.91098	AGCTTCCTCAAGTTGC-1_SRR14252354	0	0
2.70657	-7.09169	AGCTTCCTCCTCACGT-1_SRR14252354	0	0
-1.55266	5.50952	AGCTTCCTCTTCGGAA-1_SRR14252354	0	1.17438
4.12986	1.32156	AGGAAATCACTGGACC-1_SRR14252354	0	0
3.24311	-5.94079	AGGAAATCATATAGCC-1_SRR14252354	0	0
4.71928	-2.44639	AGGAAATGTAACTGCT-1_SRR14252354	0	0
2.77887	0.936344	AGGAAATGTAGAGGAA-1_SRR14252354	0	0
0.64399	-3.13532	AGGAAATGTATGATCC-1_SRR14252354	0	0
-0.695235	-9.07616	AGGAAATGTCCAGTTA-1_SRR14252354	0	0
-0.0805224	-4.69326	AGGAAATGTCCGAAGA-1_SRR14252354	0	0
0.585815	-5.23162	AGGAAATGTCGAGTTT-1_SRR14252354	0	0
5.10237	0.956156	AGGAAATGTTCGTACA-1_SRR14252354	0	0
-10.3901	-0.84672	AGGAAATTCAACGTGT-1_SRR14252354	0	0
-2.52481	-5.5611	AGGAAATTCGGTCAGC-1_SRR14252354	0	0
3.5407	-0.698321	AGGAATAAGAGTCGAC-1_SRR14252354	0	0
2.4415	-1.3348	AGGAATAAGTTACTCG-1_SRR14252354	0	0
2.98161	-1.76675	AGGAATACACGTGTGC-1_SRR14252354	0	0
-5.65782	-1.31804	AGGAATAGTACATACC-1_SRR14252354	0	1.36233
4.65627	7.89672	AGGAATAGTATACCTG-1_SRR14252354	0	0
-0.70369	-9.27001	AGGAATAGTCAACATC-1_SRR14252354	0	0
-1.52439	13.9962	AGGAATAGTGAGATTA-1_SRR14252354	0	0
4.24934	-4.90353	AGGAATATCAGACCCG-1_SRR14252354	0	0
4.41042	-5.50799	AGGAATATCATTGCGA-1_SRR14252354	0	0
1.21613	0.669717	AGGAATATCATTTGGG-1_SRR14252354	0	0
7.44493	-7.54528	AGGAATATCTTGGAAC-1_SRR14252354	0	0
0.146079	-4.19274	AGGACGAAGTGAGTTA-1_SRR14252354	0	0
-3.15047	1.82278	AGGACGACACAGCATT-1_SRR14252354	0	0
-4.56986	8.35443	AGGACGACACTATGTG-1_SRR14252354	0	0
3.8392	-5.07408	AGGACGACAGCTGAGA-1_SRR14252354	0	0
3.75343	7.45698	AGGACGACAGGAATCG-1_SRR14252354	0	0
-1.32463	-5.66907	AGGACGAGTAGGAGGG-1_SRR14252354	0	0
3.87671	-0.385147	AGGACGAGTCGTCTCT-1_SRR14252354	0	0
-11.2757	-1.25539	AGGACGATCAGCCTTC-1_SRR14252354	0	0
-10.3636	-2.31457	AGGACTTAGGGAGGAC-1_SRR14252354	0	0
9.48985	6.84643	AGGACTTCAAATTGGA-1_SRR14252354	0	0
-0.211894	-5.28281	AGGACTTCAACCAACT-1_SRR14252354	0	0
1.56321	-6.22641	AGGACTTCACAGTCCG-1_SRR14252354	0	0
-1.19761	3.53276	AGGACTTCACCATTCC-1_SRR14252354	0	0
2.6163	-5.3964	AGGACTTCACGAGGTA-1_SRR14252354	0	0
2.82959	0.335279	AGGACTTCACGGTGTC-1_SRR14252354	0	0
-1.32879	-5.50492	AGGACTTCAGCACAAG-1_SRR14252354	0	1.36363
3.07231	-0.351422	AGGACTTCATAATGCC-1_SRR14252354	0	0
-2.20328	-2.87911	AGGACTTGTGTACGCC-1_SRR14252354	0	0
1.6903	-5.66288	AGGAGGTAGCCTTTGA-1_SRR14252354	0	0
-3.66548	2.02465	AGGAGGTAGGTAGACC-1_SRR14252354	0	0
-2.03322	8.79021	AGGAGGTAGGTGCCTC-1_SRR14252354	0	0
-12.3673	-0.784447	AGGAGGTCAATAGGAT-1_SRR14252354	2.07308	0
7.77119	0.231824	AGGAGGTCACGCTATA-1_SRR14252354	0	0
4.56789	-5.61117	AGGAGGTCAGGGAGAG-1_SRR14252354	0	0
1.64358	-5.55441	AGGAGGTGTGCGAACA-1_SRR14252354	0	0
2.99499	-5.61718	AGGAGGTTCACAATGC-1_SRR14252354	0	0
-11.845	-2.47338	AGGAGGTTCGTAGAGG-1_SRR14252354	0	0
3.54465	-9.52679	AGGAGGTTCTTGAACG-1_SRR14252354	0	0
-1.96115	-3.83346	AGGATAACACACGGAA-1_SRR14252354	0	0
-2.38353	14.6591	AGGATAACACAGCCAC-1_SRR14252354	0	0
-1.07194	-5.56851	AGGATAACACCGTCGA-1_SRR14252354	0	0
5.6988	8.04624	AGGATAACAGGGAATC-1_SRR14252354	0	0
-13.1371	-2.25017	AGGATAAGTACCCAGC-1_SRR14252354	0	0
-2.48034	4.74332	AGGATAAGTACGGCAA-1_SRR14252354	0	0
-1.18365	-5.75005	AGGATAAGTACTCGTA-1_SRR14252354	0	0
-13.2798	-1.76502	AGGATAATCACCTGTC-1_SRR14252354	0	0
-7.67471	5.64273	AGGATAATCCCGTGAG-1_SRR14252354	0	0
-1.53462	-3.41783	AGGATAATCTGGCTGG-1_SRR14252354	0	0
-2.39561	-5.32693	AGGATCTAGATGCAGC-1_SRR14252354	0	0
-2.78573	2.5763	AGGATCTAGCTGACCC-1_SRR14252354	0	0
2.38667	-5.54509	AGGATCTAGTGCCAGA-1_SRR14252354	0	0
3.61132	0.343445	AGGATCTCACAGCATT-1_SRR14252354	0	1.38614
-12.7876	-1.34134	AGGATCTCACTCCCTA-1_SRR14252354	0	0
-12.8625	-2.14512	AGGATCTCACTCTGCT-1_SRR14252354	0	0
4.02688	-4.92683	AGGATCTCATATCTGG-1_SRR14252354	0	0
-1.26281	-6.16585	AGGATCTGTCCTACAA-1_SRR14252354	0	0
-1.35935	-5.32041	AGGATCTGTTCCGCTT-1_SRR14252354	0	0
-3.15896	1.38118	AGGATCTTCGACCCAG-1_SRR14252354	0	0
1.83889	-4.84879	AGGATCTTCTAACGGT-1_SRR14252354	0	0
1.58228	-5.59409	AGGCATTAGTGCAGCA-1_SRR14252354	0	0
-0.57197	-5.40498	AGGCATTCAAATCCCA-1_SRR14252354	0	1.08261
2.73812	0.395632	AGGCATTCAAGTGGTG-1_SRR14252354	0	0
3.81143	-4.21586	AGGCATTCAATAGTAG-1_SRR14252354	0	0
-10.5804	-3.34925	AGGCATTCAGACCAAG-1_SRR14252354	0	0
2.79308	2.71606	AGGCATTCAGCGTTGC-1_SRR14252354	0	0
1.92821	-5.30335	AGGCATTCATCCAACA-1_SRR14252354	0	0
-12.9505	-2.57976	AGGCATTGTAGGAAAG-1_SRR14252354	0	0
3.76529	-9.56949	AGGCATTGTCAGTCCG-1_SRR14252354	0	0
-1.74387	-7.21424	AGGCATTGTTCCAAAC-1_SRR14252354	0	0
4.31677	-2.29192	AGGCATTGTTGCCGAC-1_SRR14252354	0	0
4.03218	-8.22263	AGGCATTGTTGGATCT-1_SRR14252354	0	0
-1.20701	-4.8821	AGGCATTTCCTTCGAC-1_SRR14252354	0	0
1.166	-1.08255	AGGCATTTCGTTGTTT-1_SRR14252354	0	0
4.09	1.05189	AGGCATTTCTTCGATT-1_SRR14252354	0	0
-1.86503	14.8111	AGGCATTTCTTGCAAG-1_SRR14252354	0	0
3.98028	-0.145417	AGGCCACAGAATAGTC-1_SRR14252354	0	0
4.05937	1.18832	AGGCCACAGGTTGGAC-1_SRR14252354	0	0
2.65984	0.246324	AGGCCACCAATGGGTG-1_SRR14252354	0	0
-0.691041	-9.44877	AGGCCACCACTATGTG-1_SRR14252354	0	0
1.56541	4.07984	AGGCCACCAGAACTAA-1_SRR14252354	0	0
0.426223	-3.1154	AGGCCACGTCATCCGG-1_SRR14252354	0	0
-3.54553	3.39882	AGGCCACGTCATGCAT-1_SRR14252354	0	0
-1.72027	5.54331	AGGCCACGTGTCTTAG-1_SRR14252354	0	0
3.32015	-4.69503	AGGCCACTCACGAACT-1_SRR14252354	0	0.692498
-3.93068	3.57606	AGGCTGCCACGACCTG-1_SRR14252354	0	0
7.61961	-7.11225	AGGCTGCGTCCTCATC-1_SRR14252354	0	0
2.5322	2.69801	AGGCTGCGTGGCTTAT-1_SRR14252354	0	0
-0.996261	3.86849	AGGCTGCGTGGGCTTC-1_SRR14252354	0	0
-10.2737	-2.15012	AGGCTGCTCTTGAACG-1_SRR14252354	0	0
-4.18198	2.6583	AGGGAGTAGAATCGCG-1_SRR14252354	0	0
-4.72003	-9.88809	AGGGAGTAGCATGCGA-1_SRR14252354	0	0
-3.094	1.17669	AGGGAGTCACGGAAGT-1_SRR14252354	0	0
3.03438	-4.31273	AGGGAGTCACTGGATT-1_SRR14252354	0	1.40256
2.91153	-8.06473	AGGGAGTGTTAAGGGC-1_SRR14252354	0	0
3.08181	0.62473	AGGGAGTTCAGACCTA-1_SRR14252354	0	0
-2.80862	14.0593	AGGGCCTAGAATGTTG-1_SRR14252354	0	0
-3.71121	3.16842	AGGGCCTAGCAACCAG-1_SRR14252354	0	0
-11.0281	-2.10366	AGGGCCTAGCTCGCAC-1_SRR14252354	0	0
3.68157	7.47244	AGGGCCTCAACGTATC-1_SRR14252354	0	0
-0.0621292	3.71868	AGGGCCTCACATAACC-1_SRR14252354	0	0
-3.55056	2.77339	AGGGCCTTCAACACGT-1_SRR14252354	0	0
-11.6465	-1.75624	AGGGCCTTCATCAGTG-1_SRR14252354	0	0
-2.12375	8.79978	AGGGCCTTCCAGTGTA-1_SRR14252354	0	0
1.87565	-5.35903	AGGGCCTTCCCAACTC-1_SRR14252354	0	0
-0.105609	-3.35387	AGGGCCTTCGGATTAC-1_SRR14252354	0	0
-2.07767	-3.34558	AGGGCCTTCTCGGGAC-1_SRR14252354	0	0
-2.23147	0.876514	AGGGCTCAGAGTTGAT-1_SRR14252354	0	0
3.5027	-9.33881	AGGGCTCAGCCAAGTG-1_SRR14252354	0	1.03375
1.33471	-5.69624	AGGGCTCAGGCGACAT-1_SRR14252354	0	0
4.41998	7.53832	AGGGCTCGTACTTCCC-1_SRR14252354	0	0
2.59892	-5.78665	AGGGCTCGTAGTCCTA-1_SRR14252354	0	0
4.03297	-8.15256	AGGGCTCGTTCCCACT-1_SRR14252354	0	0
-2.18312	0.50265	AGGGCTCGTTCTAACG-1_SRR14252354	0	0
-1.82128	1.1402	AGGGCTCGTTTATGCG-1_SRR14252354	0	0
-2.15126	14.578	AGGGCTCGTTTCTATC-1_SRR14252354	0	0
-3.40471	3.38961	AGGGCTCTCGGACGTC-1_SRR14252354	0	0
4.83315	0.571147	AGGGCTCTCTTTCGAT-1_SRR14252354	0	0
2.11833	2.41731	AGGGTCCAGGGTCTTT-1_SRR14252354	0	0
10.0046	-3.12972	AGGGTCCCAAAGCTAA-1_SRR14252354	0	0
-6.38143	10.9569	AGGGTCCGTAACTGCT-1_SRR14252354	0	0
9.58305	7.49905	AGGGTCCGTTCTCTCG-1_SRR14252354	0	0
-1.5391	-5.95603	AGGGTCCTCGTGGTAT-1_SRR14252354	0	0
-1.45859	1.34278	AGGGTCCTCTAAGGAA-1_SRR14252354	0	0
4.92239	7.84239	AGGGTCCTCTTGAGCA-1_SRR14252354	0	0
-1.12369	-1.7556	AGGGTGAAGACTCCGC-1_SRR14252354	0	0
3.54542	-5.01012	AGGGTGAAGCAAATCA-1_SRR14252354	0	0
-1.93707	-7.52279	AGGGTGACACATGAAA-1_SRR14252354	0	0
2.1184	-5.54513	AGGGTGACAGAAGTTA-1_SRR14252354	0	0
-2.41793	4.71443	AGGGTGAGTCCGGACT-1_SRR14252354	0	0
2.96588	-5.4146	AGGGTGAGTTGTATGC-1_SRR14252354	0	1.35417
1.49026	-4.88843	AGGGTGATCCGACAGC-1_SRR14252354	0	0
-4.56791	-9.71074	AGGGTGATCCTAGCCT-1_SRR14252354	0	0
0.84653	-5.82733	AGGGTGATCGGTCGAC-1_SRR14252354	0	0
1.51439	-5.61862	AGGGTGATCTAGAGCT-1_SRR14252354	0	0
4.69309	-2.13436	AGGGTGATCTCGTCAC-1_SRR14252354	0	0
-5.21348	-10.1958	AGGGTTTAGATCGACG-1_SRR14252354	0	0
-3.09134	4.05512	AGGGTTTAGTGATAAC-1_SRR14252354	0	0
9.75848	8.47683	AGGGTTTCACAAAGTA-1_SRR14252354	0	1.55923
-11.0851	-1.01075	AGGGTTTGTATCACGT-1_SRR14252354	0	0
-2.37391	-4.12841	AGGGTTTGTGAGGAAA-1_SRR14252354	0	0
3.38116	7.3346	AGGGTTTGTTCATCGA-1_SRR14252354	0	2.0363
-10.7698	-1.27583	AGGGTTTGTTGTGCCG-1_SRR14252354	0	0
4.10565	-8.30682	AGGGTTTTCGAAGCCC-1_SRR14252354	0	0
-5.36628	-10.2128	AGGGTTTTCTAGCAAC-1_SRR14252354	0	0
1.02576	-3.11266	AGGTAGGAGCATTTGC-1_SRR14252354	0	1.9237
5.16914	-7.30551	AGGTAGGAGTCCTGCG-1_SRR14252354	0	0
1.47332	-6.02969	AGGTAGGAGTGTTCAC-1_SRR14252354	0	1.3959
2.36309	-6.01881	AGGTAGGCAGAGTAAT-1_SRR14252354	0	0
-3.53125	3.29982	AGGTAGGCATGATAGA-1_SRR14252354	0	0
-2.7112	-5.0234	AGGTAGGGTATCGCGC-1_SRR14252354	0	2.28942
-10.45	-0.917889	AGGTAGGGTCGTCAGC-1_SRR14252354	0	0
3.82813	-4.47273	AGGTAGGTCTCTGCTG-1_SRR14252354	0	0.96992
-0.861478	-9.12619	AGGTAGGTCTTGGAAC-1_SRR14252354	0	0
4.46473	7.01308	AGGTCATAGCAAGTGC-1_SRR14252354	0	0
-0.610891	-9.18588	AGGTCATAGCTCGAAG-1_SRR14252354	0	0
-11.5975	-2.26203	AGGTCATAGGGTCAAC-1_SRR14252354	0	0
-2.10297	-6.97714	AGGTCATTCACATCAG-1_SRR14252354	0	0
5.04133	7.98995	AGGTCATTCTGGTGGC-1_SRR14252354	0	0
-2.07148	-9.63945	AGGTCATTCTTGCGCT-1_SRR14252354	0	0
0.224222	-2.84404	AGGTCTAAGCGTCTGC-1_SRR14252354	0	0
-11.1217	-2.46771	AGGTCTAAGTTGCGAG-1_SRR14252354	0	0
-4.54214	8.387	AGGTCTACAAATCGTC-1_SRR14252354	0	0
-0.867862	0.886009	AGGTCTACACACCTAA-1_SRR14252354	0	0
-1.30572	-4.77219	AGGTCTACAGCTCGGT-1_SRR14252354	0	0
-11.154	-0.877031	AGGTCTACAGGTCTCG-1_SRR14252354	0	0
7.94089	0.366544	AGGTCTAGTACTTGTG-1_SRR14252354	0	0
-4.72605	8.73548	AGGTCTAGTGTGATGG-1_SRR14252354	0	0
3.37167	-5.48188	AGGTCTATCCATTCAT-1_SRR14252354	0	0
0.151722	-4.40483	AGGTCTATCCGATAAC-1_SRR14252354	0	1.75166
1.88813	-6.42698	AGGTCTATCGGCATAT-1_SRR14252354	0	0
2.09528	-5.43152	AGGTGTTAGAGCTGAC-1_SRR14252354	0	0
7.45313	-7.67936	AGGTGTTAGCGGATCA-1_SRR14252354	0	0
3.99601	7.43215	AGGTGTTAGTACTGGG-1_SRR14252354	0	0
-3.526	-9.9725	AGGTGTTAGTCCGTCG-1_SRR14252354	0	0
1.81251	-4.09869	AGGTGTTCAAATGCGG-1_SRR14252354	0	0
0.919865	-5.71708	AGGTGTTCATCAGCTA-1_SRR14252354	0	0
1.64241	-4.60641	AGGTGTTGTACTGTTG-1_SRR14252354	0	0
2.11996	-0.797137	AGGTGTTGTCTCTCAC-1_SRR14252354	0	0
4.02951	-2.27901	AGGTGTTTCCATAAGC-1_SRR14252354	0	0
3.94217	0.752632	AGGTGTTTCCTCGCAT-1_SRR14252354	0	0
-0.62634	-9.39937	AGGTGTTTCTTTGCTA-1_SRR14252354	0	0
-8.54774	6.27464	AGGTTACAGGTCATTC-1_SRR14252354	0	0
-11.2659	-1.43534	AGGTTACCAACCAACT-1_SRR14252354	0	0
2.74852	-6.98218	AGGTTACCAATGGGTG-1_SRR14252354	0	1.56879
7.88734	0.327557	AGGTTACCAATTGCAC-1_SRR14252354	0	0
-3.73753	-6.28094	AGGTTACCATATCGGT-1_SRR14252354	0	0
-8.39206	6.06276	AGGTTACCATGTCTAG-1_SRR14252354	0	0
-0.966697	-1.89286	AGGTTACGTACATACC-1_SRR14252354	0	0
-1.66844	5.51967	AGGTTACGTTGCTCCT-1_SRR14252354	0	0
5.46684	-0.880964	AGGTTACTCACCTACC-1_SRR14252354	0	0
2.28031	-4.86516	AGGTTACTCATTTACC-1_SRR14252354	0	0
-2.61365	-3.93537	AGGTTACTCCACGTAA-1_SRR14252354	0	0
4.12641	1.37349	AGGTTACTCGAATGCT-1_SRR14252354	0	0
-6.74621	5.09151	AGGTTACTCTATCCAT-1_SRR14252354	0	0
3.12436	-4.45258	AGGTTGTAGAAATGGG-1_SRR14252354	0	0
-10.1628	-1.36308	AGGTTGTAGACGGTCA-1_SRR14252354	0	0
-4.45196	-4.82657	AGGTTGTAGCTGGCCT-1_SRR14252354	0	1.51621
-10.5365	-3.63112	AGGTTGTAGTTCCGTA-1_SRR14252354	0	0
1.73873	-5.23195	AGGTTGTCAATAGTAG-1_SRR14252354	0	0
3.76453	0.835044	AGGTTGTGTACAAAGT-1_SRR14252354	0	0
3.06278	8.52043	AGGTTGTGTCCGAAAG-1_SRR14252354	0	0
-0.0868492	-5.17892	AGGTTGTGTGAACCGA-1_SRR14252354	0	0
3.34152	-5.46623	AGGTTGTGTTGATCGT-1_SRR14252354	0	0
-2.82665	14.3303	AGTAACCAGACATCCT-1_SRR14252354	0	0
-10.7508	-2.13883	AGTAACCAGCTGCGAA-1_SRR14252354	0	0
-0.625022	3.77312	AGTAACCCAACGGCTC-1_SRR14252354	0	0
-8.56535	6.01093	AGTAACCCAATCTAGC-1_SRR14252354	0	0
-2.53209	4.46102	AGTAACCCAGACGGAT-1_SRR14252354	0	0
4.19951	0.68551	AGTAACCCAGAGATGC-1_SRR14252354	0	0
-9.94207	-1.36087	AGTAACCCAGCTCGGT-1_SRR14252354	0	0
1.24521	-5.57143	AGTAACCGTAATTAGG-1_SRR14252354	0	0
3.343	-9.42889	AGTAACCGTCTGTGAT-1_SRR14252354	0	0
5.50506	-1.15413	AGTAACCGTGTAAACA-1_SRR14252354	0	0
-4.33769	-9.86	AGTAACCGTTCGGTCG-1_SRR14252354	0	0
-11.9852	-1.91262	AGTAACCTCACCTGGG-1_SRR14252354	0	0
-2.84729	-4.11885	AGTAACCTCCTTCTTC-1_SRR14252354	0	0
-10.7999	-1.58777	AGTAACCTCGTGCATA-1_SRR14252354	0	0
9.37065	8.06308	AGTACCAAGACGCATG-1_SRR14252354	0	0
-2.50325	2.15075	AGTACCAAGCGAGTCA-1_SRR14252354	0	0
4.71141	-7.29768	AGTACCACAAGCGAAC-1_SRR14252354	0	0
1.73475	-4.96336	AGTACCACAGAATGTA-1_SRR14252354	0	0
-2.48759	2.56637	AGTACCAGTTCGGTAT-1_SRR14252354	0	0
-12.5047	-1.92963	AGTACCATCCCTTGTG-1_SRR14252354	0	0
-12.7517	-2.07864	AGTACCATCGTAATGC-1_SRR14252354	0	0
-8.29813	6.14219	AGTACTGAGTCGTTAC-1_SRR14252354	0	0
2.00195	-5.43527	AGTACTGCAATGAAAC-1_SRR14252354	0	0
-1.68748	5.53524	AGTACTGCACGTGAGA-1_SRR14252354	0	0
-0.297762	-4.55891	AGTACTGCATAAGATG-1_SRR14252354	0	2.10406
-1.04452	-7.31461	AGTACTGCATGACGGA-1_SRR14252354	0	0
1.84274	-6.01923	AGTACTGGTAGGTTTC-1_SRR14252354	0	0
2.97645	-0.548978	AGTACTGGTGGCCTCA-1_SRR14252354	0	0
1.93391	-5.26417	AGTACTGGTGGGAGAG-1_SRR14252354	0	0
1.36976	-0.455034	AGTACTGTCCATAGAC-1_SRR14252354	0	0
12.0781	0.300692	AGTACTGTCGCAATTG-1_SRR14252354	0	0
-10.5559	-3.64174	AGTACTGTCGCTCCTA-1_SRR14252354	0	0
-11.6224	-1.87867	AGTACTGTCTCAACCC-1_SRR14252354	0	0
-10.2761	-0.622296	AGTAGCTAGCTCGACC-1_SRR14252354	0	0
5.82797	-7.0196	AGTAGCTCAAGTGGGT-1_SRR14252354	0	0
-2.48119	0.931713	AGTAGCTGTAACCCTA-1_SRR14252354	0	0
0.383532	-5.92964	AGTAGCTGTACGTTCA-1_SRR14252354	0	0
-10.7642	-0.870277	AGTAGCTGTGGACAGT-1_SRR14252354	0	0
-1.48184	1.0213	AGTAGCTTCCATTGCC-1_SRR14252354	0	0
-1.42462	3.67764	AGTAGCTTCGCCGTGA-1_SRR14252354	0	0
4.80101	7.15954	AGTAGTCAGACGAGCT-1_SRR14252354	0	0
3.2203	7.84487	AGTAGTCAGGAGATAG-1_SRR14252354	0	0
-10.3165	-1.52273	AGTAGTCAGGATTCCT-1_SRR14252354	0	0
-0.908213	-5.91653	AGTAGTCAGGTAATCA-1_SRR14252354	0	0
3.15594	-4.34835	AGTAGTCCACATATGC-1_SRR14252354	0	0
-0.939493	-5.84216	AGTAGTCTCGCCAGAC-1_SRR14252354	0	0
-0.217826	1.19866	AGTCAACAGGATGTTA-1_SRR14252354	0	0
-2.83502	14.8174	AGTCAACAGTACCGGA-1_SRR14252354	0	0
-8.3013	6.13546	AGTCAACCAGACCAAG-1_SRR14252354	0	0
1.43624	-6.14049	AGTCAACGTTGTATGC-1_SRR14252354	0	0
-1.76237	14.0181	AGTCAACTCCTTGAAG-1_SRR14252354	0	0
4.21912	7.53433	AGTCACACAGTCTGGC-1_SRR14252354	0	0
1.31785	-1.09408	AGTCACACATAATCCG-1_SRR14252354	0	0
-12.753	-1.60252	AGTCACACATCATGAC-1_SRR14252354	0	0
0.673938	-5.28131	AGTCACACATGCGTGC-1_SRR14252354	0	0
2.96616	-5.2857	AGTCACAGTTGACTAC-1_SRR14252354	0	0
2.05196	-1.48527	AGTCACATCAGGAAAT-1_SRR14252354	0	0
-1.96825	8.83105	AGTCACATCGGCACTG-1_SRR14252354	1.58756	0
1.48294	-5.97088	AGTCACATCGGTAGAG-1_SRR14252354	0	0
7.86694	0.304287	AGTCATGAGCATATGA-1_SRR14252354	0	1.9658
3.72888	7.48387	AGTCATGCATCATTTC-1_SRR14252354	0	0
2.17685	-6.22369	AGTCATGGTTACCCAA-1_SRR14252354	0	0
-0.943535	-1.61665	AGTCATGGTTCGGTTA-1_SRR14252354	0	0
1.8368	-4.58759	AGTCATGTCAGTGATC-1_SRR14252354	0	0
-11.0632	-1.64794	AGTCATGTCGACCACG-1_SRR14252354	0	0
-2.58576	-8.08523	AGTCATGTCGGCCAAC-1_SRR14252354	0	0
2.30642	-2.11625	AGTCATGTCTACCCAC-1_SRR14252354	0	0
-0.7174	4.33751	AGTCTCCAGCTTTCCC-1_SRR14252354	0	0
-10.3249	-1.41856	AGTCTCCAGGGCAGTT-1_SRR14252354	0	0
1.00879	-1.09343	AGTCTCCCACATGACT-1_SRR14252354	0	0
-0.678945	-9.15404	AGTCTCCCACATTCGA-1_SRR14252354	0	0
-1.95188	8.81209	AGTCTCCGTGCCCACA-1_SRR14252354	0	0
1.93399	-5.78693	AGTCTCCGTTATCCAG-1_SRR14252354	0	0
-1.02099	-1.80072	AGTCTCCTCGACTCCT-1_SRR14252354	0	0
2.22053	2.52185	AGTCTCCTCGTTGCCT-1_SRR14252354	0	0
3.62579	7.35768	AGTGACTAGAAGGGAT-1_SRR14252354	0	0
-12.4153	-1.24581	AGTGACTAGCTTACGT-1_SRR14252354	0	0
4.64138	-7.38966	AGTGACTAGGCGATAC-1_SRR14252354	0	0
1.18635	3.59616	AGTGACTCAGGCGTTC-1_SRR14252354	0	0
4.89265	-1.16845	AGTGACTCAGTGGTGA-1_SRR14252354	0	0
3.65936	-4.69409	AGTGACTGTAATTAGG-1_SRR14252354	0	0
1.80173	-5.81714	AGTGACTGTAGTTCCA-1_SRR14252354	0	0
2.18616	-5.69865	AGTGACTGTTGCCTAA-1_SRR14252354	0	0
-1.62347	-6.14675	AGTGATCAGCCAAGCA-1_SRR14252354	0	0
-2.01407	14.2413	AGTGATCAGTACAGAT-1_SRR14252354	0	0
-0.948239	-7.33728	AGTGATCCAAGTATCC-1_SRR14252354	0	0
3.16335	-4.53631	AGTGATCCACAAACGG-1_SRR14252354	0	0
9.61643	8.0156	AGTGATCCACGCGCTA-1_SRR14252354	0	0
9.54942	7.06737	AGTGATCCACTAGGCC-1_SRR14252354	0	0
-3.69593	-9.7733	AGTGATCCAGCTATAC-1_SRR14252354	0	0
3.13686	7.72903	AGTGATCCATAGAATG-1_SRR14252354	0	0
3.68964	7.55744	AGTGATCCATGACTGT-1_SRR14252354	0	0
-2.41879	2.09899	AGTGATCGTATGTGTC-1_SRR14252354	0	0
-0.364895	-4.30125	AGTGATCTCATTCGGA-1_SRR14252354	0	1.32284
5.07892	0.958536	AGTGCCGGTCCAAGAG-1_SRR14252354	0	0
3.2933	8.45714	AGTGCCGTCAATCTTC-1_SRR14252354	0	0
3.8065	-9.2653	AGTGCCGTCGAGCACC-1_SRR14252354	0	0
-1.27626	-4.60638	AGTGCCGTCTCCATAT-1_SRR14252354	0	0
4.87326	-0.132711	AGTGTTGAGTCACACT-1_SRR14252354	0	0
3.39721	-0.0158408	AGTGTTGAGTGTAGTA-1_SRR14252354	0	0
3.52751	-9.15659	AGTGTTGAGTTCTCTT-1_SRR14252354	0	0
-2.20091	-0.271169	AGTGTTGCAGCTTCCT-1_SRR14252354	0	0
-3.50825	3.40451	AGTGTTGCATCGAGCC-1_SRR14252354	0	0
-2.05461	-6.94886	AGTGTTGGTACCTAGT-1_SRR14252354	0	0
-1.54365	5.39886	AGTGTTGGTGATACAA-1_SRR14252354	0	0
1.77887	-5.1491	AGTGTTGGTGTAGCAG-1_SRR14252354	0	0
3.87682	-4.74315	AGTTAGCCAGCCTATA-1_SRR14252354	0	0
-0.900754	4.00588	AGTTAGCCAGCTCCTT-1_SRR14252354	0	0
3.72349	-4.84207	AGTTAGCCATGTTACG-1_SRR14252354	0	0
3.49797	8.74897	AGTTAGCCATTGAAGA-1_SRR14252354	0	0
-2.4386	-3.56128	AGTTAGCGTAGCTGAG-1_SRR14252354	0	0
-3.28905	-9.92295	AGTTAGCGTCTCGCGA-1_SRR14252354	0	0
-0.884777	-3.32559	AGTTAGCTCAAGTTGC-1_SRR14252354	0	0
0.141801	-4.65008	AGTTCCCAGGCTCACC-1_SRR14252354	0	0
-3.18304	2.6858	AGTTCCCCAACACTAC-1_SRR14252354	0	0
2.71728	-5.46123	AGTTCCCCAATGGCAG-1_SRR14252354	0	0
4.52822	0.721858	AGTTCCCTCACGGGCT-1_SRR14252354	0	0
8.43071	7.00205	AGTTCCCTCCGCCTAT-1_SRR14252354	0	0
-0.693578	3.54458	AGTTCCCTCGAACCTA-1_SRR14252354	0	0
-12.8905	-1.51501	AGTTCCCTCTTTACAC-1_SRR14252354	0	0
-2.35685	-3.5555	AGTTCGAAGCAAGCCA-1_SRR14252354	0	0
-8.64651	6.16601	AGTTCGACATCATCTT-1_SRR14252354	0	0
5.70824	-5.04182	AGTTCGACATTCGGGC-1_SRR14252354	0	0
0.279147	-5.811	AGTTCGAGTCCGGTGT-1_SRR14252354	0	0
3.35006	0.161981	AGTTCGAGTTATGTCG-1_SRR14252354	0	0
-2.50433	1.90066	AGTTCGATCAAGGAGC-1_SRR14252354	0	0
-5.2414	-10.3093	AGTTCGATCAATCCAG-1_SRR14252354	0	0
3.5263	-4.92669	AGTTCGATCGGAGCAA-1_SRR14252354	0	0
-1.59688	-5.34023	AGTTCGATCTTAAGGC-1_SRR14252354	0	1.45793
-3.59955	2.48441	ATACCGACAAATGCGG-1_SRR14252354	0	0
4.2861	-0.643172	ATACCGACATTGAAAG-1_SRR14252354	0	0
3.21735	-4.92486	ATACCGAGTCGCATCG-1_SRR14252354	0	0
-1.23067	-4.27702	ATACCGAGTTGGCCGT-1_SRR14252354	0	0
-0.356077	-0.786866	ATACCGATCCTTATGT-1_SRR14252354	0	0
7.73061	-5.87097	ATACCGATCGGTCACG-1_SRR14252354	0	0
3.57217	-4.97597	ATACCTTAGTGGAAGA-1_SRR14252354	0	0
1.70695	-5.43232	ATACCTTCAACACAGG-1_SRR14252354	0	0
-0.0465063	1.56487	ATACCTTCAGATTCGT-1_SRR14252354	0	1.51538
3.96422	-0.606707	ATACCTTCATGCTGCG-1_SRR14252354	0	0
9.9759	-3.23504	ATACCTTGTAAGAACT-1_SRR14252354	0	0
2.03005	-3.95281	ATACCTTGTATGTCTG-1_SRR14252354	0	0
4.63304	-5.41868	ATACCTTGTCACTTAG-1_SRR14252354	0	0
-3.02055	-4.4981	ATACCTTGTGGTATGG-1_SRR14252354	0	0
1.36403	-4.24398	ATACCTTGTTACGGAG-1_SRR14252354	0	0
0.520824	-6.01443	ATACCTTTCCTGCTAC-1_SRR14252354	0	0
-2.08265	8.60389	ATACTTCAGATGGTAT-1_SRR14252354	0	0
3.06182	1.09092	ATACTTCTCGGTAACT-1_SRR14252354	0	0
6.26836	-13.988	ATACTTCTCTACCCAC-1_SRR14252354	0	0
1.45579	3.47821	ATACTTCTCTACTGCC-1_SRR14252354	0	0
-1.05946	-3.04869	ATAGACCAGCTTAAGA-1_SRR14252354	0	0
-1.18345	-4.19396	ATAGACCCAATTAGGA-1_SRR14252354	0	0
-3.39941	3.04585	ATAGACCCAGAGTGTG-1_SRR14252354	0	0
-10.2414	-2.95796	ATAGACCGTACGTAGG-1_SRR14252354	0	0
-0.806204	-5.31009	ATAGACCGTTAAACAG-1_SRR14252354	0	0
-1.95116	8.76617	ATAGACCGTTCGGTAT-1_SRR14252354	0	0
3.69845	0.444663	ATAGACCTCCAGCAAT-1_SRR14252354	0	0
2.67802	-0.964543	ATAGACCTCGAACGGA-1_SRR14252354	0	0
0.474571	-1.56246	ATAGACCTCTACGGGC-1_SRR14252354	0	0
2.54321	2.70286	ATAGACCTCTCCCAAC-1_SRR14252354	0	0
3.14069	2.6832	ATAGACCTCTCCCATG-1_SRR14252354	0	0
4.12102	7.84259	ATAGACCTCTTTGGAG-1_SRR14252354	0	0
-1.46746	14.4866	ATAGAGACAATTCACG-1_SRR14252354	0	0
-0.371541	-0.709587	ATAGAGAGTAGACAGC-1_SRR14252354	0	0
-2.31403	0.623942	ATAGAGAGTGAACTAA-1_SRR14252354	0	0
-2.3199	2.76558	ATAGAGATCGTGGCGT-1_SRR14252354	0	0
2.96836	7.81975	ATAGAGATCTTACCGC-1_SRR14252354	0	0
9.20635	7.57043	ATAGGCTCAGATTAAG-1_SRR14252354	0	2.27794
-1.24705	-5.17351	ATAGGCTCAGCACACC-1_SRR14252354	0	1.15259
-4.63531	-5.01844	ATAGGCTGTCTGCATA-1_SRR14252354	0	0
3.8173	-4.23273	ATAGGCTGTGCCCTTT-1_SRR14252354	0	0
-10.3159	-0.875847	ATAGGCTTCAGTCTTT-1_SRR14252354	0	0
-4.02488	2.43494	ATAGGCTTCCAGCACG-1_SRR14252354	0	1.24814
-0.855786	-8.16887	ATAGGCTTCGGCAGTC-1_SRR14252354	0	0
1.50567	1.21584	ATATCCTCAACCTAAC-1_SRR14252354	1.13567	0
-1.63475	14.7763	ATATCCTCAATAACGA-1_SRR14252354	0	0
1.35907	3.57665	ATATCCTCAATTGTGC-1_SRR14252354	0	0
-10.4166	-2.19439	ATATCCTCATCATCCC-1_SRR14252354	0	0
4.04532	-5.02108	ATATCCTCATGCCGGT-1_SRR14252354	0	0
9.8592	8.64637	ATATCCTCATTGACAC-1_SRR14252354	0	0
-10.5229	-0.22525	ATATCCTCATTGTACG-1_SRR14252354	0	0
-1.21751	3.64482	ATATCCTGTAACCCTA-1_SRR14252354	0	0
-3.21943	1.3278	ATATCCTTCGTCCTTG-1_SRR14252354	0	0
3.28322	-8.53915	ATCACAGAGGATTTGA-1_SRR14252354	0	0
-1.69918	14.1878	ATCACAGAGTATAGAC-1_SRR14252354	0	0
-10.3579	-0.484606	ATCACAGCAACTAGAA-1_SRR14252354	0	0
3.07484	-1.39358	ATCACAGCAACTCCAA-1_SRR14252354	0	0
-2.43211	3.43887	ATCACAGCACAACATC-1_SRR14252354	0	0
5.14053	-6.30666	ATCACAGCACTATCGA-1_SRR14252354	0	0
-1.0298	-4.517	ATCACAGGTCTGTGCG-1_SRR14252354	0	0
2.08286	-3.89407	ATCACAGGTGATGTAA-1_SRR14252354	0	0
-12.5957	-2.37145	ATCACAGGTGCAGGAT-1_SRR14252354	0	0
-0.540469	-9.31628	ATCACGACAAGGTACG-1_SRR14252354	0	0
-0.957681	-1.76699	ATCACGACAGCGTGAA-1_SRR14252354	0	0
-0.587516	-2.61374	ATCACGAGTGTTGAGG-1_SRR14252354	0	0
-1.24174	3.51991	ATCACGAGTTAGAGTA-1_SRR14252354	0	0
4.52655	-5.61011	ATCACGAGTTTACCTT-1_SRR14252354	0	0
-2.04049	14.5249	ATCACGATCACGGACC-1_SRR14252354	0	0
-12.3676	-1.05048	ATCACGATCCATACTT-1_SRR14252354	0	0
2.34528	-4.85239	ATCACGATCTATTTCG-1_SRR14252354	0	0
-0.972888	-5.12203	ATCACTTAGCAGAAAG-1_SRR14252354	0	0
4.89199	-7.07068	ATCACTTCAGCATCTA-1_SRR14252354	0	0
-2.63094	14.8479	ATCACTTGTACCCGAC-1_SRR14252354	0	0
0.678466	-1.38455	ATCACTTGTGTTTACG-1_SRR14252354	0	0
-11.9666	-1.07143	ATCACTTTCATCTATC-1_SRR14252354	0	0
-0.882867	-5.79884	ATCAGGTAGAAAGTCT-1_SRR14252354	0	0
1.93699	-5.47738	ATCAGGTAGACTAAGT-1_SRR14252354	0	0
-12.0073	-1.65774	ATCAGGTAGGCTGGAT-1_SRR14252354	0	0
-0.873306	-12.8701	ATCAGGTAGGGTCAAC-1_SRR14252354	0	0
3.71582	0.261621	ATCAGGTCAAGAGTAT-1_SRR14252354	0	0
-0.760275	-8.72935	ATCAGGTCAGCAATTC-1_SRR14252354	0	0
-1.3148	-4.84622	ATCAGGTCATAGAATG-1_SRR14252354	0	0
3.90268	8.11794	ATCAGGTGTTCGGACC-1_SRR14252354	0	0
3.90085	-0.517964	ATCAGGTTCAATGTCG-1_SRR14252354	0	0
-2.7112	2.04881	ATCAGGTTCTACTATC-1_SRR14252354	0	1.04605
3.90918	-2.14784	ATCAGGTTCTATCGCC-1_SRR14252354	0	0
9.36403	7.14613	ATCATTCCAAGCCATT-1_SRR14252354	0	0
-5.12305	12.1191	ATCATTCCATAGAGGC-1_SRR14252354	0	0
2.68964	-4.90468	ATCATTCGTGAGTTGG-1_SRR14252354	0	0
4.02889	-4.21001	ATCATTCTCACAGTGT-1_SRR14252354	0	0
3.99747	-8.12327	ATCATTCTCGAATGCT-1_SRR14252354	0	0
-10.3794	-1.72263	ATCATTCTCTCTGCCA-1_SRR14252354	0	0
3.42582	-4.9423	ATCCACCAGGCCCGTT-1_SRR14252354	0	0
-1.75657	1.21094	ATCCACCCACCCTAGG-1_SRR14252354	0	0
1.83463	0.95588	ATCCACCCATCCTCAC-1_SRR14252354	0	0
-3.18124	2.2929	ATCCACCGTATCGTAC-1_SRR14252354	0	0
-4.45344	-4.57601	ATCCACCTCAGACTGT-1_SRR14252354	0	0.754719
-0.453603	-9.26389	ATCCACCTCCATAGAC-1_SRR14252354	0	1.31941
0.905901	-5.82671	ATCCACCTCTGCTAGA-1_SRR14252354	0	0
-11.2532	-0.880441	ATCCATTAGACTCTAC-1_SRR14252354	0	0
6.73389	-8.4845	ATCCATTAGACTTCCA-1_SRR14252354	0	0
5.26313	-1.29695	ATCCATTAGCGACAGT-1_SRR14252354	0	0
9.09113	6.54704	ATCCATTCAGCAGAAC-1_SRR14252354	0	0
-3.08881	1.50488	ATCCATTCAGTGTATC-1_SRR14252354	0	0
-1.07579	-4.60651	ATCCATTGTAGTTCCA-1_SRR14252354	0	0
2.31098	-3.2741	ATCCATTGTGTCCGGT-1_SRR14252354	0	0
-2.14853	14.8871	ATCCATTGTGTTCGTA-1_SRR14252354	0	0
3.99424	7.05528	ATCCATTGTTACGTAC-1_SRR14252354	0	0
-0.539953	-9.45327	ATCCCTGAGCCTGACC-1_SRR14252354	0	0
4.76519	7.19087	ATCCCTGAGCTAATGA-1_SRR14252354	0	0
0.753261	-1.13507	ATCCCTGAGGCCTAAG-1_SRR14252354	0	0
2.71499	-0.78403	ATCCCTGCACGACGCT-1_SRR14252354	0	0
2.40754	-6.81923	ATCCCTGCATGGCCAC-1_SRR14252354	0	0
9.29049	7.2332	ATCCCTGGTACCTTCC-1_SRR14252354	0	0
-2.61688	-9.79657	ATCCCTGGTACTAAGA-1_SRR14252354	0	1.56549
4.16171	-0.387622	ATCCCTGGTCACGCTG-1_SRR14252354	0	0
-1.12481	-7.28979	ATCCCTGTCAATCCGA-1_SRR14252354	0	0
3.27803	-5.74741	ATCCCTGTCGAAATCC-1_SRR14252354	0	0
9.18343	7.24877	ATCCCTGTCGCACGAC-1_SRR14252354	0	0
-10.2089	-2.17745	ATCCCTGTCTACAGGT-1_SRR14252354	0	0
0.0276342	-7.32052	ATCCGTCAGCTCCATA-1_SRR14252354	0	0
0.800965	-1.35302	ATCCGTCCAGAGGGTT-1_SRR14252354	0	0
-1.36465	-5.45921	ATCCGTCCATGAGATA-1_SRR14252354	0	1.50412
-11.5547	-1.96779	ATCCGTCTCACTCCGT-1_SRR14252354	0	0
-12.7461	-2.5356	ATCCGTCTCAGGACAG-1_SRR14252354	0	0
1.59992	-6.10252	ATCCGTCTCGTCGACG-1_SRR14252354	0	0
5.67732	-7.25663	ATCCGTCTCTAAGGAA-1_SRR14252354	0	0
3.27388	0.618547	ATCCTATAGAGTGAAG-1_SRR14252354	0	0
-2.22884	14.0757	ATCCTATAGGCCTGCT-1_SRR14252354	0	0
-2.12578	0.775564	ATCCTATTCGCCGTGA-1_SRR14252354	0	0
0.866502	-3.25347	ATCCTATTCTGGGCGT-1_SRR14252354	0	0
-3.12647	2.39977	ATCGATGAGCACCGAA-1_SRR14252354	0	0
1.2558	-6.4198	ATCGATGAGGAGATAG-1_SRR14252354	0	0
2.2828	-4.73761	ATCGATGCATACTTTC-1_SRR14252354	0	0
-3.43067	-8.70031	ATCGATGGTCGCCTAG-1_SRR14252354	0	0
-10.8384	-0.714519	ATCGATGGTCTTTCAT-1_SRR14252354	0	0
3.6149	-4.84321	ATCGATGGTGAGAGGG-1_SRR14252354	0	0
-0.71196	-4.43846	ATCGATGGTGCAACGA-1_SRR14252354	0	1.10236
-11.4298	-0.851377	ATCGATGTCACGGACC-1_SRR14252354	0	0
-1.05227	3.52009	ATCGCCTAGAAAGCGA-1_SRR14252354	0	0
-1.97882	-6.68185	ATCGCCTAGACGCCAA-1_SRR14252354	0	0
3.48827	7.44024	ATCGCCTAGCACTAGG-1_SRR14252354	0	0
-0.952288	-6.0545	ATCGCCTAGCACTCAT-1_SRR14252354	0	0
6.64666	-8.6728	ATCGCCTAGCGGGTTA-1_SRR14252354	0	0
-5.51533	-1.00441	ATCGCCTCAACTGCCG-1_SRR14252354	0	0
1.33012	3.80448	ATCGCCTCACGGATCC-1_SRR14252354	0	0
0.0173148	-5.6683	ATCGCCTCAGAGGGTT-1_SRR14252354	0	0
1.73463	-5.67512	ATCGCCTCAGCCTACG-1_SRR14252354	0	0
-0.578903	-9.11915	ATCGCCTCAGCTACTA-1_SRR14252354	0	0
3.77246	-0.425195	ATCGCCTCATCCGTGG-1_SRR14252354	0	0
-3.6038	-8.85354	ATCGCCTGTATGTCCA-1_SRR14252354	0	0
3.32922	0.514625	ATCGCCTGTCTGCAAT-1_SRR14252354	0	0
-11.8646	-2.47179	ATCGCCTGTGCTCTCT-1_SRR14252354	0	0
-11.7621	-1.91006	ATCGCCTGTTACCCAA-1_SRR14252354	0	0
-0.882426	3.60531	ATCGCCTTCAGACCTA-1_SRR14252354	0	0
-11.1091	-2.31652	ATCGCCTTCGATGCTA-1_SRR14252354	0	0
-3.96103	3.61067	ATCGCCTTCTATGTGG-1_SRR14252354	0	0
3.15325	8.48242	ATCGGATAGTCAGCGA-1_SRR14252354	0	0
1.03307	0.0147183	ATCGGATCAGAGTAAT-1_SRR14252354	0	0
-12.4231	-1.64377	ATCGGATCAGAGTGTG-1_SRR14252354	0	0
-3.87265	-6.13029	ATCGGATCAGGAATCG-1_SRR14252354	0	0
-4.49678	-4.7702	ATCGGATCATGAATAG-1_SRR14252354	0	0
-1.89946	14.0193	ATCGGATCATTCAGGT-1_SRR14252354	0	0
1.4051	-6.5272	ATCGGATGTAAGGCCA-1_SRR14252354	0	0
3.41321	7.69745	ATCGGATGTCGAATGG-1_SRR14252354	0	0
-2.14021	8.58073	ATCGGATGTGGAACCA-1_SRR14252354	0	0
4.27633	-2.1966	ATCGGATTCTCATGCC-1_SRR14252354	0	0
-10.3958	-0.866333	ATCGGCGAGACCGTTT-1_SRR14252354	0	0
9.36462	7.15502	ATCGGCGAGCTGTGCC-1_SRR14252354	0	0
-4.10678	2.92119	ATCGGCGAGGTGCCAA-1_SRR14252354	0	0
-2.15111	8.78231	ATCGGCGCAGCTAACT-1_SRR14252354	0	0
-8.35517	6.04924	ATCGGCGGTCACTCTC-1_SRR14252354	0	0
6.15074	8.13176	ATCGGCGGTCATCCCT-1_SRR14252354	0	0
2.43083	-5.02261	ATCGGCGTCCGGCTTT-1_SRR14252354	0	0
-10.3025	-3.09878	ATCGGCGTCGCCAATA-1_SRR14252354	0	0
0.771858	-1.51601	ATCGGCGTCGGAGTAG-1_SRR14252354	0	0
3.61647	0.988934	ATCGTAGAGATGCTTC-1_SRR14252354	0	0
-2.83349	-4.66395	ATCGTAGAGGACACTG-1_SRR14252354	0	0
-1.50075	-5.58094	ATCGTAGCAATGTCAC-1_SRR14252354	0	1.20295
-10.9766	-2.203	ATCGTAGCACTATCGA-1_SRR14252354	0	0
3.72352	-9.4263	ATCGTAGCAGCTATAC-1_SRR14252354	0	0
-10.7159	0.249662	ATCGTAGCATAGATCC-1_SRR14252354	0	0
-3.69946	-6.29893	ATCGTAGTCCTGGGAC-1_SRR14252354	2.24257	0
-2.83571	1.1531	ATCGTCCAGATGCAGC-1_SRR14252354	0	0
1.08633	-1.26988	ATCGTCCAGTACAGCG-1_SRR14252354	0	0
3.72524	0.318009	ATCGTCCCAAACGGCA-1_SRR14252354	0	0
4.37976	0.892322	ATCGTCCCAATCCTAG-1_SRR14252354	0	0
-2.42478	-2.54181	ATCGTCCCAGCACGAA-1_SRR14252354	0	0
-1.14072	4.31078	ATCGTCCGTGTCTTAG-1_SRR14252354	0	0
3.06977	-5.55105	ATCGTCCGTTAGTTCG-1_SRR14252354	0	0
-1.13193	-5.56334	ATCGTCCTCAGATGCT-1_SRR14252354	0	0
4.00109	-7.77272	ATCGTCCTCCGACATA-1_SRR14252354	0	0
-0.845921	-3.83023	ATCGTCCTCGAATCCA-1_SRR14252354	0	0
1.33933	-4.58491	ATCGTCCTCGCTGACG-1_SRR14252354	0	0
-0.955699	-4.83575	ATCGTCCTCTAGGCAT-1_SRR14252354	0	0
-0.914201	7.98844	ATCGTGAAGAGGTCGT-1_SRR14252354	0	0
-2.57335	-4.21485	ATCGTGAAGTCCTACA-1_SRR14252354	0	2.12521
6.00585	-5.4953	ATCGTGAAGTGGGAAA-1_SRR14252354	0	0
-1.64948	1.69421	ATCGTGACAATAGTAG-1_SRR14252354	0	0
-8.16418	6.05724	ATCGTGACAGACAATA-1_SRR14252354	0	0
4.76062	0.888692	ATCGTGAGTCTCACGG-1_SRR14252354	0	0
-4.08632	3.57582	ATCGTGAGTTATAGAG-1_SRR14252354	0	0
-3.72854	3.71375	ATCGTGAGTTCCAAAC-1_SRR14252354	0	0
-0.777611	-9.05765	ATCGTGATCCCGGTAG-1_SRR14252354	0	0
3.95614	-0.258516	ATCGTGATCTGTCCGT-1_SRR14252354	0	0
9.35329	6.52959	ATCTCTAAGTAAGACT-1_SRR14252354	0	0
-3.71659	-5.8909	ATCTCTAAGTATAACG-1_SRR14252354	0	0
1.63033	2.24368	ATCTCTACAAGGCCTC-1_SRR14252354	0	0
-1.29103	-5.61263	ATCTCTACACAGTATC-1_SRR14252354	0	1.00919
-1.15386	3.46846	ATCTCTAGTAAGGAGA-1_SRR14252354	0	0
-3.87567	-6.43287	ATCTCTAGTCTACTGA-1_SRR14252354	1.87003	0
-3.77318	2.73101	ATCTCTAGTTATTCCT-1_SRR14252354	0	0
-10.3924	-1.89111	ATCTCTAGTTCCGCAG-1_SRR14252354	0	0
-0.95531	4.52472	ATCTCTATCAGAGTGG-1_SRR14252354	0	0
-0.905943	4.49924	ATCTCTATCCGTTGAA-1_SRR14252354	0	0
4.86361	0.14997	ATCTTCAAGACCATTC-1_SRR14252354	0	0
3.96223	6.7415	ATCTTCAAGATCCCAT-1_SRR14252354	0	0
8.78042	6.62192	ATCTTCAAGCGAAACC-1_SRR14252354	0	0
-0.551069	-9.09018	ATCTTCACACTGCGTG-1_SRR14252354	0	1.26834
0.749853	-0.136029	ATCTTCACAGTCAACT-1_SRR14252354	0	0
9.58726	6.93633	ATCTTCACATACGCAT-1_SRR14252354	0	0
-11.5564	-1.39521	ATCTTCAGTCAAGGCA-1_SRR14252354	0	0
-10.1376	-1.05113	ATCTTCAGTCCTACAA-1_SRR14252354	0	1.9719
-11.6622	-0.790718	ATCTTCAGTTTCTATC-1_SRR14252354	0	0
-1.56552	-7.432	ATGAAAGAGCCGATTT-1_SRR14252354	0	0
-2.8157	3.74301	ATGAAAGCAAGTTCCA-1_SRR14252354	0	0
0.856859	0.92444	ATGAAAGCAATAGTAG-1_SRR14252354	0	0
1.00684	-3.32625	ATGAAAGCAGAGTAAT-1_SRR14252354	0	0
2.1955	-5.67475	ATGAAAGCAGGTACGA-1_SRR14252354	0	0
5.32676	-6.48416	ATGAAAGCAGTATACC-1_SRR14252354	0	0
-1.18769	-6.0477	ATGAAAGGTAGCGTCC-1_SRR14252354	0	0
3.03703	-4.31819	ATGAAAGGTCAACATC-1_SRR14252354	0	0.884623
-2.57695	4.41158	ATGAAAGGTGCGGATA-1_SRR14252354	0	0
3.08479	-4.31917	ATGAAAGTCAGGTAAA-1_SRR14252354	0	0
1.86676	-3.02057	ATGAAAGTCATTACCT-1_SRR14252354	0	0
4.13647	7.55136	ATGAAAGTCCGCCTAT-1_SRR14252354	0	0
5.69361	-1.24945	ATGAAAGTCGATGGAG-1_SRR14252354	0	0
-1.15748	3.21028	ATGAAAGTCGCCAGTG-1_SRR14252354	0	0
0.928704	-5.77632	ATGAAAGTCGGAGTAG-1_SRR14252354	0	0
-4.74178	-10.1933	ATGAAAGTCTCAGAAC-1_SRR14252354	0	0
4.54377	-5.37545	ATGAAAGTCTGTGCAA-1_SRR14252354	0	0
1.75059	-5.6725	ATGACCAAGCTGACTT-1_SRR14252354	0	0
-1.86525	8.71049	ATGACCAAGTCTTGGT-1_SRR14252354	1.24549	0
-10.6391	-1.98109	ATGACCACAACACAGG-1_SRR14252354	0	0
-8.48101	6.02739	ATGACCACAACTTCTT-1_SRR14252354	0	0
-3.55773	3.21259	ATGACCACACTGCACG-1_SRR14252354	0	0
-0.773074	4.38564	ATGACCACAGCCTTCT-1_SRR14252354	0	0
-0.423675	-7.0258	ATGACCAGTACTGCCG-1_SRR14252354	1.67422	0
4.39902	9.46958	ATGACCAGTGCCCACA-1_SRR14252354	0	0
-1.21301	5.25805	ATGACCAGTTCAAAGA-1_SRR14252354	0	0
3.82512	0.790831	ATGACCATCCCTCTAG-1_SRR14252354	0	0
-4.42047	8.26982	ATGACCATCGAAACAA-1_SRR14252354	0	0
4.70737	-1.25517	ATGACCATCTTTCCAA-1_SRR14252354	0	0
-8.55451	6.23209	ATGAGGGAGATAGCAT-1_SRR14252354	0	0
-1.02483	-4.78093	ATGAGGGAGCACCAGA-1_SRR14252354	0	1.73763
3.92691	-7.94118	ATGAGGGAGTGCCAGA-1_SRR14252354	0	0
-2.75014	-0.235352	ATGAGGGCAATCGCGC-1_SRR14252354	0	0
2.37345	2.91357	ATGAGGGGTACCGTCG-1_SRR14252354	0	0
-8.76299	6.26809	ATGAGGGGTAGATCGG-1_SRR14252354	0	0
-1.18969	-4.11054	ATGAGGGGTGATACCT-1_SRR14252354	0	1.74539
2.59833	-6.15671	ATGAGGGGTTCCGGTG-1_SRR14252354	0	0
-2.37381	-2.69799	ATGAGTCAGGACGGAG-1_SRR14252354	0	0
-0.683353	-3.76502	ATGAGTCAGGGAGATA-1_SRR14252354	0	1.80649
-0.259002	0.883167	ATGAGTCAGTCTGCGC-1_SRR14252354	0	1.2397
-1.23693	0.225492	ATGAGTCCACAACATC-1_SRR14252354	0	0
-0.694007	-9.27934	ATGAGTCGTGCGCTCA-1_SRR14252354	0	0
2.2814	-5.21042	ATGAGTCGTGCTTATG-1_SRR14252354	0	0
-1.6591	5.54378	ATGAGTCTCATTCACT-1_SRR14252354	0	0
-1.99657	-9.43691	ATGAGTCTCGCTCTCA-1_SRR14252354	0	0
3.36873	-1.45508	ATGATCGAGATGCTTC-1_SRR14252354	0	0
0.471453	-6.07411	ATGATCGCAAGTGTCT-1_SRR14252354	0	0
3.49118	-1.57432	ATGATCGCAGTAGTTC-1_SRR14252354	0	0
0.928901	-5.7449	ATGATCGGTCACATTG-1_SRR14252354	0	0
-2.81444	1.95582	ATGATCGGTGAAGCTG-1_SRR14252354	0	0
2.17806	-6.73807	ATGATCGGTGGACCAA-1_SRR14252354	0	0
4.11918	-4.91612	ATGATCGTCATCGACA-1_SRR14252354	0	0
-0.242435	1.78639	ATGCATGAGGATATGT-1_SRR14252354	0	1.02588
-0.602297	-7.24387	ATGCATGCAGAGTGAC-1_SRR14252354	0	0
3.84901	-4.39987	ATGCATGCAGCTGAGA-1_SRR14252354	0	0
-2.62789	15.0967	ATGCATGCAGTCTTCC-1_SRR14252354	0	0
-1.82399	-8.63009	ATGCATGCATTAAGCC-1_SRR14252354	0	0
-10.7943	-0.752796	ATGCATGGTAGCGTCC-1_SRR14252354	0	0
3.30303	8.22431	ATGCATGTCAGCCTCT-1_SRR14252354	0	0
3.82615	-5.28188	ATGCCTCAGCATCCCG-1_SRR14252354	0	0
-5.16126	-10.1746	ATGCCTCAGCTAGAGC-1_SRR14252354	0	0
5.23154	-4.97295	ATGCCTCAGTCGAGGT-1_SRR14252354	0	0
-2.39561	-9.60175	ATGCCTCCAGAGCCCT-1_SRR14252354	1.51538	0
-2.96919	-4.53407	ATGCCTCCATACAGCT-1_SRR14252354	0	0
9.12827	7.68375	ATGCCTCCATATGGCT-1_SRR14252354	0	0
1.31373	-5.53269	ATGCCTCGTGCGAACA-1_SRR14252354	0	0
2.86424	-8.20695	ATGCCTCGTTACCCAA-1_SRR14252354	0	0
2.0673	-1.5051	ATGCGATAGTCTGCGC-1_SRR14252354	0	0
-11.2292	-2.12305	ATGCGATAGTGAGGTC-1_SRR14252354	0	0
9.50032	7.38432	ATGCGATAGTTGAAAC-1_SRR14252354	0	0
1.00146	-6.36078	ATGCGATCAAAGTATG-1_SRR14252354	0	1.09186
0.0937721	-5.429	ATGCGATCACTCCCTA-1_SRR14252354	0	0
-10.1335	-2.43669	ATGCGATCATACCGTA-1_SRR14252354	0	0
-1.53255	-4.40691	ATGCGATGTAGATTGA-1_SRR14252354	0	0
9.24522	7.02061	ATGCGATGTATGGAGC-1_SRR14252354	0	0
-10.5935	-2.92254	ATGCGATGTTATGTCG-1_SRR14252354	0	0
1.52042	-6.40585	ATGCGATGTTGGGCCT-1_SRR14252354	0	0
-3.45203	-8.53311	ATGGAGGAGATGATTG-1_SRR14252354	0	0
4.72616	-5.63659	ATGGAGGAGCGACTTT-1_SRR14252354	0	0
-0.470249	-5.30713	ATGGAGGAGTAGCATA-1_SRR14252354	0	0
-2.17221	-2.32333	ATGGAGGAGTCCCTAA-1_SRR14252354	0	1.33139
4.88238	7.5618	ATGGAGGCACGACCTG-1_SRR14252354	0	0
10.1278	8.96626	ATGGAGGCATAAGCAA-1_SRR14252354	0	0
2.02768	-5.61718	ATGGAGGGTGCAAGAC-1_SRR14252354	0	1.75284
-3.00901	-4.62535	ATGGAGGGTTACCTGA-1_SRR14252354	0	0
-6.84929	10.5503	ATGGAGGTCACGGGAA-1_SRR14252354	0	0
2.36057	2.68049	ATGGATCCAATAGTAG-1_SRR14252354	0	0
6.71871	-7.4067	ATGGATCCATTCTCTA-1_SRR14252354	0	0
8.43672	6.83468	ATGGATCGTGCCGTTG-1_SRR14252354	0	0
-10.4181	-2.51797	ATGGATCGTGTGAATA-1_SRR14252354	0	0
-1.19435	-4.4754	ATGGATCGTTCTTAGG-1_SRR14252354	0	0
-12.0004	-1.05328	ATGGATCTCAGAGTTC-1_SRR14252354	0	0
0.661701	-0.966471	ATGGATCTCCAATGCA-1_SRR14252354	0	0
-3.21133	-5.86037	ATGGATCTCCACGGAC-1_SRR14252354	0	0
3.26158	7.75866	ATGGATCTCCGTTTCG-1_SRR14252354	0	0
0.534868	-4.45985	ATGGGAGAGACTGGGT-1_SRR14252354	0	0
-3.82456	-6.47704	ATGGGAGAGCATGCAG-1_SRR14252354	0	1.94574
-5.33903	-10.2467	ATGGGAGAGCGTTCAT-1_SRR14252354	0	0
0.451389	-1.40716	ATGGGAGAGGGTGAGG-1_SRR14252354	0	0
3.98907	-0.963425	ATGGGAGAGGTAACTA-1_SRR14252354	0	0
-2.01911	2.75377	ATGGGAGCAGGATCTT-1_SRR14252354	0	0
3.6576	-2.41088	ATGGGAGGTCACTTAG-1_SRR14252354	0	0
-0.677616	-9.10883	ATGGGAGGTCGTCAGC-1_SRR14252354	0	0
-1.82229	-8.67032	ATGGGAGTCAACACGT-1_SRR14252354	0	0
-9.91449	-1.57478	ATGGGAGTCCCATAAG-1_SRR14252354	0	0
-11.4144	-1.89224	ATGGGTTAGGTACAAT-1_SRR14252354	0	0
8.90695	6.93623	ATGGGTTAGTAGAATC-1_SRR14252354	0	0
4.59234	-0.965878	ATGGGTTCAACAGAGC-1_SRR14252354	0	0
-8.36089	6.01886	ATGGGTTCAGCCCAGT-1_SRR14252354	0	0
-11.2429	-0.816045	ATGGGTTCAGGACAGT-1_SRR14252354	0	0
-2.10668	-9.47166	ATGGGTTGTCCTCCTA-1_SRR14252354	0	0
-5.22142	-10.2395	ATGGGTTGTTCAGTAC-1_SRR14252354	0	0
0.707165	-1.39637	ATGGGTTGTTGTCAGT-1_SRR14252354	0	0
-8.40647	5.80083	ATGGGTTGTTTCCAAG-1_SRR14252354	0	0
-2.45537	2.44575	ATGGGTTTCACAGAGG-1_SRR14252354	0	0
2.76214	-6.61701	ATGGGTTTCTTGATTC-1_SRR14252354	0	0
8.03665	6.96791	ATGGTTGAGCATGTTC-1_SRR14252354	0	0
-0.0427086	-2.82907	ATGGTTGCACCTCTGT-1_SRR14252354	0	0
-1.54606	14.1204	ATGGTTGGTCCAGAAG-1_SRR14252354	0	0
-8.51441	6.08885	ATGGTTGGTCGCTGCA-1_SRR14252354	0	0
4.12493	7.92034	ATGGTTGGTGCCTTTC-1_SRR14252354	0	0
1.38868	-5.47428	ATGTCCCCAAATTAGG-1_SRR14252354	0	0
3.26321	7.48135	ATGTCCCCAACGATCT-1_SRR14252354	0	0
9.21398	8.15464	ATGTCCCCACAGTGTT-1_SRR14252354	0	0
-1.285	-4.68236	ATGTCCCCAGCACGAA-1_SRR14252354	0	0
-2.37406	14.4127	ATGTCCCGTAGACGGT-1_SRR14252354	0	0
-2.53269	-9.74431	ATGTCCCGTCAAGCCC-1_SRR14252354	1.40002	0
9.0746	7.47336	ATGTCCCGTCCACTTC-1_SRR14252354	0	0
4.29279	7.51444	ATGTCCCGTGTGTGGA-1_SRR14252354	1.85714	0
-2.88936	1.33052	ATGTCCCTCATCACAG-1_SRR14252354	0	0
-0.461728	-2.88942	ATGTCCCTCGACCACG-1_SRR14252354	0	0
4.60502	-5.70331	ATGTCCCTCTCGTCAC-1_SRR14252354	0	0
2.84672	0.0920943	ATGTCTTAGATAGCTA-1_SRR14252354	0	0
-2.00581	8.85087	ATGTCTTAGCGATGCA-1_SRR14252354	0	0
-10.1854	-1.51763	ATGTCTTCACACCGAC-1_SRR14252354	0	0
-0.936813	14.6436	ATGTCTTCACGAAAGC-1_SRR14252354	0	0
3.64418	8.1477	ATGTCTTGTGTCGCTG-1_SRR14252354	0	0
-3.8548	2.34424	ATGTCTTGTTGCTTGA-1_SRR14252354	0	0
-2.70428	3.92374	ATGTCTTTCCTAGCCT-1_SRR14252354	0	0
-0.746781	-6.00636	ATTACCTAGCTAGAAT-1_SRR14252354	0	0
3.09194	-6.9963	ATTACCTAGTAGGATT-1_SRR14252354	0	0
-1.85413	-4.90391	ATTACCTCAGCTAACT-1_SRR14252354	0	0
9.19541	8.03608	ATTACCTCATATGAAG-1_SRR14252354	0	0
-1.74589	-5.14698	ATTACCTCATCCTATT-1_SRR14252354	0	0
3.36479	-0.947913	ATTACCTGTAGTCTGT-1_SRR14252354	0	0
5.28094	-7.36962	ATTACCTGTCTCGGAC-1_SRR14252354	0	0
8.5133	6.62084	ATTACCTTCATCGCTC-1_SRR14252354	0	0
2.08552	-4.65458	ATTACCTTCCATTCGC-1_SRR14252354	0	0
-5.69378	-1.34532	ATTACCTTCGTAACTG-1_SRR14252354	0	0
-3.33997	2.71131	ATTACCTTCTAGCCTC-1_SRR14252354	0	0
3.48961	-5.18313	ATTACTCGTAAGCGGT-1_SRR14252354	0	0
-0.694336	-1.55793	ATTACTCGTGAACTAA-1_SRR14252354	0	0
3.59917	-1.76547	ATTACTCGTGACAACG-1_SRR14252354	0	0
3.13261	-5.06854	ATTACTCGTGCCAAGA-1_SRR14252354	0	0
-1.41937	-4.85473	ATTACTCGTGTTGCCG-1_SRR14252354	0	0
3.43464	8.13193	ATTACTCTCAACCTCC-1_SRR14252354	0	0
-0.33192	-5.13699	ATTACTCTCAAGCGTT-1_SRR14252354	0	0
-2.40423	-2.49292	ATTACTCTCGTCAAAC-1_SRR14252354	0	0
1.7877	-4.30101	ATTATCCAGTAACAGT-1_SRR14252354	0	0
2.68362	2.48964	ATTATCCAGTCTCCTC-1_SRR14252354	0	0
2.88295	-5.36766	ATTATCCAGTCTGGAG-1_SRR14252354	0	0
-3.27951	-9.90733	ATTATCCAGTTCCATG-1_SRR14252354	0	0
-0.818834	-3.9045	ATTATCCCATAGATCC-1_SRR14252354	0	0
3.26449	-4.4718	ATTATCCCATGCCATA-1_SRR14252354	0	0
-0.650126	-8.88863	ATTATCCGTCGAACGA-1_SRR14252354	0	0
-10.4508	-1.42473	ATTATCCGTGAGACGT-1_SRR14252354	0	0
3.33882	-9.24168	ATTATCCGTTGCATTG-1_SRR14252354	0	0
0.730117	0.0493137	ATTATCCTCAGACCGC-1_SRR14252354	0	0
3.9749	-4.43931	ATTATCCTCAGTCAGT-1_SRR14252354	0	0
-4.00781	-6.60935	ATTATCCTCGAGTGAG-1_SRR14252354	0	1.86678
-1.26603	5.30261	ATTATCCTCTACCACC-1_SRR14252354	0	0
9.52897	7.52123	ATTATCCTCTGGGCGT-1_SRR14252354	0	0
-11.2616	-1.86843	ATTCACTAGGTGCCTC-1_SRR14252354	0	0
3.69364	-0.736199	ATTCACTAGTAGAGTT-1_SRR14252354	0	0
-2.23559	-5.08473	ATTCACTAGTGAGCCA-1_SRR14252354	0	0
4.89549	-0.90241	ATTCACTCAGGATGAC-1_SRR14252354	0	0
-1.54874	1.96964	ATTCACTCATCATCTT-1_SRR14252354	0	0
0.989615	-6.08695	ATTCACTGTATCGCGC-1_SRR14252354	0	0
3.68617	6.63463	ATTCACTGTTATCCAG-1_SRR14252354	0	0
4.45558	-5.68185	ATTCACTGTTGATCGT-1_SRR14252354	0	0
-1.01534	8.22846	ATTCACTTCATGCCAA-1_SRR14252354	0	0
-3.82119	2.87183	ATTCACTTCGACTCCT-1_SRR14252354	0	0
-11.1748	-0.920701	ATTCACTTCGCTACGG-1_SRR14252354	0	0
4.70102	6.90185	ATTCACTTCTGTTCAT-1_SRR14252354	0	0
5.4115	-1.27841	ATTCAGGAGACTCAAA-1_SRR14252354	0	0
-8.57891	6.12685	ATTCAGGAGTCCTACA-1_SRR14252354	0	0
-2.56197	14.5975	ATTCAGGCATCAGCGC-1_SRR14252354	0	0
-11.2191	-0.460226	ATTCAGGGTCACCTTC-1_SRR14252354	0	0
1.766	-5.73852	ATTCAGGGTCTTGTCC-1_SRR14252354	0	0
9.30273	7.14397	ATTCAGGGTGCCGAAA-1_SRR14252354	0	0
-10.9047	-0.782879	ATTCAGGTCAAACTGC-1_SRR14252354	0	0
2.2458	-2.15891	ATTCAGGTCCTCGCAT-1_SRR14252354	0	0
1.09888	-0.901001	ATTCATCAGGTCTACT-1_SRR14252354	0	0
-0.816823	-2.71862	ATTCATCAGTTACTCG-1_SRR14252354	0	1.19181
1.93269	-5.75896	ATTCATCCACGGTAGA-1_SRR14252354	0	0
3.64535	-4.51203	ATTCATCCAGGCTCTG-1_SRR14252354	0	1.18122
-1.04933	-5.81226	ATTCATCCATCATTTC-1_SRR14252354	0	0
4.50493	-0.299453	ATTCATCTCTAAGGAA-1_SRR14252354	0	0
3.56872	-5.48667	ATTCATCTCTAGTACG-1_SRR14252354	0	0
-3.05737	-4.53082	ATTCCATAGCCTGACC-1_SRR14252354	0	1.32934
3.23858	8.80291	ATTCCATCAAAGGCTG-1_SRR14252354	0	0
-0.607224	-9.35814	ATTCCATCAATAAGGT-1_SRR14252354	0	0
3.25672	7.22972	ATTCCATCACTATCCC-1_SRR14252354	0	0
6.50014	-13.6875	ATTCCATGTGTTTACG-1_SRR14252354	0	0
3.28458	-5.66089	ATTCCATGTTCCATTT-1_SRR14252354	0	0
-10.3827	0.158229	ATTCCATTCAGAGCAG-1_SRR14252354	0	0
-10.447	-2.03066	ATTCCATTCCCAGGCA-1_SRR14252354	0	0
-0.0273587	-5.60967	ATTCCCGCAACGTTAC-1_SRR14252354	0	0
0.328724	-2.98876	ATTCCCGCATCGCTGG-1_SRR14252354	0	0
-1.64322	14.5261	ATTCCCGGTATCACGT-1_SRR14252354	0	0
3.49611	-5.11165	ATTCCCGGTGATTGGG-1_SRR14252354	0	0
9.76301	-3.22503	ATTCCCGTCCGATGCG-1_SRR14252354	0	0
2.50104	-6.19374	ATTCCCGTCGGTAAGG-1_SRR14252354	0	0
1.40481	3.80301	ATTCCTAAGTCCTACA-1_SRR14252354	0	0
1.08782	-1.12532	ATTCCTAAGTGCAGCA-1_SRR14252354	0	1.24549
-4.11651	2.2516	ATTCCTAAGTGCCCGT-1_SRR14252354	0	0
3.94568	-1.05222	ATTCCTACACTGTCGG-1_SRR14252354	0	0
3.88051	-4.86873	ATTCCTACAGCTCGGT-1_SRR14252354	0	0
-10.3126	-2.1114	ATTCCTAGTCTCACAA-1_SRR14252354	0	0
5.61454	-1.10877	ATTCCTAGTGTGAGCA-1_SRR14252354	0	0
2.76502	8.30561	ATTCCTATCCGAAGGA-1_SRR14252354	0	0
[truncated: 382,926+ more rows]

## Sheet: c_glp1r
Experiment	Location	Section	total_1	total_1_2	total_1_glp1r	total_1_2_Glp1r	total_1_pct	total_2_pct	mouse_id	comp	pct
Ghrh	caudal	43B8 section4	25		15		60	60	43B8	Ghrh/Glp1r of Ghrh	60
Ghrh	caudal	51B6 section3	37		16		43.2432	43.2432	51B6	Ghrh/Glp1r of Ghrh	43.2432
Ghrh	caudal	49B8 section4	45		13		28.8889	28.8889	49B8	Ghrh/Glp1r of Ghrh	28.8889
Ghrh	caudal	45B8 section4	28		7		25	25	45B8	Ghrh/Glp1r of Ghrh	25
Ghrh	rostral	43B8 section3	25		12		48	48	43B8	Ghrh/Glp1r of Ghrh	48
Ghrh	rostral	45B8 section2	16		10		62.5	62.5	45B8	Ghrh/Glp1r of Ghrh	62.5
Ghrh	rostral	49B8 section2	15		8		53.3333	53.3333	49B8	Ghrh/Glp1r of Ghrh	53.3333
Ghrh	rostral	51B6 section2	24		15		62.5	62.5	51B6	Ghrh/Glp1r of Ghrh	62.5
Sst Unc13c	caudal	49B2 section3	41	17	16	9	39.0244	52.9412	49B2	Sst/Unc13c/Glp1r of Sst/Unc13c	52.9412
Sst Unc13c	caudal	45B2 section4	30	9	8	7	26.6667	77.7778	45B2	Sst/Unc13c/Glp1r of Sst/Unc13c	77.7778
Sst Unc13c	caudal	37B8 section4	45	26	19	17	42.2222	65.3846	37B8	Sst/Unc13c/Glp1r of Sst/Unc13c	65.3846
Sst Unc13c	caudal	65B4 section2	53	13	11	9	20.7547	69.2308	65B4	Sst/Unc13c/Glp1r of Sst/Unc13c	69.2308
Sst Unc13c	rostral	37B8 section3	46	22	18	17	39.1304	77.2727	37B8	Sst/Unc13c/Glp1r of Sst/Unc13c	77.2727
Sst Unc13c	rostral	45B2 section2	23	12	6	6	26.087	50	45B2	Sst/Unc13c/Glp1r of Sst/Unc13c	50
Sst Unc13c	rostral	49B2 section2	25	13	9	9	36	69.2308	49B2	Sst/Unc13c/Glp1r of Sst/Unc13c	69.2308
Sst Unc13c	rostral	65B4 section1	33	13	7	7	21.2121	53.8462	65B4	Sst/Unc13c/Glp1r of Sst/Unc13c	53.8462
Pomc Anxa2	caudal	39B9 section3	80	20	37	1	46.25	5	39B9	Pomc/Anxa2/Glp1r of Pomc/Anxa2	5
Pomc Anxa2	caudal	47B8 section1	37	10	8	0	21.6216	0	47B8	Pomc/Anxa2/Glp1r of Pomc/Anxa2	0
Pomc Anxa2	caudal	43B9 section2	42	19	16	2	38.0952	10.5263	43B9	Pomc/Anxa2/Glp1r of Pomc/Anxa2	10.5263
Pomc Anxa2	caudal	51B8 section2	69	25	38	2	55.0725	8	51B8	Pomc/Anxa2/Glp1r of Pomc/Anxa2	8
Pomc Anxa2	rostral	39B9 section4	51	9	27	2	52.9412	22.2222	39B9	Pomc/Anxa2/Glp1r of Pomc/Anxa2	22.2222
Pomc Anxa2	rostral	47B8 section3	59	7	35	1	59.322	14.2857	47B8	Pomc/Anxa2/Glp1r of Pomc/Anxa2	14.2857
Pomc Anxa2	rostral	43B9 section4	39	6	22	2	56.4103	33.3333	43B9	Pomc/Anxa2/Glp1r of Pomc/Anxa2	33.3333
Pomc Anxa2	rostral	51B8 section3	40	13	25	3	62.5	23.0769	51B8	Pomc/Anxa2/Glp1r of Pomc/Anxa2	23.0769
Oxt	PVH	39A2_4	45		17		37.7778	37.7778	39A2	Oxt/Glp1r of Oxt	37.7778
Oxt	PVH	39A2_3	6		4		66.6667	66.6667	39A2	Oxt/Glp1r of Oxt	66.6667
Oxt	PVH	39A2_2	9		2		22.2222	22.2222	39A2	Oxt/Glp1r of Oxt	22.2222
Oxt	PVH	39A2_1	0		0			0	39A2	Oxt/Glp1r of Oxt	0
Oxt	PVH	43A2_4	32		18		56.25	56.25	43A2	Oxt/Glp1r of Oxt	56.25
Oxt	PVH	43A2_3	81		44		54.321	54.321	43A2	Oxt/Glp1r of Oxt	54.321
Oxt	PVH	43A2_2	4		2		50	50	43A2	Oxt/Glp1r of Oxt	50
Oxt	PVH	43A2_1	15		9		60	60	43A2	Oxt/Glp1r of Oxt	60
Oxt	PVH	47A2_4	30		13		43.3333	43.3333	47A2	Oxt/Glp1r of Oxt	43.3333
Oxt	PVH	47A2_3	67		26		38.806	38.806	47A2	Oxt/Glp1r of Oxt	38.806
Oxt	PVH	47A2_2	1		1		100	100	47A2	Oxt/Glp1r of Oxt	100
Oxt	PVH	47A2_1	12		4		33.3333	33.3333	47A2	Oxt/Glp1r of Oxt	33.3333
Oxt	PVH	51A2_4	30		12		40	40	51A2	Oxt/Glp1r of Oxt	40
Oxt	PVH	51A2_3	77		41		53.2468	53.2468	51A2	Oxt/Glp1r of Oxt	53.2468
Oxt	PVH	51A2_2	3		3		100	100	51A2	Oxt/Glp1r of Oxt	100
Oxt	PVH	51A2_1	9		1		11.1111	11.1111	51A2	Oxt/Glp1r of Oxt	11.1111
Tbx19 Anxa2	caudal	51B1_4	33	10	9	3	27.2727	30	51B1	Tbx19/Anxa2/Glp1r of Tbx19/Anxa2	30
Tbx19 Anxa2	caudal	59C8_1	25	7	8	2	32	28.5714	59C8	Tbx19/Anxa2/Glp1r of Tbx19/Anxa2	28.5714
Tbx19 Anxa2	caudal	63C6_2	21	11	8	5	38.0952	45.4545	63C6	Tbx19/Anxa2/Glp1r of Tbx19/Anxa2	45.4545
Tbx19 Anxa2	caudal	67B10_1	18	4	6	2	33.3333	50	67B10	Tbx19/Anxa2/Glp1r of Tbx19/Anxa2	50
Tbx19 Anxa2	caudal	51B1_3	25	6	9	4	36	66.6667	51B1	Tbx19/Anxa2/Glp1r of Tbx19/Anxa2	66.6667
Tbx19 Anxa2	caudal	59B5_3	22	6	7	4	31.8182	66.6667	59B5	Tbx19/Anxa2/Glp1r of Tbx19/Anxa2	66.6667
Tbx19 Anxa2	caudal	63B6_4	35	17	5	3	14.2857	17.6471	63B6	Tbx19/Anxa2/Glp1r of Tbx19/Anxa2	17.6471
Tbx19 Anxa2	caudal	67A5_5	15	2	2	0	13.3333	0	67A5	Tbx19/Anxa2/Glp1r of Tbx19/Anxa2	0
Trh Nkx2-4	rostral	37B7_3	6	3	5	3	83.3333	100	37B7	Trh/Nkx2-4/Glp1r of Trh/Nkx2-4	100
Trh Nkx2-4	rostral	39B5_3	6	2	6	2	100	100	39B5	Trh/Nkx2-4/Glp1r of Trh/Nkx2-4	100
Trh Nkx2-4	rostral	43B2_3	8	2	6	2	75	100	43B2	Trh/Nkx2-4/Glp1r of Trh/Nkx2-4	100
Trh Nkx2-4	rostral	61B1_4	8	3	2	1	25	33.3333	61B1	Trh/Nkx2-4/Glp1r of Trh/Nkx2-4	33.3333
Trh Nkx2-4	caudal	37B7_4	10	2	6	2	60	100	37B7	Trh/Nkx2-4/Glp1r of Trh/Nkx2-4	100
Trh Nkx2-4	caudal	39B5_4	8	1	6	1	75	100	39B5	Trh/Nkx2-4/Glp1r of Trh/Nkx2-4	100
Trh Nkx2-4	caudal	43C10_1	33	16	23	15	69.697	93.75	43C10	Trh/Nkx2-4/Glp1r of Trh/Nkx2-4	93.75
Trh Nkx2-4	caudal	61C9_2	20	4	8	4	40	100	61C9	Trh/Nkx2-4/Glp1r of Trh/Nkx2-4	100
Pomc	caudal	39B9 section3	80		37		46.25	46.25	39B9	Pomc/Glp1r of Pomc	46.25
Pomc	caudal	47B8 section1	37		8		21.6216	21.6216	47B8	Pomc/Glp1r of Pomc	21.6216
Pomc	caudal	43B9 section2	42		16		38.0952	38.0952	43B9	Pomc/Glp1r of Pomc	38.0952
Pomc	caudal	51B8 section2	69		38		55.0725	55.0725	51B8	Pomc/Glp1r of Pomc	55.0725
Pomc	rostral	39B9 section4	51		27		52.9412	52.9412	39B9	Pomc/Glp1r of Pomc	52.9412
Pomc	rostral	47B8 section3	59		35		59.322	59.322	47B8	Pomc/Glp1r of Pomc	59.322
Pomc	rostral	43B9 section4	39		22		56.4103	56.4103	43B9	Pomc/Glp1r of Pomc	56.4103
Pomc	rostral	51B8 section3	40		25		62.5	62.5	51B8	Pomc/Glp1r of Pomc	62.5
Sst	caudal	49B2 section3	41		16		39.0244	39.0244	49B2	Sst/Glp1r of Sst	39.0244
Sst	caudal	45B2 section4	30		8		26.6667	26.6667	45B2	Sst/Glp1r of Sst	26.6667
Sst	caudal	37B8 section4	45		19		42.2222	42.2222	37B8	Sst/Glp1r of Sst	42.2222
Sst	caudal	65B4 section2	53		11		20.7547	20.7547	65B4	Sst/Glp1r of Sst	20.7547
Sst	rostral	37B8 section3	46		18		39.1304	39.1304	37B8	Sst/Glp1r of Sst	39.1304
Sst	rostral	45B2 section2	23		6		26.087	26.087	45B2	Sst/Glp1r of Sst	26.087
Sst	rostral	49B2 section2	25		9		36	36	49B2	Sst/Glp1r of Sst	36
Sst	rostral	65B4 section1	33		7		21.2121	21.2121	65B4	Sst/Glp1r of Sst	21.2121

## Sheet: f_pnoc
section	comp	pct
Figure1 wt1_posta	Sst/Pnoc of Sst	38.9831
Figure2 wt1_postb	Sst/Pnoc of Sst	60.7843
Figure3 wt1_middle 2a	Sst/Pnoc of Sst	68.254
Figure4 wt1_middle 2b	Sst/Pnoc of Sst	61.1111
Figure5 wt1_middle 1a	Sst/Pnoc of Sst	61.6667
Figure6 wt1_middle 1b	Sst/Pnoc of Sst	44.2308
Figure7 wt2_ant	Sst/Pnoc of Sst	62.5
Figure8 wt2_ middle1a	Sst/Pnoc of Sst	70
Figure9 wt2_ middle1a	Sst/Pnoc of Sst	65.625
Figure10	Sst/Pnoc of Sst	78.7879
Figure11 wt2_ middle1a	Sst/Pnoc of Sst	58.3333
Figure12 wt3_ middle1a	Sst/Pnoc of Sst	48.5714
Figure1 wt1_posta	Sst/Pnoc/Nts of Sst/Pnoc	17.3913
Figure2 wt1_postb	Sst/Pnoc/Nts of Sst/Pnoc	0
Figure3 wt1_middle 2a	Sst/Pnoc/Nts of Sst/Pnoc	4.65116
Figure4 wt1_middle 2b	Sst/Pnoc/Nts of Sst/Pnoc	0
Figure5 wt1_middle 1a	Sst/Pnoc/Nts of Sst/Pnoc	0
Figure6 wt1_middle 1b	Sst/Pnoc/Nts of Sst/Pnoc	0
Figure7 wt2_ant	Sst/Pnoc/Nts of Sst/Pnoc	13.3333
Figure8 wt2_ middle1a	Sst/Pnoc/Nts of Sst/Pnoc	0
Figure9 wt2_ middle1a	Sst/Pnoc/Nts of Sst/Pnoc	0
Figure10	Sst/Pnoc/Nts of Sst/Pnoc	0
Figure11 wt2_ middle1a	Sst/Pnoc/Nts of Sst/Pnoc	4.7619
Figure12 wt3_ middle1a	Sst/Pnoc/Nts of Sst/Pnoc	41.1765
Figure1 wt1_posta	Sst/Pnoc/Unc13c of Sst/Pnoc	26.087
Figure2 wt1_postb	Sst/Pnoc/Unc13c of Sst/Pnoc	48.3871
Figure3 wt1_middle 2a	Sst/Pnoc/Unc13c of Sst/Pnoc	41.8605
Figure4 wt1_middle 2b	Sst/Pnoc/Unc13c of Sst/Pnoc	45.4545
Figure5 wt1_middle 1a	Sst/Pnoc/Unc13c of Sst/Pnoc	29.7297
Figure6 wt1_middle 1b	Sst/Pnoc/Unc13c of Sst/Pnoc	100
Figure7 wt2_ant	Sst/Pnoc/Unc13c of Sst/Pnoc	26.6667
Figure8 wt2_ middle1a	Sst/Pnoc/Unc13c of Sst/Pnoc	57.1429
Figure9 wt2_ middle1a	Sst/Pnoc/Unc13c of Sst/Pnoc	47.619
Figure10	Sst/Pnoc/Unc13c of Sst/Pnoc	61.5385
Figure11 wt2_ middle1a	Sst/Pnoc/Unc13c of Sst/Pnoc	42.8571
Figure12 wt3_ middle1a	Sst/Pnoc/Unc13c of Sst/Pnoc	100
Figure1 wt1_posta	Sst/Pnoc/Nts/Unc13 of Sst/Pnoc	4.34783
Figure2 wt1_postb	Sst/Pnoc/Nts/Unc13 of Sst/Pnoc	0
Figure3 wt1_middle 2a	Sst/Pnoc/Nts/Unc13 of Sst/Pnoc	4.65116
Figure4 wt1_middle 2b	Sst/Pnoc/Nts/Unc13 of Sst/Pnoc	0
Figure5 wt1_middle 1a	Sst/Pnoc/Nts/Unc13 of Sst/Pnoc	0
Figure6 wt1_middle 1b	Sst/Pnoc/Nts/Unc13 of Sst/Pnoc	0
Figure7 wt2_ant	Sst/Pnoc/Nts/Unc13 of Sst/Pnoc	6.66667
Figure8 wt2_ middle1a	Sst/Pnoc/Nts/Unc13 of Sst/Pnoc	0
Figure9 wt2_ middle1a	Sst/Pnoc/Nts/Unc13 of Sst/Pnoc	0
Figure10	Sst/Pnoc/Nts/Unc13 of Sst/Pnoc	0
Figure11 wt2_ middle1a	Sst/Pnoc/Nts/Unc13 of Sst/Pnoc	0
Figure12 wt3_ middle1a	Sst/Pnoc/Nts/Unc13 of Sst/Pnoc	11.7647
figure1 wt1	Crabp1/Pnoc of Crabp1	72.5
figure3 wt3	Crabp1/Pnoc of Crabp1	66.6667
figure4 wt3 middle 1a	Crabp1/Pnoc of Crabp1	69.5652
figure5 wt3 middle2a	Crabp1/Pnoc of Crabp1	62.6016
figure6 middle 1a	Crabp1/Pnoc of Crabp1	87.3239
figure7 wt1 middle 1b	Crabp1/Pnoc of Crabp1	71.2329
figure8 middle2b	Crabp1/Pnoc of Crabp1	72
figure9 awt3 anterior	Crabp1/Pnoc of Crabp1	86
figure 10 wt4 middle 1a	Crabp1/Pnoc of Crabp1	89.7436
figure11 wt4 middle 1b	Crabp1/Pnoc of Crabp1	75.3623
figure12 wt4 middle2a	Crabp1/Pnoc of Crabp1	84.507
figure13 wt4 middle2b	Crabp1/Pnoc of Crabp1	73.2394
figure14 wt4 postb	Crabp1/Pnoc of Crabp1	77.0833
figure15 wt4 post a	Crabp1/Pnoc of Crabp1	81.1111
figure1 wt1	Crabp1/Pnoc/Tmem215 of Crabp1/Pnoc	75.8621
figure3 wt3	Crabp1/Pnoc/Tmem215 of Crabp1/Pnoc	38.8889
figure4 wt3 middle 1a	Crabp1/Pnoc/Tmem215 of Crabp1/Pnoc	2.08333
figure5 wt3 middle2a	Crabp1/Pnoc/Tmem215 of Crabp1/Pnoc	44.1558
figure6 middle 1a	Crabp1/Pnoc/Tmem215 of Crabp1/Pnoc	61.2903
figure7 wt1 middle 1b	Crabp1/Pnoc/Tmem215 of Crabp1/Pnoc	46.1538
figure8 middle2b	Crabp1/Pnoc/Tmem215 of Crabp1/Pnoc	33.3333
figure9 awt3 anterior	Crabp1/Pnoc/Tmem215 of Crabp1/Pnoc	58.1395
figure 10 wt4 middle 1a	Crabp1/Pnoc/Tmem215 of Crabp1/Pnoc	40
figure11 wt4 middle 1b	Crabp1/Pnoc/Tmem215 of Crabp1/Pnoc	46.1538
figure12 wt4 middle2a	Crabp1/Pnoc/Tmem215 of Crabp1/Pnoc	46.6667
figure13 wt4 middle2b	Crabp1/Pnoc/Tmem215 of Crabp1/Pnoc	23.0769
figure14 wt4 postb	Crabp1/Pnoc/Tmem215 of Crabp1/Pnoc	32.4324
figure15 wt4 post a	Crabp1/Pnoc/Tmem215 of Crabp1/Pnoc	26.0274
figure1 wt1	Crabp1/Pnoc/Htr3b of Crabp1/Pnoc	31.0345
figure3 wt3	Crabp1/Pnoc/Htr3b of Crabp1/Pnoc	55.5556
figure4 wt3 middle 1a	Crabp1/Pnoc/Htr3b of Crabp1/Pnoc	33.3333
figure5 wt3 middle2a	Crabp1/Pnoc/Htr3b of Crabp1/Pnoc	20.7792
figure6 middle 1a	Crabp1/Pnoc/Htr3b of Crabp1/Pnoc	30.6452
figure7 wt1 middle 1b	Crabp1/Pnoc/Htr3b of Crabp1/Pnoc	23.0769
figure8 middle2b	Crabp1/Pnoc/Htr3b of Crabp1/Pnoc	18.0556
figure9 awt3 anterior	Crabp1/Pnoc/Htr3b of Crabp1/Pnoc	25.5814
figure 10 wt4 middle 1a	Crabp1/Pnoc/Htr3b of Crabp1/Pnoc	17.1429
figure11 wt4 middle 1b	Crabp1/Pnoc/Htr3b of Crabp1/Pnoc	32.6923
figure12 wt4 middle2a	Crabp1/Pnoc/Htr3b of Crabp1/Pnoc	30
figure13 wt4 middle2b	Crabp1/Pnoc/Htr3b of Crabp1/Pnoc	44.2308
figure14 wt4 postb	Crabp1/Pnoc/Htr3b of Crabp1/Pnoc	45.9459
figure15 wt4 post a	Crabp1/Pnoc/Htr3b of Crabp1/Pnoc	42.4658
figure1 wt1	Crabp1/Pnoc/Tmem215/Htr3b of Crabp1/Pnoc	10.3448
figure3 wt3	Crabp1/Pnoc/Tmem215/Htr3b of Crabp1/Pnoc	13.8889
figure4 wt3 middle 1a	Crabp1/Pnoc/Tmem215/Htr3b of Crabp1/Pnoc	2.08333
figure5 wt3 middle2a	Crabp1/Pnoc/Tmem215/Htr3b of Crabp1/Pnoc	7.79221
figure6 middle 1a	Crabp1/Pnoc/Tmem215/Htr3b of Crabp1/Pnoc	6.45161
figure7 wt1 middle 1b	Crabp1/Pnoc/Tmem215/Htr3b of Crabp1/Pnoc	7.69231
figure8 middle2b	Crabp1/Pnoc/Tmem215/Htr3b of Crabp1/Pnoc	12.5
figure9 awt3 anterior	Crabp1/Pnoc/Tmem215/Htr3b of Crabp1/Pnoc	4.65116
figure 10 wt4 middle 1a	Crabp1/Pnoc/Tmem215/Htr3b of Crabp1/Pnoc	5.71429
figure11 wt4 middle 1b	Crabp1/Pnoc/Tmem215/Htr3b of Crabp1/Pnoc	11.5385
figure12 wt4 middle2a	Crabp1/Pnoc/Tmem215/Htr3b of Crabp1/Pnoc	15
figure13 wt4 middle2b	Crabp1/Pnoc/Tmem215/Htr3b of Crabp1/Pnoc	15.3846
figure14 wt4 postb	Crabp1/Pnoc/Tmem215/Htr3b of Crabp1/Pnoc	16.2162
figure15 wt4 post a	Crabp1/Pnoc/Tmem215/Htr3b of Crabp1/Pnoc	10.9589
