# Supplementary material for: HypoMap—a unified single-cell gene expression atlas of the murine hypothalamus
Source: Nat Metab. 2022 Oct 20;4(10):1402–19. doi: 10.1038/s42255-022-00657-y (PMC9584816; doi:10.1038/s42255-022-00657-y)
Supplement: Source Data Extended Data Fig. 1 — Statistical source data [file 42255_2022_657_MOESM11_ESM.xlsx]

## Sheet: b_metrics
reduction	mean_purity_knn	mean_entropy_knn_all	resolution	silhouette_score_cosine	mean_mixingNorm	silhouette_score_norm	mean_purity_knn_norm	mean_entropy_knn_all_norm	mean_mixingNorm_norm	mixing_score	purity_score	assay	ndim	features	method	features_ngenes
scVI_3_150_0.01_3_256_gene_zinb..scVI..60..features_RNA.log.vst.split_Batch_ID.features.1000_3b9e3ed8dac54bd9d04e434d74ffbb99	0.558266	0.402887	7.5	0.0915106	0.908002	51	88.89	51.25	77.1	64.175	79.4175	scVI	60	features_RNA.log.vst.split_Batch_ID	scVI	1000
scVI_3_150_0.01_3_256_gene_zinb..scVI..60..features_RNA.log.vst.split_Batch_ID.features.750_3b9e3ed8dac54bd9d04e434d74ffbb99	0.55813	0.413286	7.5	0.0786747	0.909062	44	88.85	53.46	77.83	65.645	77.6375	scVI	60	features_RNA.log.vst.split_Batch_ID	scVI	750
scVI_3_150_0.01_3_256_gene_zinb..scVI..80..features_RNA.log.vst.split_Batch_ID.features.1000_8a71cab20d8ba5575858e56d9c6c5e95	0.553138	0.405316	7.5	0.0876837	0.913323	49	87.42	51.77	80.77	66.27	77.815	scVI	80	features_RNA.log.vst.split_Batch_ID	scVI	1000
scVI_3_150_0.01_3_256_gene_zinb..scVI..80..features_RNA.log.vst.split_Batch_ID.features.750_8a71cab20d8ba5575858e56d9c6c5e95	0.550788	0.413444	7	0.0839937	0.916111	47	86.74	53.49	82.69	68.09	76.805	scVI	80	features_RNA.log.vst.split_Batch_ID	scVI	750
scVI_4_150_0.01_2_128_gene_zinb..scVI..50..features_RNA.log.vst.split_Batch_ID.features.1000_8046be1573ac37fa37bc3c5b56f6e65b	0.555592	0.392331	7.5	0.117914	0.89957	66	88.12	49.02	71.29	60.155	82.59	scVI	50	features_RNA.log.vst.split_Batch_ID	scVI	1000
scVI_4_150_0.01_2_128_gene_zinb..scVI..50..features_RNA.log.vst.split_Batch_ID.features.750_8046be1573ac37fa37bc3c5b56f6e65b	0.549723	0.395955	8	0.10325	0.900462	58	86.43	49.79	71.9	60.845	79.3225	scVI	50	features_RNA.log.vst.split_Batch_ID	scVI	750
scVI_4_150_0.01_2_128_gene_zinb..scVI..90..features_RNA.log.vst.split_Batch_ID.features.1000_8a71cab20d8ba5575858e56d9c6c5e95	0.534553	0.390384	6	0.0910319	0.908348	51	82.06	48.6	77.34	62.97	74.295	scVI	90	features_RNA.log.vst.split_Batch_ID	scVI	1000
scVI_4_150_0.01_2_128_gene_zinb..scVI..90..features_RNA.log.vst.split_Batch_ID.features.750_8a71cab20d8ba5575858e56d9c6c5e95	0.552022	0.390835	6.5	0.0846952	0.91132	47	87.09	48.7	79.39	64.045	77.0675	scVI	90	features_RNA.log.vst.split_Batch_ID	scVI	750
scVI_5_150_0.01_3_128_gene_zinb..scVI..50..features_RNA.log.vst.split_Batch_ID.features.1000_8046be1573ac37fa37bc3c5b56f6e65b	0.554654	0.396812	8	0.122666	0.899743	69	87.85	49.97	71.41	60.69	83.1375	scVI	50	features_RNA.log.vst.split_Batch_ID	scVI	1000
scVI_5_150_0.01_3_128_gene_zinb..scVI..50..features_RNA.log.vst.split_Batch_ID.features.750_8046be1573ac37fa37bc3c5b56f6e65b	0.564693	0.406015	8	0.106478	0.901335	60	90.75	51.92	72.5	62.21	83.0625	scVI	50	features_RNA.log.vst.split_Batch_ID	scVI	750
scVI_5_150_0.01_3_128_gene_zinb..scVI..90..features_RNA.log.vst.split_Batch_ID.features.1000_8a71cab20d8ba5575858e56d9c6c5e95	0.546767	0.397609	8	0.12133	0.900341	68	85.58	50.14	71.82	60.98	81.185	scVI	90	features_RNA.log.vst.split_Batch_ID	scVI	1000
scVI_5_150_0.01_3_128_gene_zinb..scVI..90..features_RNA.log.vst.split_Batch_ID.features.750_8a71cab20d8ba5575858e56d9c6c5e95	0.553019	0.405564	8	0.108584	0.908067	61	87.38	51.82	77.14	64.48	80.785	scVI	90	features_RNA.log.vst.split_Batch_ID	scVI	750
scVI_6_150_0.01_2_256_gene_zinb..scVI..50..features_RNA.log.vst.split_Batch_ID.features.1000_8046be1573ac37fa37bc3c5b56f6e65b	0.561579	0.391752	7.5	0.114285	0.897554	64	89.85	48.89	69.9	59.395	83.3875	scVI	50	features_RNA.log.vst.split_Batch_ID	scVI	1000
combat_norm..RNA..features_RNA.log.vst.split_Batch_ID.features.1000..30..e0758c66a6a70d30247817bce8502135	0.414017	0.402887	8	0.043705	0.914455	24	47.3	51.25	81.55	66.4	41.475	RNA	30	features_RNA.log.vst.split_Batch_ID	combat	1000
combat_norm..RNA..features_RNA.log.vst.split_Batch_ID.features.1000..50..e0758c66a6a70d30247817bce8502135	0.456361	0.399836	8	0.0434798	0.921916	24	59.51	50.61	86.69	68.65	50.6325	RNA	50	features_RNA.log.vst.split_Batch_ID	combat	1000
combat_norm..RNA..features_RNA.log.vst.split_Batch_ID.features.1000..60..e0758c66a6a70d30247817bce8502135	0.467798	0.400038	8	0.0437788	0.926708	24	62.81	50.65	89.99	70.32	53.1075	RNA	60	features_RNA.log.vst.split_Batch_ID	combat	1000
combat_norm..RNA..features_RNA.log.vst.split_Batch_ID.features.1000..80..e0758c66a6a70d30247817bce8502135	0.485996	0.399836	8	0.0402177	0.931381	22	68.05	50.61	93.21	71.91	56.5375	RNA	80	features_RNA.log.vst.split_Batch_ID	combat	1000
combat_norm..RNA..features_RNA.log.vst.split_Batch_ID.features.1500..30..e0758c66a6a70d30247817bce8502135	0.399366	0.384481	7.5	0.0323248	0.909107	18	43.07	47.35	77.86	62.605	36.8025	RNA	30	features_RNA.log.vst.split_Batch_ID	combat	1500
combat_norm..RNA..features_RNA.log.vst.split_Batch_ID.features.1500..50..e0758c66a6a70d30247817bce8502135	0.461113	0.383624	7.5	0.0363371	0.916286	20	60.88	47.17	82.81	64.99	50.66	RNA	50	features_RNA.log.vst.split_Batch_ID	combat	1500
combat_norm..RNA..features_RNA.log.vst.split_Batch_ID.features.1500..60..e0758c66a6a70d30247817bce8502135	0.469613	0.384481	8	0.0353466	0.921327	20	63.33	47.35	86.28	66.815	52.4975	RNA	60	features_RNA.log.vst.split_Batch_ID	combat	1500
combat_norm..RNA..features_RNA.log.vst.split_Batch_ID.features.1500..80..e0758c66a6a70d30247817bce8502135	0.481134	0.384481	7.5	0.043546	0.926836	24	66.65	47.35	90.08	68.715	55.9875	RNA	80	features_RNA.log.vst.split_Batch_ID	combat	1500
combat_norm..RNA..features_RNA.log.vst.split_Batch_ID.features.2000..30..e0758c66a6a70d30247817bce8502135	0.384792	0.373226	7.5	0.0341317	0.902414	19	38.87	44.97	73.25	59.11	33.9025	RNA	30	features_RNA.log.vst.split_Batch_ID	combat	2000
combat_norm..RNA..features_RNA.log.vst.split_Batch_ID.features.2000..50..e0758c66a6a70d30247817bce8502135	0.427558	0.369659	7.5	0.0379504	0.910111	21	51.2	44.21	78.55	61.38	43.65	RNA	50	features_RNA.log.vst.split_Batch_ID	combat	2000
combat_norm..RNA..features_RNA.log.vst.split_Batch_ID.features.2000..60..e0758c66a6a70d30247817bce8502135	0.470499	0.370376	7.5	0.0358945	0.915557	20	63.58	44.37	82.31	63.34	52.685	RNA	60	features_RNA.log.vst.split_Batch_ID	combat	2000
combat_norm..RNA..features_RNA.log.vst.split_Batch_ID.features.2000..80..e0758c66a6a70d30247817bce8502135	0.481159	0.374421	7.5	0.0263808	0.921888	15	66.66	45.22	86.67	65.945	53.745	RNA	80	features_RNA.log.vst.split_Batch_ID	combat	2000
combat_norm..RNA..features_RNA.log.vst.split_Batch_ID.features.3000..30..e0758c66a6a70d30247817bce8502135	0.350689	0.360722	8	0.0396408	0.89788	22	29.04	42.32	70.12	56.22	27.28	RNA	30	features_RNA.log.vst.split_Batch_ID	combat	3000
combat_norm..RNA..features_RNA.log.vst.split_Batch_ID.features.3000..50..e0758c66a6a70d30247817bce8502135	0.410288	0.356768	7.5	0.0411233	0.905966	23	46.22	41.48	75.7	58.59	40.415	RNA	50	features_RNA.log.vst.split_Batch_ID	combat	3000
combat_norm..RNA..features_RNA.log.vst.split_Batch_ID.features.3000..60..e0758c66a6a70d30247817bce8502135	0.442186	0.35982	7	0.0342637	0.911411	19	55.42	42.13	79.45	60.79	46.315	RNA	60	features_RNA.log.vst.split_Batch_ID	combat	3000
combat_norm..RNA..features_RNA.log.vst.split_Batch_ID.features.3000..80..e0758c66a6a70d30247817bce8502135	0.470855	0.361531	7.5	0.0220438	0.91712	12	63.69	42.49	83.38	62.935	50.7675	RNA	80	features_RNA.log.vst.split_Batch_ID	combat	3000
combat_norm..RNA..features_RNA.log.vst.split_Batch_ID.features.500..30..e0758c66a6a70d30247817bce8502135	0.369062	0.455436	7.5	0.0305784	0.921459	17	34.33	62.39	86.37	74.38	29.9975	RNA	30	features_RNA.log.vst.split_Batch_ID	combat	500
combat_norm..RNA..features_RNA.log.vst.split_Batch_ID.features.500..50..e0758c66a6a70d30247817bce8502135	0.435624	0.447308	7.5	0.0233637	0.92806	13	53.53	60.67	90.92	75.795	43.3975	RNA	50	features_RNA.log.vst.split_Batch_ID	combat	500
combat_norm..RNA..features_RNA.log.vst.split_Batch_ID.features.500..60..e0758c66a6a70d30247817bce8502135	0.445098	0.44488	7.5	0.022944	0.931804	13	56.26	60.15	93.5	76.825	45.445	RNA	60	features_RNA.log.vst.split_Batch_ID	combat	500
combat_norm..RNA..features_RNA.log.vst.split_Batch_ID.features.500..80..e0758c66a6a70d30247817bce8502135	0.462845	0.444429	8	0.0393219	0.935356	22	61.38	60.06	95.95	78.005	51.535	RNA	80	features_RNA.log.vst.split_Batch_ID	combat	500
combat_norm..RNA..features_RNA.log.vst.split_Batch_ID.features.750..30..e0758c66a6a70d30247817bce8502135	0.40258	0.417617	8	0.0255078	0.918528	14	44	54.37	84.35	69.36	36.5	RNA	30	features_RNA.log.vst.split_Batch_ID	combat	750
combat_norm..RNA..features_RNA.log.vst.split_Batch_ID.features.750..50..e0758c66a6a70d30247817bce8502135	0.445524	0.413444	7.5	0.0324557	0.92599	18	56.38	53.49	89.5	71.495	46.785	RNA	50	features_RNA.log.vst.split_Batch_ID	combat	750
combat_norm..RNA..features_RNA.log.vst.split_Batch_ID.features.750..60..e0758c66a6a70d30247817bce8502135	0.462519	0.413286	7.5	0.0390466	0.930153	22	61.28	53.46	92.36	72.91	51.46	RNA	60	features_RNA.log.vst.split_Batch_ID	combat	750
combat_norm..RNA..features_RNA.log.vst.split_Batch_ID.features.750..80..e0758c66a6a70d30247817bce8502135	0.471509	0.413865	8	0.0333416	0.934247	19	63.88	53.58	95.19	74.385	52.66	RNA	80	features_RNA.log.vst.split_Batch_ID	combat	750
combat_scale..RNA..features_RNA.log.vst.split_Batch_ID.features.1000..30..e0758c66a6a70d30247817bce8502135	0.466063	0.390384	9.5	0.0803276	0.904259	45	62.31	48.6	74.52	61.56	57.9825	RNA	30	features_RNA.log.vst.split_Batch_ID	combat	1000
combat_scale..RNA..features_RNA.log.vst.split_Batch_ID.features.1000..50..e0758c66a6a70d30247817bce8502135	0.545478	0.391193	9	0.0999058	0.910776	56	85.21	48.78	79.01	63.895	77.9075	RNA	50	features_RNA.log.vst.split_Batch_ID	combat	1000
combat_scale..RNA..features_RNA.log.vst.split_Batch_ID.features.1000..60..e0758c66a6a70d30247817bce8502135	0.554466	0.394759	9	0.0969605	0.915202	54	87.8	49.53	82.06	65.795	79.35	RNA	60	features_RNA.log.vst.split_Batch_ID	combat	1000
combat_scale..RNA..features_RNA.log.vst.split_Batch_ID.features.1000..80..e0758c66a6a70d30247817bce8502135	0.56008	0.399836	8	0.0975451	0.919768	55	89.42	50.61	85.21	67.91	80.815	RNA	80	features_RNA.log.vst.split_Batch_ID	combat	1000
combat_scale..RNA..features_RNA.log.vst.split_Batch_ID.features.1500..30..e0758c66a6a70d30247817bce8502135	0.454231	0.375278	8.5	0.0792701	0.899686	44	58.89	45.4	71.37	58.385	55.1675	RNA	30	features_RNA.log.vst.split_Batch_ID	combat	1500
combat_scale..RNA..features_RNA.log.vst.split_Batch_ID.features.1500..50..e0758c66a6a70d30247817bce8502135	0.517486	0.375278	9	0.100363	0.90498	56	77.13	45.4	75.02	60.21	71.8475	RNA	50	features_RNA.log.vst.split_Batch_ID	combat	1500
combat_scale..RNA..features_RNA.log.vst.split_Batch_ID.features.1500..60..e0758c66a6a70d30247817bce8502135	0.542913	0.379203	8	0.0924477	0.908161	52	84.47	46.24	77.21	61.725	76.3525	RNA	60	features_RNA.log.vst.split_Batch_ID	combat	1500
combat_scale..RNA..features_RNA.log.vst.split_Batch_ID.features.1500..80..e0758c66a6a70d30247817bce8502135	0.556966	0.383782	8	0.0987634	0.913003	55	88.52	47.21	80.55	63.88	80.14	RNA	80	features_RNA.log.vst.split_Batch_ID	combat	1500
combat_scale..RNA..features_RNA.log.vst.split_Batch_ID.features.2000..30..e0758c66a6a70d30247817bce8502135	0.454299	0.36885	8	0.0694097	0.897079	39	58.91	44.04	69.57	56.805	53.9325	RNA	30	features_RNA.log.vst.split_Batch_ID	combat	2000
combat_scale..RNA..features_RNA.log.vst.split_Batch_ID.features.2000..50..e0758c66a6a70d30247817bce8502135	0.52456	0.365098	8	0.109141	0.903119	61	79.17	43.25	73.73	58.49	74.6275	RNA	50	features_RNA.log.vst.split_Batch_ID	combat	2000
combat_scale..RNA..features_RNA.log.vst.split_Batch_ID.features.2000..60..e0758c66a6a70d30247817bce8502135	0.534264	0.369659	8	0.104374	0.907519	58	81.97	44.21	76.77	60.49	75.9775	RNA	60	features_RNA.log.vst.split_Batch_ID	combat	2000
combat_scale..RNA..features_RNA.log.vst.split_Batch_ID.features.2000..80..e0758c66a6a70d30247817bce8502135	0.54308	0.373226	8	0.0984849	0.912401	55	84.51	44.97	80.13	62.55	77.1325	RNA	80	features_RNA.log.vst.split_Batch_ID	combat	2000
combat_scale..RNA..features_RNA.log.vst.split_Batch_ID.features.3000..30..e0758c66a6a70d30247817bce8502135	0.43064	0.356768	8	0.055549	0.892239	31	52.09	41.48	66.24	53.86	46.8175	RNA	30	features_RNA.log.vst.split_Batch_ID	combat	3000
combat_scale..RNA..features_RNA.log.vst.split_Batch_ID.features.3000..50..e0758c66a6a70d30247817bce8502135	0.494443	0.35482	8	0.0954218	0.89787	53	70.49	41.07	70.12	55.595	66.1175	RNA	50	features_RNA.log.vst.split_Batch_ID	combat	3000
combat_scale..RNA..features_RNA.log.vst.split_Batch_ID.features.3000..60..e0758c66a6a70d30247817bce8502135	0.52588	0.35482	8	0.106832	0.902137	60	79.55	41.07	73.06	57.065	74.6625	RNA	60	features_RNA.log.vst.split_Batch_ID	combat	3000
combat_scale..RNA..features_RNA.log.vst.split_Batch_ID.features.3000..80..e0758c66a6a70d30247817bce8502135	0.541121	0.361422	7.5	0.10559	0.907459	59	83.95	42.47	76.73	59.6	77.7125	RNA	80	features_RNA.log.vst.split_Batch_ID	combat	3000
combat_scale..RNA..features_RNA.log.vst.split_Batch_ID.features.500..30..e0758c66a6a70d30247817bce8502135	0.482152	0.425774	9	0.0644259	0.911571	36	66.95	56.1	79.56	67.83	59.2125	RNA	30	features_RNA.log.vst.split_Batch_ID	combat	500
combat_scale..RNA..features_RNA.log.vst.split_Batch_ID.features.500..50..e0758c66a6a70d30247817bce8502135	0.548733	0.426692	8.5	0.0805372	0.916338	45	86.14	56.3	82.84	69.57	75.855	RNA	50	features_RNA.log.vst.split_Batch_ID	combat	500
combat_scale..RNA..features_RNA.log.vst.split_Batch_ID.features.500..60..e0758c66a6a70d30247817bce8502135	0.559586	0.429699	8.5	0.0774733	0.91982	43	89.27	56.93	85.24	71.085	77.7025	RNA	60	features_RNA.log.vst.split_Batch_ID	combat	500
combat_scale..RNA..features_RNA.log.vst.split_Batch_ID.features.500..80..e0758c66a6a70d30247817bce8502135	0.569298	0.445955	7.5	0.0823536	0.924094	46	92.08	60.38	88.19	74.285	80.56	RNA	80	features_RNA.log.vst.split_Batch_ID	combat	500
combat_scale..RNA..features_RNA.log.vst.split_Batch_ID.features.750..30..e0758c66a6a70d30247817bce8502135	0.469682	0.400737	9	0.073073	0.908126	41	63.35	50.8	77.18	63.99	57.7625	RNA	30	features_RNA.log.vst.split_Batch_ID	combat	750
combat_scale..RNA..features_RNA.log.vst.split_Batch_ID.features.750..50..e0758c66a6a70d30247817bce8502135	0.552912	0.402887	9	0.0881845	0.914028	49	87.35	51.25	81.25	66.25	77.7625	RNA	50	features_RNA.log.vst.split_Batch_ID	combat	750
combat_scale..RNA..features_RNA.log.vst.split_Batch_ID.features.750..60..e0758c66a6a70d30247817bce8502135	0.557472	0.405564	8.5	0.091423	0.917846	51	88.67	51.82	83.88	67.85	79.2525	RNA	60	features_RNA.log.vst.split_Batch_ID	combat	750
combat_scale..RNA..features_RNA.log.vst.split_Batch_ID.features.750..80..e0758c66a6a70d30247817bce8502135	0.56037	0.412368	8	0.103794	0.922254	58	89.5	53.26	86.92	70.09	81.625	RNA	80	features_RNA.log.vst.split_Batch_ID	combat	750
harmony_5_Batch_ID_1_0.1_130_PCA..RNA..30..RNA.log.vst.split_Batch_ID.features.1000_9625657cf22d373e46bdde89031e6f00	0.432219	0.518684	10.5	0.103498	0.918752	58	52.55	75.79	84.51	80.15	53.9125	RNA	30	RNA.log.vst.split_Batch_ID	harmony	1000
harmony_5_Batch_ID_1_0.1_130_PCA..RNA..30..RNA.log.vst.split_Batch_ID.features.1500_9625657cf22d373e46bdde89031e6f00	0.419316	0.504203	11	0.100723	0.914732	56	48.83	72.72	81.74	77.23	50.6225	RNA	30	RNA.log.vst.split_Batch_ID	harmony	1500
harmony_5_Batch_ID_1_0.1_130_PCA..RNA..30..RNA.log.vst.split_Batch_ID.features.2000_9625657cf22d373e46bdde89031e6f00	0.418395	0.486173	10	0.0933679	0.912109	52	48.56	68.9	79.93	74.415	49.42	RNA	30	RNA.log.vst.split_Batch_ID	harmony	2000
harmony_5_Batch_ID_1_0.1_130_PCA..RNA..30..RNA.log.vst.split_Batch_ID.features.3000_9625657cf22d373e46bdde89031e6f00	0.414038	0.469541	10.5	0.0919012	0.908345	51	47.3	65.38	77.34	71.36	48.225	RNA	30	RNA.log.vst.split_Batch_ID	harmony	3000
harmony_5_Batch_ID_1_0.1_130_PCA..RNA..30..RNA.log.vst.split_Batch_ID.features.500_9625657cf22d373e46bdde89031e6f00	0.444551	0.531015	11	0.094274	0.923081	53	56.1	78.4	87.49	82.945	55.325	RNA	30	RNA.log.vst.split_Batch_ID	harmony	500
harmony_5_Batch_ID_1_0.1_130_PCA..RNA..30..RNA.log.vst.split_Batch_ID.features.750_9625657cf22d373e46bdde89031e6f00	0.426591	0.52709	11.5	0.0984246	0.920344	55	50.92	77.57	85.6	81.585	51.94	RNA	30	RNA.log.vst.split_Batch_ID	harmony	750
harmony_5_Batch_ID_1_0.1_130_PCA..RNA..50..RNA.log.vst.split_Batch_ID.features.1000_9625657cf22d373e46bdde89031e6f00	0.490747	0.508406	11.5	0.111184	0.922876	62	69.42	73.61	87.35	80.48	67.565	RNA	50	RNA.log.vst.split_Batch_ID	harmony	1000
harmony_5_Batch_ID_1_0.1_130_PCA..RNA..50..RNA.log.vst.split_Batch_ID.features.1500_9625657cf22d373e46bdde89031e6f00	0.463571	0.499421	11.5	0.0981101	0.919354	55	61.59	71.71	84.92	78.315	59.9425	RNA	50	RNA.log.vst.split_Batch_ID	harmony	1500
harmony_5_Batch_ID_1_0.1_130_PCA..RNA..50..RNA.log.vst.split_Batch_ID.features.2000_9625657cf22d373e46bdde89031e6f00	0.44867	0.479369	11	0.0943161	0.916227	53	57.29	67.46	82.77	75.115	56.2175	RNA	50	RNA.log.vst.split_Batch_ID	harmony	2000
harmony_5_Batch_ID_1_0.1_130_PCA..RNA..50..RNA.log.vst.split_Batch_ID.features.3000_9625657cf22d373e46bdde89031e6f00	0.452871	0.457835	10	0.0955275	0.911246	53	58.5	62.9	79.34	71.12	57.125	RNA	50	RNA.log.vst.split_Batch_ID	harmony	3000
harmony_5_Batch_ID_1_0.1_130_PCA..RNA..50..RNA.log.vst.split_Batch_ID.features.500_9625657cf22d373e46bdde89031e6f00	0.520035	0.525737	12	0.0974666	0.926164	54	77.87	77.28	89.62	83.45	71.9025	RNA	50	RNA.log.vst.split_Batch_ID	harmony	500
harmony_5_Batch_ID_1_0.1_130_PCA..RNA..50..RNA.log.vst.split_Batch_ID.features.750_9625657cf22d373e46bdde89031e6f00	0.493135	0.515835	12	0.0974554	0.923537	54	70.11	75.18	87.81	81.495	66.0825	RNA	50	RNA.log.vst.split_Batch_ID	harmony	750
harmony_5_Batch_ID_1_0.1_130_PCA..RNA..60..RNA.log.vst.split_Batch_ID.features.1000_9625657cf22d373e46bdde89031e6f00	0.516089	0.508406	11	0.0996457	0.924713	56	76.73	73.61	88.62	81.115	71.5475	RNA	60	RNA.log.vst.split_Batch_ID	harmony	1000
harmony_5_Batch_ID_1_0.1_130_PCA..RNA..60..RNA.log.vst.split_Batch_ID.features.1500_9625657cf22d373e46bdde89031e6f00	0.48984	0.496075	11	0.103508	0.921438	58	69.16	71	86.36	78.68	66.37	RNA	60	RNA.log.vst.split_Batch_ID	harmony	1500
harmony_5_Batch_ID_1_0.1_130_PCA..RNA..60..RNA.log.vst.split_Batch_ID.features.2000_9625657cf22d373e46bdde89031e6f00	0.460121	0.478466	11	0.0976899	0.9188	55	60.59	67.27	84.54	75.905	59.1925	RNA	60	RNA.log.vst.split_Batch_ID	harmony	2000
harmony_5_Batch_ID_1_0.1_130_PCA..RNA..60..RNA.log.vst.split_Batch_ID.features.3000_9625657cf22d373e46bdde89031e6f00	0.453844	0.45676	9	0.0900944	0.913489	50	58.78	62.67	80.88	71.775	56.585	RNA	60	RNA.log.vst.split_Batch_ID	harmony	3000
harmony_5_Batch_ID_1_0.1_130_PCA..RNA..60..RNA.log.vst.split_Batch_ID.features.500_9625657cf22d373e46bdde89031e6f00	0.534463	0.525737	11	0.0844588	0.927864	47	82.03	77.28	90.79	84.035	73.2725	RNA	60	RNA.log.vst.split_Batch_ID	harmony	500
harmony_5_Batch_ID_1_0.1_130_PCA..RNA..60..RNA.log.vst.split_Batch_ID.features.750_9625657cf22d373e46bdde89031e6f00	0.518951	0.513406	11	0.102926	0.92545	58	77.56	74.67	89.12	81.895	72.67	RNA	60	RNA.log.vst.split_Batch_ID	harmony	750
harmony_5_Batch_ID_1_0.1_130_PCA..RNA..80..RNA.log.vst.split_Batch_ID.features.1000_9625657cf22d373e46bdde89031e6f00	0.541688	0.507707	11	0.0859819	0.927223	48	84.11	73.46	90.35	81.905	75.0825	RNA	80	RNA.log.vst.split_Batch_ID	harmony	1000
harmony_5_Batch_ID_1_0.1_130_PCA..RNA..80..RNA.log.vst.split_Batch_ID.features.1500_9625657cf22d373e46bdde89031e6f00	0.526257	0.499579	11	0.0808236	0.924311	45	79.66	71.74	88.34	80.04	70.995	RNA	80	RNA.log.vst.split_Batch_ID	harmony	1500
harmony_5_Batch_ID_1_0.1_130_PCA..RNA..80..RNA.log.vst.split_Batch_ID.features.2000_9625657cf22d373e46bdde89031e6f00	0.490747	0.47982	10.5	0.0891511	0.922085	50	69.42	67.55	86.8	77.175	64.565	RNA	80	RNA.log.vst.split_Batch_ID	harmony	2000
harmony_5_Batch_ID_1_0.1_130_PCA..RNA..80..RNA.log.vst.split_Batch_ID.features.3000_9625657cf22d373e46bdde89031e6f00	0.470871	0.459361	9.5	0.0890819	0.91764	50	63.69	63.22	83.74	73.48	60.2675	RNA	80	RNA.log.vst.split_Batch_ID	harmony	3000
harmony_5_Batch_ID_1_0.1_130_PCA..RNA..80..RNA.log.vst.split_Batch_ID.features.500_9625657cf22d373e46bdde89031e6f00	0.540052	0.529489	10.5	0.0889336	0.929348	50	83.64	78.08	91.81	84.945	75.23	RNA	80	RNA.log.vst.split_Batch_ID	harmony	500
harmony_5_Batch_ID_1_0.1_130_PCA..RNA..80..RNA.log.vst.split_Batch_ID.features.750_9625657cf22d373e46bdde89031e6f00	0.548114	0.513406	11.5	0.0872992	0.927804	49	85.97	74.67	90.75	82.71	76.7275	RNA	80	RNA.log.vst.split_Batch_ID	harmony	750
harmony_6_Batch_ID_1_0.125_130_PCA..RNA..30..RNA.log.vst.split_Batch_ID.features.1000_9625657cf22d373e46bdde89031e6f00	0.43815	0.521113	10.5	0.0929297	0.92164	52	54.26	76.3	86.5	81.4	53.695	RNA	30	RNA.log.vst.split_Batch_ID	harmony	1000
harmony_6_Batch_ID_1_0.125_130_PCA..RNA..30..RNA.log.vst.split_Batch_ID.features.1500_9625657cf22d373e46bdde89031e6f00	0.425683	0.508406	10.5	0.088655	0.917409	50	50.66	73.61	83.58	78.595	50.495	RNA	30	RNA.log.vst.split_Batch_ID	harmony	1500
harmony_6_Batch_ID_1_0.125_130_PCA..RNA..30..RNA.log.vst.split_Batch_ID.features.2000_9625657cf22d373e46bdde89031e6f00	0.422742	0.4917	10	0.084084	0.913652	47	49.81	70.07	80.99	75.53	49.1075	RNA	30	RNA.log.vst.split_Batch_ID	harmony	2000
harmony_6_Batch_ID_1_0.125_130_PCA..RNA..30..RNA.log.vst.split_Batch_ID.features.3000_9625657cf22d373e46bdde89031e6f00	0.42599	0.470166	9	0.0835415	0.908301	47	50.75	65.51	77.31	71.41	49.8125	RNA	30	RNA.log.vst.split_Batch_ID	harmony	3000
harmony_6_Batch_ID_1_0.125_130_PCA..RNA..30..RNA.log.vst.split_Batch_ID.features.500_9625657cf22d373e46bdde89031e6f00	0.452287	0.530564	11	0.0802053	0.92404	45	58.33	78.31	88.15	83.23	54.9975	RNA	30	RNA.log.vst.split_Batch_ID	harmony	500
harmony_6_Batch_ID_1_0.125_130_PCA..RNA..30..RNA.log.vst.split_Batch_ID.features.750_9625657cf22d373e46bdde89031e6f00	0.432702	0.529241	11	0.0888068	0.92226	50	52.69	78.03	86.93	82.48	52.0175	RNA	30	RNA.log.vst.split_Batch_ID	harmony	750
harmony_6_Batch_ID_1_0.125_130_PCA..RNA..50..RNA.log.vst.split_Batch_ID.features.1000_9625657cf22d373e46bdde89031e6f00	0.501027	0.507707	11.5	0.0902706	0.924219	50	72.39	73.46	88.27	80.865	66.7925	RNA	50	RNA.log.vst.split_Batch_ID	harmony	1000
harmony_6_Batch_ID_1_0.125_130_PCA..RNA..50..RNA.log.vst.split_Batch_ID.features.1500_9625657cf22d373e46bdde89031e6f00	0.477863	0.499579	11	0.0942672	0.921386	53	65.71	71.74	86.32	79.03	62.5325	RNA	50	RNA.log.vst.split_Batch_ID	harmony	1500
harmony_6_Batch_ID_1_0.125_130_PCA..RNA..50..RNA.log.vst.split_Batch_ID.features.2000_9625657cf22d373e46bdde89031e6f00	0.464196	0.47982	10.5	0.0945173	0.918706	53	61.77	67.55	84.48	76.015	59.5775	RNA	50	RNA.log.vst.split_Batch_ID	harmony	2000
harmony_6_Batch_ID_1_0.125_130_PCA..RNA..50..RNA.log.vst.split_Batch_ID.features.3000_9625657cf22d373e46bdde89031e6f00	0.454066	0.462211	9.5	0.0816324	0.913976	46	58.85	63.82	81.22	72.52	55.6375	RNA	50	RNA.log.vst.split_Batch_ID	harmony	3000
harmony_6_Batch_ID_1_0.125_130_PCA..RNA..50..RNA.log.vst.split_Batch_ID.features.500_9625657cf22d373e46bdde89031e6f00	0.524426	0.521812	11	0.091997	0.927065	51	79.14	76.45	90.24	83.345	72.105	RNA	50	RNA.log.vst.split_Batch_ID	harmony	500
harmony_6_Batch_ID_1_0.125_130_PCA..RNA..50..RNA.log.vst.split_Batch_ID.features.750_9625657cf22d373e46bdde89031e6f00	0.509771	0.513406	11	0.0847843	0.924792	47	74.91	74.67	88.67	81.67	67.9325	RNA	50	RNA.log.vst.split_Batch_ID	harmony	750
harmony_6_Batch_ID_1_0.125_130_PCA..RNA..60..RNA.log.vst.split_Batch_ID.features.1000_9625657cf22d373e46bdde89031e6f00	0.519534	0.504203	10.5	0.0985003	0.925504	55	77.72	72.72	89.16	80.94	72.04	RNA	60	RNA.log.vst.split_Batch_ID	harmony	1000
harmony_6_Batch_ID_1_0.125_130_PCA..RNA..60..RNA.log.vst.split_Batch_ID.features.1500_9625657cf22d373e46bdde89031e6f00	0.50521	0.494301	11	0.0982817	0.923096	55	73.59	70.62	87.5	79.06	68.9425	RNA	60	RNA.log.vst.split_Batch_ID	harmony	1500
harmony_6_Batch_ID_1_0.125_130_PCA..RNA..60..RNA.log.vst.split_Batch_ID.features.2000_9625657cf22d373e46bdde89031e6f00	0.475552	0.477887	10.5	0.0927698	0.92015	52	65.04	67.14	85.47	76.305	61.78	RNA	60	RNA.log.vst.split_Batch_ID	harmony	2000
harmony_6_Batch_ID_1_0.125_130_PCA..RNA..60..RNA.log.vst.split_Batch_ID.features.3000_9625657cf22d373e46bdde89031e6f00	0.467763	0.45676	10	0.0865569	0.915439	48	62.8	62.67	82.22	72.445	59.1	RNA	60	RNA.log.vst.split_Batch_ID	harmony	3000
harmony_6_Batch_ID_1_0.125_130_PCA..RNA..60..RNA.log.vst.split_Batch_ID.features.500_9625657cf22d373e46bdde89031e6f00	0.540564	0.523962	11	0.0868827	0.928111	49	83.79	76.91	90.96	83.935	75.0925	RNA	60	RNA.log.vst.split_Batch_ID	harmony	500
harmony_6_Batch_ID_1_0.125_130_PCA..RNA..60..RNA.log.vst.split_Batch_ID.features.750_9625657cf22d373e46bdde89031e6f00	0.52494	0.509031	11	0.0904272	0.925942	51	79.28	73.74	89.46	81.6	72.21	RNA	60	RNA.log.vst.split_Batch_ID	harmony	750
harmony_6_Batch_ID_1_0.125_130_PCA..RNA..80..RNA.log.vst.split_Batch_ID.features.1000_9625657cf22d373e46bdde89031e6f00	0.543287	0.502429	10.5	0.091026	0.92744	51	84.57	72.34	90.49	81.415	76.1775	RNA	80	RNA.log.vst.split_Batch_ID	harmony	1000
harmony_6_Batch_ID_1_0.125_130_PCA..RNA..80..RNA.log.vst.split_Batch_ID.features.1500_9625657cf22d373e46bdde89031e6f00	0.536893	0.494301	10.5	0.096263	0.925519	54	82.73	70.62	89.17	79.895	75.5475	RNA	80	RNA.log.vst.split_Batch_ID	harmony	1500
harmony_6_Batch_ID_1_0.125_130_PCA..RNA..80..RNA.log.vst.split_Batch_ID.features.2000_9625657cf22d373e46bdde89031e6f00	0.517008	0.478744	10	0.0789853	0.923268	44	77	67.33	87.62	77.475	68.75	RNA	80	RNA.log.vst.split_Batch_ID	harmony	2000
harmony_6_Batch_ID_1_0.125_130_PCA..RNA..80..RNA.log.vst.split_Batch_ID.features.3000_9625657cf22d373e46bdde89031e6f00	0.483351	0.456309	9.5	0.0890437	0.918884	50	67.29	62.57	84.6	73.585	62.9675	RNA	80	RNA.log.vst.split_Batch_ID	harmony	3000
harmony_6_Batch_ID_1_0.125_130_PCA..RNA..80..RNA.log.vst.split_Batch_ID.features.500_9625657cf22d373e46bdde89031e6f00	0.553858	0.525737	10	0.0869148	0.929462	49	87.62	77.28	91.89	84.585	77.965	RNA	80	RNA.log.vst.split_Batch_ID	harmony	500
harmony_6_Batch_ID_1_0.125_130_PCA..RNA..80..RNA.log.vst.split_Batch_ID.features.750_9625657cf22d373e46bdde89031e6f00	0.550648	0.509031	10.5	0.0926453	0.927798	52	86.7	73.74	90.74	82.24	78.025	RNA	80	RNA.log.vst.split_Batch_ID	harmony	750
scVI_1_300_0.025_3_256_gene_zinb_cov2..scVI..90..features_RNA.log.vst.split_Batch_ID.features.750_73e0c7a2fe2b9ab7fe2f1b1afa2980d6	0.545198	0.426474	7.5	0.112992	0.918271	63	85.13	56.25	84.18	70.215	79.5975	scVI	90	features_RNA.log.vst.split_Batch_ID	scVI	750
scVI_2_100_0.05_3_128_gene_zinb_cov2..scVI..50..features_RNA.log.vst.split_Batch_ID.features.1000_a180065364af54627d4f1a769a931b0e	0.549657	0.40494	8.5	0.142177	0.897412	79	86.41	51.69	69.8	60.745	84.5575	scVI	50	features_RNA.log.vst.split_Batch_ID	scVI	1000
scVI_2_100_0.05_3_128_gene_zinb_cov2..scVI..50..features_RNA.log.vst.split_Batch_ID.features.750_a180065364af54627d4f1a769a931b0e	0.55191	0.413286	8.5	0.134682	0.901541	75	87.06	53.46	72.65	63.055	84.045	scVI	50	features_RNA.log.vst.split_Batch_ID	scVI	750
scVI_2_100_0.05_3_128_gene_zinb_cov2..scVI..90..features_RNA.log.vst.split_Batch_ID.features.1000_934af3ead2760818b6c031c9d5e7998c	0.54332	0.402887	8.5	0.148386	0.897676	83	84.58	51.25	69.98	60.615	84.185	scVI	90	features_RNA.log.vst.split_Batch_ID	scVI	1000
scVI_2_100_0.05_3_128_gene_zinb_cov2..scVI..90..features_RNA.log.vst.split_Batch_ID.features.750_934af3ead2760818b6c031c9d5e7998c	0.556176	0.412368	8.5	0.139733	0.90066	78	88.29	53.26	72.04	62.65	85.7175	scVI	90	features_RNA.log.vst.split_Batch_ID	scVI	750
scVI_2_250_0.05_3_128_gene_zinb_cov2..scVI..50..features_RNA.log.vst.split_Batch_ID.features.1000_71b92701916dc14bd2691726ff9c4072	0.528667	0.414143	8	0.148409	0.899278	83	80.36	53.64	71.09	62.365	81.02	scVI	50	features_RNA.log.vst.split_Batch_ID	scVI	1000
scVI_2_250_0.05_3_128_gene_zinb_cov2..scVI..50..features_RNA.log.vst.split_Batch_ID.features.750_71b92701916dc14bd2691726ff9c4072	0.537442	0.42182	8	0.133975	0.902245	75	82.89	55.27	73.13	64.2	80.9175	scVI	50	features_RNA.log.vst.split_Batch_ID	scVI	750
scVI_2_250_0.05_3_128_gene_zinb_cov2..scVI..90..features_RNA.log.vst.split_Batch_ID.features.1000_622f033632606854b779936832e11b28	0.523154	0.414143	7.5	0.147402	0.902102	82	78.77	53.64	73.03	63.335	79.5775	scVI	90	features_RNA.log.vst.split_Batch_ID	scVI	1000
scVI_2_250_0.05_3_128_gene_zinb_cov2..scVI..90..features_RNA.log.vst.split_Batch_ID.features.750_622f033632606854b779936832e11b28	0.526516	0.419143	8	0.142549	0.905464	80	79.74	54.7	75.35	65.025	79.805	scVI	90	features_RNA.log.vst.split_Batch_ID	scVI	750
scVI_2_300_0.05_3_128_gene_zinb_cov2..scVI..50..features_RNA.log.vst.split_Batch_ID.features.1000_1394631a6185ec4ae84e19a9ee83755d	0.516582	0.42137	8	0.149479	0.897771	84	76.87	55.17	70.05	62.61	78.6525	scVI	50	features_RNA.log.vst.split_Batch_ID	scVI	1000
scVI_2_300_0.05_3_128_gene_zinb_cov2..scVI..50..features_RNA.log.vst.split_Batch_ID.features.750_1394631a6185ec4ae84e19a9ee83755d	0.52496	0.426474	8.5	0.150835	0.899173	84	79.29	56.25	71.02	63.635	80.4675	scVI	50	features_RNA.log.vst.split_Batch_ID	scVI	750
scVI_2_300_0.05_3_128_gene_zinb_cov2..scVI..90..features_RNA.log.vst.split_Batch_ID.features.1000_73e0c7a2fe2b9ab7fe2f1b1afa2980d6	0.52072	0.418564	8	0.149094	0.905103	83	78.07	54.58	75.1	64.84	79.3025	scVI	90	features_RNA.log.vst.split_Batch_ID	scVI	1000
scVI_2_300_0.05_3_128_gene_zinb_cov2..scVI..90..features_RNA.log.vst.split_Batch_ID.features.750_73e0c7a2fe2b9ab7fe2f1b1afa2980d6	0.524121	0.426474	8	0.154333	0.90523	86	79.05	56.25	75.19	65.72	80.7875	scVI	90	features_RNA.log.vst.split_Batch_ID	scVI	750
scVI_3_100_0.05_3_256_gene_zinb_cov2..scVI..50..features_RNA.log.vst.split_Batch_ID.features.1000_a180065364af54627d4f1a769a931b0e	0.53966	0.40494	8	0.1255	0.905354	70	83.53	51.69	75.27	63.48	80.1475	scVI	50	features_RNA.log.vst.split_Batch_ID	scVI	1000
scVI_3_100_0.05_3_256_gene_zinb_cov2..scVI..50..features_RNA.log.vst.split_Batch_ID.features.750_a180065364af54627d4f1a769a931b0e	0.548711	0.413286	7.5	0.110017	0.90872	61	86.14	53.46	77.59	65.525	79.855	scVI	50	features_RNA.log.vst.split_Batch_ID	scVI	750
scVI_3_100_0.05_3_256_gene_zinb_cov2..scVI..90..features_RNA.log.vst.split_Batch_ID.features.1000_934af3ead2760818b6c031c9d5e7998c	0.545499	0.402887	7.5	0.114748	0.910649	64	85.21	51.25	78.92	65.085	79.9075	scVI	90	features_RNA.log.vst.split_Batch_ID	scVI	1000
scVI_3_100_0.05_3_256_gene_zinb_cov2..scVI..90..features_RNA.log.vst.split_Batch_ID.features.750_934af3ead2760818b6c031c9d5e7998c	0.544914	0.411918	8	0.109696	0.911826	61	85.04	53.17	79.73	66.45	79.03	scVI	90	features_RNA.log.vst.split_Batch_ID	scVI	750
scVI_3_250_0.05_3_256_gene_zinb_cov2..scVI..50..features_RNA.log.vst.split_Batch_ID.features.1000_71b92701916dc14bd2691726ff9c4072	0.537515	0.416293	7	0.118771	0.907348	66	82.91	54.09	76.65	65.37	78.6825	scVI	50	features_RNA.log.vst.split_Batch_ID	scVI	1000
scVI_3_250_0.05_3_256_gene_zinb_cov2..scVI..50..features_RNA.log.vst.split_Batch_ID.features.750_71b92701916dc14bd2691726ff9c4072	0.541978	0.426474	7.5	0.107579	0.91161	60	84.2	56.25	79.59	67.92	78.15	scVI	50	features_RNA.log.vst.split_Batch_ID	scVI	750
scVI_3_250_0.05_3_256_gene_zinb_cov2..scVI..90..features_RNA.log.vst.split_Batch_ID.features.1000_622f033632606854b779936832e11b28	0.534235	0.416293	7	0.120406	0.914592	67	81.96	54.09	81.64	67.865	78.22	scVI	90	features_RNA.log.vst.split_Batch_ID	scVI	1000
scVI_3_250_0.05_3_256_gene_zinb_cov2..scVI..90..features_RNA.log.vst.split_Batch_ID.features.750_622f033632606854b779936832e11b28	0.529193	0.425774	8	0.117462	0.915095	66	80.51	56.1	81.99	69.045	76.8825	scVI	90	features_RNA.log.vst.split_Batch_ID	scVI	750
scVI_3_300_0.05_3_256_gene_zinb_cov2..scVI..50..features_RNA.log.vst.split_Batch_ID.features.1000_1394631a6185ec4ae84e19a9ee83755d	0.533646	0.420496	8	0.127439	0.908538	71	81.79	54.98	77.47	66.225	79.0925	scVI	50	features_RNA.log.vst.split_Batch_ID	scVI	1000
scVI_3_300_0.05_3_256_gene_zinb_cov2..scVI..50..features_RNA.log.vst.split_Batch_ID.features.750_1394631a6185ec4ae84e19a9ee83755d	0.530716	0.426692	7.5	0.127225	0.911426	71	80.95	56.3	79.46	67.88	78.4625	scVI	50	features_RNA.log.vst.split_Batch_ID	scVI	750
harmony_11_Batch_ID_3_0.1_130_PCA..RNA..30..RNA.log.vst.split_Batch_ID.features.1000_9625657cf22d373e46bdde89031e6f00	0.385015	0.572557	12	0.051469	0.934434	29	38.93	87.2	95.31	91.255	36.4475	RNA	30	RNA.log.vst.split_Batch_ID	harmony	1000
harmony_11_Batch_ID_3_0.1_130_PCA..RNA..30..RNA.log.vst.split_Batch_ID.features.1500_9625657cf22d373e46bdde89031e6f00	0.388908	0.560226	10.5	0.0716087	0.93358	40	40.06	84.59	94.73	89.66	40.045	RNA	30	RNA.log.vst.split_Batch_ID	harmony	1500
harmony_11_Batch_ID_3_0.1_130_PCA..RNA..30..RNA.log.vst.split_Batch_ID.features.2000_9625657cf22d373e46bdde89031e6f00	0.339684	0.551474	10	0.0551904	0.932765	31	25.86	82.74	94.16	88.45	27.145	RNA	30	RNA.log.vst.split_Batch_ID	harmony	2000
harmony_11_Batch_ID_3_0.1_130_PCA..RNA..30..RNA.log.vst.split_Batch_ID.features.3000_9625657cf22d373e46bdde89031e6f00	0.327227	0.540218	9.5	0.0640689	0.930922	36	22.27	80.35	92.89	86.62	25.7025	RNA	30	RNA.log.vst.split_Batch_ID	harmony	3000
harmony_11_Batch_ID_3_0.1_130_PCA..RNA..30..RNA.log.vst.split_Batch_ID.features.500_9625657cf22d373e46bdde89031e6f00	0.381678	0.580436	11	0.0618278	0.93409	35	37.97	88.87	95.08	91.975	37.2275	RNA	30	RNA.log.vst.split_Batch_ID	harmony	500
harmony_11_Batch_ID_3_0.1_130_PCA..RNA..30..RNA.log.vst.split_Batch_ID.features.750_9625657cf22d373e46bdde89031e6f00	0.361972	0.573632	12	0.0630733	0.932623	35	32.29	87.43	94.07	90.75	32.9675	RNA	30	RNA.log.vst.split_Batch_ID	harmony	750
harmony_11_Batch_ID_3_0.1_130_PCA..RNA..50..RNA.log.vst.split_Batch_ID.features.1000_9625657cf22d373e46bdde89031e6f00	0.476522	0.551023	12	0.087714	0.934871	49	65.32	82.64	95.62	89.13	61.24	RNA	50	RNA.log.vst.split_Batch_ID	harmony	1000
harmony_11_Batch_ID_3_0.1_130_PCA..RNA..50..RNA.log.vst.split_Batch_ID.features.1500_9625657cf22d373e46bdde89031e6f00	0.45231	0.543068	11	0.0856624	0.934233	48	58.34	80.95	95.18	88.065	55.755	RNA	50	RNA.log.vst.split_Batch_ID	harmony	1500
harmony_11_Batch_ID_3_0.1_130_PCA..RNA..50..RNA.log.vst.split_Batch_ID.features.2000_9625657cf22d373e46bdde89031e6f00	0.435424	0.530564	10	0.0627223	0.934038	35	53.47	78.31	95.04	86.675	48.8525	RNA	50	RNA.log.vst.split_Batch_ID	harmony	2000
harmony_11_Batch_ID_3_0.1_130_PCA..RNA..50..RNA.log.vst.split_Batch_ID.features.3000_9625657cf22d373e46bdde89031e6f00	0.414823	0.509031	10	0.0678043	0.932605	38	47.53	73.74	94.05	83.895	45.1475	RNA	50	RNA.log.vst.split_Batch_ID	harmony	3000
harmony_11_Batch_ID_3_0.1_130_PCA..RNA..50..RNA.log.vst.split_Batch_ID.features.500_9625657cf22d373e46bdde89031e6f00	0.510541	0.538692	12	0.0853536	0.928238	48	75.13	80.03	91.04	85.535	68.3475	RNA	50	RNA.log.vst.split_Batch_ID	harmony	500
harmony_11_Batch_ID_3_0.1_130_PCA..RNA..50..RNA.log.vst.split_Batch_ID.features.750_9625657cf22d373e46bdde89031e6f00	0.498957	0.52994	12	0.0951233	0.926719	53	71.79	78.17	90	84.085	67.0925	RNA	50	RNA.log.vst.split_Batch_ID	harmony	750
harmony_11_Batch_ID_3_0.1_130_PCA..RNA..60..RNA.log.vst.split_Batch_ID.features.1000_9625657cf22d373e46bdde89031e6f00	0.514727	0.521361	11.5	0.0990939	0.927732	55	76.34	76.36	90.7	83.53	71.005	RNA	60	RNA.log.vst.split_Batch_ID	harmony	1000
harmony_11_Batch_ID_3_0.1_130_PCA..RNA..60..RNA.log.vst.split_Batch_ID.features.1500_9625657cf22d373e46bdde89031e6f00	0.466082	0.535218	11	0.0891524	0.935179	50	62.31	79.29	95.83	87.56	59.2325	RNA	60	RNA.log.vst.split_Batch_ID	harmony	1500
harmony_11_Batch_ID_3_0.1_130_PCA..RNA..60..RNA.log.vst.split_Batch_ID.features.2000_9625657cf22d373e46bdde89031e6f00	0.44781	0.525286	10	0.0677025	0.935411	38	57.04	77.19	95.99	86.59	52.28	RNA	60	RNA.log.vst.split_Batch_ID	harmony	2000
harmony_11_Batch_ID_3_0.1_130_PCA..RNA..60..RNA.log.vst.split_Batch_ID.features.3000_9625657cf22d373e46bdde89031e6f00	0.457091	0.504481	9.5	0.0765918	0.934564	43	59.72	72.78	95.4	84.09	55.54	RNA	60	RNA.log.vst.split_Batch_ID	harmony	3000
harmony_11_Batch_ID_3_0.1_130_PCA..RNA..60..RNA.log.vst.split_Batch_ID.features.500_9625657cf22d373e46bdde89031e6f00	0.522197	0.538692	12	0.0913613	0.929286	51	78.49	80.03	91.77	85.9	71.6175	RNA	60	RNA.log.vst.split_Batch_ID	harmony	500
harmony_11_Batch_ID_3_0.1_130_PCA..RNA..60..RNA.log.vst.split_Batch_ID.features.750_9625657cf22d373e46bdde89031e6f00	0.51684	0.525737	11.5	0.0886753	0.927779	50	76.95	77.28	90.73	84.005	70.2125	RNA	60	RNA.log.vst.split_Batch_ID	harmony	750
harmony_11_Batch_ID_3_0.1_130_PCA..RNA..80..RNA.log.vst.split_Batch_ID.features.1000_9625657cf22d373e46bdde89031e6f00	0.533688	0.514759	11	0.09596	0.929448	54	81.81	74.96	91.88	83.42	74.8575	RNA	80	RNA.log.vst.split_Batch_ID	harmony	1000
harmony_11_Batch_ID_3_0.1_130_PCA..RNA..80..RNA.log.vst.split_Batch_ID.features.1500_9625657cf22d373e46bdde89031e6f00	0.523523	0.501353	10.5	0.0957569	0.928498	54	78.88	72.12	91.22	81.67	72.66	RNA	80	RNA.log.vst.split_Batch_ID	harmony	1500
harmony_11_Batch_ID_3_0.1_130_PCA..RNA..80..RNA.log.vst.split_Batch_ID.features.2000_9625657cf22d373e46bdde89031e6f00	0.501583	0.485971	10	0.0896951	0.926496	50	72.55	68.86	89.84	79.35	66.9125	RNA	80	RNA.log.vst.split_Batch_ID	harmony	2000
harmony_11_Batch_ID_3_0.1_130_PCA..RNA..80..RNA.log.vst.split_Batch_ID.features.3000_9625657cf22d373e46bdde89031e6f00	0.46123	0.499579	9.5	0.0738662	0.936433	41	60.91	71.74	96.69	84.215	55.9325	RNA	80	RNA.log.vst.split_Batch_ID	harmony	3000
harmony_11_Batch_ID_3_0.1_130_PCA..RNA..80..RNA.log.vst.split_Batch_ID.features.500_9625657cf22d373e46bdde89031e6f00	0.529691	0.540218	10.5	0.0810782	0.930761	45	80.65	80.35	92.78	86.565	71.7375	RNA	80	RNA.log.vst.split_Batch_ID	harmony	500
harmony_11_Batch_ID_3_0.1_130_PCA..RNA..80..RNA.log.vst.split_Batch_ID.features.750_9625657cf22d373e46bdde89031e6f00	0.539427	0.521812	11	0.0990595	0.929782	55	83.46	76.45	92.11	84.28	76.345	RNA	80	RNA.log.vst.split_Batch_ID	harmony	750
harmony_12_Batch_ID_3_0.125_130_PCA..RNA..30..RNA.log.vst.split_Batch_ID.features.1000_9625657cf22d373e46bdde89031e6f00	0.420171	0.543068	10.5	0.0497491	0.932119	28	49.07	80.95	93.72	87.335	43.8025	RNA	30	RNA.log.vst.split_Batch_ID	harmony	1000
harmony_12_Batch_ID_3_0.125_130_PCA..RNA..30..RNA.log.vst.split_Batch_ID.features.1500_9625657cf22d373e46bdde89031e6f00	0.409449	0.531015	9	0.0516708	0.931914	29	45.98	78.4	93.58	85.99	41.735	RNA	30	RNA.log.vst.split_Batch_ID	harmony	1500
harmony_12_Batch_ID_3_0.125_130_PCA..RNA..30..RNA.log.vst.split_Batch_ID.features.2000_9625657cf22d373e46bdde89031e6f00	0.351335	0.515835	9	0.0641939	0.928127	36	29.22	75.18	90.97	83.075	30.915	RNA	30	RNA.log.vst.split_Batch_ID	harmony	2000
harmony_12_Batch_ID_3_0.125_130_PCA..RNA..30..RNA.log.vst.split_Batch_ID.features.3000_9625657cf22d373e46bdde89031e6f00	0.34144	0.507707	9	0.0538293	0.92702	30	26.37	73.46	90.21	81.835	27.2775	RNA	30	RNA.log.vst.split_Batch_ID	harmony	3000
harmony_12_Batch_ID_3_0.125_130_PCA..RNA..30..RNA.log.vst.split_Batch_ID.features.500_9625657cf22d373e46bdde89031e6f00	0.386975	0.560677	11	0.0527951	0.93261	30	39.5	84.69	94.06	89.375	37.125	RNA	30	RNA.log.vst.split_Batch_ID	harmony	500
harmony_12_Batch_ID_3_0.125_130_PCA..RNA..30..RNA.log.vst.split_Batch_ID.features.750_9625657cf22d373e46bdde89031e6f00	0.373358	0.551023	10.5	0.0498458	0.931473	28	35.57	82.64	93.27	87.955	33.6775	RNA	30	RNA.log.vst.split_Batch_ID	harmony	750
harmony_12_Batch_ID_3_0.125_130_PCA..RNA..50..RNA.log.vst.split_Batch_ID.features.1000_9625657cf22d373e46bdde89031e6f00	0.489981	0.526812	10.5	0.075281	0.934105	42	69.2	77.51	95.09	86.3	62.4	RNA	50	RNA.log.vst.split_Batch_ID	harmony	1000
harmony_12_Batch_ID_3_0.125_130_PCA..RNA..50..RNA.log.vst.split_Batch_ID.features.1500_9625657cf22d373e46bdde89031e6f00	0.460096	0.507955	10	0.0663089	0.932477	37	60.58	73.52	93.97	83.745	54.685	RNA	50	RNA.log.vst.split_Batch_ID	harmony	1500
harmony_12_Batch_ID_3_0.125_130_PCA..RNA..50..RNA.log.vst.split_Batch_ID.features.2000_9625657cf22d373e46bdde89031e6f00	0.462392	0.496075	9.5	0.0740501	0.931701	41	61.25	71	93.43	82.215	56.1875	RNA	50	RNA.log.vst.split_Batch_ID	harmony	2000
harmony_12_Batch_ID_3_0.125_130_PCA..RNA..50..RNA.log.vst.split_Batch_ID.features.3000_9625657cf22d373e46bdde89031e6f00	0.460396	0.47697	9	0.0715205	0.929904	40	60.67	66.95	92.19	79.57	55.5025	RNA	50	RNA.log.vst.split_Batch_ID	harmony	3000
harmony_12_Batch_ID_3_0.125_130_PCA..RNA..50..RNA.log.vst.split_Batch_ID.features.500_9625657cf22d373e46bdde89031e6f00	0.516187	0.526812	10.5	0.0888396	0.927126	50	76.76	77.51	90.28	83.895	70.07	RNA	50	RNA.log.vst.split_Batch_ID	harmony	500
harmony_12_Batch_ID_3_0.125_130_PCA..RNA..50..RNA.log.vst.split_Batch_ID.features.750_9625657cf22d373e46bdde89031e6f00	0.500554	0.537368	10.5	0.062835	0.933981	35	72.25	79.75	95	87.375	62.9375	RNA	50	RNA.log.vst.split_Batch_ID	harmony	750
harmony_12_Batch_ID_3_0.125_130_PCA..RNA..60..RNA.log.vst.split_Batch_ID.features.1000_9625657cf22d373e46bdde89031e6f00	0.503518	0.523962	10.5	0.0789835	0.935081	44	73.11	76.91	95.76	86.335	65.8325	RNA	60	RNA.log.vst.split_Batch_ID	harmony	1000
harmony_12_Batch_ID_3_0.125_130_PCA..RNA..60..RNA.log.vst.split_Batch_ID.features.1500_9625657cf22d373e46bdde89031e6f00	0.471087	0.505278	10	0.0793869	0.934046	44	63.75	72.95	95.05	84	58.8125	RNA	60	RNA.log.vst.split_Batch_ID	harmony	1500
harmony_12_Batch_ID_3_0.125_130_PCA..RNA..60..RNA.log.vst.split_Batch_ID.features.2000_9625657cf22d373e46bdde89031e6f00	0.466343	0.479369	9	0.083164	0.931258	46	62.39	67.46	93.13	80.295	58.2925	RNA	60	RNA.log.vst.split_Batch_ID	harmony	2000
harmony_12_Batch_ID_3_0.125_130_PCA..RNA..60..RNA.log.vst.split_Batch_ID.features.3000_9625657cf22d373e46bdde89031e6f00	0.454079	0.462211	8.5	0.0729439	0.9299	41	58.85	63.82	92.19	78.005	54.3875	RNA	60	RNA.log.vst.split_Batch_ID	harmony	3000
harmony_12_Batch_ID_3_0.125_130_PCA..RNA..60..RNA.log.vst.split_Batch_ID.features.500_9625657cf22d373e46bdde89031e6f00	0.535917	0.525737	11	0.0813885	0.928352	45	82.45	77.28	91.12	84.2	73.0875	RNA	60	RNA.log.vst.split_Batch_ID	harmony	500
harmony_12_Batch_ID_3_0.125_130_PCA..RNA..60..RNA.log.vst.split_Batch_ID.features.750_9625657cf22d373e46bdde89031e6f00	0.528426	0.507707	10.5	0.0844733	0.926455	47	80.29	73.46	89.82	81.64	71.9675	RNA	60	RNA.log.vst.split_Batch_ID	harmony	750
harmony_12_Batch_ID_3_0.125_130_PCA..RNA..80..RNA.log.vst.split_Batch_ID.features.1000_9625657cf22d373e46bdde89031e6f00	0.530372	0.494301	10	0.0998103	0.927627	56	80.85	70.62	90.62	80.62	74.6375	RNA	80	RNA.log.vst.split_Batch_ID	harmony	1000
harmony_12_Batch_ID_3_0.125_130_PCA..RNA..80..RNA.log.vst.split_Batch_ID.features.1500_9625657cf22d373e46bdde89031e6f00	0.530518	0.474541	10	0.102067	0.926664	57	80.89	66.44	89.96	78.2	74.9175	RNA	80	RNA.log.vst.split_Batch_ID	harmony	1500
harmony_12_Batch_ID_3_0.125_130_PCA..RNA..80..RNA.log.vst.split_Batch_ID.features.2000_9625657cf22d373e46bdde89031e6f00	0.49325	0.477887	9.5	0.0735094	0.932654	41	70.15	67.14	94.09	80.615	62.8625	RNA	80	RNA.log.vst.split_Batch_ID	harmony	2000
harmony_12_Batch_ID_3_0.125_130_PCA..RNA..80..RNA.log.vst.split_Batch_ID.features.3000_9625657cf22d373e46bdde89031e6f00	0.469718	0.449707	9	0.0807385	0.931524	45	63.36	61.17	93.31	77.24	58.77	RNA	80	RNA.log.vst.split_Batch_ID	harmony	3000
harmony_12_Batch_ID_3_0.125_130_PCA..RNA..80..RNA.log.vst.split_Batch_ID.features.500_9625657cf22d373e46bdde89031e6f00	0.544655	0.521812	10.5	0.0862	0.928907	48	84.97	76.45	91.51	83.98	75.7275	RNA	80	RNA.log.vst.split_Batch_ID	harmony	500
harmony_12_Batch_ID_3_0.125_130_PCA..RNA..80..RNA.log.vst.split_Batch_ID.features.750_9625657cf22d373e46bdde89031e6f00	0.543371	0.500278	10.5	0.0966324	0.927306	54	84.6	71.89	90.4	81.145	76.95	RNA	80	RNA.log.vst.split_Batch_ID	harmony	750
scVI_6_150_0.01_2_256_gene_zinb..scVI..50..features_RNA.log.vst.split_Batch_ID.features.750_8046be1573ac37fa37bc3c5b56f6e65b	0.55058	0.39703	8	0.104966	0.904507	59	86.68	50.01	74.69	62.35	79.76	scVI	50	features_RNA.log.vst.split_Batch_ID	scVI	750
scVI_6_150_0.01_2_256_gene_zinb..scVI..90..features_RNA.log.vst.split_Batch_ID.features.1000_8a71cab20d8ba5575858e56d9c6c5e95	0.552382	0.394759	6.5	0.0764909	0.913266	43	87.2	49.53	80.73	65.13	76.15	scVI	90	features_RNA.log.vst.split_Batch_ID	scVI	1000
scVI_6_150_0.01_2_256_gene_zinb..scVI..90..features_RNA.log.vst.split_Batch_ID.features.750_8a71cab20d8ba5575858e56d9c6c5e95	0.542719	0.400737	6.5	0.0643768	0.915901	36	84.41	50.8	82.54	66.67	72.3075	scVI	90	features_RNA.log.vst.split_Batch_ID	scVI	750
scVI_7_150_0.01_3_256_gene_zinb..scVI..50..features_RNA.log.vst.split_Batch_ID.features.1000_8046be1573ac37fa37bc3c5b56f6e65b	0.546212	0.40494	7.5	0.100352	0.903641	56	85.42	51.69	74.09	62.89	78.065	scVI	50	features_RNA.log.vst.split_Batch_ID	scVI	1000
scVI_7_150_0.01_3_256_gene_zinb..scVI..50..features_RNA.log.vst.split_Batch_ID.features.750_8046be1573ac37fa37bc3c5b56f6e65b	0.544735	0.412368	7.5	0.0951863	0.90954	53	84.99	53.26	78.16	65.71	76.9925	scVI	50	features_RNA.log.vst.split_Batch_ID	scVI	750
scVI_7_150_0.01_3_256_gene_zinb..scVI..90..features_RNA.log.vst.split_Batch_ID.features.1000_8a71cab20d8ba5575858e56d9c6c5e95	0.550999	0.402887	7.5	0.08741	0.913088	49	86.8	51.25	80.6	65.925	77.35	scVI	90	features_RNA.log.vst.split_Batch_ID	scVI	1000
scVI_7_150_0.01_3_256_gene_zinb..scVI..90..features_RNA.log.vst.split_Batch_ID.features.750_8a71cab20d8ba5575858e56d9c6c5e95	0.539274	0.406015	7.5	0.0777462	0.915295	43	83.42	51.92	82.13	67.025	73.315	scVI	90	features_RNA.log.vst.split_Batch_ID	scVI	750
scVI_8_150_0.05_2_128_gene_zinb..scVI..60..features_RNA.log.vst.split_Batch_ID.features.1000_3b9e3ed8dac54bd9d04e434d74ffbb99	0.557853	0.397609	8	0.114175	0.911123	64	88.77	50.14	79.25	64.695	82.5775	scVI	60	features_RNA.log.vst.split_Batch_ID	scVI	1000
scVI_8_150_0.05_2_128_gene_zinb..scVI..60..features_RNA.log.vst.split_Batch_ID.features.750_3b9e3ed8dac54bd9d04e434d74ffbb99	0.552784	0.402887	7.5	0.103352	0.911955	58	87.31	51.25	79.82	65.535	79.9825	scVI	60	features_RNA.log.vst.split_Batch_ID	scVI	750
scVI_8_150_0.05_2_128_gene_zinb..scVI..80..features_RNA.log.vst.split_Batch_ID.features.1000_8a71cab20d8ba5575858e56d9c6c5e95	0.551385	0.397609	8	0.11514	0.912306	64	86.91	50.14	80.07	65.105	81.1825	scVI	80	features_RNA.log.vst.split_Batch_ID	scVI	1000
scVI_8_150_0.05_2_128_gene_zinb..scVI..80..features_RNA.log.vst.split_Batch_ID.features.750_8a71cab20d8ba5575858e56d9c6c5e95	0.548255	0.405114	7.5	0.101383	0.916728	57	86.01	51.73	83.11	67.42	78.7575	scVI	80	features_RNA.log.vst.split_Batch_ID	scVI	750
scVI_9_150_0.05_3_128_gene_zinb..scVI..60..features_RNA.log.vst.split_Batch_ID.features.1000_3b9e3ed8dac54bd9d04e434d74ffbb99	0.546361	0.402887	8.5	0.144783	0.898262	81	85.46	51.25	70.39	60.82	84.345	scVI	60	features_RNA.log.vst.split_Batch_ID	scVI	1000
scVI_9_150_0.05_3_128_gene_zinb..scVI..60..features_RNA.log.vst.split_Batch_ID.features.750_3b9e3ed8dac54bd9d04e434d74ffbb99	0.553474	0.413444	8.5	0.136744	0.898792	76	87.51	53.49	70.75	62.12	84.6325	scVI	60	features_RNA.log.vst.split_Batch_ID	scVI	750
scVI_9_150_0.05_3_128_gene_zinb..scVI..80..features_RNA.log.vst.split_Batch_ID.features.1000_8a71cab20d8ba5575858e56d9c6c5e95	0.525277	0.405316	8.5	0.136506	0.901704	76	79.38	51.77	72.76	62.265	78.535	scVI	80	features_RNA.log.vst.split_Batch_ID	scVI	1000
scVI_9_150_0.05_3_128_gene_zinb..scVI..80..features_RNA.log.vst.split_Batch_ID.features.750_8a71cab20d8ba5575858e56d9c6c5e95	0.551844	0.413286	8.5	0.130536	0.905958	73	87.04	53.46	75.69	64.575	83.53	scVI	80	features_RNA.log.vst.split_Batch_ID	scVI	750
harmony_3_Batch_ID_0.5_0.125_130_PCA..RNA..30..RNA.log.vst.split_Batch_ID.features.1000_9625657cf22d373e46bdde89031e6f00	0.443654	0.507707	11.5	0.0941295	0.917336	53	55.84	73.46	83.53	78.495	55.13	RNA	30	RNA.log.vst.split_Batch_ID	harmony	1000
harmony_3_Batch_ID_0.5_0.125_130_PCA..RNA..30..RNA.log.vst.split_Batch_ID.features.1500_9625657cf22d373e46bdde89031e6f00	0.432373	0.495625	10	0.100798	0.91409	56	52.59	70.9	81.29	76.095	53.4425	RNA	30	RNA.log.vst.split_Batch_ID	harmony	1500
harmony_3_Batch_ID_0.5_0.125_130_PCA..RNA..30..RNA.log.vst.split_Batch_ID.features.2000_9625657cf22d373e46bdde89031e6f00	0.424298	0.474541	9.5	0.0952581	0.910871	53	50.26	66.44	79.08	72.76	50.945	RNA	30	RNA.log.vst.split_Batch_ID	harmony	2000
harmony_3_Batch_ID_0.5_0.125_130_PCA..RNA..30..RNA.log.vst.split_Batch_ID.features.3000_9625657cf22d373e46bdde89031e6f00	0.432534	0.449707	9	0.104707	0.907517	59	52.64	61.17	76.76	68.965	54.23	RNA	30	RNA.log.vst.split_Batch_ID	harmony	3000
harmony_3_Batch_ID_0.5_0.125_130_PCA..RNA..30..RNA.log.vst.split_Batch_ID.features.500_9625657cf22d373e46bdde89031e6f00	0.458167	0.525737	10.5	0.0793624	0.921956	44	60.03	77.28	86.72	82	56.0225	RNA	30	RNA.log.vst.split_Batch_ID	harmony	500
harmony_3_Batch_ID_0.5_0.125_130_PCA..RNA..30..RNA.log.vst.split_Batch_ID.features.750_9625657cf22d373e46bdde89031e6f00	0.432427	0.515835	11	0.0955309	0.91932	53	52.61	75.18	84.9	80.04	52.7075	RNA	30	RNA.log.vst.split_Batch_ID	harmony	750
harmony_3_Batch_ID_0.5_0.125_130_PCA..RNA..50..RNA.log.vst.split_Batch_ID.features.1000_9625657cf22d373e46bdde89031e6f00	0.497651	0.499828	11.5	0.0985548	0.921803	55	71.41	71.79	86.61	79.2	67.3075	RNA	50	RNA.log.vst.split_Batch_ID	harmony	1000
harmony_3_Batch_ID_0.5_0.125_130_PCA..RNA..50..RNA.log.vst.split_Batch_ID.features.1500_9625657cf22d373e46bdde89031e6f00	0.472676	0.486422	10.5	0.0974084	0.918316	54	64.21	68.95	84.21	76.58	61.6575	RNA	50	RNA.log.vst.split_Batch_ID	harmony	1500
harmony_3_Batch_ID_0.5_0.125_130_PCA..RNA..50..RNA.log.vst.split_Batch_ID.features.2000_9625657cf22d373e46bdde89031e6f00	0.461642	0.470166	10	0.0992338	0.916038	55	61.03	65.51	82.64	74.075	59.5225	RNA	50	RNA.log.vst.split_Batch_ID	harmony	2000
harmony_3_Batch_ID_0.5_0.125_130_PCA..RNA..50..RNA.log.vst.split_Batch_ID.features.3000_9625657cf22d373e46bdde89031e6f00	0.454916	0.447308	9.5	0.0891115	0.910578	50	59.09	60.67	78.87	69.77	56.8175	RNA	50	RNA.log.vst.split_Batch_ID	harmony	3000
harmony_3_Batch_ID_0.5_0.125_130_PCA..RNA..50..RNA.log.vst.split_Batch_ID.features.500_9625657cf22d373e46bdde89031e6f00	0.527515	0.515835	11	0.0983687	0.925608	55	80.03	75.18	89.23	82.205	73.7725	RNA	50	RNA.log.vst.split_Batch_ID	harmony	500
harmony_3_Batch_ID_0.5_0.125_130_PCA..RNA..50..RNA.log.vst.split_Batch_ID.features.750_9625657cf22d373e46bdde89031e6f00	0.507341	0.507707	11	0.10532	0.923025	59	74.21	73.46	87.45	80.455	70.4075	RNA	50	RNA.log.vst.split_Batch_ID	harmony	750
harmony_3_Batch_ID_0.5_0.125_130_PCA..RNA..60..RNA.log.vst.split_Batch_ID.features.1000_9625657cf22d373e46bdde89031e6f00	0.524797	0.500278	10.5	0.104364	0.924038	58	79.24	71.89	88.15	80.02	73.93	RNA	60	RNA.log.vst.split_Batch_ID	harmony	1000
harmony_3_Batch_ID_0.5_0.125_130_PCA..RNA..60..RNA.log.vst.split_Batch_ID.features.1500_9625657cf22d373e46bdde89031e6f00	0.49737	0.486173	10.5	0.0971258	0.921255	54	71.33	68.9	86.23	77.565	66.9975	RNA	60	RNA.log.vst.split_Batch_ID	harmony	1500
harmony_3_Batch_ID_0.5_0.125_130_PCA..RNA..60..RNA.log.vst.split_Batch_ID.features.2000_9625657cf22d373e46bdde89031e6f00	0.469554	0.465338	10	0.0963895	0.917832	54	63.31	64.49	83.87	74.18	60.9825	RNA	60	RNA.log.vst.split_Batch_ID	harmony	2000
harmony_3_Batch_ID_0.5_0.125_130_PCA..RNA..60..RNA.log.vst.split_Batch_ID.features.3000_9625657cf22d373e46bdde89031e6f00	0.459103	0.444429	10	0.0961167	0.913066	54	60.3	60.06	80.59	70.325	58.725	RNA	60	RNA.log.vst.split_Batch_ID	harmony	3000
harmony_3_Batch_ID_0.5_0.125_130_PCA..RNA..60..RNA.log.vst.split_Batch_ID.features.500_9625657cf22d373e46bdde89031e6f00	0.541731	0.515835	10.5	0.0888404	0.927459	50	84.13	75.18	90.51	82.845	75.5975	RNA	60	RNA.log.vst.split_Batch_ID	harmony	500
harmony_3_Batch_ID_0.5_0.125_130_PCA..RNA..60..RNA.log.vst.split_Batch_ID.features.750_9625657cf22d373e46bdde89031e6f00	0.529301	0.507707	11	0.104872	0.925108	59	80.54	73.46	88.89	81.175	75.155	RNA	60	RNA.log.vst.split_Batch_ID	harmony	750
harmony_3_Batch_ID_0.5_0.125_130_PCA..RNA..80..RNA.log.vst.split_Batch_ID.features.1000_9625657cf22d373e46bdde89031e6f00	0.546532	0.500278	11	0.0871471	0.926097	49	85.51	71.89	89.57	80.73	76.3825	RNA	80	RNA.log.vst.split_Batch_ID	harmony	1000
harmony_3_Batch_ID_0.5_0.125_130_PCA..RNA..80..RNA.log.vst.split_Batch_ID.features.1500_9625657cf22d373e46bdde89031e6f00	0.533349	0.486422	10.5	0.0931942	0.923847	52	81.71	68.95	88.02	78.485	74.2825	RNA	80	RNA.log.vst.split_Batch_ID	harmony	1500
harmony_3_Batch_ID_0.5_0.125_130_PCA..RNA..80..RNA.log.vst.split_Batch_ID.features.2000_9625657cf22d373e46bdde89031e6f00	0.511035	0.471692	10	0.0884136	0.920992	49	75.27	65.83	86.05	75.94	68.7025	RNA	80	RNA.log.vst.split_Batch_ID	harmony	2000
harmony_3_Batch_ID_0.5_0.125_130_PCA..RNA..80..RNA.log.vst.split_Batch_ID.features.3000_9625657cf22d373e46bdde89031e6f00	0.477799	0.447308	9	0.0919132	0.916589	51	65.69	60.67	83.02	71.845	62.0175	RNA	80	RNA.log.vst.split_Batch_ID	harmony	3000
harmony_3_Batch_ID_0.5_0.125_130_PCA..RNA..80..RNA.log.vst.split_Batch_ID.features.500_9625657cf22d373e46bdde89031e6f00	0.557178	0.521361	10	0.0829156	0.928979	46	88.58	76.36	91.56	83.96	77.935	RNA	80	RNA.log.vst.split_Batch_ID	harmony	500
harmony_3_Batch_ID_0.5_0.125_130_PCA..RNA..80..RNA.log.vst.split_Batch_ID.features.750_9625657cf22d373e46bdde89031e6f00	0.550426	0.505278	11	0.0862821	0.927231	48	86.63	72.95	90.35	81.65	76.9725	RNA	80	RNA.log.vst.split_Batch_ID	harmony	750
harmony_4_Batch_ID_1_0.05_130_PCA..RNA..30..RNA.log.vst.split_Batch_ID.features.1000_9625657cf22d373e46bdde89031e6f00	0.424567	0.485971	12	0.12125	0.905144	68	50.34	68.86	75.13	71.995	54.755	RNA	30	RNA.log.vst.split_Batch_ID	harmony	1000
harmony_4_Batch_ID_1_0.05_130_PCA..RNA..30..RNA.log.vst.split_Batch_ID.features.1500_9625657cf22d373e46bdde89031e6f00	0.39986	0.455436	11.5	0.124056	0.900099	69	43.21	62.39	71.65	67.02	49.6575	RNA	30	RNA.log.vst.split_Batch_ID	harmony	1500
harmony_4_Batch_ID_1_0.05_130_PCA..RNA..30..RNA.log.vst.split_Batch_ID.features.2000_9625657cf22d373e46bdde89031e6f00	0.406486	0.427098	11.5	0.12308	0.8982	69	45.13	56.38	70.34	63.36	51.0975	RNA	30	RNA.log.vst.split_Batch_ID	harmony	2000
harmony_4_Batch_ID_1_0.05_130_PCA..RNA..30..RNA.log.vst.split_Batch_ID.features.3000_9625657cf22d373e46bdde89031e6f00	0.408738	0.456511	10.5	0.121617	0.907604	68	45.77	62.62	76.83	69.725	51.3275	RNA	30	RNA.log.vst.split_Batch_ID	harmony	3000
harmony_4_Batch_ID_1_0.05_130_PCA..RNA..30..RNA.log.vst.split_Batch_ID.features.500_9625657cf22d373e46bdde89031e6f00	0.409427	0.521361	11.5	0.0999398	0.916711	56	45.97	76.36	83.1	79.73	48.4775	RNA	30	RNA.log.vst.split_Batch_ID	harmony	500
harmony_4_Batch_ID_1_0.05_130_PCA..RNA..30..RNA.log.vst.split_Batch_ID.features.750_9625657cf22d373e46bdde89031e6f00	0.418828	0.499421	11.5	0.119056	0.910057	67	48.68	71.71	78.52	75.115	53.26	RNA	30	RNA.log.vst.split_Batch_ID	harmony	750
harmony_4_Batch_ID_1_0.05_130_PCA..RNA..50..RNA.log.vst.split_Batch_ID.features.1000_9625657cf22d373e46bdde89031e6f00	0.494619	0.483744	12.5	0.11511	0.912498	64	70.54	68.39	80.2	74.295	68.905	RNA	50	RNA.log.vst.split_Batch_ID	harmony	1000
harmony_4_Batch_ID_1_0.05_130_PCA..RNA..50..RNA.log.vst.split_Batch_ID.features.1500_9625657cf22d373e46bdde89031e6f00	0.47126	0.462211	12	0.124239	0.907932	69	63.8	63.82	77.05	70.435	65.1	RNA	50	RNA.log.vst.split_Batch_ID	harmony	1500
harmony_4_Batch_ID_1_0.05_130_PCA..RNA..50..RNA.log.vst.split_Batch_ID.features.2000_9625657cf22d373e46bdde89031e6f00	0.465394	0.43482	10.5	0.135314	0.906589	76	62.11	58.02	76.13	67.075	65.5825	RNA	50	RNA.log.vst.split_Batch_ID	harmony	2000
harmony_4_Batch_ID_1_0.05_130_PCA..RNA..50..RNA.log.vst.split_Batch_ID.features.3000_9625657cf22d373e46bdde89031e6f00	0.438328	0.449083	10.5	0.133217	0.913806	74	54.31	61.04	81.1	71.07	59.2325	RNA	50	RNA.log.vst.split_Batch_ID	harmony	3000
harmony_4_Batch_ID_1_0.05_130_PCA..RNA..50..RNA.log.vst.split_Batch_ID.features.500_9625657cf22d373e46bdde89031e6f00	0.524994	0.508406	12	0.112357	0.920874	63	79.3	73.61	85.97	79.79	75.225	RNA	50	RNA.log.vst.split_Batch_ID	harmony	500
harmony_4_Batch_ID_1_0.05_130_PCA..RNA..50..RNA.log.vst.split_Batch_ID.features.750_9625657cf22d373e46bdde89031e6f00	0.480382	0.498504	11.5	0.121875	0.916702	68	66.43	71.51	83.1	77.305	66.8225	RNA	50	RNA.log.vst.split_Batch_ID	harmony	750
harmony_4_Batch_ID_1_0.05_130_PCA..RNA..60..RNA.log.vst.split_Batch_ID.features.1000_9625657cf22d373e46bdde89031e6f00	0.515771	0.486173	12	0.121398	0.915568	68	76.64	68.9	82.31	75.605	74.48	RNA	60	RNA.log.vst.split_Batch_ID	harmony	1000
harmony_4_Batch_ID_1_0.05_130_PCA..RNA..60..RNA.log.vst.split_Batch_ID.features.1500_9625657cf22d373e46bdde89031e6f00	0.482983	0.462211	11	0.136392	0.909864	76	67.18	63.82	78.38	71.1	69.385	RNA	60	RNA.log.vst.split_Batch_ID	harmony	1500
harmony_4_Batch_ID_1_0.05_130_PCA..RNA..60..RNA.log.vst.split_Batch_ID.features.2000_9625657cf22d373e46bdde89031e6f00	0.472092	0.444429	10	0.128218	0.910355	72	64.04	60.06	78.72	69.39	66.03	RNA	60	RNA.log.vst.split_Batch_ID	harmony	2000
harmony_4_Batch_ID_1_0.05_130_PCA..RNA..60..RNA.log.vst.split_Batch_ID.features.3000_9625657cf22d373e46bdde89031e6f00	0.471481	0.417617	9.5	0.133598	0.905799	75	63.87	54.37	75.58	64.975	66.6525	RNA	60	RNA.log.vst.split_Batch_ID	harmony	3000
harmony_4_Batch_ID_1_0.05_130_PCA..RNA..60..RNA.log.vst.split_Batch_ID.features.500_9625657cf22d373e46bdde89031e6f00	0.531334	0.508406	11.5	0.102604	0.922911	57	81.13	73.61	87.37	80.49	75.0975	RNA	60	RNA.log.vst.split_Batch_ID	harmony	500
harmony_4_Batch_ID_1_0.05_130_PCA..RNA..60..RNA.log.vst.split_Batch_ID.features.750_9625657cf22d373e46bdde89031e6f00	0.509013	0.496075	11.5	0.125548	0.91876	70	74.69	71	84.51	77.755	73.5175	RNA	60	RNA.log.vst.split_Batch_ID	harmony	750
harmony_4_Batch_ID_1_0.05_130_PCA..RNA..80..RNA.log.vst.split_Batch_ID.features.1000_9625657cf22d373e46bdde89031e6f00	0.521795	0.486422	11.5	0.108084	0.919649	60	78.38	68.95	85.13	77.04	73.785	RNA	80	RNA.log.vst.split_Batch_ID	harmony	1000
harmony_4_Batch_ID_1_0.05_130_PCA..RNA..80..RNA.log.vst.split_Batch_ID.features.1500_9625657cf22d373e46bdde89031e6f00	0.509166	0.465963	11	0.10976	0.914378	61	74.74	64.62	81.49	73.055	71.305	RNA	80	RNA.log.vst.split_Batch_ID	harmony	1500
harmony_4_Batch_ID_1_0.05_130_PCA..RNA..80..RNA.log.vst.split_Batch_ID.features.2000_9625657cf22d373e46bdde89031e6f00	0.496832	0.445955	10.5	0.126901	0.910835	71	71.18	60.38	79.05	69.715	71.135	RNA	80	RNA.log.vst.split_Batch_ID	harmony	2000
harmony_4_Batch_ID_1_0.05_130_PCA..RNA..80..RNA.log.vst.split_Batch_ID.features.3000_9625657cf22d373e46bdde89031e6f00	0.488884	0.42137	8.5	0.123929	0.90882	69	68.89	55.17	77.66	66.415	68.9175	RNA	80	RNA.log.vst.split_Batch_ID	harmony	3000
harmony_4_Batch_ID_1_0.05_130_PCA..RNA..80..RNA.log.vst.split_Batch_ID.features.500_9625657cf22d373e46bdde89031e6f00	0.533677	0.509481	11	0.108963	0.925189	61	81.8	73.84	88.94	81.39	76.6	RNA	80	RNA.log.vst.split_Batch_ID	harmony	500
harmony_4_Batch_ID_1_0.05_130_PCA..RNA..80..RNA.log.vst.split_Batch_ID.features.750_9625657cf22d373e46bdde89031e6f00	0.523196	0.494301	11.5	0.117001	0.92222	65	78.78	70.62	86.9	78.76	75.335	RNA	80	RNA.log.vst.split_Batch_ID	harmony	750
scVI_0_20_0.1_2_256_gene_zinb..scVI..80..features_RNA.log.vst.split_Batch_ID.features.1000_61543ee7ef19620005e05dd503d30871	0.583338	0.361422	7	0.110666	0.907017	62	96.12	42.47	76.42	59.445	87.59	scVI	80	features_RNA.log.vst.split_Batch_ID	scVI	1000
scVI_0_20_0.1_2_256_gene_zinb..scVI..80..features_RNA.log.vst.split_Batch_ID.features.1500_61543ee7ef19620005e05dd503d30871	0.577018	0.352887	7	0.121466	0.902694	68	94.3	40.66	73.44	57.05	87.725	scVI	80	features_RNA.log.vst.split_Batch_ID	scVI	1500
scVI_0_20_0.1_2_256_gene_zinb..scVI..80..features_RNA.log.vst.split_Batch_ID.features.750_61543ee7ef19620005e05dd503d30871	0.578498	0.370376	7	0.101627	0.912281	57	94.73	44.37	80.05	62.21	85.2975	scVI	80	features_RNA.log.vst.split_Batch_ID	scVI	750
scVI_1_20_0.1_2_256_gene_zinb..scVI..90..features_RNA.log.vst.split_Batch_ID.features.1000_61543ee7ef19620005e05dd503d30871	0.585649	0.361531	7	0.109365	0.910587	61	96.79	42.49	78.88	60.685	87.8425	scVI	90	features_RNA.log.vst.split_Batch_ID	scVI	1000
scVI_1_20_0.1_2_256_gene_zinb..scVI..90..features_RNA.log.vst.split_Batch_ID.features.1500_61543ee7ef19620005e05dd503d30871	0.587826	0.348685	7	0.120714	0.901214	67	97.42	39.77	72.42	56.095	89.815	scVI	90	features_RNA.log.vst.split_Batch_ID	scVI	1500
scVI_1_20_0.1_2_256_gene_zinb..scVI..90..features_RNA.log.vst.split_Batch_ID.features.750_61543ee7ef19620005e05dd503d30871	0.576504	0.36885	7.5	0.10128	0.91166	57	94.15	44.04	79.62	61.83	84.8625	scVI	90	features_RNA.log.vst.split_Batch_ID	scVI	750
scVI_2_30_0.1_2_256_gene_zinb..scVI..80..features_RNA.log.vst.split_Batch_ID.features.1000_61543ee7ef19620005e05dd503d30871	0.580765	0.369659	7	0.107935	0.912542	60	95.38	44.21	80.23	62.22	86.535	scVI	80	features_RNA.log.vst.split_Batch_ID	scVI	1000
scVI_2_30_0.1_2_256_gene_zinb..scVI..80..features_RNA.log.vst.split_Batch_ID.features.1500_61543ee7ef19620005e05dd503d30871	0.561283	0.361422	7	0.121204	0.906262	68	89.76	42.47	75.9	59.185	84.32	scVI	80	features_RNA.log.vst.split_Batch_ID	scVI	1500
scVI_2_30_0.1_2_256_gene_zinb..scVI..80..features_RNA.log.vst.split_Batch_ID.features.750_61543ee7ef19620005e05dd503d30871	0.569773	0.374549	7.5	0.0971033	0.916629	54	92.21	45.25	83.04	64.145	82.6575	scVI	80	features_RNA.log.vst.split_Batch_ID	scVI	750
scVI_3_30_0.1_2_256_gene_zinb..scVI..90..features_RNA.log.vst.split_Batch_ID.features.1000_61543ee7ef19620005e05dd503d30871	0.566972	0.373226	7	0.100416	0.916006	56	91.4	44.97	82.62	63.795	82.55	scVI	90	features_RNA.log.vst.split_Batch_ID	scVI	1000
scVI_3_30_0.1_2_256_gene_zinb..scVI..90..features_RNA.log.vst.split_Batch_ID.features.1500_61543ee7ef19620005e05dd503d30871	0.580075	0.362947	6.5	0.114069	0.908397	64	95.18	42.79	77.37	60.08	87.385	scVI	90	features_RNA.log.vst.split_Batch_ID	scVI	1500
scVI_3_30_0.1_2_256_gene_zinb..scVI..90..features_RNA.log.vst.split_Batch_ID.features.750_61543ee7ef19620005e05dd503d30871	0.577171	0.375278	7.5	0.097051	0.918247	54	94.35	45.4	84.16	64.78	84.2625	scVI	90	features_RNA.log.vst.split_Batch_ID	scVI	750
scVI_4_40_0.1_2_256_gene_zinb..scVI..80..features_RNA.log.vst.split_Batch_ID.features.1000_61543ee7ef19620005e05dd503d30871	0.586695	0.375278	7.5	0.110411	0.914882	62	97.09	45.4	81.84	63.62	88.3175	scVI	80	features_RNA.log.vst.split_Batch_ID	scVI	1000
scVI_4_40_0.1_2_256_gene_zinb..scVI..80..features_RNA.log.vst.split_Batch_ID.features.1500_61543ee7ef19620005e05dd503d30871	0.561486	0.370376	7	0.126481	0.90883	71	89.82	44.37	77.67	61.02	85.115	scVI	80	features_RNA.log.vst.split_Batch_ID	scVI	1500
scVI_4_40_0.1_2_256_gene_zinb..scVI..80..features_RNA.log.vst.split_Batch_ID.features.750_61543ee7ef19620005e05dd503d30871	0.573744	0.383782	8	0.0985944	0.919016	55	93.36	47.21	84.69	65.95	83.77	scVI	80	features_RNA.log.vst.split_Batch_ID	scVI	750
scVI_5_40_0.1_2_256_gene_zinb..scVI..90..features_RNA.log.vst.split_Batch_ID.features.1000_61543ee7ef19620005e05dd503d30871	0.578061	0.374549	7	0.101224	0.91493	57	94.6	45.25	81.87	63.56	85.2	scVI	90	features_RNA.log.vst.split_Batch_ID	scVI	1000
scVI_5_40_0.1_2_256_gene_zinb..scVI..90..features_RNA.log.vst.split_Batch_ID.features.1500_61543ee7ef19620005e05dd503d30871	0.561651	0.369659	7	0.12603	0.910579	70	89.87	44.21	78.88	61.545	84.9025	scVI	90	features_RNA.log.vst.split_Batch_ID	scVI	1500
scVI_5_40_0.1_2_256_gene_zinb..scVI..90..features_RNA.log.vst.split_Batch_ID.features.750_61543ee7ef19620005e05dd503d30871	0.567429	0.383782	7.5	0.0908288	0.918216	51	91.54	47.21	84.14	65.675	81.405	scVI	90	features_RNA.log.vst.split_Batch_ID	scVI	750
scVI_6_60_0.1_2_256_gene_zinb..scVI..80..features_RNA.log.vst.split_Batch_ID.features.1000_61543ee7ef19620005e05dd503d30871	0.574752	0.390384	7	0.105045	0.918116	59	93.65	48.6	84.07	66.335	84.9875	scVI	80	features_RNA.log.vst.split_Batch_ID	scVI	1000
scVI_6_60_0.1_2_256_gene_zinb..scVI..80..features_RNA.log.vst.split_Batch_ID.features.1500_61543ee7ef19620005e05dd503d30871	0.571979	0.382505	7	0.120341	0.912577	67	92.85	46.94	80.25	63.595	86.3875	scVI	80	features_RNA.log.vst.split_Batch_ID	scVI	1500
scVI_6_60_0.1_2_256_gene_zinb..scVI..80..features_RNA.log.vst.split_Batch_ID.features.750_61543ee7ef19620005e05dd503d30871	0.564209	0.391752	7.5	0.0996886	0.91693	56	90.61	48.89	83.25	66.07	81.9575	scVI	80	features_RNA.log.vst.split_Batch_ID	scVI	750
scVI_7_60_0.1_2_256_gene_zinb..scVI..90..features_RNA.log.vst.split_Batch_ID.features.1000_61543ee7ef19620005e05dd503d30871	0.566582	0.390835	7.5	0.105208	0.91285	59	91.29	48.7	80.44	64.57	83.2175	scVI	90	features_RNA.log.vst.split_Batch_ID	scVI	1000
scVI_7_60_0.1_2_256_gene_zinb..scVI..90..features_RNA.log.vst.split_Batch_ID.features.1500_61543ee7ef19620005e05dd503d30871	0.562309	0.383624	7.5	0.113062	0.912675	63	90.06	47.17	80.32	63.745	83.295	scVI	90	features_RNA.log.vst.split_Batch_ID	scVI	1500
scVI_7_60_0.1_2_256_gene_zinb..scVI..90..features_RNA.log.vst.split_Batch_ID.features.750_61543ee7ef19620005e05dd503d30871	0.569593	0.390835	7.5	0.0917726	0.91821	51	92.16	48.7	84.13	66.415	81.87	scVI	90	features_RNA.log.vst.split_Batch_ID	scVI	750
harmony_13_Batch_ID_5_0.05_130_PCA..RNA..30..RNA.log.vst.split_Batch_ID.features.1000_9625657cf22d373e46bdde89031e6f00	0.35578	0.595616	12.5	0.107729	0.934198	60	30.5	92.09	95.15	93.62	37.875	RNA	30	RNA.log.vst.split_Batch_ID	harmony	1000
harmony_13_Batch_ID_5_0.05_130_PCA..RNA..30..RNA.log.vst.split_Batch_ID.features.1500_9625657cf22d373e46bdde89031e6f00	0.303539	0.595166	13	0.111145	0.935539	62	15.44	91.99	96.08	94.035	27.08	RNA	30	RNA.log.vst.split_Batch_ID	harmony	1500
harmony_13_Batch_ID_5_0.05_130_PCA..RNA..30..RNA.log.vst.split_Batch_ID.features.2000_9625657cf22d373e46bdde89031e6f00	0.298428	0.596692	12	0.102695	0.936312	57	13.97	92.32	96.61	94.465	24.7275	RNA	30	RNA.log.vst.split_Batch_ID	harmony	2000
harmony_13_Batch_ID_5_0.05_130_PCA..RNA..30..RNA.log.vst.split_Batch_ID.features.3000_9625657cf22d373e46bdde89031e6f00	0.286756	0.595166	11	0.104425	0.933993	58	10.6	91.99	95.01	93.5	22.45	RNA	30	RNA.log.vst.split_Batch_ID	harmony	3000
harmony_13_Batch_ID_5_0.05_130_PCA..RNA..30..RNA.log.vst.split_Batch_ID.features.500_9625657cf22d373e46bdde89031e6f00	0.35972	0.596692	13.5	0.120398	0.933275	67	31.64	92.32	94.52	93.42	40.48	RNA	30	RNA.log.vst.split_Batch_ID	harmony	500
harmony_13_Batch_ID_5_0.05_130_PCA..RNA..30..RNA.log.vst.split_Batch_ID.features.750_9625657cf22d373e46bdde89031e6f00	0.357961	0.599541	13	0.115899	0.934439	65	31.13	92.92	95.32	94.12	39.5975	RNA	30	RNA.log.vst.split_Batch_ID	harmony	750
harmony_13_Batch_ID_5_0.05_130_PCA..RNA..50..RNA.log.vst.split_Batch_ID.features.1000_9625657cf22d373e46bdde89031e6f00	0.468047	0.574083	13	0.105867	0.934556	59	62.88	87.53	95.4	91.465	61.91	RNA	50	RNA.log.vst.split_Batch_ID	harmony	1000
harmony_13_Batch_ID_5_0.05_130_PCA..RNA..50..RNA.log.vst.split_Batch_ID.features.1500_9625657cf22d373e46bdde89031e6f00	0.425536	0.573007	13	0.106233	0.935316	59	50.62	87.3	95.92	91.61	52.715	RNA	50	RNA.log.vst.split_Batch_ID	harmony	1500
harmony_13_Batch_ID_5_0.05_130_PCA..RNA..50..RNA.log.vst.split_Batch_ID.features.2000_9625657cf22d373e46bdde89031e6f00	0.398084	0.574083	12	0.105344	0.936762	59	42.7	87.53	96.92	92.225	46.775	RNA	50	RNA.log.vst.split_Batch_ID	harmony	2000
harmony_13_Batch_ID_5_0.05_130_PCA..RNA..50..RNA.log.vst.split_Batch_ID.features.3000_9625657cf22d373e46bdde89031e6f00	0.357387	0.575158	11	0.0993309	0.937497	56	30.97	87.75	97.43	92.59	37.2275	RNA	50	RNA.log.vst.split_Batch_ID	harmony	3000
harmony_13_Batch_ID_5_0.05_130_PCA..RNA..50..RNA.log.vst.split_Batch_ID.features.500_9625657cf22d373e46bdde89031e6f00	0.499205	0.552098	12.5	0.097655	0.928832	55	71.86	82.87	91.45	87.16	67.645	RNA	50	RNA.log.vst.split_Batch_ID	harmony	500
harmony_13_Batch_ID_5_0.05_130_PCA..RNA..50..RNA.log.vst.split_Batch_ID.features.750_9625657cf22d373e46bdde89031e6f00	0.468091	0.578008	13.5	0.112683	0.933383	63	62.89	88.36	94.59	91.475	62.9175	RNA	50	RNA.log.vst.split_Batch_ID	harmony	750
harmony_13_Batch_ID_5_0.05_130_PCA..RNA..60..RNA.log.vst.split_Batch_ID.features.1000_9625657cf22d373e46bdde89031e6f00	0.501339	0.536293	11.5	0.0961029	0.927751	54	72.48	79.52	90.71	85.115	67.86	RNA	60	RNA.log.vst.split_Batch_ID	harmony	1000
harmony_13_Batch_ID_5_0.05_130_PCA..RNA..60..RNA.log.vst.split_Batch_ID.features.1500_9625657cf22d373e46bdde89031e6f00	0.444387	0.56988	13	0.101911	0.935879	57	56.05	86.64	96.31	91.475	56.2875	RNA	60	RNA.log.vst.split_Batch_ID	harmony	1500
harmony_13_Batch_ID_5_0.05_130_PCA..RNA..60..RNA.log.vst.split_Batch_ID.features.2000_9625657cf22d373e46bdde89031e6f00	0.415775	0.56988	12.5	0.101813	0.937373	57	47.8	86.64	97.34	91.99	50.1	RNA	60	RNA.log.vst.split_Batch_ID	harmony	2000
harmony_13_Batch_ID_5_0.05_130_PCA..RNA..60..RNA.log.vst.split_Batch_ID.features.3000_9625657cf22d373e46bdde89031e6f00	0.367166	0.56988	12	0.0924522	0.9387	52	33.79	86.64	98.25	92.445	38.3425	RNA	60	RNA.log.vst.split_Batch_ID	harmony	3000
harmony_13_Batch_ID_5_0.05_130_PCA..RNA..60..RNA.log.vst.split_Batch_ID.features.500_9625657cf22d373e46bdde89031e6f00	0.507524	0.551023	12	0.0902577	0.929657	50	74.26	82.64	92.02	87.33	68.195	RNA	60	RNA.log.vst.split_Batch_ID	harmony	500
harmony_13_Batch_ID_5_0.05_130_PCA..RNA..60..RNA.log.vst.split_Batch_ID.features.750_9625657cf22d373e46bdde89031e6f00	0.506377	0.54397	13	0.0977304	0.928581	55	73.93	81.15	91.28	86.215	69.1975	RNA	60	RNA.log.vst.split_Batch_ID	harmony	750
harmony_13_Batch_ID_5_0.05_130_PCA..RNA..80..RNA.log.vst.split_Batch_ID.features.1000_9625657cf22d373e46bdde89031e6f00	0.527993	0.53494	12	0.0965606	0.930304	54	80.16	79.23	92.47	85.85	73.62	RNA	80	RNA.log.vst.split_Batch_ID	harmony	1000
harmony_13_Batch_ID_5_0.05_130_PCA..RNA..80..RNA.log.vst.split_Batch_ID.features.1500_9625657cf22d373e46bdde89031e6f00	0.509107	0.529241	12.5	0.0962679	0.928248	54	74.72	78.03	91.05	84.54	69.54	RNA	80	RNA.log.vst.split_Batch_ID	harmony	1500
harmony_13_Batch_ID_5_0.05_130_PCA..RNA..80..RNA.log.vst.split_Batch_ID.features.2000_9625657cf22d373e46bdde89031e6f00	0.472091	0.521812	11.5	0.0960662	0.928253	54	64.04	76.45	91.06	83.755	61.53	RNA	80	RNA.log.vst.split_Batch_ID	harmony	2000
harmony_13_Batch_ID_5_0.05_130_PCA..RNA..80..RNA.log.vst.split_Batch_ID.features.3000_9625657cf22d373e46bdde89031e6f00	0.432451	0.556752	11	0.0884875	0.937327	49	52.61	83.85	97.31	90.58	51.7075	RNA	80	RNA.log.vst.split_Batch_ID	harmony	3000
harmony_13_Batch_ID_5_0.05_130_PCA..RNA..80..RNA.log.vst.split_Batch_ID.features.500_9625657cf22d373e46bdde89031e6f00	0.519232	0.552098	11.5	0.0945406	0.931606	53	77.64	82.87	93.37	88.12	71.48	RNA	80	RNA.log.vst.split_Batch_ID	harmony	500
harmony_13_Batch_ID_5_0.05_130_PCA..RNA..80..RNA.log.vst.split_Batch_ID.features.750_9625657cf22d373e46bdde89031e6f00	0.524988	0.543068	12.5	0.0905048	0.930224	51	79.3	80.95	92.41	86.68	72.225	RNA	80	RNA.log.vst.split_Batch_ID	harmony	750
harmony_14_Batch_ID_5_0.1_130_PCA..RNA..30..RNA.log.vst.split_Batch_ID.features.1000_9625657cf22d373e46bdde89031e6f00	0.340516	0.575158	11	0.066487	0.937064	37	26.1	87.75	97.13	92.44	28.825	RNA	30	RNA.log.vst.split_Batch_ID	harmony	1000
harmony_14_Batch_ID_5_0.1_130_PCA..RNA..30..RNA.log.vst.split_Batch_ID.features.1500_9625657cf22d373e46bdde89031e6f00	0.326392	0.565955	10.5	0.0563819	0.936702	32	22.03	85.8	96.88	91.34	24.5225	RNA	30	RNA.log.vst.split_Batch_ID	harmony	1500
harmony_14_Batch_ID_5_0.1_130_PCA..RNA..30..RNA.log.vst.split_Batch_ID.features.2000_9625657cf22d373e46bdde89031e6f00	0.332408	0.553624	9.5	0.061692	0.934045	34	23.76	83.19	95.05	89.12	26.32	RNA	30	RNA.log.vst.split_Batch_ID	harmony	2000
harmony_14_Batch_ID_5_0.1_130_PCA..RNA..30..RNA.log.vst.split_Batch_ID.features.3000_9625657cf22d373e46bdde89031e6f00	0.324489	0.538692	9	0.0442957	0.932992	25	21.48	80.03	94.32	87.175	22.36	RNA	30	RNA.log.vst.split_Batch_ID	harmony	3000
harmony_14_Batch_ID_5_0.1_130_PCA..RNA..30..RNA.log.vst.split_Batch_ID.features.500_9625657cf22d373e46bdde89031e6f00	0.380754	0.58221	11.5	0.0529527	0.934438	30	37.71	89.25	95.32	92.285	35.7825	RNA	30	RNA.log.vst.split_Batch_ID	harmony	500
harmony_14_Batch_ID_5_0.1_130_PCA..RNA..30..RNA.log.vst.split_Batch_ID.features.750_9625657cf22d373e46bdde89031e6f00	0.353226	0.578008	12	0.0371195	0.935404	21	29.77	88.36	95.98	92.17	27.5775	RNA	30	RNA.log.vst.split_Batch_ID	harmony	750
harmony_14_Batch_ID_5_0.1_130_PCA..RNA..50..RNA.log.vst.split_Batch_ID.features.1000_9625657cf22d373e46bdde89031e6f00	0.47518	0.556474	11	0.0760823	0.937921	43	64.93	83.8	97.72	90.76	59.4475	RNA	50	RNA.log.vst.split_Batch_ID	harmony	1000
harmony_14_Batch_ID_5_0.1_130_PCA..RNA..50..RNA.log.vst.split_Batch_ID.features.1500_9625657cf22d373e46bdde89031e6f00	0.442438	0.540218	11	0.0706348	0.938039	39	55.49	80.35	97.8	89.075	51.3675	RNA	50	RNA.log.vst.split_Batch_ID	harmony	1500
harmony_14_Batch_ID_5_0.1_130_PCA..RNA..50..RNA.log.vst.split_Batch_ID.features.2000_9625657cf22d373e46bdde89031e6f00	0.43086	0.529241	10.5	0.073992	0.936843	41	52.15	78.03	96.97	87.5	49.3625	RNA	50	RNA.log.vst.split_Batch_ID	harmony	2000
harmony_14_Batch_ID_5_0.1_130_PCA..RNA..50..RNA.log.vst.split_Batch_ID.features.3000_9625657cf22d373e46bdde89031e6f00	0.403287	0.507707	9	0.06337	0.934633	35	44.2	73.46	95.45	84.455	41.9	RNA	50	RNA.log.vst.split_Batch_ID	harmony	3000
harmony_14_Batch_ID_5_0.1_130_PCA..RNA..50..RNA.log.vst.split_Batch_ID.features.500_9625657cf22d373e46bdde89031e6f00	0.487087	0.574083	12	0.0686432	0.937262	38	68.37	87.53	97.26	92.395	60.7775	RNA	50	RNA.log.vst.split_Batch_ID	harmony	500
harmony_14_Batch_ID_5_0.1_130_PCA..RNA..50..RNA.log.vst.split_Batch_ID.features.750_9625657cf22d373e46bdde89031e6f00	0.466912	0.564601	11.5	0.0767662	0.936875	43	62.55	85.52	97	91.26	57.6625	RNA	50	RNA.log.vst.split_Batch_ID	harmony	750
harmony_14_Batch_ID_5_0.1_130_PCA..RNA..60..RNA.log.vst.split_Batch_ID.features.1000_9625657cf22d373e46bdde89031e6f00	0.487165	0.551474	11	0.0796671	0.93941	45	68.39	82.74	98.74	90.74	62.5425	RNA	60	RNA.log.vst.split_Batch_ID	harmony	1000
harmony_14_Batch_ID_5_0.1_130_PCA..RNA..60..RNA.log.vst.split_Batch_ID.features.1500_9625657cf22d373e46bdde89031e6f00	0.465559	0.538692	11	0.0794841	0.939426	44	62.16	80.03	98.75	89.39	57.62	RNA	60	RNA.log.vst.split_Batch_ID	harmony	1500
harmony_14_Batch_ID_5_0.1_130_PCA..RNA..60..RNA.log.vst.split_Batch_ID.features.2000_9625657cf22d373e46bdde89031e6f00	0.446241	0.521361	10	0.0736158	0.938355	41	56.59	76.36	98.02	87.19	52.6925	RNA	60	RNA.log.vst.split_Batch_ID	harmony	2000
harmony_14_Batch_ID_5_0.1_130_PCA..RNA..60..RNA.log.vst.split_Batch_ID.features.3000_9625657cf22d373e46bdde89031e6f00	0.445661	0.499828	9.5	0.0667439	0.936726	37	56.42	71.79	96.89	84.34	51.565	RNA	60	RNA.log.vst.split_Batch_ID	harmony	3000
harmony_14_Batch_ID_5_0.1_130_PCA..RNA..60..RNA.log.vst.split_Batch_ID.features.500_9625657cf22d373e46bdde89031e6f00	0.511427	0.573632	12.5	0.0771263	0.938973	43	75.39	87.43	98.44	92.935	67.2925	RNA	60	RNA.log.vst.split_Batch_ID	harmony	500
harmony_14_Batch_ID_5_0.1_130_PCA..RNA..60..RNA.log.vst.split_Batch_ID.features.750_9625657cf22d373e46bdde89031e6f00	0.504654	0.556474	11	0.0694083	0.937776	39	73.43	83.8	97.62	90.71	64.8225	RNA	60	RNA.log.vst.split_Batch_ID	harmony	750
harmony_14_Batch_ID_5_0.1_130_PCA..RNA..80..RNA.log.vst.split_Batch_ID.features.1000_9625657cf22d373e46bdde89031e6f00	0.520572	0.547271	11	0.0805473	0.940528	45	78.02	81.85	99.51	90.68	69.765	RNA	80	RNA.log.vst.split_Batch_ID	harmony	1000
harmony_14_Batch_ID_5_0.1_130_PCA..RNA..80..RNA.log.vst.split_Batch_ID.features.1500_9625657cf22d373e46bdde89031e6f00	0.500221	0.530564	10.5	0.0803698	0.941233	45	72.16	78.31	100	89.155	65.37	RNA	80	RNA.log.vst.split_Batch_ID	harmony	1500
harmony_14_Batch_ID_5_0.1_130_PCA..RNA..80..RNA.log.vst.split_Batch_ID.features.2000_9625657cf22d373e46bdde89031e6f00	0.48136	0.521113	10	0.0774363	0.940859	43	66.72	76.3	99.74	88.02	60.79	RNA	80	RNA.log.vst.split_Batch_ID	harmony	2000
harmony_14_Batch_ID_5_0.1_130_PCA..RNA..80..RNA.log.vst.split_Batch_ID.features.3000_9625657cf22d373e46bdde89031e6f00	0.456941	0.49215	9.5	0.0704934	0.938603	39	59.68	70.17	98.19	84.18	54.51	RNA	80	RNA.log.vst.split_Batch_ID	harmony	3000
harmony_14_Batch_ID_5_0.1_130_PCA..RNA..80..RNA.log.vst.split_Batch_ID.features.500_9625657cf22d373e46bdde89031e6f00	0.529879	0.543346	10.5	0.0761861	0.932191	43	80.71	81.01	93.77	87.39	71.2825	RNA	80	RNA.log.vst.split_Batch_ID	harmony	500
harmony_14_Batch_ID_5_0.1_130_PCA..RNA..80..RNA.log.vst.split_Batch_ID.features.750_9625657cf22d373e46bdde89031e6f00	0.539913	0.521534	11	0.0873645	0.931156	49	83.6	76.39	93.06	84.725	74.95	RNA	80	RNA.log.vst.split_Batch_ID	harmony	750
scVI_0_5_0.1_2_128..scVI..90..features_RNA.log.vst.split_Batch_ID.features.1000_c699f83acf5f343b82f9eca189927e32	0.569381	0.338286	8.5	0.146956	0.869293	82	92.1	37.57	50.42	43.995	89.575	scVI	90	features_RNA.log.vst.split_Batch_ID	scVI	1000
scVI_0_5_0.1_2_128..scVI..90..features_RNA.log.vst.split_Batch_ID.features.750_c699f83acf5f343b82f9eca189927e32	0.572172	0.353963	8.5	0.134664	0.880813	75	92.9	40.89	58.36	49.625	88.425	scVI	90	features_RNA.log.vst.split_Batch_ID	scVI	750
scVI_1_5_0.1_2_256..scVI..90..features_RNA.log.vst.split_Batch_ID.features.1000_c699f83acf5f343b82f9eca189927e32	0.584824	0.299699	7.5	0.132546	0.877218	74	96.55	29.39	55.89	42.64	90.9125	scVI	90	features_RNA.log.vst.split_Batch_ID	scVI	1000
scVI_1_5_0.1_2_256..scVI..90..features_RNA.log.vst.split_Batch_ID.features.750_c699f83acf5f343b82f9eca189927e32	0.553671	0.3137	7.5	0.118127	0.883373	66	87.57	32.36	60.13	46.245	82.1775	scVI	90	features_RNA.log.vst.split_Batch_ID	scVI	750
scVI_12_20_0.1_2_128..scVI..90..features_RNA.log.vst.split_Batch_ID.features.1000_c699f83acf5f343b82f9eca189927e32	0.563314	0.375278	8	0.144712	0.90331	81	90.35	45.4	73.87	59.635	88.0125	scVI	90	features_RNA.log.vst.split_Batch_ID	scVI	1000
scVI_12_20_0.1_2_128..scVI..90..features_RNA.log.vst.split_Batch_ID.features.750_c699f83acf5f343b82f9eca189927e32	0.577956	0.383782	8.5	0.134936	0.907561	75	94.57	47.21	76.8	62.005	89.6775	scVI	90	features_RNA.log.vst.split_Batch_ID	scVI	750
scVI_13_20_0.1_2_256..scVI..90..features_RNA.log.vst.split_Batch_ID.features.1000_c699f83acf5f343b82f9eca189927e32	0.587735	0.360722	7.5	0.109708	0.910065	61	97.39	42.32	78.52	60.42	88.2925	scVI	90	features_RNA.log.vst.split_Batch_ID	scVI	1000
scVI_13_20_0.1_2_256..scVI..90..features_RNA.log.vst.split_Batch_ID.features.750_c699f83acf5f343b82f9eca189927e32	0.575313	0.365098	7.5	0.100242	0.909877	56	93.81	43.25	78.39	60.82	84.3575	scVI	90	features_RNA.log.vst.split_Batch_ID	scVI	750
scVI_18_30_0.1_2_128..scVI..90..features_RNA.log.vst.split_Batch_ID.features.1000_c699f83acf5f343b82f9eca189927e32	0.578747	0.383624	8	0.150819	0.905865	84	94.8	47.17	75.63	61.4	92.1	scVI	90	features_RNA.log.vst.split_Batch_ID	scVI	1000
scVI_18_30_0.1_2_128..scVI..90..features_RNA.log.vst.split_Batch_ID.features.750_c699f83acf5f343b82f9eca189927e32	0.579554	0.390384	7.5	0.125667	0.906241	70	95.03	48.6	75.89	62.245	88.7725	scVI	90	features_RNA.log.vst.split_Batch_ID	scVI	750
scVI_19_30_0.1_2_256..scVI..90..features_RNA.log.vst.split_Batch_ID.features.1000_c699f83acf5f343b82f9eca189927e32	0.577458	0.370376	8	0.111617	0.915133	62	94.43	44.37	82.01	63.19	86.3225	scVI	90	features_RNA.log.vst.split_Batch_ID	scVI	1000
scVI_19_30_0.1_2_256..scVI..90..features_RNA.log.vst.split_Batch_ID.features.750_c699f83acf5f343b82f9eca189927e32	0.580615	0.375278	7	0.107625	0.919455	60	95.34	45.4	84.99	65.195	86.505	scVI	90	features_RNA.log.vst.split_Batch_ID	scVI	750
scVI_6_10_0.1_2_128..scVI..90..features_RNA.log.vst.split_Batch_ID.features.1000_c699f83acf5f343b82f9eca189927e32	0.550559	0.361872	8	0.150076	0.892071	84	86.67	42.56	66.12	54.34	86.0025	scVI	90	features_RNA.log.vst.split_Batch_ID	scVI	1000
scVI_6_10_0.1_2_128..scVI..90..features_RNA.log.vst.split_Batch_ID.features.750_c699f83acf5f343b82f9eca189927e32	0.556851	0.370376	8.5	0.144023	0.894399	81	88.49	44.37	67.73	56.05	86.6175	scVI	90	features_RNA.log.vst.split_Batch_ID	scVI	750
scVI_7_10_0.1_2_256..scVI..90..features_RNA.log.vst.split_Batch_ID.features.1000_c699f83acf5f343b82f9eca189927e32	0.593843	0.338286	8	0.126254	0.896996	71	99.15	37.57	69.51	53.54	92.1125	scVI	90	features_RNA.log.vst.split_Batch_ID	scVI	1000
scVI_7_10_0.1_2_256..scVI..90..features_RNA.log.vst.split_Batch_ID.features.750_c699f83acf5f343b82f9eca189927e32	0.584104	0.342489	7.5	0.108318	0.898945	61	96.34	38.46	70.86	54.66	87.505	scVI	90	features_RNA.log.vst.split_Batch_ID	scVI	750
scVI_10_200_0.05_3_256_gene_zinb..scVI..50..features_RNA.log.vst.split_Batch_ID.features.1000_95b644b3dad49b61fb72690e39ca45aa	0.534832	0.414143	7.5	0.114754	0.907819	64	82.14	53.64	76.97	65.305	77.605	scVI	50	features_RNA.log.vst.split_Batch_ID	scVI	1000
scVI_10_200_0.05_3_256_gene_zinb..scVI..50..features_RNA.log.vst.split_Batch_ID.features.750_95b644b3dad49b61fb72690e39ca45aa	0.544557	0.42182	7	0.10212	0.907941	57	84.94	55.27	77.06	66.165	77.955	scVI	50	features_RNA.log.vst.split_Batch_ID	scVI	750
scVI_10_200_0.05_3_256_gene_zinb..scVI..90..features_RNA.log.vst.split_Batch_ID.features.1000_a27d062197f4161ad98b5b22bf738def	0.55242	0.414768	7.5	0.116401	0.911779	65	87.21	53.77	79.7	66.735	81.6575	scVI	90	features_RNA.log.vst.split_Batch_ID	scVI	1000
scVI_10_200_0.05_3_256_gene_zinb..scVI..90..features_RNA.log.vst.split_Batch_ID.features.750_a27d062197f4161ad98b5b22bf738def	0.54844	0.419421	7	0.0998411	0.91737	56	86.06	54.76	83.55	69.155	78.545	scVI	90	features_RNA.log.vst.split_Batch_ID	scVI	750
scVI_11_200_0.05_4_256_gene_zinb..scVI..50..features_RNA.log.vst.split_Batch_ID.features.1000_95b644b3dad49b61fb72690e39ca45aa	0.519729	0.42137	7.5	0.133591	0.903738	75	77.78	55.17	74.16	64.665	77.085	scVI	50	features_RNA.log.vst.split_Batch_ID	scVI	1000
scVI_11_200_0.05_4_256_gene_zinb..scVI..90..features_RNA.log.vst.split_Batch_ID.features.1000_a27d062197f4161ad98b5b22bf738def	0.519906	0.422271	7.5	0.130304	0.905482	73	77.83	55.36	75.36	65.36	76.6225	scVI	90	features_RNA.log.vst.split_Batch_ID	scVI	1000
scVI_11_200_0.05_4_256_gene_zinb..scVI..90..features_RNA.log.vst.split_Batch_ID.features.750_a27d062197f4161ad98b5b22bf738def	0.533905	0.425774	7.5	0.130754	0.909094	73	81.87	56.1	77.85	66.975	79.6525	scVI	90	features_RNA.log.vst.split_Batch_ID	scVI	750
scVI_12_300_0.025_2_128_gene_zinb..scVI..50..features_RNA.log.vst.split_Batch_ID.features.1000_95b644b3dad49b61fb72690e39ca45aa	0.554129	0.397609	7	0.111447	0.903396	62	87.7	50.14	73.93	62.035	81.275	scVI	50	features_RNA.log.vst.split_Batch_ID	scVI	1000
scVI_12_300_0.025_2_128_gene_zinb..scVI..90..features_RNA.log.vst.split_Batch_ID.features.1000_a27d062197f4161ad98b5b22bf738def	0.548605	0.396812	7.5	0.112622	0.912981	63	86.11	49.97	80.53	65.25	80.3325	scVI	90	features_RNA.log.vst.split_Batch_ID	scVI	1000
scVI_4_400_0.025_3_256_gene_zinb..scVI..90..features_RNA.log.vst.split_Batch_ID.features.1000_e86d95166657a332fb6d87bf3a31ad37	0.511986	0.424421	7	0.124131	0.914859	69	75.55	55.82	81.82	68.82	73.9125	scVI	90	features_RNA.log.vst.split_Batch_ID	scVI	1000
scVI_4_400_0.025_3_256_gene_zinb..scVI..90..features_RNA.log.vst.split_Batch_ID.features.750_e86d95166657a332fb6d87bf3a31ad37	0.529666	0.429699	7	0.125207	0.915394	70	80.65	56.93	82.19	69.56	77.9875	scVI	90	features_RNA.log.vst.split_Batch_ID	scVI	750
scVI_5_400_0.025_4_256_gene_zinb..scVI..90..features_RNA.log.vst.split_Batch_ID.features.1000_e86d95166657a332fb6d87bf3a31ad37	0.511973	0.426474	7	0.127831	0.90679	71	75.54	56.25	76.26	66.255	74.405	scVI	90	features_RNA.log.vst.split_Batch_ID	scVI	1000
scVI_5_400_0.025_4_256_gene_zinb..scVI..90..features_RNA.log.vst.split_Batch_ID.features.750_e86d95166657a332fb6d87bf3a31ad37	0.519811	0.434776	6.5	0.133388	0.909792	75	77.8	58.01	78.33	68.17	77.1	scVI	90	features_RNA.log.vst.split_Batch_ID	scVI	750
scVI_9_200_0.05_2_256_gene_zinb..scVI..50..features_RNA.log.vst.split_Batch_ID.features.1000_95b644b3dad49b61fb72690e39ca45aa	0.555637	0.405316	7.5	0.110497	0.906117	62	88.14	51.77	75.8	63.785	81.605	scVI	50	features_RNA.log.vst.split_Batch_ID	scVI	1000
scVI_9_200_0.05_2_256_gene_zinb..scVI..50..features_RNA.log.vst.split_Batch_ID.features.750_95b644b3dad49b61fb72690e39ca45aa	0.543117	0.412368	7.5	0.101482	0.911111	57	84.53	53.26	79.24	66.25	77.6475	scVI	50	features_RNA.log.vst.split_Batch_ID	scVI	750
scVI_9_200_0.05_2_256_gene_zinb..scVI..90..features_RNA.log.vst.split_Batch_ID.features.1000_a27d062197f4161ad98b5b22bf738def	0.543858	0.405316	7	0.0731619	0.919295	41	84.74	51.77	84.88	68.325	73.805	scVI	90	features_RNA.log.vst.split_Batch_ID	scVI	1000
scVI_9_200_0.05_2_256_gene_zinb..scVI..90..features_RNA.log.vst.split_Batch_ID.features.750_a27d062197f4161ad98b5b22bf738def	0.552532	0.40994	6.5	0.0713815	0.922817	40	87.24	52.75	87.31	70.03	75.43	scVI	90	features_RNA.log.vst.split_Batch_ID	scVI	750
scVI_9_100_0.1_3_256..scVI..80..features_RNA.log.vst.split_Batch_ID.features.1000_8fd4ab347d1e48692d6170a5b93cf781	0.548522	0.405158	7.5	0.128771	0.907547	72	86.08	51.73	76.79	64.26	82.56	scVI	80	features_RNA.log.vst.split_Batch_ID	scVI	1000
scVI_9_100_0.1_3_256..scVI..80..features_RNA.log.vst.split_Batch_ID.features.750_8fd4ab347d1e48692d6170a5b93cf781	0.542933	0.413286	7.5	0.121586	0.908977	68	84.47	53.46	77.77	65.615	80.3525	scVI	80	features_RNA.log.vst.split_Batch_ID	scVI	750
scVI_9_200_0.1_1_128..scVI..50..features_RNA.log.vst.split_Batch_ID.features.1000_d842bf4c63b8fee2b6d1ade43f654023	0.557065	0.391193	7.5	0.1206	0.900261	67	88.55	48.78	71.76	60.27	83.1625	scVI	50	features_RNA.log.vst.split_Batch_ID	scVI	1000
scVI_9_200_0.1_1_128..scVI..50..features_RNA.log.vst.split_Batch_ID.features.1500_d842bf4c63b8fee2b6d1ade43f654023	0.55693	0.383624	7	0.137823	0.898153	77	88.51	47.17	70.31	58.74	85.6325	scVI	50	features_RNA.log.vst.split_Batch_ID	scVI	1500
scVI_9_200_0.1_1_128..scVI..50..features_RNA.log.vst.split_Batch_ID.features.2000_d842bf4c63b8fee2b6d1ade43f654023	0.556618	0.374549	7.5	0.136383	0.893505	76	88.42	45.25	67.11	56.18	85.315	scVI	50	features_RNA.log.vst.split_Batch_ID	scVI	2000
scVI_9_200_0.1_1_128..scVI..50..features_RNA.log.vst.split_Batch_ID.features.3000_d842bf4c63b8fee2b6d1ade43f654023	0.555024	0.362947	8	0.13786	0.893451	77	87.96	42.79	67.07	54.93	85.22	scVI	50	features_RNA.log.vst.split_Batch_ID	scVI	3000
scVI_9_200_0.1_1_128..scVI..50..features_RNA.log.vst.split_Batch_ID.features.500_d842bf4c63b8fee2b6d1ade43f654023	0.540688	0.413286	7	0.105259	0.910139	59	83.83	53.46	78.57	66.015	77.6225	scVI	50	features_RNA.log.vst.split_Batch_ID	scVI	500
scVI_9_200_0.1_1_128..scVI..50..features_RNA.log.vst.split_Batch_ID.features.750_d842bf4c63b8fee2b6d1ade43f654023	0.561964	0.39703	7.5	0.117884	0.904379	66	89.96	50.01	74.6	62.305	83.97	scVI	50	features_RNA.log.vst.split_Batch_ID	scVI	750
scVI_9_200_0.1_3_256..scVI..80..features_RNA.log.vst.split_Batch_ID.features.1000_06e72a9fd1ac3c635d8bd4013dcaa6ef	0.541434	0.414143	7	0.135417	0.909701	76	84.04	53.64	78.27	65.955	82.03	scVI	80	features_RNA.log.vst.split_Batch_ID	scVI	1000
scVI_9_200_0.1_3_256..scVI..80..features_RNA.log.vst.split_Batch_ID.features.750_06e72a9fd1ac3c635d8bd4013dcaa6ef	0.531892	0.42137	7.5	0.128044	0.911998	72	81.29	55.17	79.85	67.51	78.9675	scVI	80	features_RNA.log.vst.split_Batch_ID	scVI	750
scVI_9_60_0.1_2_256..scVI..90..features_RNA.log.vst.split_Batch_ID.features.1000_b0e8fd94fb38e748c5ba9bf4d05721d2	0.578745	0.390384	7.5	0.10054	0.916377	56	94.8	48.6	82.87	65.735	85.1	scVI	90	features_RNA.log.vst.split_Batch_ID	scVI	1000
scVI_9_60_0.1_2_256..scVI..90..features_RNA.log.vst.split_Batch_ID.features.1500_b0e8fd94fb38e748c5ba9bf4d05721d2	0.574936	0.384481	7.5	0.120583	0.911531	67	93.7	47.35	79.53	63.44	87.025	scVI	90	features_RNA.log.vst.split_Batch_ID	scVI	1500
scVI_9_60_0.1_2_256..scVI..90..features_RNA.log.vst.split_Batch_ID.features.2000_b0e8fd94fb38e748c5ba9bf4d05721d2	0.566737	0.374549	7	0.122782	0.909557	69	91.34	45.25	78.17	61.71	85.755	scVI	90	features_RNA.log.vst.split_Batch_ID	scVI	2000
scVI_9_60_0.1_2_256..scVI..90..features_RNA.log.vst.split_Batch_ID.features.750_b0e8fd94fb38e748c5ba9bf4d05721d2	0.573397	0.391752	7.5	0.0882086	0.918348	49	93.26	48.89	84.23	66.56	82.195	scVI	90	features_RNA.log.vst.split_Batch_ID	scVI	750
scVI_9_80_0.1_2_128..scVI..50..features_RNA.log.vst.split_Batch_ID.features.1000_9625657cf22d373e46bdde89031e6f00	0.576139	0.394759	8	0.142921	0.904735	80	94.05	49.53	74.85	62.19	90.5375	scVI	50	features_RNA.log.vst.split_Batch_ID	scVI	1000
scVI_9_80_0.1_2_128..scVI..50..features_RNA.log.vst.split_Batch_ID.features.1500_9625657cf22d373e46bdde89031e6f00	0.560086	0.384481	8	0.145585	0.898203	81	89.42	47.35	70.35	58.85	87.315	scVI	50	features_RNA.log.vst.split_Batch_ID	scVI	1500
scVI_9_80_0.1_2_128..scVI..50..features_RNA.log.vst.split_Batch_ID.features.2000_9625657cf22d373e46bdde89031e6f00	0.548169	0.383624	8.5	0.162914	0.893485	91	85.98	47.17	67.1	57.135	87.235	scVI	50	features_RNA.log.vst.split_Batch_ID	scVI	2000
scVI_9_80_0.1_2_128..scVI..50..features_RNA.log.vst.split_Batch_ID.features.3000_9625657cf22d373e46bdde89031e6f00	0.553529	0.374421	8	0.166093	0.891237	93	87.53	45.22	65.55	55.385	88.8975	scVI	50	features_RNA.log.vst.split_Batch_ID	scVI	3000
scVI_9_80_0.1_2_128..scVI..50..features_RNA.log.vst.split_Batch_ID.features.500_9625657cf22d373e46bdde89031e6f00	0.562593	0.413865	7.5	0.11064	0.912157	62	90.14	53.58	79.96	66.77	83.105	scVI	50	features_RNA.log.vst.split_Batch_ID	scVI	500
scVI_9_80_0.1_2_128..scVI..50..features_RNA.log.vst.split_Batch_ID.features.750_9625657cf22d373e46bdde89031e6f00	0.570755	0.40494	8.5	0.125887	0.908812	70	92.5	51.69	77.66	64.675	86.875	scVI	50	features_RNA.log.vst.split_Batch_ID	scVI	750
seuratIntegration_1_Batch_ID..30..RNA..features_RNA.log.vst.split_Batch_ID.features.1000_2873977	0.352847	0.611872	9.5	0.0359216	0.929045	20	29.66	95.53	91.6	93.565	27.245	RNA	30	features_RNA.log.vst.split_Batch_ID	seuratIntegration	1000
seuratIntegration_1_Batch_ID..30..RNA..features_RNA.log.vst.split_Batch_ID.features.1500_7634294	0.390621	0.595616	10.5	0.0545511	0.920864	30	40.55	92.09	85.96	89.025	37.9125	RNA	30	features_RNA.log.vst.split_Batch_ID	seuratIntegration	1500
seuratIntegration_1_Batch_ID..30..RNA..features_RNA.log.vst.split_Batch_ID.features.2000_8884803	0.392539	0.596692	10.5	0.045701	0.920448	26	41.1	92.32	85.68	89	37.325	RNA	30	features_RNA.log.vst.split_Batch_ID	seuratIntegration	2000
seuratIntegration_1_Batch_ID..30..RNA..features_RNA.log.vst.split_Batch_ID.features.3000_1261334	0.377433	0.595616	9.5	0.0642691	0.924302	36	36.75	92.09	88.33	90.21	36.5625	RNA	30	features_RNA.log.vst.split_Batch_ID	seuratIntegration	3000
seuratIntegration_1_Batch_ID..30..RNA..features_RNA.log.vst.split_Batch_ID.features.500_4706784	0.365696	0.612947	10.5	0.0290929	0.927859	16	33.36	95.76	90.78	93.27	29.02	RNA	30	features_RNA.log.vst.split_Batch_ID	seuratIntegration	500
seuratIntegration_1_Batch_ID..30..RNA..features_RNA.log.vst.split_Batch_ID.features.750_8036148	0.418389	0.611422	10	0.0540444	0.922753	30	48.56	95.44	87.26	91.35	43.92	RNA	30	features_RNA.log.vst.split_Batch_ID	seuratIntegration	750
seuratIntegration_2_Batch_ID..50..RNA..features_RNA.log.vst.split_Batch_ID.features.1000_2873977	0.369776	0.618226	9	0.0442237	0.931237	25	34.54	96.88	93.11	94.995	32.155	RNA	50	features_RNA.log.vst.split_Batch_ID	seuratIntegration	1000
seuratIntegration_2_Batch_ID..50..RNA..features_RNA.log.vst.split_Batch_ID.features.1500_7634294	0.407079	0.611872	9.5	0.0450393	0.927588	25	45.3	95.53	90.6	93.065	40.225	RNA	50	features_RNA.log.vst.split_Batch_ID	seuratIntegration	1500
seuratIntegration_2_Batch_ID..50..RNA..features_RNA.log.vst.split_Batch_ID.features.2000_8884803	0.423749	0.609023	9	0.0470378	0.929251	26	50.1	94.93	91.74	93.335	44.075	RNA	50	features_RNA.log.vst.split_Batch_ID	seuratIntegration	2000
seuratIntegration_2_Batch_ID..50..RNA..features_RNA.log.vst.split_Batch_ID.features.3000_1261334	0.409023	0.603294	9	0.0601214	0.923721	34	45.86	93.72	87.93	90.825	42.895	RNA	50	features_RNA.log.vst.split_Batch_ID	seuratIntegration	3000
seuratIntegration_2_Batch_ID..50..RNA..features_RNA.log.vst.split_Batch_ID.features.500_4706784	0.421041	0.625278	10	0.0559668	0.930065	31	49.32	98.37	92.3	95.335	44.74	RNA	50	features_RNA.log.vst.split_Batch_ID	seuratIntegration	500
seuratIntegration_2_Batch_ID..50..RNA..features_RNA.log.vst.split_Batch_ID.features.750_8036148	0.386541	0.626353	9.5	0.0414848	0.931859	23	39.37	98.6	93.54	96.07	35.2775	RNA	50	features_RNA.log.vst.split_Batch_ID	seuratIntegration	750
seuratIntegration_3_Batch_ID..60..RNA..features_RNA.log.vst.split_Batch_ID.features.1000_2873977	0.375717	0.625278	9	0.036406	0.933151	20	36.25	98.37	94.43	96.4	32.1875	RNA	60	features_RNA.log.vst.split_Batch_ID	seuratIntegration	1000
seuratIntegration_3_Batch_ID..60..RNA..features_RNA.log.vst.split_Batch_ID.features.1500_7634294	0.422829	0.595616	9.5	0.0745142	0.925238	42	49.84	92.09	88.98	90.535	47.88	RNA	60	features_RNA.log.vst.split_Batch_ID	seuratIntegration	1500
seuratIntegration_3_Batch_ID..60..RNA..features_RNA.log.vst.split_Batch_ID.features.2000_8884803	0.42816	0.590338	9.5	0.0899382	0.924857	50	51.38	90.97	88.72	89.845	51.035	RNA	60	features_RNA.log.vst.split_Batch_ID	seuratIntegration	2000
seuratIntegration_3_Batch_ID..60..RNA..features_RNA.log.vst.split_Batch_ID.features.3000_1261334	0.415167	0.60197	9	0.064217	0.926087	36	47.63	93.43	89.56	91.495	44.7225	RNA	60	features_RNA.log.vst.split_Batch_ID	seuratIntegration	3000
seuratIntegration_3_Batch_ID..60..RNA..features_RNA.log.vst.split_Batch_ID.features.500_4706784	0.411686	0.630556	9.5	0.0552258	0.92975	31	46.62	99.49	92.09	95.79	42.715	RNA	60	features_RNA.log.vst.split_Batch_ID	seuratIntegration	500
seuratIntegration_3_Batch_ID..60..RNA..features_RNA.log.vst.split_Batch_ID.features.750_8036148	0.364509	0.629203	9.5	0.0298892	0.933426	17	33.02	99.2	94.62	96.91	29.015	RNA	60	features_RNA.log.vst.split_Batch_ID	seuratIntegration	750
seuratIntegration_4_Batch_ID..80..RNA..features_RNA.log.vst.split_Batch_ID.features.1000_2873977	0.43059	0.607669	9	0.0632413	0.930813	35	52.08	94.64	92.82	93.73	47.81	RNA	80	features_RNA.log.vst.split_Batch_ID	seuratIntegration	1000
seuratIntegration_4_Batch_ID..80..RNA..features_RNA.log.vst.split_Batch_ID.features.1500_7634294	0.437722	0.599541	9.5	0.0793132	0.929368	44	54.13	92.92	91.82	92.37	51.5975	RNA	80	features_RNA.log.vst.split_Batch_ID	seuratIntegration	1500
seuratIntegration_4_Batch_ID..80..RNA..features_RNA.log.vst.split_Batch_ID.features.2000_8884803	0.4198	0.612947	8.5	0.0454254	0.933055	25	48.96	95.76	94.36	95.06	42.97	RNA	80	features_RNA.log.vst.split_Batch_ID	seuratIntegration	2000
seuratIntegration_4_Batch_ID..80..RNA..features_RNA.log.vst.split_Batch_ID.features.3000_1261334	0.432944	0.603294	8	0.0652931	0.929756	36	52.76	93.72	92.09	92.905	48.57	RNA	80	features_RNA.log.vst.split_Batch_ID	seuratIntegration	3000
seuratIntegration_4_Batch_ID..80..RNA..features_RNA.log.vst.split_Batch_ID.features.500_4706784	0.416157	0.632955	8.5	0.0445229	0.932262	25	47.91	100	93.82	96.91	42.1825	RNA	80	features_RNA.log.vst.split_Batch_ID	seuratIntegration	500
seuratIntegration_4_Batch_ID..80..RNA..features_RNA.log.vst.split_Batch_ID.features.750_8036148	0.391973	0.61715	9	0.0643612	0.933428	36	40.94	96.65	94.62	95.635	39.705	RNA	80	features_RNA.log.vst.split_Batch_ID	seuratIntegration	750
scVI_7_200_0.1_2_256..scVI..80..features_RNA.log.vst.split_Batch_ID.features.750_fb0c4430d8280cd23d2956b80b45c5bb	0.559168	0.413286	7	0.0820286	0.922061	46	89.15	53.46	86.79	70.125	78.3625	scVI	80	features_RNA.log.vst.split_Batch_ID	scVI	750
scVI_7_30_0.1_2_256..scVI..80..features_RNA.log.vst.split_Batch_ID.features.1000_6bcfab0e71be7b8b8187521a7dab74bb	0.577327	0.373226	7	0.106503	0.915579	60	94.39	44.97	82.32	63.645	85.7925	scVI	80	features_RNA.log.vst.split_Batch_ID	scVI	1000
scVI_7_30_0.1_2_256..scVI..80..features_RNA.log.vst.split_Batch_ID.features.1000_7e63be155c506f1a4cd2006d80c9563f	0.571337	0.365098	7.5	0.107095	0.909294	60	92.66	43.25	77.99	60.62	84.495	scVI	80	features_RNA.log.vst.split_Batch_ID	scVI	1000
scVI_7_30_0.1_2_256..scVI..80..features_RNA.log.vst.split_Batch_ID.features.750_6bcfab0e71be7b8b8187521a7dab74bb	0.566764	0.374421	7.5	0.0961632	0.916352	54	91.34	45.22	82.85	64.035	82.005	scVI	80	features_RNA.log.vst.split_Batch_ID	scVI	750
scVI_7_30_0.1_2_256..scVI..80..features_RNA.log.vst.split_Batch_ID.features.750_7e63be155c506f1a4cd2006d80c9563f	0.575707	0.374421	7.5	0.0968192	0.913109	54	93.92	45.22	80.62	62.92	83.94	scVI	80	features_RNA.log.vst.split_Batch_ID	scVI	750
scVI_7_40_0.1_2_128..scVI..80..features_RNA.log.vst.split_Batch_ID.features.1000_9625657cf22d373e46bdde89031e6f00	0.576912	0.384481	8.5	0.146768	0.906859	82	94.27	47.35	76.31	61.83	91.2025	scVI	80	features_RNA.log.vst.split_Batch_ID	scVI	1000
scVI_7_40_0.1_2_128..scVI..80..features_RNA.log.vst.split_Batch_ID.features.1500_9625657cf22d373e46bdde89031e6f00	0.556652	0.374421	8	0.158854	0.902525	89	88.43	45.22	73.32	59.27	88.5725	scVI	80	features_RNA.log.vst.split_Batch_ID	scVI	1500
scVI_7_40_0.1_2_128..scVI..80..features_RNA.log.vst.split_Batch_ID.features.2000_9625657cf22d373e46bdde89031e6f00	0.554311	0.370376	8	0.163515	0.894912	91	87.75	44.37	68.08	56.225	88.5625	scVI	80	features_RNA.log.vst.split_Batch_ID	scVI	2000
scVI_7_40_0.1_2_128..scVI..80..features_RNA.log.vst.split_Batch_ID.features.3000_9625657cf22d373e46bdde89031e6f00	0.543077	0.362091	8	0.162374	0.89331	91	84.51	42.61	66.97	54.79	86.1325	scVI	80	features_RNA.log.vst.split_Batch_ID	scVI	3000
scVI_7_40_0.1_2_128..scVI..80..features_RNA.log.vst.split_Batch_ID.features.500_9625657cf22d373e46bdde89031e6f00	0.572144	0.409489	8.5	0.118412	0.913326	66	92.9	52.65	80.77	66.71	86.175	scVI	80	features_RNA.log.vst.split_Batch_ID	scVI	500
scVI_7_40_0.1_2_128..scVI..80..features_RNA.log.vst.split_Batch_ID.features.750_9625657cf22d373e46bdde89031e6f00	0.579291	0.394759	8	0.125487	0.912413	70	94.96	49.53	80.14	64.835	88.72	scVI	80	features_RNA.log.vst.split_Batch_ID	scVI	750
scVI_7_80_0.1_1_128..scVI..60..features_RNA.log.vst.split_Batch_ID.features.1000_d842bf4c63b8fee2b6d1ade43f654023	0.574918	0.381353	7	0.117884	0.902842	66	93.7	46.69	73.54	60.115	86.775	scVI	60	features_RNA.log.vst.split_Batch_ID	scVI	1000
scVI_7_80_0.1_1_128..scVI..60..features_RNA.log.vst.split_Batch_ID.features.1500_d842bf4c63b8fee2b6d1ade43f654023	0.568979	0.369659	7	0.137544	0.90068	77	91.98	44.21	72.05	58.13	88.235	scVI	60	features_RNA.log.vst.split_Batch_ID	scVI	1500
scVI_7_80_0.1_1_128..scVI..60..features_RNA.log.vst.split_Batch_ID.features.2000_d842bf4c63b8fee2b6d1ade43f654023	0.577509	0.361872	7.5	0.141286	0.900232	79	94.44	42.56	71.75	57.155	90.58	scVI	60	features_RNA.log.vst.split_Batch_ID	scVI	2000
scVI_7_80_0.1_1_128..scVI..60..features_RNA.log.vst.split_Batch_ID.features.3000_d842bf4c63b8fee2b6d1ade43f654023	0.574824	0.34476	7.5	0.142784	0.892812	80	93.67	38.94	66.63	52.785	90.2525	scVI	60	features_RNA.log.vst.split_Batch_ID	scVI	3000
scVI_7_80_0.1_1_128..scVI..60..features_RNA.log.vst.split_Batch_ID.features.500_d842bf4c63b8fee2b6d1ade43f654023	0.558434	0.396812	7.5	0.104112	0.9141	58	88.94	49.97	81.3	65.635	81.205	scVI	60	features_RNA.log.vst.split_Batch_ID	scVI	500
scVI_7_80_0.1_1_128..scVI..60..features_RNA.log.vst.split_Batch_ID.features.750_d842bf4c63b8fee2b6d1ade43f654023	0.567801	0.384481	7	0.113361	0.909362	63	91.64	47.35	78.04	62.695	84.48	scVI	60	features_RNA.log.vst.split_Batch_ID	scVI	750
scVI_8_100_0.1_2_256..scVI..80..features_RNA.log.vst.split_Batch_ID.features.1000_8fd4ab347d1e48692d6170a5b93cf781	0.560404	0.397609	7	0.0970572	0.918892	54	89.51	50.14	84.6	67.37	80.6325	scVI	80	features_RNA.log.vst.split_Batch_ID	scVI	1000
scVI_8_100_0.1_2_256..scVI..80..features_RNA.log.vst.split_Batch_ID.features.750_8fd4ab347d1e48692d6170a5b93cf781	0.553832	0.402887	7	0.0852453	0.920664	48	87.62	51.25	85.83	68.54	77.715	scVI	80	features_RNA.log.vst.split_Batch_ID	scVI	750
scVI_8_200_0.1_2_256..scVI..80..features_RNA.log.vst.split_Batch_ID.features.1000_06e72a9fd1ac3c635d8bd4013dcaa6ef	0.552642	0.408165	7	0.0931502	0.920402	52	87.27	52.37	85.64	69.005	78.4525	scVI	80	features_RNA.log.vst.split_Batch_ID	scVI	1000
scVI_8_200_0.1_2_256..scVI..80..features_RNA.log.vst.split_Batch_ID.features.750_06e72a9fd1ac3c635d8bd4013dcaa6ef	0.556944	0.412368	6.5	0.0866435	0.919016	48	88.51	53.26	84.69	68.975	78.3825	scVI	80	features_RNA.log.vst.split_Batch_ID	scVI	750
scVI_8_30_0.1_2_256..scVI..90..features_RNA.log.vst.split_Batch_ID.features.1000_6bcfab0e71be7b8b8187521a7dab74bb	0.586416	0.36885	7.5	0.112009	0.912735	63	97.01	44.04	80.36	62.2	88.5075	scVI	90	features_RNA.log.vst.split_Batch_ID	scVI	1000
scVI_8_30_0.1_2_256..scVI..90..features_RNA.log.vst.split_Batch_ID.features.1000_7e63be155c506f1a4cd2006d80c9563f	0.572824	0.369659	7	0.102411	0.91391	57	93.09	44.21	81.17	62.69	84.0675	scVI	90	features_RNA.log.vst.split_Batch_ID	scVI	1000
scVI_8_30_0.1_2_256..scVI..90..features_RNA.log.vst.split_Batch_ID.features.750_6bcfab0e71be7b8b8187521a7dab74bb	0.573715	0.375278	7.5	0.098455	0.917079	55	93.35	45.4	83.35	64.375	83.7625	scVI	90	features_RNA.log.vst.split_Batch_ID	scVI	750
scVI_8_30_0.1_2_256..scVI..90..features_RNA.log.vst.split_Batch_ID.features.750_7e63be155c506f1a4cd2006d80c9563f	0.566324	0.373504	7.5	0.0968727	0.913242	54	91.22	45.03	80.71	62.87	81.915	scVI	90	features_RNA.log.vst.split_Batch_ID	scVI	750
scVI_8_60_0.1_2_128..scVI..90..features_RNA.log.vst.split_Batch_ID.features.1000_b0e8fd94fb38e748c5ba9bf4d05721d2	0.56062	0.394759	8	0.140904	0.911101	79	89.57	49.53	79.24	64.385	86.9275	scVI	90	features_RNA.log.vst.split_Batch_ID	scVI	1000
scVI_8_60_0.1_2_128..scVI..90..features_RNA.log.vst.split_Batch_ID.features.1500_b0e8fd94fb38e748c5ba9bf4d05721d2	0.571494	0.384481	8	0.155644	0.903698	87	92.71	47.35	74.13	60.74	91.2825	scVI	90	features_RNA.log.vst.split_Batch_ID	scVI	1500
scVI_8_60_0.1_2_128..scVI..90..features_RNA.log.vst.split_Batch_ID.features.2000_b0e8fd94fb38e748c5ba9bf4d05721d2	0.55328	0.374549	8.5	0.152774	0.899732	85	87.46	45.25	71.4	58.325	86.845	scVI	90	features_RNA.log.vst.split_Batch_ID	scVI	2000
scVI_8_60_0.1_2_128..scVI..90..features_RNA.log.vst.split_Batch_ID.features.750_b0e8fd94fb38e748c5ba9bf4d05721d2	0.568233	0.396113	8	0.133449	0.910594	75	91.77	49.82	78.89	64.355	87.5775	scVI	90	features_RNA.log.vst.split_Batch_ID	scVI	750
scVI_8_80_0.1_1_128..scVI..80..features_RNA.log.vst.split_Batch_ID.features.1000_d842bf4c63b8fee2b6d1ade43f654023	0.565932	0.375278	7	0.104123	0.908718	58	91.1	45.4	77.59	61.495	82.825	scVI	80	features_RNA.log.vst.split_Batch_ID	scVI	1000
scVI_8_80_0.1_1_128..scVI..80..features_RNA.log.vst.split_Batch_ID.features.1500_d842bf4c63b8fee2b6d1ade43f654023	0.576175	0.370376	7	0.123157	0.907578	69	94.06	44.37	76.81	60.59	87.795	scVI	80	features_RNA.log.vst.split_Batch_ID	scVI	1500
scVI_8_80_0.1_1_128..scVI..80..features_RNA.log.vst.split_Batch_ID.features.2000_d842bf4c63b8fee2b6d1ade43f654023	0.575633	0.361531	7	0.12435	0.902376	70	93.9	42.49	73.22	57.855	87.925	scVI	80	features_RNA.log.vst.split_Batch_ID	scVI	2000
scVI_8_80_0.1_1_128..scVI..80..features_RNA.log.vst.split_Batch_ID.features.3000_d842bf4c63b8fee2b6d1ade43f654023	0.572178	0.348125	7.5	0.133297	0.900051	75	92.91	39.65	71.62	55.635	88.4325	scVI	80	features_RNA.log.vst.split_Batch_ID	scVI	3000
scVI_8_80_0.1_1_128..scVI..80..features_RNA.log.vst.split_Batch_ID.features.500_d842bf4c63b8fee2b6d1ade43f654023	0.53631	0.394759	6.5	0.0873756	0.914129	49	82.56	49.53	81.32	65.425	74.17	scVI	80	features_RNA.log.vst.split_Batch_ID	scVI	500
scVI_8_80_0.1_1_128..scVI..80..features_RNA.log.vst.split_Batch_ID.features.750_d842bf4c63b8fee2b6d1ade43f654023	0.560372	0.383624	7	0.10105	0.913198	56	89.5	47.17	80.68	63.925	81.125	scVI	80	features_RNA.log.vst.split_Batch_ID	scVI	750
scVI_8_80_0.1_2_128..scVI..30..features_RNA.log.vst.split_Batch_ID.features.1000_9625657cf22d373e46bdde89031e6f00	0.56159	0.394759	8.5	0.14564	0.89509	81	89.85	49.53	68.2	58.865	87.6375	scVI	30	features_RNA.log.vst.split_Batch_ID	scVI	1000
scVI_8_80_0.1_2_128..scVI..30..features_RNA.log.vst.split_Batch_ID.features.1500_9625657cf22d373e46bdde89031e6f00	0.550112	0.390384	7.5	0.160664	0.891181	90	86.54	48.6	65.51	57.055	87.405	scVI	30	features_RNA.log.vst.split_Batch_ID	scVI	1500
scVI_8_80_0.1_2_128..scVI..30..features_RNA.log.vst.split_Batch_ID.features.2000_9625657cf22d373e46bdde89031e6f00	0.545628	0.384481	8	0.161037	0.889008	90	85.25	47.35	64.01	55.68	86.4375	scVI	30	features_RNA.log.vst.split_Batch_ID	scVI	2000
scVI_8_80_0.1_2_128..scVI..30..features_RNA.log.vst.split_Batch_ID.features.3000_9625657cf22d373e46bdde89031e6f00	0.543269	0.374549	8.5	0.169531	0.886076	95	84.57	45.25	61.99	53.62	87.1775	scVI	30	features_RNA.log.vst.split_Batch_ID	scVI	3000
scVI_8_80_0.1_2_128..scVI..30..features_RNA.log.vst.split_Batch_ID.features.500_9625657cf22d373e46bdde89031e6f00	0.537356	0.413444	8.5	0.127987	0.903841	72	82.86	53.49	74.23	63.86	80.145	scVI	30	features_RNA.log.vst.split_Batch_ID	scVI	500
scVI_8_80_0.1_2_128..scVI..30..features_RNA.log.vst.split_Batch_ID.features.750_9625657cf22d373e46bdde89031e6f00	0.563332	0.402887	8	0.149373	0.900399	83	90.35	51.25	71.86	61.555	88.5125	scVI	30	features_RNA.log.vst.split_Batch_ID	scVI	750
scVI_4_40_0.1_1_128..scVI..60..features_RNA.log.vst.split_Batch_ID.features.1000_d842bf4c63b8fee2b6d1ade43f654023	0.564985	0.362091	7	0.11283	0.907806	63	90.83	42.61	76.96	59.785	83.8725	scVI	60	features_RNA.log.vst.split_Batch_ID	scVI	1000
scVI_4_40_0.1_1_128..scVI..60..features_RNA.log.vst.split_Batch_ID.features.1500_d842bf4c63b8fee2b6d1ade43f654023	0.581769	0.35982	7.5	0.129127	0.90136	72	95.67	42.13	72.52	57.325	89.7525	scVI	60	features_RNA.log.vst.split_Batch_ID	scVI	1500
scVI_4_40_0.1_1_128..scVI..60..features_RNA.log.vst.split_Batch_ID.features.2000_d842bf4c63b8fee2b6d1ade43f654023	0.571801	0.342489	8	0.139087	0.896695	78	92.8	38.46	69.31	53.885	89.1	scVI	60	features_RNA.log.vst.split_Batch_ID	scVI	2000
scVI_4_40_0.1_1_128..scVI..60..features_RNA.log.vst.split_Batch_ID.features.3000_d842bf4c63b8fee2b6d1ade43f654023	0.575769	0.331511	7.5	0.139846	0.889588	78	93.94	36.13	64.41	50.27	89.955	scVI	60	features_RNA.log.vst.split_Batch_ID	scVI	3000
scVI_4_40_0.1_1_128..scVI..60..features_RNA.log.vst.split_Batch_ID.features.500_d842bf4c63b8fee2b6d1ade43f654023	0.560656	0.384481	7.5	0.107481	0.913061	60	89.58	47.35	80.59	63.97	82.185	scVI	60	features_RNA.log.vst.split_Batch_ID	scVI	500
scVI_4_40_0.1_1_128..scVI..60..features_RNA.log.vst.split_Batch_ID.features.750_d842bf4c63b8fee2b6d1ade43f654023	0.574168	0.373226	7.5	0.112468	0.908903	63	93.48	44.97	77.72	61.345	85.86	scVI	60	features_RNA.log.vst.split_Batch_ID	scVI	750
scVI_4_40_0.1_2_128..scVI..30..features_RNA.log.vst.split_Batch_ID.features.1000_9625657cf22d373e46bdde89031e6f00	0.551423	0.385106	8	0.156537	0.895394	87	86.92	47.49	68.41	57.95	86.94	scVI	30	features_RNA.log.vst.split_Batch_ID	scVI	1000
scVI_4_40_0.1_2_128..scVI..30..features_RNA.log.vst.split_Batch_ID.features.1500_9625657cf22d373e46bdde89031e6f00	0.551469	0.380278	8	0.163103	0.889927	91	86.93	46.46	64.64	55.55	87.9475	scVI	30	features_RNA.log.vst.split_Batch_ID	scVI	1500
scVI_4_40_0.1_2_128..scVI..30..features_RNA.log.vst.split_Batch_ID.features.2000_9625657cf22d373e46bdde89031e6f00	0.54833	0.373226	8	0.160696	0.887014	90	86.03	44.97	62.64	53.805	87.0225	scVI	30	features_RNA.log.vst.split_Batch_ID	scVI	2000
scVI_4_40_0.1_2_128..scVI..30..features_RNA.log.vst.split_Batch_ID.features.3000_9625657cf22d373e46bdde89031e6f00	0.550158	0.365098	8.5	0.160762	0.882182	90	86.56	43.25	59.31	51.28	87.42	scVI	30	features_RNA.log.vst.split_Batch_ID	scVI	3000
scVI_4_40_0.1_2_128..scVI..30..features_RNA.log.vst.split_Batch_ID.features.500_9625657cf22d373e46bdde89031e6f00	0.562662	0.405316	8	0.13676	0.901718	76	90.16	51.77	72.77	62.27	86.62	scVI	30	features_RNA.log.vst.split_Batch_ID	scVI	500
scVI_4_40_0.1_2_128..scVI..30..features_RNA.log.vst.split_Batch_ID.features.750_9625657cf22d373e46bdde89031e6f00	0.560569	0.392331	8.5	0.135573	0.896855	76	89.56	49.02	69.42	59.22	86.17	scVI	30	features_RNA.log.vst.split_Batch_ID	scVI	750
scVI_4_80_0.1_2_256..scVI..50..features_RNA.log.vst.split_Batch_ID.features.1000_fb0c4430d8280cd23d2956b80b45c5bb	0.571174	0.394759	7.5	0.121972	0.905268	68	92.62	49.53	75.22	62.375	86.465	scVI	50	features_RNA.log.vst.split_Batch_ID	scVI	1000
scVI_4_80_0.1_2_256..scVI..50..features_RNA.log.vst.split_Batch_ID.features.1500_fb0c4430d8280cd23d2956b80b45c5bb	0.561158	0.390384	8	0.135021	0.904092	75	89.73	48.6	74.41	61.505	86.0475	scVI	50	features_RNA.log.vst.split_Batch_ID	scVI	1500
scVI_4_80_0.1_2_256..scVI..50..features_RNA.log.vst.split_Batch_ID.features.2000_fb0c4430d8280cd23d2956b80b45c5bb	0.562237	0.381353	7.5	0.14402	0.898631	80	90.04	46.69	70.64	58.665	87.53	scVI	50	features_RNA.log.vst.split_Batch_ID	scVI	2000
scVI_4_80_0.1_2_256..scVI..50..features_RNA.log.vst.split_Batch_ID.features.3000_fb0c4430d8280cd23d2956b80b45c5bb	0.560478	0.369659	8	0.136661	0.897182	76	89.53	44.21	69.64	56.925	86.1475	scVI	50	features_RNA.log.vst.split_Batch_ID	scVI	3000
scVI_4_80_0.1_2_256..scVI..50..features_RNA.log.vst.split_Batch_ID.features.500_fb0c4430d8280cd23d2956b80b45c5bb	0.556726	0.405316	8	0.0960043	0.91136	54	88.45	51.77	79.41	65.59	79.8375	scVI	50	features_RNA.log.vst.split_Batch_ID	scVI	500
scVI_4_80_0.1_2_256..scVI..50..features_RNA.log.vst.split_Batch_ID.features.750_fb0c4430d8280cd23d2956b80b45c5bb	0.564492	0.397609	8	0.106676	0.911956	60	90.69	50.14	79.82	64.98	83.0175	scVI	50	features_RNA.log.vst.split_Batch_ID	scVI	750
scVI_5_20_0.1_2_256..scVI..90..features_RNA.log.vst.split_Batch_ID.features.1000_6bcfab0e71be7b8b8187521a7dab74bb	0.594569	0.362669	7.5	0.107029	0.910562	60	99.36	42.73	78.86	60.795	89.52	scVI	90	features_RNA.log.vst.split_Batch_ID	scVI	1000
scVI_5_20_0.1_2_256..scVI..90..features_RNA.log.vst.split_Batch_ID.features.1000_7e63be155c506f1a4cd2006d80c9563f	0.587663	0.361422	7.5	0.111859	0.908302	63	97.37	42.47	77.31	59.89	88.7775	scVI	90	features_RNA.log.vst.split_Batch_ID	scVI	1000
scVI_5_20_0.1_2_256..scVI..90..features_RNA.log.vst.split_Batch_ID.features.750_6bcfab0e71be7b8b8187521a7dab74bb	0.580361	0.365098	7.5	0.105536	0.91325	59	95.27	43.25	80.72	61.985	86.2025	scVI	90	features_RNA.log.vst.split_Batch_ID	scVI	750
scVI_5_20_0.1_2_256..scVI..90..features_RNA.log.vst.split_Batch_ID.features.750_7e63be155c506f1a4cd2006d80c9563f	0.583085	0.362947	7.5	0.100192	0.912127	56	96.05	42.79	79.94	61.365	86.0375	scVI	90	features_RNA.log.vst.split_Batch_ID	scVI	750
scVI_5_40_0.1_1_128..scVI..80..features_RNA.log.vst.split_Batch_ID.features.1000_d842bf4c63b8fee2b6d1ade43f654023	0.561685	0.35482	7	0.103562	0.907763	58	89.88	41.07	76.93	59	81.91	scVI	80	features_RNA.log.vst.split_Batch_ID	scVI	1000
scVI_5_40_0.1_1_128..scVI..80..features_RNA.log.vst.split_Batch_ID.features.1500_d842bf4c63b8fee2b6d1ade43f654023	0.563078	0.353963	7	0.125479	0.904847	70	90.28	40.89	74.92	57.905	85.21	scVI	80	features_RNA.log.vst.split_Batch_ID	scVI	1500
scVI_5_40_0.1_1_128..scVI..80..features_RNA.log.vst.split_Batch_ID.features.2000_d842bf4c63b8fee2b6d1ade43f654023	0.574293	0.339997	7.5	0.13428	0.903156	75	93.52	37.93	73.76	55.845	88.89	scVI	80	features_RNA.log.vst.split_Batch_ID	scVI	2000
scVI_5_40_0.1_1_128..scVI..80..features_RNA.log.vst.split_Batch_ID.features.3000_d842bf4c63b8fee2b6d1ade43f654023	0.568304	0.330158	7.5	0.13168	0.894964	74	91.79	35.84	68.11	51.975	87.3425	scVI	80	features_RNA.log.vst.split_Batch_ID	scVI	3000
scVI_5_40_0.1_1_128..scVI..80..features_RNA.log.vst.split_Batch_ID.features.500_d842bf4c63b8fee2b6d1ade43f654023	0.546342	0.381353	7	0.0904996	0.915481	51	85.46	46.69	82.25	64.47	76.845	scVI	80	features_RNA.log.vst.split_Batch_ID	scVI	500
scVI_5_40_0.1_1_128..scVI..80..features_RNA.log.vst.split_Batch_ID.features.750_d842bf4c63b8fee2b6d1ade43f654023	0.56853	0.361872	7	0.107017	0.915087	60	91.85	42.56	81.98	62.27	83.8875	scVI	80	features_RNA.log.vst.split_Batch_ID	scVI	750
scVI_5_40_0.1_2_128..scVI..50..features_RNA.log.vst.split_Batch_ID.features.1000_9625657cf22d373e46bdde89031e6f00	0.57677	0.385106	8.5	0.147185	0.902898	82	94.23	47.49	73.58	60.535	91.1725	scVI	50	features_RNA.log.vst.split_Batch_ID	scVI	1000
scVI_5_40_0.1_2_128..scVI..50..features_RNA.log.vst.split_Batch_ID.features.1500_9625657cf22d373e46bdde89031e6f00	0.558871	0.374549	7.5	0.157145	0.895408	88	89.07	45.25	68.42	56.835	88.8025	scVI	50	features_RNA.log.vst.split_Batch_ID	scVI	1500
scVI_5_40_0.1_2_128..scVI..50..features_RNA.log.vst.split_Batch_ID.features.2000_9625657cf22d373e46bdde89031e6f00	0.560601	0.370376	8	0.164227	0.892777	92	89.57	44.37	66.61	55.49	90.1775	scVI	50	features_RNA.log.vst.split_Batch_ID	scVI	2000
scVI_5_40_0.1_2_128..scVI..50..features_RNA.log.vst.split_Batch_ID.features.3000_9625657cf22d373e46bdde89031e6f00	0.547535	0.361422	8	0.165494	0.88788	93	85.8	42.47	63.23	52.85	87.6	scVI	50	features_RNA.log.vst.split_Batch_ID	scVI	3000
scVI_5_40_0.1_2_128..scVI..50..features_RNA.log.vst.split_Batch_ID.features.500_9625657cf22d373e46bdde89031e6f00	0.559771	0.402887	8	0.117847	0.912299	66	89.33	51.25	80.06	65.655	83.4975	scVI	50	features_RNA.log.vst.split_Batch_ID	scVI	500
scVI_5_40_0.1_2_128..scVI..50..features_RNA.log.vst.split_Batch_ID.features.750_9625657cf22d373e46bdde89031e6f00	0.561541	0.391752	8.5	0.126529	0.906917	71	89.84	48.89	76.35	62.62	85.13	scVI	50	features_RNA.log.vst.split_Batch_ID	scVI	750
scVI_0_150_0.01_2_128_gene_zinb..scVI..60..features_RNA.log.vst.split_Batch_ID.features.1000_3b9e3ed8dac54bd9d04e434d74ffbb99	0.552907	0.391752	7.5	0.0988709	0.904871	55	87.35	48.89	74.94	61.915	79.2625	scVI	60	features_RNA.log.vst.split_Batch_ID	scVI	1000
scVI_0_150_0.01_2_128_gene_zinb..scVI..60..features_RNA.log.vst.split_Batch_ID.features.750_3b9e3ed8dac54bd9d04e434d74ffbb99	0.572222	0.392331	7	0.0968893	0.904337	54	92.92	49.02	74.57	61.795	83.19	scVI	60	features_RNA.log.vst.split_Batch_ID	scVI	750
scVI_0_150_0.01_2_128_gene_zinb..scVI..80..features_RNA.log.vst.split_Batch_ID.features.1000_8a71cab20d8ba5575858e56d9c6c5e95	0.538732	0.384481	6.5	0.0883126	0.906884	49	83.26	47.35	76.33	61.84	74.695	scVI	80	features_RNA.log.vst.split_Batch_ID	scVI	1000
scVI_0_150_0.01_2_128_gene_zinb..scVI..80..features_RNA.log.vst.split_Batch_ID.features.750_8a71cab20d8ba5575858e56d9c6c5e95	0.554457	0.394759	6.5	0.0863888	0.909973	48	87.8	49.53	78.46	63.995	77.85	scVI	80	features_RNA.log.vst.split_Batch_ID	scVI	750
scVI_1_150_0.01_3_128_gene_zinb..scVI..60..features_RNA.log.vst.split_Batch_ID.features.1000_3b9e3ed8dac54bd9d04e434d74ffbb99	0.543466	0.402887	8	0.115852	0.900403	65	84.63	51.25	71.86	61.555	79.7225	scVI	60	features_RNA.log.vst.split_Batch_ID	scVI	1000
scVI_1_150_0.01_3_128_gene_zinb..scVI..60..features_RNA.log.vst.split_Batch_ID.features.750_3b9e3ed8dac54bd9d04e434d74ffbb99	0.552774	0.40994	8	0.106092	0.90698	59	87.31	52.75	76.4	64.575	80.2325	scVI	60	features_RNA.log.vst.split_Batch_ID	scVI	750
scVI_1_150_0.01_3_128_gene_zinb..scVI..80..features_RNA.log.vst.split_Batch_ID.features.1000_8a71cab20d8ba5575858e56d9c6c5e95	0.548052	0.397609	8	0.113536	0.905006	63	85.95	50.14	75.03	62.585	80.2125	scVI	80	features_RNA.log.vst.split_Batch_ID	scVI	1000
scVI_1_150_0.01_3_128_gene_zinb..scVI..80..features_RNA.log.vst.split_Batch_ID.features.750_8a71cab20d8ba5575858e56d9c6c5e95	0.554082	0.405564	8	0.106384	0.907705	59	87.69	51.82	76.89	64.355	80.5175	scVI	80	features_RNA.log.vst.split_Batch_ID	scVI	750
scVI_2_150_0.01_2_256_gene_zinb..scVI..60..features_RNA.log.vst.split_Batch_ID.features.1000_3b9e3ed8dac54bd9d04e434d74ffbb99	0.559242	0.394759	7.5	0.104042	0.905494	58	89.18	49.53	75.37	62.45	81.385	scVI	60	features_RNA.log.vst.split_Batch_ID	scVI	1000
scVI_2_150_0.01_2_256_gene_zinb..scVI..60..features_RNA.log.vst.split_Batch_ID.features.750_3b9e3ed8dac54bd9d04e434d74ffbb99	0.557038	0.400038	8	0.0888518	0.905405	50	88.54	50.65	75.31	62.98	78.905	scVI	60	features_RNA.log.vst.split_Batch_ID	scVI	750
scVI_2_150_0.01_2_256_gene_zinb..scVI..80..features_RNA.log.vst.split_Batch_ID.features.1000_8a71cab20d8ba5575858e56d9c6c5e95	0.558604	0.394759	6.5	0.0801867	0.911589	45	88.99	49.53	79.57	64.55	77.9925	scVI	80	features_RNA.log.vst.split_Batch_ID	scVI	1000
scVI_2_150_0.01_2_256_gene_zinb..scVI..80..features_RNA.log.vst.split_Batch_ID.features.750_8a71cab20d8ba5575858e56d9c6c5e95	0.559705	0.400038	6.5	0.0787286	0.91415	44	89.31	50.65	81.34	65.995	77.9825	scVI	80	features_RNA.log.vst.split_Batch_ID	scVI	750
scVI_5_80_0.1_2_256..scVI..80..features_RNA.log.vst.split_Batch_ID.features.1000_fb0c4430d8280cd23d2956b80b45c5bb	0.572364	0.395955	7.5	0.0970593	0.917474	54	92.96	49.79	83.63	66.71	83.22	scVI	80	features_RNA.log.vst.split_Batch_ID	scVI	1000
scVI_5_80_0.1_2_256..scVI..80..features_RNA.log.vst.split_Batch_ID.features.1500_fb0c4430d8280cd23d2956b80b45c5bb	0.570442	0.390384	7	0.112651	0.911301	63	92.4	48.6	79.37	63.985	85.05	scVI	80	features_RNA.log.vst.split_Batch_ID	scVI	1500
scVI_5_80_0.1_2_256..scVI..80..features_RNA.log.vst.split_Batch_ID.features.2000_fb0c4430d8280cd23d2956b80b45c5bb	0.5788	0.383624	7.5	0.116791	0.908648	65	94.82	47.17	77.54	62.355	87.365	scVI	80	features_RNA.log.vst.split_Batch_ID	scVI	2000
scVI_5_80_0.1_2_256..scVI..80..features_RNA.log.vst.split_Batch_ID.features.3000_fb0c4430d8280cd23d2956b80b45c5bb	0.560531	0.374421	7.5	0.125323	0.903797	70	89.55	45.22	74.2	59.71	84.6625	scVI	80	features_RNA.log.vst.split_Batch_ID	scVI	3000
scVI_5_80_0.1_2_256..scVI..80..features_RNA.log.vst.split_Batch_ID.features.500_fb0c4430d8280cd23d2956b80b45c5bb	0.553248	0.405564	7	0.0774316	0.916244	43	87.45	51.82	82.78	67.3	76.3375	scVI	80	features_RNA.log.vst.split_Batch_ID	scVI	500
scVI_5_80_0.1_2_256..scVI..80..features_RNA.log.vst.split_Batch_ID.features.750_fb0c4430d8280cd23d2956b80b45c5bb	0.564901	0.391752	7.5	0.0896187	0.919283	50	90.81	48.89	84.87	66.88	80.6075	scVI	80	features_RNA.log.vst.split_Batch_ID	scVI	750
scVI_6_200_0.1_2_256..scVI..50..features_RNA.log.vst.split_Batch_ID.features.1000_fb0c4430d8280cd23d2956b80b45c5bb	0.563	0.409489	7	0.11198	0.908911	63	90.26	52.65	77.73	65.19	83.445	scVI	50	features_RNA.log.vst.split_Batch_ID	scVI	1000
scVI_6_200_0.1_2_256..scVI..50..features_RNA.log.vst.split_Batch_ID.features.1500_fb0c4430d8280cd23d2956b80b45c5bb	0.55527	0.402887	7.5	0.119684	0.905781	67	88.03	51.25	75.57	63.41	82.7725	scVI	50	features_RNA.log.vst.split_Batch_ID	scVI	1500
scVI_6_200_0.1_2_256..scVI..50..features_RNA.log.vst.split_Batch_ID.features.2000_fb0c4430d8280cd23d2956b80b45c5bb	0.561939	0.396812	7.5	0.123861	0.902192	69	89.95	49.97	73.1	61.535	84.7125	scVI	50	features_RNA.log.vst.split_Batch_ID	scVI	2000
scVI_6_200_0.1_2_256..scVI..50..features_RNA.log.vst.split_Batch_ID.features.3000_fb0c4430d8280cd23d2956b80b45c5bb	0.557146	0.387955	8	0.130918	0.89938	73	88.57	48.09	71.16	59.625	84.6775	scVI	50	features_RNA.log.vst.split_Batch_ID	scVI	3000
scVI_6_200_0.1_2_256..scVI..50..features_RNA.log.vst.split_Batch_ID.features.500_fb0c4430d8280cd23d2956b80b45c5bb	0.543233	0.42182	8	0.0917796	0.915424	51	84.56	55.27	82.21	68.74	76.17	scVI	50	features_RNA.log.vst.split_Batch_ID	scVI	500
scVI_6_200_0.1_2_256..scVI..50..features_RNA.log.vst.split_Batch_ID.features.750_fb0c4430d8280cd23d2956b80b45c5bb	0.55322	0.414143	7.5	0.116073	0.912898	65	87.44	53.64	80.47	67.055	81.83	scVI	50	features_RNA.log.vst.split_Batch_ID	scVI	750
scVI_6_40_0.1_2_128..scVI..60..features_RNA.log.vst.split_Batch_ID.features.1000_9625657cf22d373e46bdde89031e6f00	0.555738	0.387955	8	0.148422	0.905859	83	88.16	48.09	75.62	61.855	86.87	scVI	60	features_RNA.log.vst.split_Batch_ID	scVI	1000
scVI_6_40_0.1_2_128..scVI..60..features_RNA.log.vst.split_Batch_ID.features.1500_9625657cf22d373e46bdde89031e6f00	0.553034	0.381353	8	0.152461	0.898758	85	87.39	46.69	70.73	58.71	86.7925	scVI	60	features_RNA.log.vst.split_Batch_ID	scVI	1500
scVI_6_40_0.1_2_128..scVI..60..features_RNA.log.vst.split_Batch_ID.features.2000_9625657cf22d373e46bdde89031e6f00	0.568916	0.370376	8.5	0.161039	0.894543	90	91.96	44.37	67.82	56.095	91.47	scVI	60	features_RNA.log.vst.split_Batch_ID	scVI	2000
scVI_6_40_0.1_2_128..scVI..60..features_RNA.log.vst.split_Batch_ID.features.3000_9625657cf22d373e46bdde89031e6f00	0.532005	0.361872	8.5	0.161241	0.891056	90	81.32	42.56	65.42	53.99	83.49	scVI	60	features_RNA.log.vst.split_Batch_ID	scVI	3000
scVI_6_40_0.1_2_128..scVI..60..features_RNA.log.vst.split_Batch_ID.features.500_9625657cf22d373e46bdde89031e6f00	0.558909	0.40994	8.5	0.122434	0.912971	68	89.08	52.75	80.52	66.635	83.81	scVI	60	features_RNA.log.vst.split_Batch_ID	scVI	500
scVI_6_40_0.1_2_128..scVI..60..features_RNA.log.vst.split_Batch_ID.features.750_9625657cf22d373e46bdde89031e6f00	0.577619	0.391752	8	0.123391	0.90666	69	94.47	48.89	76.17	62.53	88.1025	scVI	60	features_RNA.log.vst.split_Batch_ID	scVI	750
scVI_6_80_0.1_1_128..scVI..50..features_RNA.log.vst.split_Batch_ID.features.1000_d842bf4c63b8fee2b6d1ade43f654023	0.567918	0.380278	7.5	0.126775	0.901979	71	91.68	46.46	72.95	59.705	86.51	scVI	50	features_RNA.log.vst.split_Batch_ID	scVI	1000
scVI_6_80_0.1_1_128..scVI..50..features_RNA.log.vst.split_Batch_ID.features.1500_d842bf4c63b8fee2b6d1ade43f654023	0.575553	0.373226	7.5	0.141224	0.897092	79	93.88	44.97	69.58	57.275	90.16	scVI	50	features_RNA.log.vst.split_Batch_ID	scVI	1500
scVI_6_80_0.1_1_128..scVI..50..features_RNA.log.vst.split_Batch_ID.features.2000_d842bf4c63b8fee2b6d1ade43f654023	0.568403	0.362091	7.5	0.150165	0.891879	84	91.82	42.61	65.99	54.3	89.865	scVI	50	features_RNA.log.vst.split_Batch_ID	scVI	2000
scVI_6_80_0.1_1_128..scVI..50..features_RNA.log.vst.split_Batch_ID.features.3000_d842bf4c63b8fee2b6d1ade43f654023	0.573296	0.348125	7.5	0.140527	0.8911	79	93.23	39.65	65.45	52.55	89.6725	scVI	50	features_RNA.log.vst.split_Batch_ID	scVI	3000
scVI_6_80_0.1_1_128..scVI..50..features_RNA.log.vst.split_Batch_ID.features.500_d842bf4c63b8fee2b6d1ade43f654023	0.540959	0.40494	7.5	0.103971	0.909166	58	83.9	51.69	77.9	64.795	77.425	scVI	50	features_RNA.log.vst.split_Batch_ID	scVI	500
scVI_6_80_0.1_1_128..scVI..50..features_RNA.log.vst.split_Batch_ID.features.750_d842bf4c63b8fee2b6d1ade43f654023	0.559518	0.384481	7.5	0.105643	0.906266	59	89.25	47.35	75.9	61.625	81.6875	scVI	50	features_RNA.log.vst.split_Batch_ID	scVI	750
scVI_7_200_0.1_2_256..scVI..80..features_RNA.log.vst.split_Batch_ID.features.1000_fb0c4430d8280cd23d2956b80b45c5bb	0.544828	0.408165	6.5	0.0923863	0.917155	52	85.02	52.37	83.41	67.89	76.765	scVI	80	features_RNA.log.vst.split_Batch_ID	scVI	1000
scVI_7_200_0.1_2_256..scVI..80..features_RNA.log.vst.split_Batch_ID.features.1500_fb0c4430d8280cd23d2956b80b45c5bb	0.555418	0.400737	7	0.0994182	0.918082	56	88.07	50.8	84.05	67.425	80.0525	scVI	80	features_RNA.log.vst.split_Batch_ID	scVI	1500
scVI_7_200_0.1_2_256..scVI..80..features_RNA.log.vst.split_Batch_ID.features.2000_fb0c4430d8280cd23d2956b80b45c5bb	0.551878	0.394759	7	0.111872	0.912447	63	87.05	49.53	80.16	64.845	81.0375	scVI	80	features_RNA.log.vst.split_Batch_ID	scVI	2000
scVI_7_200_0.1_2_256..scVI..80..features_RNA.log.vst.split_Batch_ID.features.3000_fb0c4430d8280cd23d2956b80b45c5bb	0.556862	0.391193	7.5	0.119269	0.910145	67	88.49	48.78	78.58	63.68	83.1175	scVI	80	features_RNA.log.vst.split_Batch_ID	scVI	3000
scVI_7_200_0.1_2_256..scVI..80..features_RNA.log.vst.split_Batch_ID.features.500_fb0c4430d8280cd23d2956b80b45c5bb	0.536162	0.419143	7	0.0749945	0.922846	42	82.52	54.7	87.33	71.015	72.39	scVI	80	features_RNA.log.vst.split_Batch_ID	scVI	500
harmony_1_Batch_ID_0.5_0.05_130_PCA..RNA..30..RNA.log.vst.split_Batch_ID.features.1000_9625657cf22d373e46bdde89031e6f00	0.41771	0.462211	11.5	0.129242	0.900247	72	48.36	63.82	71.76	67.79	54.27	RNA	30	RNA.log.vst.split_Batch_ID	harmony	1000
harmony_1_Batch_ID_0.5_0.05_130_PCA..RNA..30..RNA.log.vst.split_Batch_ID.features.1500_9625657cf22d373e46bdde89031e6f00	0.409414	0.424421	11.5	0.132541	0.894204	74	45.97	55.82	67.59	61.705	52.9775	RNA	30	RNA.log.vst.split_Batch_ID	harmony	1500
harmony_1_Batch_ID_0.5_0.05_130_PCA..RNA..30..RNA.log.vst.split_Batch_ID.features.2000_9625657cf22d373e46bdde89031e6f00	0.406327	0.40994	10.5	0.140211	0.893568	78	45.08	52.75	67.15	59.95	53.31	RNA	30	RNA.log.vst.split_Batch_ID	harmony	2000
harmony_1_Batch_ID_0.5_0.05_130_PCA..RNA..30..RNA.log.vst.split_Batch_ID.features.3000_9625657cf22d373e46bdde89031e6f00	0.408781	0.424421	11	0.143572	0.898937	80	45.79	55.82	70.85	63.335	54.3425	RNA	30	RNA.log.vst.split_Batch_ID	harmony	3000
harmony_1_Batch_ID_0.5_0.05_130_PCA..RNA..30..RNA.log.vst.split_Batch_ID.features.500_9625657cf22d373e46bdde89031e6f00	0.419299	0.504203	11	0.101729	0.912728	57	48.82	72.72	80.36	76.54	50.865	RNA	30	RNA.log.vst.split_Batch_ID	harmony	500
harmony_1_Batch_ID_0.5_0.05_130_PCA..RNA..30..RNA.log.vst.split_Batch_ID.features.750_9625657cf22d373e46bdde89031e6f00	0.426	0.478466	11.5	0.121188	0.902966	68	50.75	67.27	73.63	70.45	55.0625	RNA	30	RNA.log.vst.split_Batch_ID	harmony	750
harmony_1_Batch_ID_0.5_0.05_130_PCA..RNA..50..RNA.log.vst.split_Batch_ID.features.1000_9625657cf22d373e46bdde89031e6f00	0.499973	0.46976	11.5	0.139927	0.908013	78	72.08	65.42	77.11	71.265	73.56	RNA	50	RNA.log.vst.split_Batch_ID	harmony	1000
harmony_1_Batch_ID_0.5_0.05_130_PCA..RNA..50..RNA.log.vst.split_Batch_ID.features.1500_9625657cf22d373e46bdde89031e6f00	0.476213	0.435677	11	0.149654	0.903363	84	65.23	58.2	73.9	66.05	69.9225	RNA	50	RNA.log.vst.split_Batch_ID	harmony	1500
harmony_1_Batch_ID_0.5_0.05_130_PCA..RNA..50..RNA.log.vst.split_Batch_ID.features.2000_9625657cf22d373e46bdde89031e6f00	0.456706	0.412726	10	0.14789	0.899087	83	59.61	53.34	70.96	62.15	65.4575	RNA	50	RNA.log.vst.split_Batch_ID	harmony	2000
harmony_1_Batch_ID_0.5_0.05_130_PCA..RNA..50..RNA.log.vst.split_Batch_ID.features.3000_9625657cf22d373e46bdde89031e6f00	0.444668	0.417895	10	0.149611	0.904547	84	56.14	54.43	74.72	64.575	63.105	RNA	50	RNA.log.vst.split_Batch_ID	harmony	3000
harmony_1_Batch_ID_0.5_0.05_130_PCA..RNA..50..RNA.log.vst.split_Batch_ID.features.500_9625657cf22d373e46bdde89031e6f00	0.52152	0.500278	11.5	0.117261	0.917659	66	78.3	71.89	83.75	77.82	75.225	RNA	50	RNA.log.vst.split_Batch_ID	harmony	500
harmony_1_Batch_ID_0.5_0.05_130_PCA..RNA..50..RNA.log.vst.split_Batch_ID.features.750_9625657cf22d373e46bdde89031e6f00	0.491326	0.479369	12	0.125932	0.911043	70	69.59	67.46	79.2	73.33	69.6925	RNA	50	RNA.log.vst.split_Batch_ID	harmony	750
harmony_1_Batch_ID_0.5_0.05_130_PCA..RNA..60..RNA.log.vst.split_Batch_ID.features.1000_9625657cf22d373e46bdde89031e6f00	0.507531	0.467489	11.5	0.13096	0.911608	73	74.26	64.94	79.58	72.26	73.945	RNA	60	RNA.log.vst.split_Batch_ID	harmony	1000
harmony_1_Batch_ID_0.5_0.05_130_PCA..RNA..60..RNA.log.vst.split_Batch_ID.features.1500_9625657cf22d373e46bdde89031e6f00	0.488805	0.439601	10.5	0.146744	0.906004	82	68.86	59.03	75.72	67.375	72.145	RNA	60	RNA.log.vst.split_Batch_ID	harmony	1500
harmony_1_Batch_ID_0.5_0.05_130_PCA..RNA..60..RNA.log.vst.split_Batch_ID.features.2000_9625657cf22d373e46bdde89031e6f00	0.482303	0.417895	10	0.136509	0.903941	76	66.99	54.43	74.3	64.365	69.2425	RNA	60	RNA.log.vst.split_Batch_ID	harmony	2000
harmony_1_Batch_ID_0.5_0.05_130_PCA..RNA..60..RNA.log.vst.split_Batch_ID.features.3000_9625657cf22d373e46bdde89031e6f00	0.458208	0.396812	8.5	0.150063	0.900174	84	60.04	49.97	71.7	60.835	66.03	RNA	60	RNA.log.vst.split_Batch_ID	harmony	3000
harmony_1_Batch_ID_0.5_0.05_130_PCA..RNA..60..RNA.log.vst.split_Batch_ID.features.500_9625657cf22d373e46bdde89031e6f00	0.53629	0.499828	11.5	0.10989	0.919656	61	82.56	71.79	85.13	78.46	77.17	RNA	60	RNA.log.vst.split_Batch_ID	harmony	500
harmony_1_Batch_ID_0.5_0.05_130_PCA..RNA..60..RNA.log.vst.split_Batch_ID.features.750_9625657cf22d373e46bdde89031e6f00	0.505138	0.479369	11.5	0.130065	0.914597	73	73.57	67.46	81.64	74.55	73.4275	RNA	60	RNA.log.vst.split_Batch_ID	harmony	750
harmony_1_Batch_ID_0.5_0.05_130_PCA..RNA..80..RNA.log.vst.split_Batch_ID.features.1000_9625657cf22d373e46bdde89031e6f00	0.519835	0.471692	11.5	0.115886	0.914786	65	77.81	65.83	81.77	73.8	74.6075	RNA	80	RNA.log.vst.split_Batch_ID	harmony	1000
harmony_1_Batch_ID_0.5_0.05_130_PCA..RNA..80..RNA.log.vst.split_Batch_ID.features.1500_9625657cf22d373e46bdde89031e6f00	0.509283	0.448226	11	0.134256	0.910817	75	74.77	60.86	79.04	69.95	74.8275	RNA	80	RNA.log.vst.split_Batch_ID	harmony	1500
harmony_1_Batch_ID_0.5_0.05_130_PCA..RNA..80..RNA.log.vst.split_Batch_ID.features.2000_9625657cf22d373e46bdde89031e6f00	0.508909	0.420496	10	0.143195	0.90672	80	74.66	54.98	76.22	65.6	75.995	RNA	80	RNA.log.vst.split_Batch_ID	harmony	2000
harmony_1_Batch_ID_0.5_0.05_130_PCA..RNA..80..RNA.log.vst.split_Batch_ID.features.3000_9625657cf22d373e46bdde89031e6f00	0.477555	0.396113	9	0.143798	0.904261	80	65.62	49.82	74.52	62.17	69.215	RNA	80	RNA.log.vst.split_Batch_ID	harmony	3000
harmony_1_Batch_ID_0.5_0.05_130_PCA..RNA..80..RNA.log.vst.split_Batch_ID.features.500_9625657cf22d373e46bdde89031e6f00	0.538342	0.500278	11.5	0.117399	0.923133	66	83.15	71.89	87.53	79.71	78.8625	RNA	80	RNA.log.vst.split_Batch_ID	harmony	500
harmony_1_Batch_ID_0.5_0.05_130_PCA..RNA..80..RNA.log.vst.split_Batch_ID.features.750_9625657cf22d373e46bdde89031e6f00	0.512441	0.479369	11.5	0.113853	0.918304	64	75.68	67.46	84.2	75.83	72.76	RNA	80	RNA.log.vst.split_Batch_ID	harmony	750
harmony_10_Batch_ID_3_0.05_130_PCA..RNA..30..RNA.log.vst.split_Batch_ID.features.1000_9625657cf22d373e46bdde89031e6f00	0.339227	0.58176	13.5	0.111187	0.931755	62	25.73	89.15	93.47	91.31	34.7975	RNA	30	RNA.log.vst.split_Batch_ID	harmony	1000
harmony_10_Batch_ID_3_0.05_130_PCA..RNA..30..RNA.log.vst.split_Batch_ID.features.1500_9625657cf22d373e46bdde89031e6f00	0.323274	0.58221	12.5	0.119479	0.930954	67	21.13	89.25	92.92	91.085	32.5975	RNA	30	RNA.log.vst.split_Batch_ID	harmony	1500
harmony_10_Batch_ID_3_0.05_130_PCA..RNA..30..RNA.log.vst.split_Batch_ID.features.2000_9625657cf22d373e46bdde89031e6f00	0.310808	0.586413	12.5	0.108289	0.932399	61	17.53	90.14	93.91	92.025	28.3975	RNA	30	RNA.log.vst.split_Batch_ID	harmony	2000
harmony_10_Batch_ID_3_0.05_130_PCA..RNA..30..RNA.log.vst.split_Batch_ID.features.3000_9625657cf22d373e46bdde89031e6f00	0.299533	0.589888	12.5	0.103101	0.931502	58	14.28	90.87	93.29	92.08	25.21	RNA	30	RNA.log.vst.split_Batch_ID	harmony	3000
harmony_10_Batch_ID_3_0.05_130_PCA..RNA..30..RNA.log.vst.split_Batch_ID.features.500_9625657cf22d373e46bdde89031e6f00	0.397596	0.551023	11.5	0.0931212	0.923681	52	42.56	82.64	87.9	85.27	44.92	RNA	30	RNA.log.vst.split_Batch_ID	harmony	500
harmony_10_Batch_ID_3_0.05_130_PCA..RNA..30..RNA.log.vst.split_Batch_ID.features.750_9625657cf22d373e46bdde89031e6f00	0.344091	0.580436	13	0.106948	0.929912	60	27.13	88.87	92.2	90.535	35.3475	RNA	30	RNA.log.vst.split_Batch_ID	harmony	750
harmony_10_Batch_ID_3_0.05_130_PCA..RNA..50..RNA.log.vst.split_Batch_ID.features.1000_9625657cf22d373e46bdde89031e6f00	0.486383	0.525737	12	0.0941902	0.923432	53	68.17	77.28	87.73	82.505	64.3775	RNA	50	RNA.log.vst.split_Batch_ID	harmony	1000
harmony_10_Batch_ID_3_0.05_130_PCA..RNA..50..RNA.log.vst.split_Batch_ID.features.1500_9625657cf22d373e46bdde89031e6f00	0.453128	0.515835	12	0.108767	0.919995	61	58.58	75.18	85.36	80.27	59.185	RNA	50	RNA.log.vst.split_Batch_ID	harmony	1500
harmony_10_Batch_ID_3_0.05_130_PCA..RNA..50..RNA.log.vst.split_Batch_ID.features.2000_9625657cf22d373e46bdde89031e6f00	0.444751	0.504203	11	0.107193	0.917932	60	56.16	72.72	83.94	78.33	57.12	RNA	50	RNA.log.vst.split_Batch_ID	harmony	2000
harmony_10_Batch_ID_3_0.05_130_PCA..RNA..50..RNA.log.vst.split_Batch_ID.features.3000_9625657cf22d373e46bdde89031e6f00	0.40731	0.525286	11.5	0.0898242	0.921601	50	45.36	77.19	86.47	81.83	46.52	RNA	50	RNA.log.vst.split_Batch_ID	harmony	3000
harmony_10_Batch_ID_3_0.05_130_PCA..RNA..50..RNA.log.vst.split_Batch_ID.features.500_9625657cf22d373e46bdde89031e6f00	0.491029	0.537368	12	0.0976444	0.926028	55	69.5	79.75	89.52	84.635	65.875	RNA	50	RNA.log.vst.split_Batch_ID	harmony	500
harmony_10_Batch_ID_3_0.05_130_PCA..RNA..50..RNA.log.vst.split_Batch_ID.features.750_9625657cf22d373e46bdde89031e6f00	0.485647	0.530564	12.5	0.10558	0.923876	59	67.95	78.31	88.04	83.175	65.7125	RNA	50	RNA.log.vst.split_Batch_ID	harmony	750
harmony_10_Batch_ID_3_0.05_130_PCA..RNA..60..RNA.log.vst.split_Batch_ID.features.1000_9625657cf22d373e46bdde89031e6f00	0.50815	0.525286	12.5	0.0972658	0.925277	54	74.44	77.19	89	83.095	69.33	RNA	60	RNA.log.vst.split_Batch_ID	harmony	1000
harmony_10_Batch_ID_3_0.05_130_PCA..RNA..60..RNA.log.vst.split_Batch_ID.features.1500_9625657cf22d373e46bdde89031e6f00	0.467479	0.513406	12	0.111111	0.922674	62	62.71	74.67	87.21	80.94	62.5325	RNA	60	RNA.log.vst.split_Batch_ID	harmony	1500
harmony_10_Batch_ID_3_0.05_130_PCA..RNA..60..RNA.log.vst.split_Batch_ID.features.2000_9625657cf22d373e46bdde89031e6f00	0.452169	0.501353	11.5	0.0988702	0.920592	55	58.3	72.12	85.78	78.95	57.475	RNA	60	RNA.log.vst.split_Batch_ID	harmony	2000
harmony_10_Batch_ID_3_0.05_130_PCA..RNA..60..RNA.log.vst.split_Batch_ID.features.3000_9625657cf22d373e46bdde89031e6f00	0.443522	0.486173	11	0.0962992	0.916194	54	55.81	68.9	82.74	75.82	55.3575	RNA	60	RNA.log.vst.split_Batch_ID	harmony	3000
harmony_10_Batch_ID_3_0.05_130_PCA..RNA..60..RNA.log.vst.split_Batch_ID.features.500_9625657cf22d373e46bdde89031e6f00	0.518091	0.53494	12	0.0955735	0.92792	53	77.31	79.23	90.83	85.03	71.2325	RNA	60	RNA.log.vst.split_Batch_ID	harmony	500
harmony_10_Batch_ID_3_0.05_130_PCA..RNA..60..RNA.log.vst.split_Batch_ID.features.750_9625657cf22d373e46bdde89031e6f00	0.517976	0.529241	12.5	0.0991855	0.92592	55	77.28	78.03	89.45	83.74	71.71	RNA	60	RNA.log.vst.split_Batch_ID	harmony	750
harmony_10_Batch_ID_3_0.05_130_PCA..RNA..80..RNA.log.vst.split_Batch_ID.features.1000_9625657cf22d373e46bdde89031e6f00	0.52988	0.522887	11.5	0.0962043	0.927833	54	80.71	76.68	90.77	83.725	74.0325	RNA	80	RNA.log.vst.split_Batch_ID	harmony	1000
harmony_10_Batch_ID_3_0.05_130_PCA..RNA..80..RNA.log.vst.split_Batch_ID.features.1500_9625657cf22d373e46bdde89031e6f00	0.508349	0.510556	11.5	0.102858	0.924811	57	74.5	74.07	88.68	81.375	70.125	RNA	80	RNA.log.vst.split_Batch_ID	harmony	1500
harmony_10_Batch_ID_3_0.05_130_PCA..RNA..80..RNA.log.vst.split_Batch_ID.features.2000_9625657cf22d373e46bdde89031e6f00	0.485287	0.501353	11.5	0.0978565	0.92308	55	67.85	72.12	87.49	79.805	64.6375	RNA	80	RNA.log.vst.split_Batch_ID	harmony	2000
harmony_10_Batch_ID_3_0.05_130_PCA..RNA..80..RNA.log.vst.split_Batch_ID.features.3000_9625657cf22d373e46bdde89031e6f00	0.452612	0.486422	10.5	0.100058	0.91885	56	58.43	68.95	84.58	76.765	57.8225	RNA	80	RNA.log.vst.split_Batch_ID	harmony	3000
harmony_10_Batch_ID_3_0.05_130_PCA..RNA..80..RNA.log.vst.split_Batch_ID.features.500_9625657cf22d373e46bdde89031e6f00	0.536308	0.538692	11	0.100267	0.930099	56	82.56	80.03	92.33	86.18	75.92	RNA	80	RNA.log.vst.split_Batch_ID	harmony	500
harmony_10_Batch_ID_3_0.05_130_PCA..RNA..80..RNA.log.vst.split_Batch_ID.features.750_9625657cf22d373e46bdde89031e6f00	0.543146	0.52709	12	0.0936031	0.928153	52	84.53	77.57	90.99	84.28	76.3975	RNA	80	RNA.log.vst.split_Batch_ID	harmony	750
scVI_11_200_0.1_1_128..scVI..80..features_RNA.log.vst.split_Batch_ID.features.1000_d842bf4c63b8fee2b6d1ade43f654023	0.555922	0.385106	7	0.121316	0.913422	68	88.22	47.49	80.83	64.16	83.165	scVI	80	features_RNA.log.vst.split_Batch_ID	scVI	1000
scVI_11_200_0.1_1_128..scVI..80..features_RNA.log.vst.split_Batch_ID.features.1500_d842bf4c63b8fee2b6d1ade43f654023	0.548191	0.374549	7.5	0.12525	0.906026	70	85.99	45.25	75.74	60.495	81.9925	scVI	80	features_RNA.log.vst.split_Batch_ID	scVI	1500
scVI_11_200_0.1_1_128..scVI..80..features_RNA.log.vst.split_Batch_ID.features.2000_d842bf4c63b8fee2b6d1ade43f654023	0.544712	0.369659	7	0.129429	0.904919	72	84.99	44.21	74.97	59.59	81.7425	scVI	80	features_RNA.log.vst.split_Batch_ID	scVI	2000
scVI_11_200_0.1_1_128..scVI..80..features_RNA.log.vst.split_Batch_ID.features.3000_d842bf4c63b8fee2b6d1ade43f654023	0.558079	0.361872	7.5	0.129072	0.901758	72	88.84	42.56	72.8	57.68	84.63	scVI	80	features_RNA.log.vst.split_Batch_ID	scVI	3000
scVI_11_200_0.1_1_128..scVI..80..features_RNA.log.vst.split_Batch_ID.features.500_d842bf4c63b8fee2b6d1ade43f654023	0.54483	0.400038	7	0.101021	0.915005	56	85.02	50.65	81.93	66.29	77.765	scVI	80	features_RNA.log.vst.split_Batch_ID	scVI	500
scVI_11_200_0.1_1_128..scVI..80..features_RNA.log.vst.split_Batch_ID.features.750_d842bf4c63b8fee2b6d1ade43f654023	0.549676	0.390835	7	0.107587	0.911837	60	86.42	48.7	79.74	64.22	79.815	scVI	80	features_RNA.log.vst.split_Batch_ID	scVI	750
scVI_11_80_0.1_2_128..scVI..80..features_RNA.log.vst.split_Batch_ID.features.1000_9625657cf22d373e46bdde89031e6f00	0.560025	0.394759	7.5	0.139715	0.906635	78	89.4	49.53	76.16	62.845	86.55	scVI	80	features_RNA.log.vst.split_Batch_ID	scVI	1000
scVI_11_80_0.1_2_128..scVI..80..features_RNA.log.vst.split_Batch_ID.features.1500_9625657cf22d373e46bdde89031e6f00	0.571592	0.387955	8	0.14417	0.902153	81	92.74	48.09	73.07	60.58	89.805	scVI	80	features_RNA.log.vst.split_Batch_ID	scVI	1500
scVI_11_80_0.1_2_128..scVI..80..features_RNA.log.vst.split_Batch_ID.features.2000_9625657cf22d373e46bdde89031e6f00	0.545149	0.383782	8.5	0.155134	0.900321	87	85.11	47.21	71.81	59.51	85.5825	scVI	80	features_RNA.log.vst.split_Batch_ID	scVI	2000
scVI_11_80_0.1_2_128..scVI..80..features_RNA.log.vst.split_Batch_ID.features.3000_9625657cf22d373e46bdde89031e6f00	0.547423	0.374421	8	0.159416	0.89604	89	85.77	45.22	68.86	57.04	86.5775	scVI	80	features_RNA.log.vst.split_Batch_ID	scVI	3000
scVI_11_80_0.1_2_128..scVI..80..features_RNA.log.vst.split_Batch_ID.features.500_9625657cf22d373e46bdde89031e6f00	0.55809	0.413865	8	0.110598	0.916567	62	88.84	53.58	83	68.29	82.13	scVI	80	features_RNA.log.vst.split_Batch_ID	scVI	500
scVI_11_80_0.1_2_128..scVI..80..features_RNA.log.vst.split_Batch_ID.features.750_9625657cf22d373e46bdde89031e6f00	0.579101	0.400737	7.5	0.124081	0.911834	69	94.9	50.8	79.74	65.27	88.425	scVI	80	features_RNA.log.vst.split_Batch_ID	scVI	750
scVI_12_200_0.1_2_128..scVI..30..features_RNA.log.vst.split_Batch_ID.features.1000_9625657cf22d373e46bdde89031e6f00	0.552272	0.405158	8.5	0.145323	0.896874	81	87.17	51.73	69.43	60.58	85.6275	scVI	30	features_RNA.log.vst.split_Batch_ID	scVI	1000
scVI_12_200_0.1_2_128..scVI..30..features_RNA.log.vst.split_Batch_ID.features.1500_9625657cf22d373e46bdde89031e6f00	0.544169	0.396812	8	0.151443	0.89084	85	84.83	49.97	65.27	57.62	84.8725	scVI	30	features_RNA.log.vst.split_Batch_ID	scVI	1500
scVI_12_200_0.1_2_128..scVI..30..features_RNA.log.vst.split_Batch_ID.features.2000_9625657cf22d373e46bdde89031e6f00	0.551207	0.390384	8	0.162594	0.888007	91	86.86	48.6	63.32	55.96	87.895	scVI	30	features_RNA.log.vst.split_Batch_ID	scVI	2000
scVI_12_200_0.1_2_128..scVI..30..features_RNA.log.vst.split_Batch_ID.features.3000_9625657cf22d373e46bdde89031e6f00	0.539497	0.390384	8.5	0.159387	0.88971	89	83.48	48.6	64.49	56.545	84.86	scVI	30	features_RNA.log.vst.split_Batch_ID	scVI	3000
scVI_12_200_0.1_2_128..scVI..30..features_RNA.log.vst.split_Batch_ID.features.500_9625657cf22d373e46bdde89031e6f00	0.543079	0.425774	8	0.130811	0.904096	73	84.51	56.1	74.41	65.255	81.6325	scVI	30	features_RNA.log.vst.split_Batch_ID	scVI	500
scVI_12_200_0.1_2_128..scVI..30..features_RNA.log.vst.split_Batch_ID.features.750_9625657cf22d373e46bdde89031e6f00	0.557139	0.413286	8.5	0.135256	0.899831	76	88.57	53.46	71.47	62.465	85.4275	scVI	30	features_RNA.log.vst.split_Batch_ID	scVI	750
scVI_13_200_0.1_2_128..scVI..50..features_RNA.log.vst.split_Batch_ID.features.1000_9625657cf22d373e46bdde89031e6f00	0.550872	0.397609	8	0.131089	0.904879	73	86.76	50.14	74.95	62.545	83.32	scVI	50	features_RNA.log.vst.split_Batch_ID	scVI	1000
scVI_13_200_0.1_2_128..scVI..50..features_RNA.log.vst.split_Batch_ID.features.1500_9625657cf22d373e46bdde89031e6f00	0.555477	0.396113	7.5	0.143333	0.900484	80	88.09	49.82	71.92	60.87	86.0675	scVI	50	features_RNA.log.vst.split_Batch_ID	scVI	1500
scVI_13_200_0.1_2_128..scVI..50..features_RNA.log.vst.split_Batch_ID.features.2000_9625657cf22d373e46bdde89031e6f00	0.54523	0.390384	8.5	0.155029	0.891436	87	85.13	48.6	65.68	57.14	85.5975	scVI	50	features_RNA.log.vst.split_Batch_ID	scVI	2000
scVI_13_200_0.1_2_128..scVI..50..features_RNA.log.vst.split_Batch_ID.features.3000_9625657cf22d373e46bdde89031e6f00	0.552164	0.383782	7.5	0.152491	0.891871	85	87.13	47.21	65.98	56.595	86.5975	scVI	50	features_RNA.log.vst.split_Batch_ID	scVI	3000
scVI_13_200_0.1_2_128..scVI..50..features_RNA.log.vst.split_Batch_ID.features.500_9625657cf22d373e46bdde89031e6f00	0.544699	0.418564	8	0.116766	0.912304	65	84.98	54.58	80.06	67.32	79.985	scVI	50	features_RNA.log.vst.split_Batch_ID	scVI	500
scVI_13_200_0.1_2_128..scVI..50..features_RNA.log.vst.split_Batch_ID.features.750_9625657cf22d373e46bdde89031e6f00	0.552647	0.40994	8	0.122726	0.90955	69	87.27	52.75	78.17	65.46	82.7025	scVI	50	features_RNA.log.vst.split_Batch_ID	scVI	750
scVI_14_200_0.1_2_128..scVI..60..features_RNA.log.vst.split_Batch_ID.features.1000_9625657cf22d373e46bdde89031e6f00	0.554817	0.396812	8	0.133888	0.90594	75	87.9	49.97	75.68	62.825	84.675	scVI	60	features_RNA.log.vst.split_Batch_ID	scVI	1000
scVI_14_200_0.1_2_128..scVI..60..features_RNA.log.vst.split_Batch_ID.features.1500_9625657cf22d373e46bdde89031e6f00	0.555361	0.394759	8	0.144719	0.902145	81	88.06	49.53	73.06	61.295	86.295	scVI	60	features_RNA.log.vst.split_Batch_ID	scVI	1500
scVI_14_200_0.1_2_128..scVI..60..features_RNA.log.vst.split_Batch_ID.features.2000_9625657cf22d373e46bdde89031e6f00	0.544982	0.391752	8.5	0.143744	0.897633	80	85.06	48.89	69.95	59.42	83.795	scVI	60	features_RNA.log.vst.split_Batch_ID	scVI	2000
scVI_14_200_0.1_2_128..scVI..60..features_RNA.log.vst.split_Batch_ID.features.3000_9625657cf22d373e46bdde89031e6f00	0.544529	0.384481	8.5	0.151153	0.892725	84	84.93	47.35	66.57	56.96	84.6975	scVI	60	features_RNA.log.vst.split_Batch_ID	scVI	3000
scVI_14_200_0.1_2_128..scVI..60..features_RNA.log.vst.split_Batch_ID.features.500_9625657cf22d373e46bdde89031e6f00	0.5466	0.419143	8	0.115351	0.91466	64	85.53	54.7	81.69	68.195	80.1475	scVI	60	features_RNA.log.vst.split_Batch_ID	scVI	500
scVI_14_200_0.1_2_128..scVI..60..features_RNA.log.vst.split_Batch_ID.features.750_9625657cf22d373e46bdde89031e6f00	0.551752	0.405564	7.5	0.123752	0.908503	69	87.02	51.82	77.44	64.63	82.515	scVI	60	features_RNA.log.vst.split_Batch_ID	scVI	750
scVI_14_80_0.1_2_128..scVI..90..features_RNA.log.vst.split_Batch_ID.features.1000_b0e8fd94fb38e748c5ba9bf4d05721d2	0.567607	0.394759	8	0.134099	0.908314	75	91.59	49.53	77.31	63.42	87.4425	scVI	90	features_RNA.log.vst.split_Batch_ID	scVI	1000
scVI_14_80_0.1_2_128..scVI..90..features_RNA.log.vst.split_Batch_ID.features.1500_b0e8fd94fb38e748c5ba9bf4d05721d2	0.563239	0.387955	8	0.154129	0.903673	86	90.33	48.09	74.12	61.105	89.2475	scVI	90	features_RNA.log.vst.split_Batch_ID	scVI	1500
scVI_14_80_0.1_2_128..scVI..90..features_RNA.log.vst.split_Batch_ID.features.2000_b0e8fd94fb38e748c5ba9bf4d05721d2	0.563127	0.383782	8	0.163462	0.900224	91	90.3	47.21	71.74	59.475	90.475	scVI	90	features_RNA.log.vst.split_Batch_ID	scVI	2000
scVI_14_80_0.1_2_128..scVI..90..features_RNA.log.vst.split_Batch_ID.features.750_b0e8fd94fb38e748c5ba9bf4d05721d2	0.561397	0.39703	8.5	0.122523	0.909796	68	89.8	50.01	78.34	64.175	84.35	scVI	90	features_RNA.log.vst.split_Batch_ID	scVI	750
harmony_9_Batch_ID_2_0.125_130_PCA..RNA..30..RNA.log.vst.split_Batch_ID.features.1000_9625657cf22d373e46bdde89031e6f00	0.431253	0.545496	10.5	0.0517227	0.931873	29	52.27	81.47	93.55	87.51	46.4525	RNA	30	RNA.log.vst.split_Batch_ID	harmony	1000
harmony_9_Batch_ID_2_0.125_130_PCA..RNA..30..RNA.log.vst.split_Batch_ID.features.1500_9625657cf22d373e46bdde89031e6f00	0.412991	0.534143	9.5	0.0566328	0.930295	32	47	79.06	92.46	85.76	43.25	RNA	30	RNA.log.vst.split_Batch_ID	harmony	1500
harmony_9_Batch_ID_2_0.125_130_PCA..RNA..30..RNA.log.vst.split_Batch_ID.features.2000_9625657cf22d373e46bdde89031e6f00	0.365006	0.521361	10	0.0557644	0.926786	31	33.16	76.36	90.04	83.2	32.62	RNA	30	RNA.log.vst.split_Batch_ID	harmony	2000
harmony_9_Batch_ID_2_0.125_130_PCA..RNA..30..RNA.log.vst.split_Batch_ID.features.3000_9625657cf22d373e46bdde89031e6f00	0.348099	0.507707	9	0.0573372	0.92588	32	28.29	73.46	89.42	81.44	29.2175	RNA	30	RNA.log.vst.split_Batch_ID	harmony	3000
harmony_9_Batch_ID_2_0.125_130_PCA..RNA..30..RNA.log.vst.split_Batch_ID.features.500_9625657cf22d373e46bdde89031e6f00	0.396476	0.560226	10.5	0.0593071	0.931958	33	42.24	84.59	93.61	89.1	39.93	RNA	30	RNA.log.vst.split_Batch_ID	harmony	500
harmony_9_Batch_ID_2_0.125_130_PCA..RNA..30..RNA.log.vst.split_Batch_ID.features.750_9625657cf22d373e46bdde89031e6f00	0.402495	0.553624	11	0.0592759	0.931235	33	43.97	83.19	93.11	88.15	41.2275	RNA	30	RNA.log.vst.split_Batch_ID	harmony	750
harmony_9_Batch_ID_2_0.125_130_PCA..RNA..50..RNA.log.vst.split_Batch_ID.features.1000_9625657cf22d373e46bdde89031e6f00	0.495666	0.508406	11	0.0894119	0.925715	50	70.84	73.61	89.31	81.46	65.63	RNA	50	RNA.log.vst.split_Batch_ID	harmony	1000
harmony_9_Batch_ID_2_0.125_130_PCA..RNA..50..RNA.log.vst.split_Batch_ID.features.1500_9625657cf22d373e46bdde89031e6f00	0.473318	0.496075	10.5	0.0933976	0.923676	52	64.4	71	87.9	79.45	61.3	RNA	50	RNA.log.vst.split_Batch_ID	harmony	1500
harmony_9_Batch_ID_2_0.125_130_PCA..RNA..50..RNA.log.vst.split_Batch_ID.features.2000_9625657cf22d373e46bdde89031e6f00	0.45688	0.495625	10	0.0659549	0.928094	37	59.66	70.9	90.95	80.925	53.995	RNA	50	RNA.log.vst.split_Batch_ID	harmony	2000
harmony_9_Batch_ID_2_0.125_130_PCA..RNA..50..RNA.log.vst.split_Batch_ID.features.3000_9625657cf22d373e46bdde89031e6f00	0.450858	0.478744	9	0.0742396	0.928697	41	57.92	67.33	91.36	79.345	53.69	RNA	50	RNA.log.vst.split_Batch_ID	harmony	3000
harmony_9_Batch_ID_2_0.125_130_PCA..RNA..50..RNA.log.vst.split_Batch_ID.features.500_9625657cf22d373e46bdde89031e6f00	0.521523	0.526812	11.5	0.0918437	0.927136	51	78.3	77.51	90.29	83.9	71.475	RNA	50	RNA.log.vst.split_Batch_ID	harmony	500
harmony_9_Batch_ID_2_0.125_130_PCA..RNA..50..RNA.log.vst.split_Batch_ID.features.750_9625657cf22d373e46bdde89031e6f00	0.503244	0.515835	11	0.0892862	0.925796	50	73.03	75.18	89.36	82.27	67.2725	RNA	50	RNA.log.vst.split_Batch_ID	harmony	750
harmony_9_Batch_ID_2_0.125_130_PCA..RNA..60..RNA.log.vst.split_Batch_ID.features.1000_9625657cf22d373e46bdde89031e6f00	0.516961	0.502429	10.5	0.0980172	0.9261	55	76.98	72.34	89.57	80.955	71.485	RNA	60	RNA.log.vst.split_Batch_ID	harmony	1000
harmony_9_Batch_ID_2_0.125_130_PCA..RNA..60..RNA.log.vst.split_Batch_ID.features.1500_9625657cf22d373e46bdde89031e6f00	0.503125	0.4917	10	0.0969969	0.925217	54	72.99	70.07	88.96	79.515	68.2425	RNA	60	RNA.log.vst.split_Batch_ID	harmony	1500
harmony_9_Batch_ID_2_0.125_130_PCA..RNA..60..RNA.log.vst.split_Batch_ID.features.2000_9625657cf22d373e46bdde89031e6f00	0.475569	0.474541	10	0.0931906	0.922218	52	65.05	66.44	86.9	76.67	61.7875	RNA	60	RNA.log.vst.split_Batch_ID	harmony	2000
harmony_9_Batch_ID_2_0.125_130_PCA..RNA..60..RNA.log.vst.split_Batch_ID.features.3000_9625657cf22d373e46bdde89031e6f00	0.461218	0.466414	9	0.078638	0.929034	44	60.91	64.71	91.59	78.15	56.6825	RNA	60	RNA.log.vst.split_Batch_ID	harmony	3000
harmony_9_Batch_ID_2_0.125_130_PCA..RNA..60..RNA.log.vst.split_Batch_ID.features.500_9625657cf22d373e46bdde89031e6f00	0.537231	0.525737	11.5	0.0853556	0.927946	48	82.83	77.28	90.84	84.06	74.1225	RNA	60	RNA.log.vst.split_Batch_ID	harmony	500
harmony_9_Batch_ID_2_0.125_130_PCA..RNA..60..RNA.log.vst.split_Batch_ID.features.750_9625657cf22d373e46bdde89031e6f00	0.524293	0.509481	10.5	0.0933584	0.926564	52	79.1	73.84	89.89	81.865	72.325	RNA	60	RNA.log.vst.split_Batch_ID	harmony	750
harmony_9_Batch_ID_2_0.125_130_PCA..RNA..80..RNA.log.vst.split_Batch_ID.features.1000_9625657cf22d373e46bdde89031e6f00	0.539431	0.500278	10.5	0.0941724	0.927587	53	83.46	71.89	90.6	81.245	75.845	RNA	80	RNA.log.vst.split_Batch_ID	harmony	1000
harmony_9_Batch_ID_2_0.125_130_PCA..RNA..80..RNA.log.vst.split_Batch_ID.features.1500_9625657cf22d373e46bdde89031e6f00	0.532596	0.483744	10.5	0.095742	0.926564	54	81.49	68.39	89.89	79.14	74.6175	RNA	80	RNA.log.vst.split_Batch_ID	harmony	1500
harmony_9_Batch_ID_2_0.125_130_PCA..RNA..80..RNA.log.vst.split_Batch_ID.features.2000_9625657cf22d373e46bdde89031e6f00	0.509023	0.466414	10	0.0901885	0.923909	50	74.69	64.71	88.06	76.385	68.5175	RNA	80	RNA.log.vst.split_Batch_ID	harmony	2000
harmony_9_Batch_ID_2_0.125_130_PCA..RNA..80..RNA.log.vst.split_Batch_ID.features.3000_9625657cf22d373e46bdde89031e6f00	0.483208	0.44488	9.5	0.0875845	0.919681	49	67.25	60.15	85.15	72.65	62.6875	RNA	80	RNA.log.vst.split_Batch_ID	harmony	3000
harmony_9_Batch_ID_2_0.125_130_PCA..RNA..80..RNA.log.vst.split_Batch_ID.features.500_9625657cf22d373e46bdde89031e6f00	0.54869	0.526812	10.5	0.0818502	0.929204	46	86.13	77.51	91.71	84.61	76.0975	RNA	80	RNA.log.vst.split_Batch_ID	harmony	500
harmony_9_Batch_ID_2_0.125_130_PCA..RNA..80..RNA.log.vst.split_Batch_ID.features.750_9625657cf22d373e46bdde89031e6f00	0.544646	0.507707	11	0.0960657	0.927754	54	84.97	73.46	90.71	82.085	77.2275	RNA	80	RNA.log.vst.split_Batch_ID	harmony	750
Raw_PCA..RNA..30..RNA.log.vst.split_Batch_ID.features.1000	0.476575	0.231768	8.5	0.155921	0.83493	87	65.34	15	26.74	20.87	70.755	RNA	30	RNA.log.vst.split_Batch_ID	Raw	1000
Raw_PCA..RNA..30..RNA.log.vst.split_Batch_ID.features.1500	0.432399	0.213782	8.5	0.168001	0.821283	94	52.6	11.19	17.34	14.265	62.95	RNA	30	RNA.log.vst.split_Batch_ID	Raw	1500
Raw_PCA..RNA..30..RNA.log.vst.split_Batch_ID.features.2000	0.418445	0.201141	8.5	0.161469	0.812629	90	48.57	8.51	11.37	9.94	58.9275	RNA	30	RNA.log.vst.split_Batch_ID	Raw	2000
Raw_PCA..RNA..30..RNA.log.vst.split_Batch_ID.features.3000	0.416862	0.189776	8	0.162437	0.796124	91	48.12	6.1	0	3.05	58.84	RNA	30	RNA.log.vst.split_Batch_ID	Raw	3000
Raw_PCA..RNA..30..RNA.log.vst.split_Batch_ID.features.500	0.466795	0.294797	10	0.117808	0.853955	66	62.52	28.35	39.85	34.1	63.39	RNA	30	RNA.log.vst.split_Batch_ID	Raw	500
Raw_PCA..RNA..30..RNA.log.vst.split_Batch_ID.features.750	0.462279	0.256632	9	0.148951	0.843119	83	61.21	20.27	32.39	26.33	66.6575	RNA	30	RNA.log.vst.split_Batch_ID	Raw	750
Raw_PCA..RNA..50..RNA.log.vst.split_Batch_ID.features.1000	0.543583	0.231768	7.5	0.163405	0.845432	91	84.66	15	33.98	24.49	86.245	RNA	50	RNA.log.vst.split_Batch_ID	Raw	1000
Raw_PCA..RNA..50..RNA.log.vst.split_Batch_ID.features.1500	0.523406	0.213564	7.5	0.178908	0.834778	100	78.84	11.14	26.64	18.89	84.13	RNA	50	RNA.log.vst.split_Batch_ID	Raw	1500
Raw_PCA..RNA..50..RNA.log.vst.split_Batch_ID.features.2000	0.472949	0.198526	7	0.175	0.826525	98	64.29	7.95	20.95	14.45	72.7175	RNA	50	RNA.log.vst.split_Batch_ID	Raw	2000
Raw_PCA..RNA..50..RNA.log.vst.split_Batch_ID.features.3000	0.442868	0.174699	7	0.168098	0.808205	94	55.62	2.91	8.33	5.62	65.215	RNA	50	RNA.log.vst.split_Batch_ID	Raw	3000
Raw_PCA..RNA..50..RNA.log.vst.split_Batch_ID.features.500	0.562412	0.293068	8.5	0.133908	0.862455	75	90.09	27.99	45.71	36.85	86.3175	RNA	50	RNA.log.vst.split_Batch_ID	Raw	500
Raw_PCA..RNA..50..RNA.log.vst.split_Batch_ID.features.750	0.549722	0.255903	8	0.14882	0.852457	83	86.43	20.11	38.82	29.465	85.5725	RNA	50	RNA.log.vst.split_Batch_ID	Raw	750
Raw_PCA..RNA..60..RNA.log.vst.split_Batch_ID.features.1000	0.55799	0.231768	7.5	0.149552	0.850914	84	88.81	15	37.76	26.38	87.6075	RNA	60	RNA.log.vst.split_Batch_ID	Raw	1000
Raw_PCA..RNA..60..RNA.log.vst.split_Batch_ID.features.1500	0.534947	0.209083	7	0.174373	0.838889	97	82.17	10.19	29.47	19.83	85.8775	RNA	60	RNA.log.vst.split_Batch_ID	Raw	1500
Raw_PCA..RNA..60..RNA.log.vst.split_Batch_ID.features.2000	0.506345	0.190399	7	0.177366	0.830994	99	73.92	6.23	24.03	15.13	80.19	RNA	60	RNA.log.vst.split_Batch_ID	Raw	2000
Raw_PCA..RNA..60..RNA.log.vst.split_Batch_ID.features.3000	0.448158	0.174699	6.5	0.171762	0.812796	96	57.14	2.91	11.49	7.2	66.855	RNA	60	RNA.log.vst.split_Batch_ID	Raw	3000
Raw_PCA..RNA..60..RNA.log.vst.split_Batch_ID.features.500	0.56822	0.294797	9	0.122811	0.867088	69	91.76	28.35	48.9	38.625	86.07	RNA	60	RNA.log.vst.split_Batch_ID	Raw	500
Raw_PCA..RNA..60..RNA.log.vst.split_Batch_ID.features.750	0.562054	0.254377	8	0.147376	0.856598	82	89.99	19.79	41.68	30.735	87.9925	RNA	60	RNA.log.vst.split_Batch_ID	Raw	750
Scanorama_15_sigma50_alpha0.05_knn30_scale..RNA..features_RNA.log.vst.split_Batch_ID.features.1000..80.0..e0758c66a6a70d30247817bce8502135	0.540285	0.396812	9.5	0.113891	0.894339	64	83.71	49.97	67.68	58.825	78.7825	RNA		features_RNA.log.vst.split_Batch_ID	Scanorama	1000
Scanorama_15_sigma50_alpha0.05_knn30_scale..RNA..features_RNA.log.vst.split_Batch_ID.features.1500..80.0..e0758c66a6a70d30247817bce8502135	0.553407	0.383782	8.5	0.104509	0.886514	58	87.49	47.21	62.29	54.75	80.1175	RNA		features_RNA.log.vst.split_Batch_ID	Scanorama	1500
Scanorama_15_sigma50_alpha0.05_knn30_scale..RNA..features_RNA.log.vst.split_Batch_ID.features.2000..80.0..e0758c66a6a70d30247817bce8502135	0.530493	0.35482	8.5	0.121226	0.882253	68	80.89	41.07	59.35	50.21	77.6675	RNA		features_RNA.log.vst.split_Batch_ID	Scanorama	2000
Scanorama_15_sigma50_alpha0.05_knn30_scale..RNA..features_RNA.log.vst.split_Batch_ID.features.3000..80.0..e0758c66a6a70d30247817bce8502135	0.51479	0.327729	8.5	0.123857	0.88251	69	76.36	35.33	59.53	47.43	74.52	RNA		features_RNA.log.vst.split_Batch_ID	Scanorama	3000
Scanorama_15_sigma50_alpha0.05_knn30_scale..RNA..features_RNA.log.vst.split_Batch_ID.features.500..80.0..e0758c66a6a70d30247817bce8502135	0.490601	0.338286	7.5	0.123462	0.882409	69	69.38	37.57	59.46	48.515	69.285	RNA		features_RNA.log.vst.split_Batch_ID	Scanorama	500
Scanorama_15_sigma50_alpha0.05_knn30_scale..RNA..features_RNA.log.vst.split_Batch_ID.features.750..80.0..e0758c66a6a70d30247817bce8502135	0.513162	0.380278	8.5	0.108906	0.88472	61	75.89	46.46	61.05	53.755	72.1675	RNA		features_RNA.log.vst.split_Batch_ID	Scanorama	750
Scanorama_2_sigma15_alpha0.05_knn30_norm..RNA..features_RNA.log.vst.split_Batch_ID.features.1000..30.0..e0758c66a6a70d30247817bce8502135	0.428208	0.353963	10	0.0770848	0.889458	43	51.39	40.89	64.32	52.605	49.2925	RNA		features_RNA.log.vst.split_Batch_ID	Scanorama	1000
Scanorama_2_sigma15_alpha0.05_knn30_norm..RNA..features_RNA.log.vst.split_Batch_ID.features.1500..30.0..e0758c66a6a70d30247817bce8502135	0.397796	0.326591	9.5	0.0846715	0.880622	47	42.62	35.09	58.23	46.66	43.715	RNA		features_RNA.log.vst.split_Batch_ID	Scanorama	1500
Scanorama_2_sigma15_alpha0.05_knn30_norm..RNA..features_RNA.log.vst.split_Batch_ID.features.2000..30.0..e0758c66a6a70d30247817bce8502135	0.397117	0.3137	10.5	0.0830555	0.875082	46	42.42	32.36	54.41	43.385	43.315	RNA		features_RNA.log.vst.split_Batch_ID	Scanorama	2000
Scanorama_2_sigma15_alpha0.05_knn30_norm..RNA..features_RNA.log.vst.split_Batch_ID.features.3000..30.0..e0758c66a6a70d30247817bce8502135	0.373095	0.305573	9.5	0.0947193	0.867659	53	35.5	30.64	49.3	39.97	39.875	RNA		features_RNA.log.vst.split_Batch_ID	Scanorama	3000
Scanorama_2_sigma15_alpha0.05_knn30_norm..RNA..features_RNA.log.vst.split_Batch_ID.features.500..30.0..e0758c66a6a70d30247817bce8502135	0.428471	0.406015	9.5	0.0533386	0.899143	30	51.47	51.92	70.99	61.455	46.1025	RNA		features_RNA.log.vst.split_Batch_ID	Scanorama	500
Scanorama_2_sigma15_alpha0.05_knn30_norm..RNA..features_RNA.log.vst.split_Batch_ID.features.750..30.0..e0758c66a6a70d30247817bce8502135	0.409028	0.373504	9.5	0.0868115	0.889789	49	45.86	45.03	64.55	54.79	46.645	RNA		features_RNA.log.vst.split_Batch_ID	Scanorama	750
Scanorama_2_sigma15_alpha0.05_knn30_scale..RNA..features_RNA.log.vst.split_Batch_ID.features.1000..30.0..e0758c66a6a70d30247817bce8502135	0.494768	0.369659	9.5	0.112802	0.884199	63	70.58	44.21	60.7	52.455	68.685	RNA		features_RNA.log.vst.split_Batch_ID	Scanorama	1000
Scanorama_2_sigma15_alpha0.05_knn30_scale..RNA..features_RNA.log.vst.split_Batch_ID.features.1500..30.0..e0758c66a6a70d30247817bce8502135	0.463873	0.316331	10	0.134259	0.871918	75	61.67	32.91	52.23	42.57	65.0025	RNA		features_RNA.log.vst.split_Batch_ID	Scanorama	1500
Scanorama_2_sigma15_alpha0.05_knn30_scale..RNA..features_RNA.log.vst.split_Batch_ID.features.2000..30.0..e0758c66a6a70d30247817bce8502135	0.438403	0.331511	9	0.11768	0.86923	66	54.33	36.13	50.38	43.255	57.2475	RNA		features_RNA.log.vst.split_Batch_ID	Scanorama	2000
Scanorama_2_sigma15_alpha0.05_knn30_scale..RNA..features_RNA.log.vst.split_Batch_ID.features.3000..30.0..e0758c66a6a70d30247817bce8502135	0.431788	0.293068	9	0.131104	0.86035	73	52.42	27.99	44.26	36.125	57.565	RNA		features_RNA.log.vst.split_Batch_ID	Scanorama	3000
Scanorama_2_sigma15_alpha0.05_knn30_scale..RNA..features_RNA.log.vst.split_Batch_ID.features.500..30.0..e0758c66a6a70d30247817bce8502135	0.508859	0.40994	10	0.109639	0.890495	61	74.65	52.75	65.03	58.89	71.2375	RNA		features_RNA.log.vst.split_Batch_ID	Scanorama	500
Scanorama_2_sigma15_alpha0.05_knn30_scale..RNA..features_RNA.log.vst.split_Batch_ID.features.750..30.0..e0758c66a6a70d30247817bce8502135	0.490815	0.380278	10.5	0.101108	0.886025	57	69.44	46.46	61.95	54.205	66.33	RNA		features_RNA.log.vst.split_Batch_ID	Scanorama	750
Scanorama_3_sigma50_alpha0.05_knn30_norm..RNA..features_RNA.log.vst.split_Batch_ID.features.1000..30.0..e0758c66a6a70d30247817bce8502135	0.413774	0.370376	10	0.0953962	0.887686	53	47.23	44.37	63.1	53.735	48.6725	RNA		features_RNA.log.vst.split_Batch_ID	Scanorama	1000
Scanorama_3_sigma50_alpha0.05_knn30_norm..RNA..features_RNA.log.vst.split_Batch_ID.features.1500..30.0..e0758c66a6a70d30247817bce8502135	0.391398	0.338286	9.5	0.0868621	0.879277	49	40.77	37.57	57.3	47.435	42.8275	RNA		features_RNA.log.vst.split_Batch_ID	Scanorama	1500
Scanorama_3_sigma50_alpha0.05_knn30_norm..RNA..features_RNA.log.vst.split_Batch_ID.features.2000..30.0..e0758c66a6a70d30247817bce8502135	0.403002	0.330158	10	0.0917426	0.877214	51	44.12	35.84	55.88	45.86	45.84	RNA		features_RNA.log.vst.split_Batch_ID	Scanorama	2000
Scanorama_3_sigma50_alpha0.05_knn30_norm..RNA..features_RNA.log.vst.split_Batch_ID.features.3000..30.0..e0758c66a6a70d30247817bce8502135	0.369506	0.313902	10	0.106091	0.867313	59	34.46	32.4	49.06	40.73	40.595	RNA		features_RNA.log.vst.split_Batch_ID	Scanorama	3000
Scanorama_3_sigma50_alpha0.05_knn30_norm..RNA..features_RNA.log.vst.split_Batch_ID.features.500..30.0..e0758c66a6a70d30247817bce8502135	0.373056	0.419143	10	0.0511479	0.899637	29	35.49	54.7	71.33	63.015	33.8675	RNA		features_RNA.log.vst.split_Batch_ID	Scanorama	500
Scanorama_3_sigma50_alpha0.05_knn30_norm..RNA..features_RNA.log.vst.split_Batch_ID.features.750..30.0..e0758c66a6a70d30247817bce8502135	0.395463	0.384481	10	0.0782542	0.884957	44	41.95	47.35	61.22	54.285	42.4625	RNA		features_RNA.log.vst.split_Batch_ID	Scanorama	750
Scanorama_3_sigma50_alpha0.05_knn30_scale..RNA..features_RNA.log.vst.split_Batch_ID.features.1000..30.0..e0758c66a6a70d30247817bce8502135	0.476217	0.383624	10	0.0995651	0.887252	56	65.23	47.17	62.8	54.985	62.9225	RNA		features_RNA.log.vst.split_Batch_ID	Scanorama	1000
Scanorama_3_sigma50_alpha0.05_knn30_scale..RNA..features_RNA.log.vst.split_Batch_ID.features.1500..30.0..e0758c66a6a70d30247817bce8502135	0.45606	0.332429	9.5	0.134413	0.868573	75	59.42	36.33	49.93	43.13	63.315	RNA		features_RNA.log.vst.split_Batch_ID	Scanorama	1500
Scanorama_3_sigma50_alpha0.05_knn30_scale..RNA..features_RNA.log.vst.split_Batch_ID.features.2000..30.0..e0758c66a6a70d30247817bce8502135	0.437794	0.335234	9	0.100298	0.868204	56	54.15	36.92	49.67	43.295	54.6125	RNA		features_RNA.log.vst.split_Batch_ID	Scanorama	2000
Scanorama_3_sigma50_alpha0.05_knn30_scale..RNA..features_RNA.log.vst.split_Batch_ID.features.3000..30.0..e0758c66a6a70d30247817bce8502135	0.429695	0.305057	9.5	0.128509	0.856068	72	51.82	30.53	41.31	35.92	56.865	RNA		features_RNA.log.vst.split_Batch_ID	Scanorama	3000
Scanorama_3_sigma50_alpha0.05_knn30_scale..RNA..features_RNA.log.vst.split_Batch_ID.features.500..30.0..e0758c66a6a70d30247817bce8502135	0.486197	0.42182	11	0.0918155	0.889171	51	68.11	55.27	64.12	59.695	63.8325	RNA		features_RNA.log.vst.split_Batch_ID	Scanorama	500
Scanorama_3_sigma50_alpha0.05_knn30_scale..RNA..features_RNA.log.vst.split_Batch_ID.features.750..30.0..e0758c66a6a70d30247817bce8502135	0.463086	0.394759	9.5	0.102827	0.885518	57	61.45	49.53	61.6	55.565	60.3375	RNA		features_RNA.log.vst.split_Batch_ID	Scanorama	750
Scanorama_4_sigma15_alpha0.05_knn20_norm..RNA..features_RNA.log.vst.split_Batch_ID.features.1000..50.0..e0758c66a6a70d30247817bce8502135	0.479264	0.339997	9.5	0.0929884	0.894609	52	66.11	37.93	67.87	52.9	62.5825	RNA		features_RNA.log.vst.split_Batch_ID	Scanorama	1000
Scanorama_4_sigma15_alpha0.05_knn20_norm..RNA..features_RNA.log.vst.split_Batch_ID.features.1500..50.0..e0758c66a6a70d30247817bce8502135	0.440425	0.3137	9	0.0893434	0.889743	50	54.91	32.36	64.52	48.44	53.6825	RNA		features_RNA.log.vst.split_Batch_ID	Scanorama	1500
Scanorama_4_sigma15_alpha0.05_knn20_norm..RNA..features_RNA.log.vst.split_Batch_ID.features.2000..50.0..e0758c66a6a70d30247817bce8502135	0.436588	0.299699	9	0.0980424	0.88164	55	53.81	29.39	58.93	44.16	54.1075	RNA		features_RNA.log.vst.split_Batch_ID	Scanorama	2000
Scanorama_4_sigma15_alpha0.05_knn20_norm..RNA..features_RNA.log.vst.split_Batch_ID.features.3000..50.0..e0758c66a6a70d30247817bce8502135	0.442131	0.302767	9	0.0977752	0.875689	55	55.4	30.04	54.83	42.435	55.3	RNA		features_RNA.log.vst.split_Batch_ID	Scanorama	3000
Scanorama_4_sigma15_alpha0.05_knn20_norm..RNA..features_RNA.log.vst.split_Batch_ID.features.500..50.0..e0758c66a6a70d30247817bce8502135	0.473603	0.397609	9.5	0.0648554	0.903842	36	64.48	50.14	74.23	62.185	57.36	RNA		features_RNA.log.vst.split_Batch_ID	Scanorama	500
Scanorama_4_sigma15_alpha0.05_knn20_norm..RNA..features_RNA.log.vst.split_Batch_ID.features.750..50.0..e0758c66a6a70d30247817bce8502135	0.47915	0.369659	9	0.0646379	0.895476	36	66.08	44.21	68.47	56.34	58.56	RNA		features_RNA.log.vst.split_Batch_ID	Scanorama	750
Scanorama_4_sigma15_alpha0.05_knn20_scale..RNA..features_RNA.log.vst.split_Batch_ID.features.1000..50.0..e0758c66a6a70d30247817bce8502135	0.532828	0.361872	9.5	0.110894	0.886436	62	81.56	42.56	62.24	52.4	76.67	RNA		features_RNA.log.vst.split_Batch_ID	Scanorama	1000
Scanorama_4_sigma15_alpha0.05_knn20_scale..RNA..features_RNA.log.vst.split_Batch_ID.features.1500..50.0..e0758c66a6a70d30247817bce8502135	0.526981	0.314601	8.5	0.114947	0.884359	64	79.87	32.55	60.81	46.68	75.9025	RNA		features_RNA.log.vst.split_Batch_ID	Scanorama	1500
Scanorama_4_sigma15_alpha0.05_knn20_scale..RNA..features_RNA.log.vst.split_Batch_ID.features.2000..50.0..e0758c66a6a70d30247817bce8502135	0.518064	0.309369	8.5	0.139377	0.880024	78	77.3	31.44	57.82	44.63	77.475	RNA		features_RNA.log.vst.split_Batch_ID	Scanorama	2000
Scanorama_4_sigma15_alpha0.05_knn20_scale..RNA..features_RNA.log.vst.split_Batch_ID.features.3000..50.0..e0758c66a6a70d30247817bce8502135	0.518612	0.293068	9	0.127927	0.874494	72	77.46	27.99	54.01	41	76.095	RNA		features_RNA.log.vst.split_Batch_ID	Scanorama	3000
Scanorama_4_sigma15_alpha0.05_knn20_scale..RNA..features_RNA.log.vst.split_Batch_ID.features.500..50.0..e0758c66a6a70d30247817bce8502135	0.556841	0.405564	10.5	0.099923	0.899252	56	88.48	51.82	71.07	61.445	80.36	RNA		features_RNA.log.vst.split_Batch_ID	Scanorama	500
Scanorama_4_sigma15_alpha0.05_knn20_scale..RNA..features_RNA.log.vst.split_Batch_ID.features.750..50.0..e0758c66a6a70d30247817bce8502135	0.538126	0.382505	10	0.111334	0.889987	62	83.09	46.94	64.68	55.81	77.8175	RNA		features_RNA.log.vst.split_Batch_ID	Scanorama	750
Scanorama_5_sigma50_alpha0.05_knn20_norm..RNA..features_RNA.log.vst.split_Batch_ID.features.1000..50.0..e0758c66a6a70d30247817bce8502135	0.45951	0.383624	9.5	0.0896619	0.89315	50	60.42	47.17	66.86	57.015	57.815	RNA		features_RNA.log.vst.split_Batch_ID	Scanorama	1000
Scanorama_5_sigma50_alpha0.05_knn20_norm..RNA..features_RNA.log.vst.split_Batch_ID.features.1500..50.0..e0758c66a6a70d30247817bce8502135	0.434183	0.339888	9.5	0.0880177	0.887349	49	53.11	37.91	62.87	50.39	52.0825	RNA		features_RNA.log.vst.split_Batch_ID	Scanorama	1500
Scanorama_5_sigma50_alpha0.05_knn20_norm..RNA..features_RNA.log.vst.split_Batch_ID.features.2000..50.0..e0758c66a6a70d30247817bce8502135	0.429479	0.314601	9	0.0957016	0.877627	53	51.76	32.55	56.17	44.36	52.07	RNA		features_RNA.log.vst.split_Batch_ID	Scanorama	2000
Scanorama_5_sigma50_alpha0.05_knn20_norm..RNA..features_RNA.log.vst.split_Batch_ID.features.3000..50.0..e0758c66a6a70d30247817bce8502135	0.437544	0.310336	9.5	0.103759	0.873347	58	54.08	31.64	53.22	42.43	55.06	RNA		features_RNA.log.vst.split_Batch_ID	Scanorama	3000
Scanorama_5_sigma50_alpha0.05_knn20_norm..RNA..features_RNA.log.vst.split_Batch_ID.features.500..50.0..e0758c66a6a70d30247817bce8502135	0.425461	0.399836	9.5	0.0902647	0.89919	50	50.6	50.61	71.03	60.82	50.45	RNA		features_RNA.log.vst.split_Batch_ID	Scanorama	500
Scanorama_5_sigma50_alpha0.05_knn20_norm..RNA..features_RNA.log.vst.split_Batch_ID.features.750..50.0..e0758c66a6a70d30247817bce8502135	0.453429	0.405564	9.5	0.0762575	0.894781	43	58.66	51.82	67.99	59.905	54.745	RNA		features_RNA.log.vst.split_Batch_ID	Scanorama	750
Scanorama_11_sigma50_alpha0.05_knn30_scale..RNA..features_RNA.log.vst.split_Batch_ID.features.1000..60.0..e0758c66a6a70d30247817bce8502135	0.524084	0.417895	9.5	0.111952	0.892408	63	79.04	54.43	66.35	60.39	75.03	RNA		features_RNA.log.vst.split_Batch_ID	Scanorama	1000
Scanorama_11_sigma50_alpha0.05_knn30_scale..RNA..features_RNA.log.vst.split_Batch_ID.features.1500..60.0..e0758c66a6a70d30247817bce8502135	0.54148	0.348685	8.5	0.124214	0.88351	69	84.05	39.77	60.22	49.995	80.2875	RNA		features_RNA.log.vst.split_Batch_ID	Scanorama	1500
Scanorama_11_sigma50_alpha0.05_knn30_scale..RNA..features_RNA.log.vst.split_Batch_ID.features.2000..60.0..e0758c66a6a70d30247817bce8502135	0.511835	0.339997	9	0.135683	0.877817	76	75.5	37.93	56.3	47.115	75.625	RNA		features_RNA.log.vst.split_Batch_ID	Scanorama	2000
Scanorama_11_sigma50_alpha0.05_knn30_scale..RNA..features_RNA.log.vst.split_Batch_ID.features.3000..60.0..e0758c66a6a70d30247817bce8502135	0.501997	0.339997	9	0.114966	0.88272	64	72.67	37.93	59.68	48.805	70.5025	RNA		features_RNA.log.vst.split_Batch_ID	Scanorama	3000
Scanorama_11_sigma50_alpha0.05_knn30_scale..RNA..features_RNA.log.vst.split_Batch_ID.features.500..60.0..e0758c66a6a70d30247817bce8502135	0.496587	0.383782	8.5	0.124295	0.882904	69	71.11	47.21	59.8	53.505	70.5825	RNA		features_RNA.log.vst.split_Batch_ID	Scanorama	500
Scanorama_11_sigma50_alpha0.05_knn30_scale..RNA..features_RNA.log.vst.split_Batch_ID.features.750..60.0..e0758c66a6a70d30247817bce8502135	0.50911	0.40994	9.5	0.121333	0.88817	68	74.72	52.75	63.43	58.09	73.04	RNA		features_RNA.log.vst.split_Batch_ID	Scanorama	750
Scanorama_12_sigma15_alpha0.05_knn20_norm..RNA..features_RNA.log.vst.split_Batch_ID.features.1000..80.0..e0758c66a6a70d30247817bce8502135	0.493298	0.339997	9	0.0857333	0.901482	48	70.16	37.93	72.61	55.27	64.62	RNA		features_RNA.log.vst.split_Batch_ID	Scanorama	1000
Scanorama_12_sigma15_alpha0.05_knn20_norm..RNA..features_RNA.log.vst.split_Batch_ID.features.1500..80.0..e0758c66a6a70d30247817bce8502135	0.496913	0.310336	8.5	0.0945909	0.899171	53	71.2	31.64	71.01	51.325	66.65	RNA		features_RNA.log.vst.split_Batch_ID	Scanorama	1500
Scanorama_12_sigma15_alpha0.05_knn20_norm..RNA..features_RNA.log.vst.split_Batch_ID.features.2000..80.0..e0758c66a6a70d30247817bce8502135	0.475312	0.305573	8.5	0.0972912	0.900003	54	64.97	30.64	71.59	51.115	62.2275	RNA		features_RNA.log.vst.split_Batch_ID	Scanorama	2000
Scanorama_12_sigma15_alpha0.05_knn20_norm..RNA..features_RNA.log.vst.split_Batch_ID.features.3000..80.0..e0758c66a6a70d30247817bce8502135	0.454889	0.284039	8.5	0.0932289	0.891266	52	59.08	26.07	65.57	45.82	57.31	RNA		features_RNA.log.vst.split_Batch_ID	Scanorama	3000
Scanorama_12_sigma15_alpha0.05_knn20_norm..RNA..features_RNA.log.vst.split_Batch_ID.features.500..80.0..e0758c66a6a70d30247817bce8502135	0.496048	0.405564	9.5	0.0747639	0.910027	42	70.95	51.82	78.49	65.155	63.7125	RNA		features_RNA.log.vst.split_Batch_ID	Scanorama	500
Scanorama_12_sigma15_alpha0.05_knn20_norm..RNA..features_RNA.log.vst.split_Batch_ID.features.750..80.0..e0758c66a6a70d30247817bce8502135	0.495213	0.342489	8.5	0.086237	0.900874	48	70.71	38.46	72.19	55.325	65.0325	RNA		features_RNA.log.vst.split_Batch_ID	Scanorama	750
Scanorama_12_sigma15_alpha0.05_knn20_scale..RNA..features_RNA.log.vst.split_Batch_ID.features.1000..80.0..e0758c66a6a70d30247817bce8502135	0.558286	0.373504	9.5	0.10987	0.8966	61	88.9	45.03	69.24	57.135	81.925	RNA		features_RNA.log.vst.split_Batch_ID	Scanorama	1000
Scanorama_12_sigma15_alpha0.05_knn20_scale..RNA..features_RNA.log.vst.split_Batch_ID.features.1500..80.0..e0758c66a6a70d30247817bce8502135	0.548465	0.325783	8.5	0.0968758	0.894106	54	86.07	34.92	67.52	51.22	78.0525	RNA		features_RNA.log.vst.split_Batch_ID	Scanorama	1500
Scanorama_12_sigma15_alpha0.05_knn20_scale..RNA..features_RNA.log.vst.split_Batch_ID.features.2000..80.0..e0758c66a6a70d30247817bce8502135	0.534501	0.302767	8	0.123602	0.890313	69	82.04	30.04	64.91	47.475	78.78	RNA		features_RNA.log.vst.split_Batch_ID	Scanorama	2000
Scanorama_12_sigma15_alpha0.05_knn20_scale..RNA..features_RNA.log.vst.split_Batch_ID.features.3000..80.0..e0758c66a6a70d30247817bce8502135	0.539544	0.293068	7.5	0.128017	0.886159	72	83.49	27.99	62.05	45.02	80.6175	RNA		features_RNA.log.vst.split_Batch_ID	Scanorama	3000
Scanorama_12_sigma15_alpha0.05_knn20_scale..RNA..features_RNA.log.vst.split_Batch_ID.features.500..80.0..e0758c66a6a70d30247817bce8502135	0.577224	0.413865	10.5	0.0905045	0.905196	51	94.36	53.58	75.17	64.375	83.52	RNA		features_RNA.log.vst.split_Batch_ID	Scanorama	500
Scanorama_12_sigma15_alpha0.05_knn20_scale..RNA..features_RNA.log.vst.split_Batch_ID.features.750..80.0..e0758c66a6a70d30247817bce8502135	0.549855	0.383782	9.5	0.0941076	0.897115	53	86.47	47.21	69.6	58.405	78.1025	RNA		features_RNA.log.vst.split_Batch_ID	Scanorama	750
Scanorama_13_sigma50_alpha0.05_knn20_norm..RNA..features_RNA.log.vst.split_Batch_ID.features.1000..80.0..e0758c66a6a70d30247817bce8502135	0.451434	0.362947	9	0.0745948	0.898908	42	58.09	42.79	70.83	56.81	54.0675	RNA		features_RNA.log.vst.split_Batch_ID	Scanorama	1000
Scanorama_13_sigma50_alpha0.05_knn20_norm..RNA..features_RNA.log.vst.split_Batch_ID.features.1500..80.0..e0758c66a6a70d30247817bce8502135	0.46742	0.348685	8	0.0905687	0.894121	51	62.7	39.77	67.53	53.65	59.775	RNA		features_RNA.log.vst.split_Batch_ID	Scanorama	1500
Scanorama_13_sigma50_alpha0.05_knn20_norm..RNA..features_RNA.log.vst.split_Batch_ID.features.2000..80.0..e0758c66a6a70d30247817bce8502135	0.464373	0.343564	9	0.0889485	0.895583	50	61.82	38.68	68.54	53.61	58.865	RNA		features_RNA.log.vst.split_Batch_ID	Scanorama	2000
Scanorama_13_sigma50_alpha0.05_knn20_norm..RNA..features_RNA.log.vst.split_Batch_ID.features.3000..80.0..e0758c66a6a70d30247817bce8502135	0.440034	0.314601	9	0.0939964	0.888101	53	54.8	32.55	63.38	47.965	54.35	RNA		features_RNA.log.vst.split_Batch_ID	Scanorama	3000
Scanorama_13_sigma50_alpha0.05_knn20_norm..RNA..features_RNA.log.vst.split_Batch_ID.features.500..80.0..e0758c66a6a70d30247817bce8502135	0.387264	0.352887	8	0.0790952	0.886098	44	39.58	40.66	62	51.33	40.685	RNA		features_RNA.log.vst.split_Batch_ID	Scanorama	500
Scanorama_13_sigma50_alpha0.05_knn20_norm..RNA..features_RNA.log.vst.split_Batch_ID.features.750..80.0..e0758c66a6a70d30247817bce8502135	0.428415	0.339888	7.5	0.08652	0.893051	48	51.45	37.91	66.8	52.355	50.5875	RNA		features_RNA.log.vst.split_Batch_ID	Scanorama	750
Scanorama_13_sigma50_alpha0.05_knn20_scale..RNA..features_RNA.log.vst.split_Batch_ID.features.1000..80.0..e0758c66a6a70d30247817bce8502135	0.544955	0.380278	8.5	0.099734	0.889013	56	85.06	46.46	64.01	55.235	77.795	RNA		features_RNA.log.vst.split_Batch_ID	Scanorama	1000
Scanorama_13_sigma50_alpha0.05_knn20_scale..RNA..features_RNA.log.vst.split_Batch_ID.features.1500..80.0..e0758c66a6a70d30247817bce8502135	0.566737	0.348125	7.5	0.106772	0.88794	60	91.34	39.65	63.27	51.46	83.505	RNA		features_RNA.log.vst.split_Batch_ID	Scanorama	1500
Scanorama_13_sigma50_alpha0.05_knn20_scale..RNA..features_RNA.log.vst.split_Batch_ID.features.2000..80.0..e0758c66a6a70d30247817bce8502135	0.525668	0.339997	8	0.122188	0.882531	68	79.49	37.93	59.55	48.74	76.6175	RNA		features_RNA.log.vst.split_Batch_ID	Scanorama	2000
Scanorama_13_sigma50_alpha0.05_knn20_scale..RNA..features_RNA.log.vst.split_Batch_ID.features.3000..80.0..e0758c66a6a70d30247817bce8502135	0.514786	0.323007	8	0.117753	0.87614	66	76.36	34.33	55.14	44.735	73.77	RNA		features_RNA.log.vst.split_Batch_ID	Scanorama	3000
Scanorama_13_sigma50_alpha0.05_knn20_scale..RNA..features_RNA.log.vst.split_Batch_ID.features.500..80.0..e0758c66a6a70d30247817bce8502135	0.489188	0.35982	7.5	0.132647	0.884778	74	68.97	42.13	61.09	51.61	70.2275	RNA		features_RNA.log.vst.split_Batch_ID	Scanorama	500
Scanorama_13_sigma50_alpha0.05_knn20_scale..RNA..features_RNA.log.vst.split_Batch_ID.features.750..80.0..e0758c66a6a70d30247817bce8502135	0.510742	0.380278	8.5	0.104007	0.886109	58	75.19	46.46	62.01	54.235	70.8925	RNA		features_RNA.log.vst.split_Batch_ID	Scanorama	750
Scanorama_14_sigma15_alpha0.05_knn30_norm..RNA..features_RNA.log.vst.split_Batch_ID.features.1000..80.0..e0758c66a6a70d30247817bce8502135	0.505373	0.339888	8.5	0.0827204	0.901656	46	73.64	37.91	72.73	55.32	66.73	RNA		features_RNA.log.vst.split_Batch_ID	Scanorama	1000
Scanorama_14_sigma15_alpha0.05_knn30_norm..RNA..features_RNA.log.vst.split_Batch_ID.features.1500..80.0..e0758c66a6a70d30247817bce8502135	0.487975	0.330158	9	0.0857916	0.895697	48	68.62	35.84	68.62	52.23	63.465	RNA		features_RNA.log.vst.split_Batch_ID	Scanorama	1500
Scanorama_14_sigma15_alpha0.05_knn30_norm..RNA..features_RNA.log.vst.split_Batch_ID.features.2000..80.0..e0758c66a6a70d30247817bce8502135	0.477483	0.323007	9	0.0893253	0.896509	50	65.6	34.33	69.18	51.755	61.7	RNA		features_RNA.log.vst.split_Batch_ID	Scanorama	2000
Scanorama_14_sigma15_alpha0.05_knn30_norm..RNA..features_RNA.log.vst.split_Batch_ID.features.3000..80.0..e0758c66a6a70d30247817bce8502135	0.464111	0.305057	9	0.0907121	0.89346	51	61.74	30.53	67.08	48.805	59.055	RNA		features_RNA.log.vst.split_Batch_ID	Scanorama	3000
Scanorama_14_sigma15_alpha0.05_knn30_norm..RNA..features_RNA.log.vst.split_Batch_ID.features.500..80.0..e0758c66a6a70d30247817bce8502135	0.498782	0.409489	9	0.073995	0.909555	41	71.74	52.65	78.17	65.41	64.055	RNA		features_RNA.log.vst.split_Batch_ID	Scanorama	500
Scanorama_14_sigma15_alpha0.05_knn30_norm..RNA..features_RNA.log.vst.split_Batch_ID.features.750..80.0..e0758c66a6a70d30247817bce8502135	0.495705	0.35482	8.5	0.0813232	0.901116	45	70.85	41.07	72.35	56.71	64.3875	RNA		features_RNA.log.vst.split_Batch_ID	Scanorama	750
Scanorama_14_sigma15_alpha0.05_knn30_scale..RNA..features_RNA.log.vst.split_Batch_ID.features.1000..80.0..e0758c66a6a70d30247817bce8502135	0.558346	0.385106	9.5	0.108776	0.898191	61	88.92	47.49	70.34	58.915	81.94	RNA		features_RNA.log.vst.split_Batch_ID	Scanorama	1000
Scanorama_14_sigma15_alpha0.05_knn30_scale..RNA..features_RNA.log.vst.split_Batch_ID.features.1500..80.0..e0758c66a6a70d30247817bce8502135	0.554513	0.35982	9	0.111334	0.890266	62	87.81	42.13	64.88	53.505	81.3575	RNA		features_RNA.log.vst.split_Batch_ID	Scanorama	1500
Scanorama_14_sigma15_alpha0.05_knn30_scale..RNA..features_RNA.log.vst.split_Batch_ID.features.2000..80.0..e0758c66a6a70d30247817bce8502135	0.530392	0.310226	8	0.134598	0.884359	75	80.86	31.62	60.81	46.215	79.395	RNA		features_RNA.log.vst.split_Batch_ID	Scanorama	2000
Scanorama_14_sigma15_alpha0.05_knn30_scale..RNA..features_RNA.log.vst.split_Batch_ID.features.3000..80.0..e0758c66a6a70d30247817bce8502135	0.526948	0.293068	8	0.115764	0.887235	65	79.86	27.99	62.79	45.39	76.145	RNA		features_RNA.log.vst.split_Batch_ID	Scanorama	3000
Scanorama_14_sigma15_alpha0.05_knn30_scale..RNA..features_RNA.log.vst.split_Batch_ID.features.500..80.0..e0758c66a6a70d30247817bce8502135	0.576053	0.414143	11	0.097697	0.904267	55	94.02	53.64	74.53	64.085	84.265	RNA		features_RNA.log.vst.split_Batch_ID	Scanorama	500
Scanorama_14_sigma15_alpha0.05_knn30_scale..RNA..features_RNA.log.vst.split_Batch_ID.features.750..80.0..e0758c66a6a70d30247817bce8502135	0.547883	0.390835	9.5	0.0845905	0.898493	47	85.9	48.7	70.55	59.625	76.175	RNA		features_RNA.log.vst.split_Batch_ID	Scanorama	750
Scanorama_15_sigma50_alpha0.05_knn30_norm..RNA..features_RNA.log.vst.split_Batch_ID.features.1000..80.0..e0758c66a6a70d30247817bce8502135	0.415131	0.35982	9	0.0659211	0.895196	37	47.62	42.13	68.27	55.2	44.965	RNA		features_RNA.log.vst.split_Batch_ID	Scanorama	1000
Scanorama_15_sigma50_alpha0.05_knn30_norm..RNA..features_RNA.log.vst.split_Batch_ID.features.1500..80.0..e0758c66a6a70d30247817bce8502135	0.471164	0.374549	8	0.0916447	0.895232	51	63.78	45.25	68.3	56.775	60.585	RNA		features_RNA.log.vst.split_Batch_ID	Scanorama	1500
Scanorama_15_sigma50_alpha0.05_knn30_norm..RNA..features_RNA.log.vst.split_Batch_ID.features.2000..80.0..e0758c66a6a70d30247817bce8502135	0.462429	0.353963	9	0.0855854	0.894525	48	61.26	40.89	67.81	54.35	57.945	RNA		features_RNA.log.vst.split_Batch_ID	Scanorama	2000
Scanorama_15_sigma50_alpha0.05_knn30_norm..RNA..features_RNA.log.vst.split_Batch_ID.features.3000..80.0..e0758c66a6a70d30247817bce8502135	0.456337	0.326591	9	0.0927487	0.891662	52	59.5	35.09	65.84	50.465	57.625	RNA		features_RNA.log.vst.split_Batch_ID	Scanorama	3000
Scanorama_15_sigma50_alpha0.05_knn30_norm..RNA..features_RNA.log.vst.split_Batch_ID.features.500..80.0..e0758c66a6a70d30247817bce8502135	0.388008	0.338286	8	0.0865524	0.885602	48	39.8	37.57	61.66	49.615	41.85	RNA		features_RNA.log.vst.split_Batch_ID	Scanorama	500
Scanorama_15_sigma50_alpha0.05_knn30_norm..RNA..features_RNA.log.vst.split_Batch_ID.features.750..80.0..e0758c66a6a70d30247817bce8502135	0.413623	0.338286	8.5	0.0922843	0.889136	52	47.18	37.57	64.1	50.835	48.385	RNA		features_RNA.log.vst.split_Batch_ID	Scanorama	750
harmony_15_Batch_ID_5_0.125_130_PCA..RNA..30..RNA.log.vst.split_Batch_ID.features.1000_9625657cf22d373e46bdde89031e6f00	0.389425	0.543068	10	0.0493815	0.934387	28	40.21	80.95	95.28	88.115	37.1575	RNA	30	RNA.log.vst.split_Batch_ID	harmony	1000
harmony_15_Batch_ID_5_0.125_130_PCA..RNA..30..RNA.log.vst.split_Batch_ID.features.1500_9625657cf22d373e46bdde89031e6f00	0.370192	0.531015	9	0.0557325	0.934289	31	34.66	78.4	95.21	86.805	33.745	RNA	30	RNA.log.vst.split_Batch_ID	harmony	1500
harmony_15_Batch_ID_5_0.125_130_PCA..RNA..30..RNA.log.vst.split_Batch_ID.features.2000_9625657cf22d373e46bdde89031e6f00	0.34992	0.509031	9.5	0.0413713	0.929547	23	28.81	73.74	91.95	82.845	27.3575	RNA	30	RNA.log.vst.split_Batch_ID	harmony	2000
harmony_15_Batch_ID_5_0.125_130_PCA..RNA..30..RNA.log.vst.split_Batch_ID.features.3000_9625657cf22d373e46bdde89031e6f00	0.346435	0.500278	8.5	0.0491411	0.92788	27	27.81	71.89	90.8	81.345	27.6075	RNA	30	RNA.log.vst.split_Batch_ID	harmony	3000
harmony_15_Batch_ID_5_0.125_130_PCA..RNA..30..RNA.log.vst.split_Batch_ID.features.500_9625657cf22d373e46bdde89031e6f00	0.388346	0.564601	10.5	0.0522795	0.933959	29	39.89	85.52	94.99	90.255	37.1675	RNA	30	RNA.log.vst.split_Batch_ID	harmony	500
harmony_15_Batch_ID_5_0.125_130_PCA..RNA..30..RNA.log.vst.split_Batch_ID.features.750_9625657cf22d373e46bdde89031e6f00	0.379142	0.551023	10.5	0.0328408	0.932992	18	37.24	82.64	94.32	88.48	32.43	RNA	30	RNA.log.vst.split_Batch_ID	harmony	750
harmony_15_Batch_ID_5_0.125_130_PCA..RNA..50..RNA.log.vst.split_Batch_ID.features.1000_9625657cf22d373e46bdde89031e6f00	0.484781	0.523962	10	0.063546	0.935276	36	67.7	76.91	95.9	86.405	59.775	RNA	50	RNA.log.vst.split_Batch_ID	harmony	1000
harmony_15_Batch_ID_5_0.125_130_PCA..RNA..50..RNA.log.vst.split_Batch_ID.features.1500_9625657cf22d373e46bdde89031e6f00	0.467771	0.502429	9.5	0.0533864	0.934607	30	62.8	72.34	95.43	83.885	54.6	RNA	50	RNA.log.vst.split_Batch_ID	harmony	1500
harmony_15_Batch_ID_5_0.125_130_PCA..RNA..50..RNA.log.vst.split_Batch_ID.features.2000_9625657cf22d373e46bdde89031e6f00	0.458196	0.482669	9.5	0.0712966	0.931442	40	60.04	68.16	93.25	80.705	55.03	RNA	50	RNA.log.vst.split_Batch_ID	harmony	2000
harmony_15_Batch_ID_5_0.125_130_PCA..RNA..50..RNA.log.vst.split_Batch_ID.features.3000_9625657cf22d373e46bdde89031e6f00	0.447268	0.464639	9	0.073111	0.929326	41	56.89	64.34	91.79	78.065	52.9175	RNA	50	RNA.log.vst.split_Batch_ID	harmony	3000
harmony_15_Batch_ID_5_0.125_130_PCA..RNA..50..RNA.log.vst.split_Batch_ID.features.500_9625657cf22d373e46bdde89031e6f00	0.503313	0.552549	11	0.0592052	0.935927	33	73.05	82.96	96.34	89.65	63.0375	RNA	50	RNA.log.vst.split_Batch_ID	harmony	500
harmony_15_Batch_ID_5_0.125_130_PCA..RNA..50..RNA.log.vst.split_Batch_ID.features.750_9625657cf22d373e46bdde89031e6f00	0.495524	0.53209	11	0.0597456	0.935523	33	70.8	78.63	96.07	87.35	61.35	RNA	50	RNA.log.vst.split_Batch_ID	harmony	750
harmony_15_Batch_ID_5_0.125_130_PCA..RNA..60..RNA.log.vst.split_Batch_ID.features.1000_9625657cf22d373e46bdde89031e6f00	0.508277	0.521113	10	0.0702945	0.936493	39	74.48	76.3	96.73	86.515	65.61	RNA	60	RNA.log.vst.split_Batch_ID	harmony	1000
harmony_15_Batch_ID_5_0.125_130_PCA..RNA..60..RNA.log.vst.split_Batch_ID.features.1500_9625657cf22d373e46bdde89031e6f00	0.490037	0.5	9.5	0.0731041	0.936345	41	69.22	71.83	96.63	84.23	62.165	RNA	60	RNA.log.vst.split_Batch_ID	harmony	1500
harmony_15_Batch_ID_5_0.125_130_PCA..RNA..60..RNA.log.vst.split_Batch_ID.features.2000_9625657cf22d373e46bdde89031e6f00	0.472708	0.474541	9	0.0836558	0.933786	47	64.22	66.44	94.87	80.655	59.915	RNA	60	RNA.log.vst.split_Batch_ID	harmony	2000
harmony_15_Batch_ID_5_0.125_130_PCA..RNA..60..RNA.log.vst.split_Batch_ID.features.3000_9625657cf22d373e46bdde89031e6f00	0.459797	0.450158	9	0.063773	0.930439	36	60.5	61.27	92.56	76.915	54.375	RNA	60	RNA.log.vst.split_Batch_ID	harmony	3000
harmony_15_Batch_ID_5_0.125_130_PCA..RNA..60..RNA.log.vst.split_Batch_ID.features.500_9625657cf22d373e46bdde89031e6f00	0.524265	0.550774	10.5	0.0656462	0.937705	37	79.09	82.59	97.57	90.08	68.5675	RNA	60	RNA.log.vst.split_Batch_ID	harmony	500
harmony_15_Batch_ID_5_0.125_130_PCA..RNA..60..RNA.log.vst.split_Batch_ID.features.750_9625657cf22d373e46bdde89031e6f00	0.511252	0.529241	10.5	0.0719622	0.936084	40	75.34	78.03	96.45	87.24	66.505	RNA	60	RNA.log.vst.split_Batch_ID	harmony	750
harmony_15_Batch_ID_5_0.125_130_PCA..RNA..80..RNA.log.vst.split_Batch_ID.features.1000_9625657cf22d373e46bdde89031e6f00	0.518794	0.512609	10	0.0653072	0.937603	37	77.51	74.5	97.5	86	67.3825	RNA	80	RNA.log.vst.split_Batch_ID	harmony	1000
harmony_15_Batch_ID_5_0.125_130_PCA..RNA..80..RNA.log.vst.split_Batch_ID.features.1500_9625657cf22d373e46bdde89031e6f00	0.512897	0.491872	9	0.0757357	0.937749	42	75.81	70.11	97.6	83.855	67.3575	RNA	80	RNA.log.vst.split_Batch_ID	harmony	1500
harmony_15_Batch_ID_5_0.125_130_PCA..RNA..80..RNA.log.vst.split_Batch_ID.features.2000_9625657cf22d373e46bdde89031e6f00	0.500594	0.469917	9	0.0609119	0.935717	34	72.26	65.46	96.2	80.83	62.695	RNA	80	RNA.log.vst.split_Batch_ID	harmony	2000
harmony_15_Batch_ID_5_0.125_130_PCA..RNA..80..RNA.log.vst.split_Batch_ID.features.3000_9625657cf22d373e46bdde89031e6f00	0.476087	0.443804	9	0.0795662	0.931609	44	65.2	59.92	93.37	76.645	59.9	RNA	80	RNA.log.vst.split_Batch_ID	harmony	3000
harmony_15_Batch_ID_5_0.125_130_PCA..RNA..80..RNA.log.vst.split_Batch_ID.features.500_9625657cf22d373e46bdde89031e6f00	0.54127	0.521113	9.5	0.079782	0.929563	45	83.99	76.3	91.96	84.13	74.2425	RNA	80	RNA.log.vst.split_Batch_ID	harmony	500
harmony_15_Batch_ID_5_0.125_130_PCA..RNA..80..RNA.log.vst.split_Batch_ID.features.750_9625657cf22d373e46bdde89031e6f00	0.535612	0.521812	10	0.0669178	0.93753	37	82.36	76.45	97.45	86.95	71.02	RNA	80	RNA.log.vst.split_Batch_ID	harmony	750
harmony_2_Batch_ID_0.5_0.1_130_PCA..RNA..30..RNA.log.vst.split_Batch_ID.features.1000_9625657cf22d373e46bdde89031e6f00	0.431795	0.5	12	0.103625	0.912862	58	52.42	71.83	80.45	76.14	53.815	RNA	30	RNA.log.vst.split_Batch_ID	harmony	1000
harmony_2_Batch_ID_0.5_0.1_130_PCA..RNA..30..RNA.log.vst.split_Batch_ID.features.1500_9625657cf22d373e46bdde89031e6f00	0.426624	0.478744	10.5	0.108439	0.909718	61	50.93	67.33	78.28	72.805	53.4475	RNA	30	RNA.log.vst.split_Batch_ID	harmony	1500
harmony_2_Batch_ID_0.5_0.1_130_PCA..RNA..30..RNA.log.vst.split_Batch_ID.features.2000_9625657cf22d373e46bdde89031e6f00	0.418721	0.45676	10	0.103931	0.909473	58	48.65	62.67	78.11	70.39	50.9875	RNA	30	RNA.log.vst.split_Batch_ID	harmony	2000
harmony_2_Batch_ID_0.5_0.1_130_PCA..RNA..30..RNA.log.vst.split_Batch_ID.features.3000_9625657cf22d373e46bdde89031e6f00	0.427758	0.435677	10	0.107719	0.902956	60	51.26	58.2	73.62	65.91	53.445	RNA	30	RNA.log.vst.split_Batch_ID	harmony	3000
harmony_2_Batch_ID_0.5_0.1_130_PCA..RNA..30..RNA.log.vst.split_Batch_ID.features.500_9625657cf22d373e46bdde89031e6f00	0.4453	0.521812	11	0.0954439	0.920137	53	56.32	76.45	85.46	80.955	55.49	RNA	30	RNA.log.vst.split_Batch_ID	harmony	500
harmony_2_Batch_ID_0.5_0.1_130_PCA..RNA..30..RNA.log.vst.split_Batch_ID.features.750_9625657cf22d373e46bdde89031e6f00	0.426513	0.508406	11.5	0.0925913	0.915698	52	50.9	73.61	82.4	78.005	51.175	RNA	30	RNA.log.vst.split_Batch_ID	harmony	750
harmony_2_Batch_ID_0.5_0.1_130_PCA..RNA..50..RNA.log.vst.split_Batch_ID.features.1000_9625657cf22d373e46bdde89031e6f00	0.485924	0.496075	11.5	0.113216	0.918689	63	68.03	71	84.46	77.73	66.7725	RNA	50	RNA.log.vst.split_Batch_ID	harmony	1000
harmony_2_Batch_ID_0.5_0.1_130_PCA..RNA..50..RNA.log.vst.split_Batch_ID.features.1500_9625657cf22d373e46bdde89031e6f00	0.46267	0.478744	11.5	0.107603	0.914452	60	61.33	67.33	81.54	74.435	60.9975	RNA	50	RNA.log.vst.split_Batch_ID	harmony	1500
harmony_2_Batch_ID_0.5_0.1_130_PCA..RNA..50..RNA.log.vst.split_Batch_ID.features.2000_9625657cf22d373e46bdde89031e6f00	0.454774	0.459361	10	0.110264	0.912818	62	59.05	63.22	80.42	71.82	59.7875	RNA	50	RNA.log.vst.split_Batch_ID	harmony	2000
harmony_2_Batch_ID_0.5_0.1_130_PCA..RNA..50..RNA.log.vst.split_Batch_ID.features.3000_9625657cf22d373e46bdde89031e6f00	0.464989	0.432549	9	0.106513	0.907956	60	62	57.54	77.07	67.305	61.5	RNA	50	RNA.log.vst.split_Batch_ID	harmony	3000
harmony_2_Batch_ID_0.5_0.1_130_PCA..RNA..50..RNA.log.vst.split_Batch_ID.features.500_9625657cf22d373e46bdde89031e6f00	0.523215	0.513406	11	0.0991562	0.924306	55	78.79	74.67	88.33	81.5	72.8425	RNA	50	RNA.log.vst.split_Batch_ID	harmony	500
harmony_2_Batch_ID_0.5_0.1_130_PCA..RNA..50..RNA.log.vst.split_Batch_ID.features.750_9625657cf22d373e46bdde89031e6f00	0.497303	0.501353	11.5	0.114639	0.920412	64	71.31	72.12	85.65	78.885	69.4825	RNA	50	RNA.log.vst.split_Batch_ID	harmony	750
harmony_2_Batch_ID_0.5_0.1_130_PCA..RNA..60..RNA.log.vst.split_Batch_ID.features.1000_9625657cf22d373e46bdde89031e6f00	0.514154	0.494301	12	0.114813	0.920974	64	76.17	70.62	86.04	78.33	73.1275	RNA	60	RNA.log.vst.split_Batch_ID	harmony	1000
harmony_2_Batch_ID_0.5_0.1_130_PCA..RNA..60..RNA.log.vst.split_Batch_ID.features.1500_9625657cf22d373e46bdde89031e6f00	0.485487	0.477887	11	0.10641	0.917852	59	67.91	67.14	83.89	75.515	65.6825	RNA	60	RNA.log.vst.split_Batch_ID	harmony	1500
harmony_2_Batch_ID_0.5_0.1_130_PCA..RNA..60..RNA.log.vst.split_Batch_ID.features.2000_9625657cf22d373e46bdde89031e6f00	0.465386	0.45676	10	0.11597	0.915064	65	62.11	62.67	81.97	72.32	62.8325	RNA	60	RNA.log.vst.split_Batch_ID	harmony	2000
harmony_2_Batch_ID_0.5_0.1_130_PCA..RNA..60..RNA.log.vst.split_Batch_ID.features.3000_9625657cf22d373e46bdde89031e6f00	0.468826	0.429699	9	0.106298	0.911133	59	63.1	56.93	79.26	68.095	62.075	RNA	60	RNA.log.vst.split_Batch_ID	harmony	3000
harmony_2_Batch_ID_0.5_0.1_130_PCA..RNA..60..RNA.log.vst.split_Batch_ID.features.500_9625657cf22d373e46bdde89031e6f00	0.53408	0.513406	10.5	0.092139	0.926068	52	81.92	74.67	89.55	82.11	74.44	RNA	60	RNA.log.vst.split_Batch_ID	harmony	500
harmony_2_Batch_ID_0.5_0.1_130_PCA..RNA..60..RNA.log.vst.split_Batch_ID.features.750_9625657cf22d373e46bdde89031e6f00	0.5169	0.500278	11.5	0.107535	0.923234	60	76.97	71.89	87.6	79.745	72.7275	RNA	60	RNA.log.vst.split_Batch_ID	harmony	750
harmony_2_Batch_ID_0.5_0.1_130_PCA..RNA..80..RNA.log.vst.split_Batch_ID.features.1000_9625657cf22d373e46bdde89031e6f00	0.542559	0.495625	11.5	0.0946067	0.924281	53	84.36	70.9	88.32	79.61	76.52	RNA	80	RNA.log.vst.split_Batch_ID	harmony	1000
harmony_2_Batch_ID_0.5_0.1_130_PCA..RNA..80..RNA.log.vst.split_Batch_ID.features.1500_9625657cf22d373e46bdde89031e6f00	0.522665	0.47982	11	0.102786	0.921023	57	78.63	67.55	86.07	76.81	73.2225	RNA	80	RNA.log.vst.split_Batch_ID	harmony	1500
harmony_2_Batch_ID_0.5_0.1_130_PCA..RNA..80..RNA.log.vst.split_Batch_ID.features.2000_9625657cf22d373e46bdde89031e6f00	0.500835	0.462489	10.5	0.107945	0.917808	60	72.33	63.88	83.86	73.87	69.2475	RNA	80	RNA.log.vst.split_Batch_ID	harmony	2000
harmony_2_Batch_ID_0.5_0.1_130_PCA..RNA..80..RNA.log.vst.split_Batch_ID.features.3000_9625657cf22d373e46bdde89031e6f00	0.480285	0.434978	9	0.101244	0.913885	57	66.41	58.05	81.15	69.6	64.0575	RNA	80	RNA.log.vst.split_Batch_ID	harmony	3000
harmony_2_Batch_ID_0.5_0.1_130_PCA..RNA..80..RNA.log.vst.split_Batch_ID.features.500_9625657cf22d373e46bdde89031e6f00	0.546464	0.515835	10.5	0.0907865	0.928168	51	85.49	75.18	91	83.09	76.8675	RNA	80	RNA.log.vst.split_Batch_ID	harmony	500
harmony_2_Batch_ID_0.5_0.1_130_PCA..RNA..80..RNA.log.vst.split_Batch_ID.features.750_9625657cf22d373e46bdde89031e6f00	0.545717	0.501353	11	0.0942965	0.925719	53	85.28	72.12	89.31	80.715	77.21	RNA	80	RNA.log.vst.split_Batch_ID	harmony	750
scVI_1_20_0.1_1_128..scVI..60..features_RNA.log.vst.split_Batch_ID.features.2000_d842bf4c63b8fee2b6d1ade43f654023	0.56064	0.320955	8	0.133367	0.887867	75	89.58	33.89	63.22	48.555	85.935	scVI	60	features_RNA.log.vst.split_Batch_ID	scVI	2000
scVI_1_20_0.1_1_128..scVI..60..features_RNA.log.vst.split_Batch_ID.features.3000_d842bf4c63b8fee2b6d1ade43f654023	0.552675	0.30982	7.5	0.138106	0.884411	77	87.28	31.53	60.84	46.185	84.71	scVI	60	features_RNA.log.vst.split_Batch_ID	scVI	3000
scVI_1_20_0.1_1_128..scVI..60..features_RNA.log.vst.split_Batch_ID.features.500_d842bf4c63b8fee2b6d1ade43f654023	0.554894	0.375278	8	0.10865	0.909444	61	87.92	45.4	78.09	61.745	81.19	scVI	60	features_RNA.log.vst.split_Batch_ID	scVI	500
scVI_1_20_0.1_1_128..scVI..60..features_RNA.log.vst.split_Batch_ID.features.750_d842bf4c63b8fee2b6d1ade43f654023	0.572479	0.35982	7.5	0.109947	0.905221	61	92.99	42.13	75.18	58.655	84.9925	scVI	60	features_RNA.log.vst.split_Batch_ID	scVI	750
scVI_1_20_0.1_2_128..scVI..50..features_RNA.log.vst.split_Batch_ID.features.1000_9625657cf22d373e46bdde89031e6f00	0.563717	0.374549	8	0.141742	0.897367	79	90.47	45.25	69.77	57.51	87.6025	scVI	50	features_RNA.log.vst.split_Batch_ID	scVI	1000
scVI_1_20_0.1_2_128..scVI..50..features_RNA.log.vst.split_Batch_ID.features.1500_9625657cf22d373e46bdde89031e6f00	0.564575	0.369659	8	0.155537	0.892052	87	90.71	44.21	66.11	55.16	89.7825	scVI	50	features_RNA.log.vst.split_Batch_ID	scVI	1500
scVI_1_20_0.1_2_128..scVI..50..features_RNA.log.vst.split_Batch_ID.features.2000_9625657cf22d373e46bdde89031e6f00	0.559431	0.361422	8	0.158044	0.885857	88	89.23	42.47	61.84	52.155	88.9225	scVI	50	features_RNA.log.vst.split_Batch_ID	scVI	2000
scVI_1_20_0.1_2_128..scVI..50..features_RNA.log.vst.split_Batch_ID.features.3000_9625657cf22d373e46bdde89031e6f00	0.556424	0.348685	8	0.167552	0.880979	94	88.36	39.77	58.48	49.125	89.77	scVI	50	features_RNA.log.vst.split_Batch_ID	scVI	3000
scVI_1_20_0.1_2_128..scVI..50..features_RNA.log.vst.split_Batch_ID.features.500_9625657cf22d373e46bdde89031e6f00	0.559062	0.396812	8.5	0.130467	0.905774	73	89.12	49.97	75.56	62.765	85.09	scVI	50	features_RNA.log.vst.split_Batch_ID	scVI	500
scVI_1_20_0.1_2_128..scVI..50..features_RNA.log.vst.split_Batch_ID.features.750_9625657cf22d373e46bdde89031e6f00	0.565566	0.384481	8.5	0.132999	0.903233	74	91	47.35	73.81	60.58	86.75	scVI	50	features_RNA.log.vst.split_Batch_ID	scVI	750
scVI_1_20_0.1_2_256..scVI..80..features_RNA.log.vst.split_Batch_ID.features.1000_fb0c4430d8280cd23d2956b80b45c5bb	0.586986	0.360722	7.5	0.109565	0.909917	61	97.18	42.32	78.42	60.37	88.135	scVI	80	features_RNA.log.vst.split_Batch_ID	scVI	1000
scVI_1_20_0.1_2_256..scVI..80..features_RNA.log.vst.split_Batch_ID.features.1500_fb0c4430d8280cd23d2956b80b45c5bb	0.574217	0.35482	7.5	0.127325	0.899031	71	93.49	41.07	70.92	55.995	87.8675	scVI	80	features_RNA.log.vst.split_Batch_ID	scVI	1500
scVI_1_20_0.1_2_256..scVI..80..features_RNA.log.vst.split_Batch_ID.features.2000_fb0c4430d8280cd23d2956b80b45c5bb	0.579969	0.339888	7.5	0.136989	0.896105	77	95.15	37.91	68.9	53.405	90.6125	scVI	80	features_RNA.log.vst.split_Batch_ID	scVI	2000
scVI_1_20_0.1_2_256..scVI..80..features_RNA.log.vst.split_Batch_ID.features.3000_fb0c4430d8280cd23d2956b80b45c5bb	0.578532	0.320955	7	0.145566	0.886902	81	94.74	33.89	62.56	48.225	91.305	scVI	80	features_RNA.log.vst.split_Batch_ID	scVI	3000
scVI_1_20_0.1_2_256..scVI..80..features_RNA.log.vst.split_Batch_ID.features.500_fb0c4430d8280cd23d2956b80b45c5bb	0.566154	0.375278	8	0.0981603	0.912975	55	91.17	45.4	80.53	62.965	82.1275	scVI	80	features_RNA.log.vst.split_Batch_ID	scVI	500
scVI_1_20_0.1_2_256..scVI..80..features_RNA.log.vst.split_Batch_ID.features.750_fb0c4430d8280cd23d2956b80b45c5bb	0.572547	0.362669	7.5	0.10648	0.912484	60	93.01	42.73	80.19	61.46	84.7575	scVI	80	features_RNA.log.vst.split_Batch_ID	scVI	750
scVI_10_200_0.1_1_128..scVI..60..features_RNA.log.vst.split_Batch_ID.features.1000_d842bf4c63b8fee2b6d1ade43f654023	0.565625	0.391752	7	0.119998	0.908334	67	91.02	48.89	77.33	63.11	85.015	scVI	60	features_RNA.log.vst.split_Batch_ID	scVI	1000
scVI_10_200_0.1_1_128..scVI..60..features_RNA.log.vst.split_Batch_ID.features.1500_d842bf4c63b8fee2b6d1ade43f654023	0.565354	0.383624	7	0.124356	0.904037	70	90.94	47.17	74.37	60.77	85.705	scVI	60	features_RNA.log.vst.split_Batch_ID	scVI	1500
scVI_10_200_0.1_1_128..scVI..60..features_RNA.log.vst.split_Batch_ID.features.2000_d842bf4c63b8fee2b6d1ade43f654023	0.568849	0.373226	7.5	0.131451	0.899626	73	91.95	44.97	71.33	58.15	87.2125	scVI	60	features_RNA.log.vst.split_Batch_ID	scVI	2000
scVI_10_200_0.1_1_128..scVI..60..features_RNA.log.vst.split_Batch_ID.features.3000_d842bf4c63b8fee2b6d1ade43f654023	0.57373	0.362091	7.5	0.131839	0.89414	74	93.35	42.61	67.55	55.08	88.5125	scVI	60	features_RNA.log.vst.split_Batch_ID	scVI	3000
scVI_10_200_0.1_1_128..scVI..60..features_RNA.log.vst.split_Batch_ID.features.500_d842bf4c63b8fee2b6d1ade43f654023	0.554562	0.405316	7.5	0.102891	0.912187	58	87.83	51.77	79.98	65.875	80.3725	scVI	60	features_RNA.log.vst.split_Batch_ID	scVI	500
scVI_10_200_0.1_1_128..scVI..60..features_RNA.log.vst.split_Batch_ID.features.750_d842bf4c63b8fee2b6d1ade43f654023	0.560111	0.394759	7	0.113881	0.909064	64	89.43	49.53	77.83	63.68	83.0725	scVI	60	features_RNA.log.vst.split_Batch_ID	scVI	750
scVI_10_80_0.1_2_128..scVI..60..features_RNA.log.vst.split_Batch_ID.features.1000_9625657cf22d373e46bdde89031e6f00	0.576448	0.394759	8	0.139654	0.905554	78	94.14	49.53	75.41	62.47	90.105	scVI	60	features_RNA.log.vst.split_Batch_ID	scVI	1000
scVI_10_80_0.1_2_128..scVI..60..features_RNA.log.vst.split_Batch_ID.features.1500_9625657cf22d373e46bdde89031e6f00	0.569478	0.390384	7.5	0.151178	0.901742	85	92.13	48.6	72.79	60.695	90.3475	scVI	60	features_RNA.log.vst.split_Batch_ID	scVI	1500
scVI_10_80_0.1_2_128..scVI..60..features_RNA.log.vst.split_Batch_ID.features.2000_9625657cf22d373e46bdde89031e6f00	0.568051	0.383624	8	0.159311	0.898334	89	91.72	47.17	70.44	58.805	91.04	scVI	60	features_RNA.log.vst.split_Batch_ID	scVI	2000
scVI_10_80_0.1_2_128..scVI..60..features_RNA.log.vst.split_Batch_ID.features.3000_9625657cf22d373e46bdde89031e6f00	0.54919	0.373226	8	0.160494	0.893639	90	86.28	44.97	67.2	56.085	87.21	scVI	60	features_RNA.log.vst.split_Batch_ID	scVI	3000
scVI_10_80_0.1_2_128..scVI..60..features_RNA.log.vst.split_Batch_ID.features.500_9625657cf22d373e46bdde89031e6f00	0.560836	0.414143	8	0.110412	0.915258	62	89.63	53.64	82.1	67.87	82.7225	scVI	60	features_RNA.log.vst.split_Batch_ID	scVI	500
scVI_10_80_0.1_2_128..scVI..60..features_RNA.log.vst.split_Batch_ID.features.750_9625657cf22d373e46bdde89031e6f00	0.565856	0.400737	8.5	0.121833	0.910812	68	91.08	50.8	79.04	64.92	85.31	scVI	60	features_RNA.log.vst.split_Batch_ID	scVI	750
scVI_4_200_0.025_3_256_gene_zinb..scVI..50..features_RNA.log.vst.split_Batch_ID.features.1000_95b644b3dad49b61fb72690e39ca45aa	0.531908	0.413865	7.5	0.0947327	0.908769	53	81.29	53.58	77.63	65.605	74.2175	scVI	50	features_RNA.log.vst.split_Batch_ID	scVI	1000
scVI_4_200_0.025_3_256_gene_zinb..scVI..50..features_RNA.log.vst.split_Batch_ID.features.750_95b644b3dad49b61fb72690e39ca45aa	0.538144	0.419421	7.5	0.10074	0.909875	56	83.09	54.76	78.39	66.575	76.3175	scVI	50	features_RNA.log.vst.split_Batch_ID	scVI	750
scVI_4_200_0.025_3_256_gene_zinb..scVI..90..features_RNA.log.vst.split_Batch_ID.features.1000_a27d062197f4161ad98b5b22bf738def	0.543373	0.413286	7.5	0.0976837	0.917555	55	84.6	53.46	83.68	68.57	77.2	scVI	90	features_RNA.log.vst.split_Batch_ID	scVI	1000
scVI_4_200_0.025_3_256_gene_zinb..scVI..90..features_RNA.log.vst.split_Batch_ID.features.750_a27d062197f4161ad98b5b22bf738def	0.544362	0.420496	7	0.0854859	0.918428	48	84.88	54.98	84.28	69.63	75.66	scVI	90	features_RNA.log.vst.split_Batch_ID	scVI	750
scVI_5_200_0.025_4_256_gene_zinb..scVI..50..features_RNA.log.vst.split_Batch_ID.features.1000_95b644b3dad49b61fb72690e39ca45aa	0.529571	0.42182	8	0.11713	0.904485	65	80.62	55.27	74.68	64.975	76.715	scVI	50	features_RNA.log.vst.split_Batch_ID	scVI	1000
scVI_5_200_0.025_4_256_gene_zinb..scVI..50..features_RNA.log.vst.split_Batch_ID.features.750_95b644b3dad49b61fb72690e39ca45aa	0.535999	0.425774	7.5	0.119023	0.908422	67	82.47	56.1	77.39	66.745	78.6025	scVI	50	features_RNA.log.vst.split_Batch_ID	scVI	750
scVI_5_200_0.025_4_256_gene_zinb..scVI..90..features_RNA.log.vst.split_Batch_ID.features.1000_a27d062197f4161ad98b5b22bf738def	0.532065	0.418564	8	0.116952	0.909346	65	81.34	54.58	78.03	66.305	77.255	scVI	90	features_RNA.log.vst.split_Batch_ID	scVI	1000
scVI_5_200_0.025_4_256_gene_zinb..scVI..90..features_RNA.log.vst.split_Batch_ID.features.750_a27d062197f4161ad98b5b22bf738def	0.532357	0.425774	7.5	0.114746	0.910325	64	81.42	56.1	78.7	67.4	77.065	scVI	90	features_RNA.log.vst.split_Batch_ID	scVI	750
scVI_6_200_0.05_2_128_gene_zinb..scVI..50..features_RNA.log.vst.split_Batch_ID.features.1000_95b644b3dad49b61fb72690e39ca45aa	0.55167	0.400737	7.5	0.113049	0.905792	63	86.99	50.8	75.58	63.19	80.9925	scVI	50	features_RNA.log.vst.split_Batch_ID	scVI	1000
scVI_6_200_0.05_2_128_gene_zinb..scVI..50..features_RNA.log.vst.split_Batch_ID.features.750_95b644b3dad49b61fb72690e39ca45aa	0.561037	0.409489	7.5	0.103386	0.908005	58	89.69	52.65	77.1	64.875	81.7675	scVI	50	features_RNA.log.vst.split_Batch_ID	scVI	750
scVI_6_200_0.05_2_128_gene_zinb..scVI..90..features_RNA.log.vst.split_Batch_ID.features.1000_a27d062197f4161ad98b5b22bf738def	0.556402	0.397609	7.5	0.116444	0.911806	65	88.36	50.14	79.72	64.93	82.52	scVI	90	features_RNA.log.vst.split_Batch_ID	scVI	1000
scVI_6_200_0.05_2_128_gene_zinb..scVI..90..features_RNA.log.vst.split_Batch_ID.features.750_a27d062197f4161ad98b5b22bf738def	0.550773	0.405316	7.5	0.108121	0.91312	60	86.73	51.77	80.63	66.2	80.0475	scVI	90	features_RNA.log.vst.split_Batch_ID	scVI	750
scVI_7_200_0.05_3_128_gene_zinb..scVI..50..features_RNA.log.vst.split_Batch_ID.features.1000_95b644b3dad49b61fb72690e39ca45aa	0.540568	0.40994	8.5	0.137717	0.896881	77	83.79	52.75	69.44	61.095	82.0925	scVI	50	features_RNA.log.vst.split_Batch_ID	scVI	1000
scVI_7_200_0.05_3_128_gene_zinb..scVI..50..features_RNA.log.vst.split_Batch_ID.features.750_95b644b3dad49b61fb72690e39ca45aa	0.544506	0.416293	8	0.143281	0.899382	80	84.93	54.09	71.16	62.625	83.6975	scVI	50	features_RNA.log.vst.split_Batch_ID	scVI	750
scVI_7_200_0.05_3_128_gene_zinb..scVI..90..features_RNA.log.vst.split_Batch_ID.features.1000_a27d062197f4161ad98b5b22bf738def	0.54368	0.409489	8.5	0.144765	0.902835	81	84.69	52.65	73.54	63.095	83.7675	scVI	90	features_RNA.log.vst.split_Batch_ID	scVI	1000
scVI_7_200_0.05_3_128_gene_zinb..scVI..90..features_RNA.log.vst.split_Batch_ID.features.750_a27d062197f4161ad98b5b22bf738def	0.536799	0.414768	8	0.143532	0.90354	80	82.7	53.77	74.02	63.895	82.025	scVI	90	features_RNA.log.vst.split_Batch_ID	scVI	750
scVI_8_200_0.05_4_128_gene_zinb..scVI..50..features_RNA.log.vst.split_Batch_ID.features.1000_95b644b3dad49b61fb72690e39ca45aa	0.504677	0.419143	8	0.14021	0.890035	78	73.44	54.7	64.72	59.71	74.58	scVI	50	features_RNA.log.vst.split_Batch_ID	scVI	1000
scVI_8_200_0.05_4_128_gene_zinb..scVI..50..features_RNA.log.vst.split_Batch_ID.features.750_95b644b3dad49b61fb72690e39ca45aa	0.516753	0.426692	8	0.149577	0.889719	84	76.92	56.3	64.5	60.4	78.69	scVI	50	features_RNA.log.vst.split_Batch_ID	scVI	750
scVI_8_200_0.05_4_128_gene_zinb..scVI..90..features_RNA.log.vst.split_Batch_ID.features.1000_a27d062197f4161ad98b5b22bf738def	0.495321	0.42182	7.5	0.150254	0.887398	84	70.74	55.27	62.9	59.085	74.055	scVI	90	features_RNA.log.vst.split_Batch_ID	scVI	1000
scVI_8_200_0.05_4_128_gene_zinb..scVI..90..features_RNA.log.vst.split_Batch_ID.features.750_a27d062197f4161ad98b5b22bf738def	0.499879	0.425774	8	0.135589	0.890839	76	72.06	56.1	65.27	60.685	73.045	scVI	90	features_RNA.log.vst.split_Batch_ID	scVI	750
scVI_0_250_0.025_2_128_gene_zinb..scVI..50..features_RNA.log.vst.split_Batch_ID.features.1000_dfa3b5c9881e82eb6e8d35611c8b0a11	0.552552	0.402887	7.5	0.110924	0.903622	62	87.25	51.25	74.08	62.665	80.9375	scVI	50	features_RNA.log.vst.split_Batch_ID	scVI	1000
scVI_0_250_0.025_2_128_gene_zinb..scVI..50..features_RNA.log.vst.split_Batch_ID.features.750_dfa3b5c9881e82eb6e8d35611c8b0a11	0.565324	0.406015	8	0.108102	0.906112	60	90.93	51.92	75.8	63.86	83.1975	scVI	50	features_RNA.log.vst.split_Batch_ID	scVI	750
scVI_0_250_0.025_2_128_gene_zinb..scVI..90..features_RNA.log.vst.split_Batch_ID.features.1000_53dc42a9846c80b013fb456fe0363b70	0.556863	0.394759	7.5	0.107672	0.913676	60	88.49	49.53	81.01	65.27	81.3675	scVI	90	features_RNA.log.vst.split_Batch_ID	scVI	1000
scVI_0_250_0.025_2_128_gene_zinb..scVI..90..features_RNA.log.vst.split_Batch_ID.features.750_53dc42a9846c80b013fb456fe0363b70	0.544372	0.400038	7	0.105858	0.915092	59	84.89	50.65	81.99	66.32	78.4175	scVI	90	features_RNA.log.vst.split_Batch_ID	scVI	750
scVI_1_250_0.025_3_128_gene_zinb..scVI..50..features_RNA.log.vst.split_Batch_ID.features.1000_dfa3b5c9881e82eb6e8d35611c8b0a11	0.542016	0.40994	8.5	0.132775	0.901194	74	84.21	52.75	72.41	62.58	81.6575	scVI	50	features_RNA.log.vst.split_Batch_ID	scVI	1000
scVI_1_250_0.025_3_128_gene_zinb..scVI..50..features_RNA.log.vst.split_Batch_ID.features.750_dfa3b5c9881e82eb6e8d35611c8b0a11	0.550612	0.414143	8.5	0.121537	0.904286	68	86.69	53.64	74.54	64.09	82.0175	scVI	50	features_RNA.log.vst.split_Batch_ID	scVI	750
scVI_1_250_0.025_3_128_gene_zinb..scVI..90..features_RNA.log.vst.split_Batch_ID.features.1000_53dc42a9846c80b013fb456fe0363b70	0.541205	0.408165	8	0.121463	0.906629	68	83.97	52.37	76.15	64.26	79.9775	scVI	90	features_RNA.log.vst.split_Batch_ID	scVI	1000
scVI_1_250_0.025_3_128_gene_zinb..scVI..90..features_RNA.log.vst.split_Batch_ID.features.750_53dc42a9846c80b013fb456fe0363b70	0.546571	0.414143	8	0.120875	0.908347	68	85.52	53.64	77.34	65.49	81.14	scVI	90	features_RNA.log.vst.split_Batch_ID	scVI	750
scVI_2_250_0.025_2_256_gene_zinb..scVI..50..features_RNA.log.vst.split_Batch_ID.features.1000_dfa3b5c9881e82eb6e8d35611c8b0a11	0.557296	0.409489	7	0.105219	0.905793	59	88.61	52.65	75.58	64.115	81.2075	scVI	50	features_RNA.log.vst.split_Batch_ID	scVI	1000
scVI_2_250_0.025_2_256_gene_zinb..scVI..50..features_RNA.log.vst.split_Batch_ID.features.750_dfa3b5c9881e82eb6e8d35611c8b0a11	0.552066	0.414143	7.5	0.0999737	0.909832	56	87.11	53.64	78.36	66	79.3325	scVI	50	features_RNA.log.vst.split_Batch_ID	scVI	750
scVI_2_250_0.025_2_256_gene_zinb..scVI..90..features_RNA.log.vst.split_Batch_ID.features.1000_53dc42a9846c80b013fb456fe0363b70	0.539405	0.405564	6.5	0.0763096	0.921377	43	83.46	51.82	86.32	69.07	73.345	scVI	90	features_RNA.log.vst.split_Batch_ID	scVI	1000
scVI_2_250_0.025_2_256_gene_zinb..scVI..90..features_RNA.log.vst.split_Batch_ID.features.750_53dc42a9846c80b013fb456fe0363b70	0.536715	0.412368	6.5	0.0713812	0.921048	40	82.68	53.26	86.09	69.675	72.01	scVI	90	features_RNA.log.vst.split_Batch_ID	scVI	750
scVI_3_250_0.025_3_256_gene_zinb..scVI..50..features_RNA.log.vst.split_Batch_ID.features.1000_dfa3b5c9881e82eb6e8d35611c8b0a11	0.534801	0.413865	7.5	0.101439	0.909482	57	82.13	53.58	78.12	65.85	75.8475	scVI	50	features_RNA.log.vst.split_Batch_ID	scVI	1000
scVI_3_250_0.025_3_256_gene_zinb..scVI..50..features_RNA.log.vst.split_Batch_ID.features.750_dfa3b5c9881e82eb6e8d35611c8b0a11	0.531775	0.424421	7.5	0.0930587	0.910912	52	81.25	55.82	79.1	67.46	73.9375	scVI	50	features_RNA.log.vst.split_Batch_ID	scVI	750
scVI_3_250_0.025_3_256_gene_zinb..scVI..90..features_RNA.log.vst.split_Batch_ID.features.1000_53dc42a9846c80b013fb456fe0363b70	0.536926	0.416293	7.5	0.0971378	0.917803	54	82.74	54.09	83.85	68.97	75.555	scVI	90	features_RNA.log.vst.split_Batch_ID	scVI	1000
scVI_3_250_0.025_3_256_gene_zinb..scVI..90..features_RNA.log.vst.split_Batch_ID.features.750_53dc42a9846c80b013fb456fe0363b70	0.531104	0.422271	7.5	0.0915251	0.917069	51	81.06	55.36	83.35	69.355	73.545	scVI	90	features_RNA.log.vst.split_Batch_ID	scVI	750
scVI_4_300_0.025_2_128_gene_zinb..scVI..50..features_RNA.log.vst.split_Batch_ID.features.1000_dfa3b5c9881e82eb6e8d35611c8b0a11	0.545196	0.400737	8	0.115381	0.905319	64	85.12	50.8	75.25	63.025	79.84	scVI	50	features_RNA.log.vst.split_Batch_ID	scVI	1000
scVI_4_300_0.025_2_128_gene_zinb..scVI..50..features_RNA.log.vst.split_Batch_ID.features.750_dfa3b5c9881e82eb6e8d35611c8b0a11	0.548961	0.40994	8	0.110173	0.907287	62	86.21	52.75	76.61	64.68	80.1575	scVI	50	features_RNA.log.vst.split_Batch_ID	scVI	750
scVI_4_300_0.025_2_128_gene_zinb..scVI..90..features_RNA.log.vst.split_Batch_ID.features.1000_53dc42a9846c80b013fb456fe0363b70	0.53579	0.396812	7.5	0.11329	0.915794	63	82.41	49.97	82.47	66.22	77.5575	scVI	90	features_RNA.log.vst.split_Batch_ID	scVI	1000
scVI_4_300_0.025_2_128_gene_zinb..scVI..90..features_RNA.log.vst.split_Batch_ID.features.750_53dc42a9846c80b013fb456fe0363b70	0.556068	0.402887	7.5	0.108476	0.915279	61	88.26	51.25	82.11	66.68	81.445	scVI	90	features_RNA.log.vst.split_Batch_ID	scVI	750
scVI_5_300_0.025_3_128_gene_zinb..scVI..50..features_RNA.log.vst.split_Batch_ID.features.1000_dfa3b5c9881e82eb6e8d35611c8b0a11	0.545791	0.412368	8.5	0.132484	0.898998	74	85.3	53.26	70.89	62.075	82.475	scVI	50	features_RNA.log.vst.split_Batch_ID	scVI	1000
scVI_5_300_0.025_3_128_gene_zinb..scVI..50..features_RNA.log.vst.split_Batch_ID.features.750_dfa3b5c9881e82eb6e8d35611c8b0a11	0.539295	0.419143	8	0.12694	0.905344	71	83.42	54.7	75.27	64.985	80.315	scVI	50	features_RNA.log.vst.split_Batch_ID	scVI	750
scVI_5_300_0.025_3_128_gene_zinb..scVI..90..features_RNA.log.vst.split_Batch_ID.features.1000_53dc42a9846c80b013fb456fe0363b70	0.538446	0.40994	8	0.131159	0.905983	73	83.18	52.75	75.71	64.23	80.635	scVI	90	features_RNA.log.vst.split_Batch_ID	scVI	1000
scVI_5_300_0.025_3_128_gene_zinb..scVI..90..features_RNA.log.vst.split_Batch_ID.features.750_53dc42a9846c80b013fb456fe0363b70	0.550371	0.414768	7.5	0.132845	0.909087	74	86.62	53.77	77.85	65.81	83.465	scVI	90	features_RNA.log.vst.split_Batch_ID	scVI	750
scVI_6_300_0.025_2_256_gene_zinb..scVI..50..features_RNA.log.vst.split_Batch_ID.features.1000_dfa3b5c9881e82eb6e8d35611c8b0a11	0.539216	0.412726	7.5	0.113068	0.908286	63	83.4	53.34	77.29	65.315	78.3	scVI	50	features_RNA.log.vst.split_Batch_ID	scVI	1000
scVI_6_300_0.025_2_256_gene_zinb..scVI..50..features_RNA.log.vst.split_Batch_ID.features.750_dfa3b5c9881e82eb6e8d35611c8b0a11	0.53678	0.417617	7	0.0987207	0.909991	55	82.7	54.37	78.47	66.42	75.775	scVI	50	features_RNA.log.vst.split_Batch_ID	scVI	750
scVI_6_300_0.025_2_256_gene_zinb..scVI..90..features_RNA.log.vst.split_Batch_ID.features.1000_53dc42a9846c80b013fb456fe0363b70	0.534466	0.405158	7	0.0806262	0.919816	45	82.03	51.73	85.24	68.485	72.7725	scVI	90	features_RNA.log.vst.split_Batch_ID	scVI	1000
scVI_6_300_0.025_2_256_gene_zinb..scVI..90..features_RNA.log.vst.split_Batch_ID.features.750_53dc42a9846c80b013fb456fe0363b70	0.547819	0.412726	7	0.0781162	0.920514	44	85.88	53.34	85.72	69.53	75.41	scVI	90	features_RNA.log.vst.split_Batch_ID	scVI	750
scVI_7_300_0.025_3_256_gene_zinb..scVI..50..features_RNA.log.vst.split_Batch_ID.features.1000_dfa3b5c9881e82eb6e8d35611c8b0a11	0.532495	0.414143	7.5	0.111051	0.910834	62	81.46	53.64	79.05	66.345	76.595	scVI	50	features_RNA.log.vst.split_Batch_ID	scVI	1000
scVI_7_300_0.025_3_256_gene_zinb..scVI..50..features_RNA.log.vst.split_Batch_ID.features.750_dfa3b5c9881e82eb6e8d35611c8b0a11	0.541103	0.422271	7.5	0.110998	0.911264	62	83.94	55.36	79.35	67.355	78.455	scVI	50	features_RNA.log.vst.split_Batch_ID	scVI	750
scVI_7_300_0.025_3_256_gene_zinb..scVI..90..features_RNA.log.vst.split_Batch_ID.features.1000_53dc42a9846c80b013fb456fe0363b70	0.540361	0.414768	7	0.109864	0.917453	61	83.73	53.77	83.61	68.69	78.0475	scVI	90	features_RNA.log.vst.split_Batch_ID	scVI	1000
scVI_7_300_0.025_3_256_gene_zinb..scVI..90..features_RNA.log.vst.split_Batch_ID.features.750_53dc42a9846c80b013fb456fe0363b70	0.549714	0.424421	7.5	0.107122	0.919403	60	86.43	55.82	84.96	70.39	79.8225	scVI	90	features_RNA.log.vst.split_Batch_ID	scVI	750
scVI_16_40_0.1_2_256_gene_nb..scVI..50..features_RNA.log.vst.split_Batch_ID.features.1000_50d648c369f3449ee855848783a37a31	0.564672	0.380278	7.5	0.134844	0.905468	75	90.74	46.46	75.35	60.905	86.805	scVI	50	features_RNA.log.vst.split_Batch_ID	scVI	1000
scVI_16_40_0.1_2_256_gene_nb..scVI..50..features_RNA.log.vst.split_Batch_ID.features.1500_50d648c369f3449ee855848783a37a31	0.566224	0.369659	7.5	0.145586	0.902413	81	91.19	44.21	73.25	58.73	88.6425	scVI	50	features_RNA.log.vst.split_Batch_ID	scVI	1500
scVI_16_40_0.1_2_256_gene_nb..scVI..50..features_RNA.log.vst.split_Batch_ID.features.750_50d648c369f3449ee855848783a37a31	0.569408	0.383782	7.5	0.115048	0.906701	64	92.11	47.21	76.2	61.705	85.0825	scVI	50	features_RNA.log.vst.split_Batch_ID	scVI	750
scVI_17_40_0.1_2_256_gene_nb..scVI..80..features_RNA.log.vst.split_Batch_ID.features.1000_50d648c369f3449ee855848783a37a31	0.563324	0.373226	7.5	0.11619	0.914582	65	90.35	44.97	81.63	63.3	84.0125	scVI	80	features_RNA.log.vst.split_Batch_ID	scVI	1000
scVI_17_40_0.1_2_256_gene_nb..scVI..80..features_RNA.log.vst.split_Batch_ID.features.1500_50d648c369f3449ee855848783a37a31	0.563364	0.373504	7	0.123322	0.908921	69	90.36	45.03	77.73	61.38	85.02	scVI	80	features_RNA.log.vst.split_Batch_ID	scVI	1500
scVI_17_40_0.1_2_256_gene_nb..scVI..80..features_RNA.log.vst.split_Batch_ID.features.750_50d648c369f3449ee855848783a37a31	0.581525	0.383624	7.5	0.100139	0.916652	56	95.6	47.17	83.06	65.115	85.7	scVI	80	features_RNA.log.vst.split_Batch_ID	scVI	750
scVI_18_20_0.1_2_256_gene-batch_nb..scVI..50..features_RNA.log.vst.split_Batch_ID.features.1000_50d648c369f3449ee855848783a37a31	0.571706	0.365098	7.5	0.13018	0.901842	73	92.77	43.25	72.85	58.05	87.8275	scVI	50	features_RNA.log.vst.split_Batch_ID	scVI	1000
scVI_18_20_0.1_2_256_gene-batch_nb..scVI..50..features_RNA.log.vst.split_Batch_ID.features.1500_50d648c369f3449ee855848783a37a31	0.582906	0.35982	7.5	0.151191	0.896708	85	96	42.13	69.32	55.725	93.25	scVI	50	features_RNA.log.vst.split_Batch_ID	scVI	1500
scVI_18_20_0.1_2_256_gene-batch_nb..scVI..50..features_RNA.log.vst.split_Batch_ID.features.750_50d648c369f3449ee855848783a37a31	0.585355	0.370376	8	0.12238	0.904984	68	96.71	44.37	75.02	59.695	89.5325	scVI	50	features_RNA.log.vst.split_Batch_ID	scVI	750
scVI_19_20_0.1_2_256_gene-batch_nb..scVI..80..features_RNA.log.vst.split_Batch_ID.features.1000_50d648c369f3449ee855848783a37a31	0.580056	0.361531	7	0.121565	0.907633	68	95.18	42.49	76.84	59.665	88.385	scVI	80	features_RNA.log.vst.split_Batch_ID	scVI	1000
scVI_19_20_0.1_2_256_gene-batch_nb..scVI..80..features_RNA.log.vst.split_Batch_ID.features.1500_50d648c369f3449ee855848783a37a31	0.573836	0.35982	7.5	0.129169	0.900253	72	93.38	42.13	71.76	56.945	88.035	scVI	80	features_RNA.log.vst.split_Batch_ID	scVI	1500
scVI_19_20_0.1_2_256_gene-batch_nb..scVI..80..features_RNA.log.vst.split_Batch_ID.features.750_50d648c369f3449ee855848783a37a31	0.58085	0.365098	7.5	0.104293	0.912786	58	95.41	43.25	80.4	61.825	86.0575	scVI	80	features_RNA.log.vst.split_Batch_ID	scVI	750
scVI_2_30_0.1_2_256_gene_zinb..scVI..50..features_RNA.log.vst.split_Batch_ID.features.1000_50d648c369f3449ee855848783a37a31	0.572296	0.373226	8	0.12664	0.904831	71	92.94	44.97	74.91	59.94	87.455	scVI	50	features_RNA.log.vst.split_Batch_ID	scVI	1000
scVI_2_30_0.1_2_256_gene_zinb..scVI..50..features_RNA.log.vst.split_Batch_ID.features.1500_50d648c369f3449ee855848783a37a31	0.569046	0.362091	8	0.146559	0.898333	82	92	42.61	70.44	56.525	89.5	scVI	50	features_RNA.log.vst.split_Batch_ID	scVI	1500
scVI_2_30_0.1_2_256_gene_zinb..scVI..50..features_RNA.log.vst.split_Batch_ID.features.750_50d648c369f3449ee855848783a37a31	0.576313	0.379203	8	0.115909	0.907273	65	94.1	46.24	76.6	61.42	86.825	scVI	50	features_RNA.log.vst.split_Batch_ID	scVI	750
scVI_20_30_0.1_2_256_gene-batch_nb..scVI..50..features_RNA.log.vst.split_Batch_ID.features.1000_50d648c369f3449ee855848783a37a31	0.585374	0.373226	7.5	0.13028	0.902044	73	96.71	44.97	72.99	58.98	90.7825	scVI	50	features_RNA.log.vst.split_Batch_ID	scVI	1000
scVI_20_30_0.1_2_256_gene-batch_nb..scVI..50..features_RNA.log.vst.split_Batch_ID.features.1500_50d648c369f3449ee855848783a37a31	0.578889	0.365098	7.5	0.150835	0.895452	84	94.84	43.25	68.45	55.85	92.13	scVI	50	features_RNA.log.vst.split_Batch_ID	scVI	1500
scVI_20_30_0.1_2_256_gene-batch_nb..scVI..50..features_RNA.log.vst.split_Batch_ID.features.750_50d648c369f3449ee855848783a37a31	0.578159	0.379203	7.5	0.121158	0.906905	68	94.63	46.24	76.34	61.29	87.9725	scVI	50	features_RNA.log.vst.split_Batch_ID	scVI	750
scVI_21_30_0.1_2_256_gene-batch_nb..scVI..80..features_RNA.log.vst.split_Batch_ID.features.1000_50d648c369f3449ee855848783a37a31	0.577765	0.373226	7	0.121875	0.910905	68	94.52	44.97	79.1	62.035	87.89	scVI	80	features_RNA.log.vst.split_Batch_ID	scVI	1000
scVI_21_30_0.1_2_256_gene-batch_nb..scVI..80..features_RNA.log.vst.split_Batch_ID.features.1500_50d648c369f3449ee855848783a37a31	0.572135	0.362947	7.5	0.137626	0.905866	77	92.89	42.79	75.63	59.21	88.9175	scVI	80	features_RNA.log.vst.split_Batch_ID	scVI	1500
scVI_21_30_0.1_2_256_gene-batch_nb..scVI..80..features_RNA.log.vst.split_Batch_ID.features.750_50d648c369f3449ee855848783a37a31	0.572006	0.375278	7.5	0.100711	0.911517	56	92.86	45.4	79.52	62.46	83.645	scVI	80	features_RNA.log.vst.split_Batch_ID	scVI	750
scVI_22_40_0.1_2_256_gene-batch_nb..scVI..50..features_RNA.log.vst.split_Batch_ID.features.1000_50d648c369f3449ee855848783a37a31	0.574284	0.379203	7.5	0.128103	0.908396	72	93.51	46.24	77.37	61.805	88.1325	scVI	50	features_RNA.log.vst.split_Batch_ID	scVI	1000
scVI_22_40_0.1_2_256_gene-batch_nb..scVI..50..features_RNA.log.vst.split_Batch_ID.features.1500_50d648c369f3449ee855848783a37a31	0.568748	0.373226	7.5	0.156433	0.898238	87	91.92	44.97	70.37	57.67	90.69	scVI	50	features_RNA.log.vst.split_Batch_ID	scVI	1500
scVI_22_40_0.1_2_256_gene-batch_nb..scVI..50..features_RNA.log.vst.split_Batch_ID.features.750_50d648c369f3449ee855848783a37a31	0.573548	0.383782	8	0.120654	0.907166	67	93.3	47.21	76.52	61.865	86.725	scVI	50	features_RNA.log.vst.split_Batch_ID	scVI	750
scVI_23_40_0.1_2_256_gene-batch_nb..scVI..80..features_RNA.log.vst.split_Batch_ID.features.1000_50d648c369f3449ee855848783a37a31	0.570027	0.379203	7.5	0.113605	0.917098	63	92.29	46.24	83.37	64.805	84.9675	scVI	80	features_RNA.log.vst.split_Batch_ID	scVI	1000
scVI_23_40_0.1_2_256_gene-batch_nb..scVI..80..features_RNA.log.vst.split_Batch_ID.features.1500_50d648c369f3449ee855848783a37a31	0.573188	0.373226	7.5	0.127951	0.905175	72	93.2	44.97	75.15	60.06	87.9	scVI	80	features_RNA.log.vst.split_Batch_ID	scVI	1500
scVI_23_40_0.1_2_256_gene-batch_nb..scVI..80..features_RNA.log.vst.split_Batch_ID.features.750_50d648c369f3449ee855848783a37a31	0.570122	0.381353	7	0.100409	0.917775	56	92.31	46.69	83.83	65.26	83.2325	scVI	80	features_RNA.log.vst.split_Batch_ID	scVI	750
scVI_3_30_0.1_2_256_gene_zinb..scVI..80..features_RNA.log.vst.split_Batch_ID.features.1000_50d648c369f3449ee855848783a37a31	0.575766	0.367369	7.5	0.105966	0.91529	59	93.94	43.73	82.12	62.925	85.205	scVI	80	features_RNA.log.vst.split_Batch_ID	scVI	1000
scVI_3_30_0.1_2_256_gene_zinb..scVI..80..features_RNA.log.vst.split_Batch_ID.features.1500_50d648c369f3449ee855848783a37a31	0.57557	0.362091	7	0.122896	0.905838	69	93.88	42.61	75.61	59.11	87.66	scVI	80	features_RNA.log.vst.split_Batch_ID	scVI	1500
scVI_3_30_0.1_2_256_gene_zinb..scVI..80..features_RNA.log.vst.split_Batch_ID.features.750_50d648c369f3449ee855848783a37a31	0.581068	0.374549	7.5	0.098701	0.916116	55	95.47	45.25	82.69	63.97	85.3525	scVI	80	features_RNA.log.vst.split_Batch_ID	scVI	750
scVI_4_40_0.1_2_256_gene_zinb..scVI..50..features_RNA.log.vst.split_Batch_ID.features.1000_50d648c369f3449ee855848783a37a31	0.58388	0.380278	7.5	0.121079	0.905744	68	96.28	46.46	75.54	61	89.21	scVI	50	features_RNA.log.vst.split_Batch_ID	scVI	1000
scVI_4_40_0.1_2_256_gene_zinb..scVI..50..features_RNA.log.vst.split_Batch_ID.features.1500_50d648c369f3449ee855848783a37a31	0.568968	0.369659	7.5	0.138948	0.901575	78	91.98	44.21	72.67	58.44	88.485	scVI	50	features_RNA.log.vst.split_Batch_ID	scVI	1500
scVI_4_40_0.1_2_256_gene_zinb..scVI..50..features_RNA.log.vst.split_Batch_ID.features.750_50d648c369f3449ee855848783a37a31	0.582313	0.383782	7.5	0.114097	0.908664	64	95.83	47.21	77.56	62.385	87.8725	scVI	50	features_RNA.log.vst.split_Batch_ID	scVI	750
scVI_5_40_0.1_2_256_gene_zinb..scVI..80..features_RNA.log.vst.split_Batch_ID.features.1000_50d648c369f3449ee855848783a37a31	0.578377	0.374549	7.5	0.114437	0.913206	64	94.69	45.25	80.69	62.97	87.0175	scVI	80	features_RNA.log.vst.split_Batch_ID	scVI	1000
scVI_5_40_0.1_2_256_gene_zinb..scVI..80..features_RNA.log.vst.split_Batch_ID.features.1500_50d648c369f3449ee855848783a37a31	0.566512	0.370376	7.5	0.124915	0.908912	70	91.27	44.37	77.73	61.05	85.9525	scVI	80	features_RNA.log.vst.split_Batch_ID	scVI	1500
scVI_5_40_0.1_2_256_gene_zinb..scVI..80..features_RNA.log.vst.split_Batch_ID.features.750_50d648c369f3449ee855848783a37a31	0.578523	0.383782	7.5	0.0949682	0.918997	53	94.74	47.21	84.68	65.945	84.305	scVI	80	features_RNA.log.vst.split_Batch_ID	scVI	750
scVI_6_20_0.1_2_256_gene-batch_zinb..scVI..50..features_RNA.log.vst.split_Batch_ID.features.1000_50d648c369f3449ee855848783a37a31	0.588228	0.365098	7.5	0.12844	0.900793	72	97.53	43.25	72.13	57.69	91.1475	scVI	50	features_RNA.log.vst.split_Batch_ID	scVI	1000
scVI_6_20_0.1_2_256_gene-batch_zinb..scVI..50..features_RNA.log.vst.split_Batch_ID.features.1500_50d648c369f3449ee855848783a37a31	0.576213	0.356768	7.5	0.138616	0.895567	77	94.07	41.48	68.53	55.005	89.8025	scVI	50	features_RNA.log.vst.split_Batch_ID	scVI	1500
scVI_6_20_0.1_2_256_gene-batch_zinb..scVI..50..features_RNA.log.vst.split_Batch_ID.features.750_50d648c369f3449ee855848783a37a31	0.581637	0.369659	8	0.119598	0.903575	67	95.63	44.21	74.05	59.13	88.4725	scVI	50	features_RNA.log.vst.split_Batch_ID	scVI	750
scVI_7_20_0.1_2_256_gene-batch_zinb..scVI..80..features_RNA.log.vst.split_Batch_ID.features.1000_50d648c369f3449ee855848783a37a31	0.576363	0.361422	7	0.1149	0.909018	64	94.11	42.47	77.8	60.135	86.5825	scVI	80	features_RNA.log.vst.split_Batch_ID	scVI	1000
scVI_7_20_0.1_2_256_gene-batch_zinb..scVI..80..features_RNA.log.vst.split_Batch_ID.features.1500_50d648c369f3449ee855848783a37a31	0.575112	0.35982	7.5	0.128346	0.903922	72	93.75	42.13	74.29	58.21	88.3125	scVI	80	features_RNA.log.vst.split_Batch_ID	scVI	1500
scVI_7_20_0.1_2_256_gene-batch_zinb..scVI..80..features_RNA.log.vst.split_Batch_ID.features.750_50d648c369f3449ee855848783a37a31	0.576759	0.365098	7.5	0.105067	0.911254	59	94.23	43.25	79.34	61.295	85.4225	scVI	80	features_RNA.log.vst.split_Batch_ID	scVI	750
scVI_8_30_0.1_2_256_gene-batch_zinb..scVI..50..features_RNA.log.vst.split_Batch_ID.features.1000_50d648c369f3449ee855848783a37a31	0.57673	0.373226	7.5	0.130816	0.904185	73	94.22	44.97	74.47	59.72	88.915	scVI	50	features_RNA.log.vst.split_Batch_ID	scVI	1000
scVI_8_30_0.1_2_256_gene-batch_zinb..scVI..50..features_RNA.log.vst.split_Batch_ID.features.1500_50d648c369f3449ee855848783a37a31	0.575212	0.362947	7.5	0.142855	0.897009	80	93.78	42.79	69.52	56.155	90.335	scVI	50	features_RNA.log.vst.split_Batch_ID	scVI	1500
scVI_8_30_0.1_2_256_gene-batch_zinb..scVI..50..features_RNA.log.vst.split_Batch_ID.features.750_50d648c369f3449ee855848783a37a31	0.578309	0.379203	8	0.114053	0.906248	64	94.67	46.24	75.89	61.065	87.0025	scVI	50	features_RNA.log.vst.split_Batch_ID	scVI	750
scVI_9_30_0.1_2_256_gene-batch_zinb..scVI..80..features_RNA.log.vst.split_Batch_ID.features.1000_50d648c369f3449ee855848783a37a31	0.583255	0.370376	7.5	0.109273	0.912736	61	96.1	44.37	80.36	62.365	87.325	scVI	80	features_RNA.log.vst.split_Batch_ID	scVI	1000
scVI_9_30_0.1_2_256_gene-batch_zinb..scVI..80..features_RNA.log.vst.split_Batch_ID.features.1500_50d648c369f3449ee855848783a37a31	0.574352	0.365098	7.5	0.129478	0.908504	72	93.53	43.25	77.45	60.35	88.1475	scVI	80	features_RNA.log.vst.split_Batch_ID	scVI	1500
scVI_9_30_0.1_2_256_gene-batch_zinb..scVI..80..features_RNA.log.vst.split_Batch_ID.features.750_50d648c369f3449ee855848783a37a31	0.576458	0.379203	7.5	0.0989638	0.913148	55	94.14	46.24	80.65	63.445	84.355	scVI	80	features_RNA.log.vst.split_Batch_ID	scVI	750
scVI_0_20_0.1_2_256_gene_zinb..scVI..50..features_RNA.log.vst.split_Batch_ID.features.1000_50d648c369f3449ee855848783a37a31	0.572934	0.361872	7.5	0.123935	0.9013	69	93.12	42.56	72.48	57.52	87.09	scVI	50	features_RNA.log.vst.split_Batch_ID	scVI	1000
scVI_0_20_0.1_2_256_gene_zinb..scVI..50..features_RNA.log.vst.split_Batch_ID.features.1500_50d648c369f3449ee855848783a37a31	0.588698	0.352887	7.5	0.131761	0.891931	74	97.67	40.66	66.02	53.34	91.7525	scVI	50	features_RNA.log.vst.split_Batch_ID	scVI	1500
scVI_0_20_0.1_2_256_gene_zinb..scVI..50..features_RNA.log.vst.split_Batch_ID.features.750_50d648c369f3449ee855848783a37a31	0.58822	0.362947	7.5	0.119285	0.903176	67	97.53	42.79	73.77	58.28	89.8975	scVI	50	features_RNA.log.vst.split_Batch_ID	scVI	750
scVI_1_20_0.1_2_256_gene_zinb..scVI..80..features_RNA.log.vst.split_Batch_ID.features.1000_50d648c369f3449ee855848783a37a31	0.579266	0.35982	7	0.109217	0.907781	61	94.95	42.13	76.95	59.54	86.4625	scVI	80	features_RNA.log.vst.split_Batch_ID	scVI	1000
scVI_1_20_0.1_2_256_gene_zinb..scVI..80..features_RNA.log.vst.split_Batch_ID.features.1500_50d648c369f3449ee855848783a37a31	0.58299	0.353963	7	0.123671	0.903197	69	96.02	40.89	73.79	57.34	89.265	scVI	80	features_RNA.log.vst.split_Batch_ID	scVI	1500
scVI_1_20_0.1_2_256_gene_zinb..scVI..80..features_RNA.log.vst.split_Batch_ID.features.750_50d648c369f3449ee855848783a37a31	0.580781	0.365098	7.5	0.104636	0.909226	58	95.39	43.25	77.94	60.595	86.0425	scVI	80	features_RNA.log.vst.split_Batch_ID	scVI	750
scVI_10_40_0.1_2_256_gene-batch_zinb..scVI..50..features_RNA.log.vst.split_Batch_ID.features.1000_50d648c369f3449ee855848783a37a31	0.566006	0.380278	7	0.123961	0.905934	69	91.13	46.46	75.67	61.065	85.5975	scVI	50	features_RNA.log.vst.split_Batch_ID	scVI	1000
scVI_10_40_0.1_2_256_gene-batch_zinb..scVI..50..features_RNA.log.vst.split_Batch_ID.features.1500_50d648c369f3449ee855848783a37a31	0.569967	0.374421	7.5	0.136501	0.897556	76	92.27	45.22	69.9	57.56	88.2025	scVI	50	features_RNA.log.vst.split_Batch_ID	scVI	1500
scVI_10_40_0.1_2_256_gene-batch_zinb..scVI..50..features_RNA.log.vst.split_Batch_ID.features.750_50d648c369f3449ee855848783a37a31	0.574183	0.384481	7.5	0.111689	0.907461	62	93.48	47.35	76.73	62.04	85.61	scVI	50	features_RNA.log.vst.split_Batch_ID	scVI	750
scVI_11_40_0.1_2_256_gene-batch_zinb..scVI..80..features_RNA.log.vst.split_Batch_ID.features.1000_50d648c369f3449ee855848783a37a31	0.573823	0.375278	7.5	0.109906	0.914805	61	93.38	45.4	81.79	63.595	85.285	scVI	80	features_RNA.log.vst.split_Batch_ID	scVI	1000
scVI_11_40_0.1_2_256_gene-batch_zinb..scVI..80..features_RNA.log.vst.split_Batch_ID.features.1500_50d648c369f3449ee855848783a37a31	0.577348	0.373226	7	0.126257	0.905777	71	94.4	44.97	75.57	60.27	88.55	scVI	80	features_RNA.log.vst.split_Batch_ID	scVI	1500
scVI_11_40_0.1_2_256_gene-batch_zinb..scVI..80..features_RNA.log.vst.split_Batch_ID.features.750_50d648c369f3449ee855848783a37a31	0.577602	0.384481	7.5	0.10109	0.91723	57	94.47	47.35	83.46	65.405	85.1025	scVI	80	features_RNA.log.vst.split_Batch_ID	scVI	750
scVI_12_20_0.1_2_256_gene_nb..scVI..50..features_RNA.log.vst.split_Batch_ID.features.1000_50d648c369f3449ee855848783a37a31	0.572637	0.361531	8	0.130155	0.900912	73	93.04	42.49	72.21	57.35	88.03	scVI	50	features_RNA.log.vst.split_Batch_ID	scVI	1000
scVI_12_20_0.1_2_256_gene_nb..scVI..50..features_RNA.log.vst.split_Batch_ID.features.1500_50d648c369f3449ee855848783a37a31	0.573126	0.348125	7.5	0.13956	0.891146	78	93.18	39.65	65.48	52.565	89.385	scVI	50	features_RNA.log.vst.split_Batch_ID	scVI	1500
scVI_12_20_0.1_2_256_gene_nb..scVI..50..features_RNA.log.vst.split_Batch_ID.features.750_50d648c369f3449ee855848783a37a31	0.57858	0.365098	8	0.116714	0.902907	65	94.75	43.25	73.59	58.42	87.3125	scVI	50	features_RNA.log.vst.split_Batch_ID	scVI	750
scVI_13_20_0.1_2_256_gene_nb..scVI..80..features_RNA.log.vst.split_Batch_ID.features.1000_50d648c369f3449ee855848783a37a31	0.569567	0.362091	7.5	0.115998	0.909337	65	92.15	42.61	78.02	60.315	85.3625	scVI	80	features_RNA.log.vst.split_Batch_ID	scVI	1000
scVI_13_20_0.1_2_256_gene_nb..scVI..80..features_RNA.log.vst.split_Batch_ID.features.1500_50d648c369f3449ee855848783a37a31	0.574665	0.35482	7.5	0.129158	0.90001	72	93.62	41.07	71.59	56.33	88.215	scVI	80	features_RNA.log.vst.split_Batch_ID	scVI	1500
scVI_13_20_0.1_2_256_gene_nb..scVI..80..features_RNA.log.vst.split_Batch_ID.features.750_50d648c369f3449ee855848783a37a31	0.59678	0.362947	7.5	0.104152	0.909904	58	100	42.79	78.41	60.6	89.5	scVI	80	features_RNA.log.vst.split_Batch_ID	scVI	750
scVI_14_30_0.1_2_256_gene_nb..scVI..50..features_RNA.log.vst.split_Batch_ID.features.1000_50d648c369f3449ee855848783a37a31	0.576575	0.373226	7.5	0.123464	0.903961	69	94.17	44.97	74.31	59.64	87.8775	scVI	50	features_RNA.log.vst.split_Batch_ID	scVI	1000
scVI_14_30_0.1_2_256_gene_nb..scVI..50..features_RNA.log.vst.split_Batch_ID.features.1500_50d648c369f3449ee855848783a37a31	0.567757	0.361872	8	0.147675	0.896248	83	91.63	42.56	69	55.78	89.4725	scVI	50	features_RNA.log.vst.split_Batch_ID	scVI	1500
scVI_14_30_0.1_2_256_gene_nb..scVI..50..features_RNA.log.vst.split_Batch_ID.features.750_50d648c369f3449ee855848783a37a31	0.569792	0.379203	7.5	0.115728	0.906322	65	92.22	46.24	75.94	61.09	85.415	scVI	50	features_RNA.log.vst.split_Batch_ID	scVI	750
scVI_15_30_0.1_2_256_gene_nb..scVI..80..features_RNA.log.vst.split_Batch_ID.features.1000_50d648c369f3449ee855848783a37a31	0.576628	0.365098	7	0.106649	0.913301	60	94.19	43.25	80.75	62	85.6425	scVI	80	features_RNA.log.vst.split_Batch_ID	scVI	1000
scVI_15_30_0.1_2_256_gene_nb..scVI..80..features_RNA.log.vst.split_Batch_ID.features.1500_50d648c369f3449ee855848783a37a31	0.571691	0.361531	7	0.13248	0.906492	74	92.77	42.49	76.06	59.275	88.0775	scVI	80	features_RNA.log.vst.split_Batch_ID	scVI	1500
scVI_15_30_0.1_2_256_gene_nb..scVI..80..features_RNA.log.vst.split_Batch_ID.features.750_50d648c369f3449ee855848783a37a31	0.592082	0.374549	7.5	0.101662	0.914273	57	98.65	45.25	81.42	63.335	88.2375	scVI	80	features_RNA.log.vst.split_Batch_ID	scVI	750
scVI_15_200_0.1_2_128..scVI..80..features_RNA.log.vst.split_Batch_ID.features.1000_9625657cf22d373e46bdde89031e6f00	0.556189	0.399836	8	0.132631	0.912071	74	88.29	50.61	79.9	65.255	84.7175	scVI	80	features_RNA.log.vst.split_Batch_ID	scVI	1000
scVI_15_200_0.1_2_128..scVI..80..features_RNA.log.vst.split_Batch_ID.features.1500_9625657cf22d373e46bdde89031e6f00	0.546784	0.394759	7.5	0.139201	0.906354	78	85.58	49.53	75.96	62.745	83.685	scVI	80	features_RNA.log.vst.split_Batch_ID	scVI	1500
scVI_15_200_0.1_2_128..scVI..80..features_RNA.log.vst.split_Batch_ID.features.2000_9625657cf22d373e46bdde89031e6f00	0.549987	0.390384	8	0.150479	0.901599	84	86.51	48.6	72.69	60.645	85.8825	scVI	80	features_RNA.log.vst.split_Batch_ID	scVI	2000
scVI_15_200_0.1_2_128..scVI..80..features_RNA.log.vst.split_Batch_ID.features.3000_9625657cf22d373e46bdde89031e6f00	0.568019	0.385106	8	0.151535	0.899201	85	91.71	47.49	71.03	59.26	90.0325	scVI	80	features_RNA.log.vst.split_Batch_ID	scVI	3000
scVI_15_200_0.1_2_128..scVI..80..features_RNA.log.vst.split_Batch_ID.features.500_9625657cf22d373e46bdde89031e6f00	0.540907	0.417617	7.5	0.113643	0.917501	64	83.89	54.37	83.65	69.01	78.9175	scVI	80	features_RNA.log.vst.split_Batch_ID	scVI	500
scVI_15_200_0.1_2_128..scVI..80..features_RNA.log.vst.split_Batch_ID.features.750_9625657cf22d373e46bdde89031e6f00	0.561229	0.406015	7.5	0.11793	0.913576	66	89.75	51.92	80.94	66.43	83.8125	scVI	80	features_RNA.log.vst.split_Batch_ID	scVI	750
scVI_15_80_0.1_2_256..scVI..90..features_RNA.log.vst.split_Batch_ID.features.1000_b0e8fd94fb38e748c5ba9bf4d05721d2	0.582851	0.394759	7.5	0.1017	0.918086	57	95.98	49.53	84.05	66.79	86.235	scVI	90	features_RNA.log.vst.split_Batch_ID	scVI	1000
scVI_15_80_0.1_2_256..scVI..90..features_RNA.log.vst.split_Batch_ID.features.1500_b0e8fd94fb38e748c5ba9bf4d05721d2	0.556764	0.387955	7	0.106139	0.914093	59	88.46	48.09	81.3	64.695	81.095	scVI	90	features_RNA.log.vst.split_Batch_ID	scVI	1500
scVI_15_80_0.1_2_256..scVI..90..features_RNA.log.vst.split_Batch_ID.features.2000_b0e8fd94fb38e748c5ba9bf4d05721d2	0.562341	0.383782	7.5	0.118656	0.907847	66	90.07	47.21	76.99	62.1	84.0525	scVI	90	features_RNA.log.vst.split_Batch_ID	scVI	2000
scVI_15_80_0.1_2_256..scVI..90..features_RNA.log.vst.split_Batch_ID.features.750_b0e8fd94fb38e748c5ba9bf4d05721d2	0.550788	0.399836	7.5	0.0875439	0.919329	49	86.74	50.61	84.91	67.76	77.305	scVI	90	features_RNA.log.vst.split_Batch_ID	scVI	750
scVI_2_10_0.1_2_256..scVI..90..features_RNA.log.vst.split_Batch_ID.features.1000_6bcfab0e71be7b8b8187521a7dab74bb	0.583706	0.338286	7.5	0.118833	0.894667	66	96.23	37.57	67.91	52.74	88.6725	scVI	90	features_RNA.log.vst.split_Batch_ID	scVI	1000
scVI_2_10_0.1_2_256..scVI..90..features_RNA.log.vst.split_Batch_ID.features.1000_7e63be155c506f1a4cd2006d80c9563f	0.582183	0.338286	7.5	0.122337	0.896088	68	95.79	37.57	68.89	53.23	88.8425	scVI	90	features_RNA.log.vst.split_Batch_ID	scVI	1000
scVI_2_10_0.1_2_256..scVI..90..features_RNA.log.vst.split_Batch_ID.features.750_6bcfab0e71be7b8b8187521a7dab74bb	0.580243	0.342489	8	0.112124	0.901525	63	95.23	38.46	72.64	55.55	87.1725	scVI	90	features_RNA.log.vst.split_Batch_ID	scVI	750
scVI_2_10_0.1_2_256..scVI..90..features_RNA.log.vst.split_Batch_ID.features.750_7e63be155c506f1a4cd2006d80c9563f	0.584775	0.339888	7.5	0.103598	0.898934	58	96.54	37.91	70.85	54.38	86.905	scVI	90	features_RNA.log.vst.split_Batch_ID	scVI	750
scVI_2_100_0.05_2_256..scVI..80..features_RNA.log.vst.split_Batch_ID.features.1000_8fd4ab347d1e48692d6170a5b93cf781	0.564513	0.394759	7	0.086912	0.916873	49	90.7	49.53	83.21	66.37	80.275	scVI	80	features_RNA.log.vst.split_Batch_ID	scVI	1000
scVI_2_100_0.05_2_256..scVI..80..features_RNA.log.vst.split_Batch_ID.features.750_8fd4ab347d1e48692d6170a5b93cf781	0.565032	0.400737	7.5	0.0815009	0.915879	46	90.85	50.8	82.53	66.665	79.6375	scVI	80	features_RNA.log.vst.split_Batch_ID	scVI	750
scVI_2_20_0.1_1_128..scVI..80..features_RNA.log.vst.split_Batch_ID.features.1000_d842bf4c63b8fee2b6d1ade43f654023	0.566558	0.335685	7.5	0.112057	0.910077	63	91.28	37.02	78.53	57.775	84.21	scVI	80	features_RNA.log.vst.split_Batch_ID	scVI	1000
scVI_2_20_0.1_1_128..scVI..80..features_RNA.log.vst.split_Batch_ID.features.1500_d842bf4c63b8fee2b6d1ade43f654023	0.564346	0.330158	7.5	0.123799	0.89881	69	90.65	35.84	70.76	53.3	85.2375	scVI	80	features_RNA.log.vst.split_Batch_ID	scVI	1500
scVI_2_20_0.1_1_128..scVI..80..features_RNA.log.vst.split_Batch_ID.features.2000_d842bf4c63b8fee2b6d1ade43f654023	0.555691	0.3137	8	0.12673	0.894343	71	88.15	32.36	67.69	50.025	83.8625	scVI	80	features_RNA.log.vst.split_Batch_ID	scVI	2000
scVI_2_20_0.1_1_128..scVI..80..features_RNA.log.vst.split_Batch_ID.features.3000_d842bf4c63b8fee2b6d1ade43f654023	0.554194	0.305057	8	0.129061	0.891889	72	87.72	30.53	66	48.265	83.79	scVI	80	features_RNA.log.vst.split_Batch_ID	scVI	3000
scVI_2_20_0.1_1_128..scVI..80..features_RNA.log.vst.split_Batch_ID.features.500_d842bf4c63b8fee2b6d1ade43f654023	0.556402	0.361872	7.5	0.0930928	0.913517	52	88.36	42.56	80.9	61.73	79.27	scVI	80	features_RNA.log.vst.split_Batch_ID	scVI	500
scVI_2_20_0.1_1_128..scVI..80..features_RNA.log.vst.split_Batch_ID.features.750_d842bf4c63b8fee2b6d1ade43f654023	0.562066	0.353963	7.5	0.102271	0.90977	57	89.99	40.89	78.32	59.605	81.7425	scVI	80	features_RNA.log.vst.split_Batch_ID	scVI	750
scVI_2_20_0.1_2_128..scVI..60..features_RNA.log.vst.split_Batch_ID.features.1000_9625657cf22d373e46bdde89031e6f00	0.563813	0.380278	8.5	0.145838	0.898863	82	90.49	46.46	70.8	58.63	88.3675	scVI	60	features_RNA.log.vst.split_Batch_ID	scVI	1000
scVI_2_20_0.1_2_128..scVI..60..features_RNA.log.vst.split_Batch_ID.features.1500_9625657cf22d373e46bdde89031e6f00	0.567903	0.365098	8	0.162027	0.893161	91	91.67	43.25	66.87	55.06	91.5025	scVI	60	features_RNA.log.vst.split_Batch_ID	scVI	1500
scVI_2_20_0.1_2_128..scVI..60..features_RNA.log.vst.split_Batch_ID.features.2000_9625657cf22d373e46bdde89031e6f00	0.56117	0.360722	8	0.166219	0.888098	93	89.73	42.32	63.38	52.85	90.5475	scVI	60	features_RNA.log.vst.split_Batch_ID	scVI	2000
scVI_2_20_0.1_2_128..scVI..60..features_RNA.log.vst.split_Batch_ID.features.3000_9625657cf22d373e46bdde89031e6f00	0.528529	0.352887	8	0.17265	0.882403	97	80.32	40.66	59.46	50.06	84.49	scVI	60	features_RNA.log.vst.split_Batch_ID	scVI	3000
scVI_2_20_0.1_2_128..scVI..60..features_RNA.log.vst.split_Batch_ID.features.500_9625657cf22d373e46bdde89031e6f00	0.551729	0.39703	8.5	0.13091	0.909328	73	87.01	50.01	78.01	64.01	83.5075	scVI	60	features_RNA.log.vst.split_Batch_ID	scVI	500
scVI_2_20_0.1_2_128..scVI..60..features_RNA.log.vst.split_Batch_ID.features.750_9625657cf22d373e46bdde89031e6f00	0.568458	0.384481	8	0.133971	0.906002	75	91.83	47.35	75.72	61.535	87.6225	scVI	60	features_RNA.log.vst.split_Batch_ID	scVI	750
scVI_2_200_0.05_2_256..scVI..80..features_RNA.log.vst.split_Batch_ID.features.1000_06e72a9fd1ac3c635d8bd4013dcaa6ef	0.544675	0.405564	6.5	0.0823112	0.918712	46	84.97	51.82	84.48	68.15	75.2275	scVI	80	features_RNA.log.vst.split_Batch_ID	scVI	1000
scVI_2_200_0.05_2_256..scVI..80..features_RNA.log.vst.split_Batch_ID.features.750_06e72a9fd1ac3c635d8bd4013dcaa6ef	0.542562	0.411918	7	0.0755012	0.920308	42	84.37	53.17	85.58	69.375	73.7775	scVI	80	features_RNA.log.vst.split_Batch_ID	scVI	750
scVI_2_300_0.05_2_256..scVI..80..features_RNA.log.vst.split_Batch_ID.features.1000_7bb385b734dc197c912a165e918fc89b	0.550243	0.411918	7	0.0912676	0.918623	51	86.58	53.17	84.42	68.795	77.685	scVI	80	features_RNA.log.vst.split_Batch_ID	scVI	1000
scVI_2_300_0.05_2_256..scVI..80..features_RNA.log.vst.split_Batch_ID.features.750_7bb385b734dc197c912a165e918fc89b	0.540096	0.413286	7	0.0936711	0.918585	52	83.65	53.46	84.39	68.925	75.7375	scVI	80	features_RNA.log.vst.split_Batch_ID	scVI	750
scVI_2_40_0.1_2_128..scVI..90..features_RNA.log.vst.split_Batch_ID.features.1000_b0e8fd94fb38e748c5ba9bf4d05721d2	0.570111	0.384481	8	0.141197	0.905797	79	92.31	47.35	75.58	61.465	88.9825	scVI	90	features_RNA.log.vst.split_Batch_ID	scVI	1000
scVI_2_40_0.1_2_128..scVI..90..features_RNA.log.vst.split_Batch_ID.features.1500_b0e8fd94fb38e748c5ba9bf4d05721d2	0.567816	0.379203	8	0.157779	0.900944	88	91.65	46.24	72.24	59.24	90.7375	scVI	90	features_RNA.log.vst.split_Batch_ID	scVI	1500
scVI_2_40_0.1_2_128..scVI..90..features_RNA.log.vst.split_Batch_ID.features.2000_b0e8fd94fb38e748c5ba9bf4d05721d2	0.572404	0.365098	7.5	0.150685	0.895834	84	92.97	43.25	68.71	55.98	90.7275	scVI	90	features_RNA.log.vst.split_Batch_ID	scVI	2000
scVI_2_40_0.1_2_128..scVI..90..features_RNA.log.vst.split_Batch_ID.features.750_b0e8fd94fb38e748c5ba9bf4d05721d2	0.576162	0.394759	8	0.130504	0.909174	73	94.05	49.53	77.91	63.72	88.7875	scVI	90	features_RNA.log.vst.split_Batch_ID	scVI	750
scVI_2_40_0.1_2_256..scVI..50..features_RNA.log.vst.split_Batch_ID.features.1000_fb0c4430d8280cd23d2956b80b45c5bb	0.579973	0.374549	7	0.118801	0.904769	66	95.15	45.25	74.87	60.06	87.8625	scVI	50	features_RNA.log.vst.split_Batch_ID	scVI	1000
scVI_2_40_0.1_2_256..scVI..50..features_RNA.log.vst.split_Batch_ID.features.1500_fb0c4430d8280cd23d2956b80b45c5bb	0.578199	0.370376	7.5	0.143849	0.89885	80	94.64	44.37	70.79	57.58	90.98	scVI	50	features_RNA.log.vst.split_Batch_ID	scVI	1500
scVI_2_40_0.1_2_256..scVI..50..features_RNA.log.vst.split_Batch_ID.features.2000_fb0c4430d8280cd23d2956b80b45c5bb	0.562663	0.365098	8	0.147086	0.896928	82	90.16	43.25	69.47	56.36	88.12	scVI	50	features_RNA.log.vst.split_Batch_ID	scVI	2000
scVI_2_40_0.1_2_256..scVI..50..features_RNA.log.vst.split_Batch_ID.features.3000_fb0c4430d8280cd23d2956b80b45c5bb	0.569745	0.353963	7.5	0.143534	0.892668	80	92.2	40.89	66.53	53.71	89.15	scVI	50	features_RNA.log.vst.split_Batch_ID	scVI	3000
scVI_0_100_0.025_3_128_gene_zinb_cov2..scVI..50..features_RNA.log.vst.split_Batch_ID.features.1000_a180065364af54627d4f1a769a931b0e	0.557819	0.39703	8.5	0.141712	0.899495	79	88.76	50.01	71.24	60.625	86.32	scVI	50	features_RNA.log.vst.split_Batch_ID	scVI	1000
scVI_0_100_0.025_3_128_gene_zinb_cov2..scVI..50..features_RNA.log.vst.split_Batch_ID.features.750_a180065364af54627d4f1a769a931b0e	0.561315	0.405564	8	0.117364	0.900201	66	89.77	51.82	71.72	61.77	83.8275	scVI	50	features_RNA.log.vst.split_Batch_ID	scVI	750
scVI_0_100_0.025_3_128_gene_zinb_cov2..scVI..90..features_RNA.log.vst.split_Batch_ID.features.1000_934af3ead2760818b6c031c9d5e7998c	0.543538	0.397609	8	0.135396	0.900322	76	84.65	50.14	71.81	60.975	82.4875	scVI	90	features_RNA.log.vst.split_Batch_ID	scVI	1000
scVI_0_100_0.025_3_128_gene_zinb_cov2..scVI..90..features_RNA.log.vst.split_Batch_ID.features.750_934af3ead2760818b6c031c9d5e7998c	0.548679	0.40494	8.5	0.120247	0.903206	67	86.13	51.69	73.79	62.74	81.3475	scVI	90	features_RNA.log.vst.split_Batch_ID	scVI	750
scVI_0_250_0.025_3_128_gene_zinb_cov2..scVI..50..features_RNA.log.vst.split_Batch_ID.features.1000_71b92701916dc14bd2691726ff9c4072	0.552039	0.411918	8	0.126174	0.903995	71	87.1	53.17	74.34	63.755	83.075	scVI	50	features_RNA.log.vst.split_Batch_ID	scVI	1000
scVI_0_250_0.025_3_128_gene_zinb_cov2..scVI..50..features_RNA.log.vst.split_Batch_ID.features.750_71b92701916dc14bd2691726ff9c4072	0.548835	0.417895	8	0.122242	0.90495	68	86.17	54.43	75	64.715	81.6275	scVI	50	features_RNA.log.vst.split_Batch_ID	scVI	750
scVI_0_250_0.025_3_128_gene_zinb_cov2..scVI..90..features_RNA.log.vst.split_Batch_ID.features.1000_622f033632606854b779936832e11b28	0.534722	0.413286	8	0.127703	0.90719	71	82.1	53.46	76.54	65	79.325	scVI	90	features_RNA.log.vst.split_Batch_ID	scVI	1000
scVI_0_250_0.025_3_128_gene_zinb_cov2..scVI..90..features_RNA.log.vst.split_Batch_ID.features.750_622f033632606854b779936832e11b28	0.543043	0.418564	8.5	0.123696	0.906533	69	84.5	54.58	76.09	65.335	80.625	scVI	90	features_RNA.log.vst.split_Batch_ID	scVI	750
scVI_0_300_0.025_3_128_gene_zinb_cov2..scVI..50..features_RNA.log.vst.split_Batch_ID.features.1000_1394631a6185ec4ae84e19a9ee83755d	0.54874	0.413444	8	0.135408	0.904808	76	86.15	53.49	74.9	64.195	83.6125	scVI	50	features_RNA.log.vst.split_Batch_ID	scVI	1000
scVI_0_300_0.025_3_128_gene_zinb_cov2..scVI..50..features_RNA.log.vst.split_Batch_ID.features.750_1394631a6185ec4ae84e19a9ee83755d	0.545869	0.419143	7.5	0.1261	0.905642	70	85.32	54.7	75.47	65.085	81.49	scVI	50	features_RNA.log.vst.split_Batch_ID	scVI	750
scVI_0_300_0.025_3_128_gene_zinb_cov2..scVI..90..features_RNA.log.vst.split_Batch_ID.features.1000_73e0c7a2fe2b9ab7fe2f1b1afa2980d6	0.538249	0.414143	8	0.139889	0.907597	78	83.12	53.64	76.82	65.23	81.84	scVI	90	features_RNA.log.vst.split_Batch_ID	scVI	1000
scVI_0_300_0.025_3_128_gene_zinb_cov2..scVI..90..features_RNA.log.vst.split_Batch_ID.features.750_73e0c7a2fe2b9ab7fe2f1b1afa2980d6	0.539776	0.420496	8	0.131145	0.908452	73	83.56	54.98	77.41	66.195	80.92	scVI	90	features_RNA.log.vst.split_Batch_ID	scVI	750
scVI_1_100_0.025_3_256_gene_zinb_cov2..scVI..50..features_RNA.log.vst.split_Batch_ID.features.1000_a180065364af54627d4f1a769a931b0e	0.56828	0.397609	7.5	0.103852	0.904226	58	91.78	50.14	74.5	62.32	83.335	scVI	50	features_RNA.log.vst.split_Batch_ID	scVI	1000
scVI_1_100_0.025_3_256_gene_zinb_cov2..scVI..50..features_RNA.log.vst.split_Batch_ID.features.750_a180065364af54627d4f1a769a931b0e	0.563442	0.405316	7.5	0.0996688	0.906719	56	90.39	51.77	76.22	63.995	81.7925	scVI	50	features_RNA.log.vst.split_Batch_ID	scVI	750
scVI_1_100_0.025_3_256_gene_zinb_cov2..scVI..90..features_RNA.log.vst.split_Batch_ID.features.1000_934af3ead2760818b6c031c9d5e7998c	0.542687	0.399836	8	0.10749	0.908109	60	84.4	50.61	77.17	63.89	78.3	scVI	90	features_RNA.log.vst.split_Batch_ID	scVI	1000
scVI_1_100_0.025_3_256_gene_zinb_cov2..scVI..90..features_RNA.log.vst.split_Batch_ID.features.750_934af3ead2760818b6c031c9d5e7998c	0.555316	0.40494	7.5	0.093943	0.912174	53	88.04	51.69	79.97	65.83	79.28	scVI	90	features_RNA.log.vst.split_Batch_ID	scVI	750
scVI_1_250_0.025_3_256_gene_zinb_cov2..scVI..50..features_RNA.log.vst.split_Batch_ID.features.1000_71b92701916dc14bd2691726ff9c4072	0.527587	0.418564	7	0.0995708	0.911505	56	80.05	54.58	79.51	67.045	74.0375	scVI	50	features_RNA.log.vst.split_Batch_ID	scVI	1000
scVI_1_250_0.025_3_256_gene_zinb_cov2..scVI..50..features_RNA.log.vst.split_Batch_ID.features.750_71b92701916dc14bd2691726ff9c4072	0.541343	0.425774	7.5	0.0989121	0.912992	55	84.01	56.1	80.54	68.32	76.7575	scVI	50	features_RNA.log.vst.split_Batch_ID	scVI	750
scVI_1_250_0.025_3_256_gene_zinb_cov2..scVI..90..features_RNA.log.vst.split_Batch_ID.features.1000_622f033632606854b779936832e11b28	0.534828	0.418564	7.5	0.101351	0.917083	57	82.14	54.58	83.36	68.97	75.855	scVI	90	features_RNA.log.vst.split_Batch_ID	scVI	1000
scVI_1_250_0.025_3_256_gene_zinb_cov2..scVI..90..features_RNA.log.vst.split_Batch_ID.features.750_622f033632606854b779936832e11b28	0.534572	0.425774	7.5	0.0949824	0.919561	53	82.06	56.1	85.07	70.585	74.795	scVI	90	features_RNA.log.vst.split_Batch_ID	scVI	750
scVI_1_300_0.025_3_256_gene_zinb_cov2..scVI..50..features_RNA.log.vst.split_Batch_ID.features.1000_1394631a6185ec4ae84e19a9ee83755d	0.538342	0.42137	7.5	0.115071	0.91152	64	83.15	55.17	79.52	67.345	78.3625	scVI	50	features_RNA.log.vst.split_Batch_ID	scVI	1000
scVI_1_300_0.025_3_256_gene_zinb_cov2..scVI..50..features_RNA.log.vst.split_Batch_ID.features.750_1394631a6185ec4ae84e19a9ee83755d	0.5411	0.426474	7.5	0.107457	0.913421	60	83.94	56.25	80.83	68.54	77.955	scVI	50	features_RNA.log.vst.split_Batch_ID	scVI	750
scVI_1_300_0.025_3_256_gene_zinb_cov2..scVI..90..features_RNA.log.vst.split_Batch_ID.features.1000_73e0c7a2fe2b9ab7fe2f1b1afa2980d6	0.532802	0.418564	7	0.112928	0.917809	63	81.55	54.58	83.86	69.22	76.9125	scVI	90	features_RNA.log.vst.split_Batch_ID	scVI	1000
Scanorama_5_sigma50_alpha0.05_knn20_scale..RNA..features_RNA.log.vst.split_Batch_ID.features.1000..50.0..e0758c66a6a70d30247817bce8502135	0.525683	0.387955	9	0.103116	0.886074	58	79.5	48.09	61.99	55.04	74.125	RNA		features_RNA.log.vst.split_Batch_ID	Scanorama	1000
Scanorama_5_sigma50_alpha0.05_knn20_scale..RNA..features_RNA.log.vst.split_Batch_ID.features.1500..50.0..e0758c66a6a70d30247817bce8502135	0.508444	0.339997	9.5	0.108827	0.880307	61	74.53	37.93	58.01	47.97	71.1475	RNA		features_RNA.log.vst.split_Batch_ID	Scanorama	1500
Scanorama_5_sigma50_alpha0.05_knn20_scale..RNA..features_RNA.log.vst.split_Batch_ID.features.2000..50.0..e0758c66a6a70d30247817bce8502135	0.515255	0.327729	8.5	0.131163	0.87607	73	76.49	35.33	55.09	45.21	75.6175	RNA		features_RNA.log.vst.split_Batch_ID	Scanorama	2000
Scanorama_5_sigma50_alpha0.05_knn20_scale..RNA..features_RNA.log.vst.split_Batch_ID.features.3000..50.0..e0758c66a6a70d30247817bce8502135	0.498496	0.309369	8.5	0.116066	0.869755	65	71.66	31.44	50.74	41.09	69.995	RNA		features_RNA.log.vst.split_Batch_ID	Scanorama	3000
Scanorama_5_sigma50_alpha0.05_knn20_scale..RNA..features_RNA.log.vst.split_Batch_ID.features.500..50.0..e0758c66a6a70d30247817bce8502135	0.53207	0.390384	9	0.111935	0.8878	63	81.34	48.6	63.18	55.89	76.755	RNA		features_RNA.log.vst.split_Batch_ID	Scanorama	500
Scanorama_5_sigma50_alpha0.05_knn20_scale..RNA..features_RNA.log.vst.split_Batch_ID.features.750..50.0..e0758c66a6a70d30247817bce8502135	0.506033	0.413444	10.5	0.114014	0.889773	64	73.83	53.49	64.54	59.015	71.3725	RNA		features_RNA.log.vst.split_Batch_ID	Scanorama	750
Scanorama_6_sigma15_alpha0.05_knn30_norm..RNA..features_RNA.log.vst.split_Batch_ID.features.1000..50.0..e0758c66a6a70d30247817bce8502135	0.474446	0.34476	9.5	0.086418	0.895498	48	64.72	38.94	68.48	53.71	60.54	RNA		features_RNA.log.vst.split_Batch_ID	Scanorama	1000
Scanorama_6_sigma15_alpha0.05_knn30_norm..RNA..features_RNA.log.vst.split_Batch_ID.features.1500..50.0..e0758c66a6a70d30247817bce8502135	0.450443	0.339888	9.5	0.0814088	0.889235	46	57.8	37.91	64.17	51.04	54.85	RNA		features_RNA.log.vst.split_Batch_ID	Scanorama	1500
Scanorama_6_sigma15_alpha0.05_knn30_norm..RNA..features_RNA.log.vst.split_Batch_ID.features.2000..50.0..e0758c66a6a70d30247817bce8502135	0.442191	0.314601	9.5	0.0959693	0.887822	54	55.42	32.55	63.19	47.87	55.065	RNA		features_RNA.log.vst.split_Batch_ID	Scanorama	2000
Scanorama_6_sigma15_alpha0.05_knn30_norm..RNA..features_RNA.log.vst.split_Batch_ID.features.3000..50.0..e0758c66a6a70d30247817bce8502135	0.429736	0.302767	9.5	0.096174	0.878289	54	51.83	30.04	56.62	43.33	52.3725	RNA		features_RNA.log.vst.split_Batch_ID	Scanorama	3000
Scanorama_6_sigma15_alpha0.05_knn30_norm..RNA..features_RNA.log.vst.split_Batch_ID.features.500..50.0..e0758c66a6a70d30247817bce8502135	0.486201	0.405564	9	0.0576241	0.906202	32	68.11	51.82	75.86	63.84	59.0825	RNA		features_RNA.log.vst.split_Batch_ID	Scanorama	500
Scanorama_6_sigma15_alpha0.05_knn30_norm..RNA..features_RNA.log.vst.split_Batch_ID.features.750..50.0..e0758c66a6a70d30247817bce8502135	0.474345	0.362091	9	0.0812823	0.897567	45	64.69	42.61	69.91	56.26	59.7675	RNA		features_RNA.log.vst.split_Batch_ID	Scanorama	750
Scanorama_6_sigma15_alpha0.05_knn30_scale..RNA..features_RNA.log.vst.split_Batch_ID.features.1000..50.0..e0758c66a6a70d30247817bce8502135	0.540582	0.369659	10	0.0923265	0.8872	52	83.79	44.21	62.76	53.485	75.8425	RNA		features_RNA.log.vst.split_Batch_ID	Scanorama	1000
Scanorama_6_sigma15_alpha0.05_knn30_scale..RNA..features_RNA.log.vst.split_Batch_ID.features.1500..50.0..e0758c66a6a70d30247817bce8502135	0.508348	0.34476	9	0.117728	0.886002	66	74.5	38.94	61.94	50.44	72.375	RNA		features_RNA.log.vst.split_Batch_ID	Scanorama	1500
Scanorama_6_sigma15_alpha0.05_knn30_scale..RNA..features_RNA.log.vst.split_Batch_ID.features.2000..50.0..e0758c66a6a70d30247817bce8502135	0.517522	0.327729	9	0.121341	0.884151	68	77.14	35.33	60.66	47.995	74.855	RNA		features_RNA.log.vst.split_Batch_ID	Scanorama	2000
Scanorama_6_sigma15_alpha0.05_knn30_scale..RNA..features_RNA.log.vst.split_Batch_ID.features.3000..50.0..e0758c66a6a70d30247817bce8502135	0.523935	0.313902	9	0.103533	0.877958	58	78.99	32.4	56.39	44.395	73.7425	RNA		features_RNA.log.vst.split_Batch_ID	Scanorama	3000
Scanorama_6_sigma15_alpha0.05_knn30_scale..RNA..features_RNA.log.vst.split_Batch_ID.features.500..50.0..e0758c66a6a70d30247817bce8502135	0.552723	0.40994	10.5	0.100231	0.898872	56	87.3	52.75	70.81	61.78	79.475	RNA		features_RNA.log.vst.split_Batch_ID	Scanorama	500
Scanorama_6_sigma15_alpha0.05_knn30_scale..RNA..features_RNA.log.vst.split_Batch_ID.features.750..50.0..e0758c66a6a70d30247817bce8502135	0.534528	0.384481	10.5	0.109201	0.890805	61	82.05	47.35	65.25	56.3	76.7875	RNA		features_RNA.log.vst.split_Batch_ID	Scanorama	750
Scanorama_7_sigma50_alpha0.05_knn30_norm..RNA..features_RNA.log.vst.split_Batch_ID.features.1000..50.0..e0758c66a6a70d30247817bce8502135	0.44733	0.385106	9.5	0.0676626	0.891812	38	56.9	47.49	65.94	56.715	52.175	RNA		features_RNA.log.vst.split_Batch_ID	Scanorama	1000
Scanorama_7_sigma50_alpha0.05_knn30_norm..RNA..features_RNA.log.vst.split_Batch_ID.features.1500..50.0..e0758c66a6a70d30247817bce8502135	0.446531	0.361422	9.5	0.0930118	0.885134	52	56.67	42.47	61.34	51.905	55.5025	RNA		features_RNA.log.vst.split_Batch_ID	Scanorama	1500
Scanorama_7_sigma50_alpha0.05_knn30_norm..RNA..features_RNA.log.vst.split_Batch_ID.features.2000..50.0..e0758c66a6a70d30247817bce8502135	0.438634	0.335685	9	0.0971775	0.886851	54	54.4	37.02	62.52	49.77	54.3	RNA		features_RNA.log.vst.split_Batch_ID	Scanorama	2000
Scanorama_7_sigma50_alpha0.05_knn30_norm..RNA..features_RNA.log.vst.split_Batch_ID.features.3000..50.0..e0758c66a6a70d30247817bce8502135	0.443345	0.314601	9.5	0.104855	0.873913	59	55.75	32.55	53.61	43.08	56.5625	RNA		features_RNA.log.vst.split_Batch_ID	Scanorama	3000
Scanorama_7_sigma50_alpha0.05_knn30_norm..RNA..features_RNA.log.vst.split_Batch_ID.features.500..50.0..e0758c66a6a70d30247817bce8502135	0.406221	0.396812	9.5	0.0813346	0.896566	45	45.05	49.97	69.22	59.595	45.0375	RNA		features_RNA.log.vst.split_Batch_ID	Scanorama	500
Scanorama_7_sigma50_alpha0.05_knn30_norm..RNA..features_RNA.log.vst.split_Batch_ID.features.750..50.0..e0758c66a6a70d30247817bce8502135	0.451541	0.397609	9.5	0.0931802	0.895272	52	58.12	50.14	68.33	59.235	56.59	RNA		features_RNA.log.vst.split_Batch_ID	Scanorama	750
Scanorama_7_sigma50_alpha0.05_knn30_scale..RNA..features_RNA.log.vst.split_Batch_ID.features.1000..50.0..e0758c66a6a70d30247817bce8502135	0.533073	0.397609	9.5	0.0955146	0.886225	53	81.63	50.14	62.09	56.115	74.4725	RNA		features_RNA.log.vst.split_Batch_ID	Scanorama	1000
Scanorama_7_sigma50_alpha0.05_knn30_scale..RNA..features_RNA.log.vst.split_Batch_ID.features.1500..50.0..e0758c66a6a70d30247817bce8502135	0.506827	0.374421	9.5	0.11015	0.881574	62	74.06	45.22	58.89	52.055	71.045	RNA		features_RNA.log.vst.split_Batch_ID	Scanorama	1500
Scanorama_7_sigma50_alpha0.05_knn30_scale..RNA..features_RNA.log.vst.split_Batch_ID.features.2000..50.0..e0758c66a6a70d30247817bce8502135	0.516579	0.343564	9	0.123349	0.881831	69	76.87	38.68	59.06	48.87	74.9025	RNA		features_RNA.log.vst.split_Batch_ID	Scanorama	2000
Scanorama_7_sigma50_alpha0.05_knn30_scale..RNA..features_RNA.log.vst.split_Batch_ID.features.3000..50.0..e0758c66a6a70d30247817bce8502135	0.502748	0.330158	9	0.103756	0.874976	58	72.88	35.84	54.34	45.09	69.16	RNA		features_RNA.log.vst.split_Batch_ID	Scanorama	3000
Scanorama_7_sigma50_alpha0.05_knn30_scale..RNA..features_RNA.log.vst.split_Batch_ID.features.500..50.0..e0758c66a6a70d30247817bce8502135	0.533576	0.405114	9.5	0.0933663	0.88772	52	81.77	51.73	63.12	57.425	74.3275	RNA		features_RNA.log.vst.split_Batch_ID	Scanorama	500
Scanorama_7_sigma50_alpha0.05_knn30_scale..RNA..features_RNA.log.vst.split_Batch_ID.features.750..50.0..e0758c66a6a70d30247817bce8502135	0.506259	0.417895	10	0.116189	0.889513	65	73.9	54.43	64.36	59.395	71.675	RNA		features_RNA.log.vst.split_Batch_ID	Scanorama	750
Scanorama_8_sigma15_alpha0.05_knn20_norm..RNA..features_RNA.log.vst.split_Batch_ID.features.1000..60.0..e0758c66a6a70d30247817bce8502135	0.48977	0.339997	9	0.0823566	0.898206	46	69.14	37.93	70.35	54.14	63.355	RNA		features_RNA.log.vst.split_Batch_ID	Scanorama	1000
Scanorama_8_sigma15_alpha0.05_knn20_norm..RNA..features_RNA.log.vst.split_Batch_ID.features.1500..60.0..e0758c66a6a70d30247817bce8502135	0.470423	0.309369	8.5	0.0900088	0.892801	50	63.56	31.44	66.62	49.03	60.17	RNA		features_RNA.log.vst.split_Batch_ID	Scanorama	1500
Scanorama_8_sigma15_alpha0.05_knn20_norm..RNA..features_RNA.log.vst.split_Batch_ID.features.2000..60.0..e0758c66a6a70d30247817bce8502135	0.46378	0.305573	9	0.0951719	0.893442	53	61.65	30.64	67.07	48.855	59.4875	RNA		features_RNA.log.vst.split_Batch_ID	Scanorama	2000
Scanorama_8_sigma15_alpha0.05_knn20_norm..RNA..features_RNA.log.vst.split_Batch_ID.features.3000..60.0..e0758c66a6a70d30247817bce8502135	0.439135	0.302767	9	0.0978783	0.881537	55	54.54	30.04	58.86	44.45	54.655	RNA		features_RNA.log.vst.split_Batch_ID	Scanorama	3000
Scanorama_8_sigma15_alpha0.05_knn20_norm..RNA..features_RNA.log.vst.split_Batch_ID.features.500..60.0..e0758c66a6a70d30247817bce8502135	0.494727	0.397609	9.5	0.0794045	0.907062	44	70.57	50.14	76.45	63.295	63.9275	RNA		features_RNA.log.vst.split_Batch_ID	Scanorama	500
Scanorama_8_sigma15_alpha0.05_knn20_norm..RNA..features_RNA.log.vst.split_Batch_ID.features.750..60.0..e0758c66a6a70d30247817bce8502135	0.490109	0.36885	8.5	0.0736112	0.900535	41	69.24	44.04	71.95	57.995	62.18	RNA		features_RNA.log.vst.split_Batch_ID	Scanorama	750
Scanorama_8_sigma15_alpha0.05_knn20_scale..RNA..features_RNA.log.vst.split_Batch_ID.features.1000..60.0..e0758c66a6a70d30247817bce8502135	0.53161	0.362669	9.5	0.108931	0.891616	61	81.21	42.73	65.81	54.27	76.1575	RNA		features_RNA.log.vst.split_Batch_ID	Scanorama	1000
Scanorama_8_sigma15_alpha0.05_knn20_scale..RNA..features_RNA.log.vst.split_Batch_ID.features.1500..60.0..e0758c66a6a70d30247817bce8502135	0.545937	0.332429	8.5	0.101613	0.891494	57	85.34	36.33	65.72	51.025	78.255	RNA		features_RNA.log.vst.split_Batch_ID	Scanorama	1500
Scanorama_8_sigma15_alpha0.05_knn20_scale..RNA..features_RNA.log.vst.split_Batch_ID.features.2000..60.0..e0758c66a6a70d30247817bce8502135	0.512944	0.299699	8.5	0.128249	0.883991	72	75.82	29.39	60.55	44.97	74.865	RNA		features_RNA.log.vst.split_Batch_ID	Scanorama	2000
Scanorama_8_sigma15_alpha0.05_knn20_scale..RNA..features_RNA.log.vst.split_Batch_ID.features.3000..60.0..e0758c66a6a70d30247817bce8502135	0.517544	0.302767	8.5	0.133982	0.884124	75	77.15	30.04	60.64	45.34	76.6125	RNA		features_RNA.log.vst.split_Batch_ID	Scanorama	3000
Scanorama_8_sigma15_alpha0.05_knn20_scale..RNA..features_RNA.log.vst.split_Batch_ID.features.500..60.0..e0758c66a6a70d30247817bce8502135	0.578522	0.409489	10	0.0911536	0.900799	51	94.74	52.65	72.14	62.395	83.805	RNA		features_RNA.log.vst.split_Batch_ID	Scanorama	500
Scanorama_8_sigma15_alpha0.05_knn20_scale..RNA..features_RNA.log.vst.split_Batch_ID.features.750..60.0..e0758c66a6a70d30247817bce8502135	0.541685	0.379203	9	0.110459	0.89389	62	84.11	46.24	67.37	56.805	78.5825	RNA		features_RNA.log.vst.split_Batch_ID	Scanorama	750
Scanorama_9_sigma50_alpha0.05_knn20_norm..RNA..features_RNA.log.vst.split_Batch_ID.features.1000..60.0..e0758c66a6a70d30247817bce8502135	0.456723	0.380278	9.5	0.0691766	0.893998	39	59.61	46.46	67.45	56.955	54.4575	RNA		features_RNA.log.vst.split_Batch_ID	Scanorama	1000
Scanorama_9_sigma50_alpha0.05_knn20_norm..RNA..features_RNA.log.vst.split_Batch_ID.features.1500..60.0..e0758c66a6a70d30247817bce8502135	0.456754	0.338286	9.5	0.10733	0.886805	60	59.62	37.57	62.49	50.03	59.715	RNA		features_RNA.log.vst.split_Batch_ID	Scanorama	1500
Scanorama_9_sigma50_alpha0.05_knn20_norm..RNA..features_RNA.log.vst.split_Batch_ID.features.2000..60.0..e0758c66a6a70d30247817bce8502135	0.455464	0.335685	9	0.0971299	0.892269	54	59.25	37.02	66.26	51.64	57.9375	RNA		features_RNA.log.vst.split_Batch_ID	Scanorama	2000
Scanorama_9_sigma50_alpha0.05_knn20_norm..RNA..features_RNA.log.vst.split_Batch_ID.features.3000..60.0..e0758c66a6a70d30247817bce8502135	0.427276	0.314601	9.5	0.0982192	0.879669	55	51.12	32.55	57.57	45.06	52.09	RNA		features_RNA.log.vst.split_Batch_ID	Scanorama	3000
Scanorama_9_sigma50_alpha0.05_knn20_norm..RNA..features_RNA.log.vst.split_Batch_ID.features.500..60.0..e0758c66a6a70d30247817bce8502135	0.390273	0.380278	9	0.0877734	0.896391	49	40.45	46.46	69.1	57.78	42.5875	RNA		features_RNA.log.vst.split_Batch_ID	Scanorama	500
Scanorama_9_sigma50_alpha0.05_knn20_norm..RNA..features_RNA.log.vst.split_Batch_ID.features.750..60.0..e0758c66a6a70d30247817bce8502135	0.408312	0.390835	9	0.0781553	0.893613	44	45.65	48.7	67.18	57.94	45.2375	RNA		features_RNA.log.vst.split_Batch_ID	Scanorama	750
scVI_2_40_0.1_2_256..scVI..50..features_RNA.log.vst.split_Batch_ID.features.500_fb0c4430d8280cd23d2956b80b45c5bb	0.566709	0.394759	8	0.106231	0.909479	59	91.33	49.53	78.12	63.825	83.2475	scVI	50	features_RNA.log.vst.split_Batch_ID	scVI	500
scVI_2_40_0.1_2_256..scVI..50..features_RNA.log.vst.split_Batch_ID.features.750_fb0c4430d8280cd23d2956b80b45c5bb	0.571739	0.383782	8	0.117902	0.908034	66	92.78	47.21	77.12	62.165	86.085	scVI	50	features_RNA.log.vst.split_Batch_ID	scVI	750
scVI_2_400_0.05_2_256..scVI..80..features_RNA.log.vst.split_Batch_ID.features.1000_6d57e368a16c3d45217a42b20a3db5da	0.527365	0.417895	8	0.1229	0.915904	69	79.98	54.43	82.55	68.49	77.235	scVI	80	features_RNA.log.vst.split_Batch_ID	scVI	1000
scVI_2_400_0.05_2_256..scVI..80..features_RNA.log.vst.split_Batch_ID.features.750_6d57e368a16c3d45217a42b20a3db5da	0.530433	0.425774	7.5	0.122504	0.918811	68	80.87	56.1	84.55	70.325	77.6525	scVI	80	features_RNA.log.vst.split_Batch_ID	scVI	750
scVI_3_100_0.05_3_256..scVI..80..features_RNA.log.vst.split_Batch_ID.features.1000_8fd4ab347d1e48692d6170a5b93cf781	0.564676	0.400038	7.5	0.111323	0.908508	62	90.74	50.65	77.45	64.05	83.555	scVI	80	features_RNA.log.vst.split_Batch_ID	scVI	1000
scVI_3_100_0.05_3_256..scVI..80..features_RNA.log.vst.split_Batch_ID.features.750_8fd4ab347d1e48692d6170a5b93cf781	0.547415	0.409489	7.5	0.104184	0.911109	58	85.76	52.65	79.24	65.945	78.82	scVI	80	features_RNA.log.vst.split_Batch_ID	scVI	750
scVI_3_20_0.1_2_128..scVI..80..features_RNA.log.vst.split_Batch_ID.features.1000_9625657cf22d373e46bdde89031e6f00	0.577826	0.374549	8	0.147924	0.900808	83	94.53	45.25	72.14	58.695	91.6475	scVI	80	features_RNA.log.vst.split_Batch_ID	scVI	1000
scVI_3_20_0.1_2_128..scVI..80..features_RNA.log.vst.split_Batch_ID.features.1500_9625657cf22d373e46bdde89031e6f00	0.565005	0.367369	8	0.160519	0.896775	90	90.84	43.73	69.36	56.545	90.63	scVI	80	features_RNA.log.vst.split_Batch_ID	scVI	1500
scVI_3_20_0.1_2_128..scVI..80..features_RNA.log.vst.split_Batch_ID.features.2000_9625657cf22d373e46bdde89031e6f00	0.534164	0.362669	8	0.167273	0.889932	93	81.94	42.73	64.65	53.69	84.705	scVI	80	features_RNA.log.vst.split_Batch_ID	scVI	2000
scVI_3_20_0.1_2_128..scVI..80..features_RNA.log.vst.split_Batch_ID.features.3000_9625657cf22d373e46bdde89031e6f00	0.531549	0.360722	8.5	0.16741	0.885673	94	81.19	42.32	61.71	52.015	84.3925	scVI	80	features_RNA.log.vst.split_Batch_ID	scVI	3000
scVI_3_20_0.1_2_128..scVI..80..features_RNA.log.vst.split_Batch_ID.features.500_9625657cf22d373e46bdde89031e6f00	0.56397	0.397609	8.5	0.12306	0.911541	69	90.54	50.14	79.54	64.84	85.155	scVI	80	features_RNA.log.vst.split_Batch_ID	scVI	500
scVI_3_20_0.1_2_128..scVI..80..features_RNA.log.vst.split_Batch_ID.features.750_9625657cf22d373e46bdde89031e6f00	0.57724	0.384481	8	0.14434	0.908037	81	94.37	47.35	77.12	62.235	91.0275	scVI	80	features_RNA.log.vst.split_Batch_ID	scVI	750
scVI_3_200_0.05_3_256..scVI..80..features_RNA.log.vst.split_Batch_ID.features.1000_06e72a9fd1ac3c635d8bd4013dcaa6ef	0.544718	0.413444	7.5	0.108673	0.91312	61	84.99	53.49	80.63	67.06	78.9925	scVI	80	features_RNA.log.vst.split_Batch_ID	scVI	1000
scVI_3_200_0.05_3_256..scVI..80..features_RNA.log.vst.split_Batch_ID.features.750_06e72a9fd1ac3c635d8bd4013dcaa6ef	0.532359	0.42182	7.5	0.101138	0.916157	57	81.42	55.27	82.72	68.995	75.315	scVI	80	features_RNA.log.vst.split_Batch_ID	scVI	750
scVI_3_300_0.05_3_256..scVI..80..features_RNA.log.vst.split_Batch_ID.features.1000_7bb385b734dc197c912a165e918fc89b	0.540204	0.417617	7.5	0.122503	0.913429	68	83.69	54.37	80.84	67.605	79.7675	scVI	80	features_RNA.log.vst.split_Batch_ID	scVI	1000
scVI_3_300_0.05_3_256..scVI..80..features_RNA.log.vst.split_Batch_ID.features.750_7bb385b734dc197c912a165e918fc89b	0.536244	0.426474	7.5	0.125859	0.914183	70	82.54	56.25	81.36	68.805	79.405	scVI	80	features_RNA.log.vst.split_Batch_ID	scVI	750
scVI_3_40_0.1_1_128..scVI..50..features_RNA.log.vst.split_Batch_ID.features.1000_d842bf4c63b8fee2b6d1ade43f654023	0.583278	0.369659	8	0.131053	0.905396	73	96.11	44.21	75.3	59.755	90.3325	scVI	50	features_RNA.log.vst.split_Batch_ID	scVI	1000
scVI_3_40_0.1_1_128..scVI..50..features_RNA.log.vst.split_Batch_ID.features.1500_d842bf4c63b8fee2b6d1ade43f654023	0.574962	0.35982	8	0.144206	0.895757	81	93.71	42.13	68.66	55.395	90.5325	scVI	50	features_RNA.log.vst.split_Batch_ID	scVI	1500
scVI_3_40_0.1_1_128..scVI..50..features_RNA.log.vst.split_Batch_ID.features.2000_d842bf4c63b8fee2b6d1ade43f654023	0.57821	0.339888	8	0.136472	0.892507	76	94.65	37.91	66.42	52.165	89.9875	scVI	50	features_RNA.log.vst.split_Batch_ID	scVI	2000
scVI_3_40_0.1_1_128..scVI..50..features_RNA.log.vst.split_Batch_ID.features.3000_d842bf4c63b8fee2b6d1ade43f654023	0.576318	0.327729	7.5	0.149692	0.883374	84	94.1	35.33	60.13	47.73	91.575	scVI	50	features_RNA.log.vst.split_Batch_ID	scVI	3000
scVI_3_40_0.1_1_128..scVI..50..features_RNA.log.vst.split_Batch_ID.features.500_d842bf4c63b8fee2b6d1ade43f654023	0.560598	0.391752	7.5	0.108771	0.909837	61	89.57	48.89	78.36	63.625	82.4275	scVI	50	features_RNA.log.vst.split_Batch_ID	scVI	500
scVI_3_40_0.1_1_128..scVI..50..features_RNA.log.vst.split_Batch_ID.features.750_d842bf4c63b8fee2b6d1ade43f654023	0.578396	0.373226	8	0.11375	0.90585	64	94.7	44.97	75.62	60.295	87.025	scVI	50	features_RNA.log.vst.split_Batch_ID	scVI	750
scVI_3_40_0.1_2_256..scVI..80..features_RNA.log.vst.split_Batch_ID.features.1000_fb0c4430d8280cd23d2956b80b45c5bb	0.573872	0.375278	7	0.106946	0.915345	60	93.39	45.4	82.16	63.78	85.0425	scVI	80	features_RNA.log.vst.split_Batch_ID	scVI	1000
scVI_3_40_0.1_2_256..scVI..80..features_RNA.log.vst.split_Batch_ID.features.1500_fb0c4430d8280cd23d2956b80b45c5bb	0.564729	0.370376	7	0.118991	0.906545	67	90.76	44.37	76.1	60.235	84.82	scVI	80	features_RNA.log.vst.split_Batch_ID	scVI	1500
scVI_3_40_0.1_2_256..scVI..80..features_RNA.log.vst.split_Batch_ID.features.2000_fb0c4430d8280cd23d2956b80b45c5bb	0.573958	0.365098	7.5	0.129931	0.903899	73	93.42	43.25	74.27	58.76	88.315	scVI	80	features_RNA.log.vst.split_Batch_ID	scVI	2000
scVI_3_40_0.1_2_256..scVI..80..features_RNA.log.vst.split_Batch_ID.features.3000_fb0c4430d8280cd23d2956b80b45c5bb	0.580134	0.353963	7.5	0.135198	0.899361	76	95.2	40.89	71.14	56.015	90.4	scVI	80	features_RNA.log.vst.split_Batch_ID	scVI	3000
scVI_3_40_0.1_2_256..scVI..80..features_RNA.log.vst.split_Batch_ID.features.500_fb0c4430d8280cd23d2956b80b45c5bb	0.561016	0.390384	8	0.0879204	0.918661	49	89.69	48.6	84.44	66.52	79.5175	scVI	80	features_RNA.log.vst.split_Batch_ID	scVI	500
scVI_3_40_0.1_2_256..scVI..80..features_RNA.log.vst.split_Batch_ID.features.750_fb0c4430d8280cd23d2956b80b45c5bb	0.571358	0.383624	8	0.0942513	0.918366	53	92.67	47.17	84.24	65.705	82.7525	scVI	80	features_RNA.log.vst.split_Batch_ID	scVI	750
scVI_3_40_0.1_2_256..scVI..90..features_RNA.log.vst.split_Batch_ID.features.1000_b0e8fd94fb38e748c5ba9bf4d05721d2	0.573581	0.374421	7.5	0.105663	0.916285	59	93.31	45.22	82.81	64.015	84.7325	scVI	90	features_RNA.log.vst.split_Batch_ID	scVI	1000
scVI_3_40_0.1_2_256..scVI..90..features_RNA.log.vst.split_Batch_ID.features.1500_b0e8fd94fb38e748c5ba9bf4d05721d2	0.566275	0.373226	7	0.123784	0.907901	69	91.2	44.97	77.03	61	85.65	scVI	90	features_RNA.log.vst.split_Batch_ID	scVI	1500
scVI_3_40_0.1_2_256..scVI..90..features_RNA.log.vst.split_Batch_ID.features.2000_b0e8fd94fb38e748c5ba9bf4d05721d2	0.571826	0.365098	7	0.130512	0.906013	73	92.8	43.25	75.73	59.49	87.85	scVI	90	features_RNA.log.vst.split_Batch_ID	scVI	2000
scVI_3_40_0.1_2_256..scVI..90..features_RNA.log.vst.split_Batch_ID.features.750_b0e8fd94fb38e748c5ba9bf4d05721d2	0.578197	0.384481	8	0.106326	0.917171	59	94.64	47.35	83.42	65.385	85.73	scVI	90	features_RNA.log.vst.split_Batch_ID	scVI	750
scVI_3_400_0.05_3_256..scVI..80..features_RNA.log.vst.split_Batch_ID.features.1000_6d57e368a16c3d45217a42b20a3db5da	0.523533	0.424421	6.5	0.138101	0.907955	77	78.88	55.82	77.07	66.445	78.41	scVI	80	features_RNA.log.vst.split_Batch_ID	scVI	1000
scVI_3_400_0.05_3_256..scVI..80..features_RNA.log.vst.split_Batch_ID.features.750_6d57e368a16c3d45217a42b20a3db5da	0.520065	0.432549	7	0.132522	0.909669	74	77.88	57.54	78.25	67.895	76.91	scVI	80	features_RNA.log.vst.split_Batch_ID	scVI	750
scVI_4_20_0.1_2_256..scVI..80..features_RNA.log.vst.split_Batch_ID.features.1000_6bcfab0e71be7b8b8187521a7dab74bb	0.572845	0.361422	7.5	0.108255	0.908033	61	93.1	42.47	77.12	59.795	85.075	scVI	80	features_RNA.log.vst.split_Batch_ID	scVI	1000
scVI_4_20_0.1_2_256..scVI..80..features_RNA.log.vst.split_Batch_ID.features.1000_7e63be155c506f1a4cd2006d80c9563f	0.586311	0.35982	7.5	0.112264	0.907325	63	96.98	42.13	76.63	59.38	88.485	scVI	80	features_RNA.log.vst.split_Batch_ID	scVI	1000
scVI_4_20_0.1_2_256..scVI..80..features_RNA.log.vst.split_Batch_ID.features.750_6bcfab0e71be7b8b8187521a7dab74bb	0.578972	0.365098	7.5	0.102548	0.909796	57	94.86	43.25	78.34	60.795	85.395	scVI	80	features_RNA.log.vst.split_Batch_ID	scVI	750
scVI_4_20_0.1_2_256..scVI..80..features_RNA.log.vst.split_Batch_ID.features.750_7e63be155c506f1a4cd2006d80c9563f	0.571939	0.365098	7.5	0.098493	0.910826	55	92.84	43.25	79.05	61.15	83.38	scVI	80	features_RNA.log.vst.split_Batch_ID	scVI	750
Raw_PCA..RNA..80..RNA.log.vst.split_Batch_ID.features.1000	0.563826	0.231768	7	0.147915	0.852641	83	90.5	15	38.95	26.975	88.625	RNA	80	RNA.log.vst.split_Batch_ID	Raw	1000
Raw_PCA..RNA..80..RNA.log.vst.split_Batch_ID.features.1500	0.557086	0.209083	6.5	0.16124	0.84233	90	88.55	10.19	31.84	21.015	88.9125	RNA	80	RNA.log.vst.split_Batch_ID	Raw	1500
Raw_PCA..RNA..80..RNA.log.vst.split_Batch_ID.features.2000	0.550743	0.189776	6.5	0.168354	0.835291	94	86.72	6.1	26.99	16.545	88.54	RNA	80	RNA.log.vst.split_Batch_ID	Raw	2000
Raw_PCA..RNA..80..RNA.log.vst.split_Batch_ID.features.3000	0.501142	0.160984	6.5	0.155959	0.81521	87	72.42	0	13.15	6.575	76.065	RNA	80	RNA.log.vst.split_Batch_ID	Raw	3000
Raw_PCA..RNA..80..RNA.log.vst.split_Batch_ID.features.500	0.574783	0.305057	9	0.112236	0.871376	63	93.66	30.53	51.86	41.195	85.995	RNA	80	RNA.log.vst.split_Batch_ID	Raw	500
Raw_PCA..RNA..80..RNA.log.vst.split_Batch_ID.features.750	0.57488	0.255903	8	0.141102	0.860237	79	93.68	20.11	44.18	32.145	90.01	RNA	80	RNA.log.vst.split_Batch_ID	Raw	750
Scanorama_0_sigma15_alpha0.05_knn20_norm..RNA..features_RNA.log.vst.split_Batch_ID.features.1000..30.0..e0758c66a6a70d30247817bce8502135	0.4112	0.35482	10	0.0643345	0.88976	36	46.48	41.07	64.53	52.8	43.86	RNA		features_RNA.log.vst.split_Batch_ID	Scanorama	1000
Scanorama_0_sigma15_alpha0.05_knn20_norm..RNA..features_RNA.log.vst.split_Batch_ID.features.1500..30.0..e0758c66a6a70d30247817bce8502135	0.399901	0.323007	9.5	0.0778893	0.877987	44	43.23	34.33	56.41	45.37	43.4225	RNA		features_RNA.log.vst.split_Batch_ID	Scanorama	1500
Scanorama_0_sigma15_alpha0.05_knn20_norm..RNA..features_RNA.log.vst.split_Batch_ID.features.2000..30.0..e0758c66a6a70d30247817bce8502135	0.387945	0.30982	10	0.079464	0.872869	44	39.78	31.53	52.89	42.21	40.835	RNA		features_RNA.log.vst.split_Batch_ID	Scanorama	2000
Scanorama_0_sigma15_alpha0.05_knn20_norm..RNA..features_RNA.log.vst.split_Batch_ID.features.3000..30.0..e0758c66a6a70d30247817bce8502135	0.367707	0.295218	10	0.0912122	0.862237	51	33.94	28.44	45.56	37	38.205	RNA		features_RNA.log.vst.split_Batch_ID	Scanorama	3000
Scanorama_0_sigma15_alpha0.05_knn20_norm..RNA..features_RNA.log.vst.split_Batch_ID.features.500..30.0..e0758c66a6a70d30247817bce8502135	0.430975	0.399836	9.5	0.0678966	0.898306	38	52.19	50.61	70.42	60.515	48.6425	RNA		features_RNA.log.vst.split_Batch_ID	Scanorama	500
Scanorama_0_sigma15_alpha0.05_knn20_norm..RNA..features_RNA.log.vst.split_Batch_ID.features.750..30.0..e0758c66a6a70d30247817bce8502135	0.419834	0.348125	10	0.0980239	0.888712	55	48.97	39.65	63.81	51.73	50.4775	RNA		features_RNA.log.vst.split_Batch_ID	Scanorama	750
Scanorama_0_sigma15_alpha0.05_knn20_scale..RNA..features_RNA.log.vst.split_Batch_ID.features.1000..30.0..e0758c66a6a70d30247817bce8502135	0.500697	0.361531	10	0.116942	0.883522	65	72.29	42.49	60.23	51.36	70.4675	RNA		features_RNA.log.vst.split_Batch_ID	Scanorama	1000
Scanorama_0_sigma15_alpha0.05_knn20_scale..RNA..features_RNA.log.vst.split_Batch_ID.features.1500..30.0..e0758c66a6a70d30247817bce8502135	0.465576	0.3137	10	0.135489	0.870971	76	62.17	32.36	51.58	41.97	65.6275	RNA		features_RNA.log.vst.split_Batch_ID	Scanorama	1500
Scanorama_0_sigma15_alpha0.05_knn20_scale..RNA..features_RNA.log.vst.split_Batch_ID.features.2000..30.0..e0758c66a6a70d30247817bce8502135	0.441779	0.309369	9.5	0.13254	0.863398	74	55.3	31.44	46.36	38.9	59.975	RNA		features_RNA.log.vst.split_Batch_ID	Scanorama	2000
Scanorama_0_sigma15_alpha0.05_knn20_scale..RNA..features_RNA.log.vst.split_Batch_ID.features.3000..30.0..e0758c66a6a70d30247817bce8502135	0.427116	0.287835	9.5	0.122968	0.857572	69	51.07	26.88	42.35	34.615	55.5525	RNA		features_RNA.log.vst.split_Batch_ID	Scanorama	3000
Scanorama_0_sigma15_alpha0.05_knn20_scale..RNA..features_RNA.log.vst.split_Batch_ID.features.500..30.0..e0758c66a6a70d30247817bce8502135	0.511651	0.394759	10	0.0885735	0.88757	50	75.45	49.53	63.02	56.275	69.0875	RNA		features_RNA.log.vst.split_Batch_ID	Scanorama	500
Scanorama_0_sigma15_alpha0.05_knn20_scale..RNA..features_RNA.log.vst.split_Batch_ID.features.750..30.0..e0758c66a6a70d30247817bce8502135	0.483562	0.365098	10	0.0970506	0.88285	54	67.35	43.25	59.77	51.51	64.0125	RNA		features_RNA.log.vst.split_Batch_ID	Scanorama	750
Scanorama_1_sigma50_alpha0.05_knn20_norm..RNA..features_RNA.log.vst.split_Batch_ID.features.1000..30.0..e0758c66a6a70d30247817bce8502135	0.396095	0.374421	10.5	0.0742477	0.889683	42	42.13	45.22	64.48	54.85	42.0975	RNA		features_RNA.log.vst.split_Batch_ID	Scanorama	1000
Scanorama_1_sigma50_alpha0.05_knn20_norm..RNA..features_RNA.log.vst.split_Batch_ID.features.1500..30.0..e0758c66a6a70d30247817bce8502135	0.392507	0.335234	10	0.0865622	0.878866	48	41.09	36.92	57.02	46.97	42.8175	RNA		features_RNA.log.vst.split_Batch_ID	Scanorama	1500
Scanorama_1_sigma50_alpha0.05_knn20_norm..RNA..features_RNA.log.vst.split_Batch_ID.features.2000..30.0..e0758c66a6a70d30247817bce8502135	0.400583	0.320955	10.5	0.0897979	0.872379	50	43.42	33.89	52.55	43.22	45.065	RNA		features_RNA.log.vst.split_Batch_ID	Scanorama	2000
Scanorama_1_sigma50_alpha0.05_knn20_norm..RNA..features_RNA.log.vst.split_Batch_ID.features.3000..30.0..e0758c66a6a70d30247817bce8502135	0.369913	0.310226	10	0.109219	0.85979	61	34.58	31.62	43.87	37.745	41.185	RNA		features_RNA.log.vst.split_Batch_ID	Scanorama	3000
Scanorama_1_sigma50_alpha0.05_knn20_norm..RNA..features_RNA.log.vst.split_Batch_ID.features.500..30.0..e0758c66a6a70d30247817bce8502135	0.354692	0.414143	10	0.0726787	0.89951	41	30.19	53.64	71.25	62.445	32.8925	RNA		features_RNA.log.vst.split_Batch_ID	Scanorama	500
Scanorama_1_sigma50_alpha0.05_knn20_norm..RNA..features_RNA.log.vst.split_Batch_ID.features.750..30.0..e0758c66a6a70d30247817bce8502135	0.40871	0.362091	10.5	0.08629	0.887776	48	45.77	42.61	63.16	52.885	46.3275	RNA		features_RNA.log.vst.split_Batch_ID	Scanorama	750
Scanorama_1_sigma50_alpha0.05_knn20_scale..RNA..features_RNA.log.vst.split_Batch_ID.features.1000..30.0..e0758c66a6a70d30247817bce8502135	0.471043	0.374421	9.5	0.112327	0.885181	63	63.74	45.22	61.37	53.295	63.555	RNA		features_RNA.log.vst.split_Batch_ID	Scanorama	1000
Scanorama_1_sigma50_alpha0.05_knn20_scale..RNA..features_RNA.log.vst.split_Batch_ID.features.1500..30.0..e0758c66a6a70d30247817bce8502135	0.458542	0.325783	9.5	0.127234	0.867805	71	60.14	34.92	49.4	42.16	62.855	RNA		features_RNA.log.vst.split_Batch_ID	Scanorama	1500
Scanorama_1_sigma50_alpha0.05_knn20_scale..RNA..features_RNA.log.vst.split_Batch_ID.features.2000..30.0..e0758c66a6a70d30247817bce8502135	0.437339	0.3137	9	0.142585	0.85969	80	54.02	32.36	43.81	38.085	60.515	RNA		features_RNA.log.vst.split_Batch_ID	Scanorama	2000
Scanorama_1_sigma50_alpha0.05_knn20_scale..RNA..features_RNA.log.vst.split_Batch_ID.features.3000..30.0..e0758c66a6a70d30247817bce8502135	0.424829	0.302767	9	0.121963	0.85665	68	50.41	30.04	41.71	35.875	54.8075	RNA		features_RNA.log.vst.split_Batch_ID	Scanorama	3000
Scanorama_1_sigma50_alpha0.05_knn20_scale..RNA..features_RNA.log.vst.split_Batch_ID.features.500..30.0..e0758c66a6a70d30247817bce8502135	0.470081	0.405564	9.5	0.096117	0.884987	54	63.46	51.82	61.24	56.53	61.095	RNA		features_RNA.log.vst.split_Batch_ID	Scanorama	500
Scanorama_1_sigma50_alpha0.05_knn20_scale..RNA..features_RNA.log.vst.split_Batch_ID.features.750..30.0..e0758c66a6a70d30247817bce8502135	0.447952	0.390384	9.5	0.0871576	0.882474	49	57.08	48.6	59.51	54.055	55.06	RNA		features_RNA.log.vst.split_Batch_ID	Scanorama	750
Scanorama_10_sigma15_alpha0.05_knn30_norm..RNA..features_RNA.log.vst.split_Batch_ID.features.1000..60.0..e0758c66a6a70d30247817bce8502135	0.477852	0.342489	9	0.0813503	0.899355	45	65.7	38.46	71.14	54.8	60.525	RNA		features_RNA.log.vst.split_Batch_ID	Scanorama	1000
Scanorama_10_sigma15_alpha0.05_knn30_norm..RNA..features_RNA.log.vst.split_Batch_ID.features.1500..60.0..e0758c66a6a70d30247817bce8502135	0.478517	0.310226	8	0.106855	0.890792	60	65.9	31.62	65.24	48.43	64.425	RNA		features_RNA.log.vst.split_Batch_ID	Scanorama	1500
Scanorama_10_sigma15_alpha0.05_knn30_norm..RNA..features_RNA.log.vst.split_Batch_ID.features.2000..60.0..e0758c66a6a70d30247817bce8502135	0.462746	0.302767	9.5	0.106456	0.894828	60	61.35	30.04	68.02	49.03	61.0125	RNA		features_RNA.log.vst.split_Batch_ID	Scanorama	2000
Scanorama_10_sigma15_alpha0.05_knn30_norm..RNA..features_RNA.log.vst.split_Batch_ID.features.3000..60.0..e0758c66a6a70d30247817bce8502135	0.456604	0.305057	9	0.0852332	0.884039	48	59.58	30.53	60.59	45.56	56.685	RNA		features_RNA.log.vst.split_Batch_ID	Scanorama	3000
Scanorama_10_sigma15_alpha0.05_knn30_norm..RNA..features_RNA.log.vst.split_Batch_ID.features.500..60.0..e0758c66a6a70d30247817bce8502135	0.503862	0.40494	9	0.079837	0.907104	45	73.21	51.69	76.48	64.085	66.1575	RNA		features_RNA.log.vst.split_Batch_ID	Scanorama	500
Scanorama_10_sigma15_alpha0.05_knn30_norm..RNA..features_RNA.log.vst.split_Batch_ID.features.750..60.0..e0758c66a6a70d30247817bce8502135	0.491739	0.348685	8	0.0834442	0.901153	47	69.71	39.77	72.38	56.075	64.0325	RNA		features_RNA.log.vst.split_Batch_ID	Scanorama	750
Scanorama_10_sigma15_alpha0.05_knn30_scale..RNA..features_RNA.log.vst.split_Batch_ID.features.1000..60.0..e0758c66a6a70d30247817bce8502135	0.544161	0.374549	9.5	0.102922	0.893392	58	84.83	45.25	67.03	56.14	78.1225	RNA		features_RNA.log.vst.split_Batch_ID	Scanorama	1000
Scanorama_10_sigma15_alpha0.05_knn30_scale..RNA..features_RNA.log.vst.split_Batch_ID.features.1500..60.0..e0758c66a6a70d30247817bce8502135	0.539767	0.332429	8.5	0.117337	0.881834	66	83.56	36.33	59.07	47.7	79.17	RNA		features_RNA.log.vst.split_Batch_ID	Scanorama	1500
Scanorama_10_sigma15_alpha0.05_knn30_scale..RNA..features_RNA.log.vst.split_Batch_ID.features.2000..60.0..e0758c66a6a70d30247817bce8502135	0.50767	0.3137	9	0.127856	0.879712	71	74.3	32.36	57.6	44.98	73.475	RNA		features_RNA.log.vst.split_Batch_ID	Scanorama	2000
Scanorama_10_sigma15_alpha0.05_knn30_scale..RNA..features_RNA.log.vst.split_Batch_ID.features.3000..60.0..e0758c66a6a70d30247817bce8502135	0.513743	0.318463	8.5	0.117058	0.885433	65	76.05	33.37	61.55	47.46	73.2875	RNA		features_RNA.log.vst.split_Batch_ID	Scanorama	3000
Scanorama_10_sigma15_alpha0.05_knn30_scale..RNA..features_RNA.log.vst.split_Batch_ID.features.500..60.0..e0758c66a6a70d30247817bce8502135	0.563025	0.413286	10.5	0.0992324	0.901914	55	90.27	53.46	72.9	63.18	81.4525	RNA		features_RNA.log.vst.split_Batch_ID	Scanorama	500
Scanorama_10_sigma15_alpha0.05_knn30_scale..RNA..features_RNA.log.vst.split_Batch_ID.features.750..60.0..e0758c66a6a70d30247817bce8502135	0.531442	0.390384	9.5	0.117945	0.894326	66	81.16	48.6	67.67	58.135	77.37	RNA		features_RNA.log.vst.split_Batch_ID	Scanorama	750
Scanorama_11_sigma50_alpha0.05_knn30_norm..RNA..features_RNA.log.vst.split_Batch_ID.features.1000..60.0..e0758c66a6a70d30247817bce8502135	0.44499	0.384481	9	0.068766	0.890769	38	56.23	47.35	65.22	56.285	51.6725	RNA		features_RNA.log.vst.split_Batch_ID	Scanorama	1000
Scanorama_11_sigma50_alpha0.05_knn30_norm..RNA..features_RNA.log.vst.split_Batch_ID.features.1500..60.0..e0758c66a6a70d30247817bce8502135	0.4599	0.339997	8.5	0.113203	0.882137	63	60.53	37.93	59.27	48.6	61.1475	RNA		features_RNA.log.vst.split_Batch_ID	Scanorama	1500
Scanorama_11_sigma50_alpha0.05_knn30_norm..RNA..features_RNA.log.vst.split_Batch_ID.features.2000..60.0..e0758c66a6a70d30247817bce8502135	0.456065	0.335685	9.5	0.103292	0.890353	58	59.42	37.02	64.94	50.98	59.065	RNA		features_RNA.log.vst.split_Batch_ID	Scanorama	2000
Scanorama_11_sigma50_alpha0.05_knn30_norm..RNA..features_RNA.log.vst.split_Batch_ID.features.3000..60.0..e0758c66a6a70d30247817bce8502135	0.450734	0.318463	9	0.0879827	0.880885	49	57.89	33.37	58.41	45.89	55.6675	RNA		features_RNA.log.vst.split_Batch_ID	Scanorama	3000
Scanorama_11_sigma50_alpha0.05_knn30_norm..RNA..features_RNA.log.vst.split_Batch_ID.features.500..60.0..e0758c66a6a70d30247817bce8502135	0.40375	0.370376	9	0.0910227	0.893901	51	44.34	44.37	67.38	55.875	46.005	RNA		features_RNA.log.vst.split_Batch_ID	Scanorama	500
Scanorama_11_sigma50_alpha0.05_knn30_norm..RNA..features_RNA.log.vst.split_Batch_ID.features.750..60.0..e0758c66a6a70d30247817bce8502135	0.402957	0.375278	8.5	0.0836022	0.89485	47	44.11	45.4	68.04	56.72	44.8325	RNA		features_RNA.log.vst.split_Batch_ID	Scanorama	750
scVI_0_200_0.025_2_128_gene_zinb..scVI..50..features_RNA.log.vst.split_Batch_ID.features.1000_95b644b3dad49b61fb72690e39ca45aa	0.557141	0.400737	8	0.111609	0.902933	62	88.57	50.8	73.61	62.205	81.9275	scVI	50	features_RNA.log.vst.split_Batch_ID	scVI	1000
scVI_0_200_0.025_2_128_gene_zinb..scVI..50..features_RNA.log.vst.split_Batch_ID.features.750_95b644b3dad49b61fb72690e39ca45aa	0.568488	0.405564	8	0.0969452	0.905346	54	91.84	51.82	75.27	63.545	82.38	scVI	50	features_RNA.log.vst.split_Batch_ID	scVI	750
scVI_0_200_0.025_2_128_gene_zinb..scVI..90..features_RNA.log.vst.split_Batch_ID.features.1000_a27d062197f4161ad98b5b22bf738def	0.550661	0.394759	7.5	0.099096	0.913148	55	86.7	49.53	80.65	65.09	78.775	scVI	90	features_RNA.log.vst.split_Batch_ID	scVI	1000
scVI_0_200_0.025_2_128_gene_zinb..scVI..90..features_RNA.log.vst.split_Batch_ID.features.750_a27d062197f4161ad98b5b22bf738def	0.544434	0.400737	7	0.0985074	0.914982	55	84.91	50.8	81.91	66.355	77.4325	scVI	90	features_RNA.log.vst.split_Batch_ID	scVI	750
scVI_0_400_0.025_2_128_gene_zinb..scVI..90..features_RNA.log.vst.split_Batch_ID.features.1000_e86d95166657a332fb6d87bf3a31ad37	0.529701	0.406015	8.5	0.131454	0.909176	73	80.66	51.92	77.91	64.915	78.745	scVI	90	features_RNA.log.vst.split_Batch_ID	scVI	1000
scVI_0_400_0.025_2_128_gene_zinb..scVI..90..features_RNA.log.vst.split_Batch_ID.features.750_e86d95166657a332fb6d87bf3a31ad37	0.553678	0.414768	8	0.128604	0.911925	72	87.57	53.77	79.8	66.785	83.6775	scVI	90	features_RNA.log.vst.split_Batch_ID	scVI	750
scVI_1_200_0.025_3_128_gene_zinb..scVI..50..features_RNA.log.vst.split_Batch_ID.features.1000_95b644b3dad49b61fb72690e39ca45aa	0.550631	0.405316	8.5	0.126017	0.901742	70	86.69	51.77	72.79	62.28	82.5175	scVI	50	features_RNA.log.vst.split_Batch_ID	scVI	1000
scVI_1_200_0.025_3_128_gene_zinb..scVI..50..features_RNA.log.vst.split_Batch_ID.features.750_95b644b3dad49b61fb72690e39ca45aa	0.53335	0.413286	8.5	0.118979	0.90529	67	81.71	53.46	75.23	64.345	78.0325	scVI	50	features_RNA.log.vst.split_Batch_ID	scVI	750
scVI_1_200_0.025_3_128_gene_zinb..scVI..90..features_RNA.log.vst.split_Batch_ID.features.1000_a27d062197f4161ad98b5b22bf738def	0.549515	0.406015	8	0.130401	0.906072	73	86.37	51.92	75.77	63.845	83.0275	scVI	90	features_RNA.log.vst.split_Batch_ID	scVI	1000
scVI_1_200_0.025_3_128_gene_zinb..scVI..90..features_RNA.log.vst.split_Batch_ID.features.750_a27d062197f4161ad98b5b22bf738def	0.562712	0.413286	8	0.119752	0.905615	67	90.18	53.46	75.45	64.455	84.385	scVI	90	features_RNA.log.vst.split_Batch_ID	scVI	750
scVI_1_400_0.025_3_128_gene_zinb..scVI..90..features_RNA.log.vst.split_Batch_ID.features.1000_e86d95166657a332fb6d87bf3a31ad37	0.514177	0.414768	7.5	0.143686	0.902748	80	76.18	53.77	73.48	63.625	77.135	scVI	90	features_RNA.log.vst.split_Batch_ID	scVI	1000
scVI_1_400_0.025_3_128_gene_zinb..scVI..90..features_RNA.log.vst.split_Batch_ID.features.750_e86d95166657a332fb6d87bf3a31ad37	0.529145	0.424421	8	0.145948	0.903352	82	80.5	55.82	73.89	64.855	80.875	scVI	90	features_RNA.log.vst.split_Batch_ID	scVI	750
scVI_2_200_0.025_4_128_gene_zinb..scVI..50..features_RNA.log.vst.split_Batch_ID.features.1000_95b644b3dad49b61fb72690e39ca45aa	0.524809	0.414143	8	0.145154	0.889473	81	79.25	53.64	64.33	58.985	79.6875	scVI	50	features_RNA.log.vst.split_Batch_ID	scVI	1000
scVI_2_200_0.025_4_128_gene_zinb..scVI..50..features_RNA.log.vst.split_Batch_ID.features.750_95b644b3dad49b61fb72690e39ca45aa	0.52095	0.419421	8.5	0.136512	0.895443	76	78.13	54.76	68.44	61.6	77.5975	scVI	50	features_RNA.log.vst.split_Batch_ID	scVI	750
scVI_2_200_0.025_4_128_gene_zinb..scVI..90..features_RNA.log.vst.split_Batch_ID.features.1000_a27d062197f4161ad98b5b22bf738def	0.514262	0.413286	8	0.138682	0.89322	78	76.2	53.46	66.91	60.185	76.65	scVI	90	features_RNA.log.vst.split_Batch_ID	scVI	1000
scVI_2_200_0.025_4_128_gene_zinb..scVI..90..features_RNA.log.vst.split_Batch_ID.features.750_a27d062197f4161ad98b5b22bf738def	0.526457	0.417617	8.5	0.13888	0.896762	78	79.72	54.37	69.35	61.86	79.29	scVI	90	features_RNA.log.vst.split_Batch_ID	scVI	750
scVI_2_400_0.025_4_128_gene_zinb..scVI..90..features_RNA.log.vst.split_Batch_ID.features.1000_e86d95166657a332fb6d87bf3a31ad37	0.510671	0.419143	7.5	0.139553	0.895064	78	75.17	54.7	68.18	61.44	75.8775	scVI	90	features_RNA.log.vst.split_Batch_ID	scVI	1000
scVI_2_400_0.025_4_128_gene_zinb..scVI..90..features_RNA.log.vst.split_Batch_ID.features.750_e86d95166657a332fb6d87bf3a31ad37	0.520154	0.427098	7.5	0.146929	0.897759	82	77.9	56.38	70.04	63.21	78.925	scVI	90	features_RNA.log.vst.split_Batch_ID	scVI	750
scVI_3_200_0.025_2_256_gene_zinb..scVI..50..features_RNA.log.vst.split_Batch_ID.features.1000_95b644b3dad49b61fb72690e39ca45aa	0.554438	0.406015	7.5	0.120042	0.907641	67	87.79	51.92	76.85	64.385	82.5925	scVI	50	features_RNA.log.vst.split_Batch_ID	scVI	1000
scVI_3_200_0.025_2_256_gene_zinb..scVI..50..features_RNA.log.vst.split_Batch_ID.features.750_95b644b3dad49b61fb72690e39ca45aa	0.545507	0.413286	7.5	0.102329	0.909094	57	85.21	53.46	77.85	65.655	78.1575	scVI	50	features_RNA.log.vst.split_Batch_ID	scVI	750
scVI_3_200_0.025_2_256_gene_zinb..scVI..90..features_RNA.log.vst.split_Batch_ID.features.1000_a27d062197f4161ad98b5b22bf738def	0.547716	0.405158	6	0.0713237	0.916268	40	85.85	51.73	82.8	67.265	74.3875	scVI	90	features_RNA.log.vst.split_Batch_ID	scVI	1000
scVI_3_200_0.025_2_256_gene_zinb..scVI..90..features_RNA.log.vst.split_Batch_ID.features.750_a27d062197f4161ad98b5b22bf738def	0.536621	0.411918	6.5	0.0670272	0.919124	37	82.65	53.17	84.76	68.965	71.2375	scVI	90	features_RNA.log.vst.split_Batch_ID	scVI	750
scVI_3_400_0.025_2_256_gene_zinb..scVI..90..features_RNA.log.vst.split_Batch_ID.features.1000_e86d95166657a332fb6d87bf3a31ad37	0.535346	0.414143	7.5	0.113183	0.920816	63	82.28	53.64	85.93	69.785	77.46	scVI	90	features_RNA.log.vst.split_Batch_ID	scVI	1000
scVI_3_400_0.025_2_256_gene_zinb..scVI..90..features_RNA.log.vst.split_Batch_ID.features.750_e86d95166657a332fb6d87bf3a31ad37	0.55065	0.419143	7.5	0.112545	0.922992	63	86.7	54.7	87.43	71.065	80.775	scVI	90	features_RNA.log.vst.split_Batch_ID	scVI	750
Scanorama_9_sigma50_alpha0.05_knn20_scale..RNA..features_RNA.log.vst.split_Batch_ID.features.1000..60.0..e0758c66a6a70d30247817bce8502135	0.52669	0.400038	9	0.11402	0.891098	64	79.79	50.65	65.45	58.05	75.8425	RNA		features_RNA.log.vst.split_Batch_ID	Scanorama	1000
Scanorama_9_sigma50_alpha0.05_knn20_scale..RNA..features_RNA.log.vst.split_Batch_ID.features.1500..60.0..e0758c66a6a70d30247817bce8502135	0.547804	0.356768	9	0.106455	0.889369	60	85.88	41.48	64.26	52.87	79.41	RNA		features_RNA.log.vst.split_Batch_ID	Scanorama	1500
Scanorama_9_sigma50_alpha0.05_knn20_scale..RNA..features_RNA.log.vst.split_Batch_ID.features.2000..60.0..e0758c66a6a70d30247817bce8502135	0.514862	0.326591	8.5	0.121352	0.878191	68	76.38	35.09	56.56	45.825	74.285	RNA		features_RNA.log.vst.split_Batch_ID	Scanorama	2000
Scanorama_9_sigma50_alpha0.05_knn20_scale..RNA..features_RNA.log.vst.split_Batch_ID.features.3000..60.0..e0758c66a6a70d30247817bce8502135	0.502502	0.31988	9	0.128235	0.879849	72	72.81	33.67	57.7	45.685	72.6075	RNA		features_RNA.log.vst.split_Batch_ID	Scanorama	3000
Scanorama_9_sigma50_alpha0.05_knn20_scale..RNA..features_RNA.log.vst.split_Batch_ID.features.500..60.0..e0758c66a6a70d30247817bce8502135	0.521273	0.383624	9	0.127692	0.885299	71	78.23	47.17	61.45	54.31	76.4225	RNA		features_RNA.log.vst.split_Batch_ID	Scanorama	500
Scanorama_9_sigma50_alpha0.05_knn20_scale..RNA..features_RNA.log.vst.split_Batch_ID.features.750..60.0..e0758c66a6a70d30247817bce8502135	0.526867	0.402887	9.5	0.102592	0.888752	57	79.84	51.25	63.83	57.54	74.13	RNA		features_RNA.log.vst.split_Batch_ID	Scanorama	750
scVI_0_20_0.1_1_128..scVI..50..features_RNA.log.vst.split_Batch_ID.features.1000_d842bf4c63b8fee2b6d1ade43f654023	0.580105	0.348125	7.5	0.127047	0.898995	71	95.19	39.65	70.89	55.27	89.1425	scVI	50	features_RNA.log.vst.split_Batch_ID	scVI	1000
scVI_0_20_0.1_1_128..scVI..50..features_RNA.log.vst.split_Batch_ID.features.1500_d842bf4c63b8fee2b6d1ade43f654023	0.565865	0.339888	7.5	0.132174	0.891863	74	91.09	37.91	65.98	51.945	86.8175	scVI	50	features_RNA.log.vst.split_Batch_ID	scVI	1500
scVI_0_20_0.1_1_128..scVI..50..features_RNA.log.vst.split_Batch_ID.features.2000_d842bf4c63b8fee2b6d1ade43f654023	0.573874	0.320955	8	0.148275	0.886635	83	93.39	33.89	62.37	48.13	90.7925	scVI	50	features_RNA.log.vst.split_Batch_ID	scVI	2000
scVI_0_20_0.1_1_128..scVI..50..features_RNA.log.vst.split_Batch_ID.features.3000_d842bf4c63b8fee2b6d1ade43f654023	0.580955	0.309369	7.5	0.143709	0.876566	80	95.44	31.44	55.44	43.44	91.58	scVI	50	features_RNA.log.vst.split_Batch_ID	scVI	3000
scVI_0_20_0.1_1_128..scVI..50..features_RNA.log.vst.split_Batch_ID.features.500_d842bf4c63b8fee2b6d1ade43f654023	0.566025	0.374421	8	0.111451	0.906042	62	91.13	45.22	75.75	60.485	83.8475	scVI	50	features_RNA.log.vst.split_Batch_ID	scVI	500
scVI_0_20_0.1_1_128..scVI..50..features_RNA.log.vst.split_Batch_ID.features.750_d842bf4c63b8fee2b6d1ade43f654023	0.577022	0.35982	7.5	0.123201	0.90058	69	94.3	42.13	71.98	57.055	87.975	scVI	50	features_RNA.log.vst.split_Batch_ID	scVI	750
scVI_0_20_0.1_2_128..scVI..30..features_RNA.log.vst.split_Batch_ID.features.1000_9625657cf22d373e46bdde89031e6f00	0.559733	0.375278	8	0.152726	0.893002	85	89.32	45.4	66.76	56.08	88.24	scVI	30	features_RNA.log.vst.split_Batch_ID	scVI	1000
scVI_0_20_0.1_2_128..scVI..30..features_RNA.log.vst.split_Batch_ID.features.1500_9625657cf22d373e46bdde89031e6f00	0.534398	0.369659	7.5	0.166468	0.886981	93	82.01	44.21	62.61	53.41	84.7575	scVI	30	features_RNA.log.vst.split_Batch_ID	scVI	1500
scVI_0_20_0.1_2_128..scVI..30..features_RNA.log.vst.split_Batch_ID.features.2000_9625657cf22d373e46bdde89031e6f00	0.541156	0.365098	8	0.167164	0.884227	93	83.96	43.25	60.71	51.98	86.22	scVI	30	features_RNA.log.vst.split_Batch_ID	scVI	2000
scVI_0_20_0.1_2_128..scVI..30..features_RNA.log.vst.split_Batch_ID.features.3000_9625657cf22d373e46bdde89031e6f00	0.549206	0.348125	8.5	0.165486	0.876543	92	86.28	39.65	55.42	47.535	87.71	scVI	30	features_RNA.log.vst.split_Batch_ID	scVI	3000
scVI_0_20_0.1_2_128..scVI..30..features_RNA.log.vst.split_Batch_ID.features.500_9625657cf22d373e46bdde89031e6f00	0.567624	0.402887	9	0.142298	0.900093	80	91.59	51.25	71.65	61.45	88.6925	scVI	30	features_RNA.log.vst.split_Batch_ID	scVI	500
scVI_0_20_0.1_2_128..scVI..30..features_RNA.log.vst.split_Batch_ID.features.750_9625657cf22d373e46bdde89031e6f00	0.575216	0.390384	8	0.141972	0.89535	79	93.78	48.6	68.38	58.49	90.085	scVI	30	features_RNA.log.vst.split_Batch_ID	scVI	750
scVI_0_20_0.1_2_256..scVI..50..features_RNA.log.vst.split_Batch_ID.features.1000_fb0c4430d8280cd23d2956b80b45c5bb	0.577918	0.362091	8	0.126955	0.901391	71	94.56	42.61	72.54	57.575	88.67	scVI	50	features_RNA.log.vst.split_Batch_ID	scVI	1000
scVI_0_20_0.1_2_256..scVI..50..features_RNA.log.vst.split_Batch_ID.features.1500_fb0c4430d8280cd23d2956b80b45c5bb	0.580484	0.34476	7	0.138036	0.891852	77	95.3	38.94	65.97	52.455	90.725	scVI	50	features_RNA.log.vst.split_Batch_ID	scVI	1500
scVI_0_20_0.1_2_256..scVI..50..features_RNA.log.vst.split_Batch_ID.features.2000_fb0c4430d8280cd23d2956b80b45c5bb	0.583617	0.339997	8	0.15022	0.888632	84	96.2	37.93	63.75	50.84	93.15	scVI	50	features_RNA.log.vst.split_Batch_ID	scVI	2000
scVI_0_20_0.1_2_256..scVI..50..features_RNA.log.vst.split_Batch_ID.features.3000_fb0c4430d8280cd23d2956b80b45c5bb	0.564738	0.314601	7.5	0.149207	0.881943	83	90.76	32.55	59.14	45.845	88.82	scVI	50	features_RNA.log.vst.split_Batch_ID	scVI	3000
scVI_0_20_0.1_2_256..scVI..50..features_RNA.log.vst.split_Batch_ID.features.500_fb0c4430d8280cd23d2956b80b45c5bb	0.559263	0.384481	8.5	0.112054	0.906713	63	89.18	47.35	76.21	61.78	82.635	scVI	50	features_RNA.log.vst.split_Batch_ID	scVI	500
scVI_0_20_0.1_2_256..scVI..50..features_RNA.log.vst.split_Batch_ID.features.750_fb0c4430d8280cd23d2956b80b45c5bb	0.571434	0.367369	8	0.115941	0.902456	65	92.69	43.73	73.28	58.505	85.7675	scVI	50	features_RNA.log.vst.split_Batch_ID	scVI	750
scVI_1_10_0.1_2_256..scVI..80..features_RNA.log.vst.split_Batch_ID.features.1000_6bcfab0e71be7b8b8187521a7dab74bb	0.581752	0.339888	8	0.123535	0.893331	69	95.67	37.91	66.99	52.45	89.0025	scVI	80	features_RNA.log.vst.split_Batch_ID	scVI	1000
scVI_1_10_0.1_2_256..scVI..80..features_RNA.log.vst.split_Batch_ID.features.1000_7e63be155c506f1a4cd2006d80c9563f	0.57359	0.338286	7.5	0.121129	0.89637	68	93.31	37.57	69.08	53.325	86.9825	scVI	80	features_RNA.log.vst.split_Batch_ID	scVI	1000
scVI_1_10_0.1_2_256..scVI..80..features_RNA.log.vst.split_Batch_ID.features.750_6bcfab0e71be7b8b8187521a7dab74bb	0.583671	0.339997	7.5	0.115038	0.900857	64	96.22	37.93	72.18	55.055	88.165	scVI	80	features_RNA.log.vst.split_Batch_ID	scVI	750
scVI_1_10_0.1_2_256..scVI..80..features_RNA.log.vst.split_Batch_ID.features.750_7e63be155c506f1a4cd2006d80c9563f	0.581918	0.343564	8	0.111149	0.900181	62	95.71	38.68	71.71	55.195	87.2825	scVI	80	features_RNA.log.vst.split_Batch_ID	scVI	750
scVI_1_20_0.1_1_128..scVI..60..features_RNA.log.vst.split_Batch_ID.features.1000_d842bf4c63b8fee2b6d1ade43f654023	0.575391	0.35482	7.5	0.114639	0.90508	64	93.83	41.07	75.09	58.08	86.3725	scVI	60	features_RNA.log.vst.split_Batch_ID	scVI	1000
scVI_1_20_0.1_1_128..scVI..60..features_RNA.log.vst.split_Batch_ID.features.1500_d842bf4c63b8fee2b6d1ade43f654023	0.58092	0.339888	7.5	0.129471	0.89758	72	95.43	37.91	69.92	53.915	89.5725	scVI	60	features_RNA.log.vst.split_Batch_ID	scVI	1500
scVI_10_40_0.1_2_256..scVI..80..features_RNA.log.vst.split_Batch_ID.features.1000_6bcfab0e71be7b8b8187521a7dab74bb	0.569578	0.374421	7.5	0.100546	0.91408	56	92.16	45.22	81.29	63.255	83.12	scVI	80	features_RNA.log.vst.split_Batch_ID	scVI	1000
scVI_10_40_0.1_2_256..scVI..80..features_RNA.log.vst.split_Batch_ID.features.1000_7e63be155c506f1a4cd2006d80c9563f	0.575059	0.374549	7.5	0.110845	0.913438	62	93.74	45.25	80.85	63.05	85.805	scVI	80	features_RNA.log.vst.split_Batch_ID	scVI	1000
scVI_10_40_0.1_2_256..scVI..80..features_RNA.log.vst.split_Batch_ID.features.750_6bcfab0e71be7b8b8187521a7dab74bb	0.582923	0.375278	7.5	0.0944999	0.916931	53	96	45.4	83.25	64.325	85.25	scVI	80	features_RNA.log.vst.split_Batch_ID	scVI	750
scVI_10_40_0.1_2_256..scVI..80..features_RNA.log.vst.split_Batch_ID.features.750_7e63be155c506f1a4cd2006d80c9563f	0.573857	0.383624	7	0.0911586	0.917059	51	93.39	47.17	83.34	65.255	82.7925	scVI	80	features_RNA.log.vst.split_Batch_ID	scVI	750
scVI_11_40_0.1_2_256..scVI..90..features_RNA.log.vst.split_Batch_ID.features.1000_6bcfab0e71be7b8b8187521a7dab74bb	0.568418	0.374421	7	0.106269	0.915648	59	91.82	45.22	82.37	63.795	83.615	scVI	90	features_RNA.log.vst.split_Batch_ID	scVI	1000
scVI_11_40_0.1_2_256..scVI..90..features_RNA.log.vst.split_Batch_ID.features.1000_7e63be155c506f1a4cd2006d80c9563f	0.56383	0.380278	7	0.108742	0.916101	61	90.5	46.46	82.68	64.57	83.125	scVI	90	features_RNA.log.vst.split_Batch_ID	scVI	1000
scVI_11_40_0.1_2_256..scVI..90..features_RNA.log.vst.split_Batch_ID.features.750_6bcfab0e71be7b8b8187521a7dab74bb	0.575534	0.383624	7.5	0.0965684	0.918071	54	93.87	47.17	84.04	65.605	83.9025	scVI	90	features_RNA.log.vst.split_Batch_ID	scVI	750
scVI_11_40_0.1_2_256..scVI..90..features_RNA.log.vst.split_Batch_ID.features.750_7e63be155c506f1a4cd2006d80c9563f	0.577634	0.382505	7.5	0.10214	0.918572	57	94.48	46.94	84.38	65.66	85.11	scVI	90	features_RNA.log.vst.split_Batch_ID	scVI	750
harmony_7_Batch_ID_2_0.05_130_PCA..RNA..30..RNA.log.vst.split_Batch_ID.features.1000_9625657cf22d373e46bdde89031e6f00	0.419024	0.514759	12.5	0.101332	0.914047	57	48.74	74.96	81.27	78.115	50.805	RNA	30	RNA.log.vst.split_Batch_ID	harmony	1000
harmony_7_Batch_ID_2_0.05_130_PCA..RNA..30..RNA.log.vst.split_Batch_ID.features.1500_9625657cf22d373e46bdde89031e6f00	0.415132	0.500278	11.5	0.11185	0.909577	63	47.62	71.89	78.18	75.035	51.465	RNA	30	RNA.log.vst.split_Batch_ID	harmony	1500
harmony_7_Batch_ID_2_0.05_130_PCA..RNA..30..RNA.log.vst.split_Batch_ID.features.2000_9625657cf22d373e46bdde89031e6f00	0.375635	0.521361	12	0.0997261	0.918735	56	36.23	76.36	84.5	80.43	41.1725	RNA	30	RNA.log.vst.split_Batch_ID	harmony	2000
harmony_7_Batch_ID_2_0.05_130_PCA..RNA..30..RNA.log.vst.split_Batch_ID.features.3000_9625657cf22d373e46bdde89031e6f00	0.392423	0.505278	11	0.113803	0.918318	64	41.07	72.95	84.21	78.58	46.8025	RNA	30	RNA.log.vst.split_Batch_ID	harmony	3000
harmony_7_Batch_ID_2_0.05_130_PCA..RNA..30..RNA.log.vst.split_Batch_ID.features.500_9625657cf22d373e46bdde89031e6f00	0.400683	0.537368	12	0.100514	0.921223	56	43.45	79.75	86.21	82.98	46.5875	RNA	30	RNA.log.vst.split_Batch_ID	harmony	500
harmony_7_Batch_ID_2_0.05_130_PCA..RNA..30..RNA.log.vst.split_Batch_ID.features.750_9625657cf22d373e46bdde89031e6f00	0.414153	0.525737	12	0.0989481	0.916429	55	47.34	77.28	82.91	80.095	49.255	RNA	30	RNA.log.vst.split_Batch_ID	harmony	750
harmony_7_Batch_ID_2_0.05_130_PCA..RNA..50..RNA.log.vst.split_Batch_ID.features.1000_9625657cf22d373e46bdde89031e6f00	0.482707	0.508406	12	0.109535	0.919625	61	67.11	73.61	85.11	79.36	65.5825	RNA	50	RNA.log.vst.split_Batch_ID	harmony	1000
harmony_7_Batch_ID_2_0.05_130_PCA..RNA..50..RNA.log.vst.split_Batch_ID.features.1500_9625657cf22d373e46bdde89031e6f00	0.459607	0.499421	12.5	0.117126	0.915889	65	60.44	71.71	82.53	77.12	61.58	RNA	50	RNA.log.vst.split_Batch_ID	harmony	1500
harmony_7_Batch_ID_2_0.05_130_PCA..RNA..50..RNA.log.vst.split_Batch_ID.features.2000_9625657cf22d373e46bdde89031e6f00	0.452791	0.478466	10.5	0.123129	0.913498	69	58.48	67.27	80.89	74.08	61.11	RNA	50	RNA.log.vst.split_Batch_ID	harmony	2000
harmony_7_Batch_ID_2_0.05_130_PCA..RNA..50..RNA.log.vst.split_Batch_ID.features.3000_9625657cf22d373e46bdde89031e6f00	0.407869	0.494301	11	0.113819	0.918422	64	45.52	70.62	84.28	77.45	50.14	RNA	50	RNA.log.vst.split_Batch_ID	harmony	3000
harmony_7_Batch_ID_2_0.05_130_PCA..RNA..50..RNA.log.vst.split_Batch_ID.features.500_9625657cf22d373e46bdde89031e6f00	0.504271	0.525737	12	0.102784	0.924541	57	73.32	77.28	88.5	82.89	69.24	RNA	50	RNA.log.vst.split_Batch_ID	harmony	500
harmony_7_Batch_ID_2_0.05_130_PCA..RNA..50..RNA.log.vst.split_Batch_ID.features.750_9625657cf22d373e46bdde89031e6f00	0.488065	0.518684	12.5	0.110463	0.921152	62	68.65	75.79	86.16	80.975	66.9875	RNA	50	RNA.log.vst.split_Batch_ID	harmony	750
harmony_7_Batch_ID_2_0.05_130_PCA..RNA..60..RNA.log.vst.split_Batch_ID.features.1000_9625657cf22d373e46bdde89031e6f00	0.505608	0.508406	12	0.113293	0.92209	63	73.71	73.61	86.81	80.21	71.0325	RNA	60	RNA.log.vst.split_Batch_ID	harmony	1000
harmony_7_Batch_ID_2_0.05_130_PCA..RNA..60..RNA.log.vst.split_Batch_ID.features.1500_9625657cf22d373e46bdde89031e6f00	0.476008	0.494301	11.5	0.116726	0.917828	65	65.17	70.62	83.87	77.245	65.1275	RNA	60	RNA.log.vst.split_Batch_ID	harmony	1500
harmony_7_Batch_ID_2_0.05_130_PCA..RNA..60..RNA.log.vst.split_Batch_ID.features.2000_9625657cf22d373e46bdde89031e6f00	0.463734	0.478466	11	0.113886	0.916668	64	61.63	67.27	83.07	75.17	62.2225	RNA	60	RNA.log.vst.split_Batch_ID	harmony	2000
harmony_7_Batch_ID_2_0.05_130_PCA..RNA..60..RNA.log.vst.split_Batch_ID.features.3000_9625657cf22d373e46bdde89031e6f00	0.452722	0.45676	9.5	0.114084	0.912791	64	58.46	62.67	80.4	71.535	59.845	RNA	60	RNA.log.vst.split_Batch_ID	harmony	3000
harmony_7_Batch_ID_2_0.05_130_PCA..RNA..60..RNA.log.vst.split_Batch_ID.features.500_9625657cf22d373e46bdde89031e6f00	0.522864	0.525286	11.5	0.0915499	0.925231	51	78.69	77.19	88.97	83.08	71.7675	RNA	60	RNA.log.vst.split_Batch_ID	harmony	500
harmony_7_Batch_ID_2_0.05_130_PCA..RNA..60..RNA.log.vst.split_Batch_ID.features.750_9625657cf22d373e46bdde89031e6f00	0.510093	0.513406	12	0.112175	0.923741	63	75	74.67	87.95	81.31	72	RNA	60	RNA.log.vst.split_Batch_ID	harmony	750
harmony_7_Batch_ID_2_0.05_130_PCA..RNA..80..RNA.log.vst.split_Batch_ID.features.1000_9625657cf22d373e46bdde89031e6f00	0.525954	0.507955	11.5	0.101993	0.924965	57	79.58	73.52	88.79	81.155	73.935	RNA	80	RNA.log.vst.split_Batch_ID	harmony	1000
harmony_7_Batch_ID_2_0.05_130_PCA..RNA..80..RNA.log.vst.split_Batch_ID.features.1500_9625657cf22d373e46bdde89031e6f00	0.50852	0.499421	11.5	0.101101	0.922236	57	74.55	71.71	86.91	79.31	70.1625	RNA	80	RNA.log.vst.split_Batch_ID	harmony	1500
harmony_7_Batch_ID_2_0.05_130_PCA..RNA..80..RNA.log.vst.split_Batch_ID.features.2000_9625657cf22d373e46bdde89031e6f00	0.494097	0.478466	11	0.116704	0.918696	65	70.39	67.27	84.47	75.87	69.0425	RNA	80	RNA.log.vst.split_Batch_ID	harmony	2000
harmony_7_Batch_ID_2_0.05_130_PCA..RNA..80..RNA.log.vst.split_Batch_ID.features.3000_9625657cf22d373e46bdde89031e6f00	0.46971	0.456511	10.5	0.110499	0.913177	62	63.36	62.62	80.67	71.645	63.02	RNA	80	RNA.log.vst.split_Batch_ID	harmony	3000
harmony_7_Batch_ID_2_0.05_130_PCA..RNA..80..RNA.log.vst.split_Batch_ID.features.500_9625657cf22d373e46bdde89031e6f00	0.533137	0.529241	11	0.105146	0.927885	59	81.65	78.03	90.8	84.415	75.9875	RNA	80	RNA.log.vst.split_Batch_ID	harmony	500
harmony_7_Batch_ID_2_0.05_130_PCA..RNA..80..RNA.log.vst.split_Batch_ID.features.750_9625657cf22d373e46bdde89031e6f00	0.529191	0.513406	11.5	0.0987359	0.925876	55	80.51	74.67	89.42	82.045	74.1325	RNA	80	RNA.log.vst.split_Batch_ID	harmony	750
harmony_8_Batch_ID_2_0.1_130_PCA..RNA..30..RNA.log.vst.split_Batch_ID.features.1000_9625657cf22d373e46bdde89031e6f00	0.415753	0.564601	11.5	0.0643982	0.931656	36	47.8	85.52	93.4	89.46	44.85	RNA	30	RNA.log.vst.split_Batch_ID	harmony	1000
harmony_8_Batch_ID_2_0.1_130_PCA..RNA..30..RNA.log.vst.split_Batch_ID.features.1500_9625657cf22d373e46bdde89031e6f00	0.415344	0.553624	11	0.0857583	0.930713	48	47.68	83.19	92.75	87.97	47.76	RNA	30	RNA.log.vst.split_Batch_ID	harmony	1500
harmony_8_Batch_ID_2_0.1_130_PCA..RNA..30..RNA.log.vst.split_Batch_ID.features.2000_9625657cf22d373e46bdde89031e6f00	0.363887	0.548346	10	0.0697522	0.929684	39	32.84	82.07	92.04	87.055	34.38	RNA	30	RNA.log.vst.split_Batch_ID	harmony	2000
harmony_8_Batch_ID_2_0.1_130_PCA..RNA..30..RNA.log.vst.split_Batch_ID.features.3000_9625657cf22d373e46bdde89031e6f00	0.344528	0.53494	10	0.0644911	0.927557	36	27.26	79.23	90.58	84.905	29.445	RNA	30	RNA.log.vst.split_Batch_ID	harmony	3000
harmony_8_Batch_ID_2_0.1_130_PCA..RNA..30..RNA.log.vst.split_Batch_ID.features.500_9625657cf22d373e46bdde89031e6f00	0.417014	0.544421	11.5	0.0877791	0.925826	49	48.16	81.24	89.38	85.31	48.37	RNA	30	RNA.log.vst.split_Batch_ID	harmony	500
harmony_8_Batch_ID_2_0.1_130_PCA..RNA..30..RNA.log.vst.split_Batch_ID.features.750_9625657cf22d373e46bdde89031e6f00	0.400273	0.572557	11.5	0.0889902	0.930995	50	43.33	87.2	92.94	90.07	44.9975	RNA	30	RNA.log.vst.split_Batch_ID	harmony	750
harmony_8_Batch_ID_2_0.1_130_PCA..RNA..50..RNA.log.vst.split_Batch_ID.features.1000_9625657cf22d373e46bdde89031e6f00	0.494697	0.521361	12	0.0947559	0.92607	53	70.56	76.36	89.55	82.955	66.17	RNA	50	RNA.log.vst.split_Batch_ID	harmony	1000
harmony_8_Batch_ID_2_0.1_130_PCA..RNA..50..RNA.log.vst.split_Batch_ID.features.1500_9625657cf22d373e46bdde89031e6f00	0.468214	0.508406	11.5	0.0958551	0.923202	54	62.93	73.61	87.57	80.59	60.6975	RNA	50	RNA.log.vst.split_Batch_ID	harmony	1500
harmony_8_Batch_ID_2_0.1_130_PCA..RNA..50..RNA.log.vst.split_Batch_ID.features.2000_9625657cf22d373e46bdde89031e6f00	0.45492	0.499579	11	0.0895672	0.921142	50	59.09	71.74	86.15	78.945	56.8175	RNA	50	RNA.log.vst.split_Batch_ID	harmony	2000
harmony_8_Batch_ID_2_0.1_130_PCA..RNA..50..RNA.log.vst.split_Batch_ID.features.3000_9625657cf22d373e46bdde89031e6f00	0.409792	0.509481	9.5	0.0691374	0.929821	39	46.08	73.84	92.14	82.99	44.31	RNA	50	RNA.log.vst.split_Batch_ID	harmony	3000
harmony_8_Batch_ID_2_0.1_130_PCA..RNA..50..RNA.log.vst.split_Batch_ID.features.500_9625657cf22d373e46bdde89031e6f00	0.512302	0.53209	12	0.0961653	0.927648	54	75.64	78.63	90.64	84.635	70.23	RNA	50	RNA.log.vst.split_Batch_ID	harmony	500
harmony_8_Batch_ID_2_0.1_130_PCA..RNA..50..RNA.log.vst.split_Batch_ID.features.750_9625657cf22d373e46bdde89031e6f00	0.498062	0.526812	12	0.0933663	0.926019	52	71.53	77.51	89.52	83.515	66.6475	RNA	50	RNA.log.vst.split_Batch_ID	harmony	750
harmony_8_Batch_ID_2_0.1_130_PCA..RNA..60..RNA.log.vst.split_Batch_ID.features.1000_9625657cf22d373e46bdde89031e6f00	0.514589	0.515835	11.5	0.0929604	0.926972	52	76.3	75.18	90.17	82.675	70.225	RNA	60	RNA.log.vst.split_Batch_ID	harmony	1000
harmony_8_Batch_ID_2_0.1_130_PCA..RNA..60..RNA.log.vst.split_Batch_ID.features.1500_9625657cf22d373e46bdde89031e6f00	0.489247	0.507707	11	0.097716	0.925616	55	68.99	73.46	89.24	81.35	65.4925	RNA	60	RNA.log.vst.split_Batch_ID	harmony	1500
harmony_8_Batch_ID_2_0.1_130_PCA..RNA..60..RNA.log.vst.split_Batch_ID.features.2000_9625657cf22d373e46bdde89031e6f00	0.469825	0.494301	10.5	0.0937033	0.922455	52	63.39	70.62	87.06	78.84	60.5425	RNA	60	RNA.log.vst.split_Batch_ID	harmony	2000
harmony_8_Batch_ID_2_0.1_130_PCA..RNA..60..RNA.log.vst.split_Batch_ID.features.3000_9625657cf22d373e46bdde89031e6f00	0.452492	0.47697	10.5	0.0882255	0.919002	49	58.39	66.95	84.68	75.815	56.0425	RNA	60	RNA.log.vst.split_Batch_ID	harmony	3000
harmony_8_Batch_ID_2_0.1_130_PCA..RNA..60..RNA.log.vst.split_Batch_ID.features.500_9625657cf22d373e46bdde89031e6f00	0.525606	0.534143	12	0.0790774	0.929091	44	79.48	79.06	91.63	85.345	70.61	RNA	60	RNA.log.vst.split_Batch_ID	harmony	500
harmony_8_Batch_ID_2_0.1_130_PCA..RNA..60..RNA.log.vst.split_Batch_ID.features.750_9625657cf22d373e46bdde89031e6f00	0.519692	0.525286	11.5	0.0947337	0.927448	53	77.77	77.19	90.5	83.845	71.5775	RNA	60	RNA.log.vst.split_Batch_ID	harmony	750
harmony_8_Batch_ID_2_0.1_130_PCA..RNA..80..RNA.log.vst.split_Batch_ID.features.1000_9625657cf22d373e46bdde89031e6f00	0.536877	0.513406	11.5	0.084189	0.928949	47	82.73	74.67	91.53	83.1	73.7975	RNA	80	RNA.log.vst.split_Batch_ID	harmony	1000
harmony_8_Batch_ID_2_0.1_130_PCA..RNA..80..RNA.log.vst.split_Batch_ID.features.1500_9625657cf22d373e46bdde89031e6f00	0.52802	0.504203	11.5	0.0861461	0.927143	48	80.17	72.72	90.29	81.505	72.1275	RNA	80	RNA.log.vst.split_Batch_ID	harmony	1500
harmony_8_Batch_ID_2_0.1_130_PCA..RNA..80..RNA.log.vst.split_Batch_ID.features.2000_9625657cf22d373e46bdde89031e6f00	0.506077	0.491872	10.5	0.0824025	0.925731	46	73.84	70.11	89.32	79.715	66.88	RNA	80	RNA.log.vst.split_Batch_ID	harmony	2000
harmony_8_Batch_ID_2_0.1_130_PCA..RNA..80..RNA.log.vst.split_Batch_ID.features.3000_9625657cf22d373e46bdde89031e6f00	0.474863	0.46976	9.5	0.0836543	0.921607	47	64.84	65.42	86.48	75.95	60.38	RNA	80	RNA.log.vst.split_Batch_ID	harmony	3000
harmony_8_Batch_ID_2_0.1_130_PCA..RNA..80..RNA.log.vst.split_Batch_ID.features.500_9625657cf22d373e46bdde89031e6f00	0.541439	0.537368	11	0.092303	0.930258	52	84.04	79.75	92.44	86.095	76.03	RNA	80	RNA.log.vst.split_Batch_ID	harmony	500
harmony_8_Batch_ID_2_0.1_130_PCA..RNA..80..RNA.log.vst.split_Batch_ID.features.750_9625657cf22d373e46bdde89031e6f00	0.546292	0.521534	11.5	0.0890581	0.929058	50	85.44	76.39	91.61	84	76.58	RNA	80	RNA.log.vst.split_Batch_ID	harmony	750
scVI_0_300_0.1_3_256_gene_zinb..scVI..50..features_RNA.log.vst.split_Batch_ID.features.1000_7ba47b5adccf432c144954f6ec9123f0	0.525898	0.420496	7	0.143777	0.903224	80	79.56	54.98	73.81	64.395	79.67	scVI	50	features_RNA.log.vst.split_Batch_ID	scVI	1000
scVI_0_300_0.1_3_256_gene_zinb..scVI..50..features_RNA.log.vst.split_Batch_ID.features.750_7ba47b5adccf432c144954f6ec9123f0	0.530549	0.425774	7.5	0.14262	0.90691	80	80.9	56.1	76.35	66.225	80.675	scVI	50	features_RNA.log.vst.split_Batch_ID	scVI	750
scVI_0_300_0.1_3_256_gene_zinb..scVI..90..features_RNA.log.vst.split_Batch_ID.features.1000_127a09bea463363ac62db5bd4063554d	0.530513	0.417617	7.5	0.151988	0.906681	85	80.89	54.37	76.19	65.28	81.9175	scVI	90	features_RNA.log.vst.split_Batch_ID	scVI	1000
scVI_0_300_0.1_3_256_gene_zinb..scVI..90..features_RNA.log.vst.split_Batch_ID.features.750_127a09bea463363ac62db5bd4063554d	0.538647	0.425774	7	0.140602	0.906307	79	83.24	56.1	75.93	66.015	82.18	scVI	90	features_RNA.log.vst.split_Batch_ID	scVI	750
scVI_1_300_0.05_3_256_gene_zinb..scVI..50..features_RNA.log.vst.split_Batch_ID.features.1000_7ba47b5adccf432c144954f6ec9123f0	0.53917	0.417617	7	0.131907	0.908237	74	83.39	54.37	77.26	65.815	81.0425	scVI	50	features_RNA.log.vst.split_Batch_ID	scVI	1000
scVI_1_300_0.05_3_256_gene_zinb..scVI..50..features_RNA.log.vst.split_Batch_ID.features.750_7ba47b5adccf432c144954f6ec9123f0	0.540418	0.424421	7.5	0.123407	0.909436	69	83.75	55.82	78.09	66.955	80.0625	scVI	50	features_RNA.log.vst.split_Batch_ID	scVI	750
scVI_1_300_0.05_3_256_gene_zinb..scVI..90..features_RNA.log.vst.split_Batch_ID.features.1000_127a09bea463363ac62db5bd4063554d	0.532694	0.417617	7.5	0.125413	0.912685	70	81.52	54.37	80.33	67.35	78.64	scVI	90	features_RNA.log.vst.split_Batch_ID	scVI	1000
scVI_1_300_0.05_3_256_gene_zinb..scVI..90..features_RNA.log.vst.split_Batch_ID.features.750_127a09bea463363ac62db5bd4063554d	0.535389	0.424421	7	0.125273	0.917081	70	82.3	55.82	83.36	69.59	79.225	scVI	90	features_RNA.log.vst.split_Batch_ID	scVI	750
scVI_10_150_0.05_2_256_gene_zinb..scVI..60..features_RNA.log.vst.split_Batch_ID.features.1000_3b9e3ed8dac54bd9d04e434d74ffbb99	0.560618	0.39703	7	0.09931	0.909769	56	89.57	50.01	78.32	64.165	81.1775	scVI	60	features_RNA.log.vst.split_Batch_ID	scVI	1000
scVI_10_150_0.05_2_256_gene_zinb..scVI..60..features_RNA.log.vst.split_Batch_ID.features.750_3b9e3ed8dac54bd9d04e434d74ffbb99	0.544078	0.409489	7.5	0.0892526	0.912297	50	84.8	52.65	80.06	66.355	76.1	scVI	60	features_RNA.log.vst.split_Batch_ID	scVI	750
scVI_10_150_0.05_2_256_gene_zinb..scVI..80..features_RNA.log.vst.split_Batch_ID.features.1000_8a71cab20d8ba5575858e56d9c6c5e95	0.55586	0.40494	7	0.0843397	0.918176	47	88.2	51.69	84.11	67.9	77.9	scVI	80	features_RNA.log.vst.split_Batch_ID	scVI	1000
scVI_10_150_0.05_2_256_gene_zinb..scVI..80..features_RNA.log.vst.split_Batch_ID.features.750_8a71cab20d8ba5575858e56d9c6c5e95	0.557353	0.405564	7	0.0773792	0.917798	43	88.63	51.82	83.85	67.835	77.2225	scVI	80	features_RNA.log.vst.split_Batch_ID	scVI	750
scVI_11_150_0.05_3_256_gene_zinb..scVI..60..features_RNA.log.vst.split_Batch_ID.features.1000_3b9e3ed8dac54bd9d04e434d74ffbb99	0.540379	0.411918	7.5	0.112967	0.910378	63	83.74	53.17	78.74	65.955	78.555	scVI	60	features_RNA.log.vst.split_Batch_ID	scVI	1000
scVI_11_150_0.05_3_256_gene_zinb..scVI..60..features_RNA.log.vst.split_Batch_ID.features.750_3b9e3ed8dac54bd9d04e434d74ffbb99	0.551203	0.416293	7	0.103969	0.912936	58	86.86	54.09	80.5	67.295	79.645	scVI	60	features_RNA.log.vst.split_Batch_ID	scVI	750
scVI_11_150_0.05_3_256_gene_zinb..scVI..80..features_RNA.log.vst.split_Batch_ID.features.1000_8a71cab20d8ba5575858e56d9c6c5e95	0.545501	0.40994	7.5	0.113095	0.910701	63	85.21	52.75	78.96	65.855	79.6575	scVI	80	features_RNA.log.vst.split_Batch_ID	scVI	1000
scVI_11_150_0.05_3_256_gene_zinb..scVI..80..features_RNA.log.vst.split_Batch_ID.features.750_8a71cab20d8ba5575858e56d9c6c5e95	0.546778	0.417895	7.5	0.105042	0.917264	59	85.58	54.43	83.48	68.955	78.935	scVI	80	features_RNA.log.vst.split_Batch_ID	scVI	750
