# Supplementary material for: HypoMap—a unified single-cell gene expression atlas of the murine hypothalamus
Source: Nat Metab. 2022 Oct 20;4(10):1402–19. doi: 10.1038/s42255-022-00657-y (PMC9584816; doi:10.1038/s42255-022-00657-y)
Supplement: Source Data Extended Data Fig. 2 — Statistical source data and single cell UMAP data [file 42255_2022_657_MOESM12_ESM.xlsx]

## Sheet: a_metrics
mixingrf	reduction	mixingknn	mean_knn_purity	silhouette_score_euclidean	mean_purity_knn_norm	mixingknn_norm	mixingrf_norm	mixing_score	asw_norm	purity_score	method	ndim	features_ngenes	scvi_params	nlayers	max_epochs	dropout_rate
0.894782	PCA_Batch_ID.50.750	0.210361	0.420425	0.0797451	81.97	44.4	61.01	52.705	72.75	81.97	PCA	50	750	PCA
0.897956	PCA_Batch_ID.65.1000	0.192275	0.427414	0.0753467	85.33	40.58	63.05	51.815	68.12	85.33	PCA	65	1000	PCA
0.896735	PCA_Batch_ID.65.1250	0.182006	0.427127	0.0800624	85.19	38.42	62.26	50.34	73.09	85.19	PCA	65	1250	PCA
0.89643	PCA_Batch_ID.65.1500	0.182006	0.425814	0.078904	84.56	38.42	62.07	50.245	71.87	84.56	PCA	65	1500	PCA
0.896056	PCA_Batch_ID.65.2000	0.181411	0.428455	0.0792789	85.83	38.29	61.83	50.06	72.26	85.83	PCA	65	2000	PCA
0.895601	PCA_Batch_ID.65.2500	0.181411	0.430824	0.0835272	86.97	38.29	61.53	49.91	76.74	86.97	PCA	65	2500	PCA
0.895844	PCA_Batch_ID.65.3000	0.181411	0.429641	0.0798142	86.4	38.29	61.69	49.99	72.82	86.4	PCA	65	3000	PCA
0.899855	PCA_Batch_ID.65.750	0.210361	0.427272	0.0678017	85.26	44.4	64.27	54.335	60.17	85.26	PCA	65	750	PCA
0.902729	PCA_Batch_ID.80.1000	0.204151	0.433017	0.0693186	88.02	43.09	66.12	54.605	61.77	88.02	PCA	80	1000	PCA
0.900819	PCA_Batch_ID.80.1250	0.189776	0.432729	0.0725766	87.88	40.06	64.89	52.475	65.2	87.88	PCA	80	1250	PCA
0.908626	PCA_Batch_ID.140.2000	0.205847	0.437302	0.0582013	90.08	43.45	69.92	56.685	50.06	90.08	PCA	140	2000	PCA
0.90838	PCA_Batch_ID.140.2500	0.205847	0.436799	0.0574513	89.84	43.45	69.76	56.605	49.27	89.84	PCA	140	2500	PCA
0.907906	PCA_Batch_ID.140.3000	0.205847	0.437473	0.0567777	90.17	43.45	69.45	56.45	48.56	90.17	PCA	140	3000	PCA
0.910172	PCA_Batch_ID.140.750	0.254117	0.43364	0.0432361	88.32	53.64	70.91	62.275	34.29	88.32	PCA	140	750	PCA
0.893511	PCA_Batch_ID.50.1000	0.199867	0.421016	0.0844083	82.25	42.19	60.19	51.19	77.66	82.25	PCA	50	1000	PCA
0.892555	PCA_Batch_ID.50.1250	0.189776	0.421013	0.0859294	82.25	40.06	59.57	49.815	79.27	82.25	PCA	50	1250	PCA
0.893099	PCA_Batch_ID.50.1500	0.182006	0.418878	0.0908578	81.22	38.42	59.92	49.17	84.46	81.22	PCA	50	1500	PCA
0.891523	PCA_Batch_ID.50.2000	0.182006	0.420382	0.0887707	81.95	38.42	58.91	48.665	82.26	81.95	PCA	50	2000	PCA
0.892083	PCA_Batch_ID.50.2500	0.182006	0.42111	0.0888615	82.3	38.42	59.27	48.845	82.36	82.3	PCA	50	2500	PCA
0.891498	PCA_Batch_ID.50.3000	0.182006	0.421054	0.0896394	82.27	38.42	58.89	48.655	83.18	82.27	PCA	50	3000	PCA
0.901126	PCA_Batch_ID.80.1500	0.182006	0.431006	0.0713292	87.06	38.42	65.09	51.755	63.89	87.06	PCA	80	1500	PCA
0.90068	PCA_Batch_ID.80.2000	0.182006	0.433863	0.0717326	88.43	38.42	64.8	51.61	64.31	88.43	PCA	80	2000	PCA
0.90096	PCA_Batch_ID.80.2500	0.182006	0.433515	0.0749337	88.26	38.42	64.98	51.7	67.68	88.26	PCA	80	2500	PCA
0.901012	PCA_Batch_ID.80.3000	0.182006	0.434787	0.0731445	88.87	38.42	65.02	51.72	65.8	88.87	PCA	80	3000	PCA
0.904322	PCA_Batch_ID.80.750	0.221552	0.429332	0.0630654	86.25	46.76	67.15	56.955	55.18	86.25	PCA	80	750	PCA
0.904612	PCA_Batch_ID.95.1000	0.210361	0.433369	0.0597548	88.19	44.4	67.33	55.865	51.69	88.19	PCA	95	1000	PCA
0.903305	PCA_Batch_ID.95.1250	0.199867	0.432713	0.0692835	87.88	42.19	66.49	54.34	61.73	87.88	PCA	95	1250	PCA
0.903792	PCA_Batch_ID.95.1500	0.199867	0.43121	0.064284	87.15	42.19	66.8	54.495	56.46	87.15	PCA	95	1500	PCA
0.903101	PCA_Batch_ID.95.2000	0.192275	0.434932	0.0639479	88.94	40.58	66.36	53.47	56.11	88.94	PCA	95	2000	PCA
0.903468	PCA_Batch_ID.95.2500	0.192275	0.434166	0.0665475	88.58	40.58	66.6	53.59	58.85	88.58	PCA	95	2500	PCA
0.941093	scVI_0_100_0.05_4_256_gene_zinb_cov2..scVI..85..RNA.log.vst.split_Batch_ID.features.1000_0e58794e6a09404485260b4bd502d977	0.416473	0.42482	0.0539114	84.08	87.9	90.81	89.355	45.54	84.08	scVI	85	1000	100_0.05_4_256	4	100	0.05
0.941954	scVI_0_100_0.05_4_256_gene_zinb_cov2..scVI..85..RNA.log.vst.split_Batch_ID.features.1250_ca31fd40be3f33ba2a86fe158af137f2	0.413483	0.430421	0.0653134	86.77	87.27	91.37	89.32	57.55	86.77	scVI	85	1250	100_0.05_4_256	4	100	0.05
0.938092	scVI_0_100_0.05_4_256_gene_zinb_cov2..scVI..85..RNA.log.vst.split_Batch_ID.features.1500_1eaa1fab1892f5c42f7952f805fb7db4	0.407676	0.430444	0.0713567	86.79	86.05	88.88	87.465	63.91	86.79	scVI	85	1500	100_0.05_4_256	4	100	0.05
0.936128	scVI_0_100_0.05_4_256_gene_zinb_cov2..scVI..85..RNA.log.vst.split_Batch_ID.features.2000_44576b5bebf2ee79d8b88f4cde3ed605	0.395889	0.434168	0.0798268	88.58	83.56	87.62	85.59	72.84	88.58	scVI	85	2000	100_0.05_4_256	4	100	0.05
0.934938	scVI_0_100_0.05_4_256_gene_zinb_cov2..scVI..85..RNA.log.vst.split_Batch_ID.features.2500_74c150b95e3f42d0270a63be9f817fb8	0.39507	0.432206	0.080986	87.63	83.39	86.85	85.12	74.06	87.63	scVI	85	2500	100_0.05_4_256	4	100	0.05
0.932551	scVI_0_100_0.05_4_256_gene_zinb_cov2..scVI..85..RNA.log.vst.split_Batch_ID.features.3000_282c8a306cf1a5a6a35a69055cd05702	0.387091	0.42603	0.0777191	84.66	81.7	85.31	83.505	70.62	84.66	scVI	85	3000	100_0.05_4_256	4	100	0.05
0.93962	scVI_0_100_0.05_4_256_gene_zinb_cov2..scVI..85..RNA.log.vst.split_Batch_ID.features.750_8a70bd9575b405d5e6fd24e3dedb57d3	0.419795	0.416495	0.0476934	80.08	88.61	89.86	89.235	38.99	80.08	scVI	85	750	100_0.05_4_256	4	100	0.05
0.946626	scVI_0_100_0.1_2_256_gene_zinb_cov2..scVI..65..RNA.log.vst.split_Batch_ID.features.1000_6e4c1ba8ef54ff455d61329729021f99	0.400115	0.435108	0.0349592	89.03	84.45	94.37	89.41	25.57	89.03	scVI	65	1000	100_0.1_2_256	2	100	0.1
0.947676	scVI_0_100_0.1_2_256_gene_zinb_cov2..scVI..65..RNA.log.vst.split_Batch_ID.features.1250_cf561b0c59476cddf70e38a0067c0007	0.400668	0.438476	0.0384106	90.65	84.57	95.05	89.81	29.21	90.65	scVI	65	1250	100_0.1_2_256	2	100	0.1
0.947111	scVI_0_100_0.1_2_256_gene_zinb_cov2..scVI..65..RNA.log.vst.split_Batch_ID.features.1500_ebc1978a7cad9a004923e7cf9d33e916	0.397944	0.441791	0.0447468	92.24	83.99	94.69	89.34	35.88	92.24	scVI	65	1500	100_0.1_2_256	2	100	0.1
0.90298	PCA_Batch_ID.95.3000	0.192275	0.433329	0.0684921	88.17	40.58	66.28	53.43	60.9	88.17	PCA	95	3000	PCA
0.906249	PCA_Batch_ID.95.750	0.23755	0.431025	0.0583225	87.06	50.14	68.39	59.265	50.18	87.06	PCA	95	750	PCA
0.934088	scVI_0_100_0.01_3_256_gene_zinb_cov2..scVI..110..RNA.log.vst.split_Batch_ID.features.1000_935c0110edf5fde8946d05b280ff1451	0.366866	0.430983	0.0333801	87.04	77.43	86.3	81.865	23.91	87.04	scVI	110	1000	100_0.01_3_256	3	100	0.01
0.935526	scVI_0_100_0.01_3_256_gene_zinb_cov2..scVI..110..RNA.log.vst.split_Batch_ID.features.1250_8a74c04c7eed89cb8568ee3388fa19c2	0.37395	0.436756	0.0361602	89.82	78.93	87.23	83.08	26.83	89.82	scVI	110	1250	100_0.01_3_256	3	100	0.01
0.93898	scVI_0_100_0.01_3_256_gene_zinb_cov2..scVI..110..RNA.log.vst.split_Batch_ID.features.1500_893173b250f472d3c7072ef48a94ee33	0.366715	0.437321	0.0408721	90.09	77.4	89.45	83.425	31.8	90.09	scVI	110	1500	100_0.01_3_256	3	100	0.01
0.938246	scVI_0_100_0.01_3_256_gene_zinb_cov2..scVI..110..RNA.log.vst.split_Batch_ID.features.2000_05009543105d39ab3b03a33e3f803857	0.367534	0.4435	0.044629	93.06	77.58	88.98	83.28	35.76	93.06	scVI	110	2000	100_0.01_3_256	3	100	0.01
0.937077	scVI_0_100_0.01_3_256_gene_zinb_cov2..scVI..110..RNA.log.vst.split_Batch_ID.features.2500_b3771c5dc5bc8d09f447ad3727d68fb1	0.366715	0.446751	0.0486111	94.63	77.4	88.23	82.815	39.95	94.63	scVI	110	2500	100_0.01_3_256	3	100	0.01
0.937016	scVI_0_100_0.01_3_256_gene_zinb_cov2..scVI..110..RNA.log.vst.split_Batch_ID.features.3000_490e45991850c279cab673cdbe55480a	0.35804	0.446334	0.0467779	94.43	75.57	88.19	81.88	38.02	94.43	scVI	110	3000	100_0.01_3_256	3	100	0.01
0.936656	scVI_0_100_0.01_3_256_gene_zinb_cov2..scVI..110..RNA.log.vst.split_Batch_ID.features.750_32d9ca59c429586fda49891dfc260a71	0.374485	0.418055	0.0305816	80.83	79.04	87.96	83.5	20.96	80.83	scVI	110	750	100_0.01_3_256	3	100	0.01
0.906002	PCA_Batch_ID.110.1000	0.216966	0.433693	0.0537504	88.35	45.79	68.23	57.01	45.37	88.35	PCA	110	1000	PCA
0.904904	PCA_Batch_ID.110.1250	0.204151	0.433128	0.0600508	88.08	43.09	67.52	55.305	52	88.08	PCA	110	1250	PCA
0.905551	PCA_Batch_ID.110.1500	0.204151	0.431303	0.0637403	87.2	43.09	67.94	55.515	55.89	87.2	PCA	110	1500	PCA
0.904961	PCA_Batch_ID.110.2000	0.204151	0.43392	0.0619356	88.46	43.09	67.56	55.325	53.99	88.46	PCA	110	2000	PCA
0.905192	PCA_Batch_ID.110.2500	0.204151	0.435022	0.0630012	88.99	43.09	67.71	55.4	55.11	88.99	PCA	110	2500	PCA
0.905052	PCA_Batch_ID.110.3000	0.204151	0.434802	0.0605718	88.88	43.09	67.62	55.355	52.55	88.88	PCA	110	3000	PCA
0.90764	PCA_Batch_ID.110.750	0.244624	0.430831	0.0503946	86.97	51.63	69.28	60.455	41.83	86.97	PCA	110	750	PCA
0.908662	PCA_Batch_ID.140.1000	0.230945	0.435541	0.0444696	89.24	48.75	69.94	59.345	35.59	89.24	PCA	140	1000	PCA
0.907838	PCA_Batch_ID.140.1250	0.210361	0.434354	0.0529829	88.67	44.4	69.41	56.905	44.56	88.67	PCA	140	1250	PCA
0.908212	PCA_Batch_ID.140.1500	0.205847	0.433043	0.0541282	88.04	43.45	69.65	56.55	45.76	88.04	PCA	140	1500	PCA
0.948113	scVI_0_100_0.1_2_256_gene_zinb_cov2..scVI..65..RNA.log.vst.split_Batch_ID.features.2000_07dd22c03ac731f0115485fc9441dbbe	0.39507	0.44647	0.04672	94.49	83.39	95.33	89.36	37.96	94.49	scVI	65	2000	100_0.1_2_256	2	100	0.1
0.946349	scVI_0_100_0.1_2_256_gene_zinb_cov2..scVI..65..RNA.log.vst.split_Batch_ID.features.2500_2cb5a8a4a35544e24ec9729c2e52387e	0.387091	0.449202	0.0487718	95.81	81.7	94.2	87.95	40.12	95.81	scVI	65	2500	100_0.1_2_256	2	100	0.1
0.944443	scVI_0_100_0.1_2_256_gene_zinb_cov2..scVI..65..RNA.log.vst.split_Batch_ID.features.3000_8fa133d52301bf82c93c7738462d90c4	0.37736	0.45115	0.0469567	96.74	79.65	92.97	86.31	38.21	96.74	scVI	65	3000	100_0.1_2_256	2	100	0.1
0.945798	scVI_0_100_0.1_2_256_gene_zinb_cov2..scVI..65..RNA.log.vst.split_Batch_ID.features.750_478fc25a8efc91e41f3307bee1d90894	0.397944	0.426636	0.0316112	84.95	83.99	93.84	88.915	22.04	84.95	scVI	65	750	100_0.1_2_256	2	100	0.1
0.942455	scVI_0_150_0.01_4_256_gene_zinb_cov2..scVI..110..RNA.log.vst.split_Batch_ID.features.1000_9b7b08290f11d022c8e6b36e6b861cbe	0.428469	0.421447	0.038937	82.46	90.44	91.69	91.065	29.76	82.46	scVI	110	1000	150_0.01_4_256	4	150	0.01
0.943775	scVI_0_150_0.01_4_256_gene_zinb_cov2..scVI..110..RNA.log.vst.split_Batch_ID.features.1250_4e3224397c7da3de82030ae56e0efc8a	0.424243	0.4268	0.0470297	85.03	89.54	92.54	91.04	38.29	85.03	scVI	110	1250	150_0.01_4_256	4	150	0.01
0.943251	scVI_0_150_0.01_4_256_gene_zinb_cov2..scVI..110..RNA.log.vst.split_Batch_ID.features.1500_113d1c6bb2a6463d3eb5c2320670a284	0.419795	0.428492	0.0507162	85.85	88.61	92.2	90.405	42.17	85.85	scVI	110	1500	150_0.01_4_256	4	150	0.01
0.943199	scVI_0_150_0.01_4_256_gene_zinb_cov2..scVI..110..RNA.log.vst.split_Batch_ID.features.2000_7ebae7968a925c87c0710b3d4e24504e	0.407885	0.430202	0.0548609	86.67	86.09	92.17	89.13	46.54	86.67	scVI	110	2000	150_0.01_4_256	4	150	0.01
0.940138	scVI_0_150_0.01_4_256_gene_zinb_cov2..scVI..110..RNA.log.vst.split_Batch_ID.features.2500_93b94262bb87b3676bab5c65ef3dd1a5	0.403658	0.429576	0.0588113	86.37	85.2	90.2	87.7	50.7	86.37	scVI	110	2500	150_0.01_4_256	4	150	0.01
0.94059	scVI_0_150_0.01_4_256_gene_zinb_cov2..scVI..110..RNA.log.vst.split_Batch_ID.features.750_c02486877d0a3bca90e416bd7cd0dd56	0.42484	0.413937	0.033597	78.85	89.67	90.49	90.08	24.13	78.85	scVI	110	750	150_0.01_4_256	4	150	0.01
0.947133	scVI_0_150_0.05_2_256_gene_zinb_cov2..scVI..85..RNA.log.vst.split_Batch_ID.features.750_075a5d6f25b865cb695f29260e13895a	0.407676	0.423757	0.0226947	83.57	86.05	94.7	90.375	12.65	83.57	scVI	85	750	150_0.05_2_256	2	150	0.05
0.945096	scVI_0_150_0.05_3_256_gene_zinb_cov2..scVI..65..RNA.log.vst.split_Batch_ID.features.1000_c30a09b83fdc4528f49b6301ad0fc0bf	0.429288	0.428661	0.0423959	85.93	90.61	93.39	92	33.4	85.93	scVI	65	1000	150_0.05_3_256	3	150	0.05
0.946283	scVI_0_150_0.05_3_256_gene_zinb_cov2..scVI..65..RNA.log.vst.split_Batch_ID.features.1250_7606c64438e90a24c7bbd5bd5ffdb4dd	0.428469	0.434648	0.0450368	88.81	90.44	94.15	92.295	36.19	88.81	scVI	65	1250	150_0.05_3_256	3	150	0.05
0.947764	scVI_0_150_0.05_3_256_gene_zinb_cov2..scVI..65..RNA.log.vst.split_Batch_ID.features.1500_daed41345a5e75118097115c58ea3c2c	0.419795	0.437985	0.049596	90.41	88.61	95.11	91.86	40.99	90.41	scVI	65	1500	150_0.05_3_256	3	150	0.05
0.947546	scVI_0_150_0.05_3_256_gene_zinb_cov2..scVI..65..RNA.log.vst.split_Batch_ID.features.2000_fa2011f3f47ea7202c10fa4d69e7760c	0.413483	0.437372	0.0543236	90.12	87.27	94.97	91.12	45.97	90.12	scVI	65	2000	150_0.05_3_256	3	150	0.05
0.94632	scVI_0_150_0.05_3_256_gene_zinb_cov2..scVI..65..RNA.log.vst.split_Batch_ID.features.2500_b2ef92ca97bb86cdd33360efcabe7e9a	0.405714	0.442113	0.0567618	92.4	85.63	94.18	89.905	48.54	92.4	scVI	65	2500	150_0.05_3_256	3	150	0.05
0.944732	scVI_0_150_0.05_3_256_gene_zinb_cov2..scVI..65..RNA.log.vst.split_Batch_ID.features.3000_190efa33974866df4668ef7255ff0077	0.400668	0.437347	0.0594282	90.1	84.57	93.15	88.86	51.35	90.1	scVI	65	3000	150_0.05_3_256	3	150	0.05
0.940941	scVI_0_150_0.05_3_256_gene_zinb_cov2..scVI..65..RNA.log.vst.split_Batch_ID.features.750_8bb3fe13955035fd15dc5c44f7134a24	0.435362	0.418689	0.0366369	81.13	91.89	90.71	91.3	27.34	81.13	scVI	65	750	150_0.05_3_256	3	150	0.05
0.948958	scVI_0_150_0.1_2_256_gene_zinb_cov2..scVI..65..RNA.log.vst.split_Batch_ID.features.1000_baebf19831d6104d070041ace9b267d1	0.423575	0.433291	0.0348032	88.15	89.4	95.87	92.635	25.41	88.15	scVI	65	1000	150_0.1_2_256	2	150	0.1
0.942135	scVI_0_150_0.01_4_256_gene_zinb_cov2..scVI..85..RNA.log.vst.split_Batch_ID.features.1000_6c07a6171982bf2e2cb5c21e9dfdb8d0	0.420225	0.419606	0.0421551	81.57	88.7	91.48	90.09	33.15	81.57	scVI	85	1000	150_0.01_4_256	4	150	0.01
0.942822	scVI_0_150_0.01_4_256_gene_zinb_cov2..scVI..85..RNA.log.vst.split_Batch_ID.features.1250_0d8d4c2180f27123db0061d062087713	0.42484	0.425948	0.0431272	84.62	89.67	91.93	90.8	34.17	84.62	scVI	85	1250	150_0.01_4_256	4	150	0.01
0.943697	scVI_0_150_0.01_4_256_gene_zinb_cov2..scVI..85..RNA.log.vst.split_Batch_ID.features.1500_f903ffcfc362ceb68ede7dcb2e045cac	0.416473	0.430496	0.0451326	86.81	87.9	92.49	90.195	36.29	86.81	scVI	85	1500	150_0.01_4_256	4	150	0.01
0.943004	scVI_0_150_0.01_4_256_gene_zinb_cov2..scVI..85..RNA.log.vst.split_Batch_ID.features.2000_0e6a07fad1cde47705f20aa646126472	0.407676	0.429957	0.0502449	86.55	86.05	92.04	89.045	41.67	86.55	scVI	85	2000	150_0.01_4_256	4	150	0.01
0.940949	scVI_0_150_0.01_4_256_gene_zinb_cov2..scVI..85..RNA.log.vst.split_Batch_ID.features.2500_610c9845288b16b6063091d459bfb968	0.397944	0.432457	0.0574257	87.75	83.99	90.72	87.355	49.24	87.75	scVI	85	2500	150_0.01_4_256	4	150	0.01
0.937459	scVI_0_150_0.01_4_256_gene_zinb_cov2..scVI..85..RNA.log.vst.split_Batch_ID.features.3000_8f9926fec530f21a397d2a1873e5be8a	0.394193	0.430821	0.0610162	86.97	83.2	88.47	85.835	53.02	86.97	scVI	85	3000	150_0.01_4_256	4	150	0.01
0.939705	scVI_0_150_0.01_4_256_gene_zinb_cov2..scVI..85..RNA.log.vst.split_Batch_ID.features.750_3862cb8495fc3c23ead9fb4553b29fd3	0.424243	0.41546	0.0343939	79.58	89.54	89.92	89.73	24.97	79.58	scVI	85	750	150_0.01_4_256	4	150	0.01
0.949117	scVI_0_150_0.05_2_256_gene_zinb_cov2..scVI..110..RNA.log.vst.split_Batch_ID.features.1000_3219e73dedd9c863be87d3e1ceafe0f8	0.407008	0.431693	0.026617	87.39	85.91	95.98	90.945	16.78	87.39	scVI	110	1000	150_0.05_2_256	2	150	0.05
0.948379	scVI_0_150_0.05_2_256_gene_zinb_cov2..scVI..110..RNA.log.vst.split_Batch_ID.features.1250_9326cd3fea14a4d76cec11a987cff46f	0.407676	0.436422	0.0228947	89.66	86.05	95.5	90.775	12.86	89.66	scVI	110	1250	150_0.05_2_256	2	150	0.05
0.951411	scVI_0_150_0.05_2_256_gene_zinb_cov2..scVI..110..RNA.log.vst.split_Batch_ID.features.1500_61f60e909944e6914db31354d5b236cf	0.407676	0.438071	0.0310068	90.45	86.05	97.45	91.75	21.41	90.45	scVI	110	1500	150_0.05_2_256	2	150	0.05
0.952196	scVI_0_150_0.05_2_256_gene_zinb_cov2..scVI..110..RNA.log.vst.split_Batch_ID.features.2000_71ac1c5bf121f76b9f459c6110d0fb50	0.407885	0.443261	0.0330545	92.95	86.09	97.96	92.025	23.56	92.95	scVI	110	2000	150_0.05_2_256	2	150	0.05
0.952709	scVI_0_150_0.05_2_256_gene_zinb_cov2..scVI..110..RNA.log.vst.split_Batch_ID.features.2500_bfbb6e43676ae16b5b8bf6f8b3ea1a34	0.407008	0.44891	0.0349683	95.67	85.91	98.29	92.1	25.58	95.67	scVI	110	2500	150_0.05_2_256	2	150	0.05
0.948652	scVI_0_150_0.05_2_256_gene_zinb_cov2..scVI..110..RNA.log.vst.split_Batch_ID.features.3000_faf565bad8dc7b9a216d8379c023a048	0.39507	0.445573	0.0368774	94.06	83.39	95.68	89.535	27.59	94.06	scVI	110	3000	150_0.05_2_256	2	150	0.05
0.945455	scVI_0_150_0.05_2_256_gene_zinb_cov2..scVI..110..RNA.log.vst.split_Batch_ID.features.750_a8ce3428971d4bc7343f3711fb15ab63	0.405714	0.427412	0.0217181	85.33	85.63	93.62	89.625	11.62	85.33	scVI	110	750	150_0.05_2_256	2	150	0.05
0.9472	scVI_0_150_0.05_2_256_gene_zinb_cov2..scVI..85..RNA.log.vst.split_Batch_ID.features.1000_bdf59e5b25566ed8d94b3198ddee85b6	0.407676	0.430732	0.0254173	86.92	86.05	94.74	90.395	15.52	86.92	scVI	85	1000	150_0.05_2_256	2	150	0.05
0.948693	scVI_0_150_0.05_2_256_gene_zinb_cov2..scVI..85..RNA.log.vst.split_Batch_ID.features.1250_e85f549cf2dbe3743f6ac7739ad25ea4	0.407885	0.43736	0.0277023	90.11	86.09	95.7	90.895	17.92	90.11	scVI	85	1250	150_0.05_2_256	2	150	0.05
0.947959	scVI_0_150_0.05_2_256_gene_zinb_cov2..scVI..85..RNA.log.vst.split_Batch_ID.features.1500_fd1b071562edbea1404d90745ecc8f64	0.402797	0.439333	0.030123	91.06	85.02	95.23	90.125	20.47	91.06	scVI	85	1500	150_0.05_2_256	2	150	0.05
0.950234	scVI_0_150_0.05_2_256_gene_zinb_cov2..scVI..85..RNA.log.vst.split_Batch_ID.features.2000_29636c85da3fa9cd2235a9d6f9320d76	0.407008	0.442479	0.0351473	92.57	85.91	96.7	91.305	25.77	92.57	scVI	85	2000	150_0.05_2_256	2	150	0.05
0.947193	scVI_0_150_0.05_2_256_gene_zinb_cov2..scVI..85..RNA.log.vst.split_Batch_ID.features.2500_554e87431d635e8cb41ab99320f7ae29	0.402797	0.44697	0.0385726	94.73	85.02	94.74	89.88	29.38	94.73	scVI	85	2500	150_0.05_2_256	2	150	0.05
0.94661	scVI_0_150_0.05_2_256_gene_zinb_cov2..scVI..85..RNA.log.vst.split_Batch_ID.features.3000_8386cb3e190adadbf84f1ce9fe95266a	0.395889	0.447456	0.0410681	94.97	83.56	94.36	88.96	32.01	94.97	scVI	85	3000	150_0.05_2_256	2	150	0.05
0.943233	scVI_0_150_0.1_3_256_gene_zinb_cov2..scVI..110..RNA.log.vst.split_Batch_ID.features.3000_8f9884a0bd910b2b8cc3fb527a22618e	0.405714	0.435463	0.0751054	89.2	85.63	92.19	88.91	67.86	89.2	scVI	110	3000	150_0.1_3_256	3	150	0.1
0.948372	scVI_0_150_0.1_3_256_gene_zinb_cov2..scVI..110..RNA.log.vst.split_Batch_ID.features.750_7399f7e3a714b46c9b4c9d88d24b8c2a	0.445425	0.423366	0.0426163	83.38	94.02	95.5	94.76	33.64	83.38	scVI	110	750	150_0.1_3_256	3	150	0.1
0.947246	scVI_0_150_0.1_3_256_gene_zinb_cov2..scVI..65..RNA.log.vst.split_Batch_ID.features.1000_ef4379f83ebc48655731b8baf6bc536b	0.44081	0.42796	0.0512526	85.59	93.04	94.77	93.905	42.73	85.59	scVI	65	1000	150_0.1_3_256	3	150	0.1
0.946719	scVI_0_150_0.1_3_256_gene_zinb_cov2..scVI..65..RNA.log.vst.split_Batch_ID.features.1250_8b4969476a2ea65fc8d9a68c28bd95c2	0.436197	0.432627	0.0596967	87.83	92.07	94.43	93.25	51.63	87.83	scVI	65	1250	150_0.1_3_256	3	150	0.1
0.947005	scVI_0_150_0.1_3_256_gene_zinb_cov2..scVI..65..RNA.log.vst.split_Batch_ID.features.1500_09823847361175983c0ba2ec5ec7ef63	0.426299	0.437266	0.0647962	90.07	89.98	94.62	92.3	57	90.07	scVI	65	1500	150_0.1_3_256	3	150	0.1
0.947521	scVI_0_150_0.1_3_256_gene_zinb_cov2..scVI..65..RNA.log.vst.split_Batch_ID.features.2000_ad1b955ede7cf5478c1c01731d55df4a	0.419795	0.434621	0.0701505	88.79	88.61	94.95	91.78	62.64	88.79	scVI	65	2000	150_0.1_3_256	3	150	0.1
0.944926	scVI_0_150_0.1_3_256_gene_zinb_cov2..scVI..65..RNA.log.vst.split_Batch_ID.features.2500_b66d662bb4203363e65200c1b260dbb6	0.408273	0.43829	0.072307	90.56	86.17	93.28	89.725	64.92	90.56	scVI	65	2500	150_0.1_3_256	3	150	0.1
0.942954	scVI_0_150_0.1_3_256_gene_zinb_cov2..scVI..65..RNA.log.vst.split_Batch_ID.features.3000_b5b73200e1de477a7dc7bb7e4ce32f5c	0.400668	0.436267	0.0750505	89.59	84.57	92.01	88.29	67.81	89.59	scVI	65	3000	150_0.1_3_256	3	150	0.1
0.946356	scVI_0_150_0.1_3_256_gene_zinb_cov2..scVI..65..RNA.log.vst.split_Batch_ID.features.750_5f2faa9fb846a79f3907ead5b8fe45f9	0.449054	0.423678	0.0450836	83.53	94.78	94.2	94.49	36.24	83.53	scVI	65	750	150_0.1_3_256	3	150	0.1
0.94423	scVI_0_200_0.01_2_256_gene_zinb_cov2..scVI..110..RNA.log.vst.split_Batch_ID.features.1000_9196bad3fb0a6ab8d68cea3dd2d9891a	0.407885	0.431267	0.0123113	87.18	86.09	92.83	89.46	1.71	87.18	scVI	110	1000	200_0.01_2_256	2	200	0.01
0.949057	scVI_0_150_0.1_2_256_gene_zinb_cov2..scVI..65..RNA.log.vst.split_Batch_ID.features.1250_c27f27c0df3f785f87235586432044bd	0.420225	0.439031	0.037837	90.92	88.7	95.94	92.32	28.6	90.92	scVI	65	1250	150_0.1_2_256	2	150	0.1
0.950722	scVI_0_150_0.1_2_256_gene_zinb_cov2..scVI..65..RNA.log.vst.split_Batch_ID.features.1500_0477fa8231fe4f2b6335009b37a168d5	0.415805	0.440828	0.0396604	91.78	87.76	97.01	92.385	30.52	91.78	scVI	65	1500	150_0.1_2_256	2	150	0.1
0.949478	scVI_0_150_0.1_2_256_gene_zinb_cov2..scVI..65..RNA.log.vst.split_Batch_ID.features.2000_14565dba4c3077b664d22ea1af39fb3f	0.408273	0.444552	0.0463182	93.57	86.17	96.21	91.19	37.54	93.57	scVI	65	2000	150_0.1_2_256	2	150	0.1
0.949655	scVI_0_150_0.1_2_256_gene_zinb_cov2..scVI..65..RNA.log.vst.split_Batch_ID.features.2500_16999e0ebf7a4003570167be2cb8dc27	0.402797	0.449183	0.0466848	95.8	85.02	96.32	90.67	37.92	95.8	scVI	65	2500	150_0.1_2_256	2	150	0.1
0.948064	scVI_0_150_0.1_2_256_gene_zinb_cov2..scVI..65..RNA.log.vst.split_Batch_ID.features.750_3f2c9509eaa5c88e40ab9c410c8b2b9b	0.419795	0.426957	0.0316555	85.11	88.61	95.3	91.955	22.09	85.11	scVI	65	750	150_0.1_2_256	2	150	0.1
0.949437	scVI_0_150_0.1_3_256_gene_zinb_cov2..scVI..110..RNA.log.vst.split_Batch_ID.features.1000_48a1bca2267d62011aef92dd0964318e	0.44081	0.42748	0.0533	85.36	93.04	96.18	94.61	44.89	85.36	scVI	110	1000	150_0.1_3_256	3	150	0.1
0.949826	scVI_0_150_0.1_3_256_gene_zinb_cov2..scVI..110..RNA.log.vst.split_Batch_ID.features.1250_b0f9c21b15e242acf15fe7b4953e6ccc	0.431344	0.436091	0.05852	89.5	91.04	96.43	93.735	50.39	89.5	scVI	110	1250	150_0.1_3_256	3	150	0.1
0.949855	scVI_0_150_0.1_3_256_gene_zinb_cov2..scVI..110..RNA.log.vst.split_Batch_ID.features.1500_bf64cd75498dec85eba8b74aa797c1c0	0.429288	0.438313	0.0656764	90.57	90.61	96.45	93.53	57.93	90.57	scVI	110	1500	150_0.1_3_256	3	150	0.1
0.947047	scVI_0_150_0.1_3_256_gene_zinb_cov2..scVI..110..RNA.log.vst.split_Batch_ID.features.2000_d55465c2b9d92117fe8f5e655b563a8e	0.419795	0.438462	0.0721961	90.64	88.61	94.64	91.625	64.8	90.64	scVI	110	2000	150_0.1_3_256	3	150	0.1
0.944696	scVI_0_150_0.1_3_256_gene_zinb_cov2..scVI..110..RNA.log.vst.split_Batch_ID.features.2500_1c4bf1bf3bbb9fae0d2b76e1d50ef032	0.407885	0.437857	0.0734801	90.35	86.09	93.13	89.61	66.15	90.35	scVI	110	2500	150_0.1_3_256	3	150	0.1
0.948149	scVI_0_200_0.01_4_256_gene_zinb_cov2..scVI..50..RNA.log.vst.split_Batch_ID.features.2000_b9d2485e7957ec1bc9edd3d38d917564	0.43304	0.424118	0.0538798	83.74	91.4	95.35	93.375	45.5	83.74	scVI	50	2000	200_0.01_4_256	4	200	0.01
0.947313	scVI_0_200_0.01_4_256_gene_zinb_cov2..scVI..50..RNA.log.vst.split_Batch_ID.features.2500_d5e19cd3ccc366b5ee9e69909cc1194e	0.429288	0.427994	0.0520668	85.61	90.61	94.82	92.715	43.59	85.61	scVI	50	2500	200_0.01_4_256	4	200	0.01
0.944382	scVI_0_200_0.01_4_256_gene_zinb_cov2..scVI..50..RNA.log.vst.split_Batch_ID.features.3000_5e9de45c2cee3c765ed81c33c58c2051	0.416473	0.425732	0.05912	84.52	87.9	92.93	90.415	51.02	84.52	scVI	50	3000	200_0.01_4_256	4	200	0.01
0.942851	scVI_0_200_0.01_4_256_gene_zinb_cov2..scVI..50..RNA.log.vst.split_Batch_ID.features.750_590f9a5a74baeb883389513f566cbb52	0.462422	0.411528	0.0322565	77.69	97.6	91.94	94.77	22.72	77.69	scVI	50	750	200_0.01_4_256	4	200	0.01
0.94711	scVI_0_200_0.01_4_256_gene_zinb_cov2..scVI..85..RNA.log.vst.split_Batch_ID.features.1000_f39ee9d8433119f1d1a0326f8360cb6d	0.451929	0.417369	0.0387002	80.5	95.39	94.69	95.04	29.51	80.5	scVI	85	1000	200_0.01_4_256	4	200	0.01
0.948501	scVI_0_200_0.01_4_256_gene_zinb_cov2..scVI..85..RNA.log.vst.split_Batch_ID.features.1250_7eae6c3d05ae8568e199387f9825b721	0.448415	0.423524	0.0416675	83.46	94.65	95.58	95.115	32.64	83.46	scVI	85	1250	200_0.01_4_256	4	200	0.01
0.948985	scVI_0_200_0.01_4_256_gene_zinb_cov2..scVI..85..RNA.log.vst.split_Batch_ID.features.1500_767593cb2950dc418292cacdce377931	0.444159	0.424747	0.0419919	84.05	93.75	95.89	94.82	32.98	84.05	scVI	85	1500	200_0.01_4_256	4	200	0.01
0.948612	scVI_0_200_0.01_4_256_gene_zinb_cov2..scVI..85..RNA.log.vst.split_Batch_ID.features.2000_bee195a5103015e96cdbddb7f219a84c	0.434068	0.426071	0.0511027	84.68	91.62	95.65	93.635	42.58	84.68	scVI	85	2000	200_0.01_4_256	4	200	0.01
0.94676	scVI_0_200_0.01_4_256_gene_zinb_cov2..scVI..85..RNA.log.vst.split_Batch_ID.features.2500_c781867e4e43bf3d16eacf7019714391	0.421253	0.42816	0.0588668	85.69	88.91	94.46	91.685	50.76	85.69	scVI	85	2500	200_0.01_4_256	4	200	0.01
0.94593	scVI_0_200_0.01_2_256_gene_zinb_cov2..scVI..85..RNA.log.vst.split_Batch_ID.features.2500_bd4e7934997a2cea3019bebe92cf6d37	0.407885	0.445138	0.0330285	93.85	86.09	93.93	90.01	23.54	93.85	scVI	85	2500	200_0.01_2_256	2	200	0.01
0.945912	scVI_0_200_0.01_2_256_gene_zinb_cov2..scVI..85..RNA.log.vst.split_Batch_ID.features.3000_2019c25db3f3c67cf6539e545d8249c7	0.403658	0.447188	0.0351743	94.84	85.2	93.91	89.555	25.8	94.84	scVI	85	3000	200_0.01_2_256	2	200	0.01
0.944169	scVI_0_200_0.01_2_256_gene_zinb_cov2..scVI..85..RNA.log.vst.split_Batch_ID.features.750_3f827016c9e4c8a43b418ac8e70d0238	0.424243	0.41998	0.0158069	81.75	89.54	92.79	91.165	5.39	81.75	scVI	85	750	200_0.01_2_256	2	200	0.01
0.948248	scVI_0_200_0.01_3_256_gene_zinb_cov2..scVI..110..RNA.log.vst.split_Batch_ID.features.1000_1a8d3507cee07bb474fe06788d36b27e	0.440379	0.424037	0.0281028	83.7	92.95	95.42	94.185	18.35	83.7	scVI	110	1000	200_0.01_3_256	3	200	0.01
0.948805	scVI_0_200_0.01_3_256_gene_zinb_cov2..scVI..110..RNA.log.vst.split_Batch_ID.features.1250_605ffc6aabd3d8ab64c91765a0c760a6	0.439114	0.431157	0.0309748	87.13	92.68	95.78	94.23	21.37	87.13	scVI	110	1250	200_0.01_3_256	3	200	0.01
0.950472	scVI_0_200_0.01_3_256_gene_zinb_cov2..scVI..110..RNA.log.vst.split_Batch_ID.features.1500_5f6efdd43234691fb56b11c2094b0e6b	0.428469	0.432788	0.0339943	87.91	90.44	96.85	93.645	24.55	87.91	scVI	110	1500	200_0.01_3_256	3	200	0.01
0.947832	scVI_0_200_0.01_3_256_gene_zinb_cov2..scVI..110..RNA.log.vst.split_Batch_ID.features.750_609b5cc1aff43c1d9b4b95c3ef9fc918	0.456974	0.410185	0.0241935	77.04	96.45	95.15	95.8	14.23	77.04	scVI	110	750	200_0.01_3_256	3	200	0.01
0.946624	scVI_0_200_0.01_4_256_gene_zinb_cov2..scVI..50..RNA.log.vst.split_Batch_ID.features.1000_f4aa41d9a77ba0b344138b49151ae863	0.457643	0.416243	0.0361091	79.95	96.59	94.37	95.48	26.78	79.95	scVI	50	1000	200_0.01_4_256	4	200	0.01
0.944204	scVI_0_200_0.01_4_256_gene_zinb_cov2..scVI..50..RNA.log.vst.split_Batch_ID.features.1250_901d533ea1fe6b6cf67b3f69f41c9103	0.444828	0.423074	0.0413111	83.24	93.89	92.81	93.35	32.26	83.24	scVI	50	1250	200_0.01_4_256	4	200	0.01
0.947507	scVI_0_200_0.01_4_256_gene_zinb_cov2..scVI..50..RNA.log.vst.split_Batch_ID.features.1500_e06093f25a8fc603ec7f9eb5186b44f8	0.44081	0.422069	0.0481479	82.76	93.04	94.94	93.99	39.46	82.76	scVI	50	1500	200_0.01_4_256	4	200	0.01
0.945048	scVI_0_200_0.01_2_256_gene_zinb_cov2..scVI..110..RNA.log.vst.split_Batch_ID.features.1250_03c10730a4b1685057ad0314b7f86cf4	0.405714	0.432765	0.0151735	87.9	85.63	93.36	89.495	4.73	87.9	scVI	110	1250	200_0.01_2_256	2	200	0.01
0.947066	scVI_0_200_0.01_2_256_gene_zinb_cov2..scVI..110..RNA.log.vst.split_Batch_ID.features.1500_55709964935345e204bf97faa19c2435	0.402797	0.43191	0.01261	87.49	85.02	94.66	89.84	2.02	87.49	scVI	110	1500	200_0.01_2_256	2	200	0.01
0.948049	scVI_0_200_0.01_2_256_gene_zinb_cov2..scVI..110..RNA.log.vst.split_Batch_ID.features.2000_5e31aa323c46e0fb15d6f94afc210cce	0.407676	0.435818	0.0206073	89.37	86.05	95.29	90.67	10.45	89.37	scVI	110	2000	200_0.01_2_256	2	200	0.01
0.949377	scVI_0_200_0.01_2_256_gene_zinb_cov2..scVI..110..RNA.log.vst.split_Batch_ID.features.2500_8bbdcc7a929382647279eed5b3816f2b	0.408273	0.44277	0.0211926	92.71	86.17	96.14	91.155	11.07	92.71	scVI	110	2500	200_0.01_2_256	2	200	0.01
0.948611	scVI_0_200_0.01_2_256_gene_zinb_cov2..scVI..110..RNA.log.vst.split_Batch_ID.features.3000_8082dea406acee2a723d41906762ccd0	0.403658	0.441764	0.0263665	92.23	85.2	95.65	90.425	16.52	92.23	scVI	110	3000	200_0.01_2_256	2	200	0.01
0.944635	scVI_0_200_0.01_2_256_gene_zinb_cov2..scVI..110..RNA.log.vst.split_Batch_ID.features.750_14f212f5deabaeea7cc9a54c15d57dd4	0.415805	0.425093	0.0106883	84.21	87.76	93.09	90.425	0	84.21	scVI	110	750	200_0.01_2_256	2	200	0.01
0.944994	scVI_0_200_0.01_2_256_gene_zinb_cov2..scVI..85..RNA.log.vst.split_Batch_ID.features.1000_e14cdd5d64d5cb8b901615ce07334d54	0.424243	0.427625	0.0193534	85.43	89.54	93.32	91.43	9.13	85.43	scVI	85	1000	200_0.01_2_256	2	200	0.01
0.944513	scVI_0_200_0.01_2_256_gene_zinb_cov2..scVI..85..RNA.log.vst.split_Batch_ID.features.1250_2768273c461d11ce220b3c47d3a9de5b	0.419795	0.431379	0.0228757	87.23	88.61	93.01	90.81	12.84	87.23	scVI	85	1250	200_0.01_2_256	2	200	0.01
0.945348	scVI_0_200_0.01_2_256_gene_zinb_cov2..scVI..85..RNA.log.vst.split_Batch_ID.features.1500_c06f06577de83ece623333a5d2c29351	0.413483	0.434263	0.0240819	88.62	87.27	93.55	90.41	14.11	88.62	scVI	85	1500	200_0.01_2_256	2	200	0.01
0.944177	scVI_0_200_0.01_2_256_gene_zinb_cov2..scVI..85..RNA.log.vst.split_Batch_ID.features.2000_1fc30884a597ee96b13e92d27fc7a593	0.413483	0.439535	0.0283144	91.16	87.27	92.8	90.035	18.57	91.16	scVI	85	2000	200_0.01_2_256	2	200	0.01
0.946045	scVI_0_300_0.01_2_256_gene_zinb_cov2..scVI..65..RNA.log.vst.split_Batch_ID.features.1000_d81f647beb61834f0d3d586cd4bbcbe9	0.444159	0.430274	0.022737	86.7	93.75	94	93.875	12.69	86.7	scVI	65	1000	300_0.01_2_256	2	300	0.01
0.947457	scVI_0_300_0.01_2_256_gene_zinb_cov2..scVI..65..RNA.log.vst.split_Batch_ID.features.1250_0fd88fb24c42c7881e3cf2db230eac69	0.441838	0.43399	0.0234161	88.49	93.26	94.91	94.085	13.41	88.49	scVI	65	1250	300_0.01_2_256	2	300	0.01
0.950454	scVI_0_300_0.01_2_256_gene_zinb_cov2..scVI..65..RNA.log.vst.split_Batch_ID.features.1500_b8270a8b147486beb3a9e496e6c10fc4	0.439114	0.43584	0.0270079	89.38	92.68	96.84	94.76	17.19	89.38	scVI	65	1500	300_0.01_2_256	2	300	0.01
0.949295	scVI_0_300_0.01_2_256_gene_zinb_cov2..scVI..65..RNA.log.vst.split_Batch_ID.features.2000_69acfcb267e2d3229faa5a0b9f0f66dd	0.429288	0.438495	0.0320294	90.66	90.61	96.09	93.35	22.48	90.66	scVI	65	2000	300_0.01_2_256	2	300	0.01
0.949864	scVI_0_300_0.01_2_256_gene_zinb_cov2..scVI..65..RNA.log.vst.split_Batch_ID.features.2500_d2c13af4716883675bf5fe6f9dd0501b	0.419795	0.439598	0.0341022	91.19	88.61	96.46	92.535	24.67	91.19	scVI	65	2500	300_0.01_2_256	2	300	0.01
0.946846	scVI_0_300_0.01_2_256_gene_zinb_cov2..scVI..65..RNA.log.vst.split_Batch_ID.features.3000_4ae6355dbd518348667dab78bac24a07	0.413483	0.439458	0.0362438	91.12	87.27	94.52	90.895	26.92	91.12	scVI	65	3000	300_0.01_2_256	2	300	0.01
0.945163	scVI_0_300_0.01_2_256_gene_zinb_cov2..scVI..65..RNA.log.vst.split_Batch_ID.features.750_b4637cea005b903ce3b0bf4e9ae30af9	0.449873	0.422506	0.022157	82.97	94.95	93.43	94.19	12.08	82.97	scVI	65	750	300_0.01_2_256	2	300	0.01
0.954133	scVI_0_300_0.01_3_256_gene_zinb_cov2..scVI..85..RNA.log.vst.split_Batch_ID.features.1000_42d31234e6cf64b35cbce8ab080fa190	0.455947	0.428769	0.0215477	85.98	96.24	99.21	97.725	11.44	85.98	scVI	85	1000	300_0.01_3_256	3	300	0.01
0.952694	scVI_0_300_0.01_3_256_gene_zinb_cov2..scVI..85..RNA.log.vst.split_Batch_ID.features.1250_1d43e5ae3fe0236d0e7a31c6e0a66d85	0.449873	0.435312	0.0279552	89.13	94.95	98.28	96.615	18.19	89.13	scVI	85	1250	300_0.01_3_256	3	300	0.01
0.954117	scVI_0_300_0.01_3_256_gene_zinb_cov2..scVI..85..RNA.log.vst.split_Batch_ID.features.1500_99244d8dce5a5588784f504eab99f0eb	0.439114	0.435292	0.0239166	89.12	92.68	99.2	95.94	13.94	89.12	scVI	85	1500	300_0.01_3_256	3	300	0.01
0.945361	scVI_0_200_0.01_4_256_gene_zinb_cov2..scVI..85..RNA.log.vst.split_Batch_ID.features.750_ae483d9be6258f73f47b4a9079d803c7	0.457643	0.411887	0.0359477	77.86	96.59	93.56	95.075	26.61	77.86	scVI	85	750	200_0.01_4_256	4	200	0.01
0.947834	scVI_0_200_0.05_2_256_gene_zinb_cov2..scVI..85..RNA.log.vst.split_Batch_ID.features.1000_51a952b065cd0c4158601c28d07ea9a1	0.416473	0.431875	0.0259375	87.47	87.9	95.15	91.525	16.07	87.47	scVI	85	1000	200_0.05_2_256	2	200	0.05
0.950157	scVI_0_200_0.05_2_256_gene_zinb_cov2..scVI..85..RNA.log.vst.split_Batch_ID.features.1250_9180b29781c602bafecd045a8837671f	0.420225	0.438306	0.0266727	90.57	88.7	96.65	92.675	16.84	90.57	scVI	85	1250	200_0.05_2_256	2	200	0.05
0.949996	scVI_0_200_0.05_2_256_gene_zinb_cov2..scVI..85..RNA.log.vst.split_Batch_ID.features.1500_06d2a1446ef85940ee50a8f4d5fc8061	0.415805	0.438552	0.0289729	90.68	87.76	96.54	92.15	19.26	90.68	scVI	85	1500	200_0.05_2_256	2	200	0.05
0.951284	scVI_0_200_0.05_2_256_gene_zinb_cov2..scVI..85..RNA.log.vst.split_Batch_ID.features.2000_24094fbe2c5f046382ed3610be05ec62	0.415612	0.444014	0.0356775	93.31	87.72	97.37	92.545	26.33	93.31	scVI	85	2000	200_0.05_2_256	2	200	0.05
0.948897	scVI_0_200_0.05_2_256_gene_zinb_cov2..scVI..85..RNA.log.vst.split_Batch_ID.features.2500_8614854330038c1d3ee37cbfcfb3ec0b	0.413483	0.44616	0.0376941	94.34	87.27	95.84	91.555	28.45	94.34	scVI	85	2500	200_0.05_2_256	2	200	0.05
0.949519	scVI_0_200_0.05_2_256_gene_zinb_cov2..scVI..85..RNA.log.vst.split_Batch_ID.features.3000_48e22975c9857eb3bbec74469f18914e	0.407008	0.447302	0.0371331	94.89	85.91	96.24	91.075	27.86	94.89	scVI	85	3000	200_0.05_2_256	2	200	0.05
0.949027	scVI_0_200_0.05_2_256_gene_zinb_cov2..scVI..85..RNA.log.vst.split_Batch_ID.features.750_fe3c750d4f32080b4274d2d7730d5be5	0.421253	0.425161	0.0235936	84.24	88.91	95.92	92.415	13.6	84.24	scVI	85	750	200_0.05_2_256	2	200	0.05
0.950636	scVI_0_200_0.05_3_256_gene_zinb_cov2..scVI..110..RNA.log.vst.split_Batch_ID.features.1000_47a1e367b0638fe79ae91d63fd5cd360	0.445855	0.429298	0.04336	86.23	94.11	96.95	95.53	34.42	86.23	scVI	110	1000	200_0.05_3_256	3	200	0.05
0.95199	scVI_0_200_0.05_3_256_gene_zinb_cov2..scVI..110..RNA.log.vst.split_Batch_ID.features.1250_6ca6bfc3063ebdbab9d98098d3d7ab5f	0.442104	0.434272	0.0464936	88.63	93.31	97.83	95.57	37.72	88.63	scVI	110	1250	200_0.05_3_256	3	200	0.05
0.953522	scVI_0_200_0.05_3_256_gene_zinb_cov2..scVI..110..RNA.log.vst.split_Batch_ID.features.1500_14f5e045453d5cf03184e0c57f71d6fa	0.434068	0.435795	0.0495615	89.36	91.62	98.81	95.215	40.95	89.36	scVI	110	1500	200_0.05_3_256	3	200	0.05
0.949769	scVI_0_200_0.05_3_256_gene_zinb_cov2..scVI..110..RNA.log.vst.split_Batch_ID.features.2000_4b43023aafc0c7222051095426a73021	0.42484	0.434465	0.0576899	88.72	89.67	96.4	93.035	49.52	88.72	scVI	110	2000	200_0.05_3_256	3	200	0.05
0.949846	scVI_0_200_0.05_3_256_gene_zinb_cov2..scVI..110..RNA.log.vst.split_Batch_ID.features.2500_f3e50bd6b4eb715750e2b72b14fac84b	0.416473	0.437364	0.0596226	90.11	87.9	96.45	92.175	51.55	90.11	scVI	110	2500	200_0.05_3_256	3	200	0.05
0.951311	scVI_0_200_0.05_3_256_gene_zinb_cov2..scVI..110..RNA.log.vst.split_Batch_ID.features.750_60ddf376adab26ac19d3280f503f48f1	0.455947	0.420075	0.0334848	81.8	96.24	97.39	96.815	24.02	81.8	scVI	110	750	200_0.05_3_256	3	200	0.05
0.94767	scVI_0_300_0.01_2_256_gene_zinb_cov2..scVI..110..RNA.log.vst.split_Batch_ID.features.1000_053974bbb3692a0ebb12ace0af799c04	0.419795	0.436135	0.0140633	89.52	88.61	95.05	91.83	3.56	89.52	scVI	110	1000	300_0.01_2_256	2	300	0.01
0.947509	scVI_0_300_0.01_2_256_gene_zinb_cov2..scVI..110..RNA.log.vst.split_Batch_ID.features.1250_dc355c9db4f3122fa475138ba161e512	0.416473	0.439382	0.0111675	91.08	87.9	94.94	91.42	0.5	91.08	scVI	110	1250	300_0.01_2_256	2	300	0.01
0.950937	scVI_0_300_0.01_2_256_gene_zinb_cov2..scVI..110..RNA.log.vst.split_Batch_ID.features.1500_9bb521cc7ef99228db9775d8c30b357e	0.415805	0.43666	0.0163407	89.77	87.76	97.15	92.455	5.95	89.77	scVI	110	1500	300_0.01_2_256	2	300	0.01
0.952394	scVI_0_300_0.01_2_256_gene_zinb_cov2..scVI..110..RNA.log.vst.split_Batch_ID.features.2000_0edf74722c7a0a9250492f196b9484a4	0.415654	0.439691	0.0172365	91.23	87.73	98.09	92.91	6.9	91.23	scVI	110	2000	300_0.01_2_256	2	300	0.01
0.953	scVI_0_300_0.01_2_256_gene_zinb_cov2..scVI..110..RNA.log.vst.split_Batch_ID.features.2500_80104c5fa7e68b806dad75e7cbd9a519	0.416473	0.445373	0.0192395	93.97	87.9	98.48	93.19	9.01	93.97	scVI	110	2500	300_0.01_2_256	2	300	0.01
0.948633	scVI_0_300_0.01_2_256_gene_zinb_cov2..scVI..110..RNA.log.vst.split_Batch_ID.features.750_ea84c9f1ec8a99e4d64010ef7a3d2194	0.431344	0.432775	0.0154728	87.91	91.04	95.67	93.355	5.04	87.91	scVI	110	750	300_0.01_2_256	2	300	0.01
0.955367	scVI_0_300_0.01_3_256_gene_zinb_cov2..scVI..85..RNA.log.vst.split_Batch_ID.features.2000_1f592f94ec5f1af22714496fe7e20bb8	0.436627	0.437222	0.0326229	90.05	92.16	100	96.08	23.11	90.05	scVI	85	2000	300_0.01_3_256	3	300	0.01
0.953267	scVI_0_300_0.01_3_256_gene_zinb_cov2..scVI..85..RNA.log.vst.split_Batch_ID.features.2500_d65bafeb1631aced44c09d496800886c	0.429023	0.437479	0.0296359	90.17	90.55	98.65	94.6	19.96	90.17	scVI	85	2500	300_0.01_3_256	3	300	0.01
0.951658	scVI_0_300_0.01_3_256_gene_zinb_cov2..scVI..85..RNA.log.vst.split_Batch_ID.features.3000_928a02bcba1d18a431d660c11b3d71b3	0.424243	0.433514	0.0367742	88.26	89.54	97.61	93.575	27.48	88.26	scVI	85	3000	300_0.01_3_256	3	300	0.01
0.952053	scVI_0_300_0.01_3_256_gene_zinb_cov2..scVI..85..RNA.log.vst.split_Batch_ID.features.750_e1a3850e1a3596b58c236a175b1dec52	0.464744	0.419815	0.0212639	81.67	98.09	97.87	97.98	11.14	81.67	scVI	85	750	300_0.01_3_256	3	300	0.01
0.948366	scVI_0_300_0.05_2_256_gene_zinb_cov2..scVI..85..RNA.log.vst.split_Batch_ID.features.1000_c931a07961ecda09d6871f5401106efa	0.428469	0.437013	0.0323423	89.94	90.44	95.49	92.965	22.81	89.94	scVI	85	1000	300_0.05_2_256	2	300	0.05
0.95078	scVI_0_300_0.05_2_256_gene_zinb_cov2..scVI..85..RNA.log.vst.split_Batch_ID.features.1250_97049df1cdb4bdc49e7308a80990c316	0.427592	0.439727	0.0342354	91.25	90.25	97.05	93.65	24.81	91.25	scVI	85	1250	300_0.05_2_256	2	300	0.05
0.951774	scVI_0_300_0.05_2_256_gene_zinb_cov2..scVI..85..RNA.log.vst.split_Batch_ID.features.1500_1e3d1e4900de8ab70aaba3127fd3ccd8	0.420225	0.441644	0.0361137	92.17	88.7	97.69	93.195	26.79	92.17	scVI	85	1500	300_0.05_2_256	2	300	0.05
0.952483	scVI_0_300_0.05_2_256_gene_zinb_cov2..scVI..85..RNA.log.vst.split_Batch_ID.features.2000_69c13e93185651e11ca6c615e63fad98	0.413483	0.444747	0.0413521	93.66	87.27	98.14	92.705	32.3	93.66	scVI	85	2000	300_0.05_2_256	2	300	0.05
0.950655	scVI_0_300_0.05_2_256_gene_zinb_cov2..scVI..85..RNA.log.vst.split_Batch_ID.features.2500_ec740109fbbf9ad9cf47aa4a28b1fefa	0.413483	0.446592	0.0415435	94.55	87.27	96.97	92.12	32.51	94.55	scVI	85	2500	300_0.05_2_256	2	300	0.05
0.952889	scVI_0_300_0.05_3_256_gene_zinb_cov2..scVI..110..RNA.log.vst.split_Batch_ID.features.1000_71fee50b71b6188b3087013738f0fa54	0.455947	0.431695	0.0459042	87.39	96.24	98.4	97.32	37.1	87.39	scVI	110	1000	300_0.05_3_256	3	300	0.05
0.953917	scVI_0_300_0.05_3_256_gene_zinb_cov2..scVI..110..RNA.log.vst.split_Batch_ID.features.1250_fb23407b78b330da59bc5a1e8f539053	0.449873	0.435003	0.0510518	88.98	94.95	99.07	97.01	42.52	88.98	scVI	110	1250	300_0.05_3_256	3	300	0.05
0.953307	scVI_0_300_0.05_3_256_gene_zinb_cov2..scVI..110..RNA.log.vst.split_Batch_ID.features.1500_dba366074f94841ce5afb5e176fffc06	0.444159	0.433392	0.0577674	88.2	93.75	98.67	96.21	49.6	88.2	scVI	110	1500	300_0.05_3_256	3	300	0.05
0.953237	scVI_0_300_0.05_3_256_gene_zinb_cov2..scVI..110..RNA.log.vst.split_Batch_ID.features.2000_330c86d91b3be52854ec975dd708395e	0.435362	0.432964	0.0656313	88	91.89	98.63	95.26	57.88	88	scVI	110	2000	300_0.05_3_256	3	300	0.05
0.951151	scVI_0_300_0.05_3_256_gene_zinb_cov2..scVI..110..RNA.log.vst.split_Batch_ID.features.2500_dc42475893406acaaa68acd825fa53e6	0.43304	0.42844	0.0675138	85.82	91.4	97.29	94.345	59.87	85.82	scVI	110	2500	300_0.05_3_256	3	300	0.05
0.951817	scVI_0_300_0.05_3_256_gene_zinb_cov2..scVI..110..RNA.log.vst.split_Batch_ID.features.750_0f1bc5ebaa566ff5fbae86bff2bc92bb	0.458671	0.423754	0.0430169	83.57	96.81	97.71	97.26	34.06	83.57	scVI	110	750	300_0.05_3_256	3	300	0.05
0.951674	scVI_0_300_0.05_4_256_gene_zinb_cov2..scVI..110..RNA.log.vst.split_Batch_ID.features.1000_996e1dfcdcaad52dc29df332c4d33973	0.464744	0.422426	0.0622653	82.93	98.09	97.62	97.855	54.34	82.93	scVI	110	1000	300_0.05_4_256	4	300	0.05
0.948201	scVI_0_300_0.05_4_256_gene_zinb_cov2..scVI..110..RNA.log.vst.split_Batch_ID.features.1250_d7b873af095a7e5ce0d555376f8544fe	0.45824	0.424659	0.0702333	84	96.72	95.39	96.055	62.73	84	scVI	110	1250	300_0.05_4_256	4	300	0.05
0.947976	scVI_0_300_0.05_4_256_gene_zinb_cov2..scVI..110..RNA.log.vst.split_Batch_ID.features.1500_eb24734890e5f8a093bc3df4ebdffa42	0.457377	0.419672	0.0730172	81.6	96.54	95.24	95.89	65.66	81.6	scVI	110	1500	300_0.05_4_256	4	300	0.05
0.946946	scVI_0_300_0.05_4_256_gene_zinb_cov2..scVI..110..RNA.log.vst.split_Batch_ID.features.2000_3920f751b279a9eb9fb960ad811fbea4	0.449442	0.419924	0.0819293	81.73	94.86	94.58	94.72	75.05	81.73	scVI	110	2000	300_0.05_4_256	4	300	0.05
0.94435	scVI_0_400_0.05_4_256_gene_zinb_cov2..scVI..110..RNA.log.vst.split_Batch_ID.features.2000_7e37d6e7f4cd4d3603bfc40f122cdf2b	0.457643	0.415088	0.088221	79.4	96.59	92.91	94.75	81.68	79.4	scVI	110	2000	400_0.05_4_256	4	400	0.05
0.944445	scVI_0_400_0.05_4_256_gene_zinb_cov2..scVI..110..RNA.log.vst.split_Batch_ID.features.2500_e44a3cce2db232058a70bb1a25b09452	0.453625	0.411693	0.0838789	77.77	95.75	92.97	94.36	77.11	77.77	scVI	110	2500	400_0.05_4_256	4	400	0.05
0.939411	scVI_0_400_0.1_4_256_gene_zinb_cov2..scVI..65..RNA.log.vst.split_Batch_ID.features.1000_d6a1e0f5ae286a92130b2a3fe8e2f178	0.472514	0.415306	0.0958445	79.5	99.73	89.73	94.73	89.71	79.5	scVI	65	1000	400_0.1_4_256	4	400	0.1
0.938884	scVI_0_400_0.1_4_256_gene_zinb_cov2..scVI..65..RNA.log.vst.split_Batch_ID.features.2000_b56b99866d233076c7389279a965d3e3	0.455947	0.415934	0.101268	79.81	96.24	89.39	92.815	95.43	79.81	scVI	65	2000	400_0.1_4_256	4	400	0.1
0.938129	scVI_0_400_0.1_4_256_gene_zinb_cov2..scVI..65..RNA.log.vst.split_Batch_ID.features.2500_740e6ca85fbe5ef69c21c23a5a5cb69d	0.455947	0.41124	0.10561	77.55	96.24	88.91	92.575	100	77.55	scVI	65	2500	400_0.1_4_256	4	400	0.1
0.927502	scVI_0_50_0.01_3_256_gene_zinb_cov2..scVI..65..RNA.log.vst.split_Batch_ID.features.1000_c0c430b37907404ad89fa732cab9661b	0.299873	0.436668	0.0395305	89.78	63.29	82.06	72.675	30.39	89.78	scVI	65	1000	50_0.01_3_256	3	50	0.01
0.924399	scVI_0_50_0.01_3_256_gene_zinb_cov2..scVI..65..RNA.log.vst.split_Batch_ID.features.1250_6e2bf99d35dae91fbbe34d0cad5b7c97	0.304426	0.442891	0.0433929	92.77	64.25	80.07	72.16	34.45	92.77	scVI	65	1250	50_0.01_3_256	3	50	0.01
0.925384	scVI_0_50_0.01_3_256_gene_zinb_cov2..scVI..65..RNA.log.vst.split_Batch_ID.features.1500_d354949067d2de8920a9769082fdad4a	0.300735	0.447207	0.0468005	94.85	63.48	80.7	72.09	38.04	94.85	scVI	65	1500	50_0.01_3_256	3	50	0.01
0.925729	scVI_0_50_0.01_3_256_gene_zinb_cov2..scVI..65..RNA.log.vst.split_Batch_ID.features.2000_0829a42727c1ed92c9c9e5d355a65f79	0.300735	0.446272	0.0517743	94.4	63.48	80.92	72.2	43.28	94.4	scVI	65	2000	50_0.01_3_256	3	50	0.01
0.946583	scVI_0_300_0.05_4_256_gene_zinb_cov2..scVI..110..RNA.log.vst.split_Batch_ID.features.2500_bf62ce045a853fe0a6d20796fa163c33	0.443966	0.418058	0.0799699	80.83	93.71	94.35	94.03	72.99	80.83	scVI	110	2500	300_0.05_4_256	4	300	0.05
0.945271	scVI_0_300_0.05_4_256_gene_zinb_cov2..scVI..110..RNA.log.vst.split_Batch_ID.features.3000_cb84ad59b74e9e97d7ab0f9f624e0b2c	0.437655	0.412633	0.0815301	78.22	92.38	93.5	92.94	74.63	78.22	scVI	110	3000	300_0.05_4_256	4	300	0.05
0.950805	scVI_0_300_0.05_4_256_gene_zinb_cov2..scVI..110..RNA.log.vst.split_Batch_ID.features.750_2618a5f7f6c6c30390a56362dce89e68	0.473779	0.414992	0.0533607	79.35	100	97.06	98.53	44.96	79.35	scVI	110	750	300_0.05_4_256	4	300	0.05
0.947271	scVI_0_300_0.1_2_256_gene_zinb_cov2..scVI..65..RNA.log.vst.split_Batch_ID.features.1000_c444ca2980af4c18c27490c67f65d349	0.441838	0.437824	0.0507543	90.33	93.26	94.79	94.025	42.21	90.33	scVI	65	1000	300_0.1_2_256	2	300	0.1
0.949396	scVI_0_300_0.1_2_256_gene_zinb_cov2..scVI..65..RNA.log.vst.split_Batch_ID.features.1250_88109b75b3ae08750826ef484d95b0b0	0.436239	0.439863	0.0530406	91.32	92.08	96.16	94.12	44.62	91.32	scVI	65	1250	300_0.1_2_256	2	300	0.1
0.950411	scVI_0_300_0.1_2_256_gene_zinb_cov2..scVI..65..RNA.log.vst.split_Batch_ID.features.1500_28df49e0a24a0761faedcbccd4c71e76	0.429886	0.439582	0.0583919	91.18	90.74	96.81	93.775	50.26	91.18	scVI	65	1500	300_0.1_2_256	2	300	0.1
0.949689	scVI_0_300_0.1_2_256_gene_zinb_cov2..scVI..65..RNA.log.vst.split_Batch_ID.features.2000_badfc6cfb2c1284146414826b34fd2fe	0.427592	0.443237	0.0596381	92.94	90.25	96.34	93.295	51.57	92.94	scVI	65	2000	300_0.1_2_256	2	300	0.1
0.948881	scVI_0_300_0.1_2_256_gene_zinb_cov2..scVI..65..RNA.log.vst.split_Batch_ID.features.2500_1308d47dceaf597df121f5bc726c76a5	0.416473	0.440348	0.0598939	91.55	87.9	95.83	91.865	51.84	91.55	scVI	65	2500	300_0.1_2_256	2	300	0.1
0.94717	scVI_0_300_0.1_2_256_gene_zinb_cov2..scVI..65..RNA.log.vst.split_Batch_ID.features.3000_0a09d8004a7b704b8df173595373a046	0.416473	0.44039	0.0651338	91.57	87.9	94.72	91.31	57.36	91.57	scVI	65	3000	300_0.1_2_256	2	300	0.1
0.947012	scVI_0_300_0.1_2_256_gene_zinb_cov2..scVI..65..RNA.log.vst.split_Batch_ID.features.750_601af3e6855c7ce45c806576d329a87c	0.448845	0.430621	0.0406951	86.87	94.74	94.62	94.68	31.61	86.87	scVI	65	750	300_0.1_2_256	2	300	0.1
0.949181	scVI_0_300_0.1_3_256_gene_zinb_cov2..scVI..65..RNA.log.vst.split_Batch_ID.features.1000_3fc9324dc4019660b693ceee9dad7d3a	0.457643	0.424333	0.0662545	83.85	96.59	96.02	96.305	58.54	83.85	scVI	65	1000	300_0.1_3_256	3	300	0.1
0.947031	scVI_0_300_0.1_3_256_gene_zinb_cov2..scVI..65..RNA.log.vst.split_Batch_ID.features.1250_245305754176efd2d0fd92a77a72dea9	0.453625	0.43025	0.0709165	86.69	95.75	94.63	95.19	63.45	86.69	scVI	65	1250	300_0.1_3_256	3	300	0.1
0.948759	scVI_0_300_0.1_3_256_gene_zinb_cov2..scVI..65..RNA.log.vst.split_Batch_ID.features.1500_85a81fcf2940f9ac20f396009f5c4967	0.444828	0.433019	0.074006	88.02	93.89	95.75	94.82	66.71	88.02	scVI	65	1500	300_0.1_3_256	3	300	0.1
0.946509	scVI_0_300_0.1_3_256_gene_zinb_cov2..scVI..65..RNA.log.vst.split_Batch_ID.features.2000_faf95328efd432d8d2539ad16c0852db	0.443966	0.430393	0.0758874	86.76	93.71	94.3	94.005	68.69	86.76	scVI	65	2000	300_0.1_3_256	3	300	0.1
0.945772	scVI_0_300_0.1_3_256_gene_zinb_cov2..scVI..65..RNA.log.vst.split_Batch_ID.features.2500_9cb905921b2b2a2155d22b4f1bbf53da	0.436197	0.426169	0.0880335	84.73	92.07	93.82	92.945	81.48	84.73	scVI	65	2500	300_0.1_3_256	3	300	0.1
0.94157	scVI_0_300_0.1_3_256_gene_zinb_cov2..scVI..65..RNA.log.vst.split_Batch_ID.features.3000_5a67c718bb47fffe6e6c8b87f9d1b722	0.428469	0.423865	0.087082	83.62	90.44	91.12	90.78	80.48	83.62	scVI	65	3000	300_0.1_3_256	3	300	0.1
0.947897	scVI_0_300_0.1_3_256_gene_zinb_cov2..scVI..65..RNA.log.vst.split_Batch_ID.features.750_a9ca29ae613bc8e54ae3bc4b14337d03	0.464982	0.423648	0.0536221	83.52	98.14	95.19	96.665	45.23	83.52	scVI	65	750	300_0.1_3_256	3	300	0.1
0.94832	scVI_0_400_0.01_2_256_gene_zinb_cov2..scVI..110..RNA.log.vst.split_Batch_ID.features.1000_75b18640de86704e3ac8514801fb23d8	0.441838	0.435681	0.0408403	89.3	93.26	95.46	94.36	31.77	89.3	scVI	110	1000	400_0.01_2_256	2	400	0.01
0.950893	scVI_0_400_0.01_2_256_gene_zinb_cov2..scVI..110..RNA.log.vst.split_Batch_ID.features.1250_4391d95b563b15c6700a41ab5eda783c	0.436627	0.439293	0.0413677	91.04	92.16	97.12	94.64	32.32	91.04	scVI	110	1250	400_0.01_2_256	2	400	0.01
0.953343	scVI_0_400_0.01_2_256_gene_zinb_cov2..scVI..110..RNA.log.vst.split_Batch_ID.features.1500_bfbaa25b95720a2ff962aeb66121d0c2	0.429288	0.438539	0.0437344	90.68	90.61	98.7	94.655	34.81	90.68	scVI	110	1500	400_0.01_2_256	2	400	0.01
0.952321	scVI_0_400_0.01_2_256_gene_zinb_cov2..scVI..110..RNA.log.vst.split_Batch_ID.features.2000_9c19d61ec4a9b79c5fb1f65e5916d493	0.428261	0.441405	0.0452107	92.06	90.39	98.04	94.215	36.37	92.06	scVI	110	2000	400_0.01_2_256	2	400	0.01
0.953149	scVI_0_400_0.01_2_256_gene_zinb_cov2..scVI..110..RNA.log.vst.split_Batch_ID.features.2500_6ac3c2d75295ab557d21b99a087aaf61	0.427592	0.439859	0.0422848	91.31	90.25	98.57	94.41	33.29	91.31	scVI	110	2500	400_0.01_2_256	2	400	0.01
0.949631	scVI_0_400_0.01_2_256_gene_zinb_cov2..scVI..110..RNA.log.vst.split_Batch_ID.features.750_c4306b762e6f76152ba003f3208f260b	0.449442	0.428016	0.0373157	85.62	94.86	96.31	95.585	28.05	85.62	scVI	110	750	400_0.01_2_256	2	400	0.01
0.949186	scVI_0_400_0.05_2_256_gene_zinb_cov2..scVI..110..RNA.log.vst.split_Batch_ID.features.1000_873fd3ffa8f7fa50321edf70ee76bcf8	0.453625	0.429901	0.0567663	86.52	95.75	96.02	95.885	48.54	86.52	scVI	110	1000	400_0.05_2_256	2	400	0.05
0.949105	scVI_0_400_0.05_2_256_gene_zinb_cov2..scVI..110..RNA.log.vst.split_Batch_ID.features.1250_29be28044318a16f165ad4aa4720a84b	0.445425	0.433622	0.0558582	88.31	94.02	95.97	94.995	47.59	88.31	scVI	110	1250	400_0.05_2_256	2	400	0.05
0.949737	scVI_0_400_0.05_2_256_gene_zinb_cov2..scVI..110..RNA.log.vst.split_Batch_ID.features.1500_d877bdedea203c5dcfd61d1867ce2844	0.441838	0.436917	0.0621299	89.9	93.26	96.38	94.82	54.19	89.9	scVI	110	1500	400_0.05_2_256	2	400	0.05
0.950797	scVI_0_400_0.05_2_256_gene_zinb_cov2..scVI..110..RNA.log.vst.split_Batch_ID.features.2000_2d15d1b4808a8f4d44f3e609493a7c3a	0.436239	0.439025	0.0598789	90.91	92.08	97.06	94.57	51.82	90.91	scVI	110	2000	400_0.05_2_256	2	400	0.05
0.951157	scVI_0_400_0.05_2_256_gene_zinb_cov2..scVI..110..RNA.log.vst.split_Batch_ID.features.2500_a1803698df08df7065fa6eeecebd3e34	0.431344	0.435655	0.064081	89.29	91.04	97.29	94.165	56.25	89.29	scVI	110	2500	400_0.05_2_256	2	400	0.05
0.948574	scVI_0_400_0.05_2_256_gene_zinb_cov2..scVI..110..RNA.log.vst.split_Batch_ID.features.3000_2537440ef081df08def246308342d6a2	0.426299	0.436134	0.0597576	89.52	89.98	95.63	92.805	51.69	89.52	scVI	110	3000	400_0.05_2_256	2	400	0.05
0.945884	scVI_0_400_0.05_2_256_gene_zinb_cov2..scVI..110..RNA.log.vst.split_Batch_ID.features.750_5fc68aaab16723695406879b290f4f8d	0.45824	0.426374	0.0484349	84.83	96.72	93.9	95.31	39.77	84.83	scVI	110	750	400_0.05_2_256	2	400	0.05
0.923273	scVI_0_50_0.01_3_256_gene_zinb_cov2..scVI..65..RNA.log.vst.split_Batch_ID.features.2500_7c3d2e9cc401ec5110e4e48358e81059	0.311423	0.451551	0.0534921	96.94	65.73	79.34	72.535	45.09	96.94	scVI	65	2500	50_0.01_3_256	3	50	0.01
0.921505	scVI_0_50_0.01_3_256_gene_zinb_cov2..scVI..65..RNA.log.vst.split_Batch_ID.features.3000_6f27578d73d4929c50bb2e606d3cd374	0.300067	0.45118	0.0551754	96.76	63.33	78.21	70.77	46.87	96.76	scVI	65	3000	50_0.01_3_256	3	50	0.01
0.925369	scVI_0_50_0.01_3_256_gene_zinb_cov2..scVI..65..RNA.log.vst.split_Batch_ID.features.750_6b938382c685cf090228a7da23f43cbe	0.299873	0.427875	0.0353567	85.55	63.29	80.69	71.99	25.99	85.55	scVI	65	750	50_0.01_3_256	3	50	0.01
0.923948	scVI_0_50_0.01_4_256_gene_zinb_cov2..scVI..65..RNA.log.vst.split_Batch_ID.features.1000_6526b525fdd9f926c98334a4ccbf4d13	0.315606	0.433683	0.047227	88.34	66.61	79.78	73.195	38.49	88.34	scVI	65	1000	50_0.01_4_256	4	50	0.01
0.924089	scVI_0_50_0.01_4_256_gene_zinb_cov2..scVI..65..RNA.log.vst.split_Batch_ID.features.1000_c7084837e0f432a81be87d34989e8fe0	0.315606	0.433683	0.047227	88.34	66.61	79.87	73.24	38.49	88.34	scVI	65	1000	50_0.01_4_256	4	50	0.01
0.924194	scVI_0_50_0.01_4_256_gene_zinb_cov2..scVI..65..RNA.log.vst.split_Batch_ID.features.1250_937a66888a44846ce5bc7ba16b71fadb	0.320458	0.435886	0.0540836	89.4	67.64	79.94	73.79	45.72	89.4	scVI	65	1250	50_0.01_4_256	4	50	0.01
0.924081	scVI_0_50_0.01_4_256_gene_zinb_cov2..scVI..65..RNA.log.vst.split_Batch_ID.features.1500_60f45f9f9e8279ada72e740678b4e10f	0.320458	0.438209	0.0610656	90.52	67.64	79.86	73.75	53.07	90.52	scVI	65	1500	50_0.01_4_256	4	50	0.01
0.923567	scVI_0_50_0.01_4_256_gene_zinb_cov2..scVI..65..RNA.log.vst.split_Batch_ID.features.2000_24deec39f9db0b4f82df86b537be196a	0.325011	0.44208	0.0656418	92.38	68.6	79.53	74.065	57.89	92.38	scVI	65	2000	50_0.01_4_256	4	50	0.01
0.924742	scVI_0_50_0.01_4_256_gene_zinb_cov2..scVI..65..RNA.log.vst.split_Batch_ID.features.2500_375cefb59fa57d47536e3b89d4acd63e	0.324907	0.442363	0.0663176	92.52	68.58	80.29	74.435	58.61	92.52	scVI	65	2500	50_0.01_4_256	4	50	0.01
0.923001	scVI_0_50_0.01_4_256_gene_zinb_cov2..scVI..65..RNA.log.vst.split_Batch_ID.features.3000_1777891389f5844feaa1192aa5880537	0.317776	0.442955	0.0700993	92.8	67.07	79.17	73.12	62.59	92.8	scVI	65	3000	50_0.01_4_256	4	50	0.01
0.922714	scVI_0_50_0.01_4_256_gene_zinb_cov2..scVI..65..RNA.log.vst.split_Batch_ID.features.750_1b7971dedb4e448df19b07e17df679ba	0.312196	0.425745	0.0451281	84.53	65.89	78.98	72.435	36.28	84.53	scVI	65	750	50_0.01_4_256	4	50	0.01
0.934146	scVI_0_50_0.05_2_256_gene_zinb_cov2..scVI..65..RNA.log.vst.split_Batch_ID.features.1000_d8d2464a0841870c75fa488debd5c76b	0.320889	0.439579	0.0388465	91.18	67.73	86.34	77.035	29.66	91.18	scVI	65	1000	50_0.05_2_256	2	50	0.05
0.93802	scVI_0_50_0.05_2_256_gene_zinb_cov2..scVI..65..RNA.log.vst.split_Batch_ID.features.1250_5b8e4f95aab44f01d309626cfa7dcae0	0.325011	0.444918	0.0433171	93.75	68.6	88.83	78.715	34.37	93.75	scVI	65	1250	50_0.05_2_256	2	50	0.05
0.937373	scVI_0_50_0.05_2_256_gene_zinb_cov2..scVI..65..RNA.log.vst.split_Batch_ID.features.1500_1673a41352bbae77cd39f1ca519b27a9	0.320458	0.449038	0.0441815	95.73	67.64	88.42	78.03	35.29	95.73	scVI	65	1500	50_0.05_2_256	2	50	0.05
0.937297	scVI_0_50_0.05_2_256_gene_zinb_cov2..scVI..65..RNA.log.vst.split_Batch_ID.features.2000_2c4631c3d9656852e22d152537f25721	0.324907	0.45177	0.0504558	97.04	68.58	88.37	78.475	41.9	97.04	scVI	65	2000	50_0.05_2_256	2	50	0.05
0.934943	scVI_0_50_0.05_2_256_gene_zinb_cov2..scVI..65..RNA.log.vst.split_Batch_ID.features.2500_face3d03a3b73ad96392995a329e06a7	0.327393	0.457921	0.0532558	100	69.1	86.85	77.975	44.85	100	scVI	65	2500	50_0.05_2_256	2	50	0.05
0.93385	scVI_0_50_0.05_2_256_gene_zinb_cov2..scVI..65..RNA.log.vst.split_Batch_ID.features.750_4fdaa8f8322f05f190425a32603a1fef	0.30877	0.429797	0.0347618	86.47	65.17	86.15	75.66	25.36	86.47	scVI	65	750	50_0.05_2_256	2	50	0.05
0.945537	scVI_1_400_0.1_2_256_gene_zinb_cov2..scVI..85..RNA.log.vst.split_Batch_ID.features.1000_9196bad3fb0a6ab8d68cea3dd2d9891a	0.457377	0.431229	0.0636038	87.16	96.54	93.67	95.105	55.75	87.16	scVI	85	1000	400_0.1_2_256	2	400	0.1
0.94538	scVI_1_400_0.1_2_256_gene_zinb_cov2..scVI..85..RNA.log.vst.split_Batch_ID.features.1250_03c10730a4b1685057ad0314b7f86cf4	0.449873	0.432707	0.0701452	87.87	94.95	93.57	94.26	62.64	87.87	scVI	85	1250	400_0.1_2_256	2	400	0.1
0.94504	scVI_1_400_0.1_2_256_gene_zinb_cov2..scVI..85..RNA.log.vst.split_Batch_ID.features.1500_55709964935345e204bf97faa19c2435	0.444828	0.432764	0.0674681	87.9	93.89	93.35	93.62	59.82	87.9	scVI	85	1500	400_0.1_2_256	2	400	0.1
0.947661	scVI_1_400_0.1_2_256_gene_zinb_cov2..scVI..85..RNA.log.vst.split_Batch_ID.features.2000_5e31aa323c46e0fb15d6f94afc210cce	0.441838	0.437789	0.0697297	90.32	93.26	95.04	94.15	62.2	90.32	scVI	85	2000	400_0.1_2_256	2	400	0.1
0.945707	scVI_1_400_0.1_2_256_gene_zinb_cov2..scVI..85..RNA.log.vst.split_Batch_ID.features.2500_8bbdcc7a929382647279eed5b3816f2b	0.434068	0.434566	0.0741433	88.77	91.62	93.78	92.7	66.85	88.77	scVI	85	2500	400_0.1_2_256	2	400	0.1
0.946134	scVI_1_400_0.1_2_256_gene_zinb_cov2..scVI..85..RNA.log.vst.split_Batch_ID.features.3000_8082dea406acee2a723d41906762ccd0	0.428469	0.43542	0.0719175	89.18	90.44	94.06	92.25	64.51	89.18	scVI	85	3000	400_0.1_2_256	2	400	0.1
0.934625	scVI_1_50_0.1_4_256_gene_zinb_cov2..scVI..80..RNA.log.vst.split_Batch_ID.features.1000_f4aa41d9a77ba0b344138b49151ae863	0.407885	0.422898	0.0705148	83.16	86.09	86.65	86.37	63.03	83.16	scVI	80	1000	50_0.1_4_256	4	50	0.1
0.938623	scVI_1_50_0.1_4_256_gene_zinb_cov2..scVI..80..RNA.log.vst.split_Batch_ID.features.1250_901d533ea1fe6b6cf67b3f69f41c9103	0.407676	0.430485	0.0777621	86.8	86.05	89.22	87.635	70.66	86.8	scVI	80	1250	50_0.1_4_256	4	50	0.1
0.93453	scVI_1_50_0.1_4_256_gene_zinb_cov2..scVI..80..RNA.log.vst.split_Batch_ID.features.1500_e06093f25a8fc603ec7f9eb5186b44f8	0.39921	0.43076	0.0852709	86.94	84.26	86.59	85.425	78.57	86.94	scVI	80	1500	50_0.1_4_256	4	50	0.1
0.930176	scVI_1_50_0.1_4_256_gene_zinb_cov2..scVI..80..RNA.log.vst.split_Batch_ID.features.2000_b9d2485e7957ec1bc9edd3d38d917564	0.393762	0.429796	0.0918044	86.47	83.11	83.79	83.45	85.46	86.47	scVI	80	2000	50_0.1_4_256	4	50	0.1
0.932607	scVI_1_50_0.1_4_256_gene_zinb_cov2..scVI..80..RNA.log.vst.split_Batch_ID.features.2500_d5e19cd3ccc366b5ee9e69909cc1194e	0.387091	0.429421	0.0991409	86.29	81.7	85.35	83.525	93.19	86.29	scVI	80	2500	50_0.1_4_256	4	50	0.1
0.931511	scVI_1_50_0.1_4_256_gene_zinb_cov2..scVI..80..RNA.log.vst.split_Batch_ID.features.3000_5e9de45c2cee3c765ed81c33c58c2051	0.388119	0.427133	0.0978107	85.19	81.92	84.65	83.285	91.78	85.19	scVI	80	3000	50_0.1_4_256	4	50	0.1
0.937939	scVI_1_50_0.1_4_256_gene_zinb_cov2..scVI..80..RNA.log.vst.split_Batch_ID.features.750_590f9a5a74baeb883389513f566cbb52	0.416473	0.417551	0.0567232	80.58	87.9	88.78	88.34	48.5	80.58	scVI	80	750	50_0.1_4_256	4	50	0.1
0.941119	scVI_2_150_0.01_2_256_gene_zinb_cov2..scVI..110..RNA.log.vst.split_Batch_ID.features.1250_03c10730a4b1685057ad0314b7f86cf4	0.385129	0.43082	0.0168365	86.97	81.29	90.83	86.06	6.48	86.97	scVI	110	1250	150_0.01_2_256	2	150	0.01
0.942907	scVI_2_150_0.01_4_256_gene_zinb_cov2..scVI..50..RNA.log.vst.split_Batch_ID.features.2000_b9d2485e7957ec1bc9edd3d38d917564	0.407676	0.434844	0.0552446	88.9	86.05	91.98	89.015	46.94	88.9	scVI	50	2000	150_0.01_4_256	4	150	0.01
0.941327	scVI_2_150_0.01_4_256_gene_zinb_cov2..scVI..50..RNA.log.vst.split_Batch_ID.features.2500_d5e19cd3ccc366b5ee9e69909cc1194e	0.405714	0.426976	0.0568928	85.12	85.63	90.96	88.295	48.68	85.12	scVI	50	2500	150_0.01_4_256	4	150	0.01
0.939839	scVI_2_150_0.01_4_256_gene_zinb_cov2..scVI..50..RNA.log.vst.split_Batch_ID.features.3000_5e9de45c2cee3c765ed81c33c58c2051	0.39522	0.428515	0.0560924	85.86	83.42	90.01	86.715	47.83	85.86	scVI	50	3000	150_0.01_4_256	4	150	0.01
0.931399	scVI_3_50_0.1_4_256_gene_zinb_cov2..scVI..65..RNA.log.vst.split_Batch_ID.features.2000_b9d2485e7957ec1bc9edd3d38d917564	0.39507	0.427951	0.0878513	85.59	83.39	84.57	83.98	81.29	85.59	scVI	65	2000	50_0.1_4_256	4	50	0.1
0.932852	scVI_3_50_0.1_4_256_gene_zinb_cov2..scVI..65..RNA.log.vst.split_Batch_ID.features.2500_d5e19cd3ccc366b5ee9e69909cc1194e	0.387451	0.428476	0.0983937	85.84	81.78	85.51	83.645	92.4	85.84	scVI	65	2500	50_0.1_4_256	4	50	0.1
0.93029	scVI_3_50_0.1_4_256_gene_zinb_cov2..scVI..65..RNA.log.vst.split_Batch_ID.features.3000_5e9de45c2cee3c765ed81c33c58c2051	0.379322	0.422548	0.0953303	82.99	80.06	83.86	81.96	89.17	82.99	scVI	65	3000	50_0.1_4_256	4	50	0.1
0.932412	scVI_4_100_0.01_4_128_gene_zinb_cov2..scVI..80..RNA.log.vst.split_Batch_ID.features.2000_b9d2485e7957ec1bc9edd3d38d917564	0.373608	0.435916	0.0725214	89.42	78.86	85.23	82.045	65.14	89.42	scVI	80	2000	100_0.01_4_128	4	100	0.01
0.928409	scVI_4_100_0.01_4_128_gene_zinb_cov2..scVI..80..RNA.log.vst.split_Batch_ID.features.2500_d5e19cd3ccc366b5ee9e69909cc1194e	0.366866	0.435195	0.0795839	89.07	77.43	82.65	80.04	72.58	89.07	scVI	80	2500	100_0.01_4_128	4	100	0.01
0.925676	scVI_4_100_0.01_4_128_gene_zinb_cov2..scVI..80..RNA.log.vst.split_Batch_ID.features.3000_5e9de45c2cee3c765ed81c33c58c2051	0.357918	0.4324	0.0795837	87.73	75.55	80.89	78.22	72.58	87.73	scVI	80	3000	100_0.01_4_128	4	100	0.01
0.949602	scVI_0_300_0.05_3_256_gene_zinb_cov2..scVI..110..RNA.log.vst.split_Batch_ID.features.3000_92b7e4fd6d6ce49ffb293eafea5e0375	0.428469	0.431478	0.0678741	87.28	90.44	96.29	93.365	60.25	87.28	scVI	110	3000	300_0.05_3_256	3	300	0.05
0.952937	scVI_0_400_0.01_2_256_gene_zinb_cov2..scVI..110..RNA.log.vst.split_Batch_ID.features.3000_1915db912b72dfbbd6c04e2d676587fa	0.416473	0.437712	0.0406065	90.28	87.9	98.44	93.17	31.52	90.28	scVI	110	3000	400_0.01_2_256	2	400	0.01
0.942381	scVI_0_400_0.05_4_256_gene_zinb_cov2..scVI..110..RNA.log.vst.split_Batch_ID.features.3000_0a125d6900cfd930b5a020cd78e7de28	0.449873	0.406348	0.0948603	75.2	94.95	91.64	93.295	88.68	75.2	scVI	110	3000	400_0.05_4_256	4	400	0.05
0.936903	scVI_0_400_0.1_4_256_gene_zinb_cov2..scVI..65..RNA.log.vst.split_Batch_ID.features.3000_e9b11dacd25decfcd89c1623473e5352	0.444828	0.41166	0.10326	77.75	93.89	88.12	91.005	97.52	77.75	scVI	65	3000	400_0.1_4_256	4	400	0.1
0.934198	scVI_0_50_0.05_2_256_gene_zinb_cov2..scVI..65..RNA.log.vst.split_Batch_ID.features.3000_f6f4605f3276a1cebd6871edbcad3c0d	0.320458	0.456334	0.0549204	99.24	67.64	86.37	77.005	46.6	99.24	scVI	65	3000	50_0.05_2_256	2	50	0.05
0.939972	scVI_0_150_0.01_4_256_gene_zinb_cov2..scVI..110..RNA.log.vst.split_Batch_ID.features.3000_28cbe35390587ef66c4c0d810acfc1ae	0.391871	0.431028	0.062147	87.07	82.71	90.09	86.4	54.21	87.07	scVI	110	3000	150_0.01_4_256	4	150	0.01
0.947812	scVI_0_150_0.1_2_256_gene_zinb_cov2..scVI..65..RNA.log.vst.split_Batch_ID.features.3000_5d27551d5183aced6b8218952f7c0a9a	0.395623	0.449906	0.050966	96.15	83.5	95.14	89.32	42.43	96.15	scVI	65	3000	150_0.1_2_256	2	150	0.1
0.943822	scVI_0_200_0.01_4_256_gene_zinb_cov2..scVI..85..RNA.log.vst.split_Batch_ID.features.3000_2f518cd476a59fb8fd0609782d3ff0d9	0.416473	0.424099	0.0585992	83.73	87.9	92.57	90.235	50.47	83.73	scVI	85	3000	200_0.01_4_256	4	200	0.01
0.948888	scVI_0_200_0.05_3_256_gene_zinb_cov2..scVI..110..RNA.log.vst.split_Batch_ID.features.3000_34fbd97dae87723f667d8780ca9e9977	0.415612	0.439378	0.0621533	91.08	87.72	95.83	91.775	54.22	91.08	scVI	110	3000	200_0.05_3_256	3	200	0.05
0.951499	scVI_0_300_0.01_2_256_gene_zinb_cov2..scVI..110..RNA.log.vst.split_Batch_ID.features.3000_f731be1171a74c191de7fafa5f676865	0.407676	0.443653	0.0169385	93.14	86.05	97.51	91.78	6.58	93.14	scVI	110	3000	300_0.01_2_256	2	300	0.01
0.950607	scVI_0_300_0.05_2_256_gene_zinb_cov2..scVI..85..RNA.log.vst.split_Batch_ID.features.3000_64ba00eb9681597a71821b00e815cc00	0.407676	0.446134	0.0407343	94.33	86.05	96.94	91.495	31.65	94.33	scVI	85	3000	300_0.05_2_256	2	300	0.05

## Sheet: b_metrics_neuron
reduction	mixingrf	mixingknn	mean_knn_purity	asw	method	ndim	features_ngenes	scvi_params	nlayers	max_epochs	dropout_rate	source	mean_purity_knn_norm	mixingknn_norm	mixingrf_norm	asw_norm	mixing_score	purity_score
scVI_0_400_0.1_3_256_gene_zinb_cov2..scVI..85..RNA.log.vst.split_Batch_ID.features.1000_dee51dad39ec51d5b20cec93d2df348f	0.945371	0.457643	0.301993	0.0970376	scVI	85	1000	400_0.1_3_256	3	400	0.1	neuron	73.37	94.25	92.48	56.95	93.365	73.37
scVI_0_400_0.1_3_256_gene_zinb_cov2..scVI..85..RNA.log.vst.split_Batch_ID.features.1500_6fbbdf97848724f00e38746cdcfc53cb	0.944143	0.451929	0.293261	0.0924754	scVI	85	1500	400_0.1_3_256	3	400	0.1	neuron	61.05	93.07	91.7	52.32	92.385	61.05
scVI_0_400_0.1_3_256_gene_zinb_cov2..scVI..85..RNA.log.vst.split_Batch_ID.features.2000_67903f0b49d331bd7b56ef846a63a2ec	0.942916	0.442104	0.293485	0.0925942	scVI	85	2000	400_0.1_3_256	3	400	0.1	neuron	61.36	91.05	90.92	52.44	90.985	61.36
scVI_0_400_0.1_3_256_gene_zinb_cov2..scVI..85..RNA.log.vst.split_Batch_ID.features.2500_6160569ebe7019a7c36407e744a3cff9	0.946	0.440379	0.290041	0.0887849	scVI	85	2500	400_0.1_3_256	3	400	0.1	neuron	56.5	90.69	92.88	48.57	91.785	56.5
scVI_0_400_0.1_3_256_gene_zinb_cov2..scVI..85..RNA.log.vst.split_Batch_ID.features.3000_cd490b86cb7af5f236e43e63bd7a6fc5	0.944619	0.435362	0.290291	0.0903646	scVI	85	3000	400_0.1_3_256	3	400	0.1	neuron	56.86	89.66	92	50.18	90.83	56.86
scVI_0_400_0.1_3_256_gene_zinb_cov2..scVI..85..RNA.log.vst.split_Batch_ID.features.750_d8189bb6e7105e321e1ec92197b6a59d	0.947463	0.462422	0.298034	0.0973947	scVI	85	750	400_0.1_3_256	3	400	0.1	neuron	67.78	95.23	93.81	57.31	94.52	67.78
scVI_0_400_0.1_4_256_gene_zinb_cov2..scVI..85..RNA.log.vst.split_Batch_ID.features.1000_d0eaf29aab4b996f6b700952edb9d829	0.943582	0.461395	0.297943	0.116763	scVI	85	1000	400_0.1_4_256	4	400	0.1	neuron	67.65	95.02	91.35	76.98	93.185	67.65
scVI_0_400_0.1_4_256_gene_zinb_cov2..scVI..85..RNA.log.vst.split_Batch_ID.features.1500_a1aef6c0fb281c4fb3412de6eff29c44	0.941387	0.455947	0.287262	0.102869	scVI	85	1500	400_0.1_4_256	4	400	0.1	neuron	52.58	93.9	89.95	62.87	91.925	52.58
scVI_0_400_0.1_4_256_gene_zinb_cov2..scVI..85..RNA.log.vst.split_Batch_ID.features.2000_f91be8e24bb67af8d4c6a8a9677be3dd	0.939859	0.448415	0.280124	0.0989192	scVI	85	2000	400_0.1_4_256	4	400	0.1	neuron	42.51	92.35	88.98	58.86	90.665	42.51
scVI_0_400_0.1_4_256_gene_zinb_cov2..scVI..85..RNA.log.vst.split_Batch_ID.features.2500_83626a848c4ed8c24d126848f0915d3c	0.939565	0.444828	0.280563	0.0981858	scVI	85	2500	400_0.1_4_256	4	400	0.1	neuron	43.13	91.61	88.79	58.12	90.2	43.13
scVI_0_400_0.1_4_256_gene_zinb_cov2..scVI..85..RNA.log.vst.split_Batch_ID.features.3000_8706ee45381c4acbfa08d7e40aaea59d	0.943994	0.439114	0.282304	0.0890747	scVI	85	3000	400_0.1_4_256	4	400	0.1	neuron	45.59	90.43	91.61	48.87	91.02	45.59
scVI_0_400_0.1_4_256_gene_zinb_cov2..scVI..85..RNA.log.vst.split_Batch_ID.features.750_d0c9a7899611a2921ca3aed39a5066ca	0.944047	0.462422	0.28873	0.116218	scVI	85	750	400_0.1_4_256	4	400	0.1	neuron	54.65	95.23	91.64	76.43	93.435	54.65
scVI_0_400_0.15_3_256_gene_zinb_cov2..scVI..85..RNA.log.vst.split_Batch_ID.features.1000_a0349c4e9897b253dcc6bdcbcf38d7f8	0.943323	0.456824	0.301903	0.109208	scVI	85	1000	400_0.15_3_256	3	400	0.15	neuron	73.24	94.08	91.18	69.31	92.63	73.24
scVI_0_400_0.15_3_256_gene_zinb_cov2..scVI..85..RNA.log.vst.split_Batch_ID.features.1500_8e7a612d2612980b8f26ded61f4a6892	0.942757	0.453194	0.294248	0.104618	scVI	85	1500	400_0.15_3_256	3	400	0.15	neuron	62.44	93.33	90.82	64.65	92.075	62.44
scVI_0_400_0.15_3_256_gene_zinb_cov2..scVI..85..RNA.log.vst.split_Batch_ID.features.2000_a9c07820f8be9aef631d80d21a72a075	0.940816	0.441838	0.291816	0.0980915	scVI	85	2000	400_0.15_3_256	3	400	0.15	neuron	59.01	90.99	89.59	58.02	90.29	59.01
scVI_0_400_0.15_3_256_gene_zinb_cov2..scVI..85..RNA.log.vst.split_Batch_ID.features.2500_d7f598fa25054a9ebe36a838827e77c9	0.939949	0.44081	0.28968	0.0973902	scVI	85	2500	400_0.15_3_256	3	400	0.15	neuron	56	90.78	89.03	57.31	89.905	56
scVI_0_400_0.15_3_256_gene_zinb_cov2..scVI..85..RNA.log.vst.split_Batch_ID.features.3000_f623c9dd77be92d64869e7a240409ebe	0.939049	0.436197	0.286871	0.0938122	scVI	85	3000	400_0.15_3_256	3	400	0.15	neuron	52.03	89.83	88.46	53.68	89.145	52.03
scVI_0_400_0.15_3_256_gene_zinb_cov2..scVI..85..RNA.log.vst.split_Batch_ID.features.750_64203fb2c726221727cd01767d952850	0.943683	0.462422	0.301434	0.117094	scVI	85	750	400_0.15_3_256	3	400	0.15	neuron	72.58	95.23	91.41	77.32	93.32	72.58
scVI_0_400_0.15_4_256_gene_zinb_cov2..scVI..85..RNA.log.vst.split_Batch_ID.features.1000_61daeca5b14c19a06d57788545fd22bc	0.941237	0.464982	0.285435	0.128831	scVI	85	1000	400_0.15_4_256	4	400	0.15	neuron	50	95.76	89.85	89.24	92.805	50
scVI_0_400_0.15_4_256_gene_zinb_cov2..scVI..85..RNA.log.vst.split_Batch_ID.features.1500_24d3c258503a7ef03945aac24639cb4d	0.938141	0.457377	0.280061	0.11588	scVI	85	1500	400_0.15_4_256	4	400	0.15	neuron	42.42	94.19	87.88	76.08	91.035	42.42
scVI_0_400_0.15_4_256_gene_zinb_cov2..scVI..85..RNA.log.vst.split_Batch_ID.features.2000_5cb7c1208d4c7d3a9bd8c4bd0b0de0d2	0.938772	0.451929	0.28225	0.113659	scVI	85	2000	400_0.15_4_256	4	400	0.15	neuron	45.51	93.07	88.29	73.83	90.68	45.51
scVI_0_400_0.15_4_256_gene_zinb_cov2..scVI..85..RNA.log.vst.split_Batch_ID.features.2500_41d07515c93b4fb32464ad28ffda45f5	0.937292	0.445855	0.278502	0.106466	scVI	85	2500	400_0.15_4_256	4	400	0.15	neuron	40.22	91.82	87.34	66.53	89.58	40.22
scVI_0_400_0.15_4_256_gene_zinb_cov2..scVI..85..RNA.log.vst.split_Batch_ID.features.3000_fdcd2f1d1f61f2c4ff42106ad3208905	0.938292	0.446883	0.277655	0.105873	scVI	85	3000	400_0.15_4_256	4	400	0.15	neuron	39.03	92.03	87.98	65.92	90.005	39.03
scVI_0_400_0.15_4_256_gene_zinb_cov2..scVI..85..RNA.log.vst.split_Batch_ID.features.750_27466e1704ffc1d3f82787db0b6e7b8d	0.941736	0.470458	0.290224	0.139432	scVI	85	750	400_0.15_4_256	4	400	0.15	neuron	56.76	96.89	90.17	100	93.53	56.76
scVI_0_300_0.1_3_256_gene_zinb_cov2..scVI..65..RNA.log.vst.split_Batch_ID.features.1000_562216427a8b35b2658273fecaf712a2	0.952697	0.449873	0.304484	0.0834873	scVI	65	1000	300_0.1_3_256	3	300	0.1	neuron	76.89	92.65	97.14	43.19	94.895	76.89
scVI_0_300_0.1_3_256_gene_zinb_cov2..scVI..65..RNA.log.vst.split_Batch_ID.features.1500_e161d54dfe7145ee4bc08714c1a1d588	0.948364	0.441838	0.302751	0.0855513	scVI	65	1500	300_0.1_3_256	3	300	0.1	neuron	74.44	90.99	94.39	45.29	92.69	74.44
scVI_0_300_0.1_3_256_gene_zinb_cov2..scVI..65..RNA.log.vst.split_Batch_ID.features.2000_8cf2772ffe8c1c0633b8550e633fb30a	0.948851	0.436197	0.299522	0.0837842	scVI	65	2000	300_0.1_3_256	3	300	0.1	neuron	69.88	89.83	94.7	43.49	92.265	69.88
scVI_0_300_0.1_3_256_gene_zinb_cov2..scVI..65..RNA.log.vst.split_Batch_ID.features.750_55422a2f5ac64cda7aff2b46bdb26da5	0.954507	0.457643	0.306508	0.0784421	scVI	65	750	300_0.1_3_256	3	300	0.1	neuron	79.74	94.25	98.3	38.07	96.275	79.74
scVI_0_300_0.1_4_256_gene_zinb_cov2..scVI..65..RNA.log.vst.split_Batch_ID.features.1000_afec08dcda9a1776d5bee20490226db9	0.947783	0.457377	0.299468	0.0996028	scVI	65	1000	300_0.1_4_256	4	300	0.1	neuron	69.81	94.19	94.02	59.56	94.105	69.81
scVI_0_300_0.1_4_256_gene_zinb_cov2..scVI..65..RNA.log.vst.split_Batch_ID.features.1500_8b2fa41ea151287a39359619521dfa6d	0.944555	0.456824	0.290142	0.0957849	scVI	65	1500	300_0.1_4_256	4	300	0.1	neuron	56.65	94.08	91.96	55.68	93.02	56.65
scVI_0_300_0.1_4_256_gene_zinb_cov2..scVI..65..RNA.log.vst.split_Batch_ID.features.750_c02decff1df2f9f913a2f8933bca3185	0.949478	0.464982	0.296884	0.0985765	scVI	65	750	300_0.1_4_256	4	300	0.1	neuron	66.16	95.76	95.1	58.51	95.43	66.16
scVI_0_400_0.1_2_256_gene_zinb_cov2..scVI..85..RNA.log.vst.split_Batch_ID.features.1000_6a908a78b57b96b7d1c35e4300f8c194	0.952354	0.444159	0.310735	0.0753453	scVI	85	1000	400_0.1_2_256	2	400	0.1	neuron	85.71	91.47	96.93	34.93	94.2	85.71
scVI_0_400_0.1_2_256_gene_zinb_cov2..scVI..85..RNA.log.vst.split_Batch_ID.features.1500_9b435dc5b88355f6035f857d1c4b86ac	0.950035	0.436627	0.317467	0.076871	scVI	85	1500	400_0.1_2_256	2	400	0.1	neuron	95.21	89.92	95.45	36.47	92.685	95.21
scVI_0_400_0.1_2_256_gene_zinb_cov2..scVI..85..RNA.log.vst.split_Batch_ID.features.2000_a4e33791dcef91ffe583c27a0c7d55bc	0.949198	0.428469	0.311048	0.0712199	scVI	85	2000	400_0.1_2_256	2	400	0.1	neuron	86.15	88.24	94.92	30.74	91.58	86.15
scVI_0_400_0.1_2_256_gene_zinb_cov2..scVI..85..RNA.log.vst.split_Batch_ID.features.2500_9ce713a5eb8dd209f8e5752ca3401815	0.950079	0.420225	0.308133	0.0677737	scVI	85	2500	400_0.1_2_256	2	400	0.1	neuron	82.03	86.54	95.48	27.24	91.01	82.03
scVI_0_400_0.1_2_256_gene_zinb_cov2..scVI..85..RNA.log.vst.split_Batch_ID.features.3000_e47d7ee1b14a8b1b8dc436f0331e7e25	0.947445	0.419795	0.304831	0.0706009	scVI	85	3000	400_0.1_2_256	2	400	0.1	neuron	77.38	86.45	93.8	30.11	90.125	77.38
scVI_0_400_0.1_2_256_gene_zinb_cov2..scVI..85..RNA.log.vst.split_Batch_ID.features.750_cd341a09e0304cd89718f9de28a73127	0.951439	0.455947	0.307977	0.0789919	scVI	85	750	400_0.1_2_256	2	400	0.1	neuron	81.81	93.9	96.34	38.63	95.12	81.81
scVI_0_400_0.1_3_256_gene_zinb_cov2..scVI..65..RNA.log.vst.split_Batch_ID.features.750_126b3952ab2d034f8b065d72c9655dc4	0.947496	0.464744	0.297543	0.10211	scVI	65	750	400_0.1_3_256	3	400	0.1	neuron	67.09	95.71	93.84	62.1	94.775	67.09
scVI_0_400_0.1_4_256_gene_zinb_cov2..scVI..65..RNA.log.vst.split_Batch_ID.features.750_63389c6a35696a961a96c1c424b0cb0c	0.944574	0.464982	0.29163	0.111154	scVI	65	750	400_0.1_4_256	4	400	0.1	neuron	58.75	95.76	91.98	71.29	93.87	58.75
scVI_0_400_0.1_4_256_gene_zinb_cov2..scVI..65..RNA.log.vst.split_Batch_ID.features.1000_0fbc4e60ba870ee09ec3f894cdd3fbb0	0.942463	0.45824	0.290061	0.112095	scVI	65	1000	400_0.1_4_256	4	400	0.1	neuron	56.53	94.37	90.63	72.24	92.5	56.53
scVI_0_400_0.1_4_256_gene_zinb_cov2..scVI..65..RNA.log.vst.split_Batch_ID.features.1500_98b9bda2b766d5bd5847f369f834109e	0.940531	0.453625	0.288181	0.103157	scVI	65	1500	400_0.1_4_256	4	400	0.1	neuron	53.88	93.42	89.4	63.17	91.41	53.88
scVI_0_400_0.1_4_256_gene_zinb_cov2..scVI..65..RNA.log.vst.split_Batch_ID.features.2000_a681d6dc72c7a8b068eb25f7cda5d5ff	0.939408	0.449205	0.28204	0.0963604	scVI	65	2000	400_0.1_4_256	4	400	0.1	neuron	45.21	92.51	88.69	56.26	90.6	45.21
scVI_0_400_0.1_4_256_gene_zinb_cov2..scVI..65..RNA.log.vst.split_Batch_ID.features.2500_d77f626ece9c10945f4d73a5591a21fc	0.939603	0.445855	0.28031	0.0932403	scVI	65	2500	400_0.1_4_256	4	400	0.1	neuron	42.77	91.82	88.81	53.1	90.315	42.77
scVI_0_400_0.1_4_256_gene_zinb_cov2..scVI..65..RNA.log.vst.split_Batch_ID.features.3000_70680eb6497b3c98e56cdf4a8d1ef014	0.941761	0.443966	0.277249	0.091865	scVI	65	3000	400_0.1_4_256	4	400	0.1	neuron	38.45	91.43	90.19	51.7	90.81	38.45
scVI_0_300_0.1_3_256_gene_zinb_cov2..scVI..65..RNA.log.vst.split_Batch_ID.features.2500_08d747aae2b06521ed44dba7757e2e9c	0.948194	0.435362	0.296335	0.0806601	scVI	65	2500	300_0.1_3_256	3	300	0.1	neuron	65.39	89.66	94.28	40.32	91.97	65.39
scVI_0_300_0.1_3_256_gene_zinb_cov2..scVI..65..RNA.log.vst.split_Batch_ID.features.3000_0294a6a2b126f5af17ddfff0ecd90822	0.946684	0.428469	0.295934	0.0779033	scVI	65	3000	300_0.1_3_256	3	300	0.1	neuron	64.82	88.24	93.32	37.52	90.78	64.82
scVI_0_300_0.1_4_256_gene_zinb_cov2..scVI..65..RNA.log.vst.split_Batch_ID.features.2000_76a46e2db7f71ccf589f02d9df9e60f2	0.943204	0.445425	0.289427	0.09185	scVI	65	2000	300_0.1_4_256	4	300	0.1	neuron	55.64	91.73	91.11	51.68	91.42	55.64
scVI_0_300_0.1_4_256_gene_zinb_cov2..scVI..65..RNA.log.vst.split_Batch_ID.features.2500_93fb93551bf296378d4b3b9c81933744	0.942873	0.449054	0.284901	0.0917333	scVI	65	2500	300_0.1_4_256	4	300	0.1	neuron	49.25	92.48	90.89	51.57	91.685	49.25
scVI_0_300_0.1_4_256_gene_zinb_cov2..scVI..65..RNA.log.vst.split_Batch_ID.features.3000_bb6e134463544024c3b853be35ca07cb	0.944975	0.444159	0.281968	0.088992	scVI	65	3000	300_0.1_4_256	4	300	0.1	neuron	45.11	91.47	92.23	48.78	91.85	45.11
scVI_0_400_0.1_3_256_gene_zinb_cov2..scVI..65..RNA.log.vst.split_Batch_ID.features.1000_771080946ddd355fccaf7cfd5a600fc8	0.946274	0.456824	0.298409	0.0948022	scVI	65	1000	400_0.1_3_256	3	400	0.1	neuron	68.31	94.08	93.06	54.68	93.57	68.31
scVI_0_400_0.1_3_256_gene_zinb_cov2..scVI..65..RNA.log.vst.split_Batch_ID.features.1500_92669ffdee83b02c413d626654dc72aa	0.943137	0.449873	0.293818	0.0965216	scVI	65	1500	400_0.1_3_256	3	400	0.1	neuron	61.83	92.65	91.06	56.43	91.855	61.83
scVI_0_400_0.1_3_256_gene_zinb_cov2..scVI..65..RNA.log.vst.split_Batch_ID.features.2000_b3baf91b1a0a914561db9af743a6dac7	0.945416	0.44081	0.293546	0.0841062	scVI	65	2000	400_0.1_3_256	3	400	0.1	neuron	61.45	90.78	92.51	43.82	91.645	61.45
scVI_0_400_0.1_3_256_gene_zinb_cov2..scVI..65..RNA.log.vst.split_Batch_ID.features.2500_acd132a61b29e4140583fe45170f9f84	0.944153	0.441838	0.285943	0.0827777	scVI	65	2500	400_0.1_3_256	3	400	0.1	neuron	50.72	90.99	91.71	42.47	91.35	50.72
scVI_0_400_0.1_3_256_gene_zinb_cov2..scVI..65..RNA.log.vst.split_Batch_ID.features.3000_eecc87b94b01086edab433bee6a002f4	0.943728	0.431344	0.287826	0.0797963	scVI	65	3000	400_0.1_3_256	3	400	0.1	neuron	53.38	88.83	91.44	39.44	90.135	53.38
scVI_0_400_0.1_4_256_gene_zinb_cov2..scVI..65..RNA.log.vst.split_Batch_ID.features.2000_b56b99866d233076c7389279a965d3e3_fromFull	0.939186	0.457643	0.29249	0.108134	scVI	65	2000	400_0.1_4_256	4	400	0.1	full	59.96	94.25	88.55	68.22	91.4	59.96
scVI_0_400_0.1_4_256_gene_zinb_cov2..scVI..65..RNA.log.vst.split_Batch_ID.features.2500_740e6ca85fbe5ef69c21c23a5a5cb69d_fromFull	0.940308	0.453625	0.286862	0.106836	scVI	65	2500	400_0.1_4_256	4	400	0.1	full	52.02	93.42	89.26	66.9	91.34	52.02
scVI_0_400_0.1_4_256_gene_zinb_cov2..scVI..65..RNA.log.vst.split_Batch_ID.features.3000_e9b11dacd25decfcd89c1623473e5352_fromFull	0.936893	0.444159	0.286786	0.109168	scVI	65	3000	400_0.1_4_256	4	400	0.1	full	51.91	91.47	87.09	69.27	89.28	51.91
scVI_1_400_0.1_2_256_gene_zinb_cov2..scVI..85..RNA.log.vst.split_Batch_ID.features.1000_9196bad3fb0a6ab8d68cea3dd2d9891a_fromFull	0.948633	0.464982	0.310389	0.0486958	scVI	85	1000	400_0.1_2_256	2	400	0.1	full	85.22	95.76	94.56	7.87	95.16	85.22
scVI_1_400_0.1_2_256_gene_zinb_cov2..scVI..85..RNA.log.vst.split_Batch_ID.features.1250_03c10730a4b1685057ad0314b7f86cf4_fromFull	0.947754	0.453625	0.30667	0.0592015	scVI	85	1250	400_0.1_2_256	2	400	0.1	full	79.97	93.42	94	18.53	93.71	79.97
scVI_1_400_0.1_2_256_gene_zinb_cov2..scVI..85..RNA.log.vst.split_Batch_ID.features.1500_55709964935345e204bf97faa19c2435_fromFull	0.948415	0.445425	0.308558	0.0584829	scVI	85	1500	400_0.1_2_256	2	400	0.1	full	82.63	91.73	94.42	17.8	93.075	82.63
scVI_1_400_0.1_2_256_gene_zinb_cov2..scVI..85..RNA.log.vst.split_Batch_ID.features.2000_5e31aa323c46e0fb15d6f94afc210cce_fromFull	0.949134	0.436627	0.315792	0.0657574	scVI	85	2000	400_0.1_2_256	2	400	0.1	full	92.84	89.92	94.88	25.19	92.4	92.84
scVI_1_400_0.1_2_256_gene_zinb_cov2..scVI..85..RNA.log.vst.split_Batch_ID.features.2500_8bbdcc7a929382647279eed5b3816f2b_fromFull	0.948096	0.429288	0.314233	0.0662813	scVI	85	2500	400_0.1_2_256	2	400	0.1	full	90.64	88.41	94.22	25.72	91.315	90.64
scVI_1_400_0.1_2_256_gene_zinb_cov2..scVI..85..RNA.log.vst.split_Batch_ID.features.3000_8082dea406acee2a723d41906762ccd0_fromFull	0.94852	0.42484	0.313292	0.0679057	scVI	85	3000	400_0.1_2_256	2	400	0.1	full	89.32	87.49	94.49	27.37	90.99	89.32
scVI_0_300_0.1_3_256_gene_zinb_cov2..scVI..65..RNA.log.vst.split_Batch_ID.features.2000_faf95328efd432d8d2539ad16c0852db_fromFull	0.950034	0.443966	0.31072	0.0808977	scVI	65	2000	300_0.1_3_256	3	300	0.1	full	85.69	91.43	95.45	40.56	93.44	85.69
scVI_0_300_0.1_3_256_gene_zinb_cov2..scVI..65..RNA.log.vst.split_Batch_ID.features.2500_9cb905921b2b2a2155d22b4f1bbf53da_fromFull	0.948099	0.436627	0.304347	0.0809551	scVI	65	2500	300_0.1_3_256	3	300	0.1	full	76.69	89.92	94.22	40.62	92.07	76.69
scVI_0_300_0.1_3_256_gene_zinb_cov2..scVI..65..RNA.log.vst.split_Batch_ID.features.3000_5a67c718bb47fffe6e6c8b87f9d1b722_fromFull	0.944599	0.430316	0.297131	0.0783854	scVI	65	3000	300_0.1_3_256	3	300	0.1	full	66.51	88.62	91.99	38.01	90.305	66.51
scVI_0_300_0.1_3_256_gene_zinb_cov2..scVI..65..RNA.log.vst.split_Batch_ID.features.750_a9ca29ae613bc8e54ae3bc4b14337d03_fromFull	0.951627	0.485566	0.29925	0.0486792	scVI	65	750	300_0.1_3_256	3	300	0.1	full	69.5	100	96.46	7.85	98.23	69.5
scVI_0_400_0.05_2_256_gene_zinb_cov2..scVI..110..RNA.log.vst.split_Batch_ID.features.1250_29be28044318a16f165ad4aa4720a84b_fromFull	0.951564	0.449873	0.310888	0.0452621	scVI	110	1250	400_0.05_2_256	2	400	0.05	full	85.92	92.65	96.42	4.38	94.535	85.92
scVI_0_400_0.05_2_256_gene_zinb_cov2..scVI..110..RNA.log.vst.split_Batch_ID.features.1500_d877bdedea203c5dcfd61d1867ce2844_fromFull	0.951666	0.440379	0.316724	0.0528551	scVI	110	1500	400_0.05_2_256	2	400	0.05	full	94.16	90.69	96.49	12.09	93.59	94.16
scVI_0_400_0.05_2_256_gene_zinb_cov2..scVI..110..RNA.log.vst.split_Batch_ID.features.2000_2d15d1b4808a8f4d44f3e609493a7c3a_fromFull	0.953216	0.434068	0.320864	0.0559363	scVI	110	2000	400_0.05_2_256	2	400	0.05	full	100	89.39	97.47	15.22	93.43	100
scVI_0_400_0.05_2_256_gene_zinb_cov2..scVI..110..RNA.log.vst.split_Batch_ID.features.2500_a1803698df08df7065fa6eeecebd3e34_fromFull	0.951945	0.429288	0.315388	0.0553899	scVI	110	2500	400_0.05_2_256	2	400	0.05	full	92.27	88.41	96.67	14.66	92.54	92.27
scVI_0_400_0.1_4_256_gene_zinb_cov2..scVI..65..RNA.log.vst.split_Batch_ID.features.1000_d6a1e0f5ae286a92130b2a3fe8e2f178_fromFull	0.943815	0.479255	0.295004	0.0877254	scVI	65	1000	400_0.1_4_256	4	400	0.1	full	63.51	98.7	91.49	47.5	95.095	63.51
scVI_0_150_0.1_3_256_gene_zinb_cov2..scVI..110..RNA.log.vst.split_Batch_ID.features.1250_b0f9c21b15e242acf15fe7b4953e6ccc_fromFull	0.951695	0.443966	0.309635	0.0577671	scVI	110	1250	150_0.1_3_256	3	150	0.1	full	84.15	91.43	96.51	17.08	93.97	84.15
scVI_0_200_0.05_3_256_gene_zinb_cov2..scVI..110..RNA.log.vst.split_Batch_ID.features.1250_6ca6bfc3063ebdbab9d98098d3d7ab5f_fromFull	0.954877	0.451929	0.313161	0.0464674	scVI	110	1250	200_0.05_3_256	3	200	0.05	full	89.13	93.07	98.53	5.6	95.8	89.13
scVI_0_200_0.05_3_256_gene_zinb_cov2..scVI..110..RNA.log.vst.split_Batch_ID.features.1500_14f5e045453d5cf03184e0c57f71d6fa_fromFull	0.955647	0.437058	0.31289	0.0518618	scVI	110	1500	200_0.05_3_256	3	200	0.05	full	88.75	90.01	99.02	11.08	94.515	88.75
scVI_0_300_0.05_3_256_gene_zinb_cov2..scVI..110..RNA.log.vst.split_Batch_ID.features.1250_fb23407b78b330da59bc5a1e8f539053_fromFull	0.956936	0.457377	0.314259	0.0494916	scVI	110	1250	300_0.05_3_256	3	300	0.05	full	90.68	94.19	99.84	8.67	97.015	90.68
scVI_0_300_0.05_3_256_gene_zinb_cov2..scVI..110..RNA.log.vst.split_Batch_ID.features.1500_dba366074f94841ce5afb5e176fffc06_fromFull	0.957186	0.445425	0.313503	0.0576409	scVI	110	1500	300_0.05_3_256	3	300	0.05	full	89.61	91.73	100	16.95	95.865	89.61
scVI_0_300_0.05_3_256_gene_zinb_cov2..scVI..110..RNA.log.vst.split_Batch_ID.features.2000_330c86d91b3be52854ec975dd708395e_fromFull	0.955579	0.437058	0.31253	0.0631267	scVI	110	2000	300_0.05_3_256	3	300	0.05	full	88.24	90.01	98.98	22.52	94.495	88.24
scVI_0_300_0.1_2_256_gene_zinb_cov2..scVI..65..RNA.log.vst.split_Batch_ID.features.1000_c444ca2980af4c18c27490c67f65d349_fromFull	0.949665	0.450901	0.315929	0.0409501	scVI	65	1000	300_0.1_2_256	2	300	0.1	full	93.04	92.86	95.22	0	94.04	93.04
scVI_0_300_0.1_2_256_gene_zinb_cov2..scVI..65..RNA.log.vst.split_Batch_ID.features.1250_88109b75b3ae08750826ef484d95b0b0_fromFull	0.950187	0.442104	0.317441	0.0491427	scVI	65	1250	300_0.1_2_256	2	300	0.1	full	95.17	91.05	95.55	8.32	93.3	95.17
scVI_0_300_0.1_3_256_gene_zinb_cov2..scVI..65..RNA.log.vst.split_Batch_ID.features.1000_3fc9324dc4019660b693ceee9dad7d3a_fromFull	0.952514	0.470192	0.303014	0.0584499	scVI	65	1000	300_0.1_3_256	3	300	0.1	full	74.81	96.83	97.03	17.77	96.93	74.81
scVI_0_300_0.1_3_256_gene_zinb_cov2..scVI..65..RNA.log.vst.split_Batch_ID.features.1500_85a81fcf2940f9ac20f396009f5c4967_fromFull	0.952497	0.450901	0.310593	0.0683145	scVI	65	1500	300_0.1_3_256	3	300	0.1	full	85.51	92.86	97.02	27.79	94.94	85.51

## Sheet: c_scvi_tuning
mixingrf	reduction	mixingknn	mean_knn_purity	silhouette_score_euclidean	mean_purity_knn_norm	mixingknn_norm	mixingrf_norm	mixing_score	asw_norm	purity_score	method	ndim	features_ngenes	scvi_params	nlayers	max_epochs	dropout_rate
0.941093	scVI_0_100_0.05_4_256_gene_zinb_cov2..scVI..85..RNA.log.vst.split_Batch_ID.features.1000_0e58794e6a09404485260b4bd502d977	0.416473	0.42482	0.0539114	84.08	87.9	90.81	89.355	45.54	84.08	scVI	85	1000	100_0.05_4_256	4	100	0.05
0.941954	scVI_0_100_0.05_4_256_gene_zinb_cov2..scVI..85..RNA.log.vst.split_Batch_ID.features.1250_ca31fd40be3f33ba2a86fe158af137f2	0.413483	0.430421	0.0653134	86.77	87.27	91.37	89.32	57.55	86.77	scVI	85	1250	100_0.05_4_256	4	100	0.05
0.938092	scVI_0_100_0.05_4_256_gene_zinb_cov2..scVI..85..RNA.log.vst.split_Batch_ID.features.1500_1eaa1fab1892f5c42f7952f805fb7db4	0.407676	0.430444	0.0713567	86.79	86.05	88.88	87.465	63.91	86.79	scVI	85	1500	100_0.05_4_256	4	100	0.05
0.936128	scVI_0_100_0.05_4_256_gene_zinb_cov2..scVI..85..RNA.log.vst.split_Batch_ID.features.2000_44576b5bebf2ee79d8b88f4cde3ed605	0.395889	0.434168	0.0798268	88.58	83.56	87.62	85.59	72.84	88.58	scVI	85	2000	100_0.05_4_256	4	100	0.05
0.934938	scVI_0_100_0.05_4_256_gene_zinb_cov2..scVI..85..RNA.log.vst.split_Batch_ID.features.2500_74c150b95e3f42d0270a63be9f817fb8	0.39507	0.432206	0.080986	87.63	83.39	86.85	85.12	74.06	87.63	scVI	85	2500	100_0.05_4_256	4	100	0.05
0.932551	scVI_0_100_0.05_4_256_gene_zinb_cov2..scVI..85..RNA.log.vst.split_Batch_ID.features.3000_282c8a306cf1a5a6a35a69055cd05702	0.387091	0.42603	0.0777191	84.66	81.7	85.31	83.505	70.62	84.66	scVI	85	3000	100_0.05_4_256	4	100	0.05
0.93962	scVI_0_100_0.05_4_256_gene_zinb_cov2..scVI..85..RNA.log.vst.split_Batch_ID.features.750_8a70bd9575b405d5e6fd24e3dedb57d3	0.419795	0.416495	0.0476934	80.08	88.61	89.86	89.235	38.99	80.08	scVI	85	750	100_0.05_4_256	4	100	0.05
0.946626	scVI_0_100_0.1_2_256_gene_zinb_cov2..scVI..65..RNA.log.vst.split_Batch_ID.features.1000_6e4c1ba8ef54ff455d61329729021f99	0.400115	0.435108	0.0349592	89.03	84.45	94.37	89.41	25.57	89.03	scVI	65	1000	100_0.1_2_256	2	100	0.1
0.947676	scVI_0_100_0.1_2_256_gene_zinb_cov2..scVI..65..RNA.log.vst.split_Batch_ID.features.1250_cf561b0c59476cddf70e38a0067c0007	0.400668	0.438476	0.0384106	90.65	84.57	95.05	89.81	29.21	90.65	scVI	65	1250	100_0.1_2_256	2	100	0.1
0.947111	scVI_0_100_0.1_2_256_gene_zinb_cov2..scVI..65..RNA.log.vst.split_Batch_ID.features.1500_ebc1978a7cad9a004923e7cf9d33e916	0.397944	0.441791	0.0447468	92.24	83.99	94.69	89.34	35.88	92.24	scVI	65	1500	100_0.1_2_256	2	100	0.1
0.934088	scVI_0_100_0.01_3_256_gene_zinb_cov2..scVI..110..RNA.log.vst.split_Batch_ID.features.1000_935c0110edf5fde8946d05b280ff1451	0.366866	0.430983	0.0333801	87.04	77.43	86.3	81.865	23.91	87.04	scVI	110	1000	100_0.01_3_256	3	100	0.01
0.935526	scVI_0_100_0.01_3_256_gene_zinb_cov2..scVI..110..RNA.log.vst.split_Batch_ID.features.1250_8a74c04c7eed89cb8568ee3388fa19c2	0.37395	0.436756	0.0361602	89.82	78.93	87.23	83.08	26.83	89.82	scVI	110	1250	100_0.01_3_256	3	100	0.01
0.93898	scVI_0_100_0.01_3_256_gene_zinb_cov2..scVI..110..RNA.log.vst.split_Batch_ID.features.1500_893173b250f472d3c7072ef48a94ee33	0.366715	0.437321	0.0408721	90.09	77.4	89.45	83.425	31.8	90.09	scVI	110	1500	100_0.01_3_256	3	100	0.01
0.938246	scVI_0_100_0.01_3_256_gene_zinb_cov2..scVI..110..RNA.log.vst.split_Batch_ID.features.2000_05009543105d39ab3b03a33e3f803857	0.367534	0.4435	0.044629	93.06	77.58	88.98	83.28	35.76	93.06	scVI	110	2000	100_0.01_3_256	3	100	0.01
0.937077	scVI_0_100_0.01_3_256_gene_zinb_cov2..scVI..110..RNA.log.vst.split_Batch_ID.features.2500_b3771c5dc5bc8d09f447ad3727d68fb1	0.366715	0.446751	0.0486111	94.63	77.4	88.23	82.815	39.95	94.63	scVI	110	2500	100_0.01_3_256	3	100	0.01
0.937016	scVI_0_100_0.01_3_256_gene_zinb_cov2..scVI..110..RNA.log.vst.split_Batch_ID.features.3000_490e45991850c279cab673cdbe55480a	0.35804	0.446334	0.0467779	94.43	75.57	88.19	81.88	38.02	94.43	scVI	110	3000	100_0.01_3_256	3	100	0.01
0.936656	scVI_0_100_0.01_3_256_gene_zinb_cov2..scVI..110..RNA.log.vst.split_Batch_ID.features.750_32d9ca59c429586fda49891dfc260a71	0.374485	0.418055	0.0305816	80.83	79.04	87.96	83.5	20.96	80.83	scVI	110	750	100_0.01_3_256	3	100	0.01
0.948113	scVI_0_100_0.1_2_256_gene_zinb_cov2..scVI..65..RNA.log.vst.split_Batch_ID.features.2000_07dd22c03ac731f0115485fc9441dbbe	0.39507	0.44647	0.04672	94.49	83.39	95.33	89.36	37.96	94.49	scVI	65	2000	100_0.1_2_256	2	100	0.1
0.946349	scVI_0_100_0.1_2_256_gene_zinb_cov2..scVI..65..RNA.log.vst.split_Batch_ID.features.2500_2cb5a8a4a35544e24ec9729c2e52387e	0.387091	0.449202	0.0487718	95.81	81.7	94.2	87.95	40.12	95.81	scVI	65	2500	100_0.1_2_256	2	100	0.1
0.944443	scVI_0_100_0.1_2_256_gene_zinb_cov2..scVI..65..RNA.log.vst.split_Batch_ID.features.3000_8fa133d52301bf82c93c7738462d90c4	0.37736	0.45115	0.0469567	96.74	79.65	92.97	86.31	38.21	96.74	scVI	65	3000	100_0.1_2_256	2	100	0.1
0.945798	scVI_0_100_0.1_2_256_gene_zinb_cov2..scVI..65..RNA.log.vst.split_Batch_ID.features.750_478fc25a8efc91e41f3307bee1d90894	0.397944	0.426636	0.0316112	84.95	83.99	93.84	88.915	22.04	84.95	scVI	65	750	100_0.1_2_256	2	100	0.1
0.942455	scVI_0_150_0.01_4_256_gene_zinb_cov2..scVI..110..RNA.log.vst.split_Batch_ID.features.1000_9b7b08290f11d022c8e6b36e6b861cbe	0.428469	0.421447	0.038937	82.46	90.44	91.69	91.065	29.76	82.46	scVI	110	1000	150_0.01_4_256	4	150	0.01
0.943775	scVI_0_150_0.01_4_256_gene_zinb_cov2..scVI..110..RNA.log.vst.split_Batch_ID.features.1250_4e3224397c7da3de82030ae56e0efc8a	0.424243	0.4268	0.0470297	85.03	89.54	92.54	91.04	38.29	85.03	scVI	110	1250	150_0.01_4_256	4	150	0.01
0.943251	scVI_0_150_0.01_4_256_gene_zinb_cov2..scVI..110..RNA.log.vst.split_Batch_ID.features.1500_113d1c6bb2a6463d3eb5c2320670a284	0.419795	0.428492	0.0507162	85.85	88.61	92.2	90.405	42.17	85.85	scVI	110	1500	150_0.01_4_256	4	150	0.01
0.943199	scVI_0_150_0.01_4_256_gene_zinb_cov2..scVI..110..RNA.log.vst.split_Batch_ID.features.2000_7ebae7968a925c87c0710b3d4e24504e	0.407885	0.430202	0.0548609	86.67	86.09	92.17	89.13	46.54	86.67	scVI	110	2000	150_0.01_4_256	4	150	0.01
0.940138	scVI_0_150_0.01_4_256_gene_zinb_cov2..scVI..110..RNA.log.vst.split_Batch_ID.features.2500_93b94262bb87b3676bab5c65ef3dd1a5	0.403658	0.429576	0.0588113	86.37	85.2	90.2	87.7	50.7	86.37	scVI	110	2500	150_0.01_4_256	4	150	0.01
0.94059	scVI_0_150_0.01_4_256_gene_zinb_cov2..scVI..110..RNA.log.vst.split_Batch_ID.features.750_c02486877d0a3bca90e416bd7cd0dd56	0.42484	0.413937	0.033597	78.85	89.67	90.49	90.08	24.13	78.85	scVI	110	750	150_0.01_4_256	4	150	0.01
0.947133	scVI_0_150_0.05_2_256_gene_zinb_cov2..scVI..85..RNA.log.vst.split_Batch_ID.features.750_075a5d6f25b865cb695f29260e13895a	0.407676	0.423757	0.0226947	83.57	86.05	94.7	90.375	12.65	83.57	scVI	85	750	150_0.05_2_256	2	150	0.05
0.945096	scVI_0_150_0.05_3_256_gene_zinb_cov2..scVI..65..RNA.log.vst.split_Batch_ID.features.1000_c30a09b83fdc4528f49b6301ad0fc0bf	0.429288	0.428661	0.0423959	85.93	90.61	93.39	92	33.4	85.93	scVI	65	1000	150_0.05_3_256	3	150	0.05
0.946283	scVI_0_150_0.05_3_256_gene_zinb_cov2..scVI..65..RNA.log.vst.split_Batch_ID.features.1250_7606c64438e90a24c7bbd5bd5ffdb4dd	0.428469	0.434648	0.0450368	88.81	90.44	94.15	92.295	36.19	88.81	scVI	65	1250	150_0.05_3_256	3	150	0.05
0.947764	scVI_0_150_0.05_3_256_gene_zinb_cov2..scVI..65..RNA.log.vst.split_Batch_ID.features.1500_daed41345a5e75118097115c58ea3c2c	0.419795	0.437985	0.049596	90.41	88.61	95.11	91.86	40.99	90.41	scVI	65	1500	150_0.05_3_256	3	150	0.05
0.947546	scVI_0_150_0.05_3_256_gene_zinb_cov2..scVI..65..RNA.log.vst.split_Batch_ID.features.2000_fa2011f3f47ea7202c10fa4d69e7760c	0.413483	0.437372	0.0543236	90.12	87.27	94.97	91.12	45.97	90.12	scVI	65	2000	150_0.05_3_256	3	150	0.05
0.94632	scVI_0_150_0.05_3_256_gene_zinb_cov2..scVI..65..RNA.log.vst.split_Batch_ID.features.2500_b2ef92ca97bb86cdd33360efcabe7e9a	0.405714	0.442113	0.0567618	92.4	85.63	94.18	89.905	48.54	92.4	scVI	65	2500	150_0.05_3_256	3	150	0.05
0.944732	scVI_0_150_0.05_3_256_gene_zinb_cov2..scVI..65..RNA.log.vst.split_Batch_ID.features.3000_190efa33974866df4668ef7255ff0077	0.400668	0.437347	0.0594282	90.1	84.57	93.15	88.86	51.35	90.1	scVI	65	3000	150_0.05_3_256	3	150	0.05
0.940941	scVI_0_150_0.05_3_256_gene_zinb_cov2..scVI..65..RNA.log.vst.split_Batch_ID.features.750_8bb3fe13955035fd15dc5c44f7134a24	0.435362	0.418689	0.0366369	81.13	91.89	90.71	91.3	27.34	81.13	scVI	65	750	150_0.05_3_256	3	150	0.05
0.948958	scVI_0_150_0.1_2_256_gene_zinb_cov2..scVI..65..RNA.log.vst.split_Batch_ID.features.1000_baebf19831d6104d070041ace9b267d1	0.423575	0.433291	0.0348032	88.15	89.4	95.87	92.635	25.41	88.15	scVI	65	1000	150_0.1_2_256	2	150	0.1
0.942135	scVI_0_150_0.01_4_256_gene_zinb_cov2..scVI..85..RNA.log.vst.split_Batch_ID.features.1000_6c07a6171982bf2e2cb5c21e9dfdb8d0	0.420225	0.419606	0.0421551	81.57	88.7	91.48	90.09	33.15	81.57	scVI	85	1000	150_0.01_4_256	4	150	0.01
0.942822	scVI_0_150_0.01_4_256_gene_zinb_cov2..scVI..85..RNA.log.vst.split_Batch_ID.features.1250_0d8d4c2180f27123db0061d062087713	0.42484	0.425948	0.0431272	84.62	89.67	91.93	90.8	34.17	84.62	scVI	85	1250	150_0.01_4_256	4	150	0.01
0.943697	scVI_0_150_0.01_4_256_gene_zinb_cov2..scVI..85..RNA.log.vst.split_Batch_ID.features.1500_f903ffcfc362ceb68ede7dcb2e045cac	0.416473	0.430496	0.0451326	86.81	87.9	92.49	90.195	36.29	86.81	scVI	85	1500	150_0.01_4_256	4	150	0.01
0.943004	scVI_0_150_0.01_4_256_gene_zinb_cov2..scVI..85..RNA.log.vst.split_Batch_ID.features.2000_0e6a07fad1cde47705f20aa646126472	0.407676	0.429957	0.0502449	86.55	86.05	92.04	89.045	41.67	86.55	scVI	85	2000	150_0.01_4_256	4	150	0.01
0.940949	scVI_0_150_0.01_4_256_gene_zinb_cov2..scVI..85..RNA.log.vst.split_Batch_ID.features.2500_610c9845288b16b6063091d459bfb968	0.397944	0.432457	0.0574257	87.75	83.99	90.72	87.355	49.24	87.75	scVI	85	2500	150_0.01_4_256	4	150	0.01
0.937459	scVI_0_150_0.01_4_256_gene_zinb_cov2..scVI..85..RNA.log.vst.split_Batch_ID.features.3000_8f9926fec530f21a397d2a1873e5be8a	0.394193	0.430821	0.0610162	86.97	83.2	88.47	85.835	53.02	86.97	scVI	85	3000	150_0.01_4_256	4	150	0.01
0.939705	scVI_0_150_0.01_4_256_gene_zinb_cov2..scVI..85..RNA.log.vst.split_Batch_ID.features.750_3862cb8495fc3c23ead9fb4553b29fd3	0.424243	0.41546	0.0343939	79.58	89.54	89.92	89.73	24.97	79.58	scVI	85	750	150_0.01_4_256	4	150	0.01
0.949117	scVI_0_150_0.05_2_256_gene_zinb_cov2..scVI..110..RNA.log.vst.split_Batch_ID.features.1000_3219e73dedd9c863be87d3e1ceafe0f8	0.407008	0.431693	0.026617	87.39	85.91	95.98	90.945	16.78	87.39	scVI	110	1000	150_0.05_2_256	2	150	0.05
0.948379	scVI_0_150_0.05_2_256_gene_zinb_cov2..scVI..110..RNA.log.vst.split_Batch_ID.features.1250_9326cd3fea14a4d76cec11a987cff46f	0.407676	0.436422	0.0228947	89.66	86.05	95.5	90.775	12.86	89.66	scVI	110	1250	150_0.05_2_256	2	150	0.05
0.951411	scVI_0_150_0.05_2_256_gene_zinb_cov2..scVI..110..RNA.log.vst.split_Batch_ID.features.1500_61f60e909944e6914db31354d5b236cf	0.407676	0.438071	0.0310068	90.45	86.05	97.45	91.75	21.41	90.45	scVI	110	1500	150_0.05_2_256	2	150	0.05
0.952196	scVI_0_150_0.05_2_256_gene_zinb_cov2..scVI..110..RNA.log.vst.split_Batch_ID.features.2000_71ac1c5bf121f76b9f459c6110d0fb50	0.407885	0.443261	0.0330545	92.95	86.09	97.96	92.025	23.56	92.95	scVI	110	2000	150_0.05_2_256	2	150	0.05
0.952709	scVI_0_150_0.05_2_256_gene_zinb_cov2..scVI..110..RNA.log.vst.split_Batch_ID.features.2500_bfbb6e43676ae16b5b8bf6f8b3ea1a34	0.407008	0.44891	0.0349683	95.67	85.91	98.29	92.1	25.58	95.67	scVI	110	2500	150_0.05_2_256	2	150	0.05
0.948652	scVI_0_150_0.05_2_256_gene_zinb_cov2..scVI..110..RNA.log.vst.split_Batch_ID.features.3000_faf565bad8dc7b9a216d8379c023a048	0.39507	0.445573	0.0368774	94.06	83.39	95.68	89.535	27.59	94.06	scVI	110	3000	150_0.05_2_256	2	150	0.05
0.945455	scVI_0_150_0.05_2_256_gene_zinb_cov2..scVI..110..RNA.log.vst.split_Batch_ID.features.750_a8ce3428971d4bc7343f3711fb15ab63	0.405714	0.427412	0.0217181	85.33	85.63	93.62	89.625	11.62	85.33	scVI	110	750	150_0.05_2_256	2	150	0.05
0.9472	scVI_0_150_0.05_2_256_gene_zinb_cov2..scVI..85..RNA.log.vst.split_Batch_ID.features.1000_bdf59e5b25566ed8d94b3198ddee85b6	0.407676	0.430732	0.0254173	86.92	86.05	94.74	90.395	15.52	86.92	scVI	85	1000	150_0.05_2_256	2	150	0.05
0.948693	scVI_0_150_0.05_2_256_gene_zinb_cov2..scVI..85..RNA.log.vst.split_Batch_ID.features.1250_e85f549cf2dbe3743f6ac7739ad25ea4	0.407885	0.43736	0.0277023	90.11	86.09	95.7	90.895	17.92	90.11	scVI	85	1250	150_0.05_2_256	2	150	0.05
0.947959	scVI_0_150_0.05_2_256_gene_zinb_cov2..scVI..85..RNA.log.vst.split_Batch_ID.features.1500_fd1b071562edbea1404d90745ecc8f64	0.402797	0.439333	0.030123	91.06	85.02	95.23	90.125	20.47	91.06	scVI	85	1500	150_0.05_2_256	2	150	0.05
0.950234	scVI_0_150_0.05_2_256_gene_zinb_cov2..scVI..85..RNA.log.vst.split_Batch_ID.features.2000_29636c85da3fa9cd2235a9d6f9320d76	0.407008	0.442479	0.0351473	92.57	85.91	96.7	91.305	25.77	92.57	scVI	85	2000	150_0.05_2_256	2	150	0.05
0.947193	scVI_0_150_0.05_2_256_gene_zinb_cov2..scVI..85..RNA.log.vst.split_Batch_ID.features.2500_554e87431d635e8cb41ab99320f7ae29	0.402797	0.44697	0.0385726	94.73	85.02	94.74	89.88	29.38	94.73	scVI	85	2500	150_0.05_2_256	2	150	0.05
0.94661	scVI_0_150_0.05_2_256_gene_zinb_cov2..scVI..85..RNA.log.vst.split_Batch_ID.features.3000_8386cb3e190adadbf84f1ce9fe95266a	0.395889	0.447456	0.0410681	94.97	83.56	94.36	88.96	32.01	94.97	scVI	85	3000	150_0.05_2_256	2	150	0.05
0.943233	scVI_0_150_0.1_3_256_gene_zinb_cov2..scVI..110..RNA.log.vst.split_Batch_ID.features.3000_8f9884a0bd910b2b8cc3fb527a22618e	0.405714	0.435463	0.0751054	89.2	85.63	92.19	88.91	67.86	89.2	scVI	110	3000	150_0.1_3_256	3	150	0.1
0.948372	scVI_0_150_0.1_3_256_gene_zinb_cov2..scVI..110..RNA.log.vst.split_Batch_ID.features.750_7399f7e3a714b46c9b4c9d88d24b8c2a	0.445425	0.423366	0.0426163	83.38	94.02	95.5	94.76	33.64	83.38	scVI	110	750	150_0.1_3_256	3	150	0.1
0.947246	scVI_0_150_0.1_3_256_gene_zinb_cov2..scVI..65..RNA.log.vst.split_Batch_ID.features.1000_ef4379f83ebc48655731b8baf6bc536b	0.44081	0.42796	0.0512526	85.59	93.04	94.77	93.905	42.73	85.59	scVI	65	1000	150_0.1_3_256	3	150	0.1
0.946719	scVI_0_150_0.1_3_256_gene_zinb_cov2..scVI..65..RNA.log.vst.split_Batch_ID.features.1250_8b4969476a2ea65fc8d9a68c28bd95c2	0.436197	0.432627	0.0596967	87.83	92.07	94.43	93.25	51.63	87.83	scVI	65	1250	150_0.1_3_256	3	150	0.1
0.947005	scVI_0_150_0.1_3_256_gene_zinb_cov2..scVI..65..RNA.log.vst.split_Batch_ID.features.1500_09823847361175983c0ba2ec5ec7ef63	0.426299	0.437266	0.0647962	90.07	89.98	94.62	92.3	57	90.07	scVI	65	1500	150_0.1_3_256	3	150	0.1
0.947521	scVI_0_150_0.1_3_256_gene_zinb_cov2..scVI..65..RNA.log.vst.split_Batch_ID.features.2000_ad1b955ede7cf5478c1c01731d55df4a	0.419795	0.434621	0.0701505	88.79	88.61	94.95	91.78	62.64	88.79	scVI	65	2000	150_0.1_3_256	3	150	0.1
0.944926	scVI_0_150_0.1_3_256_gene_zinb_cov2..scVI..65..RNA.log.vst.split_Batch_ID.features.2500_b66d662bb4203363e65200c1b260dbb6	0.408273	0.43829	0.072307	90.56	86.17	93.28	89.725	64.92	90.56	scVI	65	2500	150_0.1_3_256	3	150	0.1
0.942954	scVI_0_150_0.1_3_256_gene_zinb_cov2..scVI..65..RNA.log.vst.split_Batch_ID.features.3000_b5b73200e1de477a7dc7bb7e4ce32f5c	0.400668	0.436267	0.0750505	89.59	84.57	92.01	88.29	67.81	89.59	scVI	65	3000	150_0.1_3_256	3	150	0.1
0.946356	scVI_0_150_0.1_3_256_gene_zinb_cov2..scVI..65..RNA.log.vst.split_Batch_ID.features.750_5f2faa9fb846a79f3907ead5b8fe45f9	0.449054	0.423678	0.0450836	83.53	94.78	94.2	94.49	36.24	83.53	scVI	65	750	150_0.1_3_256	3	150	0.1
0.94423	scVI_0_200_0.01_2_256_gene_zinb_cov2..scVI..110..RNA.log.vst.split_Batch_ID.features.1000_9196bad3fb0a6ab8d68cea3dd2d9891a	0.407885	0.431267	0.0123113	87.18	86.09	92.83	89.46	1.71	87.18	scVI	110	1000	200_0.01_2_256	2	200	0.01
0.949057	scVI_0_150_0.1_2_256_gene_zinb_cov2..scVI..65..RNA.log.vst.split_Batch_ID.features.1250_c27f27c0df3f785f87235586432044bd	0.420225	0.439031	0.037837	90.92	88.7	95.94	92.32	28.6	90.92	scVI	65	1250	150_0.1_2_256	2	150	0.1
0.950722	scVI_0_150_0.1_2_256_gene_zinb_cov2..scVI..65..RNA.log.vst.split_Batch_ID.features.1500_0477fa8231fe4f2b6335009b37a168d5	0.415805	0.440828	0.0396604	91.78	87.76	97.01	92.385	30.52	91.78	scVI	65	1500	150_0.1_2_256	2	150	0.1
0.949478	scVI_0_150_0.1_2_256_gene_zinb_cov2..scVI..65..RNA.log.vst.split_Batch_ID.features.2000_14565dba4c3077b664d22ea1af39fb3f	0.408273	0.444552	0.0463182	93.57	86.17	96.21	91.19	37.54	93.57	scVI	65	2000	150_0.1_2_256	2	150	0.1
0.949655	scVI_0_150_0.1_2_256_gene_zinb_cov2..scVI..65..RNA.log.vst.split_Batch_ID.features.2500_16999e0ebf7a4003570167be2cb8dc27	0.402797	0.449183	0.0466848	95.8	85.02	96.32	90.67	37.92	95.8	scVI	65	2500	150_0.1_2_256	2	150	0.1
0.948064	scVI_0_150_0.1_2_256_gene_zinb_cov2..scVI..65..RNA.log.vst.split_Batch_ID.features.750_3f2c9509eaa5c88e40ab9c410c8b2b9b	0.419795	0.426957	0.0316555	85.11	88.61	95.3	91.955	22.09	85.11	scVI	65	750	150_0.1_2_256	2	150	0.1
0.949437	scVI_0_150_0.1_3_256_gene_zinb_cov2..scVI..110..RNA.log.vst.split_Batch_ID.features.1000_48a1bca2267d62011aef92dd0964318e	0.44081	0.42748	0.0533	85.36	93.04	96.18	94.61	44.89	85.36	scVI	110	1000	150_0.1_3_256	3	150	0.1
0.949826	scVI_0_150_0.1_3_256_gene_zinb_cov2..scVI..110..RNA.log.vst.split_Batch_ID.features.1250_b0f9c21b15e242acf15fe7b4953e6ccc	0.431344	0.436091	0.05852	89.5	91.04	96.43	93.735	50.39	89.5	scVI	110	1250	150_0.1_3_256	3	150	0.1
0.949855	scVI_0_150_0.1_3_256_gene_zinb_cov2..scVI..110..RNA.log.vst.split_Batch_ID.features.1500_bf64cd75498dec85eba8b74aa797c1c0	0.429288	0.438313	0.0656764	90.57	90.61	96.45	93.53	57.93	90.57	scVI	110	1500	150_0.1_3_256	3	150	0.1
0.947047	scVI_0_150_0.1_3_256_gene_zinb_cov2..scVI..110..RNA.log.vst.split_Batch_ID.features.2000_d55465c2b9d92117fe8f5e655b563a8e	0.419795	0.438462	0.0721961	90.64	88.61	94.64	91.625	64.8	90.64	scVI	110	2000	150_0.1_3_256	3	150	0.1
0.944696	scVI_0_150_0.1_3_256_gene_zinb_cov2..scVI..110..RNA.log.vst.split_Batch_ID.features.2500_1c4bf1bf3bbb9fae0d2b76e1d50ef032	0.407885	0.437857	0.0734801	90.35	86.09	93.13	89.61	66.15	90.35	scVI	110	2500	150_0.1_3_256	3	150	0.1
0.94711	scVI_0_200_0.01_4_256_gene_zinb_cov2..scVI..85..RNA.log.vst.split_Batch_ID.features.1000_f39ee9d8433119f1d1a0326f8360cb6d	0.451929	0.417369	0.0387002	80.5	95.39	94.69	95.04	29.51	80.5	scVI	85	1000	200_0.01_4_256	4	200	0.01
0.948501	scVI_0_200_0.01_4_256_gene_zinb_cov2..scVI..85..RNA.log.vst.split_Batch_ID.features.1250_7eae6c3d05ae8568e199387f9825b721	0.448415	0.423524	0.0416675	83.46	94.65	95.58	95.115	32.64	83.46	scVI	85	1250	200_0.01_4_256	4	200	0.01
0.948985	scVI_0_200_0.01_4_256_gene_zinb_cov2..scVI..85..RNA.log.vst.split_Batch_ID.features.1500_767593cb2950dc418292cacdce377931	0.444159	0.424747	0.0419919	84.05	93.75	95.89	94.82	32.98	84.05	scVI	85	1500	200_0.01_4_256	4	200	0.01
0.948612	scVI_0_200_0.01_4_256_gene_zinb_cov2..scVI..85..RNA.log.vst.split_Batch_ID.features.2000_bee195a5103015e96cdbddb7f219a84c	0.434068	0.426071	0.0511027	84.68	91.62	95.65	93.635	42.58	84.68	scVI	85	2000	200_0.01_4_256	4	200	0.01
0.94676	scVI_0_200_0.01_4_256_gene_zinb_cov2..scVI..85..RNA.log.vst.split_Batch_ID.features.2500_c781867e4e43bf3d16eacf7019714391	0.421253	0.42816	0.0588668	85.69	88.91	94.46	91.685	50.76	85.69	scVI	85	2500	200_0.01_4_256	4	200	0.01
0.94593	scVI_0_200_0.01_2_256_gene_zinb_cov2..scVI..85..RNA.log.vst.split_Batch_ID.features.2500_bd4e7934997a2cea3019bebe92cf6d37	0.407885	0.445138	0.0330285	93.85	86.09	93.93	90.01	23.54	93.85	scVI	85	2500	200_0.01_2_256	2	200	0.01
0.945912	scVI_0_200_0.01_2_256_gene_zinb_cov2..scVI..85..RNA.log.vst.split_Batch_ID.features.3000_2019c25db3f3c67cf6539e545d8249c7	0.403658	0.447188	0.0351743	94.84	85.2	93.91	89.555	25.8	94.84	scVI	85	3000	200_0.01_2_256	2	200	0.01
0.944169	scVI_0_200_0.01_2_256_gene_zinb_cov2..scVI..85..RNA.log.vst.split_Batch_ID.features.750_3f827016c9e4c8a43b418ac8e70d0238	0.424243	0.41998	0.0158069	81.75	89.54	92.79	91.165	5.39	81.75	scVI	85	750	200_0.01_2_256	2	200	0.01
0.948248	scVI_0_200_0.01_3_256_gene_zinb_cov2..scVI..110..RNA.log.vst.split_Batch_ID.features.1000_1a8d3507cee07bb474fe06788d36b27e	0.440379	0.424037	0.0281028	83.7	92.95	95.42	94.185	18.35	83.7	scVI	110	1000	200_0.01_3_256	3	200	0.01
0.948805	scVI_0_200_0.01_3_256_gene_zinb_cov2..scVI..110..RNA.log.vst.split_Batch_ID.features.1250_605ffc6aabd3d8ab64c91765a0c760a6	0.439114	0.431157	0.0309748	87.13	92.68	95.78	94.23	21.37	87.13	scVI	110	1250	200_0.01_3_256	3	200	0.01
0.950472	scVI_0_200_0.01_3_256_gene_zinb_cov2..scVI..110..RNA.log.vst.split_Batch_ID.features.1500_5f6efdd43234691fb56b11c2094b0e6b	0.428469	0.432788	0.0339943	87.91	90.44	96.85	93.645	24.55	87.91	scVI	110	1500	200_0.01_3_256	3	200	0.01
0.947832	scVI_0_200_0.01_3_256_gene_zinb_cov2..scVI..110..RNA.log.vst.split_Batch_ID.features.750_609b5cc1aff43c1d9b4b95c3ef9fc918	0.456974	0.410185	0.0241935	77.04	96.45	95.15	95.8	14.23	77.04	scVI	110	750	200_0.01_3_256	3	200	0.01
0.945048	scVI_0_200_0.01_2_256_gene_zinb_cov2..scVI..110..RNA.log.vst.split_Batch_ID.features.1250_03c10730a4b1685057ad0314b7f86cf4	0.405714	0.432765	0.0151735	87.9	85.63	93.36	89.495	4.73	87.9	scVI	110	1250	200_0.01_2_256	2	200	0.01
0.947066	scVI_0_200_0.01_2_256_gene_zinb_cov2..scVI..110..RNA.log.vst.split_Batch_ID.features.1500_55709964935345e204bf97faa19c2435	0.402797	0.43191	0.01261	87.49	85.02	94.66	89.84	2.02	87.49	scVI	110	1500	200_0.01_2_256	2	200	0.01
0.948049	scVI_0_200_0.01_2_256_gene_zinb_cov2..scVI..110..RNA.log.vst.split_Batch_ID.features.2000_5e31aa323c46e0fb15d6f94afc210cce	0.407676	0.435818	0.0206073	89.37	86.05	95.29	90.67	10.45	89.37	scVI	110	2000	200_0.01_2_256	2	200	0.01
0.949377	scVI_0_200_0.01_2_256_gene_zinb_cov2..scVI..110..RNA.log.vst.split_Batch_ID.features.2500_8bbdcc7a929382647279eed5b3816f2b	0.408273	0.44277	0.0211926	92.71	86.17	96.14	91.155	11.07	92.71	scVI	110	2500	200_0.01_2_256	2	200	0.01
0.948611	scVI_0_200_0.01_2_256_gene_zinb_cov2..scVI..110..RNA.log.vst.split_Batch_ID.features.3000_8082dea406acee2a723d41906762ccd0	0.403658	0.441764	0.0263665	92.23	85.2	95.65	90.425	16.52	92.23	scVI	110	3000	200_0.01_2_256	2	200	0.01
0.944635	scVI_0_200_0.01_2_256_gene_zinb_cov2..scVI..110..RNA.log.vst.split_Batch_ID.features.750_14f212f5deabaeea7cc9a54c15d57dd4	0.415805	0.425093	0.0106883	84.21	87.76	93.09	90.425	0	84.21	scVI	110	750	200_0.01_2_256	2	200	0.01
0.944994	scVI_0_200_0.01_2_256_gene_zinb_cov2..scVI..85..RNA.log.vst.split_Batch_ID.features.1000_e14cdd5d64d5cb8b901615ce07334d54	0.424243	0.427625	0.0193534	85.43	89.54	93.32	91.43	9.13	85.43	scVI	85	1000	200_0.01_2_256	2	200	0.01
0.944513	scVI_0_200_0.01_2_256_gene_zinb_cov2..scVI..85..RNA.log.vst.split_Batch_ID.features.1250_2768273c461d11ce220b3c47d3a9de5b	0.419795	0.431379	0.0228757	87.23	88.61	93.01	90.81	12.84	87.23	scVI	85	1250	200_0.01_2_256	2	200	0.01
0.945348	scVI_0_200_0.01_2_256_gene_zinb_cov2..scVI..85..RNA.log.vst.split_Batch_ID.features.1500_c06f06577de83ece623333a5d2c29351	0.413483	0.434263	0.0240819	88.62	87.27	93.55	90.41	14.11	88.62	scVI	85	1500	200_0.01_2_256	2	200	0.01
0.944177	scVI_0_200_0.01_2_256_gene_zinb_cov2..scVI..85..RNA.log.vst.split_Batch_ID.features.2000_1fc30884a597ee96b13e92d27fc7a593	0.413483	0.439535	0.0283144	91.16	87.27	92.8	90.035	18.57	91.16	scVI	85	2000	200_0.01_2_256	2	200	0.01
0.946045	scVI_0_300_0.01_2_256_gene_zinb_cov2..scVI..65..RNA.log.vst.split_Batch_ID.features.1000_d81f647beb61834f0d3d586cd4bbcbe9	0.444159	0.430274	0.022737	86.7	93.75	94	93.875	12.69	86.7	scVI	65	1000	300_0.01_2_256	2	300	0.01
0.947457	scVI_0_300_0.01_2_256_gene_zinb_cov2..scVI..65..RNA.log.vst.split_Batch_ID.features.1250_0fd88fb24c42c7881e3cf2db230eac69	0.441838	0.43399	0.0234161	88.49	93.26	94.91	94.085	13.41	88.49	scVI	65	1250	300_0.01_2_256	2	300	0.01
0.950454	scVI_0_300_0.01_2_256_gene_zinb_cov2..scVI..65..RNA.log.vst.split_Batch_ID.features.1500_b8270a8b147486beb3a9e496e6c10fc4	0.439114	0.43584	0.0270079	89.38	92.68	96.84	94.76	17.19	89.38	scVI	65	1500	300_0.01_2_256	2	300	0.01
0.949295	scVI_0_300_0.01_2_256_gene_zinb_cov2..scVI..65..RNA.log.vst.split_Batch_ID.features.2000_69acfcb267e2d3229faa5a0b9f0f66dd	0.429288	0.438495	0.0320294	90.66	90.61	96.09	93.35	22.48	90.66	scVI	65	2000	300_0.01_2_256	2	300	0.01
0.949864	scVI_0_300_0.01_2_256_gene_zinb_cov2..scVI..65..RNA.log.vst.split_Batch_ID.features.2500_d2c13af4716883675bf5fe6f9dd0501b	0.419795	0.439598	0.0341022	91.19	88.61	96.46	92.535	24.67	91.19	scVI	65	2500	300_0.01_2_256	2	300	0.01
0.946846	scVI_0_300_0.01_2_256_gene_zinb_cov2..scVI..65..RNA.log.vst.split_Batch_ID.features.3000_4ae6355dbd518348667dab78bac24a07	0.413483	0.439458	0.0362438	91.12	87.27	94.52	90.895	26.92	91.12	scVI	65	3000	300_0.01_2_256	2	300	0.01
0.945163	scVI_0_300_0.01_2_256_gene_zinb_cov2..scVI..65..RNA.log.vst.split_Batch_ID.features.750_b4637cea005b903ce3b0bf4e9ae30af9	0.449873	0.422506	0.022157	82.97	94.95	93.43	94.19	12.08	82.97	scVI	65	750	300_0.01_2_256	2	300	0.01
0.954133	scVI_0_300_0.01_3_256_gene_zinb_cov2..scVI..85..RNA.log.vst.split_Batch_ID.features.1000_42d31234e6cf64b35cbce8ab080fa190	0.455947	0.428769	0.0215477	85.98	96.24	99.21	97.725	11.44	85.98	scVI	85	1000	300_0.01_3_256	3	300	0.01
0.952694	scVI_0_300_0.01_3_256_gene_zinb_cov2..scVI..85..RNA.log.vst.split_Batch_ID.features.1250_1d43e5ae3fe0236d0e7a31c6e0a66d85	0.449873	0.435312	0.0279552	89.13	94.95	98.28	96.615	18.19	89.13	scVI	85	1250	300_0.01_3_256	3	300	0.01
0.954117	scVI_0_300_0.01_3_256_gene_zinb_cov2..scVI..85..RNA.log.vst.split_Batch_ID.features.1500_99244d8dce5a5588784f504eab99f0eb	0.439114	0.435292	0.0239166	89.12	92.68	99.2	95.94	13.94	89.12	scVI	85	1500	300_0.01_3_256	3	300	0.01
0.945361	scVI_0_200_0.01_4_256_gene_zinb_cov2..scVI..85..RNA.log.vst.split_Batch_ID.features.750_ae483d9be6258f73f47b4a9079d803c7	0.457643	0.411887	0.0359477	77.86	96.59	93.56	95.075	26.61	77.86	scVI	85	750	200_0.01_4_256	4	200	0.01
0.947834	scVI_0_200_0.05_2_256_gene_zinb_cov2..scVI..85..RNA.log.vst.split_Batch_ID.features.1000_51a952b065cd0c4158601c28d07ea9a1	0.416473	0.431875	0.0259375	87.47	87.9	95.15	91.525	16.07	87.47	scVI	85	1000	200_0.05_2_256	2	200	0.05
0.950157	scVI_0_200_0.05_2_256_gene_zinb_cov2..scVI..85..RNA.log.vst.split_Batch_ID.features.1250_9180b29781c602bafecd045a8837671f	0.420225	0.438306	0.0266727	90.57	88.7	96.65	92.675	16.84	90.57	scVI	85	1250	200_0.05_2_256	2	200	0.05
0.949996	scVI_0_200_0.05_2_256_gene_zinb_cov2..scVI..85..RNA.log.vst.split_Batch_ID.features.1500_06d2a1446ef85940ee50a8f4d5fc8061	0.415805	0.438552	0.0289729	90.68	87.76	96.54	92.15	19.26	90.68	scVI	85	1500	200_0.05_2_256	2	200	0.05
0.951284	scVI_0_200_0.05_2_256_gene_zinb_cov2..scVI..85..RNA.log.vst.split_Batch_ID.features.2000_24094fbe2c5f046382ed3610be05ec62	0.415612	0.444014	0.0356775	93.31	87.72	97.37	92.545	26.33	93.31	scVI	85	2000	200_0.05_2_256	2	200	0.05
0.948897	scVI_0_200_0.05_2_256_gene_zinb_cov2..scVI..85..RNA.log.vst.split_Batch_ID.features.2500_8614854330038c1d3ee37cbfcfb3ec0b	0.413483	0.44616	0.0376941	94.34	87.27	95.84	91.555	28.45	94.34	scVI	85	2500	200_0.05_2_256	2	200	0.05
0.949519	scVI_0_200_0.05_2_256_gene_zinb_cov2..scVI..85..RNA.log.vst.split_Batch_ID.features.3000_48e22975c9857eb3bbec74469f18914e	0.407008	0.447302	0.0371331	94.89	85.91	96.24	91.075	27.86	94.89	scVI	85	3000	200_0.05_2_256	2	200	0.05
0.949027	scVI_0_200_0.05_2_256_gene_zinb_cov2..scVI..85..RNA.log.vst.split_Batch_ID.features.750_fe3c750d4f32080b4274d2d7730d5be5	0.421253	0.425161	0.0235936	84.24	88.91	95.92	92.415	13.6	84.24	scVI	85	750	200_0.05_2_256	2	200	0.05
0.950636	scVI_0_200_0.05_3_256_gene_zinb_cov2..scVI..110..RNA.log.vst.split_Batch_ID.features.1000_47a1e367b0638fe79ae91d63fd5cd360	0.445855	0.429298	0.04336	86.23	94.11	96.95	95.53	34.42	86.23	scVI	110	1000	200_0.05_3_256	3	200	0.05
0.95199	scVI_0_200_0.05_3_256_gene_zinb_cov2..scVI..110..RNA.log.vst.split_Batch_ID.features.1250_6ca6bfc3063ebdbab9d98098d3d7ab5f	0.442104	0.434272	0.0464936	88.63	93.31	97.83	95.57	37.72	88.63	scVI	110	1250	200_0.05_3_256	3	200	0.05
0.953522	scVI_0_200_0.05_3_256_gene_zinb_cov2..scVI..110..RNA.log.vst.split_Batch_ID.features.1500_14f5e045453d5cf03184e0c57f71d6fa	0.434068	0.435795	0.0495615	89.36	91.62	98.81	95.215	40.95	89.36	scVI	110	1500	200_0.05_3_256	3	200	0.05
0.949769	scVI_0_200_0.05_3_256_gene_zinb_cov2..scVI..110..RNA.log.vst.split_Batch_ID.features.2000_4b43023aafc0c7222051095426a73021	0.42484	0.434465	0.0576899	88.72	89.67	96.4	93.035	49.52	88.72	scVI	110	2000	200_0.05_3_256	3	200	0.05
0.949846	scVI_0_200_0.05_3_256_gene_zinb_cov2..scVI..110..RNA.log.vst.split_Batch_ID.features.2500_f3e50bd6b4eb715750e2b72b14fac84b	0.416473	0.437364	0.0596226	90.11	87.9	96.45	92.175	51.55	90.11	scVI	110	2500	200_0.05_3_256	3	200	0.05
0.951311	scVI_0_200_0.05_3_256_gene_zinb_cov2..scVI..110..RNA.log.vst.split_Batch_ID.features.750_60ddf376adab26ac19d3280f503f48f1	0.455947	0.420075	0.0334848	81.8	96.24	97.39	96.815	24.02	81.8	scVI	110	750	200_0.05_3_256	3	200	0.05
0.94767	scVI_0_300_0.01_2_256_gene_zinb_cov2..scVI..110..RNA.log.vst.split_Batch_ID.features.1000_053974bbb3692a0ebb12ace0af799c04	0.419795	0.436135	0.0140633	89.52	88.61	95.05	91.83	3.56	89.52	scVI	110	1000	300_0.01_2_256	2	300	0.01
0.947509	scVI_0_300_0.01_2_256_gene_zinb_cov2..scVI..110..RNA.log.vst.split_Batch_ID.features.1250_dc355c9db4f3122fa475138ba161e512	0.416473	0.439382	0.0111675	91.08	87.9	94.94	91.42	0.5	91.08	scVI	110	1250	300_0.01_2_256	2	300	0.01
0.950937	scVI_0_300_0.01_2_256_gene_zinb_cov2..scVI..110..RNA.log.vst.split_Batch_ID.features.1500_9bb521cc7ef99228db9775d8c30b357e	0.415805	0.43666	0.0163407	89.77	87.76	97.15	92.455	5.95	89.77	scVI	110	1500	300_0.01_2_256	2	300	0.01
0.952394	scVI_0_300_0.01_2_256_gene_zinb_cov2..scVI..110..RNA.log.vst.split_Batch_ID.features.2000_0edf74722c7a0a9250492f196b9484a4	0.415654	0.439691	0.0172365	91.23	87.73	98.09	92.91	6.9	91.23	scVI	110	2000	300_0.01_2_256	2	300	0.01
0.953	scVI_0_300_0.01_2_256_gene_zinb_cov2..scVI..110..RNA.log.vst.split_Batch_ID.features.2500_80104c5fa7e68b806dad75e7cbd9a519	0.416473	0.445373	0.0192395	93.97	87.9	98.48	93.19	9.01	93.97	scVI	110	2500	300_0.01_2_256	2	300	0.01
0.948633	scVI_0_300_0.01_2_256_gene_zinb_cov2..scVI..110..RNA.log.vst.split_Batch_ID.features.750_ea84c9f1ec8a99e4d64010ef7a3d2194	0.431344	0.432775	0.0154728	87.91	91.04	95.67	93.355	5.04	87.91	scVI	110	750	300_0.01_2_256	2	300	0.01
0.955367	scVI_0_300_0.01_3_256_gene_zinb_cov2..scVI..85..RNA.log.vst.split_Batch_ID.features.2000_1f592f94ec5f1af22714496fe7e20bb8	0.436627	0.437222	0.0326229	90.05	92.16	100	96.08	23.11	90.05	scVI	85	2000	300_0.01_3_256	3	300	0.01
0.953267	scVI_0_300_0.01_3_256_gene_zinb_cov2..scVI..85..RNA.log.vst.split_Batch_ID.features.2500_d65bafeb1631aced44c09d496800886c	0.429023	0.437479	0.0296359	90.17	90.55	98.65	94.6	19.96	90.17	scVI	85	2500	300_0.01_3_256	3	300	0.01
0.951658	scVI_0_300_0.01_3_256_gene_zinb_cov2..scVI..85..RNA.log.vst.split_Batch_ID.features.3000_928a02bcba1d18a431d660c11b3d71b3	0.424243	0.433514	0.0367742	88.26	89.54	97.61	93.575	27.48	88.26	scVI	85	3000	300_0.01_3_256	3	300	0.01
0.952053	scVI_0_300_0.01_3_256_gene_zinb_cov2..scVI..85..RNA.log.vst.split_Batch_ID.features.750_e1a3850e1a3596b58c236a175b1dec52	0.464744	0.419815	0.0212639	81.67	98.09	97.87	97.98	11.14	81.67	scVI	85	750	300_0.01_3_256	3	300	0.01
0.948366	scVI_0_300_0.05_2_256_gene_zinb_cov2..scVI..85..RNA.log.vst.split_Batch_ID.features.1000_c931a07961ecda09d6871f5401106efa	0.428469	0.437013	0.0323423	89.94	90.44	95.49	92.965	22.81	89.94	scVI	85	1000	300_0.05_2_256	2	300	0.05
0.95078	scVI_0_300_0.05_2_256_gene_zinb_cov2..scVI..85..RNA.log.vst.split_Batch_ID.features.1250_97049df1cdb4bdc49e7308a80990c316	0.427592	0.439727	0.0342354	91.25	90.25	97.05	93.65	24.81	91.25	scVI	85	1250	300_0.05_2_256	2	300	0.05
0.951774	scVI_0_300_0.05_2_256_gene_zinb_cov2..scVI..85..RNA.log.vst.split_Batch_ID.features.1500_1e3d1e4900de8ab70aaba3127fd3ccd8	0.420225	0.441644	0.0361137	92.17	88.7	97.69	93.195	26.79	92.17	scVI	85	1500	300_0.05_2_256	2	300	0.05
0.952483	scVI_0_300_0.05_2_256_gene_zinb_cov2..scVI..85..RNA.log.vst.split_Batch_ID.features.2000_69c13e93185651e11ca6c615e63fad98	0.413483	0.444747	0.0413521	93.66	87.27	98.14	92.705	32.3	93.66	scVI	85	2000	300_0.05_2_256	2	300	0.05
0.950655	scVI_0_300_0.05_2_256_gene_zinb_cov2..scVI..85..RNA.log.vst.split_Batch_ID.features.2500_ec740109fbbf9ad9cf47aa4a28b1fefa	0.413483	0.446592	0.0415435	94.55	87.27	96.97	92.12	32.51	94.55	scVI	85	2500	300_0.05_2_256	2	300	0.05
0.952889	scVI_0_300_0.05_3_256_gene_zinb_cov2..scVI..110..RNA.log.vst.split_Batch_ID.features.1000_71fee50b71b6188b3087013738f0fa54	0.455947	0.431695	0.0459042	87.39	96.24	98.4	97.32	37.1	87.39	scVI	110	1000	300_0.05_3_256	3	300	0.05
0.953917	scVI_0_300_0.05_3_256_gene_zinb_cov2..scVI..110..RNA.log.vst.split_Batch_ID.features.1250_fb23407b78b330da59bc5a1e8f539053	0.449873	0.435003	0.0510518	88.98	94.95	99.07	97.01	42.52	88.98	scVI	110	1250	300_0.05_3_256	3	300	0.05
0.953307	scVI_0_300_0.05_3_256_gene_zinb_cov2..scVI..110..RNA.log.vst.split_Batch_ID.features.1500_dba366074f94841ce5afb5e176fffc06	0.444159	0.433392	0.0577674	88.2	93.75	98.67	96.21	49.6	88.2	scVI	110	1500	300_0.05_3_256	3	300	0.05
0.953237	scVI_0_300_0.05_3_256_gene_zinb_cov2..scVI..110..RNA.log.vst.split_Batch_ID.features.2000_330c86d91b3be52854ec975dd708395e	0.435362	0.432964	0.0656313	88	91.89	98.63	95.26	57.88	88	scVI	110	2000	300_0.05_3_256	3	300	0.05
0.951151	scVI_0_300_0.05_3_256_gene_zinb_cov2..scVI..110..RNA.log.vst.split_Batch_ID.features.2500_dc42475893406acaaa68acd825fa53e6	0.43304	0.42844	0.0675138	85.82	91.4	97.29	94.345	59.87	85.82	scVI	110	2500	300_0.05_3_256	3	300	0.05
0.951817	scVI_0_300_0.05_3_256_gene_zinb_cov2..scVI..110..RNA.log.vst.split_Batch_ID.features.750_0f1bc5ebaa566ff5fbae86bff2bc92bb	0.458671	0.423754	0.0430169	83.57	96.81	97.71	97.26	34.06	83.57	scVI	110	750	300_0.05_3_256	3	300	0.05
0.951674	scVI_0_300_0.05_4_256_gene_zinb_cov2..scVI..110..RNA.log.vst.split_Batch_ID.features.1000_996e1dfcdcaad52dc29df332c4d33973	0.464744	0.422426	0.0622653	82.93	98.09	97.62	97.855	54.34	82.93	scVI	110	1000	300_0.05_4_256	4	300	0.05
0.948201	scVI_0_300_0.05_4_256_gene_zinb_cov2..scVI..110..RNA.log.vst.split_Batch_ID.features.1250_d7b873af095a7e5ce0d555376f8544fe	0.45824	0.424659	0.0702333	84	96.72	95.39	96.055	62.73	84	scVI	110	1250	300_0.05_4_256	4	300	0.05
0.947976	scVI_0_300_0.05_4_256_gene_zinb_cov2..scVI..110..RNA.log.vst.split_Batch_ID.features.1500_eb24734890e5f8a093bc3df4ebdffa42	0.457377	0.419672	0.0730172	81.6	96.54	95.24	95.89	65.66	81.6	scVI	110	1500	300_0.05_4_256	4	300	0.05
0.946946	scVI_0_300_0.05_4_256_gene_zinb_cov2..scVI..110..RNA.log.vst.split_Batch_ID.features.2000_3920f751b279a9eb9fb960ad811fbea4	0.449442	0.419924	0.0819293	81.73	94.86	94.58	94.72	75.05	81.73	scVI	110	2000	300_0.05_4_256	4	300	0.05
0.94435	scVI_0_400_0.05_4_256_gene_zinb_cov2..scVI..110..RNA.log.vst.split_Batch_ID.features.2000_7e37d6e7f4cd4d3603bfc40f122cdf2b	0.457643	0.415088	0.088221	79.4	96.59	92.91	94.75	81.68	79.4	scVI	110	2000	400_0.05_4_256	4	400	0.05
0.944445	scVI_0_400_0.05_4_256_gene_zinb_cov2..scVI..110..RNA.log.vst.split_Batch_ID.features.2500_e44a3cce2db232058a70bb1a25b09452	0.453625	0.411693	0.0838789	77.77	95.75	92.97	94.36	77.11	77.77	scVI	110	2500	400_0.05_4_256	4	400	0.05
0.939411	scVI_0_400_0.1_4_256_gene_zinb_cov2..scVI..65..RNA.log.vst.split_Batch_ID.features.1000_d6a1e0f5ae286a92130b2a3fe8e2f178	0.472514	0.415306	0.0958445	79.5	99.73	89.73	94.73	89.71	79.5	scVI	65	1000	400_0.1_4_256	4	400	0.1
0.938884	scVI_0_400_0.1_4_256_gene_zinb_cov2..scVI..65..RNA.log.vst.split_Batch_ID.features.2000_b56b99866d233076c7389279a965d3e3	0.455947	0.415934	0.101268	79.81	96.24	89.39	92.815	95.43	79.81	scVI	65	2000	400_0.1_4_256	4	400	0.1
0.938129	scVI_0_400_0.1_4_256_gene_zinb_cov2..scVI..65..RNA.log.vst.split_Batch_ID.features.2500_740e6ca85fbe5ef69c21c23a5a5cb69d	0.455947	0.41124	0.10561	77.55	96.24	88.91	92.575	100	77.55	scVI	65	2500	400_0.1_4_256	4	400	0.1
0.927502	scVI_0_50_0.01_3_256_gene_zinb_cov2..scVI..65..RNA.log.vst.split_Batch_ID.features.1000_c0c430b37907404ad89fa732cab9661b	0.299873	0.436668	0.0395305	89.78	63.29	82.06	72.675	30.39	89.78	scVI	65	1000	50_0.01_3_256	3	50	0.01
0.924399	scVI_0_50_0.01_3_256_gene_zinb_cov2..scVI..65..RNA.log.vst.split_Batch_ID.features.1250_6e2bf99d35dae91fbbe34d0cad5b7c97	0.304426	0.442891	0.0433929	92.77	64.25	80.07	72.16	34.45	92.77	scVI	65	1250	50_0.01_3_256	3	50	0.01
0.925384	scVI_0_50_0.01_3_256_gene_zinb_cov2..scVI..65..RNA.log.vst.split_Batch_ID.features.1500_d354949067d2de8920a9769082fdad4a	0.300735	0.447207	0.0468005	94.85	63.48	80.7	72.09	38.04	94.85	scVI	65	1500	50_0.01_3_256	3	50	0.01
0.925729	scVI_0_50_0.01_3_256_gene_zinb_cov2..scVI..65..RNA.log.vst.split_Batch_ID.features.2000_0829a42727c1ed92c9c9e5d355a65f79	0.300735	0.446272	0.0517743	94.4	63.48	80.92	72.2	43.28	94.4	scVI	65	2000	50_0.01_3_256	3	50	0.01
0.946583	scVI_0_300_0.05_4_256_gene_zinb_cov2..scVI..110..RNA.log.vst.split_Batch_ID.features.2500_bf62ce045a853fe0a6d20796fa163c33	0.443966	0.418058	0.0799699	80.83	93.71	94.35	94.03	72.99	80.83	scVI	110	2500	300_0.05_4_256	4	300	0.05
0.945271	scVI_0_300_0.05_4_256_gene_zinb_cov2..scVI..110..RNA.log.vst.split_Batch_ID.features.3000_cb84ad59b74e9e97d7ab0f9f624e0b2c	0.437655	0.412633	0.0815301	78.22	92.38	93.5	92.94	74.63	78.22	scVI	110	3000	300_0.05_4_256	4	300	0.05
0.950805	scVI_0_300_0.05_4_256_gene_zinb_cov2..scVI..110..RNA.log.vst.split_Batch_ID.features.750_2618a5f7f6c6c30390a56362dce89e68	0.473779	0.414992	0.0533607	79.35	100	97.06	98.53	44.96	79.35	scVI	110	750	300_0.05_4_256	4	300	0.05
0.947271	scVI_0_300_0.1_2_256_gene_zinb_cov2..scVI..65..RNA.log.vst.split_Batch_ID.features.1000_c444ca2980af4c18c27490c67f65d349	0.441838	0.437824	0.0507543	90.33	93.26	94.79	94.025	42.21	90.33	scVI	65	1000	300_0.1_2_256	2	300	0.1
0.949396	scVI_0_300_0.1_2_256_gene_zinb_cov2..scVI..65..RNA.log.vst.split_Batch_ID.features.1250_88109b75b3ae08750826ef484d95b0b0	0.436239	0.439863	0.0530406	91.32	92.08	96.16	94.12	44.62	91.32	scVI	65	1250	300_0.1_2_256	2	300	0.1
0.950411	scVI_0_300_0.1_2_256_gene_zinb_cov2..scVI..65..RNA.log.vst.split_Batch_ID.features.1500_28df49e0a24a0761faedcbccd4c71e76	0.429886	0.439582	0.0583919	91.18	90.74	96.81	93.775	50.26	91.18	scVI	65	1500	300_0.1_2_256	2	300	0.1
0.949689	scVI_0_300_0.1_2_256_gene_zinb_cov2..scVI..65..RNA.log.vst.split_Batch_ID.features.2000_badfc6cfb2c1284146414826b34fd2fe	0.427592	0.443237	0.0596381	92.94	90.25	96.34	93.295	51.57	92.94	scVI	65	2000	300_0.1_2_256	2	300	0.1
0.948881	scVI_0_300_0.1_2_256_gene_zinb_cov2..scVI..65..RNA.log.vst.split_Batch_ID.features.2500_1308d47dceaf597df121f5bc726c76a5	0.416473	0.440348	0.0598939	91.55	87.9	95.83	91.865	51.84	91.55	scVI	65	2500	300_0.1_2_256	2	300	0.1
0.94717	scVI_0_300_0.1_2_256_gene_zinb_cov2..scVI..65..RNA.log.vst.split_Batch_ID.features.3000_0a09d8004a7b704b8df173595373a046	0.416473	0.44039	0.0651338	91.57	87.9	94.72	91.31	57.36	91.57	scVI	65	3000	300_0.1_2_256	2	300	0.1
0.947012	scVI_0_300_0.1_2_256_gene_zinb_cov2..scVI..65..RNA.log.vst.split_Batch_ID.features.750_601af3e6855c7ce45c806576d329a87c	0.448845	0.430621	0.0406951	86.87	94.74	94.62	94.68	31.61	86.87	scVI	65	750	300_0.1_2_256	2	300	0.1
0.949181	scVI_0_300_0.1_3_256_gene_zinb_cov2..scVI..65..RNA.log.vst.split_Batch_ID.features.1000_3fc9324dc4019660b693ceee9dad7d3a	0.457643	0.424333	0.0662545	83.85	96.59	96.02	96.305	58.54	83.85	scVI	65	1000	300_0.1_3_256	3	300	0.1
0.947031	scVI_0_300_0.1_3_256_gene_zinb_cov2..scVI..65..RNA.log.vst.split_Batch_ID.features.1250_245305754176efd2d0fd92a77a72dea9	0.453625	0.43025	0.0709165	86.69	95.75	94.63	95.19	63.45	86.69	scVI	65	1250	300_0.1_3_256	3	300	0.1
0.948759	scVI_0_300_0.1_3_256_gene_zinb_cov2..scVI..65..RNA.log.vst.split_Batch_ID.features.1500_85a81fcf2940f9ac20f396009f5c4967	0.444828	0.433019	0.074006	88.02	93.89	95.75	94.82	66.71	88.02	scVI	65	1500	300_0.1_3_256	3	300	0.1
0.946509	scVI_0_300_0.1_3_256_gene_zinb_cov2..scVI..65..RNA.log.vst.split_Batch_ID.features.2000_faf95328efd432d8d2539ad16c0852db	0.443966	0.430393	0.0758874	86.76	93.71	94.3	94.005	68.69	86.76	scVI	65	2000	300_0.1_3_256	3	300	0.1
0.945772	scVI_0_300_0.1_3_256_gene_zinb_cov2..scVI..65..RNA.log.vst.split_Batch_ID.features.2500_9cb905921b2b2a2155d22b4f1bbf53da	0.436197	0.426169	0.0880335	84.73	92.07	93.82	92.945	81.48	84.73	scVI	65	2500	300_0.1_3_256	3	300	0.1
0.94157	scVI_0_300_0.1_3_256_gene_zinb_cov2..scVI..65..RNA.log.vst.split_Batch_ID.features.3000_5a67c718bb47fffe6e6c8b87f9d1b722	0.428469	0.423865	0.087082	83.62	90.44	91.12	90.78	80.48	83.62	scVI	65	3000	300_0.1_3_256	3	300	0.1
0.947897	scVI_0_300_0.1_3_256_gene_zinb_cov2..scVI..65..RNA.log.vst.split_Batch_ID.features.750_a9ca29ae613bc8e54ae3bc4b14337d03	0.464982	0.423648	0.0536221	83.52	98.14	95.19	96.665	45.23	83.52	scVI	65	750	300_0.1_3_256	3	300	0.1
0.94832	scVI_0_400_0.01_2_256_gene_zinb_cov2..scVI..110..RNA.log.vst.split_Batch_ID.features.1000_75b18640de86704e3ac8514801fb23d8	0.441838	0.435681	0.0408403	89.3	93.26	95.46	94.36	31.77	89.3	scVI	110	1000	400_0.01_2_256	2	400	0.01
0.950893	scVI_0_400_0.01_2_256_gene_zinb_cov2..scVI..110..RNA.log.vst.split_Batch_ID.features.1250_4391d95b563b15c6700a41ab5eda783c	0.436627	0.439293	0.0413677	91.04	92.16	97.12	94.64	32.32	91.04	scVI	110	1250	400_0.01_2_256	2	400	0.01
0.953343	scVI_0_400_0.01_2_256_gene_zinb_cov2..scVI..110..RNA.log.vst.split_Batch_ID.features.1500_bfbaa25b95720a2ff962aeb66121d0c2	0.429288	0.438539	0.0437344	90.68	90.61	98.7	94.655	34.81	90.68	scVI	110	1500	400_0.01_2_256	2	400	0.01
0.952321	scVI_0_400_0.01_2_256_gene_zinb_cov2..scVI..110..RNA.log.vst.split_Batch_ID.features.2000_9c19d61ec4a9b79c5fb1f65e5916d493	0.428261	0.441405	0.0452107	92.06	90.39	98.04	94.215	36.37	92.06	scVI	110	2000	400_0.01_2_256	2	400	0.01
0.953149	scVI_0_400_0.01_2_256_gene_zinb_cov2..scVI..110..RNA.log.vst.split_Batch_ID.features.2500_6ac3c2d75295ab557d21b99a087aaf61	0.427592	0.439859	0.0422848	91.31	90.25	98.57	94.41	33.29	91.31	scVI	110	2500	400_0.01_2_256	2	400	0.01
0.949631	scVI_0_400_0.01_2_256_gene_zinb_cov2..scVI..110..RNA.log.vst.split_Batch_ID.features.750_c4306b762e6f76152ba003f3208f260b	0.449442	0.428016	0.0373157	85.62	94.86	96.31	95.585	28.05	85.62	scVI	110	750	400_0.01_2_256	2	400	0.01
0.949186	scVI_0_400_0.05_2_256_gene_zinb_cov2..scVI..110..RNA.log.vst.split_Batch_ID.features.1000_873fd3ffa8f7fa50321edf70ee76bcf8	0.453625	0.429901	0.0567663	86.52	95.75	96.02	95.885	48.54	86.52	scVI	110	1000	400_0.05_2_256	2	400	0.05
0.949105	scVI_0_400_0.05_2_256_gene_zinb_cov2..scVI..110..RNA.log.vst.split_Batch_ID.features.1250_29be28044318a16f165ad4aa4720a84b	0.445425	0.433622	0.0558582	88.31	94.02	95.97	94.995	47.59	88.31	scVI	110	1250	400_0.05_2_256	2	400	0.05
0.949737	scVI_0_400_0.05_2_256_gene_zinb_cov2..scVI..110..RNA.log.vst.split_Batch_ID.features.1500_d877bdedea203c5dcfd61d1867ce2844	0.441838	0.436917	0.0621299	89.9	93.26	96.38	94.82	54.19	89.9	scVI	110	1500	400_0.05_2_256	2	400	0.05
0.950797	scVI_0_400_0.05_2_256_gene_zinb_cov2..scVI..110..RNA.log.vst.split_Batch_ID.features.2000_2d15d1b4808a8f4d44f3e609493a7c3a	0.436239	0.439025	0.0598789	90.91	92.08	97.06	94.57	51.82	90.91	scVI	110	2000	400_0.05_2_256	2	400	0.05
0.951157	scVI_0_400_0.05_2_256_gene_zinb_cov2..scVI..110..RNA.log.vst.split_Batch_ID.features.2500_a1803698df08df7065fa6eeecebd3e34	0.431344	0.435655	0.064081	89.29	91.04	97.29	94.165	56.25	89.29	scVI	110	2500	400_0.05_2_256	2	400	0.05
0.948574	scVI_0_400_0.05_2_256_gene_zinb_cov2..scVI..110..RNA.log.vst.split_Batch_ID.features.3000_2537440ef081df08def246308342d6a2	0.426299	0.436134	0.0597576	89.52	89.98	95.63	92.805	51.69	89.52	scVI	110	3000	400_0.05_2_256	2	400	0.05
0.945884	scVI_0_400_0.05_2_256_gene_zinb_cov2..scVI..110..RNA.log.vst.split_Batch_ID.features.750_5fc68aaab16723695406879b290f4f8d	0.45824	0.426374	0.0484349	84.83	96.72	93.9	95.31	39.77	84.83	scVI	110	750	400_0.05_2_256	2	400	0.05
0.923273	scVI_0_50_0.01_3_256_gene_zinb_cov2..scVI..65..RNA.log.vst.split_Batch_ID.features.2500_7c3d2e9cc401ec5110e4e48358e81059	0.311423	0.451551	0.0534921	96.94	65.73	79.34	72.535	45.09	96.94	scVI	65	2500	50_0.01_3_256	3	50	0.01
0.921505	scVI_0_50_0.01_3_256_gene_zinb_cov2..scVI..65..RNA.log.vst.split_Batch_ID.features.3000_6f27578d73d4929c50bb2e606d3cd374	0.300067	0.45118	0.0551754	96.76	63.33	78.21	70.77	46.87	96.76	scVI	65	3000	50_0.01_3_256	3	50	0.01
0.925369	scVI_0_50_0.01_3_256_gene_zinb_cov2..scVI..65..RNA.log.vst.split_Batch_ID.features.750_6b938382c685cf090228a7da23f43cbe	0.299873	0.427875	0.0353567	85.55	63.29	80.69	71.99	25.99	85.55	scVI	65	750	50_0.01_3_256	3	50	0.01
0.923948	scVI_0_50_0.01_4_256_gene_zinb_cov2..scVI..65..RNA.log.vst.split_Batch_ID.features.1000_6526b525fdd9f926c98334a4ccbf4d13	0.315606	0.433683	0.047227	88.34	66.61	79.78	73.195	38.49	88.34	scVI	65	1000	50_0.01_4_256	4	50	0.01
0.924089	scVI_0_50_0.01_4_256_gene_zinb_cov2..scVI..65..RNA.log.vst.split_Batch_ID.features.1000_c7084837e0f432a81be87d34989e8fe0	0.315606	0.433683	0.047227	88.34	66.61	79.87	73.24	38.49	88.34	scVI	65	1000	50_0.01_4_256	4	50	0.01
0.924194	scVI_0_50_0.01_4_256_gene_zinb_cov2..scVI..65..RNA.log.vst.split_Batch_ID.features.1250_937a66888a44846ce5bc7ba16b71fadb	0.320458	0.435886	0.0540836	89.4	67.64	79.94	73.79	45.72	89.4	scVI	65	1250	50_0.01_4_256	4	50	0.01
0.924081	scVI_0_50_0.01_4_256_gene_zinb_cov2..scVI..65..RNA.log.vst.split_Batch_ID.features.1500_60f45f9f9e8279ada72e740678b4e10f	0.320458	0.438209	0.0610656	90.52	67.64	79.86	73.75	53.07	90.52	scVI	65	1500	50_0.01_4_256	4	50	0.01
0.923567	scVI_0_50_0.01_4_256_gene_zinb_cov2..scVI..65..RNA.log.vst.split_Batch_ID.features.2000_24deec39f9db0b4f82df86b537be196a	0.325011	0.44208	0.0656418	92.38	68.6	79.53	74.065	57.89	92.38	scVI	65	2000	50_0.01_4_256	4	50	0.01
0.924742	scVI_0_50_0.01_4_256_gene_zinb_cov2..scVI..65..RNA.log.vst.split_Batch_ID.features.2500_375cefb59fa57d47536e3b89d4acd63e	0.324907	0.442363	0.0663176	92.52	68.58	80.29	74.435	58.61	92.52	scVI	65	2500	50_0.01_4_256	4	50	0.01
0.923001	scVI_0_50_0.01_4_256_gene_zinb_cov2..scVI..65..RNA.log.vst.split_Batch_ID.features.3000_1777891389f5844feaa1192aa5880537	0.317776	0.442955	0.0700993	92.8	67.07	79.17	73.12	62.59	92.8	scVI	65	3000	50_0.01_4_256	4	50	0.01
0.922714	scVI_0_50_0.01_4_256_gene_zinb_cov2..scVI..65..RNA.log.vst.split_Batch_ID.features.750_1b7971dedb4e448df19b07e17df679ba	0.312196	0.425745	0.0451281	84.53	65.89	78.98	72.435	36.28	84.53	scVI	65	750	50_0.01_4_256	4	50	0.01
0.934146	scVI_0_50_0.05_2_256_gene_zinb_cov2..scVI..65..RNA.log.vst.split_Batch_ID.features.1000_d8d2464a0841870c75fa488debd5c76b	0.320889	0.439579	0.0388465	91.18	67.73	86.34	77.035	29.66	91.18	scVI	65	1000	50_0.05_2_256	2	50	0.05
0.93802	scVI_0_50_0.05_2_256_gene_zinb_cov2..scVI..65..RNA.log.vst.split_Batch_ID.features.1250_5b8e4f95aab44f01d309626cfa7dcae0	0.325011	0.444918	0.0433171	93.75	68.6	88.83	78.715	34.37	93.75	scVI	65	1250	50_0.05_2_256	2	50	0.05
0.937373	scVI_0_50_0.05_2_256_gene_zinb_cov2..scVI..65..RNA.log.vst.split_Batch_ID.features.1500_1673a41352bbae77cd39f1ca519b27a9	0.320458	0.449038	0.0441815	95.73	67.64	88.42	78.03	35.29	95.73	scVI	65	1500	50_0.05_2_256	2	50	0.05
0.937297	scVI_0_50_0.05_2_256_gene_zinb_cov2..scVI..65..RNA.log.vst.split_Batch_ID.features.2000_2c4631c3d9656852e22d152537f25721	0.324907	0.45177	0.0504558	97.04	68.58	88.37	78.475	41.9	97.04	scVI	65	2000	50_0.05_2_256	2	50	0.05
0.934943	scVI_0_50_0.05_2_256_gene_zinb_cov2..scVI..65..RNA.log.vst.split_Batch_ID.features.2500_face3d03a3b73ad96392995a329e06a7	0.327393	0.457921	0.0532558	100	69.1	86.85	77.975	44.85	100	scVI	65	2500	50_0.05_2_256	2	50	0.05
0.93385	scVI_0_50_0.05_2_256_gene_zinb_cov2..scVI..65..RNA.log.vst.split_Batch_ID.features.750_4fdaa8f8322f05f190425a32603a1fef	0.30877	0.429797	0.0347618	86.47	65.17	86.15	75.66	25.36	86.47	scVI	65	750	50_0.05_2_256	2	50	0.05
0.945537	scVI_1_400_0.1_2_256_gene_zinb_cov2..scVI..85..RNA.log.vst.split_Batch_ID.features.1000_9196bad3fb0a6ab8d68cea3dd2d9891a	0.457377	0.431229	0.0636038	87.16	96.54	93.67	95.105	55.75	87.16	scVI	85	1000	400_0.1_2_256	2	400	0.1
0.94538	scVI_1_400_0.1_2_256_gene_zinb_cov2..scVI..85..RNA.log.vst.split_Batch_ID.features.1250_03c10730a4b1685057ad0314b7f86cf4	0.449873	0.432707	0.0701452	87.87	94.95	93.57	94.26	62.64	87.87	scVI	85	1250	400_0.1_2_256	2	400	0.1
0.94504	scVI_1_400_0.1_2_256_gene_zinb_cov2..scVI..85..RNA.log.vst.split_Batch_ID.features.1500_55709964935345e204bf97faa19c2435	0.444828	0.432764	0.0674681	87.9	93.89	93.35	93.62	59.82	87.9	scVI	85	1500	400_0.1_2_256	2	400	0.1
0.947661	scVI_1_400_0.1_2_256_gene_zinb_cov2..scVI..85..RNA.log.vst.split_Batch_ID.features.2000_5e31aa323c46e0fb15d6f94afc210cce	0.441838	0.437789	0.0697297	90.32	93.26	95.04	94.15	62.2	90.32	scVI	85	2000	400_0.1_2_256	2	400	0.1
0.945707	scVI_1_400_0.1_2_256_gene_zinb_cov2..scVI..85..RNA.log.vst.split_Batch_ID.features.2500_8bbdcc7a929382647279eed5b3816f2b	0.434068	0.434566	0.0741433	88.77	91.62	93.78	92.7	66.85	88.77	scVI	85	2500	400_0.1_2_256	2	400	0.1
0.946134	scVI_1_400_0.1_2_256_gene_zinb_cov2..scVI..85..RNA.log.vst.split_Batch_ID.features.3000_8082dea406acee2a723d41906762ccd0	0.428469	0.43542	0.0719175	89.18	90.44	94.06	92.25	64.51	89.18	scVI	85	3000	400_0.1_2_256	2	400	0.1
0.941119	scVI_2_150_0.01_2_256_gene_zinb_cov2..scVI..110..RNA.log.vst.split_Batch_ID.features.1250_03c10730a4b1685057ad0314b7f86cf4	0.385129	0.43082	0.0168365	86.97	81.29	90.83	86.06	6.48	86.97	scVI	110	1250	150_0.01_2_256	2	150	0.01
0.931399	scVI_3_50_0.1_4_256_gene_zinb_cov2..scVI..65..RNA.log.vst.split_Batch_ID.features.2000_b9d2485e7957ec1bc9edd3d38d917564	0.39507	0.427951	0.0878513	85.59	83.39	84.57	83.98	81.29	85.59	scVI	65	2000	50_0.1_4_256	4	50	0.1
0.932852	scVI_3_50_0.1_4_256_gene_zinb_cov2..scVI..65..RNA.log.vst.split_Batch_ID.features.2500_d5e19cd3ccc366b5ee9e69909cc1194e	0.387451	0.428476	0.0983937	85.84	81.78	85.51	83.645	92.4	85.84	scVI	65	2500	50_0.1_4_256	4	50	0.1
0.93029	scVI_3_50_0.1_4_256_gene_zinb_cov2..scVI..65..RNA.log.vst.split_Batch_ID.features.3000_5e9de45c2cee3c765ed81c33c58c2051	0.379322	0.422548	0.0953303	82.99	80.06	83.86	81.96	89.17	82.99	scVI	65	3000	50_0.1_4_256	4	50	0.1
0.949602	scVI_0_300_0.05_3_256_gene_zinb_cov2..scVI..110..RNA.log.vst.split_Batch_ID.features.3000_92b7e4fd6d6ce49ffb293eafea5e0375	0.428469	0.431478	0.0678741	87.28	90.44	96.29	93.365	60.25	87.28	scVI	110	3000	300_0.05_3_256	3	300	0.05
0.952937	scVI_0_400_0.01_2_256_gene_zinb_cov2..scVI..110..RNA.log.vst.split_Batch_ID.features.3000_1915db912b72dfbbd6c04e2d676587fa	0.416473	0.437712	0.0406065	90.28	87.9	98.44	93.17	31.52	90.28	scVI	110	3000	400_0.01_2_256	2	400	0.01
0.942381	scVI_0_400_0.05_4_256_gene_zinb_cov2..scVI..110..RNA.log.vst.split_Batch_ID.features.3000_0a125d6900cfd930b5a020cd78e7de28	0.449873	0.406348	0.0948603	75.2	94.95	91.64	93.295	88.68	75.2	scVI	110	3000	400_0.05_4_256	4	400	0.05
0.936903	scVI_0_400_0.1_4_256_gene_zinb_cov2..scVI..65..RNA.log.vst.split_Batch_ID.features.3000_e9b11dacd25decfcd89c1623473e5352	0.444828	0.41166	0.10326	77.75	93.89	88.12	91.005	97.52	77.75	scVI	65	3000	400_0.1_4_256	4	400	0.1
0.934198	scVI_0_50_0.05_2_256_gene_zinb_cov2..scVI..65..RNA.log.vst.split_Batch_ID.features.3000_f6f4605f3276a1cebd6871edbcad3c0d	0.320458	0.456334	0.0549204	99.24	67.64	86.37	77.005	46.6	99.24	scVI	65	3000	50_0.05_2_256	2	50	0.05
0.939972	scVI_0_150_0.01_4_256_gene_zinb_cov2..scVI..110..RNA.log.vst.split_Batch_ID.features.3000_28cbe35390587ef66c4c0d810acfc1ae	0.391871	0.431028	0.062147	87.07	82.71	90.09	86.4	54.21	87.07	scVI	110	3000	150_0.01_4_256	4	150	0.01
0.947812	scVI_0_150_0.1_2_256_gene_zinb_cov2..scVI..65..RNA.log.vst.split_Batch_ID.features.3000_5d27551d5183aced6b8218952f7c0a9a	0.395623	0.449906	0.050966	96.15	83.5	95.14	89.32	42.43	96.15	scVI	65	3000	150_0.1_2_256	2	150	0.1
0.943822	scVI_0_200_0.01_4_256_gene_zinb_cov2..scVI..85..RNA.log.vst.split_Batch_ID.features.3000_2f518cd476a59fb8fd0609782d3ff0d9	0.416473	0.424099	0.0585992	83.73	87.9	92.57	90.235	50.47	83.73	scVI	85	3000	200_0.01_4_256	4	200	0.01
0.948888	scVI_0_200_0.05_3_256_gene_zinb_cov2..scVI..110..RNA.log.vst.split_Batch_ID.features.3000_34fbd97dae87723f667d8780ca9e9977	0.415612	0.439378	0.0621533	91.08	87.72	95.83	91.775	54.22	91.08	scVI	110	3000	200_0.05_3_256	3	200	0.05
0.951499	scVI_0_300_0.01_2_256_gene_zinb_cov2..scVI..110..RNA.log.vst.split_Batch_ID.features.3000_f731be1171a74c191de7fafa5f676865	0.407676	0.443653	0.0169385	93.14	86.05	97.51	91.78	6.58	93.14	scVI	110	3000	300_0.01_2_256	2	300	0.01
0.950607	scVI_0_300_0.05_2_256_gene_zinb_cov2..scVI..85..RNA.log.vst.split_Batch_ID.features.3000_64ba00eb9681597a71821b00e815cc00	0.407676	0.446134	0.0407343	94.33	86.05	96.94	91.495	31.65	94.33	scVI	85	3000	300_0.05_2_256	2	300	0.05

## Sheet: de_umap_data
umapscvi_1	umapscvi_2	detected_celltype	Dataset
2.14337	-2.24257		Anderson10x
2.79448	-6.57953		Dowsett10xnuc
4.00861	-2.2901		Rupp10x
-2.40578	-5.9133		Dowsett10xnuc
2.11716	-5.24823		Anderson10x
2.63819	-6.83569		Mousebrainorg10x
4.76656	-0.304007		ChenDropseq
10.2414	9.01984		Affinati10x
-2.39489	-5.89359		Morris10x
2.60123	-6.15198		Anderson10x
-3.05683	1.79886		Wen10x
-2.91192	-0.0776817		Morris10x
-1.204	-7.33705		CampbellDropseq
4.74715	7.65627		Affinati10x
-1.85695	1.18938		Kim10x
1.18317	-1.04069		Wen10x
4.03457	-0.862506		ChenDropseq
-1.94744	-7.51286		Moffit10x
8.60571	7.23987		CampbellDropseq
0.891875	-3.31998		Anderson10x
-4.13304	-6.65003		wenDropseq
2.39618	-6.01909		Affinati10x
1.6741	-5.66882		CampbellDropseq
-0.536388	0.836298		Dowsett10xnuc
2.93758	2.70823		Rupp10x
-1.34785	-4.37176		ChenDropseq
-0.793931	-4.6179		Dowsett10xnuc
0.964317	-3.13138		wenDropseq
-1.27028	-5.64301		Affinati10x
3.50993	8.25939		Kim10x
2.03171	-6.75521		Wen10x
-4.05455	3.65204		wenDropseq
-4.16785	-4.70093		Affinati10x
-1.4762	1.96518		Morris10x
-0.874153	-1.71389		Affinati10x
2.46079	-0.391883		Affinati10x
-3.49388	-9.90771		Mousebrainorg10x
-3.78872	-6.42483		Wen10x
7.62936	-6.04665		Mickelsen10x
-2.46056	1.50616		Morris10x
-11.0066	-1.39901		Anderson10x
3.11734	-4.40526		Flynn10x
3.12173	-5.41334		Anderson10x
2.73161	0.488414		CampbellDropseq
3.10106	-5.36184		Moffit10x
-0.728599	-9.34981		Morris10x
2.61094	-4.19236		CampbellDropseq
4.90342	-7.24617		Dowsett10xnuc
1.65863	-5.81985		ChenDropseq
-2.29408	13.8903		CampbellDropseq
-1.59218	5.06912		Moffit10x
-3.30495	-5.98506		Mousebrainorg10x
4.01817	-5.72101		wenDropseq
0.391168	-5.7368		Anderson10x
-10.5481	-2.36293		CampbellDropseq
-11.5909	-2.02527		Flynn10x
-10.8393	-2.39935		Morris10x
3.91519	-0.16436		Rupp10x
6.01403	-6.03027		KimDev10x
5.47119	-7.76752		Anderson10x
-0.404081	-5.34951		RossiDropseq
2.19036	-2.22462		Anderson10x
5.2313	1.02777		Rupp10x
-2.16989	13.9763		Kim10x
2.98975	-5.61059		Mickelsen10x
-8.5898	6.06569		Anderson10x
7.6128	0.21676		ChenDropseq
3.68493	0.137328		Anderson10x
3.17279	-4.38431		Moffit10x
-1.12124	4.24828		Mousebrainorg10x
-2.74614	4.12038		Kim10x
-2.083	8.87229		CampbellDropseq
0.743058	-5.97695		Anderson10x
1.94081	-5.11237		KimDev10x
10.3046	9.17279		Morris10x
-1.30297	-7.11916		CampbellDropseq
4.82891	0.970724		Dowsett10xnuc
-12.0805	-1.49648		ChenDropseq
-1.40086	13.9454		Kim10x
1.5292	4.0277		Dowsett10xnuc
1.81262	-5.70167		Kim10x
-1.19635	-4.28527		Anderson10x
0.131431	-5.38346		CampbellDropseq
0.53528	-5.75846		CampbellDropseq
-1.07722	-1.97862		Kim10x
0.639691	-5.47876		Anderson10x
3.1673	-8.76611		Morris10x
-2.99574	0.140965		RomanovDev10x
3.66469	-5.5275		Wen10x
-0.808466	4.31778		Moffit10x
-0.752356	-8.15082		Moffit10x
-11.12	-1.50076		Affinati10x
1.05389	-5.56198		Dowsett10xnuc
3.18555	2.74159		Anderson10x
-0.889579	-7.29481		Anderson10x
0.823938	-1.27181		Affinati10x
3.59107	-8.87857		Moffit10x
-2.37657	-5.6543		Rupp10x
3.99245	-0.0968685		LeeDropseq
-0.908314	-7.33373		Anderson10x
-2.78299	-4.18628		Morris10x
-3.0173	-4.261		Anderson10x
-10.6715	-3.23411		Kim10x
-10.8438	-0.890542		Rupp10x
4.08661	1.17916		Affinati10x
-0.379114	-0.74067		Morris10x
-11.257	-0.774752		Rupp10x
-3.94333	3.60441		ChenDropseq
4.1034	-5.2948		Wen10x
-0.885986	-1.68493		Mousebrainorg10x
-0.930638	-7.34577		Rupp10x
3.06126	-4.32161		Anderson10x
1.25575	-6.81602		Morris10x
-4.01833	-6.55947		Kim10x
-1.38066	-4.47905		Dowsett10xnuc
1.52433	-0.366069		Affinati10x
3.02449	-5.34649		Flynn10x
3.2312	0.195931		wenDropseq
-7.47627	5.96365		Wen10x
-1.50024	-5.16122		Dowsett10xnuc
1.22125	3.56589		Kim10x
-0.81193	-7.27647		Anderson10x
0.236545	14.374		Morris10x
-2.11007	14.5012		Morris10x
2.77256	-6.01091		Moffit10x
-1.74424	5.40958		Moffit10x
2.25051	-5.61231		Moffit10x
3.01244	0.603885		Anderson10x
1.20165	-1.09221		Rupp10x
1.51142	1.94516		Morris10x
3.92413	-1.19672		CampbellDropseq
2.10637	-5.09089		Anderson10x
-12.1278	-1.21176		Affinati10x
-1.76889	4.96744		Moffit10x
-2.14874	-6.89817		Morris10x
1.88316	-5.67254		Anderson10x
-1.10651	-2.01212		Morris10x
-10.4086	-1.88707		Affinati10x
-2.52131	1.88816		Kim10x
-3.22472	-8.58493		Anderson10x
-3.15595	1.38866		Anderson10x
-2.39113	4.54589		Dowsett10xnuc
-8.73083	6.25535		Mousebrainorg10x
3.07859	2.80517		CampbellDropseq
-13.2749	-1.63186		Kim10x
4.0692	-0.890552		wenDropseq
-2.07506	2.72		Moffit10x
3.11984	-4.4529		Mousebrainorg10x
6.51704	-8.27433		Dowsett10xnuc
1.55289	-0.192048		Affinati10x
-1.87892	-7.62095		Morris10x
2.32084	-4.31564		Kim10x
1.21061	0.638533		Kim10x
3.89649	0.920641		wenDropseq
1.2665	-6.34809		Moffit10x
-3.09525	-4.45167		CampbellDropseq
1.35943	3.66347		RossiDropseq
-1.03931	4.33742		CampbellDropseq
-0.587838	-9.16218		Kim10x
9.26996	7.13441		Anderson10x
-0.543033	-9.22772		Anderson10x
1.46343	-5.58395		Dowsett10xnuc
4.28624	-0.946266		RossiDropseq
3.06529	0.797418		Anderson10x
-0.120467	-4.67564		CampbellDropseq
-2.93406	-0.0284294		Wen10x
-8.43178	5.85576		Morris10x
3.50167	1.17987		Wen10x
-0.517825	-3.62289		Dowsett10xnuc
-2.77457	14.2579		Kim10x
-1.89553	-4.85874		Dowsett10xnuc
2.06474	-5.25661		Rupp10x
1.22465	3.81285		Affinati10x
2.63225	0.291972		CampbellDropseq
2.66	-8.00773		Dowsett10xnuc
-3.4277	3.42639		RomanovDev10x
4.03936	-0.50908		Kim10x
3.21868	0.284341		Flynn10x
12.1653	-0.289037		Rupp10x
2.98622	0.296342		Affinati10x
-10.1343	-2.23486		Kim10x
3.9703	-4.63337		Moffit10x
-11.1708	-1.58223		Mousebrainorg10x
-10.6548	-2.64811		Kim10x
0.472204	-5.73858		Rupp10x
-4.06217	-6.635		Moffit10x
2.44646	-5.05127		Anderson10x
1.45616	3.28978		RossiDropseq
3.9546	-0.228387		Dowsett10xnuc
-3.0184	-4.61915		Mousebrainorg10x
-1.85907	-5.84611		Dowsett10xnuc
-2.6546	-9.6002		Dowsett10xnuc
-2.61072	3.07763		RossiDropseq
7.19444	-8.03912		Anderson10x
3.16048	-4.65629		Affinati10x
2.12365	-4.6478		Morris10x
9.51125	7.03684		Mousebrainorg10x
-4.03323	-5.16757		Dowsett10xnuc
-0.825546	-7.22137		CampbellDropseq
-9.94867	-2.37438		Affinati10x
-11.2268	-2.28333		Wen10x
3.56448	-0.55649		Morris10x
1.23649	-6.33249		CampbellDropseq
0.742	-0.272915		Kim10x
3.33274	-6.60972		Morris10x
-0.463857	-5.30873		Anderson10x
-3.04955	3.47734		RomanovDev10x
7.65765	-7.33127		Anderson10x
-1.58905	3.44408		Mousebrainorg10x
9.75615	8.58386		Kim10x
1.44443	1.70749		Wen10x
0.713063	-3.65661		CampbellDropseq
-2.10222	13.775		Moffit10x
-1.06782	3.77093		Morris10x
3.2791	-4.77843		Anderson10x
-2.38554	-9.53184		Moffit10x
5.62394	-1.18338		Affinati10x
0.873297	1.32052		wenDropseq
-3.54253	-6.07745		Kim10x
3.35456	-0.953779		Kim10x
2.47001	0.211118		ChenDropseq
4.84497	-0.131162		Rupp10x
0.0764578	-0.400367		Flynn10x
-2.75879	-6.05353		Anderson10x
2.15922	-6.52922		Morris10x
2.19221	-2.1908		Rupp10x
0.563394	-5.39205		Morris10x
-0.962127	4.3981		Dowsett10xnuc
2.75	-5.85273		Kim10x
-11.2033	-1.13248		Anderson10x
-4.38554	-9.75468		Wen10x
-1.42951	-8.83805		LeeDropseq
3.49437	-0.677936		Anderson10x
-12.184	-2.58572		Anderson10x
-1.09854	-1.89862		Affinati10x
-1.27853	-4.48752		Morris10x
2.74681	0.381864		Anderson10x
-2.53073	-3.71176		Morris10x
0.599049	-3.05469		RossiDropseq
5.88991	-7.20192		Wen10x
-3.93642	2.46688		Kim10x
3.83272	-4.00252		Moffit10x
-8.07618	5.0194		Kim10x
-3.32658	3.63079		Wen10x
-1.21543	3.46446		Mousebrainorg10x
-10.1468	-2.3274		Rupp10x
-4.01884	3.65826		Mousebrainorg10x
-0.99682	-4.44671		Wen10x
-1.80572	0.890147		Mousebrainorg10x
3.04898	-6.60399		Mickelsen10x
2.91593	-5.2927		Morris10x
2.45953	-4.764		wenDropseq
-2.42132	2.2209		Mousebrainorg10x
-0.00479821	1.57798		Kim10x
2.25099	-2.15282		Wen10x
-3.86389	3.40225		Dowsett10xnuc
-3.96874	3.62149		Morris10x
0.789785	-0.0437215		ChenDropseq
-2.32813	-3.74848		Morris10x
-8.99638	6.38293		wenDropseq
5.17074	-0.922534		Anderson10x
-2.86876	1.12912		Kim10x
4.60566	-5.60542		Mickelsen10x
-3.19905	0.815572		Dowsett10xnuc
5.64368	-7.5337		Anderson10x
-4.39447	-4.86515		Moffit10x
3.4191	-2.01116		wenDropseq
-2.57311	1.48651		Dowsett10xnuc
5.19576	-2.54752		Mousebrainorg10x
3.25355	-5.84389		Affinati10x
-4.10913	-5.01678		Affinati10x
-1.7151	1.26184		Dowsett10xnuc
-10.3614	-2.79541		Rupp10x
-0.760912	-6.96829		Flynn10x
-1.46397	-4.01825		Dowsett10xnuc
1.35737	3.87819		Anderson10x
2.74894	0.339309		Rupp10x
-1.02902	-7.12851		Flynn10x
-3.97104	3.07851		Dowsett10xnuc
-5.15855	-10.0329		wenDropseq
0.678375	-5.87139		RossiDropseq
7.88547	0.311413		Moffit10x
2.07559	2.40726		Anderson10x
-10.3359	-2.22028		Anderson10x
-1.34926	3.58367		RossiDropseq
-0.570798	-9.31634		Dowsett10xnuc
0.701717	-5.8737		ChenDropseq
-5.22865	-10.1048		Rupp10x
1.59024	-5.07967		Morris10x
-3.24963	1.29211		Rupp10x
9.21699	7.63002		Kim10x
-10.7737	-2.93781		Morris10x
-4.04186	3.50618		Anderson10x
1.07488	-4.57349		Wen10x
2.88404	-8.32602		CampbellDropseq
-4.02937	2.56015		Dowsett10xnuc
8.56649	6.9162		Moffit10x
-10.3857	-2.37341		RomanovDev10x
3.71886	0.990612		Morris10x
3.03486	-5.81574		Affinati10x
-3.08667	0.640385		Mousebrainorg10x
2.11899	-4.13982		Anderson10x
-4.08683	2.55912		Mousebrainorg10x
3.34365	-6.60758		Dowsett10xnuc
-0.830772	-5.33856		Moffit10x
2.37612	-6.3617		Mousebrainorg10x
-1.94136	-7.35001		Moffit10x
-1.11863	-7.24944		Anderson10x
3.65526	0.0949543		Mickelsen10x
1.82131	-5.28509		Kim10x
2.17581	-5.96502		Dowsett10xnuc
-4.11983	2.81674		ChenDropseq
0.129842	-5.22325		Wen10x
3.7424	-8.26586		Rupp10x
1.07243	-5.55944		Kim10x
5.63688	-4.80039		Wen10x
-0.567334	-4.32256		Mousebrainorg10x
-1.61454	-4.64206		Mousebrainorg10x
-11.8802	-0.618812		ChenDropseq
-2.10623	-4.1393		Anderson10x
8.55907	6.62769		Kim10x
-0.865573	-1.75539		wenDropseq
-1.53152	0.80491		Rupp10x
-2.91259	-4.27089		Anderson10x
-5.71477	-1.30823		Anderson10x
-11.6942	-1.38837		Flynn10x
-0.136401	-3.20353		Kim10x
9.60411	8.01004		Anderson10x
3.97791	-4.60127		Morris10x
2.94316	-5.44951		Rupp10x
-1.72088	5.43685		Moffit10x
-10.3949	-1.80433		Anderson10x
-0.188509	-4.47722		Morris10x
5.8754	-5.15568		Rupp10x
5.55659	7.8376		Kim10x
-0.982311	-3.35915		ChenDropseq
-3.46807	-8.40318		Affinati10x
5.00528	-0.0454579		Kim10x
3.81667	0.459013		Rupp10x
1.28493	-3.65		Kim10x
-2.06849	8.7508		Morris10x
-9.96946	-2.02271		Kim10x
-0.898088	4.49358		Rupp10x
4.55529	-5.30479		Anderson10x
9.78984	-3.10527		Kim10x
-0.532077	-9.34831		Anderson10x
1.44067	3.60117		Anderson10x
-2.2944	2.03258		Rupp10x
1.79864	-5.28122		Rupp10x
-4.58451	-4.75834		Dowsett10xnuc
1.68848	1.14718		Affinati10x
-8.5946	6.23725		Kim10x
-0.0359315	1.53316		Affinati10x
3.42177	-2.045		ChenDropseq
2.68867	2.71155		Moffit10x
1.36198	3.66185		Kim10x
-2.07737	-3.44854		Anderson10x
-1.86677	13.8466		Flynn10x
-1.19391	-3.33282		RossiDropseq
5.00926	0.907132		Dowsett10xnuc
4.11902	-0.925986		Anderson10x
-1.47452	-4.69411		Anderson10x
-1.79854	-6.02802		Anderson10x
3.64653	9.36074		Rupp10x
1.32283	-3.59525		Wen10x
1.79133	-6.32896		Morris10x
0.215468	-6.11744		ChenDropseq
0.343524	-5.48339		Affinati10x
-10.9048	-2.25314		Wen10x
-2.37536	14.3812		RossiDropseq
4.33337	-2.38127		Dowsett10xnuc
-1.42716	-13.5287		Mousebrainorg10x
0.618731	-1.49326		Flynn10x
1.00209	-6.92899		Dowsett10xnuc
-0.744539	-6.49806		Moffit10x
-0.527477	-9.40268		Mousebrainorg10x
-1.25119	3.72697		Morris10x
-11.1535	-1.08949		Anderson10x
-9.96207	-1.14865		Rupp10x
-2.56812	4.66902		Moffit10x
2.47446	-4.78412		Morris10x
5.29674	-1.32267		Mousebrainorg10x
-2.18276	-2.71104		Mousebrainorg10x
-0.66209	1.69696		CampbellDropseq
10.0226	-3.20171		Anderson10x
1.42428	3.63994		wenDropseq
1.56266	-5.15761		Anderson10x
4.20896	0.610384		RomanovDev10x
-8.1163	4.96686		Rupp10x
-4.87272	8.57903		Rupp10x
1.46849	-4.33666		Anderson10x
-2.85434	3.52636		Morris10x
3.84129	-5.53874		Wen10x
-3.42309	-6.07686		Anderson10x
2.34375	-1.28866		Anderson10x
5.88797	-6.78949		CampbellDropseq
1.41043	-5.3075		Kim10x
-3.55814	-6.16793		Kim10x
4.71437	0.443302		Morris10x
-3.67529	-5.90892		Kim10x
3.81209	-5.22688		Rupp10x
-5.74452	-1.39401		Dowsett10xnuc
-8.56933	6.10983		Anderson10x
-10.5997	-3.59522		Morris10x
2.52251	-4.74225		Mickelsen10x
-0.750237	-9.04928		Anderson10x
3.9501	-0.33848		Kim10x
5.60789	-1.22267		CampbellDropseq
-2.34193	4.81919		Mickelsen10x
-0.709183	-1.74603		Rupp10x
-2.8265	-9.7418		Dowsett10xnuc
-1.10405	4.3105		Mousebrainorg10x
-2.46974	1.75877		Anderson10x
9.21111	6.9824		LeeDropseq
-1.1787	0.665678		Anderson10x
4.01761	-0.919437		Moffit10x
-0.743466	0.572843		Rupp10x
2.66022	0.239457		Anderson10x
-3.11227	2.47258		Anderson10x
2.95058	-5.58287		Wen10x
-3.63017	-6.25987		RomanovDev10x
-2.70464	2.33213		Moffit10x
2.72281	0.298133		ChenDropseq
-3.28759	1.27541		Moffit10x
1.57803	-5.64777		Kim10x
2.69566	-4.87886		Anderson10x
-3.07898	3.75366		Dowsett10xnuc
5.06354	-6.39265		Morris10x
-0.355803	-0.805884		Flynn10x
-0.84007	8.02378		Rupp10x
3.77353	-9.42465		CampbellDropseq
-12.8158	-2.3119		CampbellDropseq
1.56482	-0.46269		Affinati10x
6.33568	-13.9049		Rupp10x
-5.1342	-10.029		Anderson10x
3.16764	0.918509		Kim10x
7.8643	-6.29196		Dowsett10xnuc
3.44345	-1.79733		Rupp10x
-2.08159	-7.14424		Wen10x
3.845	-4.5317		Mickelsen10x
1.187	-5.724		Morris10x
2.67835	0.358858		Morris10x
0.858196	-0.846198		ChenDropseq
0.340103	-5.9034		CampbellDropseq
-3.97022	2.89224		Dowsett10xnuc
2.16329	-0.421363		ChenDropseq
-0.609913	-7.78007		Kim10x
4.00914	-8.13597		Affinati10x
1.65176	-5.81869		Wen10x
1.1708	-5.56075		Wen10x
-11.9843	-1.09332		Dowsett10xnuc
-2.73439	1.44592		Dowsett10xnuc
-3.932	-5.28255		Moffit10x
5.51321	-1.03183		Moffit10x
1.74454	-4.86998		Kim10x
2.04709	-6.66437		RossiDropseq
-3.68358	-5.91372		Kim10x
1.99181	-5.32466		RossiDropseq
1.51978	3.76058		wenDropseq
-8.15278	5.97659		ChenDropseq
3.88353	-4.31637		Kim10x
1.31976	3.69255		Rupp10x
-0.512564	-3.8757		Kim10x
1.40433	0.69615		Morris10x
-1.04623	4.32922		Affinati10x
-1.05348	3.55403		Moffit10x
1.63081	-5.75999		Rupp10x
4.79522	-1.09618		Kim10x
-2.50348	4.88269		Kim10x
-7.8803	6.0274		Wen10x
-2.92535	0.000244948		Rupp10x
-2.11172	-6.808		Kim10x
-10.9759	-1.16566		Anderson10x
3.76886	-9.43469		Affinati10x
2.22563	2.73592		Morris10x
-0.461285	1.85635		Moffit10x
3.79581	0.3789		Kim10x
1.09104	-2.91975		Anderson10x
1.03831	-3.91904		Kim10x
4.7436	-5.53769		CampbellDropseq
2.50088	-5.74868		Rupp10x
4.93102	-0.0870952		Affinati10x
3.07253	-0.0822071		Wen10x
2.53507	-8.10096		Kim10x
-0.677281	-9.14091		Kim10x
-8.45726	6.01874		Anderson10x
4.63356	0.532147		Moffit10x
-1.76982	5.5684		Moffit10x
-3.60346	-8.48916		Affinati10x
-2.32081	1.862		Moffit10x
-2.43043	-9.73802		Anderson10x
-1.23871	1.97743		Anderson10x
-1.74472	5.52679		Wen10x
-1.90833	3.83402		CampbellDropseq
0.140534	-3.02709		Moffit10x
4.03115	-1.58582		Kim10x
-3.72735	3.24433		Moffit10x
-0.389384	-3.91709		Wen10x
-2.24589	-6.3721		Wen10x
1.20987	-1.06408		Mickelsen10x
0.253833	-5.78062		Kim10x
-1.17065	14.2858		CampbellDropseq
-11.5986	-1.33613		Anderson10x
1.41648	-4.10457		Moffit10x
2.57008	-8.03431		Dowsett10xnuc
0.871771	-5.44942		Anderson10x
-3.15647	3.58577		Moffit10x
-3.06936	0.141893		Affinati10x
-1.717	5.48384		Rupp10x
-1.91922	1.09224		Anderson10x
1.87125	-5.26685		Morris10x
-2.62335	0.261662		Flynn10x
0.637962	-1.46748		Moffit10x
-2.89445	-0.200081		Anderson10x
-1.68241	5.40603		Rupp10x
-4.14212	2.64959		Dowsett10xnuc
1.77753	-3.60341		LeeDropseq
4.59904	0.579318		Affinati10x
1.53896	-5.39808		Wen10x
0.499583	-3.72809		ChenDropseq
-3.91831	3.29681		wenDropseq
-10.4695	-2.82863		Moffit10x
2.99733	0.429709		Rupp10x
3.48931	-5.26284		Dowsett10xnuc
-1.02116	-2.15683		Flynn10x
3.64821	0.692978		Morris10x
-2.46737	1.22738		Dowsett10xnuc
-1.6896	1.65917		Anderson10x
-2.72073	2.94948		Wen10x
2.04185	-5.45238		Kim10x
-1.01163	1.21216		Anderson10x
7.41525	-6.82533		Affinati10x
2.08651	-5.99296		CampbellDropseq
9.17878	7.96766		CampbellDropseq
-1.15122	-5.72867		Mousebrainorg10x
2.25793	-2.17078		RomanovDev10x
-4.033	3.6458		KimDev10x
-0.108776	-6.50556		Rupp10x
-2.15201	-3.54909		RossiDropseq
-1.94878	-0.0566618		Anderson10x
-4.51206	8.35017		Dowsett10xnuc
-8.33694	6.04907		Wen10x
1.34633	-6.25477		Dowsett10xnuc
-1.41618	-9.21571		Affinati10x
-0.653824	-3.70341		Rupp10x
-2.99374	0.681397		Moffit10x
1.91211	-6.107		Anderson10x
2.31734	-2.10545		Anderson10x
-3.65545	-9.86696		Affinati10x
2.76045	0.715061		RossiDropseq
-8.3033	6.26517		Anderson10x
-3.08344	4.1644		Anderson10x
-0.0279667	-0.489		CampbellDropseq
5.70856	-6.86013		RossiDropseq
-4.5629	-10.1367		Kim10x
-10.9213	-1.41997		Mickelsen10x
-2.29946	2.46196		Mousebrainorg10x
2.25649	-0.16183		ChenDropseq
4.38355	-2.11469		Anderson10x
-3.63695	-6.00616		Morris10x
-2.22827	1.92619		wenDropseq
-0.087945	-4.01779		Anderson10x
4.24787	-4.97863		CampbellDropseq
-8.23433	6.12752		ChenDropseq
-10.4987	-3.48184		Anderson10x
-10.7002	-1.92411		Moffit10x
2.26546	2.76159		Anderson10x
-1.34524	1.68261		Mickelsen10x
-0.592644	-4.968		Dowsett10xnuc
4.54261	-5.02794		wenDropseq
3.25024	0.275933		Morris10x
1.60266	-5.34756		Dowsett10xnuc
-3.20204	-8.29761		CampbellDropseq
-0.423059	-0.296769		Anderson10x
2.88691	-8.24188		Flynn10x
4.24742	-5.27874		ChenDropseq
4.1411	-1.21674		Morris10x
-1.08108	7.98449		Kim10x
3.60148	0.429669		ChenDropseq
3.28608	-5.40397		Kim10x
-9.02764	6.29823		Rupp10x
-0.865085	-9.08731		Moffit10x
2.65566	-7.51329		Kim10x
-3.07231	0.2957		Flynn10x
-2.66805	3.24557		Mousebrainorg10x
-2.09329	-2.8141		RossiDropseq
3.19125	-1.02875		Anderson10x
3.47036	0.12706		Dowsett10xnuc
3.0511	-5.32449		wenDropseq
2.52482	-5.73056		Anderson10x
-1.81706	5.33713		Moffit10x
2.26758	-5.80034		Anderson10x
1.14603	-5.5189		Anderson10x
3.55855	-5.61739		Kim10x
-1.57158	5.21022		Dowsett10xnuc
3.37954	-4.96213		Kim10x
-7.44626	6.07464		Morris10x
-3.29226	3.25078		Dowsett10xnuc
1.19608	1.14753		CampbellDropseq
0.562857	-0.351365		Rupp10x
-11.0585	-1.63704		Moffit10x
-2.392	13.8495		Anderson10x
-3.37324	2.05769		Flynn10x
-1.19861	5.27002		Mickelsen10x
3.06298	13.1163		Anderson10x
2.20377	-2.19963		Anderson10x
3.91567	-8.03034		Rupp10x
1.72307	-5.83689		KimDev10x
5.40335	-1.3015		Morris10x
-2.08876	-0.0297677		Morris10x
-3.82289	2.5953		CampbellDropseq
3.35694	-5.55255		Wen10x
9.37935	7.13252		Rupp10x
3.31152	-5.55745		Kim10x
-10.7077	-0.714384		Anderson10x
1.49392	1.2116		Anderson10x
-1.91007	-7.44647		Dowsett10xnuc
4.17814	-0.326091		Morris10x
-0.907478	-3.42603		ChenDropseq
-11.0358	0.132117		Kim10x
4.69138	7.18414		Morris10x
-11.0256	-2.0194		Rupp10x
-0.883324	7.96968		wenDropseq
-2.27464	0.101029		Kim10x
5.08586	-0.884551		wenDropseq
0.828159	0.821708		Morris10x
7.94638	0.382397		Anderson10x
1.52779	3.91181		Morris10x
-1.62611	3.59126		Morris10x
4.09066	-2.26662		Anderson10x
-0.701658	-8.77709		CampbellDropseq
2.49322	-5.36625		Dowsett10xnuc
3.13033	-4.33583		Mousebrainorg10x
-1.27441	-4.88291		Rupp10x
2.54778	-5.71152		Anderson10x
-2.07094	-2.84583		Rupp10x
-2.71498	4.06586		Morris10x
-12.7299	-2.56789		Wen10x
10.1772	-3.63911		Anderson10x
-3.88597	2.78762		Rupp10x
1.35871	-6.77192		Flynn10x
9.57105	7.43554		Moffit10x
-2.27398	1.86684		Morris10x
-1.84799	5.4576		Kim10x
-1.62568	1.07685		Anderson10x
-2.73221	-4.92517		ChenDropseq
2.21772	-5.29853		Anderson10x
3.68834	0.199396		Flynn10x
-2.60389	14.3309		Dowsett10xnuc
-0.818764	1.50193		Rupp10x
4.58122	-6.02668		Kim10x
-0.549864	-4.30292		Dowsett10xnuc
-5.05372	12.2435		Mickelsen10x
-0.505375	0.981622		Dowsett10xnuc
3.53207	0.717121		Morris10x
0.925216	-6.36603		wenDropseq
-3.58624	-8.78496		CampbellDropseq
1.51805	-6.10091		Mousebrainorg10x
-2.64544	1.22015		Morris10x
9.30542	8.01415		Morris10x
-1.78538	0.931069		Rupp10x
-3.75264	2.58993		Anderson10x
-1.12643	-7.32788		CampbellDropseq
-0.597471	-8.93847		Kim10x
-1.75203	5.57329		CampbellDropseq
3.29809	-5.6423		Morris10x
0.941453	-0.833059		Moffit10x
3.37472	8.40831		Dowsett10xnuc
-1.71148	-5.58438		Anderson10x
-3.64764	3.16573		Anderson10x
6.4604	-4.98061		Kim10x
0.98529	-5.74518		Morris10x
-5.18725	-10.0191		Kim10x
-0.153222	-2.46139		CampbellDropseq
-2.49486	2.16824		Anderson10x
-3.75317	-6.16452		Anderson10x
4.48242	0.602047		Morris10x
9.24639	6.88908		Dowsett10xnuc
0.981439	-5.05883		Morris10x
5.47136	-0.919244		ChenDropseq
3.46841	0.671449		Morris10x
3.58573	0.880486		Moffit10x
-1.22878	-5.7215		Affinati10x
-3.47103	3.42532		Wen10x
-0.576822	-5.39244		wenDropseq
-2.23091	14.223		Morris10x
-2.28125	1.12258		Dowsett10xnuc
1.32961	-4.30583		CampbellDropseq
-5.35863	-10.3516		Morris10x
4.63419	-2.40948		Rupp10x
2.00292	-5.80871		Kim10x
-10.9699	-1.79082		Flynn10x
-2.698	-9.84267		Dowsett10xnuc
-12.4393	-1.55645		Morris10x
-12.8431	-1.22221		Rupp10x
-1.83781	-7.12886		Moffit10x
-1.84726	-9.42613		Anderson10x
-4.75367	-4.91937		Anderson10x
1.79764	-5.35358		Rupp10x
-1.08606	-6.47256		Dowsett10xnuc
2.19652	-2.21486		Kim10x
-11.0517	-2.36285		ChenDropseq
-2.02313	8.65802		Kim10x
-3.6989	-5.88687		Mousebrainorg10x
4.63459	0.535508		Moffit10x
4.76478	0.61984		Kim10x
1.81802	-5.06765		Mousebrainorg10x
4.08245	-0.291739		Rupp10x
-0.976317	-5.95321		Dowsett10xnuc
5.52512	-1.09467		Anderson10x
2.37974	-4.24539		Kim10x
2.00307	-5.03042		CampbellDropseq
-2.74373	-4.80501		Affinati10x
-2.61798	1.70951		Dowsett10xnuc
-10.1121	-1.88086		Affinati10x
-13.0224	-2.22043		Rupp10x
2.31311	-5.35078		ChenDropseq
0.672127	-1.49597		wenDropseq
-1.60036	14.4669		Morris10x
1.10525	-1.19962		Affinati10x
-2.83026	-4.37368		Affinati10x
-1.1825	-4.56253		Anderson10x
4.25381	-1.77422		Affinati10x
1.4957	-5.68232		Flynn10x
3.83646	-0.321827		wenDropseq
3.95352	-0.147981		Morris10x
4.40736	-0.156321		Kim10x
0.647539	-1.53669		Anderson10x
-2.43438	14.2695		Dowsett10xnuc
0.27186	-5.03618		Rupp10x
-0.928455	-6.03222		Mousebrainorg10x
-5.96713	11.3495		Anderson10x
4.05368	-0.953606		Wen10x
-2.88311	-9.6034		Dowsett10xnuc
2.5675	-8.06259		Rupp10x
3.38659	-4.54017		Dowsett10xnuc
3.49987	-5.26629		Kim10x
3.78576	-0.527722		Dowsett10xnuc
2.58469	-5.37912		Wen10x
-1.12643	-3.70458		Kim10x
3.65283	-4.39832		ChenDropseq
-7.50565	6.14744		Dowsett10xnuc
-2.3032	-9.74406		ChenDropseq
-3.90846	2.67858		Affinati10x
-2.11869	4.35534		Rupp10x
1.52816	-5.92932		Anderson10x
2.84044	-0.350347		Rupp10x
-2.40619	0.368365		Dowsett10xnuc
-3.26163	1.58638		Dowsett10xnuc
4.17408	-5.30872		Wen10x
3.45734	-5.63747		Moffit10x
5.21205	1.04625		Moffit10x
1.88267	-5.68294		Rupp10x
-1.56719	4.92275		Anderson10x
-7.53843	6.02023		Wen10x
3.24428	-1.86743		Anderson10x
-2.07136	8.85389		Wen10x
2.75764	-5.66923		Rupp10x
3.90386	-4.64788		Mousebrainorg10x
-2.54331	14.3284		CampbellDropseq
-2.17319	15.021		Anderson10x
1.04355	-6.0114		Morris10x
4.02981	8.11598		Dowsett10xnuc
-3.73092	3.09646		Moffit10x
1.64971	-5.80338		ChenDropseq
3.45835	-1.12946		Anderson10x
2.50178	-4.96304		Anderson10x
4.05372	-0.236777		Affinati10x
1.71124	-6.55306		ChenDropseq
-11.4801	-2.01973		Mousebrainorg10x
-1.32666	14.6124		wenDropseq
1.78104	-5.52782		Moffit10x
-10.5094	-2.0987		Dowsett10xnuc
-0.434202	-9.13094		Anderson10x
4.13543	0.91267		Affinati10x
2.75611	-5.54648		wenDropseq
-8.43034	6.10392		Kim10x
4.88674	-0.0390521		Anderson10x
1.24897	-1.08529		Morris10x
0.95098	-0.978244		CampbellDropseq
-1.95735	14.2118		Dowsett10xnuc
-3.70786	2.51077		Mousebrainorg10x
-3.03775	1.76598		Affinati10x
7.90997	0.335398		Dowsett10xnuc
-1.81164	5.38316		Kim10x
-3.83697	3.20655		Mousebrainorg10x
3.80076	-5.18873		Affinati10x
8.89066	6.53914		Anderson10x
-0.0351067	-4.95961		Wen10x
-2.47627	-5.65548		Rupp10x
-3.84445	2.87239		Anderson10x
10.1555	8.86434		Kim10x
-4.48725	-9.81004		Wen10x
-1.3265	-5.30442		Kim10x
2.24148	-5.25215		Kim10x
-1.83519	-2.64706		KimDev10x
-0.74516	-4.43646		wenDropseq
5.45077	-1.08538		RossiDropseq
-10.5195	-2.79994		Kim10x
-10.7685	-1.298		Anderson10x
4.56859	-5.10954		Affinati10x
-2.85711	-4.71013		Morris10x
2.10715	-5.6502		Rupp10x
-0.361213	1.63239		Morris10x
3.61935	0.239728		Moffit10x
3.69803	-5.67734		RomanovDev10x
-0.358934	-4.04467		KimDev10x
-1.93043	-3.45327		Morris10x
-0.563188	-12.535		Anderson10x
1.60661	-6.38961		Affinati10x
-1.30064	-7.32013		Rupp10x
0.347932	-5.79689		Anderson10x
1.92633	-5.44899		Rupp10x
-2.88428	0.288709		ChenDropseq
4.27544	-5.45601		Anderson10x
0.311507	-6.05896		Anderson10x
2.89869	-5.78979		Mousebrainorg10x
2.89342	0.402865		Affinati10x
-4.13955	-4.73571		Dowsett10xnuc
5.20729	-6.76626		wenDropseq
-4.79576	8.52958		ChenDropseq
1.03859	-5.39862		KimDev10x
-4.93412	8.6538		Affinati10x
4.10833	-2.33056		CampbellDropseq
-0.995635	-2.46815		KimDev10x
1.98628	-4.87602		CampbellDropseq
2.55799	-5.58114		Moffit10x
1.81414	-6.0448		Morris10x
1.23425	-6.69869		Kim10x
6.11435	-7.27422		Rupp10x
-11.1846	-2.32976		CampbellDropseq
-0.864915	-2.56085		Rupp10x
0.16221	-2.45568		Rupp10x
3.9992	-0.820398		Kim10x
-10.8976	-2.59225		Morris10x
-2.00675	3.19062		Affinati10x
3.40026	-7.91285		Wen10x
-0.861852	-1.94402		CampbellDropseq
-11.3365	-1.63536		Wen10x
-0.472597	-0.420425		Wen10x
-0.3044	-4.32467		Kim10x
-1.17594	-5.63664		Moffit10x
3.93792	-0.150864		Mousebrainorg10x
-2.36779	14.5513		Affinati10x
2.02145	-5.52355		Kim10x
-0.852567	-8.40128		wenDropseq
-10.5951	-2.48564		CampbellDropseq
-2.91979	-4.64294		ChenDropseq
-0.109848	-4.36598		Kim10x
2.84088	-6.21409		CampbellDropseq
1.63107	-5.02661		Mousebrainorg10x
2.28084	-5.78366		Moffit10x
-10.4779	-2.18926		Anderson10x
3.58763	-6.28617		Kim10x
-0.760047	-3.65176		Mickelsen10x
1.8423	-5.7646		Anderson10x
1.63961	-0.500773		Morris10x
3.77784	0.119881		RossiDropseq
-2.09517	3.91776		RossiDropseq
1.93545	-6.32387		wenDropseq
-2.41929	1.09525		Dowsett10xnuc
-1.07875	-4.16918		Rupp10x
0.316434	-3.88294		Kim10x
-1.0078	-6.88165		Anderson10x
0.509885	-14.3322		Moffit10x
-0.803625	-6.12684		RossiDropseq
-3.38968	-8.59131		CampbellDropseq
2.86553	0.0727049		wenDropseq
-11.5022	-2.71266		Anderson10x
-7.76448	6.07622		Anderson10x
-3.60087	2.97607		Mickelsen10x
-1.50473	14.5381		Kim10x
4.0685	0.332229		Rupp10x
4.02707	-5.02275		CampbellDropseq
3.12254	-5.38921		Mickelsen10x
10.0687	1.7634		Affinati10x
-8.11794	4.94538		Dowsett10xnuc
1.77674	-5.30743		Moffit10x
0.89304	0.423553		ChenDropseq
-10.5766	-2.32998		Kim10x
-2.99399	4.17294		Mousebrainorg10x
-3.23192	3.57675		Kim10x
2.25909	-2.2609		RossiDropseq
1.49443	-6.64514		Kim10x
-4.45879	8.44348		Mousebrainorg10x
1.53538	-5.22924		Kim10x
0.0791262	-3.73597		Morris10x
-2.22997	4.34663		Moffit10x
-4.51481	8.33137		Rupp10x
0.538064	-2.74878		CampbellDropseq
9.51795	8.37979		Kim10x
-8.28973	6.06215		Kim10x
-7.68094	6.22038		Kim10x
-1.86822	-3.42914		ChenDropseq
2.15892	-2.21348		Moffit10x
2.27205	-2.123		Dowsett10xnuc
-3.68203	3.43901		RossiDropseq
-1.86145	-7.60621		Rupp10x
-3.99216	3.48729		Mousebrainorg10x
1.20009	3.52179		Rupp10x
0.364388	-5.2794		Dowsett10xnuc
3.71346	-4.36959		Mousebrainorg10x
3.40842	-8.29792		Rupp10x
-2.56189	-3.70611		Kim10x
3.33635	-6.06375		Anderson10x
-0.894603	-2.94466		Anderson10x
-3.4789	2.33517		Morris10x
-3.9226	-9.70898		Wen10x
1.84703	-4.74575		Affinati10x
3.53552	-5.5244		Anderson10x
0.973499	-0.837037		Anderson10x
3.44629	-5.44615		Mousebrainorg10x
2.84825	0.428861		Rupp10x
9.81008	-3.1861		Kim10x
3.65991	-0.65558		Affinati10x
-11.0092	-1.56202		Anderson10x
-0.102183	-4.52163		Anderson10x
-0.425388	-0.832851		Moffit10x
4.05021	-7.11384		Kim10x
-1.75801	-4.84963		Anderson10x
3.67715	0.387327		Mousebrainorg10x
4.10427	-2.47195		Rupp10x
3.15368	-7.07127		Anderson10x
-0.672232	-4.0123		Rupp10x
-1.78791	-7.64768		CampbellDropseq
1.3516	-6.2116		Kim10x
3.24515	8.28925		Dowsett10xnuc
0.0504579	0.217235		Kim10x
-2.4627	15.145		Moffit10x
-2.35004	14.8079		Rupp10x
3.87973	1.17872		Anderson10x
1.82229	-5.90242		Kim10x
3.81514	-2.34076		Morris10x
-0.769309	4.39243		Affinati10x
-3.33841	3.46758		Flynn10x
-2.46805	1.94238		Anderson10x
9.48111	6.84517		Kim10x
2.71864	-3.51119		Kim10x
0.832581	1.11981		Morris10x
-2.0192	-7.448		Anderson10x
9.74144	7.2859		Dowsett10xnuc
-1.77902	-3.4178		Flynn10x
-2.38974	-3.60021		Anderson10x
1.7102	-5.5135		Morris10x
-0.702347	-3.56139		Rupp10x
2.1758	-2.16751		Dowsett10xnuc
-2.38928	13.8217		CampbellDropseq
2.19063	-1.57351		Mousebrainorg10x
-0.512177	-9.42612		Kim10x
3.14204	-4.35053		Morris10x
-3.99291	3.48814		Morris10x
3.76128	-7.84393		Anderson10x
-2.32441	14.4269		Anderson10x
2.52818	-5.37502		Mousebrainorg10x
-2.96443	1.3772		Moffit10x
1.40936	3.89299		Anderson10x
2.95688	0.786928		Anderson10x
1.59933	-5.9606		Moffit10x
4.01087	0.866153		Morris10x
3.36792	-1.26914		CampbellDropseq
2.01825	-6.22235		KimDev10x
-4.2401	-4.77531		Anderson10x
2.36695	-6.53127		Affinati10x
1.87901	-5.04087		Anderson10x
-0.869737	-7.32704		Flynn10x
-0.537474	-9.28309		Morris10x
-4.50514	8.33589		Dowsett10xnuc
-4.01766	2.863		Mousebrainorg10x
3.96174	-5.08977		Dowsett10xnuc
3.34544	-5.43734		Morris10x
3.87531	-1.13332		KimDev10x
-1.64363	0.964936		Affinati10x
3.56674	7.93126		Morris10x
-0.789995	-8.7451		Moffit10x
0.411295	-5.83924		Dowsett10xnuc
-2.72117	1.91098		CampbellDropseq
2.70657	-7.09169		Rupp10x
-1.55266	5.50952		Morris10x
3.24311	-5.94079		Moffit10x
4.71928	-2.44639		Morris10x
2.77887	0.936344		Anderson10x
0.64399	-3.13532		Wen10x
-0.695235	-9.07616		KimDev10x
-0.0805224	-4.69326		Wen10x
0.585815	-5.23162		Anderson10x
5.10237	0.956156		Anderson10x
-2.52481	-5.5611		Kim10x
3.5407	-0.698321		Morris10x
2.4415	-1.3348		Affinati10x
2.98161	-1.76675		CampbellDropseq
-5.65782	-1.31804		Rupp10x
-0.70369	-9.27001		Anderson10x
-1.52439	13.9962		Mousebrainorg10x
4.24934	-4.90353		Morris10x
4.41042	-5.50799		KimDev10x
1.21613	0.669717		CampbellDropseq
7.44493	-7.54528		Mousebrainorg10x
0.146079	-4.19274		Rupp10x
-3.15047	1.82278		Anderson10x
-4.56986	8.35443		wenDropseq
3.8392	-5.07408		Flynn10x
-1.32463	-5.66907		Rupp10x
3.87671	-0.385147		ChenDropseq
-10.3636	-2.31457		Moffit10x
9.48985	6.84643		Affinati10x
-0.211894	-5.28281		RossiDropseq
1.56321	-6.22641		Dowsett10xnuc
-1.19761	3.53276		Anderson10x
2.6163	-5.3964		Rupp10x
2.82959	0.335279		Flynn10x
-1.32879	-5.50492		Anderson10x
3.07231	-0.351422		Affinati10x
-2.20328	-2.87911		Affinati10x
1.6903	-5.66288		Anderson10x
-3.66548	2.02465		Moffit10x
7.77119	0.231824		Morris10x
4.56789	-5.61117		Rupp10x
1.64358	-5.55441		Kim10x
2.99499	-5.61718		Affinati10x
-11.845	-2.47338		Moffit10x
3.54465	-9.52679		Dowsett10xnuc
-1.96115	-3.83346		Moffit10x
-2.38353	14.6591		Anderson10x
-1.07194	-5.56851		CampbellDropseq
5.6988	8.04624		Wen10x
-2.48034	4.74332		Rupp10x
-1.18365	-5.75005		Anderson10x
-7.67471	5.64273		Morris10x
-1.53462	-3.41783		Rupp10x
-2.39561	-5.32693		Kim10x
-2.78573	2.5763		Mickelsen10x
2.38667	-5.54509		Morris10x
3.61132	0.343445		Dowsett10xnuc
4.02688	-4.92683		Moffit10x
-1.26281	-6.16585		ChenDropseq
-1.35935	-5.32041		Dowsett10xnuc
-3.15896	1.38118		Morris10x
1.83889	-4.84879		Anderson10x
1.58228	-5.59409		Dowsett10xnuc
-0.57197	-5.40498		Moffit10x
3.81143	-4.21586		Rupp10x
-10.5804	-3.34925		ChenDropseq
2.79308	2.71606		Flynn10x
1.92821	-5.30335		Mousebrainorg10x
3.76529	-9.56949		Morris10x
-1.74387	-7.21424		Moffit10x
4.31677	-2.29192		Wen10x
4.03218	-8.22263		KimDev10x
-1.20701	-4.8821		Mousebrainorg10x
1.166	-1.08255		Wen10x
4.09	1.05189		Affinati10x
-1.86503	14.8111		Anderson10x
3.98028	-0.145417		Rupp10x
4.05937	1.18832		Anderson10x
2.65984	0.246324		Anderson10x
-0.691041	-9.44877		Mickelsen10x
1.56541	4.07984		CampbellDropseq
-3.54553	3.39882		Anderson10x
-1.72027	5.54331		wenDropseq
3.32015	-4.69503		Moffit10x
-3.93068	3.57606		CampbellDropseq
7.61961	-7.11225		Moffit10x
-0.996261	3.86849		Anderson10x
-4.18198	2.6583		ChenDropseq
-4.72003	-9.88809		Morris10x
-3.094	1.17669		Dowsett10xnuc
3.03438	-4.31273		Rupp10x
2.91153	-8.06473		ChenDropseq
3.08181	0.62473		Kim10x
-2.80862	14.0593		Kim10x
-3.71121	3.16842		Dowsett10xnuc
-0.0621292	3.71868		Mousebrainorg10x
-3.55056	2.77339		Dowsett10xnuc
-2.12375	8.79978		CampbellDropseq
-0.105609	-3.35387		Wen10x
-2.07767	-3.34558		Kim10x
-2.23147	0.876514		Mousebrainorg10x
3.5027	-9.33881		CampbellDropseq
1.33471	-5.69624		Dowsett10xnuc
2.59892	-5.78665		Anderson10x
4.03297	-8.15256		Wen10x
-2.18312	0.50265		Morris10x
-1.82128	1.1402		Flynn10x
-2.15126	14.578		Moffit10x
-3.40471	3.38961		Mickelsen10x
4.83315	0.571147		Dowsett10xnuc
2.11833	2.41731		Moffit10x
10.0046	-3.12972		Kim10x
-1.5391	-5.95603		Affinati10x
-1.45859	1.34278		Rupp10x
3.54542	-5.01012		RossiDropseq
-1.93707	-7.52279		wenDropseq
2.1184	-5.54513		Dowsett10xnuc
-2.41793	4.71443		Mousebrainorg10x
2.96588	-5.4146		Dowsett10xnuc
1.49026	-4.88843		Anderson10x
-4.56791	-9.71074		Kim10x
0.84653	-5.82733		Anderson10x
1.51439	-5.61862		CampbellDropseq
4.69309	-2.13436		Rupp10x
-3.09134	4.05512		Flynn10x
9.75848	8.47683		Dowsett10xnuc
-11.0851	-1.01075		Affinati10x
-2.37391	-4.12841		Morris10x
-10.7698	-1.27583		ChenDropseq
4.10565	-8.30682		ChenDropseq
-5.36628	-10.2128		Kim10x
1.02576	-3.11266		Kim10x
5.16914	-7.30551		Kim10x
1.47332	-6.02969		Anderson10x
2.36309	-6.01881		Morris10x
-3.53125	3.29982		Rupp10x
-2.7112	-5.0234		Flynn10x
3.82813	-4.47273		Dowsett10xnuc
-0.861478	-9.12619		CampbellDropseq
-0.610891	-9.18588		Mickelsen10x
-11.5975	-2.26203		Rupp10x
-2.10297	-6.97714		Affinati10x
5.04133	7.98995		Affinati10x
-2.07148	-9.63945		LeeDropseq
0.224222	-2.84404		Morris10x
-11.1217	-2.46771		Anderson10x
-4.54214	8.387		Dowsett10xnuc
-0.867862	0.886009		Flynn10x
-1.30572	-4.77219		Dowsett10xnuc
3.37167	-5.48188		Morris10x
0.151722	-4.40483		Kim10x
1.88813	-6.42698		Affinati10x
2.09528	-5.43152		Wen10x
7.45313	-7.67936		Kim10x
-3.526	-9.9725		Moffit10x
1.81251	-4.09869		wenDropseq
0.919865	-5.71708		RossiDropseq
1.64241	-4.60641		Mickelsen10x
2.11996	-0.797137		Moffit10x
4.02951	-2.27901		Affinati10x
3.94217	0.752632		Moffit10x
-0.62634	-9.39937		Anderson10x
2.74852	-6.98218		Rupp10x
7.88734	0.327557		Affinati10x
-3.73753	-6.28094		Dowsett10xnuc
-8.39206	6.06276		Mousebrainorg10x
-0.966697	-1.89286		Dowsett10xnuc
-1.66844	5.51967		Affinati10x
5.46684	-0.880964		CampbellDropseq
2.28031	-4.86516		Anderson10x
-2.61365	-3.93537		Wen10x
4.12641	1.37349		Kim10x
-6.74621	5.09151		Affinati10x
3.12436	-4.45258		Mousebrainorg10x
-4.45196	-4.82657		Anderson10x
1.73873	-5.23195		Anderson10x
3.76453	0.835044		Anderson10x
-0.0868492	-5.17892		Rupp10x
3.34152	-5.46623		Dowsett10xnuc
-0.625022	3.77312		Kim10x
-2.53209	4.46102		Mousebrainorg10x
4.19951	0.68551		Dowsett10xnuc
1.24521	-5.57143		Moffit10x
3.343	-9.42889		Anderson10x
5.50506	-1.15413		Flynn10x
-4.33769	-9.86		Mousebrainorg10x
-2.84729	-4.11885		Moffit10x
9.37065	8.06308		wenDropseq
-2.50325	2.15075		Morris10x
4.71141	-7.29768		KimDev10x
1.73475	-4.96336		Kim10x
-2.48759	2.56637		Morris10x
-8.29813	6.14219		Anderson10x
2.00195	-5.43527		wenDropseq
-1.68748	5.53524		Dowsett10xnuc
-0.297762	-4.55891		Morris10x
-1.04452	-7.31461		Anderson10x
1.84274	-6.01923		wenDropseq
2.97645	-0.548978		Wen10x
1.93391	-5.26417		CampbellDropseq
1.36976	-0.455034		Moffit10x
12.0781	0.300692		Morris10x
-10.5559	-3.64174		Kim10x
5.82797	-7.0196		Morris10x
-2.48119	0.931713		Anderson10x
0.383532	-5.92964		Kim10x
-1.48184	1.0213		Affinati10x
-1.42462	3.67764		Anderson10x
-10.3165	-1.52273		Rupp10x
-0.908213	-5.91653		Moffit10x
3.15594	-4.34835		Kim10x
-0.939493	-5.84216		Mickelsen10x
-0.217826	1.19866		CampbellDropseq
-2.83502	14.8174		Moffit10x
-8.3013	6.13546		wenDropseq
1.43624	-6.14049		wenDropseq
4.21912	7.53433		Kim10x
0.673938	-5.28131		Morris10x
2.96616	-5.2857		Rupp10x
2.05196	-1.48527		CampbellDropseq
1.48294	-5.97088		Moffit10x
7.86694	0.304287		Wen10x
2.17685	-6.22369		wenDropseq
-0.943535	-1.61665		Kim10x
1.8368	-4.58759		CampbellDropseq
-2.58576	-8.08523		Flynn10x
2.30642	-2.11625		Kim10x
-0.7174	4.33751		Mousebrainorg10x
1.00879	-1.09343		Moffit10x
-0.678945	-9.15404		Affinati10x
1.93399	-5.78693		Morris10x
-1.02099	-1.80072		Morris10x
2.22053	2.52185		Morris10x
-12.4153	-1.24581		Dowsett10xnuc
4.64138	-7.38966		Anderson10x
1.18635	3.59616		Morris10x
4.89265	-1.16845		Mickelsen10x
1.80173	-5.81714		Wen10x
2.18616	-5.69865		Mousebrainorg10x
-1.62347	-6.14675		Dowsett10xnuc
-2.01407	14.2413		Affinati10x
-0.948239	-7.33728		wenDropseq
3.16335	-4.53631		Moffit10x
9.54942	7.06737		Kim10x
-3.69593	-9.7733		Anderson10x
-2.41879	2.09899		ChenDropseq
-0.364895	-4.30125		Kim10x
5.07892	0.958536		Dowsett10xnuc
3.8065	-9.2653		ChenDropseq
-1.27626	-4.60638		wenDropseq
3.39721	-0.0158408		Morris10x
3.52751	-9.15659		Affinati10x
-2.20091	-0.271169		Affinati10x
-3.50825	3.40451		Mickelsen10x
-2.05461	-6.94886		Mickelsen10x
-1.54365	5.39886		Kim10x
1.77887	-5.1491		Anderson10x
3.87682	-4.74315		Flynn10x
-0.900754	4.00588		Kim10x
3.72349	-4.84207		Morris10x
-2.4386	-3.56128		Dowsett10xnuc
-3.28905	-9.92295		Dowsett10xnuc
-0.884777	-3.32559		Morris10x
0.141801	-4.65008		Moffit10x
-3.18304	2.6858		Kim10x
2.71728	-5.46123		Kim10x
4.52822	0.721858		Anderson10x
8.43071	7.00205		Anderson10x
-0.693578	3.54458		Rupp10x
-2.35685	-3.5555		Morris10x
-8.64651	6.16601		Moffit10x
5.70824	-5.04182		CampbellDropseq
0.279147	-5.811		Flynn10x
3.35006	0.161981		CampbellDropseq
-2.50433	1.90066		ChenDropseq
-5.2414	-10.3093		Affinati10x
3.5263	-4.92669		CampbellDropseq
-1.59688	-5.34023		Flynn10x
-3.59955	2.48441		Moffit10x
4.2861	-0.643172		Affinati10x
3.21735	-4.92486		Mousebrainorg10x
-1.23067	-4.27702		Affinati10x
-0.356077	-0.786866		CampbellDropseq
7.73061	-5.87097		CampbellDropseq
3.57217	-4.97597		Anderson10x
1.70695	-5.43232		Anderson10x
-0.0465063	1.56487		Wen10x
9.9759	-3.23504		Anderson10x
2.03005	-3.95281		Flynn10x
4.63304	-5.41868		Rupp10x
-3.02055	-4.4981		Mousebrainorg10x
1.36403	-4.24398		Rupp10x
0.520824	-6.01443		Dowsett10xnuc
-2.08265	8.60389		Morris10x
3.06182	1.09092		Morris10x
-1.05946	-3.04869		ChenDropseq
-1.18345	-4.19396		Dowsett10xnuc
-3.39941	3.04585		Anderson10x
-10.2414	-2.95796		Anderson10x
-0.806204	-5.31009		Morris10x
-1.95116	8.76617		Flynn10x
3.69845	0.444663		CampbellDropseq
0.474571	-1.56246		Morris10x
2.54321	2.70286		Mousebrainorg10x
3.14069	2.6832		KimDev10x
-1.46746	14.4866		CampbellDropseq
-0.371541	-0.709587		Kim10x
-2.31403	0.623942		Kim10x
-2.3199	2.76558		Rupp10x
9.20635	7.57043		Anderson10x
-1.24705	-5.17351		Anderson10x
-4.63531	-5.01844		Anderson10x
-10.3159	-0.875847		KimDev10x
-4.02488	2.43494		Kim10x
-0.855786	-8.16887		Anderson10x
1.50567	1.21584		Mousebrainorg10x
1.35907	3.57665		RossiDropseq
4.04532	-5.02108		Mousebrainorg10x
-1.21751	3.64482		Kim10x
-3.21943	1.3278		LeeDropseq
3.28322	-8.53915		Mickelsen10x
-10.3579	-0.484606		Rupp10x
3.07484	-1.39358		Anderson10x
-2.43211	3.43887		Flynn10x
5.14053	-6.30666		Rupp10x
-1.0298	-4.517		Kim10x
2.08286	-3.89407		wenDropseq
-12.5957	-2.37145		Anderson10x
-0.540469	-9.31628		Rupp10x
-0.957681	-1.76699		Kim10x
-0.587516	-2.61374		wenDropseq
-1.24174	3.51991		Kim10x
4.52655	-5.61011		KimDev10x
-2.04049	14.5249		Morris10x
2.34528	-4.85239		Kim10x
-0.972888	-5.12203		Dowsett10xnuc
4.89199	-7.07068		RossiDropseq
-2.63094	14.8479		Anderson10x
0.678466	-1.38455		Anderson10x
-11.9666	-1.07143		Moffit10x
-0.882867	-5.79884		Affinati10x
1.93699	-5.47738		ChenDropseq
-12.0073	-1.65774		Moffit10x
-0.873306	-12.8701		Morris10x
3.71582	0.261621		Anderson10x
-0.760275	-8.72935		Kim10x
-1.3148	-4.84622		Moffit10x
3.90085	-0.517964		Dowsett10xnuc
-2.7112	2.04881		Mousebrainorg10x
3.90918	-2.14784		Anderson10x
9.36403	7.14613		Affinati10x
-5.12305	12.1191		Dowsett10xnuc
2.68964	-4.90468		Rupp10x
3.99747	-8.12327		Kim10x
3.42582	-4.9423		Wen10x
-1.75657	1.21094		Dowsett10xnuc
1.83463	0.95588		Moffit10x
-4.45344	-4.57601		Anderson10x
-0.453603	-9.26389		Wen10x
0.905901	-5.82671		Anderson10x
6.73389	-8.4845		ChenDropseq
5.26313	-1.29695		Affinati10x
9.09113	6.54704		Anderson10x
-3.08881	1.50488		Morris10x
-1.07579	-4.60651		Moffit10x
2.31098	-3.2741		CampbellDropseq
-2.14853	14.8871		Rupp10x
3.99424	7.05528		Anderson10x
-0.539953	-9.45327		Rupp10x
0.753261	-1.13507		Rupp10x
2.40754	-6.81923		Rupp10x
9.29049	7.2332		Anderson10x
-2.61688	-9.79657		Flynn10x
4.16171	-0.387622		wenDropseq
-1.12481	-7.28979		Morris10x
3.27803	-5.74741		Anderson10x
9.18343	7.24877		ChenDropseq
-10.2089	-2.17745		Flynn10x
0.0276342	-7.32052		Kim10x
0.800965	-1.35302		RossiDropseq
-1.36465	-5.45921		Morris10x
-12.7461	-2.5356		Morris10x
1.59992	-6.10252		Dowsett10xnuc
5.67732	-7.25663		Dowsett10xnuc
3.27388	0.618547		Affinati10x
-2.22884	14.0757		Moffit10x
-2.12578	0.775564		Mickelsen10x
0.866502	-3.25347		ChenDropseq
-3.12647	2.39977		Morris10x
1.2558	-6.4198		Morris10x
2.2828	-4.73761		Morris10x
-3.43067	-8.70031		Rupp10x
3.6149	-4.84321		Anderson10x
-0.71196	-4.43846		Dowsett10xnuc
-1.05227	3.52009		RossiDropseq
-1.97882	-6.68185		Morris10x
-0.952288	-6.0545		Mousebrainorg10x
6.64666	-8.6728		Dowsett10xnuc
-5.51533	-1.00441		RossiDropseq
1.33012	3.80448		Mickelsen10x
0.0173148	-5.6683		Rupp10x
1.73463	-5.67512		Wen10x
-0.578903	-9.11915		Affinati10x
-3.6038	-8.85354		Kim10x
3.32922	0.514625		Anderson10x
-11.8646	-2.47179		Morris10x
-0.882426	3.60531		Affinati10x
-3.96103	3.61067		RossiDropseq
1.03307	0.0147183		Rupp10x
-12.4231	-1.64377		ChenDropseq
-3.87265	-6.13029		Rupp10x
-4.49678	-4.7702		Anderson10x
-1.89946	14.0193		Affinati10x
1.4051	-6.5272		Rupp10x
-2.14021	8.58073		Mousebrainorg10x
4.27633	-2.1966		Anderson10x
9.36462	7.15502		Morris10x
-4.10678	2.92119		CampbellDropseq
-2.15111	8.78231		Rupp10x
-8.35517	6.04924		Affinati10x
6.15074	8.13176		Kim10x
2.43083	-5.02261		wenDropseq
-10.3025	-3.09878		Affinati10x
0.771858	-1.51601		Anderson10x
3.61647	0.988934		Morris10x
-2.83349	-4.66395		Anderson10x
-1.50075	-5.58094		Kim10x
-10.9766	-2.203		Anderson10x
3.72352	-9.4263		Morris10x
-3.69946	-6.29893		RossiDropseq
-2.83571	1.1531		Flynn10x
1.08633	-1.26988		Rupp10x
3.72524	0.318009		Rupp10x
4.37976	0.892322		Wen10x
-1.14072	4.31078		Morris10x
3.06977	-5.55105		Kim10x
-1.13193	-5.56334		RossiDropseq
4.00109	-7.77272		Kim10x
-0.845921	-3.83023		Rupp10x
1.33933	-4.58491		Anderson10x
-0.955699	-4.83575		Morris10x
-0.914201	7.98844		Moffit10x
-2.57335	-4.21485		Anderson10x
6.00585	-5.4953		Morris10x
-1.64948	1.69421		Morris10x
-8.16418	6.05724		Kim10x
4.76062	0.888692		Wen10x
-4.08632	3.57582		Kim10x
-3.72854	3.71375		Moffit10x
-0.777611	-9.05765		CampbellDropseq
3.95614	-0.258516		CampbellDropseq
9.35329	6.52959		wenDropseq
-3.71659	-5.8909		Affinati10x
1.63033	2.24368		Anderson10x
-1.29103	-5.61263		Moffit10x
-1.15386	3.46846		Rupp10x
-3.87567	-6.43287		Moffit10x
-3.77318	2.73101		Rupp10x
-0.95531	4.52472		Mickelsen10x
-0.905943	4.49924		Anderson10x
4.86361	0.14997		Morris10x
8.78042	6.62192		Anderson10x
-0.551069	-9.09018		Affinati10x
0.749853	-0.136029		Kim10x
9.58726	6.93633		Rupp10x
-11.5564	-1.39521		CampbellDropseq
-11.6622	-0.790718		Moffit10x
-1.56552	-7.432		Affinati10x
-2.8157	3.74301		KimDev10x
1.00684	-3.32625		Mousebrainorg10x
2.1955	-5.67475		Rupp10x
5.32676	-6.48416		Affinati10x
-1.18769	-6.0477		Kim10x
3.03703	-4.31819		Dowsett10xnuc
-2.57695	4.41158		Kim10x
3.08479	-4.31917		Mousebrainorg10x
1.86676	-3.02057		LeeDropseq
5.69361	-1.24945		LeeDropseq
-1.15748	3.21028		Mousebrainorg10x
0.928704	-5.77632		Morris10x
4.54377	-5.37545		Kim10x
1.75059	-5.6725		Wen10x
-10.6391	-1.98109		Flynn10x
-3.55773	3.21259		Mousebrainorg10x
-0.773074	4.38564		Morris10x
-0.423675	-7.0258		Anderson10x
-1.21301	5.25805		Dowsett10xnuc
3.82512	0.790831		Wen10x
-4.42047	8.26982		Kim10x
-8.55451	6.23209		wenDropseq
-1.02483	-4.78093		wenDropseq
3.92691	-7.94118		Mousebrainorg10x
-2.75014	-0.235352		Rupp10x
2.37345	2.91357		Affinati10x
-1.18969	-4.11054		Morris10x
2.59833	-6.15671		ChenDropseq
-0.683353	-3.76502		Rupp10x
-0.259002	0.883167		Wen10x
-1.23693	0.225492		Moffit10x
-0.694007	-9.27934		Anderson10x
2.2814	-5.21042		Flynn10x
-1.6591	5.54378		Anderson10x
-1.99657	-9.43691		Mickelsen10x
3.36873	-1.45508		Dowsett10xnuc
0.471453	-6.07411		Dowsett10xnuc
3.49118	-1.57432		Anderson10x
0.928901	-5.7449		Dowsett10xnuc
-2.81444	1.95582		Moffit10x
2.17806	-6.73807		CampbellDropseq
4.11918	-4.91612		Morris10x
-0.242435	1.78639		Wen10x
-0.602297	-7.24387		CampbellDropseq
3.84901	-4.39987		Mousebrainorg10x
-1.82399	-8.63009		Rupp10x
-10.7943	-0.752796		wenDropseq
3.82615	-5.28188		CampbellDropseq
-5.16126	-10.1746		Mousebrainorg10x
5.23154	-4.97295		Wen10x
-2.39561	-9.60175		Morris10x
-2.96919	-4.53407		Rupp10x
9.12827	7.68375		Wen10x
1.31373	-5.53269		Anderson10x
2.86424	-8.20695		Anderson10x
2.0673	-1.5051		Wen10x
-11.2292	-2.12305		Moffit10x
9.50032	7.38432		wenDropseq
1.00146	-6.36078		Morris10x
0.0937721	-5.429		Anderson10x
-10.1335	-2.43669		Anderson10x
-1.53255	-4.40691		Anderson10x
9.24522	7.02061		wenDropseq
-10.5935	-2.92254		Morris10x
1.52042	-6.40585		Dowsett10xnuc
-3.45203	-8.53311		wenDropseq
4.72616	-5.63659		Anderson10x
-0.470249	-5.30713		Dowsett10xnuc
10.1278	8.96626		Anderson10x
2.02768	-5.61718		wenDropseq
-3.00901	-4.62535		Rupp10x
-6.84929	10.5503		Morris10x
2.36057	2.68049		Rupp10x
6.71871	-7.4067		Kim10x
8.43672	6.83468		Anderson10x
-10.4181	-2.51797		Anderson10x
-1.19435	-4.4754		Flynn10x
-12.0004	-1.05328		Rupp10x
0.661701	-0.966471		KimDev10x
-3.21133	-5.86037		Morris10x
0.534868	-4.45985		Kim10x
-3.82456	-6.47704		Moffit10x
-5.33903	-10.2467		Anderson10x
0.451389	-1.40716		Morris10x
3.98907	-0.963425		Rupp10x
-2.01911	2.75377		Anderson10x
3.6576	-2.41088		Wen10x
-0.677616	-9.10883		Rupp10x
-1.82229	-8.67032		Rupp10x
-9.91449	-1.57478		RossiDropseq
-11.4144	-1.89224		Morris10x
8.90695	6.93623		CampbellDropseq
4.59234	-0.965878		Wen10x
-8.36089	6.01886		Rupp10x
-11.2429	-0.816045		Kim10x
-2.10668	-9.47166		Moffit10x
-5.22142	-10.2395		Anderson10x
0.707165	-1.39637		Anderson10x
-2.45537	2.44575		Morris10x
2.76214	-6.61701		Moffit10x
8.03665	6.96791		Affinati10x
-0.0427086	-2.82907		Kim10x
-1.54606	14.1204		wenDropseq
-8.51441	6.08885		Moffit10x
1.38868	-5.47428		Kim10x
9.21398	8.15464		Flynn10x
-1.285	-4.68236		ChenDropseq
-2.37406	14.4127		Anderson10x
-2.53269	-9.74431		Rupp10x
9.0746	7.47336		Affinati10x
-2.88936	1.33052		wenDropseq
-0.461728	-2.88942		Anderson10x
4.60502	-5.70331		Morris10x
2.84672	0.0920943		Moffit10x
-2.00581	8.85087		Rupp10x
-0.936813	14.6436		Anderson10x
-3.8548	2.34424		ChenDropseq
-2.70428	3.92374		wenDropseq
-0.746781	-6.00636		Morris10x
3.09194	-6.9963		CampbellDropseq
-1.85413	-4.90391		Rupp10x
9.19541	8.03608		Rupp10x
-1.74589	-5.14698		Wen10x
3.36479	-0.947913		RossiDropseq
5.28094	-7.36962		Morris10x
8.5133	6.62084		Dowsett10xnuc
2.08552	-4.65458		KimDev10x
-5.69378	-1.34532		Morris10x
-3.33997	2.71131		Kim10x
3.48961	-5.18313		CampbellDropseq
-0.694336	-1.55793		Mickelsen10x
3.59917	-1.76547		ChenDropseq
3.13261	-5.06854		Kim10x
-1.41937	-4.85473		Rupp10x
-0.33192	-5.13699		Rupp10x
1.7877	-4.30101		Mousebrainorg10x
2.68362	2.48964		Anderson10x
2.88295	-5.36766		Mousebrainorg10x
-3.27951	-9.90733		Flynn10x
-0.818834	-3.9045		ChenDropseq
3.26449	-4.4718		Kim10x
-0.650126	-8.88863		Affinati10x
-10.4508	-1.42473		Affinati10x
3.33882	-9.24168		wenDropseq
0.730117	0.0493137		CampbellDropseq
3.9749	-4.43931		Mousebrainorg10x
-4.00781	-6.60935		Affinati10x
-1.26603	5.30261		Affinati10x
9.52897	7.52123		Dowsett10xnuc
-11.2616	-1.86843		Rupp10x
3.69364	-0.736199		Dowsett10xnuc
-2.23559	-5.08473		Dowsett10xnuc
4.89549	-0.90241		Anderson10x
-1.54874	1.96964		Mousebrainorg10x
0.989615	-6.08695		ChenDropseq
4.45558	-5.68185		Mousebrainorg10x
-3.82119	2.87183		Anderson10x
-11.1748	-0.920701		Dowsett10xnuc
5.4115	-1.27841		Wen10x
-8.57891	6.12685		Anderson10x
-2.56197	14.5975		Flynn10x
-11.2191	-0.460226		RossiDropseq
1.766	-5.73852		Rupp10x
9.30273	7.14397		Mickelsen10x
-10.9047	-0.782879		Anderson10x
2.2458	-2.15891		ChenDropseq
1.09888	-0.901001		Anderson10x
-0.816823	-2.71862		Morris10x
1.93269	-5.75896		wenDropseq
3.64535	-4.51203		Dowsett10xnuc
-1.04933	-5.81226		Rupp10x
4.50493	-0.299453		Affinati10x
3.56872	-5.48667		Anderson10x
-3.05737	-4.53082		Anderson10x
-0.607224	-9.35814		Anderson10x
6.50014	-13.6875		Rupp10x
3.28458	-5.66089		Mousebrainorg10x
-10.447	-2.03066		KimDev10x
-0.0273587	-5.60967		Moffit10x
-1.64322	14.5261		Affinati10x
9.76301	-3.22503		Anderson10x
2.50104	-6.19374		Rupp10x
1.40481	3.80301		Moffit10x
1.08782	-1.12532		Kim10x
-4.11651	2.2516		Dowsett10xnuc
3.94568	-1.05222		Moffit10x
3.88051	-4.86873		Mousebrainorg10x
-10.3126	-2.1114		CampbellDropseq
5.61454	-1.10877		Rupp10x
-12.9048	-1.81229		Wen10x
3.15201	-4.37291		CampbellDropseq
-0.623422	0.945501		Rupp10x
-0.523882	-9.41881		Morris10x
-4.44272	-4.52182		RossiDropseq
2.10419	-5.00989		Kim10x
-1.39256	1.94023		Morris10x
4.08007	-8.19267		Anderson10x
7.41896	-6.54047		Flynn10x
-0.58885	-6.10758		Anderson10x
5.37417	-2.50364		Anderson10x
2.4287	-6.91725		Rupp10x
-0.430985	-9.06447		ChenDropseq
3.39192	-7.00656		Affinati10x
2.99499	-0.26039		ChenDropseq
4.19222	-0.702843		KimDev10x
-5.27416	-10.4104		wenDropseq
-2.8133	3.92484		Morris10x
3.68645	-1.42044		Kim10x
-10.7773	-2.20642		Moffit10x
5.47521	-6.172		Mickelsen10x
-1.7278	1.65727		Dowsett10xnuc
-1.12946	-4.12251		Anderson10x
1.4503	-5.79314		Dowsett10xnuc
4.09971	-7.7395		Anderson10x
-1.51488	14.276		Mousebrainorg10x
-3.85523	-9.88438		Dowsett10xnuc
2.4943	-0.439819		Anderson10x
-0.377465	-2.83005		Kim10x
3.53275	-5.80762		CampbellDropseq
1.53387	-5.53526		Wen10x
1.63783	-5.98513		Kim10x
3.8735	-4.39813		Affinati10x
-1.86018	-3.28659		Flynn10x
4.65894	0.485462		Kim10x
-0.696467	-8.1498		Dowsett10xnuc
-3.27998	-6.01207		Morris10x
-1.95803	-6.99842		Kim10x
3.72823	-9.41396		Rupp10x
-0.933393	-5.023		Mousebrainorg10x
-4.27443	-9.71763		Anderson10x
-10.3725	-1.81764		CampbellDropseq
-1.56519	-0.341271		ChenDropseq
-0.541656	-4.54516		Affinati10x
2.80269	-6.84211		Kim10x
-2.51085	1.29649		Morris10x
-1.61726	-0.337389		Affinati10x
9.52485	6.91461		Morris10x
-0.937361	-12.8587		ChenDropseq
-0.863355	8.11644		Anderson10x
-1.53148	-0.160359		Rupp10x
-11.1285	-2.14274		Affinati10x
3.12564	-4.85201		Anderson10x
-3.2501	3.39549		Anderson10x
-2.54263	14.0458		Moffit10x
3.14017	-5.24		Dowsett10xnuc
-2.47076	-9.63717		Rupp10x
1.95397	-5.65332		Rupp10x
0.642174	-0.720008		Morris10x
-2.08511	14.4606		CampbellDropseq
2.62196	-8.07855		Rupp10x
2.58038	-7.72108		Anderson10x
-1.92988	14.6231		Kim10x
-2.29285	4.5975		Mickelsen10x
-1.97229	14.3721		Kim10x
3.9177	-5.02379		Kim10x
-1.47732	3.39211		Dowsett10xnuc
-3.17731	2.7637		Moffit10x
9.34709	7.88169		Anderson10x
1.89957	-1.45716		Moffit10x
-12.3594	-1.63357		Kim10x
0.128193	-5.91404		Dowsett10xnuc
1.54789	-5.61368		Morris10x
-1.13806	3.44363		Wen10x
4.01996	-8.12803		Affinati10x
-1.53147	-5.85816		Wen10x
-2.68717	3.33053		CampbellDropseq
-0.550348	4.32085		RossiDropseq
-10.6123	-1.29875		Wen10x
1.45522	-4.28059		wenDropseq
3.24507	0.100394		Anderson10x
-4.03987	2.96789		Anderson10x
-1.90674	-7.80398		Kim10x
9.93665	-3.20928		Rupp10x
2.57342	-1.77457		Kim10x
2.68045	0.269125		KimDev10x
-0.442853	-9.21809		Morris10x
-2.06737	8.83475		Anderson10x
-9.14556	6.28594		ChenDropseq
9.89556	8.60539		Moffit10x
3.28559	1.27879		KimDev10x
2.65289	2.81842		Flynn10x
-10.4973	-0.905505		Kim10x
3.63026	0.226116		Mousebrainorg10x
3.24559	-0.42561		Wen10x
-1.07125	-5.03055		Flynn10x
-1.73037	5.50194		Moffit10x
-1.9253	-7.25094		Morris10x
5.96283	-6.55983		Affinati10x
-3.06279	-4.54864		Affinati10x
-9.94352	-1.65951		Mousebrainorg10x
3.43056	0.816944		ChenDropseq
5.39947	-7.05662		wenDropseq
-11.3113	-1.13725		Morris10x
1.99954	-5.33801		Rupp10x
-1.39477	-7.35311		Dowsett10xnuc
-5.0527	-9.89658		Morris10x
2.95826	-5.54225		Flynn10x
-2.86296	3.74129		Anderson10x
1.35535	-4.5284		Morris10x
-1.10424	5.18649		KimDev10x
-8.46121	6.09027		Rupp10x
4.91222	-4.78932		Morris10x
-1.95982	14.2387		Wen10x
-2.43506	14.2699		KimDev10x
-1.72736	5.59196		Moffit10x
0.290941	-4.91564		Anderson10x
-2.34117	3.93685		Kim10x
-4.12231	-4.55014		ChenDropseq
-0.700213	-4.06494		Rupp10x
-3.71244	3.57668		Dowsett10xnuc
-0.818196	-2.33289		Dowsett10xnuc
3.01872	-4.58864		Wen10x
-2.43457	13.7323		ChenDropseq
0.399252	-5.82027		Moffit10x
2.27792	-2.16316		Anderson10x
-1.84201	-3.52353		Dowsett10xnuc
-1.4368	3.47951		ChenDropseq
1.86087	-6.49161		wenDropseq
-0.335627	-4.01117		wenDropseq
-1.04663	-3.35757		Dowsett10xnuc
0.275167	-4.024		wenDropseq
-1.57566	-6.14666		CampbellDropseq
0.794641	-0.178365		ChenDropseq
5.74591	-12.8826		CampbellDropseq
-3.02344	-4.52562		Mousebrainorg10x
-1.62801	1.18002		Kim10x
0.984509	-5.76334		Dowsett10xnuc
3.80526	-5.38532		Moffit10x
-0.213307	1.25176		Anderson10x
-2.51229	-9.68621		Rupp10x
-0.151233	-4.62232		Anderson10x
1.86847	-5.49344		Morris10x
-2.35606	2.35958		Moffit10x
-0.369565	1.49328		Mickelsen10x
-4.67083	12.5821		Anderson10x
-7.92166	5.83232		Kim10x
4.19908	-0.261197		Dowsett10xnuc
4.47497	-1.01406		Mousebrainorg10x
-6.89402	5.79693		Affinati10x
0.712306	-0.060786		CampbellDropseq
-0.741077	-5.39703		Moffit10x
-1.73742	-0.496091		Kim10x
3.52778	-5.98366		Dowsett10xnuc
0.376638	-2.93069		RossiDropseq
-1.78682	4.59408		Anderson10x
2.67895	-5.46904		Wen10x
-1.93732	-6.50282		Kim10x
-2.6716	1.53722		Anderson10x
1.8925	-5.57321		RomanovDev10x
-11.1229	-1.37598		wenDropseq
-2.94604	-9.39449		Morris10x
3.01684	2.76306		Moffit10x
-1.08284	-4.6188		Affinati10x
-3.00037	-0.0897849		wenDropseq
-0.792298	-5.47539		Mousebrainorg10x
-0.671387	-4.68744		Moffit10x
-10.4498	-1.23711		Wen10x
1.08775	-5.71291		Morris10x
9.27524	7.87158		Affinati10x
1.46673	3.20731		Wen10x
9.94589	-3.25714		Anderson10x
-10.512	-2.72453		Rupp10x
0.888187	-6.22159		Dowsett10xnuc
0.80288	-6.10985		Dowsett10xnuc
-2.88674	0.547012		Moffit10x
3.03089	0.250216		ChenDropseq
1.0864	-1.1678		Kim10x
-0.920557	-6.01556		ChenDropseq
-1.59961	-5.4463		Anderson10x
3.85686	-2.21291		Wen10x
-2.49517	2.0803		Anderson10x
4.30462	-2.71858		Anderson10x
9.52456	6.74132		Mousebrainorg10x
1.64211	-5.7999		Dowsett10xnuc
-2.7035	15.1358		Anderson10x
-2.39098	4.78758		KimDev10x
-3.80636	2.65382		Kim10x
-2.10941	1.05324		Anderson10x
0.605621	-3.48507		Wen10x
-1.381	13.8712		Rupp10x
1.21889	0.3404		Kim10x
-4.09854	3.45171		Moffit10x
-3.53499	2.75108		Flynn10x
-2.04656	8.52299		Kim10x
4.40148	-1.87404		CampbellDropseq
4.46949	-2.37058		Rupp10x
-10.2941	-2.44979		Dowsett10xnuc
-3.20611	-9.75516		Morris10x
-10.398	-2.21851		Wen10x
-1.65586	-5.96954		Rupp10x
-4.42012	-9.91929		Kim10x
-1.64842	0.935413		Dowsett10xnuc
-3.93664	3.55088		CampbellDropseq
5.59262	-1.26198		Kim10x
1.5745	-5.43387		Wen10x
3.10601	-4.77446		Mickelsen10x
-2.91057	1.43493		Dowsett10xnuc
2.73385	-5.88469		Rupp10x
3.73193	0.0529374		CampbellDropseq
9.51895	7.10267		Anderson10x
4.05971	-2.57582		Dowsett10xnuc
-10.4365	-2.21031		Anderson10x
-1.47517	-4.31263		ChenDropseq
-3.7666	3.14647		Moffit10x
-0.977097	-1.69042		ChenDropseq
1.85196	-5.21498		Dowsett10xnuc
7.83111	0.314925		Anderson10x
-1.0124	-6.20708		Anderson10x
1.72295	-5.61889		Dowsett10xnuc
-2.67917	2.03168		Dowsett10xnuc
-2.37488	1.19931		Flynn10x
0.123445	-3.63672		Mousebrainorg10x
-1.15092	3.54665		Anderson10x
4.01839	-0.657262		Morris10x
3.71168	1.02331		Wen10x
1.7335	-5.84778		Morris10x
4.05547	-8.24644		Anderson10x
9.62431	7.45612		Moffit10x
-2.3051	4.85878		Dowsett10xnuc
-2.17649	1.41611		Kim10x
-1.47341	5.17219		Anderson10x
-3.05811	3.42764		Affinati10x
-2.87491	1.81037		Mousebrainorg10x
-0.575996	-13.4958		Kim10x
-0.997937	-3.66894		Moffit10x
-3.91416	-6.43142		CampbellDropseq
-0.407487	-9.31055		Moffit10x
4.10513	-7.65763		Anderson10x
2.66304	-8.09724		Affinati10x
2.9319	-6.54861		Rupp10x
4.616	-5.77264		Rupp10x
9.3113	7.27963		Morris10x
-10.7065	-1.69983		Wen10x
-2.42179	-5.79116		Rupp10x
-11.0423	-1.90986		Anderson10x
-3.67159	3.05823		wenDropseq
1.7597	-5.53943		CampbellDropseq
1.83176	-6.0306		Affinati10x
3.30804	-4.39314		Kim10x
-2.922	-4.40462		ChenDropseq
-1.96114	-6.51753		RossiDropseq
-2.73908	3.43818		Flynn10x
-2.58124	-5.30252		Anderson10x
-2.79023	-4.30709		CampbellDropseq
-0.909982	-5.44589		Anderson10x
-9.96715	-1.23476		Kim10x
2.34577	-6.15824		Anderson10x
-10.4404	-2.62348		Rupp10x
4.08962	-0.826428		Dowsett10xnuc
-0.372561	1.39736		Kim10x
-0.881393	-9.08818		Mousebrainorg10x
1.48291	-4.7107		Flynn10x
0.65013	0.0068987		Affinati10x
2.79043	-8.16861		RossiDropseq
1.79721	-4.39666		wenDropseq
0.0622585	-7.19277		Wen10x
3.17388	-5.6256		KimDev10x
-1.79378	-7.2564		Flynn10x
4.25566	-0.857843		Wen10x
-0.986031	-5.51847		Moffit10x
1.8485	2.03816		Kim10x
5.51055	-6.35192		Kim10x
1.57657	-5.69185		Flynn10x
3.13202	-6.09011		CampbellDropseq
5.90004	-7.44318		Kim10x
-11.6828	-1.12073		Wen10x
-1.3163	5.23583		Dowsett10xnuc
3.8425	-3.99352		Flynn10x
-1.44352	-4.57461		Anderson10x
2.22145	-0.964631		Anderson10x
5.59997	-1.39287		Anderson10x
1.01676	-3.0725		Morris10x
0.902683	-5.75679		Rupp10x
3.82922	-7.89821		Morris10x
9.85954	-0.234086		Rupp10x
2.81368	-5.91131		Dowsett10xnuc
-0.735835	-8.73752		Anderson10x
-2.12483	-3.6279		Moffit10x
3.2483	-4.51628		RossiDropseq
9.30056	7.6875		Mousebrainorg10x
4.06254	7.62862		Anderson10x
-0.710312	4.21097		Morris10x
2.37454	-5.18465		Dowsett10xnuc
2.72143	-8.2066		Dowsett10xnuc
0.725315	-5.7862		Dowsett10xnuc
-2.24605	14.5812		Affinati10x
3.24477	0.856804		Anderson10x
0.0437238	-3.36331		ChenDropseq
1.77603	-5.49094		Kim10x
2.44201	-5.59968		Anderson10x
-5.11222	-10.3596		RossiDropseq
5.13182	-4.84348		ChenDropseq
-0.831951	-3.0713		Anderson10x
-1.92234	14.0515		CampbellDropseq
-0.929792	-2.81667		Anderson10x
-1.22699	-7.03408		Dowsett10xnuc
-10.3098	-1.31032		ChenDropseq
2.65157	-5.90301		CampbellDropseq
-3.47424	-5.88203		Anderson10x
3.20344	-1.04097		Affinati10x
-8.37031	6.229		Mousebrainorg10x
-1.40972	-4.48968		Rupp10x
4.91716	-0.596264		Kim10x
-1.8099	5.52111		Anderson10x
-4.1502	3.61618		Moffit10x
0.283535	-5.79878		Morris10x
-2.467	1.69779		Dowsett10xnuc
2.94053	-6.91059		ChenDropseq
2.286	-2.01969		wenDropseq
1.72337	-5.49005		Kim10x
3.00796	9.09757		Mickelsen10x
1.84054	-5.12891		Wen10x
-0.288043	-4.29983		Affinati10x
-1.16932	1.26311		Moffit10x
-1.25294	-4.46481		Wen10x
-2.48877	14.9939		Anderson10x
1.99606	-5.45946		Affinati10x
1.88973	-5.33625		Kim10x
3.03354	-5.01403		RossiDropseq
-2.03843	8.83345		RossiDropseq
5.05724	-1.06413		Kim10x
1.55387	-5.68768		Anderson10x
-0.602974	-9.07232		Moffit10x
3.90919	-2.23678		Rupp10x
-10.7088	-2.05015		Kim10x
-1.49789	14.3257		Rupp10x
0.81071	-1.28103		ChenDropseq
-4.06277	-6.67847		RossiDropseq
3.44667	-1.01383		Wen10x
-2.18242	0.928644		Mickelsen10x
-12.2391	-2.42336		Mousebrainorg10x
0.0726498	-2.77658		Mousebrainorg10x
-1.1858	4.42418		Flynn10x
0.823764	1.10959		ChenDropseq
-2.25028	2.55604		Anderson10x
-3.99747	-9.72014		Mousebrainorg10x
4.50207	0.400258		Dowsett10xnuc
-3.72275	-9.86548		Anderson10x
-0.366205	1.6171		Morris10x
2.34345	-4.45094		ChenDropseq
0.968005	-6.72546		Morris10x
9.79324	-3.1766		Morris10x
9.33935	6.98558		Rupp10x
-1.24469	1.27593		Flynn10x
2.03891	2.43894		RossiDropseq
-3.19254	2.97213		Kim10x
2.59149	-5.78895		Mickelsen10x
3.23673	-6.80193		Moffit10x
9.46421	7.54076		Anderson10x
1.70269	-5.78152		Anderson10x
6.64732	-7.45052		Rupp10x
1.44144	1.0094		Kim10x
1.80785	-5.76484		Wen10x
-10.6085	-1.78653		Flynn10x
-1.82134	1.09944		wenDropseq
[truncated: 382,926+ more rows]
