# Supplementary material for: HypoMap—a unified single-cell gene expression atlas of the murine hypothalamus
Source: Nat Metab. 2022 Oct 20;4(10):1402–19. doi: 10.1038/s42255-022-00657-y (PMC9584816; doi:10.1038/s42255-022-00657-y)
Supplement: Source Data Extended Data Fig. 3 — Single cell UMAP data [file 42255_2022_657_MOESM13_ESM.xlsx]

## Sheet: umap_data
umapscvi_1	umapscvi_2	campbell_anno_col	Cell_ID	C185_named_scn
2.14337	-2.24257		AAACCCAAGGGTGAAA-1_SRR14252354
2.79448	-6.57953		AAACCCACAGCACACC-1_SRR14252354
4.00861	-2.2901		AAACCCATCCCGAAAT-1_SRR14252354
-2.40578	-5.9133		AAACGAAAGACCAGCA-1_SRR14252354
2.11716	-5.24823		AAACGAAAGGTCCAGA-1_SRR14252354
2.63819	-6.83569		AAACGAAAGTATGAAC-1_SRR14252354
4.76656	-0.304007		AAACGAAAGTGTAGTA-1_SRR14252354
10.2414	9.01984		AAACGAAGTCCTCCAT-1_SRR14252354
-2.39489	-5.89359		AAACGAAGTGCCTAAT-1_SRR14252354
2.95496	8.1916		AAACGAATCCAGTGTA-1_SRR14252354
2.60123	-6.15198		AAACGAATCCTACACC-1_SRR14252354
-3.05683	1.79886		AAACGAATCGCTGACG-1_SRR14252354
-2.91192	-0.0776817		AAACGAATCTGTGTGA-1_SRR14252354
-1.204	-7.33705		AAACGCTAGCCATTCA-1_SRR14252354
-11.2778	-0.88676		AAACGCTAGGCGCTTC-1_SRR14252354
4.74715	7.65627		AAACGCTAGTATGAAC-1_SRR14252354
-1.85695	1.18938		AAACGCTAGTCTCTGA-1_SRR14252354
1.18317	-1.04069		AAACGCTCAGCTACCG-1_SRR14252354
3.42331	0.904408		AAACGCTGTACTGAGG-1_SRR14252354
4.03457	-0.862506		AAACGCTGTAGGACTG-1_SRR14252354
-1.94744	-7.51286		AAACGCTGTATGAGAT-1_SRR14252354
8.60571	7.23987		AAACGCTGTCTCGGGT-1_SRR14252354
2.85836	8.82605		AAACGCTGTGCTTATG-1_SRR14252354
0.891875	-3.31998		AAAGAACCAAGCGCTC-1_SRR14252354
-4.13304	-6.65003		AAAGAACCACTGCATA-1_SRR14252354
3.91149	7.81179		AAAGAACCATACCACA-1_SRR14252354
3.39375	7.31333		AAAGAACGTACACGTT-1_SRR14252354
2.39618	-6.01909		AAAGAACGTGCACATT-1_SRR14252354
5.2376	-2.66005		AAAGAACTCAAACGTC-1_SRR14252354
2.99441	8.89976		AAAGAACTCAGACCTA-1_SRR14252354
1.6741	-5.66882		AAAGAACTCGCCTTGT-1_SRR14252354
-0.536388	0.836298		AAAGAACTCGGTCGAC-1_SRR14252354
2.93758	2.70823		AAAGAACTCGTCCATC-1_SRR14252354
-1.34785	-4.37176		AAAGGATAGGGTTTCT-1_SRR14252354
-0.793931	-4.6179		AAAGGATCAAACTAGA-1_SRR14252354
0.964317	-3.13138		AAAGGATTCAGAGCGA-1_SRR14252354
8.86069	6.96107		AAAGGATTCTCTCGCA-1_SRR14252354
-1.27028	-5.64301		AAAGGATTCTGCGGAC-1_SRR14252354
3.50993	8.25939		AAAGGATTCTGTCCCA-1_SRR14252354
2.03171	-6.75521		AAAGGGCAGGCTAGCA-1_SRR14252354
3.23276	8.5973		AAAGGGCCACATTGTG-1_SRR14252354
-4.05455	3.65204		AAAGGGCGTCCATACA-1_SRR14252354
-4.16785	-4.70093		AAAGGGCGTTCGGCCA-1_SRR14252354
-1.4762	1.96518		AAAGGGCTCACGGTCG-1_SRR14252354
-0.874153	-1.71389		AAAGGTAAGATCGACG-1_SRR14252354
2.46079	-0.391883		AAAGGTAAGCACTTTG-1_SRR14252354
2.71071	0.449984		AAAGGTACAAGTGGGT-1_SRR14252354
-3.49388	-9.90771		AAAGGTACACCTGCAG-1_SRR14252354
-3.78872	-6.42483		AAAGGTACACTTCATT-1_SRR14252354
7.62936	-6.04665		AAAGGTACAGACCAAG-1_SRR14252354	Vip.Vipr2.GABA-2
-2.46056	1.50616		AAAGGTAGTAGTTACC-1_SRR14252354
-11.0066	-1.39901		AAAGGTAGTGAGATTA-1_SRR14252354
3.11734	-4.40526		AAAGGTAGTGTGGACA-1_SRR14252354
3.12173	-5.41334		AAAGGTATCCTACCAC-1_SRR14252354
2.73161	0.488414		AAAGTCCAGAGTGGCT-1_SRR14252354
3.10106	-5.36184		AAAGTCCCACAAAGCG-1_SRR14252354
3.43611	6.79719		AAAGTCCCACTGTCCT-1_SRR14252354
-7.79445	9.60722		AAAGTCCGTCGGATTT-1_SRR14252354
-1.38266	-4.68902		AAAGTCCTCAACGAGG-1_SRR14252354
-0.728599	-9.34981		AAAGTCCTCACCGACG-1_SRR14252354
2.61094	-4.19236		AAAGTCCTCACTGGTA-1_SRR14252354
4.90342	-7.24617		AAAGTCCTCGGAAACG-1_SRR14252354	Fam122b.Vipr2.GABA-2
1.65863	-5.81985		AAAGTCCTCGTAACTG-1_SRR14252354
-2.29408	13.8903		AAAGTCCTCGTACCTC-1_SRR14252354
4.07463	7.738		AAAGTCCTCTAGTGTG-1_SRR14252354
-1.59218	5.06912		AAAGTGAAGCTATCCA-1_SRR14252354
-3.30495	-5.98506		AAAGTGAAGGTATCTC-1_SRR14252354
4.01817	-5.72101		AAAGTGAAGTGATAAC-1_SRR14252354
-11.7657	-1.46414		AAAGTGACACGCTGTG-1_SRR14252354
0.391168	-5.7368		AAAGTGATCAAGGAGC-1_SRR14252354
-10.5481	-2.36293		AAAGTGATCCACAGGC-1_SRR14252354
-11.5909	-2.02527		AAAGTGATCCATAAGC-1_SRR14252354
-10.8393	-2.39935		AAAGTGATCCTGGTCT-1_SRR14252354
3.91519	-0.16436		AAAGTGATCCTTATGT-1_SRR14252354
6.01403	-6.03027		AAATGGAAGAGATCGC-1_SRR14252354	Fam122b.Vipr2.GABA-2
5.47119	-7.76752		AAATGGAAGATGGTCG-1_SRR14252354	Fam122b.Vipr2.GABA-2
-0.404081	-5.34951		AAATGGAAGCAGTCTT-1_SRR14252354
2.19036	-2.22462		AAATGGAAGGACGCTA-1_SRR14252354
-11.9358	-1.71443		AAATGGACAAAGGGTC-1_SRR14252354
5.2313	1.02777		AAATGGACACAGCATT-1_SRR14252354
-2.16989	13.9763		AAATGGACAGCATGCC-1_SRR14252354
2.98975	-5.61059		AAATGGACAGCCATTA-1_SRR14252354
-8.5898	6.06569		AAATGGAGTAGTCACT-1_SRR14252354
7.6128	0.21676		AAATGGAGTATTGAGA-1_SRR14252354
3.68493	0.137328		AAATGGAGTCTTGCTC-1_SRR14252354
3.17279	-4.38431		AAATGGAGTGAAAGTT-1_SRR14252354
-1.12124	4.24828		AACAAAGAGCTGGCCT-1_SRR14252354
-2.74614	4.12038		AACAAAGGTATTGGCT-1_SRR14252354
-2.083	8.87229		AACAAAGGTATTTCCT-1_SRR14252354
0.743058	-5.97695		AACAAAGGTCACAATC-1_SRR14252354
-4.66949	-9.82244		AACAAAGGTGGAATGC-1_SRR14252354
1.94081	-5.11237		AACAAAGGTGGTCTAT-1_SRR14252354
10.3046	9.17279		AACAAAGTCCACATAG-1_SRR14252354
-11.8324	-0.824329		AACAAAGTCGAGAGCA-1_SRR14252354
3.31886	8.00553		AACAAAGTCGGTTCAA-1_SRR14252354
-1.30297	-7.11916		AACAACCAGACCAAAT-1_SRR14252354
4.82891	0.970724		AACAACCAGACCCTTA-1_SRR14252354
-13.4794	-1.83075		AACAACCAGGCTATCT-1_SRR14252354
-12.0805	-1.49648		AACAACCAGTCCCAAT-1_SRR14252354
-1.40086	13.9454		AACAACCAGTCTTCGA-1_SRR14252354
1.5292	4.0277		AACAACCCAAGTCGTT-1_SRR14252354
1.81262	-5.70167		AACAACCCACGACGAA-1_SRR14252354
-10.883	-2.23808		AACAACCTCAGGGTAG-1_SRR14252354
4.84451	6.89869		AACAACCTCATCGCTC-1_SRR14252354
-1.19635	-4.28527		AACAAGAAGAGCCGAT-1_SRR14252354
-10.3434	-1.52725		AACAAGAAGCGCCCAT-1_SRR14252354
0.131431	-5.38346		AACAAGAAGCTAAACA-1_SRR14252354
4.64575	7.09812		AACAAGAAGGAAAGGT-1_SRR14252354
0.53528	-5.75846		AACAAGAAGTAGAGTT-1_SRR14252354
12.4224	-0.487049		AACAAGAAGTAGCAAT-1_SRR14252354
-1.07722	-1.97862		AACAAGAAGTCATGAA-1_SRR14252354
0.639691	-5.47876		AACAAGAAGTTGTACC-1_SRR14252354
3.1673	-8.76611		AACAAGACAGAACTTC-1_SRR14252354
-9.92381	-1.62551		AACAAGAGTCCTACGG-1_SRR14252354
-2.99574	0.140965		AACAAGAGTTGGTACT-1_SRR14252354
3.66469	-5.5275		AACAAGAGTTGTGGCC-1_SRR14252354
-0.808466	4.31778		AACAAGATCACAGAGG-1_SRR14252354
-0.752356	-8.15082		AACAAGATCCACATAG-1_SRR14252354
-11.12	-1.50076		AACACACAGTAGGTTA-1_SRR14252354
1.05389	-5.56198		AACACACCAAACGGCA-1_SRR14252354
3.6699	7.37869		AACACACCAAGCAATA-1_SRR14252354
3.18555	2.74159		AACACACCAATGAACA-1_SRR14252354
-0.889579	-7.29481		AACACACGTCTCAGGC-1_SRR14252354
3.46114	7.94107		AACACACGTGTTACAC-1_SRR14252354
0.823938	-1.27181		AACAGGGCAATGTCTG-1_SRR14252354
3.59107	-8.87857		AACAGGGCACAAATCC-1_SRR14252354
-2.37657	-5.6543		AACAGGGCAGACATCT-1_SRR14252354
3.48204	8.05252		AACAGGGGTACAGCGA-1_SRR14252354
3.99245	-0.0968685		AACAGGGGTGATACAA-1_SRR14252354
-0.908314	-7.33373		AACAGGGTCCACGGGT-1_SRR14252354
-2.78299	-4.18628		AACAGGGTCGGAGCAA-1_SRR14252354
-3.0173	-4.261		AACCAACCACTGCATA-1_SRR14252354
-10.6715	-3.23411		AACCAACCATACTGTG-1_SRR14252354
-10.8438	-0.890542		AACCAACCATCATCTT-1_SRR14252354
-13.3632	-1.68095		AACCAACGTCACTGAT-1_SRR14252354
4.08661	1.17916		AACCAACGTCCAGCGT-1_SRR14252354
-0.379114	-0.74067		AACCAACGTGGACTAG-1_SRR14252354
-11.257	-0.774752		AACCAACGTTCCAGGC-1_SRR14252354
3.71546	7.10451		AACCAACTCACATCAG-1_SRR14252354
-3.94333	3.60441		AACCACAAGAGACAAG-1_SRR14252354
4.1034	-5.2948		AACCACAAGTAGCATA-1_SRR14252354
-0.885986	-1.68493		AACCACAAGTGGATAT-1_SRR14252354
-0.930638	-7.34577		AACCACACACCTAAAC-1_SRR14252354
3.06126	-4.32161		AACCACACACGCTGAC-1_SRR14252354
1.25575	-6.81602		AACCACACATCTAGAC-1_SRR14252354
-4.01833	-6.55947		AACCACACATGATAGA-1_SRR14252354
-1.38066	-4.47905		AACCACAGTCATCGGC-1_SRR14252354
1.52433	-0.366069		AACCACAGTGGGATTG-1_SRR14252354
3.02449	-5.34649		AACCACAGTTGAATCC-1_SRR14252354
3.2312	0.195931		AACCACATCATGTCAG-1_SRR14252354
-7.47627	5.96365		AACCACATCCCAGCGA-1_SRR14252354
-1.50024	-5.16122		AACCACATCCTACGGG-1_SRR14252354
-2.64863	14.2872		AACCACATCGAAGGAC-1_SRR14252354
-10.855	-2.59915		AACCACATCTATCACT-1_SRR14252354
1.22125	3.56589		AACCACATCTGGAAGG-1_SRR14252354
-0.81193	-7.27647		AACCATGCAGTGTACT-1_SRR14252354
0.236545	14.374		AACCATGCATCTCCCA-1_SRR14252354
-2.11007	14.5012		AACCATGTCCTTCGAC-1_SRR14252354
2.77256	-6.01091		AACCATGTCGAGTACT-1_SRR14252354
-1.74424	5.40958		AACCATGTCTAACACG-1_SRR14252354
2.25051	-5.61231		AACCCAAAGCAGGCTA-1_SRR14252354
3.01244	0.603885		AACCCAAAGGGCAATC-1_SRR14252354
1.20165	-1.09221		AACCCAACAGAGTTCT-1_SRR14252354
-13.431	-1.8422		AACCCAACAGCTACTA-1_SRR14252354
1.51142	1.94516		AACCCAACAGGCAATG-1_SRR14252354
3.92413	-1.19672		AACCCAAGTAACTGCT-1_SRR14252354
2.10637	-5.09089		AACCCAATCATCCTGC-1_SRR14252354
-12.1278	-1.21176		AACCCAATCCATCTCG-1_SRR14252354
-1.76889	4.96744		AACCTGAAGGCCGCTT-1_SRR14252354
3.94571	-4.449		AACCTGACACAACGCC-1_SRR14252354
-2.14874	-6.89817		AACCTGACACGGGCTT-1_SRR14252354
1.88316	-5.67254		AACCTGACAGGACAGT-1_SRR14252354
-1.10651	-2.01212		AACCTGAGTAGGCAAC-1_SRR14252354
-10.4086	-1.88707		AACCTGAGTAGTCTGT-1_SRR14252354
-2.52131	1.88816		AACCTGAGTCTGTAGT-1_SRR14252354
-3.22472	-8.58493		AACCTGATCATTGCCC-1_SRR14252354
-3.15595	1.38866		AACCTGATCGAGCACC-1_SRR14252354
-2.39113	4.54589		AACCTGATCGTGCGAC-1_SRR14252354
-10.6577	-2.20205		AACCTGATCTAGCCTC-1_SRR14252354
-8.73083	6.25535		AACCTTTAGCCTGACC-1_SRR14252354
-11.7143	-0.836616		AACCTTTAGTCACTGT-1_SRR14252354
-12.7374	-2.15896		AACCTTTCACGCAAAG-1_SRR14252354
3.07859	2.80517		AACCTTTCAGAAGCGT-1_SRR14252354
-13.2749	-1.63186		AACCTTTCATCACGGC-1_SRR14252354
4.0692	-0.890552		AACCTTTGTACTAACC-1_SRR14252354
-2.07506	2.72		AACCTTTGTGGTAACG-1_SRR14252354
3.11984	-4.4529		AACCTTTTCCACGAAT-1_SRR14252354
6.51704	-8.27433		AACCTTTTCGCTCTAC-1_SRR14252354	Cck.Vipr2.GABA-2
1.55289	-0.192048		AACGAAAAGGTTCCAT-1_SRR14252354
-13.2249	-1.99014		AACGAAACAAACACCT-1_SRR14252354
-1.87892	-7.62095		AACGAAACAAGTAGTA-1_SRR14252354
2.32084	-4.31564		AACGAAACATAACCCA-1_SRR14252354
-1.88839	13.776		AACGAAAGTACACGTT-1_SRR14252354
1.21061	0.638533		AACGAAAGTCAACCAT-1_SRR14252354
-10.2509	-1.63147		AACGAAAGTCGACTTA-1_SRR14252354
3.89649	0.920641		AACGAAAGTTCAGTAC-1_SRR14252354
-11.0373	-1.6362		AACGGGAAGACGGTCA-1_SRR14252354
1.2665	-6.34809		AACGGGAAGATTGTGA-1_SRR14252354
-3.09525	-4.45167		AACGGGAAGTACTCGT-1_SRR14252354
1.35943	3.66347		AACGGGAGTATACGGG-1_SRR14252354
-1.03931	4.33742		AACGGGAGTTCGGACC-1_SRR14252354
-0.587838	-9.16218		AACGGGATCAGTCCGG-1_SRR14252354
9.26996	7.13441		AACGGGATCTGAATCG-1_SRR14252354
-0.543033	-9.22772		AACGTCAAGCGACTTT-1_SRR14252354
1.46343	-5.58395		AACGTCAAGTAGCTCT-1_SRR14252354
4.28624	-0.946266		AACGTCAAGTCCCGAC-1_SRR14252354
3.06529	0.797418		AACGTCACAATGGCAG-1_SRR14252354
-0.120467	-4.67564		AACGTCACAATTGCCA-1_SRR14252354
-2.93406	-0.0284294		AACGTCACAGTAGAAT-1_SRR14252354
-8.43178	5.85576		AACGTCAGTAACAGTA-1_SRR14252354
-11.0973	-1.17598		AACGTCAGTTAAGCAA-1_SRR14252354
3.50167	1.17987		AACGTCAGTTGAATCC-1_SRR14252354
-0.517825	-3.62289		AACGTCATCCATTCAT-1_SRR14252354
-2.77457	14.2579		AACGTCATCCTGCTAC-1_SRR14252354
-1.89553	-4.85874		AACGTCATCGACATCA-1_SRR14252354
2.06474	-5.25661		AACTTCTAGGTACAGC-1_SRR14252354
1.22465	3.81285		AACTTCTCACAGAGCA-1_SRR14252354
2.63225	0.291972		AACTTCTCACAGCCTG-1_SRR14252354
2.66	-8.00773		AACTTCTCACATTGTG-1_SRR14252354
-3.4277	3.42639		AACTTCTCATATCGGT-1_SRR14252354
4.03936	-0.50908		AAGAACAAGCAATTCC-1_SRR14252354
3.21868	0.284341		AAGAACAAGCTTAGTC-1_SRR14252354
12.1653	-0.289037		AAGAACAAGTGGCCTC-1_SRR14252354
2.98622	0.296342		AAGAACAGTACCTAAC-1_SRR14252354
-10.1343	-2.23486		AAGAACAGTTAAGACA-1_SRR14252354
3.9703	-4.63337		AAGAACAGTTAGGAGC-1_SRR14252354
-11.1708	-1.58223		AAGAACATCTAGGAAA-1_SRR14252354
2.88596	7.66136		AAGACAAAGACCTCCG-1_SRR14252354
-10.6548	-2.64811		AAGACAACAACGATCT-1_SRR14252354
0.472204	-5.73858		AAGACAACAATGAACA-1_SRR14252354
-4.06217	-6.635		AAGACAACAATTCGTG-1_SRR14252354
2.44646	-5.05127		AAGACAACAGGCGTTC-1_SRR14252354
1.45616	3.28978		AAGACAACAGGTCCCA-1_SRR14252354
3.9546	-0.228387		AAGACAAGTCCCGTGA-1_SRR14252354
-3.0184	-4.61915		AAGACAAGTTAGTCGT-1_SRR14252354
-1.85907	-5.84611		AAGACAATCCCATACC-1_SRR14252354
-2.6546	-9.6002		AAGACAATCCTGTACC-1_SRR14252354
-2.61072	3.07763		AAGACTCAGAGGCCAT-1_SRR14252354
7.19444	-8.03912		AAGACTCCACGAGGTA-1_SRR14252354	Cck.Vipr2.GABA-2
3.16048	-4.65629		AAGACTCCAGAGAATT-1_SRR14252354
2.12365	-4.6478		AAGACTCCATAGATGA-1_SRR14252354
-11.6348	-2.32579		AAGACTCGTGGTAATA-1_SRR14252354
9.51125	7.03684		AAGACTCTCACATCAG-1_SRR14252354
-11.2149	-1.31894		AAGACTCTCCAATGCA-1_SRR14252354
-4.03323	-5.16757		AAGACTCTCGCCAGTG-1_SRR14252354
-0.825546	-7.22137		AAGACTCTCGGTCGAC-1_SRR14252354
-9.94867	-2.37438		AAGACTCTCTCCAAGA-1_SRR14252354
-11.2268	-2.28333		AAGATAGAGATTACCC-1_SRR14252354
3.56448	-0.55649		AAGATAGAGGTCATAA-1_SRR14252354
4.20353	8.45718		AAGATAGCAAGATCCT-1_SRR14252354
1.23649	-6.33249		AAGATAGCAGCGCTTG-1_SRR14252354
3.02692	8.15388		AAGATAGCAGTGTGGA-1_SRR14252354
-11.4503	-0.88048		AAGATAGCATCTCATT-1_SRR14252354
3.71604	7.72928		AAGATAGCATGTACGT-1_SRR14252354
0.742	-0.272915		AAGATAGGTCGCATTA-1_SRR14252354
3.33274	-6.60972		AAGCATCAGACCAAGC-1_SRR14252354
-0.463857	-5.30873		AAGCATCCAACATCGT-1_SRR14252354
-3.04955	3.47734		AAGCATCCATGACGTT-1_SRR14252354
7.65765	-7.33127		AAGCATCCATGATAGA-1_SRR14252354	Fam122b.Vipr2.GABA-2
-1.58905	3.44408		AAGCATCGTAGCGAGT-1_SRR14252354
9.75615	8.58386		AAGCATCGTAGTACGG-1_SRR14252354
1.44443	1.70749		AAGCATCGTTTACGAC-1_SRR14252354
0.713063	-3.65661		AAGCCATAGATTAGCA-1_SRR14252354
-2.10222	13.775		AAGCCATCAAGTGGCA-1_SRR14252354
-1.06782	3.77093		AAGCCATCACATCCCT-1_SRR14252354
4.79127	7.71357		AAGCCATCACGGGTAA-1_SRR14252354
-2.18245	-2.21705		AAGCCATCAGCACACC-1_SRR14252354
3.2791	-4.77843		AAGCCATCAGCACAGA-1_SRR14252354
-2.38554	-9.53184		AAGCGAGAGGCCTAGA-1_SRR14252354
5.62394	-1.18338		AAGCGAGCAAGAGAGA-1_SRR14252354
0.873297	1.32052		AAGCGAGCAGAACGCA-1_SRR14252354
-3.54253	-6.07745		AAGCGAGCAGCCGTTG-1_SRR14252354
3.35456	-0.953779		AAGCGAGGTGACATCT-1_SRR14252354
2.47001	0.211118		AAGCGAGGTGTCCTAA-1_SRR14252354
4.84497	-0.131162		AAGCGAGGTTCACGAT-1_SRR14252354
0.0764578	-0.400367		AAGCGAGGTTCCTAGA-1_SRR14252354
-2.75879	-6.05353		AAGCGAGTCGTCGACG-1_SRR14252354
2.15922	-6.52922		AAGCGTTAGCGCCTAC-1_SRR14252354
2.19221	-2.1908		AAGCGTTAGTGCTCAT-1_SRR14252354
-10.5412	-2.78303		AAGCGTTCAATTTCTC-1_SRR14252354
-3.05641	14.5539		AAGCGTTCAGGTCCGT-1_SRR14252354
0.563394	-5.39205		AAGCGTTCATGTGACT-1_SRR14252354
2.82317	8.05652		AAGCGTTCATTATGCG-1_SRR14252354
-0.962127	4.3981		AAGCGTTGTTATGGTC-1_SRR14252354
2.75	-5.85273		AAGCGTTTCCCGAGGT-1_SRR14252354
-11.2033	-1.13248		AAGCGTTTCCCTTCCC-1_SRR14252354
-4.38554	-9.75468		AAGCGTTTCTCGCGTT-1_SRR14252354
-1.42951	-8.83805		AAGGAATAGTACTGGG-1_SRR14252354
3.49437	-0.677936		AAGGAATCAACCGGAA-1_SRR14252354
-12.184	-2.58572		AAGGAATCACGAGAAC-1_SRR14252354
-1.09854	-1.89862		AAGGAATTCAGGGATG-1_SRR14252354
2.93592	8.55642		AAGGAATTCGGCACTG-1_SRR14252354
-1.27853	-4.48752		AAGGTAAAGACCAAGC-1_SRR14252354
2.74681	0.381864		AAGGTAAAGCTCGAAG-1_SRR14252354
2.74439	8.27006		AAGGTAACAACAAGTA-1_SRR14252354
-2.53073	-3.71176		AAGGTAACAACCTAAC-1_SRR14252354
0.599049	-3.05469		AAGGTAACAATATCCG-1_SRR14252354
5.88991	-7.20192		AAGGTAACAGAAGTGC-1_SRR14252354	Cck.Vipr2.GABA-2
-3.93642	2.46688		AAGGTAACAGGCTACC-1_SRR14252354
3.83272	-4.00252		AAGGTAACATGAGAAT-1_SRR14252354
-8.07618	5.0194		AAGGTAACATGTGACT-1_SRR14252354
4.20992	7.32866		AAGTACCAGAGTGACC-1_SRR14252354
-12.7237	-2.53789		AAGTACCAGGATGAGA-1_SRR14252354
-3.32658	3.63079		AAGTACCAGGCCATAG-1_SRR14252354
-1.21543	3.46446		AAGTACCCAAGTTTGC-1_SRR14252354
-10.1468	-2.3274		AAGTACCCACTCACTC-1_SRR14252354
-4.01884	3.65826		AAGTACCCATCGGTTA-1_SRR14252354
-0.99682	-4.44671		AAGTACCCATGTCTAG-1_SRR14252354
-10.327	-2.39468		AAGTACCCATGTTACG-1_SRR14252354
-1.80572	0.890147		AAGTACCGTAACTTCG-1_SRR14252354
3.04898	-6.60399		AAGTACCGTAAGCTCT-1_SRR14252354
2.91593	-5.2927		AAGTACCGTACCTAGT-1_SRR14252354
2.45953	-4.764		AAGTACCGTGCCTGCA-1_SRR14252354
-2.42132	2.2209		AAGTACCTCAGTCTTT-1_SRR14252354
-0.00479821	1.57798		AAGTACCTCTAGAACC-1_SRR14252354
2.25099	-2.15282		AAGTACCTCTTAGCTT-1_SRR14252354
-3.86389	3.40225		AAGTCGTAGATGACAT-1_SRR14252354
-3.96874	3.62149		AAGTCGTAGATTTGCC-1_SRR14252354
0.789785	-0.0437215		AAGTCGTTCGCGCCAA-1_SRR14252354
-2.32813	-3.74848		AAGTCGTTCGCGTGCA-1_SRR14252354
-8.99638	6.38293		AAGTCGTTCTATCGCC-1_SRR14252354
5.17074	-0.922534		AAGTGAAAGAGTAACT-1_SRR14252354
-2.86876	1.12912		AAGTGAAAGGGTTAGC-1_SRR14252354
4.60566	-5.60542		AAGTGAAAGTTGCTCA-1_SRR14252354
-3.19905	0.815572		AAGTGAACAAAGACTA-1_SRR14252354
5.64368	-7.5337		AAGTGAACACTTTATC-1_SRR14252354	Unassigned.Lhx1.GABA-2
-4.39447	-4.86515		AAGTGAAGTCACTCTC-1_SRR14252354
3.4191	-2.01116		AAGTGAATCGATTGGT-1_SRR14252354
-2.57311	1.48651		AAGTTCGAGCATCCCG-1_SRR14252354
5.19576	-2.54752		AAGTTCGCAACGTAAA-1_SRR14252354
-12.9148	-1.40203		AAGTTCGCACCTTCCA-1_SRR14252354
-10.7083	-0.304637		AAGTTCGCACGTGAGA-1_SRR14252354
3.25355	-5.84389		AAGTTCGCAGTAGAGC-1_SRR14252354
3.10582	8.4229		AAGTTCGTCCAGCAAT-1_SRR14252354
-1.66463	14.7223		AAGTTCGTCTCCGCAT-1_SRR14252354
-4.10913	-5.01678		AATAGAGAGACTCCGC-1_SRR14252354
-1.7151	1.26184		AATAGAGAGGCAGGTT-1_SRR14252354
-10.3614	-2.79541		AATAGAGAGTAACCGG-1_SRR14252354
-0.760912	-6.96829		AATAGAGAGTGTTCAC-1_SRR14252354
-1.46397	-4.01825		AATAGAGCAAGTGATA-1_SRR14252354
1.35737	3.87819		AATAGAGCAATTGGTC-1_SRR14252354
2.74894	0.339309		AATAGAGCACAAACGG-1_SRR14252354
-1.02902	-7.12851		AATAGAGCACCTATCC-1_SRR14252354
-3.97104	3.07851		AATAGAGCAGTCGGAA-1_SRR14252354
-5.15855	-10.0329		AATAGAGGTAGTTCCA-1_SRR14252354
0.678375	-5.87139		AATAGAGGTTAACCTG-1_SRR14252354
7.88547	0.311413		AATAGAGTCCATTTCA-1_SRR14252354
2.07559	2.40726		AATCACGAGGCAATGC-1_SRR14252354
-10.3359	-2.22028		AATCACGAGGGCAACT-1_SRR14252354
3.6188	8.84256		AATCACGAGTGCAGGT-1_SRR14252354
-1.34926	3.58367		AATCACGCACCAGTTA-1_SRR14252354
3.77843	6.66838		AATCACGCATCATTTC-1_SRR14252354
-0.570798	-9.31634		AATCACGCATTAAGCC-1_SRR14252354
0.701717	-5.8737		AATCACGGTCTACGTA-1_SRR14252354
2.91602	8.7314		AATCACGGTCTACTGA-1_SRR14252354
-5.22865	-10.1048		AATCACGGTGCAAGAC-1_SRR14252354
1.59024	-5.07967		AATCACGTCCGTTTCG-1_SRR14252354
-3.24963	1.29211		AATCACGTCGCCACTT-1_SRR14252354
9.21699	7.63002		AATCGACAGAACAGGA-1_SRR14252354
-3.98389	-6.59593		AATCGACAGATGGTCG-1_SRR14252354
-10.7737	-2.93781		AATCGACAGGTCGACA-1_SRR14252354
-4.04186	3.50618		AATCGACAGGTCGTAG-1_SRR14252354
3.43456	8.70641		AATCGACCAATAGGAT-1_SRR14252354
1.07488	-4.57349		AATCGACCAGAGAAAG-1_SRR14252354
4.19656	7.28365		AATCGACCAGCAAGAC-1_SRR14252354
2.88404	-8.32602		AATCGACCAGCCGGTT-1_SRR14252354
-4.02937	2.56015		AATCGACCAGTAGAAT-1_SRR14252354
8.56649	6.9162		AATCGACCATAACTCG-1_SRR14252354
-10.3857	-2.37341		AATCGACGTAGGCTGA-1_SRR14252354
3.71886	0.990612		AATCGACGTTGCGGCT-1_SRR14252354
3.03486	-5.81574		AATCGACGTTTGGCTA-1_SRR14252354
-3.08667	0.640385		AATCGACTCGTGGCGT-1_SRR14252354
2.11899	-4.13982		AATCGTGAGTAGGCCA-1_SRR14252354
-4.08683	2.55912		AATCGTGAGTGAGTTA-1_SRR14252354
8.91626	7.20234		AATCGTGCAACCACAT-1_SRR14252354
3.34365	-6.60758		AATCGTGCAAGACGGT-1_SRR14252354
-0.830772	-5.33856		AATCGTGGTAATCAAG-1_SRR14252354
2.37612	-6.3617		AATCGTGTCGTGCTCT-1_SRR14252354
-1.94136	-7.35001		AATCGTGTCTATTGTC-1_SRR14252354
-1.11863	-7.24944		AATGAAGAGTCAGCCC-1_SRR14252354
3.65526	0.0949543		AATGAAGCAAACTAGA-1_SRR14252354
1.82131	-5.28509		AATGAAGCACTAACCA-1_SRR14252354
2.17581	-5.96502		AATGAAGCAGGCATTT-1_SRR14252354
-4.11983	2.81674		AATGAAGGTGCGGATA-1_SRR14252354
0.129842	-5.22325		AATGAAGGTGGACCTC-1_SRR14252354
3.7424	-8.26586		AATGAAGGTGTTGACT-1_SRR14252354
1.07243	-5.55944		AATGAAGTCAACCTCC-1_SRR14252354
5.63688	-4.80039		AATGAAGTCACGGAGA-1_SRR14252354	Arx.Lhx1.GABA-2
4.32118	7.68425		AATGAAGTCACGGTCG-1_SRR14252354
-0.567334	-4.32256		AATGAAGTCAGCCTCT-1_SRR14252354
-1.61454	-4.64206		AATGAAGTCAGTAGGG-1_SRR14252354
-11.8802	-0.618812		AATGAAGTCATACGAC-1_SRR14252354
-2.10623	-4.1393		AATGACCAGAAGGGAT-1_SRR14252354
-2.48169	14.0692		AATGACCAGAGTCTGG-1_SRR14252354
8.55907	6.62769		AATGACCCAACCCTCT-1_SRR14252354
3.23978	-0.329723		AATGACCCACTCAGAT-1_SRR14252354
-0.865573	-1.75539		AATGACCCACTGAGTT-1_SRR14252354
8.89775	7.18638		AATGACCCAGATCCTA-1_SRR14252354
-1.53152	0.80491		AATGACCCAGCGTGCT-1_SRR14252354
-2.91259	-4.27089		AATGACCGTAACAGTA-1_SRR14252354
-5.71477	-1.30823		AATGACCGTGCCAAGA-1_SRR14252354
-11.6942	-1.38837		AATGACCGTGGCTGAA-1_SRR14252354
-0.136401	-3.20353		AATGACCGTTATTCTC-1_SRR14252354
9.60411	8.01004		AATGACCGTTCTAACG-1_SRR14252354
-11.0261	-0.929331		AATGACCTCACCATCC-1_SRR14252354
3.97791	-4.60127		AATGACCTCCGAGCTG-1_SRR14252354
2.94316	-5.44951		AATGACCTCTCCGAGG-1_SRR14252354
-1.72088	5.43685		AATGCCAAGACCATTC-1_SRR14252354
4.50224	7.03553		AATGCCAAGCCTCGTG-1_SRR14252354
-10.3949	-1.80433		AATGCCACAAAGGTTA-1_SRR14252354
-0.188509	-4.47722		AATGCCAGTCGTTATG-1_SRR14252354
5.8754	-5.15568		AATGCCAGTCTAATCG-1_SRR14252354	Cd24a.Lhx1.GABA-2
5.55659	7.8376		AATGCCAGTGCCAAGA-1_SRR14252354
-0.982311	-3.35915		AATGCCAGTGGTTCTA-1_SRR14252354
-12.7043	-1.12012		AATGCCATCGCTAGCG-1_SRR14252354
-3.46807	-8.40318		AATGGAAAGAAACACT-1_SRR14252354
5.00528	-0.0454579		AATGGAAAGGATTTCC-1_SRR14252354
3.81667	0.459013		AATGGAACACATTGTG-1_SRR14252354
1.28493	-3.65		AATGGAACACCGTGGT-1_SRR14252354
-2.06849	8.7508		AATGGAACACGTACTA-1_SRR14252354
-9.96946	-2.02271		AATGGAACATGGAATA-1_SRR14252354
-0.898088	4.49358		AATGGAAGTAAGGCCA-1_SRR14252354
3.39108	-9.29606		AATGGAAGTACTTGTG-1_SRR14252354
4.55529	-5.30479		AATGGAAGTCACGACC-1_SRR14252354	Arx.Lhx1.GABA-2
9.78984	-3.10527		AATGGAAGTGTTCATG-1_SRR14252354
-0.532077	-9.34831		AATGGCTAGTCCCGAC-1_SRR14252354
1.44067	3.60117		AATGGCTCAAGTGCTT-1_SRR14252354
4.56779	7.16097		AATGGCTCAGCTGAGA-1_SRR14252354
-2.2944	2.03258		AATGGCTCATACCATG-1_SRR14252354
1.79864	-5.28122		AATGGCTGTCACTCGG-1_SRR14252354
-4.58451	-4.75834		AATGGCTTCAGCTTCC-1_SRR14252354
1.68848	1.14718		AATGGCTTCATGGCCG-1_SRR14252354
-10.7316	-1.27459		AATGGCTTCGACCACG-1_SRR14252354
-8.5946	6.23725		AATGGCTTCGAGTACT-1_SRR14252354
-0.0359315	1.53316		AATTCCTAGCTAGAGC-1_SRR14252354
3.42177	-2.045		AATTCCTAGGCAGCTA-1_SRR14252354
2.68867	2.71155		AATTCCTCAAACGGCA-1_SRR14252354
1.36198	3.66185		AATTCCTCAAATTAGG-1_SRR14252354
-10.2913	-0.642295		AATTCCTCAGGGATAC-1_SRR14252354
-2.07737	-3.44854		AATTCCTCATAACGGG-1_SRR14252354
-11.6038	-2.61129		AATTCCTCATCCCACT-1_SRR14252354
-1.86677	13.8466		AATTCCTCATTGTCGA-1_SRR14252354
-11.0583	-0.978271		AATTCCTGTCACCACG-1_SRR14252354
-1.19391	-3.33282		AATTCCTTCACTTATC-1_SRR14252354
5.00926	0.907132		AATTCCTTCATGCCCT-1_SRR14252354
-11.3765	-2.3975		AATTTCCAGCGATGCA-1_SRR14252354
3.30613	0.800937		AATTTCCAGCTAAGTA-1_SRR14252354
4.11902	-0.925986		AATTTCCCACAGAGAC-1_SRR14252354
-1.47452	-4.69411		AATTTCCCATCCCACT-1_SRR14252354
-11.0947	-2.66134		AATTTCCCATCTCAAG-1_SRR14252354
-1.79854	-6.02802		AATTTCCGTAGCTGAG-1_SRR14252354
3.64653	9.36074		AATTTCCGTATGAGCG-1_SRR14252354
1.32283	-3.59525		AATTTCCGTCTTCATT-1_SRR14252354
-12.5005	-1.01052		AATTTCCTCGAGTTGT-1_SRR14252354
1.79133	-6.32896		ACAAAGAAGAATCGCG-1_SRR14252354
-10.689	-0.6269		ACAAAGAAGCGGGTTA-1_SRR14252354
0.215468	-6.11744		ACAAAGAAGGGAGGTG-1_SRR14252354
0.343524	-5.48339		ACAAAGAAGTATAGGT-1_SRR14252354
-10.9048	-2.25314		ACAAAGACATACCGTA-1_SRR14252354
-2.37536	14.3812		ACAAAGACATGTAACC-1_SRR14252354
4.33337	-2.38127		ACAAAGAGTCGAACAG-1_SRR14252354
-1.42716	-13.5287		ACAAAGAGTGTTGATC-1_SRR14252354
0.618731	-1.49326		ACAAAGATCCTGGGTG-1_SRR14252354
1.00209	-6.92899		ACAAAGATCGCAATTG-1_SRR14252354
-0.744539	-6.49806		ACAACCAAGGTGGCTA-1_SRR14252354
-0.527477	-9.40268		ACAACCACAAGTACCT-1_SRR14252354
-1.25119	3.72697		ACAACCACACTTCATT-1_SRR14252354
-11.1535	-1.08949		ACAACCACAGGTGTTT-1_SRR14252354
-9.96207	-1.14865		ACAACCAGTGCGAACA-1_SRR14252354
-11.1477	-1.16462		ACAACCATCAACTCTT-1_SRR14252354
-2.56812	4.66902		ACAACCATCCATACTT-1_SRR14252354
-3.9664	-9.86187		ACAACCATCGCAGATT-1_SRR14252354
-11.3534	-1.77907		ACAACCATCTCTGAGA-1_SRR14252354
2.47446	-4.78412		ACAAGCTAGACCTTTG-1_SRR14252354
5.29674	-1.32267		ACAAGCTAGCACCTGC-1_SRR14252354
-2.18276	-2.71104		ACAAGCTAGCTAGATA-1_SRR14252354
-0.66209	1.69696		ACAAGCTAGTAAACTG-1_SRR14252354
10.0226	-3.20171		ACAAGCTCAGCTTTCC-1_SRR14252354
1.42428	3.63994		ACAAGCTGTAGGAGTC-1_SRR14252354
1.56266	-5.15761		ACAAGCTGTAGGGAGG-1_SRR14252354
4.20896	0.610384		ACAAGCTGTTAAGTCC-1_SRR14252354
-8.1163	4.96686		ACAAGCTGTTTACTGG-1_SRR14252354
-4.87272	8.57903		ACAAGCTTCACGATCA-1_SRR14252354
1.46849	-4.33666		ACAAGCTTCCACCCTA-1_SRR14252354
-2.85434	3.52636		ACAAGCTTCTGCATAG-1_SRR14252354
-2.5587	-5.53214		ACAAGCTTCTGCCTCA-1_SRR14252354
3.84129	-5.53874		ACACAGTAGATCACTC-1_SRR14252354
-3.42309	-6.07686		ACACAGTAGTGCACCC-1_SRR14252354
2.34375	-1.28866		ACACAGTCAATCCTTT-1_SRR14252354
5.88797	-6.78949		ACACAGTCAGCTGAAG-1_SRR14252354	Fam122b.Vipr2.GABA-2
1.41043	-5.3075		ACACAGTCAGTCAGCC-1_SRR14252354
-3.55814	-6.16793		ACACAGTCATTAGGAA-1_SRR14252354
4.71437	0.443302		ACACAGTGTAAGCAAT-1_SRR14252354
-3.67529	-5.90892		ACACAGTGTGCGAACA-1_SRR14252354
3.27398	7.94123		ACACAGTGTGTTTACG-1_SRR14252354
3.81209	-5.22688		ACACAGTGTTGCCATA-1_SRR14252354
-2.26316	-2.45792		ACACAGTTCCTACGAA-1_SRR14252354
-5.74452	-1.39401		ACACCAAAGCGTACAG-1_SRR14252354
-8.56933	6.10983		ACACCAACAAGGAGTC-1_SRR14252354
-10.5997	-3.59522		ACACCAACACTCTCGT-1_SRR14252354
-13.4232	-2.04061		ACACCAACAGTCTCTC-1_SRR14252354
2.52251	-4.74225		ACACCAAGTCCAGCAC-1_SRR14252354
-0.750237	-9.04928		ACACCAATCACTGTCC-1_SRR14252354
3.9501	-0.33848		ACACCAATCGGACTTA-1_SRR14252354
5.60789	-1.22267		ACACCAATCTGATTCT-1_SRR14252354
6.1622	-4.86763		ACACGCGAGCAGTAAT-1_SRR14252354	Cd24a.Lhx1.GABA-2
-2.34193	4.81919		ACACGCGCAACACGTT-1_SRR14252354
-0.709183	-1.74603		ACACGCGGTGTGTCGC-1_SRR14252354
-2.8265	-9.7418		ACACTGAAGGCTCACC-1_SRR14252354
-1.10405	4.3105		ACACTGAAGGTAAACT-1_SRR14252354
3.76714	8.55512		ACACTGAAGTGGAAAG-1_SRR14252354
-10.6799	-2.15364		ACACTGACAACTACGT-1_SRR14252354
-2.46974	1.75877		ACACTGACAAGACAAT-1_SRR14252354
3.14215	1.12672		ACACTGACACTGGCGT-1_SRR14252354
9.21111	6.9824		ACACTGACATGGCGCT-1_SRR14252354
-1.1787	0.665678		ACACTGACATGTCAGT-1_SRR14252354
4.01761	-0.919437		ACACTGAGTCATCGGC-1_SRR14252354
4.29929	7.17982		ACACTGAGTGCCTACG-1_SRR14252354
-0.743466	0.572843		ACACTGAGTTGCCAAT-1_SRR14252354
2.66022	0.239457		ACACTGATCCCAACTC-1_SRR14252354
-3.11227	2.47258		ACACTGATCCGGCTTT-1_SRR14252354
2.95058	-5.58287		ACACTGATCGGAGATG-1_SRR14252354
-3.63017	-6.25987		ACAGAAAAGAATCCCT-1_SRR14252354
-2.70464	2.33213		ACAGAAAAGGAATCGC-1_SRR14252354
3.665	7.64362		ACAGAAAAGGTATAGT-1_SRR14252354
2.72281	0.298133		ACAGAAAAGGTTAAAC-1_SRR14252354
-3.28759	1.27541		ACAGAAACACACGCCA-1_SRR14252354
1.57803	-5.64777		ACAGAAAGTACTGCCG-1_SRR14252354
2.69566	-4.87886		ACAGAAAGTATTCTCT-1_SRR14252354
-3.07898	3.75366		ACAGAAAGTCGTGGTC-1_SRR14252354
5.06354	-6.39265		ACAGAAATCATTCGGA-1_SRR14252354	Fam122b.Vipr2.GABA-2
-0.355803	-0.805884		ACAGAAATCGAGCACC-1_SRR14252354
-0.84007	8.02378		ACAGCCGAGTCTAGAA-1_SRR14252354
3.28412	7.63807		ACAGCCGAGTCTGCAT-1_SRR14252354
3.77353	-9.42465		ACAGCCGCAAAGCTCT-1_SRR14252354
-11.3093	-1.32264		ACAGCCGCAAGAAACT-1_SRR14252354
-12.8158	-2.3119		ACAGCCGCAATGTTGC-1_SRR14252354
-2.27821	-2.54817		ACAGCCGCAGCTGAAG-1_SRR14252354
1.56482	-0.46269		ACAGCCGCATGGAGAC-1_SRR14252354
-8.5633	6.04871		ACAGCCGGTCCGGCAT-1_SRR14252354
6.33568	-13.9049		ACAGCCGGTTTAGACC-1_SRR14252354
-5.1342	-10.029		ACAGCCGTCCAGCTCT-1_SRR14252354
3.16764	0.918509		ACAGGGAAGACGGATC-1_SRR14252354
3.9235	7.58877		ACAGGGAAGATCCGAG-1_SRR14252354
4.31887	7.23388		ACAGGGAAGCAACAGC-1_SRR14252354
7.8643	-6.29196		ACAGGGACACCTGCTT-1_SRR14252354	Vip.Vipr2.GABA-2
-11.2285	-0.726977		ACAGGGAGTCTTAGTG-1_SRR14252354
-10.8225	-1.64103		ACAGGGAGTGATGGCA-1_SRR14252354
3.44345	-1.79733		ACAGGGAGTGGAACCA-1_SRR14252354
-2.08159	-7.14424		ACAGGGAGTGTTACTG-1_SRR14252354
3.845	-4.5317		ACAGGGATCACATTGG-1_SRR14252354
1.187	-5.724		ACAGGGATCACCTCGT-1_SRR14252354
2.67835	0.358858		ACAGGGATCATGTCTT-1_SRR14252354
0.858196	-0.846198		ACATCCCAGACCAAGC-1_SRR14252354
0.340103	-5.9034		ACATCCCAGGTTCACT-1_SRR14252354
-3.97022	2.89224		ACATCCCCAAGGTCTT-1_SRR14252354
2.16329	-0.421363		ACATCCCCACGTCGTG-1_SRR14252354
-0.609913	-7.78007		ACATCCCCACTTGGGC-1_SRR14252354
-10.7746	-0.669198		ACATCCCCAGAGACTG-1_SRR14252354
4.00914	-8.13597		ACATCCCGTCCTGTTC-1_SRR14252354
-10.0443	-0.83286		ACATCCCGTTACACAC-1_SRR14252354
3.14334	7.91727		ACATCCCTCAGCAATC-1_SRR14252354
1.65176	-5.81869		ACATCCCTCATTCACT-1_SRR14252354
1.1708	-5.56075		ACATCCCTCCAGTTCC-1_SRR14252354
3.89459	0.896688		ACATCCCTCTACACAG-1_SRR14252354
-11.9843	-1.09332		ACATCCCTCTCGCTTG-1_SRR14252354
-2.73439	1.44592		ACATCGAAGAGACAAG-1_SRR14252354
-3.932	-5.28255		ACATCGAAGCTACTGT-1_SRR14252354
5.51321	-1.03183		ACATCGAAGTGGTTAA-1_SRR14252354
1.74454	-4.86998		ACATCGACAACCCTCT-1_SRR14252354
3.32286	7.51325		ACATCGACAACTCGTA-1_SRR14252354
2.04709	-6.66437		ACATCGAGTAAGCTCT-1_SRR14252354
3.67022	-4.47471		ACATCGATCCGATTAG-1_SRR14252354
3.48328	-2.00192		ACATGCAAGCTAGATA-1_SRR14252354
-3.68358	-5.91372		ACATGCAAGTTAGTGA-1_SRR14252354
1.99181	-5.32466		ACATGCAAGTTGCTGT-1_SRR14252354
1.51978	3.76058		ACATGCACAACCTAAC-1_SRR14252354
-8.15278	5.97659		ACATGCAGTAGACAAT-1_SRR14252354
-10.5539	-0.965897		ACATGCATCATTCTTG-1_SRR14252354
3.88353	-4.31637		ACATGCATCCTATTTG-1_SRR14252354
4.18545	7.95161		ACATTTCAGACTCTTG-1_SRR14252354
1.31976	3.69255		ACATTTCAGTACAGCG-1_SRR14252354
-10.0138	-1.49986		ACATTTCCAGCGTAGA-1_SRR14252354
-0.512564	-3.8757		ACATTTCCAGCTGGTC-1_SRR14252354
1.40433	0.69615		ACATTTCCAGTTAGGG-1_SRR14252354
-1.04623	4.32922		ACATTTCCATCATTGG-1_SRR14252354
-1.05348	3.55403		ACATTTCCATCGCCTT-1_SRR14252354
1.63081	-5.75999		ACATTTCGTACAGTAA-1_SRR14252354
-10.8241	-2.39326		ACATTTCGTGAATGAT-1_SRR14252354
4.79522	-1.09618		ACATTTCGTTTACACG-1_SRR14252354
-2.50348	4.88269		ACATTTCTCCTCTCGA-1_SRR14252354
-7.8803	6.0274		ACCAAACCAAATTGGA-1_SRR14252354
-2.92535	0.000244948		ACCAAACCAGGCCTGT-1_SRR14252354
-2.11172	-6.808		ACCAAACGTACCCAGC-1_SRR14252354
-1.80293	14.8083		ACCAAACGTCAGACTT-1_SRR14252354
-10.9759	-1.16566		ACCAAACTCACCTCTG-1_SRR14252354
3.76886	-9.43469		ACCAAACTCTCGGGAC-1_SRR14252354
-11.6473	-1.92965		ACCAACAAGCTGACCC-1_SRR14252354
2.22563	2.73592		ACCAACAAGGCACGAT-1_SRR14252354
-0.461285	1.85635		ACCAACACAACTCATG-1_SRR14252354
3.79581	0.3789		ACCAACACAGTCGCAC-1_SRR14252354
1.09104	-2.91975		ACCAACAGTAGTCGGA-1_SRR14252354
1.03831	-3.91904		ACCAACAGTGAACTAA-1_SRR14252354
3.16831	8.78474		ACCAACATCAATCTTC-1_SRR14252354
4.7436	-5.53769		ACCAACATCACTAGCA-1_SRR14252354	Arx.Lhx1.GABA-2
2.50088	-5.74868		ACCAACATCCGCGAGT-1_SRR14252354
4.93102	-0.0870952		ACCAACATCTCTCGCA-1_SRR14252354
3.07253	-0.0822071		ACCACAAAGTGAGGCT-1_SRR14252354
2.53507	-8.10096		ACCACAACACGGGTAA-1_SRR14252354
-0.677281	-9.14091		ACCACAAGTCGAAGCA-1_SRR14252354
-8.45726	6.01874		ACCACAAGTGATACTC-1_SRR14252354
4.63356	0.532147		ACCACAATCTGCGGCA-1_SRR14252354
-12.5553	-1.08229		ACCATTTCAAGGGTCA-1_SRR14252354
-1.76982	5.5684		ACCATTTCAAGTCCAT-1_SRR14252354
-3.60346	-8.48916		ACCATTTGTTCTCCTG-1_SRR14252354
-2.32081	1.862		ACCATTTTCAGGAAGC-1_SRR14252354
-2.43043	-9.73802		ACCATTTTCAGGGATG-1_SRR14252354
-1.23871	1.97743		ACCCAAAAGAACTTCC-1_SRR14252354
-1.74472	5.52679		ACCCAAAAGACGACTG-1_SRR14252354
-1.90833	3.83402		ACCCAAAAGGCAGTCA-1_SRR14252354
0.140534	-3.02709		ACCCAAAAGGGAGGTG-1_SRR14252354
4.03115	-1.58582		ACCCAAACACTTACAG-1_SRR14252354
-3.72735	3.24433		ACCCAAACAGACAATA-1_SRR14252354
3.42166	7.43075		ACCCAAACATCGTCCT-1_SRR14252354
4.17608	6.79387		ACCCAAATCCCAATAG-1_SRR14252354
2.95095	8.6977		ACCCAAATCGGCGATC-1_SRR14252354
-0.389384	-3.91709		ACCCAAATCGTAGGAG-1_SRR14252354
-11.4923	-2.09139		ACCCTCAAGCACTCCG-1_SRR14252354
-2.24589	-6.3721		ACCCTCAAGCTCTTCC-1_SRR14252354
1.20987	-1.06408		ACCCTCACAACTGCCG-1_SRR14252354
-10.9575	-0.192317		ACCCTCACACACCGCA-1_SRR14252354
0.253833	-5.78062		ACCCTCACATCGTTCC-1_SRR14252354
-1.17065	14.2858		ACCCTCACATGAGGGT-1_SRR14252354
-11.5986	-1.33613		ACCCTCACATGAGTAA-1_SRR14252354
1.41648	-4.10457		ACCCTCAGTATTGAGA-1_SRR14252354
2.57008	-8.03431		ACCCTCAGTTGCACGC-1_SRR14252354
0.871771	-5.44942		ACCCTCATCAAGAATG-1_SRR14252354
-11.3609	-0.231811		ACCCTCATCACTTGGA-1_SRR14252354
-3.15647	3.58577		ACCCTCATCATCTGTT-1_SRR14252354
-3.06936	0.141893		ACCCTCATCCCAAGCG-1_SRR14252354
-1.717	5.48384		ACCCTTGAGAGAATCT-1_SRR14252354
-1.91922	1.09224		ACCCTTGAGAGTTCGG-1_SRR14252354
3.67285	7.64597		ACCCTTGAGGATAATC-1_SRR14252354
1.87125	-5.26685		ACCCTTGAGGTGCCTC-1_SRR14252354
3.73836	7.18034		ACCCTTGCAAGACTGG-1_SRR14252354
-2.62335	0.261662		ACCCTTGCAGAATCGG-1_SRR14252354
0.637962	-1.46748		ACCCTTGCAGTCTACA-1_SRR14252354
-1.97828	8.84981		ACCCTTGCATCACAGT-1_SRR14252354
-2.89445	-0.200081		ACCCTTGGTATGGGAC-1_SRR14252354
-1.68241	5.40603		ACCCTTGGTATGTCTG-1_SRR14252354
-4.14212	2.64959		ACCCTTGGTCTCACAA-1_SRR14252354
1.77753	-3.60341		ACCCTTGTCACTCCGT-1_SRR14252354
4.59904	0.579318		ACCGTTCAGGACGCTA-1_SRR14252354
1.53896	-5.39808		ACCGTTCCACGGTGAA-1_SRR14252354
0.499583	-3.72809		ACCGTTCCACTATGTG-1_SRR14252354
-3.91831	3.29681		ACCGTTCCAGGTATGG-1_SRR14252354
-10.4695	-2.82863		ACCGTTCGTACTAAGA-1_SRR14252354
-10.9618	-0.700727		ACCGTTCGTTACCCTC-1_SRR14252354
2.99733	0.429709		ACCGTTCTCCACAGGC-1_SRR14252354
3.48931	-5.26284		ACCGTTCTCCCTCTAG-1_SRR14252354
-1.02116	-2.15683		ACCGTTCTCTCCTGCA-1_SRR14252354
3.64821	0.692978		ACCTACCAGAGCCATG-1_SRR14252354
-8.39298	6.02114		ACCTACCAGTTCCAGT-1_SRR14252354
3.56359	6.62349		ACCTACCCAACCCGCA-1_SRR14252354
-2.46737	1.22738		ACCTACCCACAGCTTA-1_SRR14252354
-1.6896	1.65917		ACCTACCCATCGGAAG-1_SRR14252354
-2.72073	2.94948		ACCTACCGTAATTAGG-1_SRR14252354
2.04185	-5.45238		ACCTACCGTACTCCCT-1_SRR14252354
-1.01163	1.21216		ACCTACCGTGCAAGAC-1_SRR14252354
7.41525	-6.82533		ACCTACCGTTACCGTA-1_SRR14252354	Vip.Vipr2.GABA-2
2.08651	-5.99296		ACCTACCTCATTCATC-1_SRR14252354
9.17878	7.96766		ACCTACCTCCAATCTT-1_SRR14252354
-1.15122	-5.72867		ACCTGAAAGGACAGTC-1_SRR14252354
2.25793	-2.17078		ACCTGAAAGTATGGCG-1_SRR14252354
-4.033	3.6458		ACCTGAACAGAGACTG-1_SRR14252354
-0.108776	-6.50556		ACCTGAACAGCAGACA-1_SRR14252354
-2.15201	-3.54909		ACCTGAATCATAGCAC-1_SRR14252354
-1.94878	-0.0566618		ACCTGAATCTCTGACC-1_SRR14252354
-4.51206	8.35017		ACCTGTCAGGCCTGCT-1_SRR14252354
3.50056	9.28737		ACCTGTCAGTATGGCG-1_SRR14252354
-8.33694	6.04907		ACCTGTCCAACGCATT-1_SRR14252354
1.34633	-6.25477		ACCTGTCCATCGTGGC-1_SRR14252354
-1.41618	-9.21571		ACCTGTCGTACTAACC-1_SRR14252354
-0.653824	-3.70341		ACCTGTCGTTCTCGTC-1_SRR14252354
-2.99374	0.681397		ACCTGTCTCACGTCCT-1_SRR14252354
1.91211	-6.107		ACCTGTCTCCTCACCA-1_SRR14252354
2.31734	-2.10545		ACCTGTCTCGGTGTTA-1_SRR14252354
-3.65545	-9.86696		ACCTGTCTCGTTGTGA-1_SRR14252354
2.76045	0.715061		ACGATCACACTACCCT-1_SRR14252354
-8.3033	6.26517		ACGATCACAGACAATA-1_SRR14252354
-3.08344	4.1644		ACGATCACAGCCCAGT-1_SRR14252354
-0.0279667	-0.489		ACGATCACAGCGCTTG-1_SRR14252354
5.70856	-6.86013		ACGATCACATAGTCAC-1_SRR14252354	Cck.Vipr2.GABA-2
-4.5629	-10.1367		ACGATCACATGAAAGT-1_SRR14252354
3.18298	8.34428		ACGATCAGTAACATGA-1_SRR14252354
-10.9213	-1.41997		ACGATCATCAGTCATG-1_SRR14252354
-2.29946	2.46196		ACGATCATCTATTCGT-1_SRR14252354
2.25649	-0.16183		ACGATCATCTGGGCAC-1_SRR14252354
-10.3231	-1.31826		ACGATGTAGATGTTGA-1_SRR14252354
4.38355	-2.11469		ACGATGTAGCCAAGCA-1_SRR14252354
-3.63695	-6.00616		ACGATGTAGGTTGTTC-1_SRR14252354
-2.22827	1.92619		ACGATGTAGTCCCAGC-1_SRR14252354
-10.0835	-0.546573		ACGATGTCAAGCCCAC-1_SRR14252354
3.44248	7.92549		ACGATGTGTCGCCTAG-1_SRR14252354
-0.087945	-4.01779		ACGATGTGTGCTCTCT-1_SRR14252354
4.24787	-4.97863		ACGATGTTCTGACAGT-1_SRR14252354	Arx.Lhx1.GABA-2
-8.23433	6.12752		ACGCACGAGATTAGTG-1_SRR14252354
-10.4987	-3.48184		ACGCACGAGGCCTTGC-1_SRR14252354
3.87716	6.90657		ACGCACGAGTCACTAC-1_SRR14252354
-10.7002	-1.92411		ACGCACGCAGTCAGCC-1_SRR14252354
2.26546	2.76159		ACGCACGTCCGTATAG-1_SRR14252354
-1.34524	1.68261		ACGCACGTCCTTCAGC-1_SRR14252354
-0.592644	-4.968		ACGCACGTCGCAGTGC-1_SRR14252354
4.54261	-5.02794		ACGGAAGAGATGACCG-1_SRR14252354	Arx.Lhx1.GABA-2
3.25024	0.275933		ACGGAAGAGTACGTCT-1_SRR14252354
1.60266	-5.34756		ACGGAAGAGTTGTCGT-1_SRR14252354
-3.20204	-8.29761		ACGGAAGCACAAGTTC-1_SRR14252354
-0.423059	-0.296769		ACGGAAGCACGTGTGC-1_SRR14252354
2.88691	-8.24188		ACGGAAGGTAGTTAGA-1_SRR14252354
4.24742	-5.27874		ACGGAAGGTATCCCAA-1_SRR14252354	Arx.Lhx1.GABA-2
4.1411	-1.21674		ACGGAAGTCAGAACCT-1_SRR14252354
-1.08108	7.98449		ACGGAAGTCGAGATAA-1_SRR14252354
3.60148	0.429669		ACGGGTCAGCTCGCAC-1_SRR14252354
3.28608	-5.40397		ACGGGTCAGTACTGGG-1_SRR14252354
-9.02764	6.29823		ACGGGTCCAATTTCTC-1_SRR14252354
-0.865085	-9.08731		ACGGGTCGTACGGCAA-1_SRR14252354
2.65566	-7.51329		ACGGGTCGTCGTTGGC-1_SRR14252354
-11.1594	-1.72675		ACGGGTCGTGATAGAT-1_SRR14252354
-2.28972	14.3103		ACGGGTCTCACACCGG-1_SRR14252354
-3.07231	0.2957		ACGGGTCTCACGGAGA-1_SRR14252354
-2.67229	14.7514		ACGGGTCTCAGGGATG-1_SRR14252354
-2.66805	3.24557		ACGGGTCTCCATCTGC-1_SRR14252354
4.30181	7.68126		ACGGGTCTCGCACGAC-1_SRR14252354
-2.09329	-2.8141		ACGGTCGAGACCCTTA-1_SRR14252354
3.19125	-1.02875		ACGGTCGAGTAGCAAT-1_SRR14252354
3.47036	0.12706		ACGGTCGAGTGGCAGT-1_SRR14252354
3.0511	-5.32449		ACGGTCGCAAGCCATT-1_SRR14252354
2.52482	-5.73056		ACGGTCGCAGTAACAA-1_SRR14252354
-1.81706	5.33713		ACGGTCGGTAATTGGA-1_SRR14252354
2.26758	-5.80034		ACGGTCGGTCCTGGTG-1_SRR14252354
3.46523	8.44819		ACGGTCGGTGGCTACC-1_SRR14252354
-2.41691	-2.64326		ACGGTCGTCGGCCAAC-1_SRR14252354
1.14603	-5.5189		ACGGTCGTCGGTCGAC-1_SRR14252354
3.55855	-5.61739		ACGGTTAAGACTTCCA-1_SRR14252354
-1.57158	5.21022		ACGGTTAAGCACTCGC-1_SRR14252354
3.37954	-4.96213		ACGGTTAAGCTGACAG-1_SRR14252354
-7.44626	6.07464		ACGGTTAAGTTCAACC-1_SRR14252354
-1.81913	7.97488		ACGGTTACAAATGAAC-1_SRR14252354
-3.29226	3.25078		ACGGTTAGTAGAGACC-1_SRR14252354
1.19608	1.14753		ACGGTTAGTCGTGATT-1_SRR14252354
-1.03974	8.16849		ACGGTTAGTCTTACTT-1_SRR14252354
0.562857	-0.351365		ACGGTTAGTGGCTTAT-1_SRR14252354
-11.0585	-1.63704		ACGGTTATCCATTGTT-1_SRR14252354
-2.392	13.8495		ACGGTTATCTCAAAGC-1_SRR14252354
-3.37324	2.05769		ACGTAACAGCCTCGTG-1_SRR14252354
-1.19861	5.27002		ACGTAACAGTAGGAAG-1_SRR14252354
3.06298	13.1163		ACGTAACCACCCAAGC-1_SRR14252354
2.20377	-2.19963		ACGTAACCACCTAAAC-1_SRR14252354
3.91567	-8.03034		ACGTAACCACTATCCC-1_SRR14252354
1.72307	-5.83689		ACGTAACGTAACTGCT-1_SRR14252354
5.40335	-1.3015		ACGTAACGTCCCGCAA-1_SRR14252354
-2.08876	-0.0297677		ACGTAACGTGGAACCA-1_SRR14252354
-3.82289	2.5953		ACGTAACGTTGGTAGG-1_SRR14252354
-1.94999	8.83461		ACGTAACTCAACCTCC-1_SRR14252354
3.35694	-5.55255		ACGTACAAGCGCGTTC-1_SRR14252354
9.37935	7.13252		ACGTACAAGGCGTTGA-1_SRR14252354
8.57465	6.63594		ACGTACAAGTCACTAC-1_SRR14252354
3.31152	-5.55745		ACGTACACAACTACGT-1_SRR14252354
-10.7077	-0.714384		ACGTACACACCCTCTA-1_SRR14252354
1.49392	1.2116		ACGTACAGTCCCTCAT-1_SRR14252354
-1.91007	-7.44647		ACGTACAGTGCGTTTA-1_SRR14252354
4.17814	-0.326091		ACGTACATCACACGAT-1_SRR14252354
-0.907478	-3.42603		ACGTACATCTCGTCGT-1_SRR14252354
-11.0358	0.132117		ACGTAGTAGACCAAAT-1_SRR14252354
4.69138	7.18414		ACGTAGTAGGATAATC-1_SRR14252354
-11.0256	-2.0194		ACGTAGTAGGCCGCTT-1_SRR14252354
-0.883324	7.96968		ACGTAGTAGGTCATTC-1_SRR14252354
-2.27464	0.101029		ACGTAGTAGTCAATCC-1_SRR14252354
5.08586	-0.884551		ACGTAGTAGTGTAGTA-1_SRR14252354
0.828159	0.821708		ACGTAGTCACTGATTG-1_SRR14252354
7.94638	0.382397		ACGTAGTCATCGATCA-1_SRR14252354
1.52779	3.91181		ACGTAGTGTACCGTCG-1_SRR14252354
-1.62611	3.59126		ACGTAGTGTAGAGATT-1_SRR14252354
4.09066	-2.26662		ACGTAGTGTAGCGTAG-1_SRR14252354
-0.701658	-8.77709		ACGTAGTGTATGATCC-1_SRR14252354
1.38262	3.8458		ACGTAGTGTGACTCGC-1_SRR14252354
2.49322	-5.36625		ACGTAGTGTGATTGGG-1_SRR14252354
3.13033	-4.33583		ACGTAGTTCACCCTGT-1_SRR14252354
-1.27441	-4.88291		ACGTAGTTCATATGGC-1_SRR14252354
2.54778	-5.71152		ACGTAGTTCCCTGGTT-1_SRR14252354
-2.07094	-2.84583		ACGTAGTTCCGATAGT-1_SRR14252354
-2.71498	4.06586		ACGTCCTAGCGTGTCC-1_SRR14252354
-12.7299	-2.56789		ACGTCCTAGGAGAGGC-1_SRR14252354
10.1772	-3.63911		ACGTCCTAGGTAACTA-1_SRR14252354
-3.88597	2.78762		ACGTCCTAGTGGTTCT-1_SRR14252354
1.35871	-6.77192		ACGTCCTCAAACACGG-1_SRR14252354
-12.5755	-1.77313		ACGTCCTCAGCACAAG-1_SRR14252354
9.57105	7.43554		ACGTCCTCATACGCAT-1_SRR14252354
-12.369	-1.78398		ACGTCCTCATGTTCAG-1_SRR14252354
-2.27398	1.86684		ACGTCCTGTTGTAAAG-1_SRR14252354
12.2247	-0.345265		ACGTCCTTCCGAGGCT-1_SRR14252354
3.95572	6.9803		ACGTCCTTCCTCCACA-1_SRR14252354
-1.84799	5.4576		ACGTTCCAGTGATGGC-1_SRR14252354
-1.62568	1.07685		ACGTTCCCACGGCTAC-1_SRR14252354
-2.73221	-4.92517		ACGTTCCGTAACCCTA-1_SRR14252354
2.21772	-5.29853		ACTACGAAGAACGCGT-1_SRR14252354
3.68834	0.199396		ACTACGAAGATCCTAC-1_SRR14252354
-2.60389	14.3309		ACTACGAAGATGCTGG-1_SRR14252354
-0.818764	1.50193		ACTACGACAAATACGA-1_SRR14252354
4.58122	-6.02668		ACTACGACACACACGC-1_SRR14252354	Arx.Lhx1.GABA-2
-11.5066	-1.26526		ACTACGAGTCGAACAG-1_SRR14252354
-0.549864	-4.30292		ACTACGAGTCTGTCAA-1_SRR14252354
-5.05372	12.2435		ACTACGATCCGAGGCT-1_SRR14252354
-0.505375	0.981622		ACTACGATCGACCTAA-1_SRR14252354
3.59274	7.36547		ACTATCTAGCGAGTAC-1_SRR14252354
3.53207	0.717121		ACTATCTCAGGCAATG-1_SRR14252354
0.925216	-6.36603		ACTATCTCAGGCCCTA-1_SRR14252354
-3.58624	-8.78496		ACTATCTGTACAGTCT-1_SRR14252354
1.51805	-6.10091		ACTATCTGTATCGCGC-1_SRR14252354
3.92211	0.4958		ACTATCTTCTAGGCAT-1_SRR14252354
4.79032	7.66948		ACTATGGAGATCGCCC-1_SRR14252354
4.03748	7.78276		ACTATGGAGCACTCAT-1_SRR14252354
3.92649	-4.34823		ACTATGGAGCCAGAGT-1_SRR14252354
-2.64544	1.22015		ACTATGGAGCCTATCA-1_SRR14252354
9.30542	8.01415		ACTATGGAGGATGCGT-1_SRR14252354
-1.78538	0.931069		ACTATGGGTAGGGAGG-1_SRR14252354
-3.75264	2.58993		ACTATGGGTTATCTTC-1_SRR14252354
-1.12643	-7.32788		ACTATGGTCCACAGCG-1_SRR14252354
-0.597471	-8.93847		ACTATGGTCTCATGCC-1_SRR14252354
-1.75203	5.57329		ACTATTCAGCATATGA-1_SRR14252354
3.29809	-5.6423		ACTATTCAGGCAATGC-1_SRR14252354
0.941453	-0.833059		ACTATTCAGGGTCACA-1_SRR14252354
3.37472	8.40831		ACTATTCAGTCGTTAC-1_SRR14252354
-1.71148	-5.58438		ACTATTCCAACCACAT-1_SRR14252354
-3.64764	3.16573		ACTATTCGTACAGTTC-1_SRR14252354
-12.916	-2.36776		ACTATTCGTCCACATA-1_SRR14252354
6.4604	-4.98061		ACTATTCGTGTCTTAG-1_SRR14252354	Cd24a.Lhx1.GABA-2
0.98529	-5.74518		ACTATTCTCAGGAACG-1_SRR14252354
-5.18725	-10.0191		ACTATTCTCGAATCCA-1_SRR14252354
-0.153222	-2.46139		ACTATTCTCGGCCAAC-1_SRR14252354
-2.49486	2.16824		ACTATTCTCTTAGCTT-1_SRR14252354
-3.75317	-6.16452		ACTCCCAAGAGCCATG-1_SRR14252354
4.48242	0.602047		ACTCCCAAGATGACAT-1_SRR14252354
9.24639	6.88908		ACTCCCACAAATGATG-1_SRR14252354
0.981439	-5.05883		ACTCCCAGTAGTAAGT-1_SRR14252354
3.77466	6.7783		ACTCCCAGTTGCATCA-1_SRR14252354
5.47136	-0.919244		ACTCCCATCAGCGGAA-1_SRR14252354
4.67357	7.20087		ACTCCCATCTATCGCC-1_SRR14252354
3.46841	0.671449		ACTCTCGCATAATGCC-1_SRR14252354
3.58573	0.880486		ACTCTCGCATGGCACC-1_SRR14252354
-8.4803	6.039		ACTCTCGGTGTGTACT-1_SRR14252354
-1.22878	-5.7215		ACTCTCGTCCGCTTAC-1_SRR14252354
-3.47103	3.42532		ACTCTCGTCTTTCCAA-1_SRR14252354
-0.576822	-5.39244		ACTGATGAGCATTTGC-1_SRR14252354
-2.23091	14.223		ACTGATGAGCTGGTGA-1_SRR14252354
-2.28125	1.12258		ACTGATGAGGGATCAC-1_SRR14252354
-11.6308	-0.703358		ACTGATGCAATAACGA-1_SRR14252354
1.32961	-4.30583		ACTGATGCATGGGATG-1_SRR14252354
1.24125	-4.99569		ACTGATGGTAACGCGA-1_SRR14252354
-5.35863	-10.3516		ACTGATGGTATGGTAA-1_SRR14252354
4.63419	-2.40948		ACTGATGGTATGTGTC-1_SRR14252354
2.00292	-5.80871		ACTGATGGTGAGAGGG-1_SRR14252354
-13.3101	-2.03166		ACTGATGTCACTTGGA-1_SRR14252354
-10.9699	-1.79082		ACTGATGTCGCGCTGA-1_SRR14252354
-2.698	-9.84267		ACTGATGTCGCTACAA-1_SRR14252354
-12.4393	-1.55645		ACTGCAAAGATGACAT-1_SRR14252354
-12.8431	-1.22221		ACTGCAACAAAGTATG-1_SRR14252354
-1.83781	-7.12886		ACTGCAACACACGTGC-1_SRR14252354
-1.84726	-9.42613		ACTGCAACACGAGGTA-1_SRR14252354
-4.75367	-4.91937		ACTGCAAGTCAAATCC-1_SRR14252354
1.79764	-5.35358		ACTGCAAGTCGGCACT-1_SRR14252354
3.94225	8.07692		ACTGCAAGTCGGTGTC-1_SRR14252354
-1.98797	1.83132		ACTGCAAGTTCGTAAC-1_SRR14252354
-1.08606	-6.47256		ACTGCAATCACTGAAC-1_SRR14252354
2.19652	-2.21486		ACTGCAATCAGACCTA-1_SRR14252354
-11.0517	-2.36285		ACTGTCCAGCATGCGA-1_SRR14252354
-2.02313	8.65802		ACTGTCCAGCGTTGTT-1_SRR14252354
-3.6989	-5.88687		ACTGTCCAGGATGTTA-1_SRR14252354
4.63459	0.535508		ACTGTCCAGTGCCGAA-1_SRR14252354
4.76478	0.61984		ACTGTCCCAAGCACAG-1_SRR14252354
1.81802	-5.06765		ACTGTCCGTGGGCTTC-1_SRR14252354
4.08245	-0.291739		ACTGTCCGTGTCTCCT-1_SRR14252354
-0.976317	-5.95321		ACTGTCCTCAAATAGG-1_SRR14252354
-1.49329	5.32134		ACTGTCCTCGCGGTAC-1_SRR14252354
5.52512	-1.09467		ACTGTGAAGCTGGCCT-1_SRR14252354
2.37974	-4.24539		ACTGTGAAGTTGGACG-1_SRR14252354
2.00307	-5.03042		ACTGTGACAATTCGTG-1_SRR14252354
4.68273	7.15723		ACTGTGAGTAACAGGC-1_SRR14252354
3.16906	8.68464		ACTGTGAGTATCGCAT-1_SRR14252354
-2.74373	-4.80501		ACTGTGAGTCACAGAG-1_SRR14252354
-2.61798	1.70951		ACTGTGAGTCGAGCTC-1_SRR14252354
-10.1121	-1.88086		ACTGTGAGTCGGTAAG-1_SRR14252354
-13.0224	-2.22043		ACTGTGAGTCTCCCTA-1_SRR14252354
2.31311	-5.35078		ACTGTGAGTGAGCAGT-1_SRR14252354
0.672127	-1.49597		ACTTAGGAGAGTCAAT-1_SRR14252354
-1.60036	14.4669		ACTTAGGAGGGCAATC-1_SRR14252354
1.10525	-1.19962		ACTTAGGCAGATCCTA-1_SRR14252354
-2.83026	-4.37368		ACTTAGGGTAGTAAGT-1_SRR14252354
-1.1825	-4.56253		ACTTAGGTCACGATCA-1_SRR14252354
4.25381	-1.77422		ACTTATCAGACGTCCC-1_SRR14252354
1.4957	-5.68232		ACTTATCAGCAAGTCG-1_SRR14252354
3.83646	-0.321827		ACTTATCAGCAGCAGT-1_SRR14252354
3.95352	-0.147981		ACTTATCAGGATGCGT-1_SRR14252354
4.40736	-0.156321		ACTTATCCAACACAGG-1_SRR14252354
0.647539	-1.53669		ACTTATCCACCTCGTT-1_SRR14252354
-2.43438	14.2695		ACTTATCCAGCTACAT-1_SRR14252354
0.27186	-5.03618		ACTTATCCAGGACAGT-1_SRR14252354
-0.928455	-6.03222		ACTTATCTCATGAGTC-1_SRR14252354
-13.241	-2.19509		ACTTATCTCGCACGAC-1_SRR14252354
-5.96713	11.3495		ACTTCCGAGCGACTGA-1_SRR14252354
4.05368	-0.953606		ACTTCCGAGGAACGAA-1_SRR14252354
-2.88311	-9.6034		ACTTCCGAGTTACGAA-1_SRR14252354
2.5675	-8.06259		ACTTCCGCAGAGCCCT-1_SRR14252354
3.38659	-4.54017		ACTTCCGGTAGACGGT-1_SRR14252354
3.85933	-1.5568		ACTTCCGGTCGACTTA-1_SRR14252354
3.49987	-5.26629		ACTTCCGGTCGTTCAA-1_SRR14252354
3.78576	-0.527722		ACTTCCGGTCTCAGAT-1_SRR14252354
-11.7756	-2.0354		ACTTCCGGTGATAGTA-1_SRR14252354
2.58469	-5.37912		ACTTCCGGTGCGGCTT-1_SRR14252354
-1.12643	-3.70458		ACTTCCGTCCACCTGT-1_SRR14252354
3.65283	-4.39832		ACTTCGCAGACATCAA-1_SRR14252354
-7.50565	6.14744		ACTTCGCAGCACGATG-1_SRR14252354
-2.3032	-9.74406		ACTTCGCCACAGTACT-1_SRR14252354
-3.90846	2.67858		ACTTCGCCATCGGCCA-1_SRR14252354
-2.11869	4.35534		ACTTCGCGTACGGTTT-1_SRR14252354
1.52816	-5.92932		ACTTCGCGTAGCTCGC-1_SRR14252354
2.84044	-0.350347		ACTTCGCGTATATGGA-1_SRR14252354
-2.40619	0.368365		ACTTCGCGTTCGGACC-1_SRR14252354
-3.26163	1.58638		ACTTCGCGTTTCAGAC-1_SRR14252354
4.50672	7.66271		ACTTCGCTCACCATGA-1_SRR14252354
4.17408	-5.30872		ACTTCGCTCATGGCCG-1_SRR14252354	Arx.Lhx1.GABA-2
3.45734	-5.63747		ACTTCGCTCTGACCCT-1_SRR14252354
5.21205	1.04625		ACTTTCAAGAGCGACT-1_SRR14252354
1.88267	-5.68294		ACTTTCAAGGACGCTA-1_SRR14252354
-1.56719	4.92275		ACTTTCAAGTATAGAC-1_SRR14252354
-7.53843	6.02023		ACTTTCAAGTTTGGCT-1_SRR14252354
3.24428	-1.86743		ACTTTCACAGAAGCGT-1_SRR14252354
-2.07136	8.85389		ACTTTCACAGATCCTA-1_SRR14252354
2.75764	-5.66923		ACTTTCACATCGTGCG-1_SRR14252354
-11.5803	-2.02828		ACTTTCAGTCAACCTA-1_SRR14252354
3.90386	-4.64788		ACTTTCATCCTACTGC-1_SRR14252354
-2.54331	14.3284		ACTTTCATCCTGGTCT-1_SRR14252354
-1.50356	-2.92057		ACTTTGTAGCTTGTGT-1_SRR14252354
-2.17319	15.021		ACTTTGTCACGTAGTT-1_SRR14252354
1.04355	-6.0114		AGAAATGAGGAACGAA-1_SRR14252354
4.02981	8.11598		AGAAATGAGTGCAAAT-1_SRR14252354
3.34151	8.07043		AGAAATGCAAGAGGCT-1_SRR14252354
-3.73092	3.09646		AGAAATGCACAAGCTT-1_SRR14252354
1.64971	-5.80338		AGAAATGGTGCTAGCC-1_SRR14252354
3.45835	-1.12946		AGAAATGTCCGGCTTT-1_SRR14252354
2.50178	-4.96304		AGAAATGTCGTAGGAG-1_SRR14252354
4.05372	-0.236777		AGAAATGTCTGTCAGA-1_SRR14252354
1.71124	-6.55306		AGAACAAAGACCAAAT-1_SRR14252354
-11.4801	-2.01973		AGAACAAAGATCCTAC-1_SRR14252354
-11.4422	-2.48418		AGAACAAAGCCTCATA-1_SRR14252354
-1.32666	14.6124		AGAACAACAAGGTCGA-1_SRR14252354
1.78104	-5.52782		AGAACAACACTTCTCG-1_SRR14252354
-10.5094	-2.0987		AGAACAACAGGCGATA-1_SRR14252354
-0.434202	-9.13094		AGAACAACAGGGTTGA-1_SRR14252354
4.13543	0.91267		AGAACAATCCTTCTTC-1_SRR14252354
2.75611	-5.54648		AGAACCTAGAAGTCCG-1_SRR14252354
-8.43034	6.10392		AGAACCTAGGAACGAA-1_SRR14252354
4.88674	-0.0390521		AGAACCTAGGCGATAC-1_SRR14252354
1.24897	-1.08529		AGAACCTAGGGAGGGT-1_SRR14252354
2.34056	2.24659		AGAACCTAGTTACGTC-1_SRR14252354
0.95098	-0.978244		AGAACCTCAAGACAAT-1_SRR14252354
3.87176	7.47216		AGAACCTCACTAACGT-1_SRR14252354
9.81577	8.67131		AGAACCTGTAGTATAG-1_SRR14252354
3.56988	8.5932		AGAACCTGTCTCGCGA-1_SRR14252354
-1.95735	14.2118		AGAACCTTCAGCTAGT-1_SRR14252354
-10.5695	-0.666112		AGAACCTTCAGCTTCC-1_SRR14252354
-3.70786	2.51077		AGAACCTTCCCAGTGG-1_SRR14252354
-3.03775	1.76598		AGAACCTTCTCATTAC-1_SRR14252354
7.90997	0.335398		AGAAGCGAGCATGCAG-1_SRR14252354
12.2049	-0.28319		AGAAGCGAGTACCGGA-1_SRR14252354
-1.81164	5.38316		AGAAGCGCAGACGCTC-1_SRR14252354
-3.83697	3.20655		AGAAGCGTCAAACGTC-1_SRR14252354
3.80076	-5.18873		AGAAGCGTCAGTCATG-1_SRR14252354
8.89066	6.53914		AGAAGCGTCCATAGGT-1_SRR14252354
-0.0351067	-4.95961		AGAAGCGTCTAGGAAA-1_SRR14252354
-2.47627	-5.65548		AGAAGTAAGGAAGTAG-1_SRR14252354
-3.84445	2.87239		AGAAGTACAAACTAAG-1_SRR14252354
10.1555	8.86434		AGAAGTACACGAGGAT-1_SRR14252354
-4.48725	-9.81004		AGAAGTACAGGTCAAG-1_SRR14252354
-1.3265	-5.30442		AGAAGTAGTCAGGTAG-1_SRR14252354
2.24148	-5.25215		AGAAGTAGTGACTAAA-1_SRR14252354
-1.83519	-2.64706		AGAAGTATCCCTGGTT-1_SRR14252354
-11.6858	-0.937322		AGAAGTATCGAACCAT-1_SRR14252354
-0.74516	-4.43646		AGAAGTATCTTCCCGA-1_SRR14252354
5.45077	-1.08538		AGACAAAAGCAGGCAT-1_SRR14252354
-10.7465	-2.52507		AGACAAAGTACCAATC-1_SRR14252354
-10.5195	-2.79994		AGACAAATCCATAGAC-1_SRR14252354
-10.7685	-1.298		AGACACTAGTCGTTAC-1_SRR14252354
4.56859	-5.10954		AGACACTCAAAGGCAC-1_SRR14252354	Arx.Lhx1.GABA-2
-2.85711	-4.71013		AGACACTCAACTGAAA-1_SRR14252354
2.10715	-5.6502		AGACACTCACTTCCTG-1_SRR14252354
-0.361213	1.63239		AGACACTCAGTTAAAG-1_SRR14252354
3.61935	0.239728		AGACACTCATTGCTGA-1_SRR14252354
3.69803	-5.67734		AGACACTGTCAGTCCG-1_SRR14252354
-0.358934	-4.04467		AGACACTGTTAAGGGC-1_SRR14252354
-1.93043	-3.45327		AGACAGGAGAAGGATG-1_SRR14252354
-0.563188	-12.535		AGACAGGAGCGCCATC-1_SRR14252354
1.60661	-6.38961		AGACAGGAGTGCCGAA-1_SRR14252354
-1.30064	-7.32013		AGACAGGCAACTAGAA-1_SRR14252354
0.347932	-5.79689		AGACAGGCATACCACA-1_SRR14252354
4.23549	7.7216		AGACAGGGTCTCGCGA-1_SRR14252354
1.92633	-5.44899		AGACCATAGAAGTCCG-1_SRR14252354
-2.88428	0.288709		AGACCATAGCAGCGAT-1_SRR14252354
4.27544	-5.45601		AGACCATCAATTGGTC-1_SRR14252354
0.311507	-6.05896		AGACCATCACAGTATC-1_SRR14252354
2.89869	-5.78979		AGACCATCACATGACT-1_SRR14252354
2.89342	0.402865		AGACCATCAGGCTATT-1_SRR14252354
-4.13955	-4.73571		AGACCATCATTGACCA-1_SRR14252354
5.20729	-6.76626		AGACCATGTACGTGAG-1_SRR14252354	Fam122b.Vipr2.GABA-2
-4.79576	8.52958		AGACCATGTAGCTTAC-1_SRR14252354
9.34366	7.82305		AGACCATGTGGCTTAT-1_SRR14252354
1.03859	-5.39862		AGACCATTCGCGTGAC-1_SRR14252354
-4.93412	8.6538		AGACCCGAGCGTGCTC-1_SRR14252354
4.10833	-2.33056		AGACCCGAGTAACAGT-1_SRR14252354
-0.995635	-2.46815		AGACCCGAGTTGTAGA-1_SRR14252354
1.98628	-4.87602		AGACCCGCATTCATCT-1_SRR14252354
2.55799	-5.58114		AGACCCGGTACATTGC-1_SRR14252354
1.81414	-6.0448		AGACTCAAGCAATAAC-1_SRR14252354
1.23425	-6.69869		AGACTCAAGCTCAGAG-1_SRR14252354
6.11435	-7.27422		AGACTCAAGCTGTCCG-1_SRR14252354	Fam122b.Vipr2.GABA-2
-11.1846	-2.32976		AGACTCAAGTATTGCC-1_SRR14252354
-0.864915	-2.56085		AGACTCACATGTTTGG-1_SRR14252354
0.16221	-2.45568		AGACTCAGTAATGCGG-1_SRR14252354
3.9992	-0.820398		AGACTCAGTGATACAA-1_SRR14252354
-10.8976	-2.59225		AGACTCAGTGCACGCT-1_SRR14252354
-2.00675	3.19062		AGACTCAGTTGCGAAG-1_SRR14252354
-8.58954	6.16321		AGACTCATCGGCTTGG-1_SRR14252354
3.40026	-7.91285		AGAGAATAGTGTTCCA-1_SRR14252354
-0.861852	-1.94402		AGAGAATCACGCAGTC-1_SRR14252354
-11.3365	-1.63536		AGAGAATCACTGGCCA-1_SRR14252354
-8.16251	4.86666		AGAGAATGTACGCTTA-1_SRR14252354
-0.472597	-0.420425		AGAGAATGTAGCACGA-1_SRR14252354
-0.3044	-4.32467		AGAGAATGTATGAAGT-1_SRR14252354
-1.17594	-5.63664		AGAGAATTCAAATGAG-1_SRR14252354
3.93792	-0.150864		AGAGAATTCACTAGCA-1_SRR14252354
-2.36779	14.5513		AGAGAATTCAGCGGAA-1_SRR14252354
2.02145	-5.52355		AGAGAATTCGCATTAG-1_SRR14252354
5.48262	-1.21275		AGAGAATTCGCTCTAC-1_SRR14252354
-0.852567	-8.40128		AGAGAATTCGGTGAAG-1_SRR14252354
-10.5951	-2.48564		AGAGAATTCTCTCTAA-1_SRR14252354
-2.91979	-4.64294		AGAGAGCAGTCAGCGA-1_SRR14252354
-0.109848	-4.36598		AGAGAGCCAGGCCCTA-1_SRR14252354
2.84088	-6.21409		AGAGAGCGTGCCCAGT-1_SRR14252354
1.63107	-5.02661		AGAGAGCGTTGCGTAT-1_SRR14252354
-2.06692	8.56305		AGAGAGCTCAGGACGA-1_SRR14252354
2.28084	-5.78366		AGAGAGCTCTCTGCTG-1_SRR14252354
-10.4779	-2.18926		AGAGCAGAGAGGTCAC-1_SRR14252354
3.58763	-6.28617		AGAGCAGAGAGTCCGA-1_SRR14252354
-0.760047	-3.65176		AGAGCAGAGTCGCCCA-1_SRR14252354
1.8423	-5.7646		AGAGCAGCACAGTATC-1_SRR14252354
1.63961	-0.500773		AGAGCAGCACCGGAAA-1_SRR14252354
-8.52996	6.10381		AGAGCAGCATCCAATG-1_SRR14252354
-10.3436	-0.675613		AGAGCAGGTTAGGGTG-1_SRR14252354
3.77784	0.119881		AGAGCAGTCCAATCCC-1_SRR14252354
-2.09517	3.91776		AGAGCCCAGACGCCAA-1_SRR14252354
-1.46003	14.9251		AGAGCCCAGTAACCGG-1_SRR14252354
1.93545	-6.32387		AGAGCCCGTGAATATG-1_SRR14252354
-2.41929	1.09525		AGAGCCCTCATGAGAA-1_SRR14252354
-1.07875	-4.16918		AGAGCCCTCGCGAAGA-1_SRR14252354
0.316434	-3.88294		AGAGCCCTCGCTTACC-1_SRR14252354
-8.51902	6.04607		AGATAGAAGAAATCCA-1_SRR14252354
-1.0078	-6.88165		AGATAGAAGAGCCTGA-1_SRR14252354
0.509885	-14.3322		AGATAGAAGATCCCAT-1_SRR14252354
-0.803625	-6.12684		AGATAGAAGTAGGATT-1_SRR14252354
-3.38968	-8.59131		AGATAGAAGTATGACA-1_SRR14252354
2.86553	0.0727049		AGATAGAAGTTTCGAC-1_SRR14252354
-11.5022	-2.71266		AGATAGACAAATACAG-1_SRR14252354
-7.76448	6.07622		AGATAGACAAATGGCG-1_SRR14252354
-3.60087	2.97607		AGATAGACAATTTCCT-1_SRR14252354
-1.50473	14.5381		AGATAGACACTTGGCG-1_SRR14252354
4.0685	0.332229		AGATAGAGTAGCGCCT-1_SRR14252354
4.02707	-5.02275		AGATAGAGTGTTTACG-1_SRR14252354
3.12254	-5.38921		AGATAGAGTTGTGGCC-1_SRR14252354
3.10789	8.1871		AGATAGATCAACGAGG-1_SRR14252354
10.0687	1.7634		AGATAGATCATCACTT-1_SRR14252354
-10.2226	-1.50454		AGATAGATCATGGTAC-1_SRR14252354
-2.63731	14.26		AGATAGATCTAAGCGT-1_SRR14252354
-8.11794	4.94538		AGATCCAAGAGAGCGG-1_SRR14252354
1.77674	-5.30743		AGATCCAAGTAGCATA-1_SRR14252354
0.89304	0.423553		AGATCCACAAAGACTA-1_SRR14252354
-10.5766	-2.32998		AGATCCAGTAGCGTCC-1_SRR14252354
-2.99399	4.17294		AGATCCAGTAGGATAT-1_SRR14252354
-3.23192	3.57675		AGATCCAGTATGCTAC-1_SRR14252354
2.25909	-2.2609		AGATCCAGTTGAAGTA-1_SRR14252354
1.49443	-6.64514		AGATCCATCCATTCGC-1_SRR14252354
-4.45879	8.44348		AGATCCATCGGTGCAC-1_SRR14252354
-10.9567	-1.49038		AGATCCATCGTAATGC-1_SRR14252354
1.53538	-5.22924		AGATCGTAGGTTGGAC-1_SRR14252354
-10.3396	-2.01472		AGATCGTAGTTTCTTC-1_SRR14252354
0.0791262	-3.73597		AGATCGTCAATCCAGT-1_SRR14252354
3.30339	7.81329		AGATCGTCACCGTGCA-1_SRR14252354
-2.22997	4.34663		AGATCGTTCAAGTCTG-1_SRR14252354
-4.51481	8.33137		AGATCGTTCCGTGCGA-1_SRR14252354
0.538064	-2.74878		AGATGAAAGATGCTTC-1_SRR14252354
9.51795	8.37979		AGATGAAAGCCTGGAA-1_SRR14252354
4.10404	7.56736		AGATGAAAGGTAGGCT-1_SRR14252354
-8.28973	6.06215		AGATGAATCACCGGTG-1_SRR14252354
-7.68094	6.22038		AGATGCTAGAAGAACG-1_SRR14252354
-1.86822	-3.42914		AGATGCTAGCTCCCTT-1_SRR14252354
2.15892	-2.21348		AGATGCTAGGACTTCT-1_SRR14252354
2.27205	-2.123		AGATGCTCAACCACAT-1_SRR14252354
-3.68203	3.43901		AGATGCTCACAAGCCC-1_SRR14252354
-1.86145	-7.60621		AGATGCTCATCGAAGG-1_SRR14252354
-3.99216	3.48729		AGATGCTCATGTAACC-1_SRR14252354
1.20009	3.52179		AGATGCTGTACAAGCG-1_SRR14252354
0.364388	-5.2794		AGATGCTGTTGTGCAT-1_SRR14252354
3.71346	-4.36959		AGATGCTTCCCGTTGT-1_SRR14252354
3.40842	-8.29792		AGATGCTTCTAACGGT-1_SRR14252354
-10.3528	-2.53599		AGCATCAAGATGGCAC-1_SRR14252354
-2.56189	-3.70611		AGCATCAAGGAATCGC-1_SRR14252354
3.33635	-6.06375		AGCATCAAGTACTGGG-1_SRR14252354
-10.1909	-1.8108		AGCATCACAACGATTC-1_SRR14252354
-0.894603	-2.94466		AGCATCACAATAGTCC-1_SRR14252354
-3.4789	2.33517		AGCATCACAGCAGACA-1_SRR14252354
3.53466	7.79962		AGCATCACATGGCTAT-1_SRR14252354
-3.9226	-9.70898		AGCATCAGTAGTAAGT-1_SRR14252354
1.84703	-4.74575		AGCATCAGTGGAACCA-1_SRR14252354
3.53552	-5.5244		AGCATCATCCAAATGC-1_SRR14252354
-13.2924	-1.81985		AGCCAATAGCATCCCG-1_SRR14252354
0.973499	-0.837037		AGCCAATAGCGAATGC-1_SRR14252354
3.44629	-5.44615		AGCCAATAGCGACTTT-1_SRR14252354
2.84825	0.428861		AGCCAATAGTTATGGA-1_SRR14252354
9.81008	-3.1861		AGCCAATCATCAACCA-1_SRR14252354
3.65991	-0.65558		AGCCAATGTACCGTGC-1_SRR14252354
-11.0092	-1.56202		AGCCAATGTCATGACT-1_SRR14252354
-0.102183	-4.52163		AGCCAATGTCGAGTGA-1_SRR14252354
-0.425388	-0.832851		AGCCAATTCAGCTTCC-1_SRR14252354
4.05021	-7.11384		AGCCAATTCCACGTAA-1_SRR14252354	Fam122b.Vipr2.GABA-2
-1.75801	-4.84963		AGCCAATTCGATAACC-1_SRR14252354
3.61326	7.57893		AGCCACGAGGCCTAAG-1_SRR14252354
3.67715	0.387327		AGCCACGCACGGTCTG-1_SRR14252354
4.10427	-2.47195		AGCCACGCACTTCTCG-1_SRR14252354
3.15368	-7.07127		AGCCACGGTTGTGCCG-1_SRR14252354
-0.672232	-4.0123		AGCCACGTCAAGAGTA-1_SRR14252354
-1.78791	-7.64768		AGCCACGTCATCGCCT-1_SRR14252354
3.24026	8.38955		AGCCACGTCTGTTGGA-1_SRR14252354
1.3516	-6.2116		AGCCACGTCTTAGTTC-1_SRR14252354
3.24515	8.28925		AGCCAGCCACCTGCAG-1_SRR14252354
0.0504579	0.217235		AGCCAGCCAGTGTGCC-1_SRR14252354
-2.4627	15.145		AGCCAGCCATCGAACT-1_SRR14252354
-2.35004	14.8079		AGCCAGCGTTCTGAGT-1_SRR14252354
3.87973	1.17872		AGCCAGCTCACGAGGA-1_SRR14252354
-1.65285	8.62718		AGCCAGCTCCACAGCG-1_SRR14252354
1.82229	-5.90242		AGCCAGCTCGGTTGTA-1_SRR14252354
3.21895	8.20652		AGCCAGCTCTGGGATT-1_SRR14252354
3.81514	-2.34076		AGCGATTAGGCCACTC-1_SRR14252354
-0.769309	4.39243		AGCGATTAGTAAAGCT-1_SRR14252354
-13.2439	-1.79448		AGCGATTAGTGGACGT-1_SRR14252354
-3.33841	3.46758		AGCGATTCACCCTCTA-1_SRR14252354
-2.46805	1.94238		AGCGATTGTAGTCACT-1_SRR14252354
9.48111	6.84517		AGCGATTGTTGTCATG-1_SRR14252354
2.71864	-3.51119		AGCGATTGTTTACGAC-1_SRR14252354
-10.8177	-1.02014		AGCGATTTCCGAGTGC-1_SRR14252354
0.832581	1.11981		AGCGATTTCCTCGCAT-1_SRR14252354
-2.0192	-7.448		AGCGATTTCGACCCAG-1_SRR14252354
9.74144	7.2859		AGCGATTTCTTACCGC-1_SRR14252354
-1.77902	-3.4178		AGCGCCAAGAGTCGAC-1_SRR14252354
-2.38974	-3.60021		AGCGCCAAGGATTTAG-1_SRR14252354
1.7102	-5.5135		AGCGCCACATAATCCG-1_SRR14252354
-0.702347	-3.56139		AGCGCCAGTAGCTGTT-1_SRR14252354
2.1758	-2.16751		AGCGCCAGTTGTGTAC-1_SRR14252354
9.37806	7.57753		AGCGCCATCACACGAT-1_SRR14252354
3.67742	8.06259		AGCGCCATCATACAGC-1_SRR14252354
4.10352	7.25659		AGCGCCATCGTTCTGC-1_SRR14252354
-2.38928	13.8217		AGCGCTGAGAATTCAG-1_SRR14252354
2.19063	-1.57351		AGCGCTGAGCATATGA-1_SRR14252354
-0.512177	-9.42612		AGCGCTGAGGATGGCT-1_SRR14252354
3.14204	-4.35053		AGCGCTGAGTACTGTC-1_SRR14252354
-8.63378	6.32222		AGCGCTGAGTTACTCG-1_SRR14252354
-3.99291	3.48814		AGCGCTGCACATAACC-1_SRR14252354
3.76128	-7.84393		AGCGCTGCATAATCCG-1_SRR14252354
-2.32441	14.4269		AGCGCTGCATAGACTC-1_SRR14252354
-10.607	-1.49685		AGCGCTGCATCCGAGC-1_SRR14252354
2.52818	-5.37502		AGCGCTGGTGTAGTGG-1_SRR14252354
-2.96443	1.3772		AGCGCTGGTTGGGACA-1_SRR14252354
1.40936	3.89299		AGCGCTGTCTGAACGT-1_SRR14252354
2.95688	0.786928		AGCGTATAGAAGTATC-1_SRR14252354
1.59933	-5.9606		AGCGTATAGTCCTACA-1_SRR14252354
4.01087	0.866153		AGCGTATGTAAGTTGA-1_SRR14252354
3.36792	-1.26914		AGCGTATGTAGCACAG-1_SRR14252354
2.01825	-6.22235		AGCGTATTCGAGATGG-1_SRR14252354
-3.22925	3.08826		AGCGTCGGTCTTGAGT-1_SRR14252354
-4.2401	-4.77531		AGCTACAAGCGCGTTC-1_SRR14252354
-12.1579	-1.36382		AGCTACAAGGTTAGTA-1_SRR14252354
3.44164	7.77933		AGCTACACACATGAAA-1_SRR14252354
2.36695	-6.53127		AGCTACACAGGTCAGA-1_SRR14252354
1.87901	-5.04087		AGCTACACATTAGGAA-1_SRR14252354
-0.869737	-7.32704		AGCTACAGTTCTAAGC-1_SRR14252354
2.86615	8.06104		AGCTACATCCACGAAT-1_SRR14252354
-0.537474	-9.28309		AGCTACATCCCTCTCC-1_SRR14252354
-4.50514	8.33589		AGCTACATCCTGGGTG-1_SRR14252354
-4.01766	2.863		AGCTACATCGAGCACC-1_SRR14252354
4.53786	7.3611		AGCTCAAAGAAGTCAT-1_SRR14252354
3.96174	-5.08977		AGCTCAAAGCACCTGC-1_SRR14252354
3.34544	-5.43734		AGCTCAAAGCTGGAGT-1_SRR14252354
3.87531	-1.13332		AGCTCAACACAAGTGG-1_SRR14252354
-1.64363	0.964936		AGCTCAACAGCGGATA-1_SRR14252354
3.56674	7.93126		AGCTCAACATGGGAAC-1_SRR14252354
-0.789995	-8.7451		AGCTCAAGTTACTCAG-1_SRR14252354
-11.3031	-1.22879		AGCTCAATCTATTGTC-1_SRR14252354
3.13374	7.6166		AGCTTCCAGTAGTCCT-1_SRR14252354
0.411295	-5.83924		AGCTTCCCACGTGAGA-1_SRR14252354
-2.72117	1.91098		AGCTTCCTCAAGTTGC-1_SRR14252354
2.70657	-7.09169		AGCTTCCTCCTCACGT-1_SRR14252354
-1.55266	5.50952		AGCTTCCTCTTCGGAA-1_SRR14252354
4.12986	1.32156		AGGAAATCACTGGACC-1_SRR14252354
3.24311	-5.94079		AGGAAATCATATAGCC-1_SRR14252354
4.71928	-2.44639		AGGAAATGTAACTGCT-1_SRR14252354
2.77887	0.936344		AGGAAATGTAGAGGAA-1_SRR14252354
0.64399	-3.13532		AGGAAATGTATGATCC-1_SRR14252354
-0.695235	-9.07616		AGGAAATGTCCAGTTA-1_SRR14252354
-0.0805224	-4.69326		AGGAAATGTCCGAAGA-1_SRR14252354
0.585815	-5.23162		AGGAAATGTCGAGTTT-1_SRR14252354
5.10237	0.956156		AGGAAATGTTCGTACA-1_SRR14252354
-10.3901	-0.84672		AGGAAATTCAACGTGT-1_SRR14252354
-2.52481	-5.5611		AGGAAATTCGGTCAGC-1_SRR14252354
3.5407	-0.698321		AGGAATAAGAGTCGAC-1_SRR14252354
2.4415	-1.3348		AGGAATAAGTTACTCG-1_SRR14252354
2.98161	-1.76675		AGGAATACACGTGTGC-1_SRR14252354
-5.65782	-1.31804		AGGAATAGTACATACC-1_SRR14252354
4.65627	7.89672		AGGAATAGTATACCTG-1_SRR14252354
-0.70369	-9.27001		AGGAATAGTCAACATC-1_SRR14252354
-1.52439	13.9962		AGGAATAGTGAGATTA-1_SRR14252354
4.24934	-4.90353		AGGAATATCAGACCCG-1_SRR14252354	Arx.Lhx1.GABA-2
4.41042	-5.50799		AGGAATATCATTGCGA-1_SRR14252354	Arx.Lhx1.GABA-2
1.21613	0.669717		AGGAATATCATTTGGG-1_SRR14252354
7.44493	-7.54528		AGGAATATCTTGGAAC-1_SRR14252354	Fam122b.Vipr2.GABA-2
0.146079	-4.19274		AGGACGAAGTGAGTTA-1_SRR14252354
-3.15047	1.82278		AGGACGACACAGCATT-1_SRR14252354
-4.56986	8.35443		AGGACGACACTATGTG-1_SRR14252354
3.8392	-5.07408		AGGACGACAGCTGAGA-1_SRR14252354
3.75343	7.45698		AGGACGACAGGAATCG-1_SRR14252354
-1.32463	-5.66907		AGGACGAGTAGGAGGG-1_SRR14252354
3.87671	-0.385147		AGGACGAGTCGTCTCT-1_SRR14252354
-11.2757	-1.25539		AGGACGATCAGCCTTC-1_SRR14252354
-10.3636	-2.31457		AGGACTTAGGGAGGAC-1_SRR14252354
9.48985	6.84643		AGGACTTCAAATTGGA-1_SRR14252354
-0.211894	-5.28281		AGGACTTCAACCAACT-1_SRR14252354
1.56321	-6.22641		AGGACTTCACAGTCCG-1_SRR14252354
-1.19761	3.53276		AGGACTTCACCATTCC-1_SRR14252354
2.6163	-5.3964		AGGACTTCACGAGGTA-1_SRR14252354
2.82959	0.335279		AGGACTTCACGGTGTC-1_SRR14252354
-1.32879	-5.50492		AGGACTTCAGCACAAG-1_SRR14252354
3.07231	-0.351422		AGGACTTCATAATGCC-1_SRR14252354
-2.20328	-2.87911		AGGACTTGTGTACGCC-1_SRR14252354
1.6903	-5.66288		AGGAGGTAGCCTTTGA-1_SRR14252354
-3.66548	2.02465		AGGAGGTAGGTAGACC-1_SRR14252354
-2.03322	8.79021		AGGAGGTAGGTGCCTC-1_SRR14252354
-12.3673	-0.784447		AGGAGGTCAATAGGAT-1_SRR14252354
7.77119	0.231824		AGGAGGTCACGCTATA-1_SRR14252354
4.56789	-5.61117		AGGAGGTCAGGGAGAG-1_SRR14252354	Arx.Lhx1.GABA-2
1.64358	-5.55441		AGGAGGTGTGCGAACA-1_SRR14252354
2.99499	-5.61718		AGGAGGTTCACAATGC-1_SRR14252354
-11.845	-2.47338		AGGAGGTTCGTAGAGG-1_SRR14252354
3.54465	-9.52679		AGGAGGTTCTTGAACG-1_SRR14252354
-1.96115	-3.83346		AGGATAACACACGGAA-1_SRR14252354
-2.38353	14.6591		AGGATAACACAGCCAC-1_SRR14252354
-1.07194	-5.56851		AGGATAACACCGTCGA-1_SRR14252354
5.6988	8.04624		AGGATAACAGGGAATC-1_SRR14252354
-13.1371	-2.25017		AGGATAAGTACCCAGC-1_SRR14252354
-2.48034	4.74332		AGGATAAGTACGGCAA-1_SRR14252354
-1.18365	-5.75005		AGGATAAGTACTCGTA-1_SRR14252354
-13.2798	-1.76502		AGGATAATCACCTGTC-1_SRR14252354
-7.67471	5.64273		AGGATAATCCCGTGAG-1_SRR14252354
-1.53462	-3.41783		AGGATAATCTGGCTGG-1_SRR14252354
-2.39561	-5.32693		AGGATCTAGATGCAGC-1_SRR14252354
-2.78573	2.5763		AGGATCTAGCTGACCC-1_SRR14252354
2.38667	-5.54509		AGGATCTAGTGCCAGA-1_SRR14252354
3.61132	0.343445		AGGATCTCACAGCATT-1_SRR14252354
-12.7876	-1.34134		AGGATCTCACTCCCTA-1_SRR14252354
-12.8625	-2.14512		AGGATCTCACTCTGCT-1_SRR14252354
4.02688	-4.92683		AGGATCTCATATCTGG-1_SRR14252354
-1.26281	-6.16585		AGGATCTGTCCTACAA-1_SRR14252354
-1.35935	-5.32041		AGGATCTGTTCCGCTT-1_SRR14252354
-3.15896	1.38118		AGGATCTTCGACCCAG-1_SRR14252354
1.83889	-4.84879		AGGATCTTCTAACGGT-1_SRR14252354
1.58228	-5.59409		AGGCATTAGTGCAGCA-1_SRR14252354
-0.57197	-5.40498		AGGCATTCAAATCCCA-1_SRR14252354
2.73812	0.395632		AGGCATTCAAGTGGTG-1_SRR14252354
3.81143	-4.21586		AGGCATTCAATAGTAG-1_SRR14252354
-10.5804	-3.34925		AGGCATTCAGACCAAG-1_SRR14252354
2.79308	2.71606		AGGCATTCAGCGTTGC-1_SRR14252354
1.92821	-5.30335		AGGCATTCATCCAACA-1_SRR14252354
-12.9505	-2.57976		AGGCATTGTAGGAAAG-1_SRR14252354
3.76529	-9.56949		AGGCATTGTCAGTCCG-1_SRR14252354
-1.74387	-7.21424		AGGCATTGTTCCAAAC-1_SRR14252354
4.31677	-2.29192		AGGCATTGTTGCCGAC-1_SRR14252354
4.03218	-8.22263		AGGCATTGTTGGATCT-1_SRR14252354
-1.20701	-4.8821		AGGCATTTCCTTCGAC-1_SRR14252354
1.166	-1.08255		AGGCATTTCGTTGTTT-1_SRR14252354
4.09	1.05189		AGGCATTTCTTCGATT-1_SRR14252354
-1.86503	14.8111		AGGCATTTCTTGCAAG-1_SRR14252354
3.98028	-0.145417		AGGCCACAGAATAGTC-1_SRR14252354
4.05937	1.18832		AGGCCACAGGTTGGAC-1_SRR14252354
2.65984	0.246324		AGGCCACCAATGGGTG-1_SRR14252354
-0.691041	-9.44877		AGGCCACCACTATGTG-1_SRR14252354
1.56541	4.07984		AGGCCACCAGAACTAA-1_SRR14252354
0.426223	-3.1154		AGGCCACGTCATCCGG-1_SRR14252354
-3.54553	3.39882		AGGCCACGTCATGCAT-1_SRR14252354
-1.72027	5.54331		AGGCCACGTGTCTTAG-1_SRR14252354
3.32015	-4.69503		AGGCCACTCACGAACT-1_SRR14252354
-3.93068	3.57606		AGGCTGCCACGACCTG-1_SRR14252354
7.61961	-7.11225		AGGCTGCGTCCTCATC-1_SRR14252354	Fam122b.Vipr2.GABA-2
2.5322	2.69801		AGGCTGCGTGGCTTAT-1_SRR14252354
-0.996261	3.86849		AGGCTGCGTGGGCTTC-1_SRR14252354
-10.2737	-2.15012		AGGCTGCTCTTGAACG-1_SRR14252354
-4.18198	2.6583		AGGGAGTAGAATCGCG-1_SRR14252354
-4.72003	-9.88809		AGGGAGTAGCATGCGA-1_SRR14252354
-3.094	1.17669		AGGGAGTCACGGAAGT-1_SRR14252354
3.03438	-4.31273		AGGGAGTCACTGGATT-1_SRR14252354
2.91153	-8.06473		AGGGAGTGTTAAGGGC-1_SRR14252354
3.08181	0.62473		AGGGAGTTCAGACCTA-1_SRR14252354
-2.80862	14.0593		AGGGCCTAGAATGTTG-1_SRR14252354
-3.71121	3.16842		AGGGCCTAGCAACCAG-1_SRR14252354
-11.0281	-2.10366		AGGGCCTAGCTCGCAC-1_SRR14252354
3.68157	7.47244		AGGGCCTCAACGTATC-1_SRR14252354
-0.0621292	3.71868		AGGGCCTCACATAACC-1_SRR14252354
-3.55056	2.77339		AGGGCCTTCAACACGT-1_SRR14252354
-11.6465	-1.75624		AGGGCCTTCATCAGTG-1_SRR14252354
-2.12375	8.79978		AGGGCCTTCCAGTGTA-1_SRR14252354
1.87565	-5.35903		AGGGCCTTCCCAACTC-1_SRR14252354
-0.105609	-3.35387		AGGGCCTTCGGATTAC-1_SRR14252354
-2.07767	-3.34558		AGGGCCTTCTCGGGAC-1_SRR14252354
-2.23147	0.876514		AGGGCTCAGAGTTGAT-1_SRR14252354
3.5027	-9.33881		AGGGCTCAGCCAAGTG-1_SRR14252354
1.33471	-5.69624		AGGGCTCAGGCGACAT-1_SRR14252354
4.41998	7.53832		AGGGCTCGTACTTCCC-1_SRR14252354
2.59892	-5.78665		AGGGCTCGTAGTCCTA-1_SRR14252354
4.03297	-8.15256		AGGGCTCGTTCCCACT-1_SRR14252354
-2.18312	0.50265		AGGGCTCGTTCTAACG-1_SRR14252354
-1.82128	1.1402		AGGGCTCGTTTATGCG-1_SRR14252354
-2.15126	14.578		AGGGCTCGTTTCTATC-1_SRR14252354
-3.40471	3.38961		AGGGCTCTCGGACGTC-1_SRR14252354
4.83315	0.571147		AGGGCTCTCTTTCGAT-1_SRR14252354
2.11833	2.41731		AGGGTCCAGGGTCTTT-1_SRR14252354
10.0046	-3.12972		AGGGTCCCAAAGCTAA-1_SRR14252354
-6.38143	10.9569		AGGGTCCGTAACTGCT-1_SRR14252354
9.58305	7.49905		AGGGTCCGTTCTCTCG-1_SRR14252354
-1.5391	-5.95603		AGGGTCCTCGTGGTAT-1_SRR14252354
-1.45859	1.34278		AGGGTCCTCTAAGGAA-1_SRR14252354
4.92239	7.84239		AGGGTCCTCTTGAGCA-1_SRR14252354
-1.12369	-1.7556		AGGGTGAAGACTCCGC-1_SRR14252354
3.54542	-5.01012		AGGGTGAAGCAAATCA-1_SRR14252354
-1.93707	-7.52279		AGGGTGACACATGAAA-1_SRR14252354
2.1184	-5.54513		AGGGTGACAGAAGTTA-1_SRR14252354
-2.41793	4.71443		AGGGTGAGTCCGGACT-1_SRR14252354
2.96588	-5.4146		AGGGTGAGTTGTATGC-1_SRR14252354
1.49026	-4.88843		AGGGTGATCCGACAGC-1_SRR14252354
-4.56791	-9.71074		AGGGTGATCCTAGCCT-1_SRR14252354
0.84653	-5.82733		AGGGTGATCGGTCGAC-1_SRR14252354
1.51439	-5.61862		AGGGTGATCTAGAGCT-1_SRR14252354
4.69309	-2.13436		AGGGTGATCTCGTCAC-1_SRR14252354
-5.21348	-10.1958		AGGGTTTAGATCGACG-1_SRR14252354
-3.09134	4.05512		AGGGTTTAGTGATAAC-1_SRR14252354
9.75848	8.47683		AGGGTTTCACAAAGTA-1_SRR14252354
-11.0851	-1.01075		AGGGTTTGTATCACGT-1_SRR14252354
-2.37391	-4.12841		AGGGTTTGTGAGGAAA-1_SRR14252354
3.38116	7.3346		AGGGTTTGTTCATCGA-1_SRR14252354
-10.7698	-1.27583		AGGGTTTGTTGTGCCG-1_SRR14252354
4.10565	-8.30682		AGGGTTTTCGAAGCCC-1_SRR14252354
-5.36628	-10.2128		AGGGTTTTCTAGCAAC-1_SRR14252354
1.02576	-3.11266		AGGTAGGAGCATTTGC-1_SRR14252354
5.16914	-7.30551		AGGTAGGAGTCCTGCG-1_SRR14252354	Fam122b.Vipr2.GABA-2
1.47332	-6.02969		AGGTAGGAGTGTTCAC-1_SRR14252354
2.36309	-6.01881		AGGTAGGCAGAGTAAT-1_SRR14252354
-3.53125	3.29982		AGGTAGGCATGATAGA-1_SRR14252354
-2.7112	-5.0234		AGGTAGGGTATCGCGC-1_SRR14252354
-10.45	-0.917889		AGGTAGGGTCGTCAGC-1_SRR14252354
3.82813	-4.47273		AGGTAGGTCTCTGCTG-1_SRR14252354
-0.861478	-9.12619		AGGTAGGTCTTGGAAC-1_SRR14252354
4.46473	7.01308		AGGTCATAGCAAGTGC-1_SRR14252354
-0.610891	-9.18588		AGGTCATAGCTCGAAG-1_SRR14252354
-11.5975	-2.26203		AGGTCATAGGGTCAAC-1_SRR14252354
-2.10297	-6.97714		AGGTCATTCACATCAG-1_SRR14252354
5.04133	7.98995		AGGTCATTCTGGTGGC-1_SRR14252354
-2.07148	-9.63945		AGGTCATTCTTGCGCT-1_SRR14252354
0.224222	-2.84404		AGGTCTAAGCGTCTGC-1_SRR14252354
-11.1217	-2.46771		AGGTCTAAGTTGCGAG-1_SRR14252354
-4.54214	8.387		AGGTCTACAAATCGTC-1_SRR14252354
-0.867862	0.886009		AGGTCTACACACCTAA-1_SRR14252354
-1.30572	-4.77219		AGGTCTACAGCTCGGT-1_SRR14252354
-11.154	-0.877031		AGGTCTACAGGTCTCG-1_SRR14252354
7.94089	0.366544		AGGTCTAGTACTTGTG-1_SRR14252354
-4.72605	8.73548		AGGTCTAGTGTGATGG-1_SRR14252354
3.37167	-5.48188		AGGTCTATCCATTCAT-1_SRR14252354
0.151722	-4.40483		AGGTCTATCCGATAAC-1_SRR14252354
1.88813	-6.42698		AGGTCTATCGGCATAT-1_SRR14252354
2.09528	-5.43152		AGGTGTTAGAGCTGAC-1_SRR14252354
7.45313	-7.67936		AGGTGTTAGCGGATCA-1_SRR14252354	Fam122b.Vipr2.GABA-2
3.99601	7.43215		AGGTGTTAGTACTGGG-1_SRR14252354
-3.526	-9.9725		AGGTGTTAGTCCGTCG-1_SRR14252354
1.81251	-4.09869		AGGTGTTCAAATGCGG-1_SRR14252354
0.919865	-5.71708		AGGTGTTCATCAGCTA-1_SRR14252354
1.64241	-4.60641		AGGTGTTGTACTGTTG-1_SRR14252354
2.11996	-0.797137		AGGTGTTGTCTCTCAC-1_SRR14252354
4.02951	-2.27901		AGGTGTTTCCATAAGC-1_SRR14252354
3.94217	0.752632		AGGTGTTTCCTCGCAT-1_SRR14252354
-0.62634	-9.39937		AGGTGTTTCTTTGCTA-1_SRR14252354
-8.54774	6.27464		AGGTTACAGGTCATTC-1_SRR14252354
-11.2659	-1.43534		AGGTTACCAACCAACT-1_SRR14252354
2.74852	-6.98218		AGGTTACCAATGGGTG-1_SRR14252354
7.88734	0.327557		AGGTTACCAATTGCAC-1_SRR14252354
-3.73753	-6.28094		AGGTTACCATATCGGT-1_SRR14252354
-8.39206	6.06276		AGGTTACCATGTCTAG-1_SRR14252354
-0.966697	-1.89286		AGGTTACGTACATACC-1_SRR14252354
-1.66844	5.51967		AGGTTACGTTGCTCCT-1_SRR14252354
5.46684	-0.880964		AGGTTACTCACCTACC-1_SRR14252354
2.28031	-4.86516		AGGTTACTCATTTACC-1_SRR14252354
-2.61365	-3.93537		AGGTTACTCCACGTAA-1_SRR14252354
4.12641	1.37349		AGGTTACTCGAATGCT-1_SRR14252354
-6.74621	5.09151		AGGTTACTCTATCCAT-1_SRR14252354
3.12436	-4.45258		AGGTTGTAGAAATGGG-1_SRR14252354
-10.1628	-1.36308		AGGTTGTAGACGGTCA-1_SRR14252354
-4.45196	-4.82657		AGGTTGTAGCTGGCCT-1_SRR14252354
-10.5365	-3.63112		AGGTTGTAGTTCCGTA-1_SRR14252354
1.73873	-5.23195		AGGTTGTCAATAGTAG-1_SRR14252354
3.76453	0.835044		AGGTTGTGTACAAAGT-1_SRR14252354
3.06278	8.52043		AGGTTGTGTCCGAAAG-1_SRR14252354
-0.0868492	-5.17892		AGGTTGTGTGAACCGA-1_SRR14252354
3.34152	-5.46623		AGGTTGTGTTGATCGT-1_SRR14252354
-2.82665	14.3303		AGTAACCAGACATCCT-1_SRR14252354
-10.7508	-2.13883		AGTAACCAGCTGCGAA-1_SRR14252354
-0.625022	3.77312		AGTAACCCAACGGCTC-1_SRR14252354
-8.56535	6.01093		AGTAACCCAATCTAGC-1_SRR14252354
-2.53209	4.46102		AGTAACCCAGACGGAT-1_SRR14252354
4.19951	0.68551		AGTAACCCAGAGATGC-1_SRR14252354
-9.94207	-1.36087		AGTAACCCAGCTCGGT-1_SRR14252354
1.24521	-5.57143		AGTAACCGTAATTAGG-1_SRR14252354
3.343	-9.42889		AGTAACCGTCTGTGAT-1_SRR14252354
5.50506	-1.15413		AGTAACCGTGTAAACA-1_SRR14252354
-4.33769	-9.86		AGTAACCGTTCGGTCG-1_SRR14252354
-11.9852	-1.91262		AGTAACCTCACCTGGG-1_SRR14252354
-2.84729	-4.11885		AGTAACCTCCTTCTTC-1_SRR14252354
-10.7999	-1.58777		AGTAACCTCGTGCATA-1_SRR14252354
9.37065	8.06308		AGTACCAAGACGCATG-1_SRR14252354
-2.50325	2.15075		AGTACCAAGCGAGTCA-1_SRR14252354
4.71141	-7.29768		AGTACCACAAGCGAAC-1_SRR14252354	Fam122b.Vipr2.GABA-2
1.73475	-4.96336		AGTACCACAGAATGTA-1_SRR14252354
-2.48759	2.56637		AGTACCAGTTCGGTAT-1_SRR14252354
-12.5047	-1.92963		AGTACCATCCCTTGTG-1_SRR14252354
-12.7517	-2.07864		AGTACCATCGTAATGC-1_SRR14252354
-8.29813	6.14219		AGTACTGAGTCGTTAC-1_SRR14252354
2.00195	-5.43527		AGTACTGCAATGAAAC-1_SRR14252354
-1.68748	5.53524		AGTACTGCACGTGAGA-1_SRR14252354
-0.297762	-4.55891		AGTACTGCATAAGATG-1_SRR14252354
-1.04452	-7.31461		AGTACTGCATGACGGA-1_SRR14252354
1.84274	-6.01923		AGTACTGGTAGGTTTC-1_SRR14252354
2.97645	-0.548978		AGTACTGGTGGCCTCA-1_SRR14252354
1.93391	-5.26417		AGTACTGGTGGGAGAG-1_SRR14252354
1.36976	-0.455034		AGTACTGTCCATAGAC-1_SRR14252354
12.0781	0.300692		AGTACTGTCGCAATTG-1_SRR14252354
-10.5559	-3.64174		AGTACTGTCGCTCCTA-1_SRR14252354
-11.6224	-1.87867		AGTACTGTCTCAACCC-1_SRR14252354
-10.2761	-0.622296		AGTAGCTAGCTCGACC-1_SRR14252354
5.82797	-7.0196		AGTAGCTCAAGTGGGT-1_SRR14252354	Fam122b.Vipr2.GABA-2
-2.48119	0.931713		AGTAGCTGTAACCCTA-1_SRR14252354
0.383532	-5.92964		AGTAGCTGTACGTTCA-1_SRR14252354
-10.7642	-0.870277		AGTAGCTGTGGACAGT-1_SRR14252354
-1.48184	1.0213		AGTAGCTTCCATTGCC-1_SRR14252354
-1.42462	3.67764		AGTAGCTTCGCCGTGA-1_SRR14252354
4.80101	7.15954		AGTAGTCAGACGAGCT-1_SRR14252354
3.2203	7.84487		AGTAGTCAGGAGATAG-1_SRR14252354
-10.3165	-1.52273		AGTAGTCAGGATTCCT-1_SRR14252354
-0.908213	-5.91653		AGTAGTCAGGTAATCA-1_SRR14252354
3.15594	-4.34835		AGTAGTCCACATATGC-1_SRR14252354
-0.939493	-5.84216		AGTAGTCTCGCCAGAC-1_SRR14252354
-0.217826	1.19866		AGTCAACAGGATGTTA-1_SRR14252354
-2.83502	14.8174		AGTCAACAGTACCGGA-1_SRR14252354
-8.3013	6.13546		AGTCAACCAGACCAAG-1_SRR14252354
1.43624	-6.14049		AGTCAACGTTGTATGC-1_SRR14252354
-1.76237	14.0181		AGTCAACTCCTTGAAG-1_SRR14252354
4.21912	7.53433		AGTCACACAGTCTGGC-1_SRR14252354
1.31785	-1.09408		AGTCACACATAATCCG-1_SRR14252354
-12.753	-1.60252		AGTCACACATCATGAC-1_SRR14252354
0.673938	-5.28131		AGTCACACATGCGTGC-1_SRR14252354
2.96616	-5.2857		AGTCACAGTTGACTAC-1_SRR14252354
2.05196	-1.48527		AGTCACATCAGGAAAT-1_SRR14252354
-1.96825	8.83105		AGTCACATCGGCACTG-1_SRR14252354
1.48294	-5.97088		AGTCACATCGGTAGAG-1_SRR14252354
7.86694	0.304287		AGTCATGAGCATATGA-1_SRR14252354
3.72888	7.48387		AGTCATGCATCATTTC-1_SRR14252354
2.17685	-6.22369		AGTCATGGTTACCCAA-1_SRR14252354
-0.943535	-1.61665		AGTCATGGTTCGGTTA-1_SRR14252354
1.8368	-4.58759		AGTCATGTCAGTGATC-1_SRR14252354
-11.0632	-1.64794		AGTCATGTCGACCACG-1_SRR14252354
-2.58576	-8.08523		AGTCATGTCGGCCAAC-1_SRR14252354
2.30642	-2.11625		AGTCATGTCTACCCAC-1_SRR14252354
-0.7174	4.33751		AGTCTCCAGCTTTCCC-1_SRR14252354
-10.3249	-1.41856		AGTCTCCAGGGCAGTT-1_SRR14252354
1.00879	-1.09343		AGTCTCCCACATGACT-1_SRR14252354
-0.678945	-9.15404		AGTCTCCCACATTCGA-1_SRR14252354
-1.95188	8.81209		AGTCTCCGTGCCCACA-1_SRR14252354
1.93399	-5.78693		AGTCTCCGTTATCCAG-1_SRR14252354
-1.02099	-1.80072		AGTCTCCTCGACTCCT-1_SRR14252354
2.22053	2.52185		AGTCTCCTCGTTGCCT-1_SRR14252354
3.62579	7.35768		AGTGACTAGAAGGGAT-1_SRR14252354
-12.4153	-1.24581		AGTGACTAGCTTACGT-1_SRR14252354
4.64138	-7.38966		AGTGACTAGGCGATAC-1_SRR14252354	Fam122b.Vipr2.GABA-2
1.18635	3.59616		AGTGACTCAGGCGTTC-1_SRR14252354
4.89265	-1.16845		AGTGACTCAGTGGTGA-1_SRR14252354
3.65936	-4.69409		AGTGACTGTAATTAGG-1_SRR14252354
1.80173	-5.81714		AGTGACTGTAGTTCCA-1_SRR14252354
2.18616	-5.69865		AGTGACTGTTGCCTAA-1_SRR14252354
-1.62347	-6.14675		AGTGATCAGCCAAGCA-1_SRR14252354
-2.01407	14.2413		AGTGATCAGTACAGAT-1_SRR14252354
-0.948239	-7.33728		AGTGATCCAAGTATCC-1_SRR14252354
3.16335	-4.53631		AGTGATCCACAAACGG-1_SRR14252354
9.61643	8.0156		AGTGATCCACGCGCTA-1_SRR14252354
9.54942	7.06737		AGTGATCCACTAGGCC-1_SRR14252354
-3.69593	-9.7733		AGTGATCCAGCTATAC-1_SRR14252354
3.13686	7.72903		AGTGATCCATAGAATG-1_SRR14252354
3.68964	7.55744		AGTGATCCATGACTGT-1_SRR14252354
-2.41879	2.09899		AGTGATCGTATGTGTC-1_SRR14252354
-0.364895	-4.30125		AGTGATCTCATTCGGA-1_SRR14252354
5.07892	0.958536		AGTGCCGGTCCAAGAG-1_SRR14252354
3.2933	8.45714		AGTGCCGTCAATCTTC-1_SRR14252354
3.8065	-9.2653		AGTGCCGTCGAGCACC-1_SRR14252354
-1.27626	-4.60638		AGTGCCGTCTCCATAT-1_SRR14252354
4.87326	-0.132711		AGTGTTGAGTCACACT-1_SRR14252354
3.39721	-0.0158408		AGTGTTGAGTGTAGTA-1_SRR14252354
3.52751	-9.15659		AGTGTTGAGTTCTCTT-1_SRR14252354
-2.20091	-0.271169		AGTGTTGCAGCTTCCT-1_SRR14252354
-3.50825	3.40451		AGTGTTGCATCGAGCC-1_SRR14252354
-2.05461	-6.94886		AGTGTTGGTACCTAGT-1_SRR14252354
-1.54365	5.39886		AGTGTTGGTGATACAA-1_SRR14252354
1.77887	-5.1491		AGTGTTGGTGTAGCAG-1_SRR14252354
3.87682	-4.74315		AGTTAGCCAGCCTATA-1_SRR14252354
-0.900754	4.00588		AGTTAGCCAGCTCCTT-1_SRR14252354
3.72349	-4.84207		AGTTAGCCATGTTACG-1_SRR14252354
3.49797	8.74897		AGTTAGCCATTGAAGA-1_SRR14252354
-2.4386	-3.56128		AGTTAGCGTAGCTGAG-1_SRR14252354
-3.28905	-9.92295		AGTTAGCGTCTCGCGA-1_SRR14252354
-0.884777	-3.32559		AGTTAGCTCAAGTTGC-1_SRR14252354
0.141801	-4.65008		AGTTCCCAGGCTCACC-1_SRR14252354
-3.18304	2.6858		AGTTCCCCAACACTAC-1_SRR14252354
2.71728	-5.46123		AGTTCCCCAATGGCAG-1_SRR14252354
4.52822	0.721858		AGTTCCCTCACGGGCT-1_SRR14252354
8.43071	7.00205		AGTTCCCTCCGCCTAT-1_SRR14252354
-0.693578	3.54458		AGTTCCCTCGAACCTA-1_SRR14252354
-12.8905	-1.51501		AGTTCCCTCTTTACAC-1_SRR14252354
-2.35685	-3.5555		AGTTCGAAGCAAGCCA-1_SRR14252354
-8.64651	6.16601		AGTTCGACATCATCTT-1_SRR14252354
5.70824	-5.04182		AGTTCGACATTCGGGC-1_SRR14252354
0.279147	-5.811		AGTTCGAGTCCGGTGT-1_SRR14252354
3.35006	0.161981		AGTTCGAGTTATGTCG-1_SRR14252354
-2.50433	1.90066		AGTTCGATCAAGGAGC-1_SRR14252354
-5.2414	-10.3093		AGTTCGATCAATCCAG-1_SRR14252354
3.5263	-4.92669		AGTTCGATCGGAGCAA-1_SRR14252354
-1.59688	-5.34023		AGTTCGATCTTAAGGC-1_SRR14252354
-3.59955	2.48441		ATACCGACAAATGCGG-1_SRR14252354
4.2861	-0.643172		ATACCGACATTGAAAG-1_SRR14252354
3.21735	-4.92486		ATACCGAGTCGCATCG-1_SRR14252354
-1.23067	-4.27702		ATACCGAGTTGGCCGT-1_SRR14252354
-0.356077	-0.786866		ATACCGATCCTTATGT-1_SRR14252354
7.73061	-5.87097		ATACCGATCGGTCACG-1_SRR14252354	Vip.Vipr2.GABA-2
3.57217	-4.97597		ATACCTTAGTGGAAGA-1_SRR14252354
1.70695	-5.43232		ATACCTTCAACACAGG-1_SRR14252354
-0.0465063	1.56487		ATACCTTCAGATTCGT-1_SRR14252354
3.96422	-0.606707		ATACCTTCATGCTGCG-1_SRR14252354
9.9759	-3.23504		ATACCTTGTAAGAACT-1_SRR14252354
2.03005	-3.95281		ATACCTTGTATGTCTG-1_SRR14252354
4.63304	-5.41868		ATACCTTGTCACTTAG-1_SRR14252354	Arx.Lhx1.GABA-2
-3.02055	-4.4981		ATACCTTGTGGTATGG-1_SRR14252354
1.36403	-4.24398		ATACCTTGTTACGGAG-1_SRR14252354
0.520824	-6.01443		ATACCTTTCCTGCTAC-1_SRR14252354
-2.08265	8.60389		ATACTTCAGATGGTAT-1_SRR14252354
3.06182	1.09092		ATACTTCTCGGTAACT-1_SRR14252354
6.26836	-13.988		ATACTTCTCTACCCAC-1_SRR14252354
1.45579	3.47821		ATACTTCTCTACTGCC-1_SRR14252354
-1.05946	-3.04869		ATAGACCAGCTTAAGA-1_SRR14252354
-1.18345	-4.19396		ATAGACCCAATTAGGA-1_SRR14252354
-3.39941	3.04585		ATAGACCCAGAGTGTG-1_SRR14252354
-10.2414	-2.95796		ATAGACCGTACGTAGG-1_SRR14252354
-0.806204	-5.31009		ATAGACCGTTAAACAG-1_SRR14252354
-1.95116	8.76617		ATAGACCGTTCGGTAT-1_SRR14252354
3.69845	0.444663		ATAGACCTCCAGCAAT-1_SRR14252354
2.67802	-0.964543		ATAGACCTCGAACGGA-1_SRR14252354
0.474571	-1.56246		ATAGACCTCTACGGGC-1_SRR14252354
2.54321	2.70286		ATAGACCTCTCCCAAC-1_SRR14252354
3.14069	2.6832		ATAGACCTCTCCCATG-1_SRR14252354
4.12102	7.84259		ATAGACCTCTTTGGAG-1_SRR14252354
-1.46746	14.4866		ATAGAGACAATTCACG-1_SRR14252354
-0.371541	-0.709587		ATAGAGAGTAGACAGC-1_SRR14252354
-2.31403	0.623942		ATAGAGAGTGAACTAA-1_SRR14252354
-2.3199	2.76558		ATAGAGATCGTGGCGT-1_SRR14252354
2.96836	7.81975		ATAGAGATCTTACCGC-1_SRR14252354
9.20635	7.57043		ATAGGCTCAGATTAAG-1_SRR14252354
-1.24705	-5.17351		ATAGGCTCAGCACACC-1_SRR14252354
-4.63531	-5.01844		ATAGGCTGTCTGCATA-1_SRR14252354
3.8173	-4.23273		ATAGGCTGTGCCCTTT-1_SRR14252354
-10.3159	-0.875847		ATAGGCTTCAGTCTTT-1_SRR14252354
-4.02488	2.43494		ATAGGCTTCCAGCACG-1_SRR14252354
-0.855786	-8.16887		ATAGGCTTCGGCAGTC-1_SRR14252354
1.50567	1.21584		ATATCCTCAACCTAAC-1_SRR14252354
-1.63475	14.7763		ATATCCTCAATAACGA-1_SRR14252354
1.35907	3.57665		ATATCCTCAATTGTGC-1_SRR14252354
-10.4166	-2.19439		ATATCCTCATCATCCC-1_SRR14252354
4.04532	-5.02108		ATATCCTCATGCCGGT-1_SRR14252354
9.8592	8.64637		ATATCCTCATTGACAC-1_SRR14252354
-10.5229	-0.22525		ATATCCTCATTGTACG-1_SRR14252354
-1.21751	3.64482		ATATCCTGTAACCCTA-1_SRR14252354
-3.21943	1.3278		ATATCCTTCGTCCTTG-1_SRR14252354
3.28322	-8.53915		ATCACAGAGGATTTGA-1_SRR14252354
-1.69918	14.1878		ATCACAGAGTATAGAC-1_SRR14252354
-10.3579	-0.484606		ATCACAGCAACTAGAA-1_SRR14252354
3.07484	-1.39358		ATCACAGCAACTCCAA-1_SRR14252354
-2.43211	3.43887		ATCACAGCACAACATC-1_SRR14252354
5.14053	-6.30666		ATCACAGCACTATCGA-1_SRR14252354	Fam122b.Vipr2.GABA-2
-1.0298	-4.517		ATCACAGGTCTGTGCG-1_SRR14252354
2.08286	-3.89407		ATCACAGGTGATGTAA-1_SRR14252354
-12.5957	-2.37145		ATCACAGGTGCAGGAT-1_SRR14252354
-0.540469	-9.31628		ATCACGACAAGGTACG-1_SRR14252354
-0.957681	-1.76699		ATCACGACAGCGTGAA-1_SRR14252354
-0.587516	-2.61374		ATCACGAGTGTTGAGG-1_SRR14252354
-1.24174	3.51991		ATCACGAGTTAGAGTA-1_SRR14252354
4.52655	-5.61011		ATCACGAGTTTACCTT-1_SRR14252354	Cd24a.Lhx1.GABA-2
-2.04049	14.5249		ATCACGATCACGGACC-1_SRR14252354
-12.3676	-1.05048		ATCACGATCCATACTT-1_SRR14252354
2.34528	-4.85239		ATCACGATCTATTTCG-1_SRR14252354
-0.972888	-5.12203		ATCACTTAGCAGAAAG-1_SRR14252354
4.89199	-7.07068		ATCACTTCAGCATCTA-1_SRR14252354	Fam122b.Vipr2.GABA-2
-2.63094	14.8479		ATCACTTGTACCCGAC-1_SRR14252354
0.678466	-1.38455		ATCACTTGTGTTTACG-1_SRR14252354
-11.9666	-1.07143		ATCACTTTCATCTATC-1_SRR14252354
-0.882867	-5.79884		ATCAGGTAGAAAGTCT-1_SRR14252354
1.93699	-5.47738		ATCAGGTAGACTAAGT-1_SRR14252354
-12.0073	-1.65774		ATCAGGTAGGCTGGAT-1_SRR14252354
-0.873306	-12.8701		ATCAGGTAGGGTCAAC-1_SRR14252354
3.71582	0.261621		ATCAGGTCAAGAGTAT-1_SRR14252354
-0.760275	-8.72935		ATCAGGTCAGCAATTC-1_SRR14252354
-1.3148	-4.84622		ATCAGGTCATAGAATG-1_SRR14252354
3.90268	8.11794		ATCAGGTGTTCGGACC-1_SRR14252354
3.90085	-0.517964		ATCAGGTTCAATGTCG-1_SRR14252354
-2.7112	2.04881		ATCAGGTTCTACTATC-1_SRR14252354
3.90918	-2.14784		ATCAGGTTCTATCGCC-1_SRR14252354
9.36403	7.14613		ATCATTCCAAGCCATT-1_SRR14252354
-5.12305	12.1191		ATCATTCCATAGAGGC-1_SRR14252354
2.68964	-4.90468		ATCATTCGTGAGTTGG-1_SRR14252354
4.02889	-4.21001		ATCATTCTCACAGTGT-1_SRR14252354
3.99747	-8.12327		ATCATTCTCGAATGCT-1_SRR14252354
-10.3794	-1.72263		ATCATTCTCTCTGCCA-1_SRR14252354
3.42582	-4.9423		ATCCACCAGGCCCGTT-1_SRR14252354
-1.75657	1.21094		ATCCACCCACCCTAGG-1_SRR14252354
1.83463	0.95588		ATCCACCCATCCTCAC-1_SRR14252354
-3.18124	2.2929		ATCCACCGTATCGTAC-1_SRR14252354
-4.45344	-4.57601		ATCCACCTCAGACTGT-1_SRR14252354
-0.453603	-9.26389		ATCCACCTCCATAGAC-1_SRR14252354
0.905901	-5.82671		ATCCACCTCTGCTAGA-1_SRR14252354
-11.2532	-0.880441		ATCCATTAGACTCTAC-1_SRR14252354
6.73389	-8.4845		ATCCATTAGACTTCCA-1_SRR14252354	Cck.Vipr2.GABA-2
5.26313	-1.29695		ATCCATTAGCGACAGT-1_SRR14252354
9.09113	6.54704		ATCCATTCAGCAGAAC-1_SRR14252354
-3.08881	1.50488		ATCCATTCAGTGTATC-1_SRR14252354
-1.07579	-4.60651		ATCCATTGTAGTTCCA-1_SRR14252354
2.31098	-3.2741		ATCCATTGTGTCCGGT-1_SRR14252354
-2.14853	14.8871		ATCCATTGTGTTCGTA-1_SRR14252354
3.99424	7.05528		ATCCATTGTTACGTAC-1_SRR14252354
-0.539953	-9.45327		ATCCCTGAGCCTGACC-1_SRR14252354
4.76519	7.19087		ATCCCTGAGCTAATGA-1_SRR14252354
0.753261	-1.13507		ATCCCTGAGGCCTAAG-1_SRR14252354
2.71499	-0.78403		ATCCCTGCACGACGCT-1_SRR14252354
2.40754	-6.81923		ATCCCTGCATGGCCAC-1_SRR14252354
9.29049	7.2332		ATCCCTGGTACCTTCC-1_SRR14252354
-2.61688	-9.79657		ATCCCTGGTACTAAGA-1_SRR14252354
4.16171	-0.387622		ATCCCTGGTCACGCTG-1_SRR14252354
-1.12481	-7.28979		ATCCCTGTCAATCCGA-1_SRR14252354
3.27803	-5.74741		ATCCCTGTCGAAATCC-1_SRR14252354
9.18343	7.24877		ATCCCTGTCGCACGAC-1_SRR14252354
-10.2089	-2.17745		ATCCCTGTCTACAGGT-1_SRR14252354
0.0276342	-7.32052		ATCCGTCAGCTCCATA-1_SRR14252354
0.800965	-1.35302		ATCCGTCCAGAGGGTT-1_SRR14252354
-1.36465	-5.45921		ATCCGTCCATGAGATA-1_SRR14252354
-11.5547	-1.96779		ATCCGTCTCACTCCGT-1_SRR14252354
-12.7461	-2.5356		ATCCGTCTCAGGACAG-1_SRR14252354
1.59992	-6.10252		ATCCGTCTCGTCGACG-1_SRR14252354
5.67732	-7.25663		ATCCGTCTCTAAGGAA-1_SRR14252354	Unassigned.Lhx1.GABA-2
3.27388	0.618547		ATCCTATAGAGTGAAG-1_SRR14252354
-2.22884	14.0757		ATCCTATAGGCCTGCT-1_SRR14252354
-2.12578	0.775564		ATCCTATTCGCCGTGA-1_SRR14252354
0.866502	-3.25347		ATCCTATTCTGGGCGT-1_SRR14252354
-3.12647	2.39977		ATCGATGAGCACCGAA-1_SRR14252354
1.2558	-6.4198		ATCGATGAGGAGATAG-1_SRR14252354
2.2828	-4.73761		ATCGATGCATACTTTC-1_SRR14252354
-3.43067	-8.70031		ATCGATGGTCGCCTAG-1_SRR14252354
-10.8384	-0.714519		ATCGATGGTCTTTCAT-1_SRR14252354
3.6149	-4.84321		ATCGATGGTGAGAGGG-1_SRR14252354
-0.71196	-4.43846		ATCGATGGTGCAACGA-1_SRR14252354
-11.4298	-0.851377		ATCGATGTCACGGACC-1_SRR14252354
-1.05227	3.52009		ATCGCCTAGAAAGCGA-1_SRR14252354
-1.97882	-6.68185		ATCGCCTAGACGCCAA-1_SRR14252354
3.48827	7.44024		ATCGCCTAGCACTAGG-1_SRR14252354
-0.952288	-6.0545		ATCGCCTAGCACTCAT-1_SRR14252354
6.64666	-8.6728		ATCGCCTAGCGGGTTA-1_SRR14252354	Cck.Vipr2.GABA-2
-5.51533	-1.00441		ATCGCCTCAACTGCCG-1_SRR14252354
1.33012	3.80448		ATCGCCTCACGGATCC-1_SRR14252354
0.0173148	-5.6683		ATCGCCTCAGAGGGTT-1_SRR14252354
1.73463	-5.67512		ATCGCCTCAGCCTACG-1_SRR14252354
-0.578903	-9.11915		ATCGCCTCAGCTACTA-1_SRR14252354
3.77246	-0.425195		ATCGCCTCATCCGTGG-1_SRR14252354
-3.6038	-8.85354		ATCGCCTGTATGTCCA-1_SRR14252354
3.32922	0.514625		ATCGCCTGTCTGCAAT-1_SRR14252354
-11.8646	-2.47179		ATCGCCTGTGCTCTCT-1_SRR14252354
-11.7621	-1.91006		ATCGCCTGTTACCCAA-1_SRR14252354
-0.882426	3.60531		ATCGCCTTCAGACCTA-1_SRR14252354
-11.1091	-2.31652		ATCGCCTTCGATGCTA-1_SRR14252354
-3.96103	3.61067		ATCGCCTTCTATGTGG-1_SRR14252354
3.15325	8.48242		ATCGGATAGTCAGCGA-1_SRR14252354
1.03307	0.0147183		ATCGGATCAGAGTAAT-1_SRR14252354
-12.4231	-1.64377		ATCGGATCAGAGTGTG-1_SRR14252354
-3.87265	-6.13029		ATCGGATCAGGAATCG-1_SRR14252354
-4.49678	-4.7702		ATCGGATCATGAATAG-1_SRR14252354
-1.89946	14.0193		ATCGGATCATTCAGGT-1_SRR14252354
1.4051	-6.5272		ATCGGATGTAAGGCCA-1_SRR14252354
3.41321	7.69745		ATCGGATGTCGAATGG-1_SRR14252354
-2.14021	8.58073		ATCGGATGTGGAACCA-1_SRR14252354
4.27633	-2.1966		ATCGGATTCTCATGCC-1_SRR14252354
-10.3958	-0.866333		ATCGGCGAGACCGTTT-1_SRR14252354
9.36462	7.15502		ATCGGCGAGCTGTGCC-1_SRR14252354
-4.10678	2.92119		ATCGGCGAGGTGCCAA-1_SRR14252354
-2.15111	8.78231		ATCGGCGCAGCTAACT-1_SRR14252354
-8.35517	6.04924		ATCGGCGGTCACTCTC-1_SRR14252354
6.15074	8.13176		ATCGGCGGTCATCCCT-1_SRR14252354
2.43083	-5.02261		ATCGGCGTCCGGCTTT-1_SRR14252354
-10.3025	-3.09878		ATCGGCGTCGCCAATA-1_SRR14252354
0.771858	-1.51601		ATCGGCGTCGGAGTAG-1_SRR14252354
3.61647	0.988934		ATCGTAGAGATGCTTC-1_SRR14252354
-2.83349	-4.66395		ATCGTAGAGGACACTG-1_SRR14252354
-1.50075	-5.58094		ATCGTAGCAATGTCAC-1_SRR14252354
-10.9766	-2.203		ATCGTAGCACTATCGA-1_SRR14252354
3.72352	-9.4263		ATCGTAGCAGCTATAC-1_SRR14252354
-10.7159	0.249662		ATCGTAGCATAGATCC-1_SRR14252354
-3.69946	-6.29893		ATCGTAGTCCTGGGAC-1_SRR14252354
-2.83571	1.1531		ATCGTCCAGATGCAGC-1_SRR14252354
1.08633	-1.26988		ATCGTCCAGTACAGCG-1_SRR14252354
3.72524	0.318009		ATCGTCCCAAACGGCA-1_SRR14252354
4.37976	0.892322		ATCGTCCCAATCCTAG-1_SRR14252354
-2.42478	-2.54181		ATCGTCCCAGCACGAA-1_SRR14252354
-1.14072	4.31078		ATCGTCCGTGTCTTAG-1_SRR14252354
3.06977	-5.55105		ATCGTCCGTTAGTTCG-1_SRR14252354
-1.13193	-5.56334		ATCGTCCTCAGATGCT-1_SRR14252354
4.00109	-7.77272		ATCGTCCTCCGACATA-1_SRR14252354
-0.845921	-3.83023		ATCGTCCTCGAATCCA-1_SRR14252354
1.33933	-4.58491		ATCGTCCTCGCTGACG-1_SRR14252354
-0.955699	-4.83575		ATCGTCCTCTAGGCAT-1_SRR14252354
-0.914201	7.98844		ATCGTGAAGAGGTCGT-1_SRR14252354
-2.57335	-4.21485		ATCGTGAAGTCCTACA-1_SRR14252354
6.00585	-5.4953		ATCGTGAAGTGGGAAA-1_SRR14252354	Unassigned.Lhx1.GABA-2
-1.64948	1.69421		ATCGTGACAATAGTAG-1_SRR14252354
-8.16418	6.05724		ATCGTGACAGACAATA-1_SRR14252354
4.76062	0.888692		ATCGTGAGTCTCACGG-1_SRR14252354
-4.08632	3.57582		ATCGTGAGTTATAGAG-1_SRR14252354
-3.72854	3.71375		ATCGTGAGTTCCAAAC-1_SRR14252354
-0.777611	-9.05765		ATCGTGATCCCGGTAG-1_SRR14252354
3.95614	-0.258516		ATCGTGATCTGTCCGT-1_SRR14252354
9.35329	6.52959		ATCTCTAAGTAAGACT-1_SRR14252354
-3.71659	-5.8909		ATCTCTAAGTATAACG-1_SRR14252354
1.63033	2.24368		ATCTCTACAAGGCCTC-1_SRR14252354
-1.29103	-5.61263		ATCTCTACACAGTATC-1_SRR14252354
-1.15386	3.46846		ATCTCTAGTAAGGAGA-1_SRR14252354
-3.87567	-6.43287		ATCTCTAGTCTACTGA-1_SRR14252354
-3.77318	2.73101		ATCTCTAGTTATTCCT-1_SRR14252354
-10.3924	-1.89111		ATCTCTAGTTCCGCAG-1_SRR14252354
-0.95531	4.52472		ATCTCTATCAGAGTGG-1_SRR14252354
-0.905943	4.49924		ATCTCTATCCGTTGAA-1_SRR14252354
4.86361	0.14997		ATCTTCAAGACCATTC-1_SRR14252354
3.96223	6.7415		ATCTTCAAGATCCCAT-1_SRR14252354
8.78042	6.62192		ATCTTCAAGCGAAACC-1_SRR14252354
-0.551069	-9.09018		ATCTTCACACTGCGTG-1_SRR14252354
0.749853	-0.136029		ATCTTCACAGTCAACT-1_SRR14252354
9.58726	6.93633		ATCTTCACATACGCAT-1_SRR14252354
-11.5564	-1.39521		ATCTTCAGTCAAGGCA-1_SRR14252354
-10.1376	-1.05113		ATCTTCAGTCCTACAA-1_SRR14252354
-11.6622	-0.790718		ATCTTCAGTTTCTATC-1_SRR14252354
-1.56552	-7.432		ATGAAAGAGCCGATTT-1_SRR14252354
-2.8157	3.74301		ATGAAAGCAAGTTCCA-1_SRR14252354
0.856859	0.92444		ATGAAAGCAATAGTAG-1_SRR14252354
1.00684	-3.32625		ATGAAAGCAGAGTAAT-1_SRR14252354
2.1955	-5.67475		ATGAAAGCAGGTACGA-1_SRR14252354
5.32676	-6.48416		ATGAAAGCAGTATACC-1_SRR14252354	Fam122b.Vipr2.GABA-2
-1.18769	-6.0477		ATGAAAGGTAGCGTCC-1_SRR14252354
3.03703	-4.31819		ATGAAAGGTCAACATC-1_SRR14252354
-2.57695	4.41158		ATGAAAGGTGCGGATA-1_SRR14252354
3.08479	-4.31917		ATGAAAGTCAGGTAAA-1_SRR14252354
1.86676	-3.02057		ATGAAAGTCATTACCT-1_SRR14252354
4.13647	7.55136		ATGAAAGTCCGCCTAT-1_SRR14252354
5.69361	-1.24945		ATGAAAGTCGATGGAG-1_SRR14252354
-1.15748	3.21028		ATGAAAGTCGCCAGTG-1_SRR14252354
0.928704	-5.77632		ATGAAAGTCGGAGTAG-1_SRR14252354
-4.74178	-10.1933		ATGAAAGTCTCAGAAC-1_SRR14252354
4.54377	-5.37545		ATGAAAGTCTGTGCAA-1_SRR14252354	Arx.Lhx1.GABA-2
1.75059	-5.6725		ATGACCAAGCTGACTT-1_SRR14252354
-1.86525	8.71049		ATGACCAAGTCTTGGT-1_SRR14252354
-10.6391	-1.98109		ATGACCACAACACAGG-1_SRR14252354
-8.48101	6.02739		ATGACCACAACTTCTT-1_SRR14252354
-3.55773	3.21259		ATGACCACACTGCACG-1_SRR14252354
-0.773074	4.38564		ATGACCACAGCCTTCT-1_SRR14252354
-0.423675	-7.0258		ATGACCAGTACTGCCG-1_SRR14252354
4.39902	9.46958		ATGACCAGTGCCCACA-1_SRR14252354
-1.21301	5.25805		ATGACCAGTTCAAAGA-1_SRR14252354
3.82512	0.790831		ATGACCATCCCTCTAG-1_SRR14252354
-4.42047	8.26982		ATGACCATCGAAACAA-1_SRR14252354
4.70737	-1.25517		ATGACCATCTTTCCAA-1_SRR14252354
-8.55451	6.23209		ATGAGGGAGATAGCAT-1_SRR14252354
-1.02483	-4.78093		ATGAGGGAGCACCAGA-1_SRR14252354
3.92691	-7.94118		ATGAGGGAGTGCCAGA-1_SRR14252354
-2.75014	-0.235352		ATGAGGGCAATCGCGC-1_SRR14252354
2.37345	2.91357		ATGAGGGGTACCGTCG-1_SRR14252354
-8.76299	6.26809		ATGAGGGGTAGATCGG-1_SRR14252354
-1.18969	-4.11054		ATGAGGGGTGATACCT-1_SRR14252354
2.59833	-6.15671		ATGAGGGGTTCCGGTG-1_SRR14252354
-2.37381	-2.69799		ATGAGTCAGGACGGAG-1_SRR14252354
-0.683353	-3.76502		ATGAGTCAGGGAGATA-1_SRR14252354
-0.259002	0.883167		ATGAGTCAGTCTGCGC-1_SRR14252354
-1.23693	0.225492		ATGAGTCCACAACATC-1_SRR14252354
-0.694007	-9.27934		ATGAGTCGTGCGCTCA-1_SRR14252354
2.2814	-5.21042		ATGAGTCGTGCTTATG-1_SRR14252354
-1.6591	5.54378		ATGAGTCTCATTCACT-1_SRR14252354
-1.99657	-9.43691		ATGAGTCTCGCTCTCA-1_SRR14252354
3.36873	-1.45508		ATGATCGAGATGCTTC-1_SRR14252354
0.471453	-6.07411		ATGATCGCAAGTGTCT-1_SRR14252354
3.49118	-1.57432		ATGATCGCAGTAGTTC-1_SRR14252354
0.928901	-5.7449		ATGATCGGTCACATTG-1_SRR14252354
-2.81444	1.95582		ATGATCGGTGAAGCTG-1_SRR14252354
2.17806	-6.73807		ATGATCGGTGGACCAA-1_SRR14252354
4.11918	-4.91612		ATGATCGTCATCGACA-1_SRR14252354	Arx.Lhx1.GABA-2
-0.242435	1.78639		ATGCATGAGGATATGT-1_SRR14252354
-0.602297	-7.24387		ATGCATGCAGAGTGAC-1_SRR14252354
3.84901	-4.39987		ATGCATGCAGCTGAGA-1_SRR14252354
-2.62789	15.0967		ATGCATGCAGTCTTCC-1_SRR14252354
-1.82399	-8.63009		ATGCATGCATTAAGCC-1_SRR14252354
-10.7943	-0.752796		ATGCATGGTAGCGTCC-1_SRR14252354
3.30303	8.22431		ATGCATGTCAGCCTCT-1_SRR14252354
3.82615	-5.28188		ATGCCTCAGCATCCCG-1_SRR14252354
-5.16126	-10.1746		ATGCCTCAGCTAGAGC-1_SRR14252354
5.23154	-4.97295		ATGCCTCAGTCGAGGT-1_SRR14252354	Arx.Lhx1.GABA-2
-2.39561	-9.60175		ATGCCTCCAGAGCCCT-1_SRR14252354
-2.96919	-4.53407		ATGCCTCCATACAGCT-1_SRR14252354
9.12827	7.68375		ATGCCTCCATATGGCT-1_SRR14252354
1.31373	-5.53269		ATGCCTCGTGCGAACA-1_SRR14252354
2.86424	-8.20695		ATGCCTCGTTACCCAA-1_SRR14252354
2.0673	-1.5051		ATGCGATAGTCTGCGC-1_SRR14252354
-11.2292	-2.12305		ATGCGATAGTGAGGTC-1_SRR14252354
9.50032	7.38432		ATGCGATAGTTGAAAC-1_SRR14252354
1.00146	-6.36078		ATGCGATCAAAGTATG-1_SRR14252354
0.0937721	-5.429		ATGCGATCACTCCCTA-1_SRR14252354
-10.1335	-2.43669		ATGCGATCATACCGTA-1_SRR14252354
-1.53255	-4.40691		ATGCGATGTAGATTGA-1_SRR14252354
9.24522	7.02061		ATGCGATGTATGGAGC-1_SRR14252354
-10.5935	-2.92254		ATGCGATGTTATGTCG-1_SRR14252354
1.52042	-6.40585		ATGCGATGTTGGGCCT-1_SRR14252354
-3.45203	-8.53311		ATGGAGGAGATGATTG-1_SRR14252354
4.72616	-5.63659		ATGGAGGAGCGACTTT-1_SRR14252354	Arx.Lhx1.GABA-2
-0.470249	-5.30713		ATGGAGGAGTAGCATA-1_SRR14252354
-2.17221	-2.32333		ATGGAGGAGTCCCTAA-1_SRR14252354
4.88238	7.5618		ATGGAGGCACGACCTG-1_SRR14252354
10.1278	8.96626		ATGGAGGCATAAGCAA-1_SRR14252354
2.02768	-5.61718		ATGGAGGGTGCAAGAC-1_SRR14252354
-3.00901	-4.62535		ATGGAGGGTTACCTGA-1_SRR14252354
-6.84929	10.5503		ATGGAGGTCACGGGAA-1_SRR14252354
2.36057	2.68049		ATGGATCCAATAGTAG-1_SRR14252354
6.71871	-7.4067		ATGGATCCATTCTCTA-1_SRR14252354	Fam122b.Vipr2.GABA-2
8.43672	6.83468		ATGGATCGTGCCGTTG-1_SRR14252354
-10.4181	-2.51797		ATGGATCGTGTGAATA-1_SRR14252354
-1.19435	-4.4754		ATGGATCGTTCTTAGG-1_SRR14252354
-12.0004	-1.05328		ATGGATCTCAGAGTTC-1_SRR14252354
0.661701	-0.966471		ATGGATCTCCAATGCA-1_SRR14252354
-3.21133	-5.86037		ATGGATCTCCACGGAC-1_SRR14252354
3.26158	7.75866		ATGGATCTCCGTTTCG-1_SRR14252354
0.534868	-4.45985		ATGGGAGAGACTGGGT-1_SRR14252354
-3.82456	-6.47704		ATGGGAGAGCATGCAG-1_SRR14252354
-5.33903	-10.2467		ATGGGAGAGCGTTCAT-1_SRR14252354
0.451389	-1.40716		ATGGGAGAGGGTGAGG-1_SRR14252354
3.98907	-0.963425		ATGGGAGAGGTAACTA-1_SRR14252354
-2.01911	2.75377		ATGGGAGCAGGATCTT-1_SRR14252354
3.6576	-2.41088		ATGGGAGGTCACTTAG-1_SRR14252354
-0.677616	-9.10883		ATGGGAGGTCGTCAGC-1_SRR14252354
-1.82229	-8.67032		ATGGGAGTCAACACGT-1_SRR14252354
-9.91449	-1.57478		ATGGGAGTCCCATAAG-1_SRR14252354
-11.4144	-1.89224		ATGGGTTAGGTACAAT-1_SRR14252354
8.90695	6.93623		ATGGGTTAGTAGAATC-1_SRR14252354
4.59234	-0.965878		ATGGGTTCAACAGAGC-1_SRR14252354
-8.36089	6.01886		ATGGGTTCAGCCCAGT-1_SRR14252354
-11.2429	-0.816045		ATGGGTTCAGGACAGT-1_SRR14252354
-2.10668	-9.47166		ATGGGTTGTCCTCCTA-1_SRR14252354
-5.22142	-10.2395		ATGGGTTGTTCAGTAC-1_SRR14252354
0.707165	-1.39637		ATGGGTTGTTGTCAGT-1_SRR14252354
-8.40647	5.80083		ATGGGTTGTTTCCAAG-1_SRR14252354
-2.45537	2.44575		ATGGGTTTCACAGAGG-1_SRR14252354
2.76214	-6.61701		ATGGGTTTCTTGATTC-1_SRR14252354
8.03665	6.96791		ATGGTTGAGCATGTTC-1_SRR14252354
-0.0427086	-2.82907		ATGGTTGCACCTCTGT-1_SRR14252354
-1.54606	14.1204		ATGGTTGGTCCAGAAG-1_SRR14252354
-8.51441	6.08885		ATGGTTGGTCGCTGCA-1_SRR14252354
4.12493	7.92034		ATGGTTGGTGCCTTTC-1_SRR14252354
1.38868	-5.47428		ATGTCCCCAAATTAGG-1_SRR14252354
3.26321	7.48135		ATGTCCCCAACGATCT-1_SRR14252354
9.21398	8.15464		ATGTCCCCACAGTGTT-1_SRR14252354
-1.285	-4.68236		ATGTCCCCAGCACGAA-1_SRR14252354
-2.37406	14.4127		ATGTCCCGTAGACGGT-1_SRR14252354
-2.53269	-9.74431		ATGTCCCGTCAAGCCC-1_SRR14252354
9.0746	7.47336		ATGTCCCGTCCACTTC-1_SRR14252354
4.29279	7.51444		ATGTCCCGTGTGTGGA-1_SRR14252354
-2.88936	1.33052		ATGTCCCTCATCACAG-1_SRR14252354
-0.461728	-2.88942		ATGTCCCTCGACCACG-1_SRR14252354
4.60502	-5.70331		ATGTCCCTCTCGTCAC-1_SRR14252354	Arx.Lhx1.GABA-2
2.84672	0.0920943		ATGTCTTAGATAGCTA-1_SRR14252354
-2.00581	8.85087		ATGTCTTAGCGATGCA-1_SRR14252354
-10.1854	-1.51763		ATGTCTTCACACCGAC-1_SRR14252354
-0.936813	14.6436		ATGTCTTCACGAAAGC-1_SRR14252354
3.64418	8.1477		ATGTCTTGTGTCGCTG-1_SRR14252354
-3.8548	2.34424		ATGTCTTGTTGCTTGA-1_SRR14252354
-2.70428	3.92374		ATGTCTTTCCTAGCCT-1_SRR14252354
-0.746781	-6.00636		ATTACCTAGCTAGAAT-1_SRR14252354
3.09194	-6.9963		ATTACCTAGTAGGATT-1_SRR14252354
-1.85413	-4.90391		ATTACCTCAGCTAACT-1_SRR14252354
9.19541	8.03608		ATTACCTCATATGAAG-1_SRR14252354
-1.74589	-5.14698		ATTACCTCATCCTATT-1_SRR14252354
3.36479	-0.947913		ATTACCTGTAGTCTGT-1_SRR14252354
5.28094	-7.36962		ATTACCTGTCTCGGAC-1_SRR14252354	Fam122b.Vipr2.GABA-2
8.5133	6.62084		ATTACCTTCATCGCTC-1_SRR14252354
2.08552	-4.65458		ATTACCTTCCATTCGC-1_SRR14252354
-5.69378	-1.34532		ATTACCTTCGTAACTG-1_SRR14252354
-3.33997	2.71131		ATTACCTTCTAGCCTC-1_SRR14252354
3.48961	-5.18313		ATTACTCGTAAGCGGT-1_SRR14252354
-0.694336	-1.55793		ATTACTCGTGAACTAA-1_SRR14252354
3.59917	-1.76547		ATTACTCGTGACAACG-1_SRR14252354
3.13261	-5.06854		ATTACTCGTGCCAAGA-1_SRR14252354
-1.41937	-4.85473		ATTACTCGTGTTGCCG-1_SRR14252354
3.43464	8.13193		ATTACTCTCAACCTCC-1_SRR14252354
-0.33192	-5.13699		ATTACTCTCAAGCGTT-1_SRR14252354
-2.40423	-2.49292		ATTACTCTCGTCAAAC-1_SRR14252354
1.7877	-4.30101		ATTATCCAGTAACAGT-1_SRR14252354
2.68362	2.48964		ATTATCCAGTCTCCTC-1_SRR14252354
2.88295	-5.36766		ATTATCCAGTCTGGAG-1_SRR14252354
-3.27951	-9.90733		ATTATCCAGTTCCATG-1_SRR14252354
-0.818834	-3.9045		ATTATCCCATAGATCC-1_SRR14252354
3.26449	-4.4718		ATTATCCCATGCCATA-1_SRR14252354
-0.650126	-8.88863		ATTATCCGTCGAACGA-1_SRR14252354
-10.4508	-1.42473		ATTATCCGTGAGACGT-1_SRR14252354
3.33882	-9.24168		ATTATCCGTTGCATTG-1_SRR14252354
0.730117	0.0493137		ATTATCCTCAGACCGC-1_SRR14252354
3.9749	-4.43931		ATTATCCTCAGTCAGT-1_SRR14252354
-4.00781	-6.60935		ATTATCCTCGAGTGAG-1_SRR14252354
-1.26603	5.30261		ATTATCCTCTACCACC-1_SRR14252354
9.52897	7.52123		ATTATCCTCTGGGCGT-1_SRR14252354
-11.2616	-1.86843		ATTCACTAGGTGCCTC-1_SRR14252354
3.69364	-0.736199		ATTCACTAGTAGAGTT-1_SRR14252354
-2.23559	-5.08473		ATTCACTAGTGAGCCA-1_SRR14252354
4.89549	-0.90241		ATTCACTCAGGATGAC-1_SRR14252354
-1.54874	1.96964		ATTCACTCATCATCTT-1_SRR14252354
0.989615	-6.08695		ATTCACTGTATCGCGC-1_SRR14252354
3.68617	6.63463		ATTCACTGTTATCCAG-1_SRR14252354
4.45558	-5.68185		ATTCACTGTTGATCGT-1_SRR14252354	Arx.Lhx1.GABA-2
-1.01534	8.22846		ATTCACTTCATGCCAA-1_SRR14252354
-3.82119	2.87183		ATTCACTTCGACTCCT-1_SRR14252354
-11.1748	-0.920701		ATTCACTTCGCTACGG-1_SRR14252354
4.70102	6.90185		ATTCACTTCTGTTCAT-1_SRR14252354
5.4115	-1.27841		ATTCAGGAGACTCAAA-1_SRR14252354
-8.57891	6.12685		ATTCAGGAGTCCTACA-1_SRR14252354
-2.56197	14.5975		ATTCAGGCATCAGCGC-1_SRR14252354
-11.2191	-0.460226		ATTCAGGGTCACCTTC-1_SRR14252354
1.766	-5.73852		ATTCAGGGTCTTGTCC-1_SRR14252354
9.30273	7.14397		ATTCAGGGTGCCGAAA-1_SRR14252354
-10.9047	-0.782879		ATTCAGGTCAAACTGC-1_SRR14252354
2.2458	-2.15891		ATTCAGGTCCTCGCAT-1_SRR14252354
1.09888	-0.901001		ATTCATCAGGTCTACT-1_SRR14252354
-0.816823	-2.71862		ATTCATCAGTTACTCG-1_SRR14252354
1.93269	-5.75896		ATTCATCCACGGTAGA-1_SRR14252354
3.64535	-4.51203		ATTCATCCAGGCTCTG-1_SRR14252354
-1.04933	-5.81226		ATTCATCCATCATTTC-1_SRR14252354
4.50493	-0.299453		ATTCATCTCTAAGGAA-1_SRR14252354
3.56872	-5.48667		ATTCATCTCTAGTACG-1_SRR14252354
-3.05737	-4.53082		ATTCCATAGCCTGACC-1_SRR14252354
3.23858	8.80291		ATTCCATCAAAGGCTG-1_SRR14252354
-0.607224	-9.35814		ATTCCATCAATAAGGT-1_SRR14252354
3.25672	7.22972		ATTCCATCACTATCCC-1_SRR14252354
6.50014	-13.6875		ATTCCATGTGTTTACG-1_SRR14252354
3.28458	-5.66089		ATTCCATGTTCCATTT-1_SRR14252354
-10.3827	0.158229		ATTCCATTCAGAGCAG-1_SRR14252354
-10.447	-2.03066		ATTCCATTCCCAGGCA-1_SRR14252354
-0.0273587	-5.60967		ATTCCCGCAACGTTAC-1_SRR14252354
0.328724	-2.98876		ATTCCCGCATCGCTGG-1_SRR14252354
-1.64322	14.5261		ATTCCCGGTATCACGT-1_SRR14252354
3.49611	-5.11165		ATTCCCGGTGATTGGG-1_SRR14252354
9.76301	-3.22503		ATTCCCGTCCGATGCG-1_SRR14252354
2.50104	-6.19374		ATTCCCGTCGGTAAGG-1_SRR14252354
1.40481	3.80301		ATTCCTAAGTCCTACA-1_SRR14252354
1.08782	-1.12532		ATTCCTAAGTGCAGCA-1_SRR14252354
-4.11651	2.2516		ATTCCTAAGTGCCCGT-1_SRR14252354
3.94568	-1.05222		ATTCCTACACTGTCGG-1_SRR14252354
3.88051	-4.86873		ATTCCTACAGCTCGGT-1_SRR14252354
-10.3126	-2.1114		ATTCCTAGTCTCACAA-1_SRR14252354
5.61454	-1.10877		ATTCCTAGTGTGAGCA-1_SRR14252354
2.76502	8.30561		ATTCCTATCCGAAGGA-1_SRR14252354
[truncated: 382,926+ more rows]
