# Supplementary material for: HypoMap—a unified single-cell gene expression atlas of the murine hypothalamus
Source: Nat Metab. 2022 Oct 20;4(10):1402–19. doi: 10.1038/s42255-022-00657-y (PMC9584816; doi:10.1038/s42255-022-00657-y)
Supplement: Source Data Extended Data Fig. 5 — Hierarchical tree edgelist [file 42255_2022_657_MOESM15_ESM.xlsx]

## Sheet: neuron_tree_annotations
cluster_id	clusterlevel	cluster_name	first_cluster_name
C2-1	C2	Neurons	Neurons
C7-1	C7	GLU	GLU
C7-2	C7	GABA	GABA
C25-1	C25	GLU-1	GLU-1
C25-2	C25	GLU-2	GLU-2
C25-3	C25	GLU-3	GLU-3
C25-4	C25	GLU-4	GLU-4
C25-5	C25	GLU-5	GLU-5
C25-6	C25	GLU-6	GLU-6
C25-7	C25	GLU-7	GLU-7
C25-8	C25	GLU-8	GLU-8
C25-9	C25	GLU-9	GLU-9
C25-10	C25	GABA-2	GABA-2
C25-11	C25	GABA-1	GABA-1
C25-12	C25	GABA-3	GABA-3
C25-13	C25	GABA-4	GABA-4
C25-14	C25	GABA-5	GABA-5
C25-15	C25	GABA-6	GABA-6
C25-16	C25	GABA-7	GABA-7
C66-1	C66	GLU-1	GLU-1
C66-2	C66	Irx5.GLU-2	Irx5
C66-3	C66	Nxph4.GLU-2	Nxph4
C66-4	C66	Trh.GLU-2	Trh
C66-5	C66	Tent5a.GLU-2	Tent5a
C66-6	C66	Samd3.GLU-2	Samd3
C66-7	C66	Foxb1.GLU-2	Foxb1
C66-8	C66	Lmx1a.GLU-2	Lmx1a
C66-9	C66	Sln.GLU-2	Sln
C66-10	C66	Fezf1.GLU-3	Fezf1
C66-11	C66	Cd40.GLU-3	Cd40
C66-12	C66	Gpr149.GLU-3	Gpr149
C66-13	C66	Vcan.GLU-3	Vcan
C66-14	C66	Tcf4.GLU-3	Tcf4
C66-15	C66	Adcyap1.GLU-3	Adcyap1
C66-16	C66	Mixed.GLU-4	Mixed
C66-17	C66	Lpar1.GLU-4	Lpar1
C66-18	C66	Rfx4.GLU-4	Rfx4
C66-19	C66	Pomc.GLU-5	Pomc
C66-20	C66	Tac2.GLU-5	Tac2
C66-21	C66	Bace2.GLU-5	Bace2
C66-22	C66	Caprin2.GLU-6	Caprin2
C66-23	C66	Mixed.GLU-6	Mixed
C66-24	C66	Pmch.GLU-7	Pmch
C66-25	C66	Foxb1.GLU-8	Foxb1
C66-26	C66	Prkch.GLU-8	Prkch
C66-27	C66	Gnrh1.GLU-9	Gnrh1
C66-28	C66	Mixed.GABA-2	Mixed
C66-29	C66	Vipr2.GABA-2	Vipr2
C66-30	C66	Onecut2.GABA-2	Onecut2
C66-31	C66	Lhx1.GABA-2	Lhx1
C66-32	C66	Aldh3b2.GABA-2	Aldh3b2
C66-33	C66	Tnfrsf12a.GABA-2	Tnfrsf12a
C66-34	C66	Il1rapl2.GABA-1	Il1rapl2
C66-35	C66	Lef1.GABA-1	Lef1
C66-36	C66	Hmcn1.GABA-1	Hmcn1
C66-37	C66	Crh.GABA-1	Crh
C66-38	C66	Ppp1r17.GABA-1	Ppp1r17
C66-39	C66	Lhx6.GABA-1	Lhx6
C66-40	C66	Hdc.GABA-1	Hdc
C66-41	C66	Tbx3.GABA-1	Tbx3
C66-42	C66	Lhx8.GABA-1	Lhx8
C66-43	C66	Nts.GABA-1	Nts
C66-44	C66	Nkx2-4.GABA-3	Nkx2-4
C66-45	C66	Ghrh.GABA-3	Ghrh
C66-46	C66	Agrp.GABA-4	Agrp
C66-47	C66	Sst.GABA-4	Sst
C66-48	C66	Meis2.GABA-5	Meis2
C66-49	C66	Satb2.GABA-6	Satb2
C66-50	C66	Chat.GABA-7	Chat
C185-1	C185	Shox2.GLU-1	Shox2
C185-2	C185	Otx1.GLU-1	Otx1
C185-3	C185	NSCs	NSCs
C185-4	C185	Pitx2.Irx5.GLU-2	Pitx2
C185-5	C185	Nts.Irx5.GLU-2	Nts
C185-6	C185	Rxfp1.Irx5.GLU-2	Rxfp1
C185-7	C185	Stk26.Nxph4.GLU-2	Stk26
C185-8	C185	Nfia.Nxph4.GLU-2	Nfia
C185-9	C185	Ebf3.Nxph4.GLU-2	Ebf3
C185-10	C185	Adgrf5.Nxph4.GLU-2	Adgrf5
C185-11	C185	Cbln2.Trh.GLU-2	Cbln2
C185-12	C185	Ebf1.Trh.GLU-2	Ebf1
C185-13	C185	Ebf2.Trh.GLU-2	Ebf2
C185-14	C185	Syt2.Trh.GLU-2	Syt2
C185-15	C185	Ucn3.Trh.GLU-2	Ucn3
C185-16	C185	Tent5a.GLU-2	Tent5a
C185-17	C185	Gng8.Samd3.GLU-2	Gng8
C185-18	C185	Meis2.Samd3.GLU-2	Meis2
C185-19	C185	Foxb1.GLU-2	Foxb1
C185-20	C185	Lmx1a.GLU-2	Lmx1a
C185-21	C185	Sln.GLU-2	Sln
C185-22	C185	Unassigned.Fezf1.GLU-3	Unassigned
C185-23	C185	Arhgap36.Fezf1.GLU-3	Arhgap36
C185-24	C185	Mc4r.Fezf1.GLU-3	Mc4r
C185-25	C185	Satb2.Cd40.GLU-3	Satb2
C185-26	C185	Moxd1.Cd40.GLU-3	Moxd1
C185-27	C185	Nts.Cd40.GLU-3	Nts
C185-28	C185	Cbln4.Cd40.GLU-3	Cbln4
C185-29	C185	Iigp1.Cd40.GLU-3	Iigp1
C185-30	C185	Hmcn2.Gpr149.GLU-3	Hmcn2
C185-31	C185	Tcf7l2.Gpr149.GLU-3	Tcf7l2
C185-32	C185	Bcl11b.Gpr149.GLU-3	Bcl11b
C185-33	C185	Fezf1.Gpr149.GLU-3	Fezf1
C185-34	C185	Sparc.Gpr149.GLU-3	Sparc
C185-35	C185	C1ql2.Gpr149.GLU-3	C1ql2
C185-36	C185	Vcan.GLU-3	Vcan
C185-37	C185	Prdm13.Tcf4.GLU-3	Prdm13
C185-38	C185	Nfia.Tcf4.GLU-3	Nfia
C185-39	C185	Prdm12.Tcf4.GLU-3	Prdm12
C185-40	C185	Adcyap1.GLU-3	Adcyap1
C185-41	C185	Lef1.Mixed.GLU-4	Lef1
C185-42	C185	Lhx9.Mixed.GLU-4	Lhx9
C185-43	C185	Cped1.Mixed.GLU-4	Cped1
C185-44	C185	Lpar1.GLU-4	Lpar1
C185-45	C185	Npvf.Rfx4.GLU-4	Npvf
C185-46	C185	Qrfp.Rfx4.GLU-4	Qrfp
C185-47	C185	Hcrt.Rfx4.GLU-4	Hcrt
C185-48	C185	Anxa2.Pomc.GLU-5	Anxa2
C185-49	C185	Glipr1.Pomc.GLU-5	Glipr1
C185-50	C185	Ttr.Pomc.GLU-5	Ttr
C185-51	C185	Tac2.GLU-5	Tac2
C185-52	C185	Bace2.GLU-5	Bace2
C185-53	C185	Ebf3.Caprin2.GLU-6	Ebf3
C185-54	C185	Oxt.Caprin2.GLU-6	Oxt
C185-55	C185	Unassigned.Mixed.GLU-6	Unassigned
C185-56	C185	Pmch.GLU-7	Pmch
C185-57	C185	Nts.Foxb1.GLU-8	Nts
C185-58	C185	Postn.Foxb1.GLU-8	Postn
C185-59	C185	Fign.Foxb1.GLU-8	Fign
C185-60	C185	Epha8.Foxb1.GLU-8	Epha8
C185-61	C185	Prkch.GLU-8	Prkch
C185-62	C185	Gnrh1.GLU-9	Gnrh1
C185-63	C185	Thrsp.Mixed.GABA-2	Thrsp
C185-64	C185	Meis2.Mixed.GABA-2	Meis2
C185-65	C185	Unassigned.Mixed.GABA-2	Unassigned
C185-66	C185	Unassigned.Mixed.GABA-2	Unassigned
C185-67	C185	Pnoc.Mixed.GABA-2	Pnoc
C185-68	C185	C1ql2.Mixed.GABA-2	C1ql2
C185-69	C185	Pvalb.Mixed.GABA-2	Pvalb
C185-70	C185	Otx2.Mixed.GABA-2	Otx2
C185-71	C185	Vip.Vipr2.GABA-2	Vip
C185-72	C185	Fam122b.Vipr2.GABA-2	Fam122b
C185-73	C185	Cck.Vipr2.GABA-2	Cck
C185-74	C185	Onecut3.Onecut2.GABA-2	Onecut3
C185-75	C185	Pmfbp1.Onecut2.GABA-2	Pmfbp1
C185-76	C185	Slc6a3.Onecut2.GABA-2	Slc6a3
C185-77	C185	Arx.Lhx1.GABA-2	Arx
C185-78	C185	Unassigned.Lhx1.GABA-2	Unassigned
C185-79	C185	Cd24a.Lhx1.GABA-2	Cd24a
C185-80	C185	Aldh3b2.GABA-2	Aldh3b2
C185-81	C185	Tnfrsf12a.GABA-2	Tnfrsf12a
C185-82	C185	Tbx19.Il1rapl2.GABA-1	Tbx19
C185-83	C185	Col6a1.Il1rapl2.GABA-1	Col6a1
C185-84	C185	Epha3.Il1rapl2.GABA-1	Epha3
C185-85	C185	Pthlh.Il1rapl2.GABA-1	Pthlh
C185-86	C185	Tmem114.Lef1.GABA-1	Tmem114
C185-87	C185	Fign.Lef1.GABA-1	Fign
C185-88	C185	Sox14.Lef1.GABA-1	Sox14
C185-89	C185	Barhl2.Lef1.GABA-1	Barhl2
C185-90	C185	Reln.Lef1.GABA-1	Reln
C185-91	C185	Gal.Hmcn1.GABA-1	Gal
C185-92	C185	Adarb2.Hmcn1.GABA-1	Adarb2
C185-93	C185	Zfp804b.Hmcn1.GABA-1	Zfp804b
C185-94	C185	Gal.Crh.GABA-1	Gal
C185-95	C185	Nts.Crh.GABA-1	Nts
C185-96	C185	Ppp1r17.GABA-1	Ppp1r17
C185-97	C185	St18.Lhx6.GABA-1	St18
C185-98	C185	Pbx3.Lhx6.GABA-1	Pbx3
C185-99	C185	Piezo2.Lhx6.GABA-1	Piezo2
C185-100	C185	Dlx1.Lhx6.GABA-1	Dlx1
C185-101	C185	Igfbp4.Lhx6.GABA-1	Igfbp4
C185-102	C185	Hdc.GABA-1	Hdc
C185-103	C185	Vgll3.Tbx3.GABA-1	Vgll3
C185-104	C185	Sytl4.Tbx3.GABA-1	Sytl4
C185-105	C185	Lhx6.Lhx8.GABA-1	Lhx6
C185-106	C185	Sox6.Lhx8.GABA-1	Sox6
C185-107	C185	Zeb2.Lhx8.GABA-1	Zeb2
C185-108	C185	Gal.Nts.GABA-1	Gal
C185-109	C185	Ecel1.Nts.GABA-1	Ecel1
C185-110	C185	Gpr50.Nts.GABA-1	Gpr50
C185-111	C185	Tac2.Nts.GABA-1	Tac2
C185-112	C185	Meis2.Nts.GABA-1	Meis2
C185-113	C185	Nkx2-4.GABA-3	Nkx2-4
C185-114	C185	Ghrh.GABA-3	Ghrh
C185-115	C185	Npy.Agrp.GABA-4	Npy
C185-116	C185	Lepr.Agrp.GABA-4	Lepr
C185-117	C185	Npy.Sst.GABA-4	Npy
C185-118	C185	Otp.Sst.GABA-4	Otp
C185-119	C185	Nts.Sst.GABA-4	Nts
C185-120	C185	Pou3f1.Sst.GABA-4	Pou3f1
C185-121	C185	Abi3bp.Meis2.GABA-5	Abi3bp
C185-122	C185	Satb1.Meis2.GABA-5	Satb1
C185-123	C185	Bcl11b.Meis2.GABA-5	Bcl11b
C185-124	C185	Ccn1.Meis2.GABA-5	Ccn1
C185-125	C185	Adora2a.Meis2.GABA-5	Adora2a
C185-126	C185	Tac1.Meis2.GABA-5	Tac1
C185-127	C185	Nfix.Satb2.GABA-6	Nfix
C185-128	C185	Slc6a3.Satb2.GABA-6	Slc6a3
C185-129	C185	Nr5a2.Satb2.GABA-6	Nr5a2
C185-130	C185	Chat.GABA-7	Chat
C286-1	C286	Shox2.GLU-1	Shox2
C286-2	C286	Otx1.GLU-1	Otx1
C286-3	C286	NSCs	NSCs
C286-4	C286	Lmx1a.Pitx2.Irx5.GLU-2	Lmx1a
C286-5	C286	Slc6a3.Pitx2.Irx5.GLU-2	Slc6a3
C286-6	C286	Nts.Irx5.GLU-2	Nts
C286-7	C286	Rxfp1.Irx5.GLU-2	Rxfp1
C286-8	C286	Stk26.Nxph4.GLU-2	Stk26
C286-9	C286	Nfia.Nxph4.GLU-2	Nfia
C286-10	C286	Ebf3.Nxph4.GLU-2	Ebf3
C286-11	C286	Adgrf5.Nxph4.GLU-2	Adgrf5
C286-12	C286	Nostrin.Cbln2.Trh.GLU-2	Nostrin
C286-13	C286	Igfbpl1.Cbln2.Trh.GLU-2	Igfbpl1
C286-14	C286	Gsc.Ebf1.Trh.GLU-2	Gsc
C286-15	C286	Sncg.Ebf1.Trh.GLU-2	Sncg
C286-16	C286	Ebf2.Trh.GLU-2	Ebf2
C286-17	C286	Syt2.Trh.GLU-2	Syt2
C286-18	C286	Ucn3.Trh.GLU-2	Ucn3
C286-19	C286	Sst.Tent5a.GLU-2	Sst
C286-20	C286	Crh.Tent5a.GLU-2	Crh
C286-21	C286	Gng8.Samd3.GLU-2	Gng8
C286-22	C286	Tbr1.Meis2.Samd3.GLU-2	Tbr1
C286-23	C286	Ndnf.Meis2.Samd3.GLU-2	Ndnf
C286-24	C286	Ucn3.Meis2.Samd3.GLU-2	Ucn3
C286-25	C286	Pde11a.Foxb1.GLU-2	Pde11a
C286-26	C286	Ebf3.Foxb1.GLU-2	Ebf3
C286-27	C286	Ebf3.Lmx1a.GLU-2	Ebf3
C286-28	C286	Rxfp1.Lmx1a.GLU-2	Rxfp1
C286-29	C286	Sln.GLU-2	Sln
C286-30	C286	Gpr149.Unassigned.Fezf1.GLU-3	Gpr149
C286-34	C286	Egflam.Unassigned.Fezf1.GLU-3	Egflam
C286-31	C286	Col24a1.Unassigned.Fezf1.GLU-3	Col24a1
C286-35	C286	Sox14.Unassigned.Fezf1.GLU-3	Sox14
C286-36	C286	Nkx2-2.Unassigned.Fezf1.GLU-3	Nkx2-2
C286-32	C286	Gpr88.Arhgap36.Fezf1.GLU-3	Gpr88
C286-33	C286	Cenpf.Arhgap36.Fezf1.GLU-3	Cenpf
C286-37	C286	Mc4r.Fezf1.GLU-3	Mc4r
C286-38	C286	Satb2.Cd40.GLU-3	Satb2
C286-39	C286	Moxd1.Cd40.GLU-3	Moxd1
C286-40	C286	Nts.Cd40.GLU-3	Nts
C286-41	C286	Gldn.Cbln4.Cd40.GLU-3	Gldn
C286-42	C286	Necab1.Cbln4.Cd40.GLU-3	Necab1
C286-43	C286	Esr1.Iigp1.Cd40.GLU-3	Esr1
C286-44	C286	Smim3.Iigp1.Cd40.GLU-3	Smim3
C286-45	C286	Rai14.Hmcn2.Gpr149.GLU-3	Rai14
C286-51	C286	Nr5a1.Hmcn2.Gpr149.GLU-3	Nr5a1
C286-46	C286	Slit3.Hmcn2.Gpr149.GLU-3	Slit3
C286-52	C286	H2-Q2.Hmcn2.Gpr149.GLU-3	H2-Q2
C286-47	C286	Nr5a1.Tcf7l2.Gpr149.GLU-3	Nr5a1
C286-48	C286	Hmcn2.Tcf7l2.Gpr149.GLU-3	Hmcn2
C286-49	C286	Lamp5.Bcl11b.Gpr149.GLU-3	Lamp5
C286-50	C286	Nkd2.Bcl11b.Gpr149.GLU-3	Nkd2
C286-53	C286	Adamts9.Fezf1.Gpr149.GLU-3	Adamts9
C286-54	C286	Tac1.Fezf1.Gpr149.GLU-3	Tac1
C286-55	C286	Nr5a1.Sparc.Gpr149.GLU-3	Nr5a1
C286-56	C286	Robo3.Sparc.Gpr149.GLU-3	Robo3
C286-57	C286	Nr5a1.C1ql2.Gpr149.GLU-3	Nr5a1
C286-58	C286	Nr5a2.C1ql2.Gpr149.GLU-3	Nr5a2
C286-59	C286	Tcf7l2.Vcan.GLU-3	Tcf7l2
C286-60	C286	Tac1.Vcan.GLU-3	Tac1
C286-61	C286	Prdm13.Tcf4.GLU-3	Prdm13
C286-62	C286	Nfia.Tcf4.GLU-3	Nfia
C286-63	C286	Prdm12.Tcf4.GLU-3	Prdm12
C286-64	C286	Adcyap1.GLU-3	Adcyap1
C286-65	C286	Tac1.Lef1.Mixed.GLU-4	Tac1
C286-66	C286	Ntng2.Lef1.Mixed.GLU-4	Ntng2
C286-67	C286	Eomes.Lhx9.Mixed.GLU-4	Eomes
C286-68	C286	Shisal2b.Lhx9.Mixed.GLU-4	Shisal2b
C286-69	C286	Crh.Lhx9.Mixed.GLU-4	Crh
C286-70	C286	Cped1.Mixed.GLU-4	Cped1
C286-71	C286	Lpar1.GLU-4	Lpar1
C286-72	C286	Npvf.Rfx4.GLU-4	Npvf
C286-73	C286	Qrfp.Rfx4.GLU-4	Qrfp
C286-74	C286	Hcrt.Rfx4.GLU-4	Hcrt
C286-75	C286	Anxa2.Pomc.GLU-5	Anxa2
C286-76	C286	Glipr1.Pomc.GLU-5	Glipr1
C286-77	C286	Ttr.Pomc.GLU-5	Ttr
C286-78	C286	Tac2.GLU-5	Tac2
C286-79	C286	Vgll2.Bace2.GLU-5	Vgll2
C286-80	C286	Gpc3.Bace2.GLU-5	Gpc3
C286-81	C286	Ebf3.Caprin2.GLU-6	Ebf3
C286-82	C286	Oxt.Caprin2.GLU-6	Oxt
C286-83	C286	Unassigned.Unassigned.Mixed.GLU-6	Unassigned
C286-84	C286	Pmch.GLU-7	Pmch
C286-85	C286	Nts.Foxb1.GLU-8	Nts
C286-86	C286	Myo5b.Postn.Foxb1.GLU-8	Myo5b
C286-87	C286	Nid1.Postn.Foxb1.GLU-8	Nid1
C286-88	C286	Col19a1.Fign.Foxb1.GLU-8	Col19a1
C286-89	C286	Eya4.Fign.Foxb1.GLU-8	Eya4
C286-90	C286	Epha8.Foxb1.GLU-8	Epha8
C286-91	C286	Prkch.GLU-8	Prkch
C286-92	C286	Gnrh1.GLU-9	Gnrh1
C286-93	C286	Csta2.Thrsp.Mixed.GABA-2	Csta2
C286-94	C286	Nfix.Thrsp.Mixed.GABA-2	Nfix
C286-95	C286	Meis2.Mixed.GABA-2	Meis2
C286-96	C286	Unassigned.Unassigned.Mixed.GABA-2	Unassigned
C286-103	C286	Nfix.Unassigned.Mixed.GABA-2	Nfix
C286-97	C286	Zic3.Unassigned.Mixed.GABA-2	Zic3
C286-98	C286	Pou6f2.Unassigned.Mixed.GABA-2	Pou6f2
C286-99	C286	Unassigned.Pnoc.Mixed.GABA-2	Unassigned
C286-100	C286	Cxcl14.Pnoc.Mixed.GABA-2	Cxcl14
C286-101	C286	Zic1.Pnoc.Mixed.GABA-2	Zic1
C286-102	C286	Unassigned.C1ql2.Mixed.GABA-2	Unassigned
C286-104	C286	Pvalb.Mixed.GABA-2	Pvalb
C286-105	C286	Otx2.Mixed.GABA-2	Otx2
C286-106	C286	Vip.Vipr2.GABA-2	Vip
C286-107	C286	Cd79a.Fam122b.Vipr2.GABA-2	Cd79a
C286-108	C286	Ppp1r17.Fam122b.Vipr2.GABA-2	Ppp1r17
C286-112	C286	Nms.Fam122b.Vipr2.GABA-2	Nms
C286-109	C286	Chodl.Fam122b.Vipr2.GABA-2	Chodl
C286-113	C286	Prok2.Fam122b.Vipr2.GABA-2	Prok2
C286-110	C286	C2cd4b.Fam122b.Vipr2.GABA-2	C2cd4b
C286-111	C286	Igfbp4.Cck.Vipr2.GABA-2	Igfbp4
C286-114	C286	Prr5l.Cck.Vipr2.GABA-2	Prr5l
C286-115	C286	Cdkn1c.Cck.Vipr2.GABA-2	Cdkn1c
C286-116	C286	Shisal2b.Onecut3.Onecut2.GABA-2	Shisal2b
C286-117	C286	Zic1.Onecut3.Onecut2.GABA-2	Zic1
C286-118	C286	Tacr3.Onecut3.Onecut2.GABA-2	Tacr3
C286-119	C286	Etv1.Pmfbp1.Onecut2.GABA-2	Etv1
C286-120	C286	Alx1.Pmfbp1.Onecut2.GABA-2	Alx1
C286-121	C286	Slc6a3.Onecut2.GABA-2	Slc6a3
C286-122	C286	Arx.Lhx1.GABA-2	Arx
C286-123	C286	Cck.Unassigned.Lhx1.GABA-2	Cck
C286-124	C286	Vip.Unassigned.Lhx1.GABA-2	Vip
C286-125	C286	Grp.Cd24a.Lhx1.GABA-2	Grp
C286-126	C286	Nkd1.Cd24a.Lhx1.GABA-2	Nkd1
C286-127	C286	Rrad.Cd24a.Lhx1.GABA-2	Rrad
C286-128	C286	Aldh3b2.GABA-2	Aldh3b2
C286-129	C286	Tnfrsf12a.GABA-2	Tnfrsf12a
C286-130	C286	Tbx19.Il1rapl2.GABA-1	Tbx19
C286-131	C286	Satb1.Col6a1.Il1rapl2.GABA-1	Satb1
C286-132	C286	Vcan.Col6a1.Il1rapl2.GABA-1	Vcan
C286-133	C286	Epha3.Il1rapl2.GABA-1	Epha3
C286-134	C286	Pthlh.Il1rapl2.GABA-1	Pthlh
C286-135	C286	Npsr1.Tmem114.Lef1.GABA-1	Npsr1
C286-136	C286	Foxp2.Tmem114.Lef1.GABA-1	Foxp2
C286-137	C286	Fign.Lef1.GABA-1	Fign
C286-138	C286	Col11a1.Sox14.Lef1.GABA-1	Col11a1
C286-139	C286	Myo5b.Sox14.Lef1.GABA-1	Myo5b
C286-140	C286	Npsr1.Sox14.Lef1.GABA-1	Npsr1
C286-141	C286	Barhl2.Lef1.GABA-1	Barhl2
C286-142	C286	Reln.Lef1.GABA-1	Reln
C286-143	C286	Gal.Hmcn1.GABA-1	Gal
C286-144	C286	Foxp2.Adarb2.Hmcn1.GABA-1	Foxp2
C286-145	C286	Sox6.Adarb2.Hmcn1.GABA-1	Sox6
C286-146	C286	Zfp804b.Hmcn1.GABA-1	Zfp804b
C286-147	C286	Gal.Crh.GABA-1	Gal
C286-148	C286	Nts.Crh.GABA-1	Nts
C286-149	C286	Grp.Ppp1r17.GABA-1	Grp
C286-150	C286	Dlx6os1.Ppp1r17.GABA-1	Dlx6os1
C286-151	C286	St18.Lhx6.GABA-1	St18
C286-152	C286	Pbx3.Lhx6.GABA-1	Pbx3
C286-153	C286	Piezo2.Lhx6.GABA-1	Piezo2
C286-154	C286	Moxd1.Dlx1.Lhx6.GABA-1	Moxd1
C286-155	C286	Crhbp.Dlx1.Lhx6.GABA-1	Crhbp
C286-156	C286	Igfbp4.Lhx6.GABA-1	Igfbp4
C286-157	C286	Hdc.GABA-1	Hdc
C286-158	C286	Vgll3.Tbx3.GABA-1	Vgll3
C286-159	C286	Crabp1.Sytl4.Tbx3.GABA-1	Crabp1
C286-160	C286	Pou6f2.Sytl4.Tbx3.GABA-1	Pou6f2
C286-161	C286	Lhx6.Lhx8.GABA-1	Lhx6
C286-162	C286	Sfrp1.Sox6.Lhx8.GABA-1	Sfrp1
C286-166	C286	Lhx6.Sox6.Lhx8.GABA-1	Lhx6
C286-163	C286	Gbx1.Sox6.Lhx8.GABA-1	Gbx1
C286-164	C286	Nmu.Zeb2.Lhx8.GABA-1	Nmu
C286-165	C286	Crh.Zeb2.Lhx8.GABA-1	Crh
C286-167	C286	Hmx2.Gal.Nts.GABA-1	Hmx2
C286-170	C286	Dlx1.Gal.Nts.GABA-1	Dlx1
C286-168	C286	Ecel1.Nts.GABA-1	Ecel1
C286-169	C286	Gpr50.Nts.GABA-1	Gpr50
C286-171	C286	Tac2.Nts.GABA-1	Tac2
C286-172	C286	Meis2.Nts.GABA-1	Meis2
C286-173	C286	Ebf1.Nkx2-4.GABA-3	Ebf1
C286-174	C286	Trh.Nkx2-4.GABA-3	Trh
C286-175	C286	Ghrh.GABA-3	Ghrh
C286-176	C286	Serpina3n.Npy.Agrp.GABA-4	Serpina3n
C286-177	C286	Acvr1c.Npy.Agrp.GABA-4	Acvr1c
C286-178	C286	Lepr.Agrp.GABA-4	Lepr
C286-179	C286	Ptprk.Npy.Sst.GABA-4	Ptprk
C286-180	C286	Sparc.Npy.Sst.GABA-4	Sparc
C286-181	C286	Il1rapl2.Otp.Sst.GABA-4	Il1rapl2
C286-182	C286	Th.Otp.Sst.GABA-4	Th
C286-183	C286	Gpr101.Otp.Sst.GABA-4	Gpr101
C286-184	C286	Nts.Sst.GABA-4	Nts
C286-185	C286	Pou3f1.Sst.GABA-4	Pou3f1
C286-186	C286	Abi3bp.Meis2.GABA-5	Abi3bp
C286-187	C286	Satb1.Meis2.GABA-5	Satb1
C286-188	C286	Slc17a8.Bcl11b.Meis2.GABA-5	Slc17a8
C286-189	C286	Ppp1r1b.Bcl11b.Meis2.GABA-5	Ppp1r1b
C286-190	C286	Ccn1.Meis2.GABA-5	Ccn1
C286-191	C286	Adora2a.Meis2.GABA-5	Adora2a
C286-192	C286	Ppp1r1b.Tac1.Meis2.GABA-5	Ppp1r1b
C286-193	C286	Cxcl14.Tac1.Meis2.GABA-5	Cxcl14
C286-194	C286	Nfix.Satb2.GABA-6	Nfix
C286-195	C286	Slc6a3.Satb2.GABA-6	Slc6a3
C286-196	C286	Nr5a2.Satb2.GABA-6	Nr5a2
C286-197	C286	Chat.GABA-7	Chat
C465-1	C465	Shox2.GLU-1	Shox2
C465-2	C465	Otx1.GLU-1	Otx1
C465-3	C465	NSCs	NSCs
C465-4	C465	Egflam.Lmx1a.Pitx2.Irx5.GLU-2	Egflam
C465-7	C465	Irx3.Lmx1a.Pitx2.Irx5.GLU-2	Irx3
C465-5	C465	Cdh23.Lmx1a.Pitx2.Irx5.GLU-2	Cdh23
C465-6	C465	Barhl2.Lmx1a.Pitx2.Irx5.GLU-2	Barhl2
C465-8	C465	Slc6a3.Pitx2.Irx5.GLU-2	Slc6a3
C465-9	C465	Ngfr.Nts.Irx5.GLU-2	Ngfr
C465-10	C465	Pard3b.Nts.Irx5.GLU-2	Pard3b
C465-11	C465	Rxfp1.Irx5.GLU-2	Rxfp1
C465-12	C465	Col27a1.Stk26.Nxph4.GLU-2	Col27a1
C465-13	C465	Ebf3.Stk26.Nxph4.GLU-2	Ebf3
C465-14	C465	Tcf4.Nfia.Nxph4.GLU-2	Tcf4
C465-15	C465	Cd68.Nfia.Nxph4.GLU-2	Cd68
C465-16	C465	Sim1.Ebf3.Nxph4.GLU-2	Sim1
C465-17	C465	Npas1.Ebf3.Nxph4.GLU-2	Npas1
C465-18	C465	Adgrf5.Nxph4.GLU-2	Adgrf5
C465-19	C465	Ebf1.Nostrin.Cbln2.Trh.GLU-2	Ebf1
C465-20	C465	Ghrh.Nostrin.Cbln2.Trh.GLU-2	Ghrh
C465-21	C465	Agtr1a.Igfbpl1.Cbln2.Trh.GLU-2	Agtr1a
C465-22	C465	Asic4.Igfbpl1.Cbln2.Trh.GLU-2	Asic4
C465-23	C465	Ebf1.Igfbpl1.Cbln2.Trh.GLU-2	Ebf1
C465-24	C465	Otp.Gsc.Ebf1.Trh.GLU-2	Otp
C465-25	C465	Npas3.Gsc.Ebf1.Trh.GLU-2	Npas3
C465-26	C465	Sall3.Gsc.Ebf1.Trh.GLU-2	Sall3
C465-27	C465	Sncg.Ebf1.Trh.GLU-2	Sncg
C465-28	C465	Ebf2.Trh.GLU-2	Ebf2
C465-29	C465	Tac1.Syt2.Trh.GLU-2	Tac1
C465-30	C465	Pvalb.Syt2.Trh.GLU-2	Pvalb
C465-31	C465	Ucn3.Trh.GLU-2	Ucn3
C465-32	C465	Sst.Tent5a.GLU-2	Sst
C465-33	C465	Crh.Tent5a.GLU-2	Crh
C465-34	C465	Tbr1.Gng8.Samd3.GLU-2	Tbr1
C465-35	C465	Gpr151.Gng8.Samd3.GLU-2	Gpr151
C465-36	C465	Mab21l1.Tbr1.Meis2.Samd3.GLU-2	Mab21l1
C465-37	C465	Mab21l2.Tbr1.Meis2.Samd3.GLU-2	Mab21l2
C465-38	C465	Tcf7l2.Tbr1.Meis2.Samd3.GLU-2	Tcf7l2
C465-39	C465	Ndnf.Meis2.Samd3.GLU-2	Ndnf
C465-40	C465	Ucn3.Meis2.Samd3.GLU-2	Ucn3
C465-41	C465	Dkk2.Pde11a.Foxb1.GLU-2	Dkk2
C465-42	C465	Ebf3.Pde11a.Foxb1.GLU-2	Ebf3
C465-43	C465	Postn.Ebf3.Foxb1.GLU-2	Postn
C465-44	C465	Tac2.Ebf3.Foxb1.GLU-2	Tac2
C465-45	C465	Gpc5.Ebf3.Foxb1.GLU-2	Gpc5
C465-46	C465	Crhbp.Ebf3.Lmx1a.GLU-2	Crhbp
C465-47	C465	Th.Ebf3.Lmx1a.GLU-2	Th
C465-48	C465	Rxfp1.Lmx1a.GLU-2	Rxfp1
C465-49	C465	Sln.GLU-2	Sln
C465-50	C465	Gpr149.Unassigned.Fezf1.GLU-3	Gpr149
C465-56	C465	Nkain3.Egflam.Unassigned.Fezf1.GLU-3	Nkain3
C465-57	C465	Nts.Egflam.Unassigned.Fezf1.GLU-3	Nts
C465-58	C465	Lypd1.Egflam.Unassigned.Fezf1.GLU-3	Lypd1
C465-51	C465	Col24a1.Unassigned.Fezf1.GLU-3	Col24a1
C465-59	C465	Sox14.Unassigned.Fezf1.GLU-3	Sox14
C465-60	C465	Nkx2-2.Unassigned.Fezf1.GLU-3	Nkx2-2
C465-52	C465	Epha6.Gpr88.Arhgap36.Fezf1.GLU-3	Epha6
C465-55	C465	Npffr1.Gpr88.Arhgap36.Fezf1.GLU-3	Npffr1
C465-53	C465	Unassigned.Gpr88.Arhgap36.Fezf1.GLU-3	Unassigned
C465-54	C465	Cenpf.Arhgap36.Fezf1.GLU-3	Cenpf
C465-61	C465	Epha6.Mc4r.Fezf1.GLU-3	Epha6
C465-62	C465	Gldn.Mc4r.Fezf1.GLU-3	Gldn
C465-63	C465	Adarb2.Satb2.Cd40.GLU-3	Adarb2
C465-64	C465	Stxbp6.Satb2.Cd40.GLU-3	Stxbp6
C465-65	C465	Tac1.Satb2.Cd40.GLU-3	Tac1
C465-66	C465	Gldn.Moxd1.Cd40.GLU-3	Gldn
C465-67	C465	Greb1.Moxd1.Cd40.GLU-3	Greb1
C465-68	C465	Nts.Cd40.GLU-3	Nts
C465-69	C465	Col12a1.Gldn.Cbln4.Cd40.GLU-3	Col12a1
C465-70	C465	Gpc5.Gldn.Cbln4.Cd40.GLU-3	Gpc5
C465-71	C465	Ctxn3.Gldn.Cbln4.Cd40.GLU-3	Ctxn3
C465-72	C465	Necab1.Cbln4.Cd40.GLU-3	Necab1
C465-73	C465	Pou6f2.Esr1.Iigp1.Cd40.GLU-3	Pou6f2
C465-74	C465	Satb2.Esr1.Iigp1.Cd40.GLU-3	Satb2
C465-75	C465	Samd9l.Smim3.Iigp1.Cd40.GLU-3	Samd9l
C465-76	C465	Rasl11a.Smim3.Iigp1.Cd40.GLU-3	Rasl11a
C465-77	C465	Rreb1.Rai14.Hmcn2.Gpr149.GLU-3	Rreb1
C465-78	C465	Megf11.Rai14.Hmcn2.Gpr149.GLU-3	Megf11
C465-85	C465	Nr5a1.Hmcn2.Gpr149.GLU-3	Nr5a1
C465-79	C465	Slit3.Hmcn2.Gpr149.GLU-3	Slit3
C465-86	C465	H2-Q2.Hmcn2.Gpr149.GLU-3	H2-Q2
C465-80	C465	Vgll2.Nr5a1.Tcf7l2.Gpr149.GLU-3	Vgll2
C465-81	C465	Prkd1.Nr5a1.Tcf7l2.Gpr149.GLU-3	Prkd1
C465-82	C465	Hmcn2.Tcf7l2.Gpr149.GLU-3	Hmcn2
C465-83	C465	Lamp5.Bcl11b.Gpr149.GLU-3	Lamp5
C465-84	C465	Nkd2.Bcl11b.Gpr149.GLU-3	Nkd2
C465-87	C465	Npas1.Adamts9.Fezf1.Gpr149.GLU-3	Npas1
C465-88	C465	Qrfpr.Adamts9.Fezf1.Gpr149.GLU-3	Qrfpr
C465-89	C465	Tac1.Fezf1.Gpr149.GLU-3	Tac1
C465-90	C465	Nr5a1.Sparc.Gpr149.GLU-3	Nr5a1
C465-91	C465	Robo3.Sparc.Gpr149.GLU-3	Robo3
C465-92	C465	Nr5a1.C1ql2.Gpr149.GLU-3	Nr5a1
C465-93	C465	Nr5a2.C1ql2.Gpr149.GLU-3	Nr5a2
C465-94	C465	Foxp2.Tcf7l2.Vcan.GLU-3	Foxp2
C465-95	C465	Adamts19.Tcf7l2.Vcan.GLU-3	Adamts19
C465-96	C465	Nexn.Tac1.Vcan.GLU-3	Nexn
C465-97	C465	Echdc2.Tac1.Vcan.GLU-3	Echdc2
C465-98	C465	Slc17a8.Prdm13.Tcf4.GLU-3	Slc17a8
C465-99	C465	Kdr.Prdm13.Tcf4.GLU-3	Kdr
C465-100	C465	Slc17a8.Nfia.Tcf4.GLU-3	Slc17a8
C465-101	C465	Col8a1.Nfia.Tcf4.GLU-3	Col8a1
C465-102	C465	Vgf.Nfia.Tcf4.GLU-3	Vgf
C465-103	C465	Unassigned.Nfia.Tcf4.GLU-3	Unassigned
C465-104	C465	Prdm12.Tcf4.GLU-3	Prdm12
C465-105	C465	Pdyn.Adcyap1.GLU-3	Pdyn
C465-106	C465	Nxph4.Adcyap1.GLU-3	Nxph4
C465-107	C465	Ntng2.Tac1.Lef1.Mixed.GLU-4	Ntng2
C465-108	C465	Prlh.Tac1.Lef1.Mixed.GLU-4	Prlh
C465-109	C465	Ntng2.Lef1.Mixed.GLU-4	Ntng2
C465-110	C465	C1ql2.Eomes.Lhx9.Mixed.GLU-4	C1ql2
C465-111	C465	Unassigned.Eomes.Lhx9.Mixed.GLU-4	Unassigned
C465-112	C465	Hmx2.Eomes.Lhx9.Mixed.GLU-4	Hmx2
C465-113	C465	Shisal2b.Lhx9.Mixed.GLU-4	Shisal2b
C465-114	C465	Crh.Lhx9.Mixed.GLU-4	Crh
C465-115	C465	Cped1.Mixed.GLU-4	Cped1
C465-116	C465	Lpar1.GLU-4	Lpar1
C465-117	C465	Npvf.Rfx4.GLU-4	Npvf
C465-118	C465	Lhx9.Qrfp.Rfx4.GLU-4	Lhx9
C465-119	C465	Fezf2.Qrfp.Rfx4.GLU-4	Fezf2
C465-120	C465	Fibcd1.Qrfp.Rfx4.GLU-4	Fibcd1
C465-121	C465	Hcrt.Rfx4.GLU-4	Hcrt
C465-122	C465	Prdm12.Anxa2.Pomc.GLU-5	Prdm12
C465-123	C465	Cartpt.Anxa2.Pomc.GLU-5	Cartpt
C465-124	C465	Glipr1.Pomc.GLU-5	Glipr1
C465-125	C465	Tbx3.Ttr.Pomc.GLU-5	Tbx3
C465-126	C465	Shisal2b.Ttr.Pomc.GLU-5	Shisal2b
C465-127	C465	Slc38a3.Tac2.GLU-5	Slc38a3
C465-128	C465	Rxfp1.Tac2.GLU-5	Rxfp1
C465-129	C465	Vgll2.Bace2.GLU-5	Vgll2
C465-130	C465	Gpc3.Bace2.GLU-5	Gpc3
C465-131	C465	Sim1.Ebf3.Caprin2.GLU-6	Sim1
C465-133	C465	Oxt.Ebf3.Caprin2.GLU-6	Oxt
C465-132	C465	Th.Ebf3.Caprin2.GLU-6	Th
C465-134	C465	Oxt.Caprin2.GLU-6	Oxt
C465-135	C465	Pou3f2.Unassigned.Unassigned.Mixed.GLU-6	Pou3f2
C465-136	C465	Unassigned.Unassigned.Unassigned.Mixed.GLU-6	Unassigned
C465-137	C465	Parpbp.Pmch.GLU-7	Parpbp
C465-138	C465	Tacr3.Pmch.GLU-7	Tacr3
C465-139	C465	Ctxn3.Nts.Foxb1.GLU-8	Ctxn3
C465-140	C465	Pvalb.Nts.Foxb1.GLU-8	Pvalb
C465-141	C465	Ccdc85c.Nts.Foxb1.GLU-8	Ccdc85c
C465-142	C465	Nxph4.Myo5b.Postn.Foxb1.GLU-8	Nxph4
C465-143	C465	Ctxn3.Myo5b.Postn.Foxb1.GLU-8	Ctxn3
C465-144	C465	Nid1.Postn.Foxb1.GLU-8	Nid1
C465-145	C465	Sall3.Col19a1.Fign.Foxb1.GLU-8	Sall3
C465-146	C465	Adamtsl1.Col19a1.Fign.Foxb1.GLU-8	Adamtsl1
C465-147	C465	Eya4.Fign.Foxb1.GLU-8	Eya4
C465-148	C465	Epha8.Foxb1.GLU-8	Epha8
C465-149	C465	Prkch.GLU-8	Prkch
C465-150	C465	Gnrh1.GLU-9	Gnrh1
C465-151	C465	Csta2.Thrsp.Mixed.GABA-2	Csta2
C465-152	C465	Nfix.Thrsp.Mixed.GABA-2	Nfix
C465-153	C465	Slc30a3.Meis2.Mixed.GABA-2	Slc30a3
C465-155	C465	Th.Meis2.Mixed.GABA-2	Th
C465-154	C465	Syt2.Meis2.Mixed.GABA-2	Syt2
C465-156	C465	Unassigned.Unassigned.Unassigned.Mixed.GABA-2	Unassigned
C465-157	C465	Mbp.Unassigned.Unassigned.Mixed.GABA-2	Mbp
C465-169	C465	Nfix.Unassigned.Mixed.GABA-2	Nfix
C465-158	C465	Zic1.Zic3.Unassigned.Mixed.GABA-2	Zic1
C465-159	C465	Crhbp.Zic3.Unassigned.Mixed.GABA-2	Crhbp
C465-160	C465	Calca.Pou6f2.Unassigned.Mixed.GABA-2	Calca
C465-161	C465	Tac2.Pou6f2.Unassigned.Mixed.GABA-2	Tac2
C465-162	C465	Serpinb1b.Unassigned.Pnoc.Mixed.GABA-2	Serpinb1b
C465-163	C465	Sp8.Unassigned.Pnoc.Mixed.GABA-2	Sp8
C465-164	C465	Fbxw13.Unassigned.Pnoc.Mixed.GABA-2	Fbxw13
C465-165	C465	Cxcl14.Pnoc.Mixed.GABA-2	Cxcl14
C465-166	C465	Zic1.Pnoc.Mixed.GABA-2	Zic1
C465-167	C465	Unassigned.Unassigned.C1ql2.Mixed.GABA-2	Unassigned
C465-168	C465	Unassigned.Unassigned.C1ql2.Mixed.GABA-2	Unassigned
C465-170	C465	Pvalb.Mixed.GABA-2	Pvalb
C465-171	C465	Otx2.Mixed.GABA-2	Otx2
C465-172	C465	Nms.Vip.Vipr2.GABA-2	Nms
C465-173	C465	Prok2.Vip.Vipr2.GABA-2	Prok2
C465-174	C465	Mlf1.Cd79a.Fam122b.Vipr2.GABA-2	Mlf1
C465-175	C465	C1ql3.Cd79a.Fam122b.Vipr2.GABA-2	C1ql3
C465-176	C465	Shisa8.Cd79a.Fam122b.Vipr2.GABA-2	Shisa8
C465-177	C465	Avpr1a.Ppp1r17.Fam122b.Vipr2.GABA-2	Avpr1a
C465-181	C465	C2cd4b.Ppp1r17.Fam122b.Vipr2.GABA-2	C2cd4b
C465-178	C465	Mlf1.Ppp1r17.Fam122b.Vipr2.GABA-2	Mlf1
C465-185	C465	C1ql3.Nms.Fam122b.Vipr2.GABA-2	C1ql3
C465-186	C465	Cdc14a.Nms.Fam122b.Vipr2.GABA-2	Cdc14a
C465-179	C465	Penk.Chodl.Fam122b.Vipr2.GABA-2	Penk
C465-180	C465	Creb3l1.Chodl.Fam122b.Vipr2.GABA-2	Creb3l1
C465-187	C465	Nms.Prok2.Fam122b.Vipr2.GABA-2	Nms
C465-188	C465	Cebpa.Prok2.Fam122b.Vipr2.GABA-2	Cebpa
C465-182	C465	Mlf1.C2cd4b.Fam122b.Vipr2.GABA-2	Mlf1
C465-183	C465	Nkd1.C2cd4b.Fam122b.Vipr2.GABA-2	Nkd1
C465-184	C465	Igfbp4.Cck.Vipr2.GABA-2	Igfbp4
C465-189	C465	Chodl.Prr5l.Cck.Vipr2.GABA-2	Chodl
C465-190	C465	Prokr2.Prr5l.Cck.Vipr2.GABA-2	Prokr2
C465-191	C465	Prokr2.Cdkn1c.Cck.Vipr2.GABA-2	Prokr2
C465-192	C465	Sfrp2.Cdkn1c.Cck.Vipr2.GABA-2	Sfrp2
C465-193	C465	Adarb2.Shisal2b.Onecut3.Onecut2.GABA-2	Adarb2
C465-194	C465	Penk.Shisal2b.Onecut3.Onecut2.GABA-2	Penk
C465-195	C465	Zic1.Onecut3.Onecut2.GABA-2	Zic1
C465-196	C465	Tacr3.Onecut3.Onecut2.GABA-2	Tacr3
C465-197	C465	Slc18a2.Etv1.Pmfbp1.Onecut2.GABA-2	Slc18a2
C465-198	C465	Nox4.Etv1.Pmfbp1.Onecut2.GABA-2	Nox4
C465-199	C465	Alx1.Pmfbp1.Onecut2.GABA-2	Alx1
C465-200	C465	Slc6a3.Onecut2.GABA-2	Slc6a3
C465-201	C465	Sst.Arx.Lhx1.GABA-2	Sst
C465-202	C465	Tac2.Arx.Lhx1.GABA-2	Tac2
C465-203	C465	C1ql3.Cck.Unassigned.Lhx1.GABA-2	C1ql3
C465-204	C465	Penk.Cck.Unassigned.Lhx1.GABA-2	Penk
C465-205	C465	Grp.Vip.Unassigned.Lhx1.GABA-2	Grp
C465-206	C465	Nms.Vip.Unassigned.Lhx1.GABA-2	Nms
C465-207	C465	Grp.Cd24a.Lhx1.GABA-2	Grp
C465-208	C465	Nkd1.Cd24a.Lhx1.GABA-2	Nkd1
C465-209	C465	Rrad.Cd24a.Lhx1.GABA-2	Rrad
C465-210	C465	Aldh3b2.GABA-2	Aldh3b2
C465-211	C465	Tnfrsf12a.GABA-2	Tnfrsf12a
C465-212	C465	Crabp1.Tbx19.Il1rapl2.GABA-1	Crabp1
C465-213	C465	Anxa2.Tbx19.Il1rapl2.GABA-1	Anxa2
C465-214	C465	Sfrp1.Tbx19.Il1rapl2.GABA-1	Sfrp1
C465-215	C465	Satb1.Col6a1.Il1rapl2.GABA-1	Satb1
C465-216	C465	Chst9.Vcan.Col6a1.Il1rapl2.GABA-1	Chst9
C465-217	C465	Tbx19.Vcan.Col6a1.Il1rapl2.GABA-1	Tbx19
C465-218	C465	Bmp3.Vcan.Col6a1.Il1rapl2.GABA-1	Bmp3
C465-219	C465	Epha3.Il1rapl2.GABA-1	Epha3
C465-220	C465	Pthlh.Il1rapl2.GABA-1	Pthlh
C465-221	C465	Brs3.Npsr1.Tmem114.Lef1.GABA-1	Brs3
C465-222	C465	Pdgfrb.Npsr1.Tmem114.Lef1.GABA-1	Pdgfrb
C465-223	C465	Foxp2.Tmem114.Lef1.GABA-1	Foxp2
C465-224	C465	Fign.Lef1.GABA-1	Fign
C465-225	C465	Col11a1.Sox14.Lef1.GABA-1	Col11a1
C465-226	C465	Myo5b.Sox14.Lef1.GABA-1	Myo5b
C465-227	C465	Npsr1.Sox14.Lef1.GABA-1	Npsr1
C465-228	C465	Prph.Barhl2.Lef1.GABA-1	Prph
C465-229	C465	Npsr1.Barhl2.Lef1.GABA-1	Npsr1
C465-230	C465	Reln.Lef1.GABA-1	Reln
C465-231	C465	Cck.Gal.Hmcn1.GABA-1	Cck
C465-232	C465	Tbx19.Gal.Hmcn1.GABA-1	Tbx19
C465-233	C465	Lef1.Gal.Hmcn1.GABA-1	Lef1
C465-234	C465	Foxp2.Adarb2.Hmcn1.GABA-1	Foxp2
C465-235	C465	Sox6.Adarb2.Hmcn1.GABA-1	Sox6
C465-236	C465	Pbx3.Zfp804b.Hmcn1.GABA-1	Pbx3
C465-237	C465	Il1rapl2.Zfp804b.Hmcn1.GABA-1	Il1rapl2
C465-238	C465	Nts.Gal.Crh.GABA-1	Nts
C465-239	C465	Syt2.Gal.Crh.GABA-1	Syt2
C465-240	C465	Dlx6os1.Gal.Crh.GABA-1	Dlx6os1
C465-241	C465	Nts.Crh.GABA-1	Nts
C465-242	C465	Grp.Ppp1r17.GABA-1	Grp
C465-243	C465	Dlx6os1.Ppp1r17.GABA-1	Dlx6os1
C465-244	C465	Dlx6os1.St18.Lhx6.GABA-1	Dlx6os1
C465-245	C465	Nfix.St18.Lhx6.GABA-1	Nfix
C465-246	C465	Lhx8.St18.Lhx6.GABA-1	Lhx8
C465-247	C465	Pbx3.Lhx6.GABA-1	Pbx3
C465-248	C465	Fign.Piezo2.Lhx6.GABA-1	Fign
C465-249	C465	Pax6.Piezo2.Lhx6.GABA-1	Pax6
C465-250	C465	Moxd1.Dlx1.Lhx6.GABA-1	Moxd1
C465-251	C465	Crhbp.Dlx1.Lhx6.GABA-1	Crhbp
C465-252	C465	Igfbp4.Lhx6.GABA-1	Igfbp4
C465-253	C465	Hdc.GABA-1	Hdc
C465-254	C465	Vgll3.Tbx3.GABA-1	Vgll3
C465-255	C465	Crabp1.Sytl4.Tbx3.GABA-1	Crabp1
C465-256	C465	Pou6f2.Sytl4.Tbx3.GABA-1	Pou6f2
C465-257	C465	Pou3f1.Lhx6.Lhx8.GABA-1	Pou3f1
C465-258	C465	Cdh23.Lhx6.Lhx8.GABA-1	Cdh23
C465-259	C465	Lhx6.Sfrp1.Sox6.Lhx8.GABA-1	Lhx6
C465-260	C465	Npy.Sfrp1.Sox6.Lhx8.GABA-1	Npy
C465-267	C465	Lhx6.Sox6.Lhx8.GABA-1	Lhx6
C465-261	C465	Pvalb.Gbx1.Sox6.Lhx8.GABA-1	Pvalb
C465-262	C465	Lhx6.Gbx1.Sox6.Lhx8.GABA-1	Lhx6
C465-263	C465	Crh.Gbx1.Sox6.Lhx8.GABA-1	Crh
C465-264	C465	Pantr1.Gbx1.Sox6.Lhx8.GABA-1	Pantr1
C465-265	C465	Nmu.Zeb2.Lhx8.GABA-1	Nmu
C465-266	C465	Crh.Zeb2.Lhx8.GABA-1	Crh
C465-268	C465	Csta2.Hmx2.Gal.Nts.GABA-1	Csta2
C465-270	C465	Tac2.Hmx2.Gal.Nts.GABA-1	Tac2
C465-269	C465	Brs3.Hmx2.Gal.Nts.GABA-1	Brs3
C465-273	C465	Calcr.Dlx1.Gal.Nts.GABA-1	Calcr
C465-274	C465	Tac2.Dlx1.Gal.Nts.GABA-1	Tac2
C465-275	C465	Slc18a2.Dlx1.Gal.Nts.GABA-1	Slc18a2
C465-276	C465	Brs3.Dlx1.Gal.Nts.GABA-1	Brs3
C465-277	C465	Crh.Dlx1.Gal.Nts.GABA-1	Crh
C465-271	C465	Ecel1.Nts.GABA-1	Ecel1
C465-272	C465	Gpr50.Nts.GABA-1	Gpr50
C465-278	C465	Tac2.Nts.GABA-1	Tac2
C465-279	C465	Meis2.Nts.GABA-1	Meis2
C465-280	C465	Ebf1.Nkx2-4.GABA-3	Ebf1
C465-281	C465	Tbx19.Trh.Nkx2-4.GABA-3	Tbx19
C465-282	C465	Th.Trh.Nkx2-4.GABA-3	Th
C465-283	C465	Slc18a3.Ghrh.GABA-3	Slc18a3
C465-285	C465	Gsx1.Ghrh.GABA-3	Gsx1
C465-284	C465	Slc10a4.Ghrh.GABA-3	Slc10a4
C465-286	C465	Otp.Serpina3n.Npy.Agrp.GABA-4	Otp
C465-289	C465	Acvr1c.Serpina3n.Npy.Agrp.GABA-4	Acvr1c
C465-287	C465	Nr0b1.Serpina3n.Npy.Agrp.GABA-4	Nr0b1
C465-288	C465	Acvr1c.Npy.Agrp.GABA-4	Acvr1c
C465-290	C465	Lepr.Agrp.GABA-4	Lepr
C465-291	C465	Gpr101.Ptprk.Npy.Sst.GABA-4	Gpr101
C465-292	C465	Dach2.Ptprk.Npy.Sst.GABA-4	Dach2
C465-293	C465	Sparc.Npy.Sst.GABA-4	Sparc
C465-294	C465	Il1rapl2.Otp.Sst.GABA-4	Il1rapl2
C465-295	C465	Th.Otp.Sst.GABA-4	Th
C465-296	C465	Gpr101.Otp.Sst.GABA-4	Gpr101
C465-297	C465	Nts.Sst.GABA-4	Nts
C465-298	C465	Pou3f1.Sst.GABA-4	Pou3f1
C465-299	C465	Pthlh.Abi3bp.Meis2.GABA-5	Pthlh
C465-300	C465	Cartpt.Abi3bp.Meis2.GABA-5	Cartpt
C465-301	C465	Satb1.Meis2.GABA-5	Satb1
C465-302	C465	Nts.Slc17a8.Bcl11b.Meis2.GABA-5	Nts
C465-303	C465	Cyp26b1.Slc17a8.Bcl11b.Meis2.GABA-5	Cyp26b1
C465-304	C465	Zfp503.Slc17a8.Bcl11b.Meis2.GABA-5	Zfp503
C465-305	C465	Ppp1r1b.Bcl11b.Meis2.GABA-5	Ppp1r1b
C465-306	C465	Sp9.Ccn1.Meis2.GABA-5	Sp9
C465-307	C465	Ppp1r1b.Ccn1.Meis2.GABA-5	Ppp1r1b
C465-308	C465	Foxp2.Ccn1.Meis2.GABA-5	Foxp2
C465-309	C465	Ppp1r1b.Adora2a.Meis2.GABA-5	Ppp1r1b
C465-310	C465	Crym.Adora2a.Meis2.GABA-5	Crym
C465-311	C465	Crym.Ppp1r1b.Tac1.Meis2.GABA-5	Crym
C465-312	C465	Scn4b.Ppp1r1b.Tac1.Meis2.GABA-5	Scn4b
C465-313	C465	Pcp4l1.Ppp1r1b.Tac1.Meis2.GABA-5	Pcp4l1
C465-314	C465	Cxcl14.Tac1.Meis2.GABA-5	Cxcl14
C465-315	C465	Slc6a3.Nfix.Satb2.GABA-6	Slc6a3
C465-316	C465	Reln.Nfix.Satb2.GABA-6	Reln
C465-317	C465	Col6a1.Nfix.Satb2.GABA-6	Col6a1
C465-318	C465	Th.Slc6a3.Satb2.GABA-6	Th
C465-319	C465	Ndnf.Slc6a3.Satb2.GABA-6	Ndnf
C465-320	C465	Nr5a2.Satb2.GABA-6	Nr5a2
C465-321	C465	Chat.GABA-7	Chat

## Sheet: neuron_tree_edgelist
from	to	isLeaf	level	count	totalCount	height
C2-1	C7-1	FALSE	3	9	341	6
C2-1	C7-2	FALSE	3	7	375	6
C7-1	C25-1	FALSE	4	1	11	5
C7-1	C25-2	FALSE	4	8	99	5
C7-1	C25-3	FALSE	4	6	118	5
C7-1	C25-4	FALSE	4	3	36	5
C7-1	C25-5	FALSE	4	3	24	5
C7-1	C25-6	FALSE	4	2	15	5
C7-1	C25-7	FALSE	4	1	6	5
C7-1	C25-8	FALSE	4	2	26	5
C7-1	C25-9	FALSE	4	1	5	5
C7-2	C25-10	FALSE	4	6	124	5
C7-2	C25-11	FALSE	4	10	153	5
C7-2	C25-12	FALSE	4	2	14	5
C7-2	C25-13	FALSE	4	2	32	5
C7-2	C25-14	FALSE	4	1	32	5
C7-2	C25-15	FALSE	4	1	14	5
C7-2	C25-16	FALSE	4	1	5	5
C25-1	C66-1	FALSE	5	3	10	4
C25-2	C66-2	FALSE	5	3	16	4
C25-2	C66-3	FALSE	5	4	16	4
C25-2	C66-4	FALSE	5	5	26	4
C25-2	C66-5	FALSE	5	1	6	4
C25-2	C66-6	FALSE	5	2	14	4
C25-2	C66-7	FALSE	5	1	9	4
C25-2	C66-8	FALSE	5	1	7	4
C25-2	C66-9	FALSE	5	1	4	4
C25-3	C66-10	FALSE	5	3	25	4
C25-3	C66-11	FALSE	5	5	27	4
C25-3	C66-12	FALSE	5	6	38	4
C25-3	C66-13	FALSE	5	1	8	4
C25-3	C66-14	FALSE	5	3	14	4
C25-3	C66-15	FALSE	5	1	5	4
C25-4	C66-16	FALSE	5	3	19	4
C25-4	C66-17	FALSE	5	1	4	4
C25-4	C66-18	FALSE	5	3	12	4
C25-5	C66-19	FALSE	5	3	12	4
C25-5	C66-20	FALSE	5	1	5	4
C25-5	C66-21	FALSE	5	1	6	4
C25-6	C66-22	FALSE	5	2	9	4
C25-6	C66-23	FALSE	5	1	5	4
C25-7	C66-24	FALSE	5	1	5	4
C25-8	C66-25	FALSE	5	4	21	4
C25-8	C66-26	FALSE	5	1	4	4
C25-9	C66-27	FALSE	5	1	4	4
C25-10	C66-28	FALSE	5	8	43	4
C25-10	C66-29	FALSE	5	3	35	4
C25-10	C66-30	FALSE	5	3	18	4
C25-10	C66-31	FALSE	5	3	19	4
C25-10	C66-32	FALSE	5	1	4	4
C25-10	C66-33	FALSE	5	1	4	4
C25-11	C66-34	FALSE	5	4	19	4
C25-11	C66-35	FALSE	5	5	24	4
C25-11	C66-36	FALSE	5	3	15	4
C25-11	C66-37	FALSE	5	2	9	4
C25-11	C66-38	FALSE	5	1	6	4
C25-11	C66-39	FALSE	5	5	21	4
C25-11	C66-40	FALSE	5	1	4	4
C25-11	C66-41	FALSE	5	2	9	4
C25-11	C66-42	FALSE	5	3	21	4
C25-11	C66-43	FALSE	5	5	24	4
C25-12	C66-44	FALSE	5	1	7	4
C25-12	C66-45	FALSE	5	1	6	4
C25-13	C66-46	FALSE	5	2	11	4
C25-13	C66-47	FALSE	5	4	20	4
C25-14	C66-48	FALSE	5	6	31	4
C25-15	C66-49	FALSE	5	3	13	4
C25-16	C66-50	FALSE	5	1	4	4
C66-1	C185-1	FALSE	6	1	3	3
C66-1	C185-2	FALSE	6	1	3	3
C66-1	C185-3	FALSE	6	1	3	3
C66-2	C185-4	FALSE	6	2	8	3
C66-2	C185-5	FALSE	6	1	4	3
C66-2	C185-6	FALSE	6	1	3	3
C66-3	C185-7	FALSE	6	1	4	3
C66-3	C185-8	FALSE	6	1	4	3
C66-3	C185-9	FALSE	6	1	4	3
C66-3	C185-10	FALSE	6	1	3	3
C66-4	C185-11	FALSE	6	2	8	3
C66-4	C185-12	FALSE	6	2	7	3
C66-4	C185-13	FALSE	6	1	3	3
C66-4	C185-14	FALSE	6	1	4	3
C66-4	C185-15	FALSE	6	1	3	3
C66-5	C185-16	FALSE	6	2	5	3
C66-6	C185-17	FALSE	6	1	4	3
C66-6	C185-18	FALSE	6	3	9	3
C66-7	C185-19	FALSE	6	2	8	3
C66-8	C185-20	FALSE	6	2	6	3
C66-9	C185-21	FALSE	6	1	3	3
C66-10	C185-22	FALSE	6	5	13	3
C66-10	C185-23	FALSE	6	2	7	3
C66-10	C185-24	FALSE	6	1	4	3
C66-11	C185-25	FALSE	6	1	5	3
C66-11	C185-26	FALSE	6	1	4	3
C66-11	C185-27	FALSE	6	1	3	3
C66-11	C185-28	FALSE	6	2	7	3
C66-11	C185-29	FALSE	6	2	7	3
C66-12	C185-30	FALSE	6	4	10	3
C66-12	C185-31	FALSE	6	2	6	3
C66-12	C185-32	FALSE	6	2	5	3
C66-12	C185-33	FALSE	6	2	6	3
C66-12	C185-34	FALSE	6	2	5	3
C66-12	C185-35	FALSE	6	2	5	3
C66-13	C185-36	FALSE	6	2	7	3
C66-14	C185-37	FALSE	6	1	4	3
C66-14	C185-38	FALSE	6	1	6	3
C66-14	C185-39	FALSE	6	1	3	3
C66-15	C185-40	FALSE	6	1	4	3
C66-16	C185-41	FALSE	6	2	6	3
C66-16	C185-42	FALSE	6	3	9	3
C66-16	C185-43	FALSE	6	1	3	3
C66-17	C185-44	FALSE	6	1	3	3
C66-18	C185-45	FALSE	6	1	3	3
C66-18	C185-46	FALSE	6	1	5	3
C66-18	C185-47	FALSE	6	1	3	3
C66-19	C185-48	FALSE	6	1	4	3
C66-19	C185-49	FALSE	6	1	3	3
C66-19	C185-50	FALSE	6	1	4	3
C66-20	C185-51	FALSE	6	1	4	3
C66-21	C185-52	FALSE	6	2	5	3
C66-22	C185-53	FALSE	6	1	5	3
C66-22	C185-54	FALSE	6	1	3	3
C66-23	C185-55	FALSE	6	1	4	3
C66-24	C185-56	FALSE	6	1	4	3
C66-25	C185-57	FALSE	6	1	5	3
C66-25	C185-58	FALSE	6	2	6	3
C66-25	C185-59	FALSE	6	2	6	3
C66-25	C185-60	FALSE	6	1	3	3
C66-26	C185-61	FALSE	6	1	3	3
C66-27	C185-62	FALSE	6	1	3	3
C66-28	C185-63	FALSE	6	2	5	3
C66-28	C185-64	FALSE	6	1	5	3
C66-28	C185-65	FALSE	6	2	6	3
C66-28	C185-66	FALSE	6	2	7	3
C66-28	C185-67	FALSE	6	3	9	3
C66-28	C185-68	FALSE	6	1	4	3
C66-28	C185-69	FALSE	6	1	3	3
C66-28	C185-70	FALSE	6	1	3	3
C66-29	C185-71	FALSE	6	1	4	3
C66-29	C185-72	FALSE	6	6	21	3
C66-29	C185-73	FALSE	6	3	9	3
C66-30	C185-74	FALSE	6	3	8	3
C66-30	C185-75	FALSE	6	2	6	3
C66-30	C185-76	FALSE	6	1	3	3
C66-31	C185-77	FALSE	6	1	4	3
C66-31	C185-78	FALSE	6	2	7	3
C66-31	C185-79	FALSE	6	3	7	3
C66-32	C185-80	FALSE	6	1	3	3
C66-33	C185-81	FALSE	6	1	3	3
C66-34	C185-82	FALSE	6	1	5	3
C66-34	C185-83	FALSE	6	2	7	3
C66-34	C185-84	FALSE	6	1	3	3
C66-34	C185-85	FALSE	6	1	3	3
C66-35	C185-86	FALSE	6	2	6	3
C66-35	C185-87	FALSE	6	1	3	3
C66-35	C185-88	FALSE	6	3	7	3
C66-35	C185-89	FALSE	6	1	4	3
C66-35	C185-90	FALSE	6	1	3	3
C66-36	C185-91	FALSE	6	1	5	3
C66-36	C185-92	FALSE	6	2	5	3
C66-36	C185-93	FALSE	6	1	4	3
C66-37	C185-94	FALSE	6	1	5	3
C66-37	C185-95	FALSE	6	1	3	3
C66-38	C185-96	FALSE	6	2	5	3
C66-39	C185-97	FALSE	6	1	5	3
C66-39	C185-98	FALSE	6	1	3	3
C66-39	C185-99	FALSE	6	1	4	3
C66-39	C185-100	FALSE	6	2	5	3
C66-39	C185-101	FALSE	6	1	3	3
C66-40	C185-102	FALSE	6	1	3	3
C66-41	C185-103	FALSE	6	1	3	3
C66-41	C185-104	FALSE	6	2	5	3
C66-42	C185-105	FALSE	6	1	4	3
C66-42	C185-106	FALSE	6	3	11	3
C66-42	C185-107	FALSE	6	2	5	3
C66-43	C185-108	FALSE	6	2	11	3
C66-43	C185-109	FALSE	6	1	3	3
C66-43	C185-110	FALSE	6	1	3	3
C66-43	C185-111	FALSE	6	1	3	3
C66-43	C185-112	FALSE	6	1	3	3
C66-44	C185-113	FALSE	6	2	6	3
C66-45	C185-114	FALSE	6	1	5	3
C66-46	C185-115	FALSE	6	2	7	3
C66-46	C185-116	FALSE	6	1	3	3
C66-47	C185-117	FALSE	6	2	6	3
C66-47	C185-118	FALSE	6	3	7	3
C66-47	C185-119	FALSE	6	1	3	3
C66-47	C185-120	FALSE	6	1	3	3
C66-48	C185-121	FALSE	6	1	4	3
C66-48	C185-122	FALSE	6	1	3	3
C66-48	C185-123	FALSE	6	2	7	3
C66-48	C185-124	FALSE	6	1	5	3
C66-48	C185-125	FALSE	6	1	4	3
C66-48	C185-126	FALSE	6	2	7	3
C66-49	C185-127	FALSE	6	1	5	3
C66-49	C185-128	FALSE	6	1	4	3
C66-49	C185-129	FALSE	6	1	3	3
C66-50	C185-130	FALSE	6	1	3	3
C185-1	C286-1	FALSE	7	1	2	2
C185-2	C286-2	FALSE	7	1	2	2
C185-3	C286-3	FALSE	7	1	2	2
C185-4	C286-4	FALSE	7	4	5	2
C185-4	C286-5	FALSE	7	1	2	2
C185-5	C286-6	FALSE	7	2	3	2
C185-6	C286-7	FALSE	7	1	2	2
C185-7	C286-8	FALSE	7	2	3	2
C185-8	C286-9	FALSE	7	2	3	2
C185-9	C286-10	FALSE	7	2	3	2
C185-10	C286-11	FALSE	7	1	2	2
C185-11	C286-12	FALSE	7	2	3	2
C185-11	C286-13	FALSE	7	3	4	2
C185-12	C286-14	FALSE	7	3	4	2
C185-12	C286-15	FALSE	7	1	2	2
C185-13	C286-16	FALSE	7	1	2	2
C185-14	C286-17	FALSE	7	2	3	2
C185-15	C286-18	FALSE	7	1	2	2
C185-16	C286-19	FALSE	7	1	2	2
C185-16	C286-20	FALSE	7	1	2	2
C185-17	C286-21	FALSE	7	2	3	2
C185-18	C286-22	FALSE	7	3	4	2
C185-18	C286-23	FALSE	7	1	2	2
C185-18	C286-24	FALSE	7	1	2	2
C185-19	C286-25	FALSE	7	2	3	2
C185-19	C286-26	FALSE	7	3	4	2
C185-20	C286-27	FALSE	7	2	3	2
C185-20	C286-28	FALSE	7	1	2	2
C185-21	C286-29	FALSE	7	1	2	2
C185-22	C286-30	FALSE	7	1	2	2
C185-22	C286-34	FALSE	7	3	4	2
C185-22	C286-31	FALSE	7	1	2	2
C185-22	C286-35	FALSE	7	1	2	2
C185-22	C286-36	FALSE	7	1	2	2
C185-23	C286-32	FALSE	7	3	4	2
C185-23	C286-33	FALSE	7	1	2	2
C185-24	C286-37	FALSE	7	2	3	2
C185-25	C286-38	FALSE	7	3	4	2
C185-26	C286-39	FALSE	7	2	3	2
C185-27	C286-40	FALSE	7	1	2	2
C185-28	C286-41	FALSE	7	3	4	2
C185-28	C286-42	FALSE	7	1	2	2
C185-29	C286-43	FALSE	7	2	3	2
C185-29	C286-44	FALSE	7	2	3	2
C185-30	C286-45	FALSE	7	2	3	2
C185-30	C286-51	FALSE	7	1	2	2
C185-30	C286-46	FALSE	7	1	2	2
C185-30	C286-52	FALSE	7	1	2	2
C185-31	C286-47	FALSE	7	2	3	2
C185-31	C286-48	FALSE	7	1	2	2
C185-32	C286-49	FALSE	7	1	2	2
C185-32	C286-50	FALSE	7	1	2	2
C185-33	C286-53	FALSE	7	2	3	2
C185-33	C286-54	FALSE	7	1	2	2
C185-34	C286-55	FALSE	7	1	2	2
C185-34	C286-56	FALSE	7	1	2	2
C185-35	C286-57	FALSE	7	1	2	2
C185-35	C286-58	FALSE	7	1	2	2
C185-36	C286-59	FALSE	7	2	3	2
C185-36	C286-60	FALSE	7	2	3	2
C185-37	C286-61	FALSE	7	2	3	2
C185-38	C286-62	FALSE	7	4	5	2
C185-39	C286-63	FALSE	7	1	2	2
C185-40	C286-64	FALSE	7	2	3	2
C185-41	C286-65	FALSE	7	2	3	2
C185-41	C286-66	FALSE	7	1	2	2
C185-42	C286-67	FALSE	7	3	4	2
C185-42	C286-68	FALSE	7	1	2	2
C185-42	C286-69	FALSE	7	1	2	2
C185-43	C286-70	FALSE	7	1	2	2
C185-44	C286-71	FALSE	7	1	2	2
C185-45	C286-72	FALSE	7	1	2	2
C185-46	C286-73	FALSE	7	3	4	2
C185-47	C286-74	FALSE	7	1	2	2
C185-48	C286-75	FALSE	7	2	3	2
C185-49	C286-76	FALSE	7	1	2	2
C185-50	C286-77	FALSE	7	2	3	2
C185-51	C286-78	FALSE	7	2	3	2
C185-52	C286-79	FALSE	7	1	2	2
C185-52	C286-80	FALSE	7	1	2	2
C185-53	C286-81	FALSE	7	3	4	2
C185-54	C286-82	FALSE	7	1	2	2
C185-55	C286-83	FALSE	7	2	3	2
C185-56	C286-84	FALSE	7	2	3	2
C185-57	C286-85	FALSE	7	3	4	2
C185-58	C286-86	FALSE	7	2	3	2
C185-58	C286-87	FALSE	7	1	2	2
C185-59	C286-88	FALSE	7	2	3	2
C185-59	C286-89	FALSE	7	1	2	2
C185-60	C286-90	FALSE	7	1	2	2
C185-61	C286-91	FALSE	7	1	2	2
C185-62	C286-92	FALSE	7	1	2	2
C185-63	C286-93	FALSE	7	1	2	2
C185-63	C286-94	FALSE	7	1	2	2
C185-64	C286-95	FALSE	7	3	4	2
C185-65	C286-96	FALSE	7	2	3	2
C185-65	C286-103	FALSE	7	1	2	2
C185-66	C286-97	FALSE	7	2	3	2
C185-66	C286-98	FALSE	7	2	3	2
C185-67	C286-99	FALSE	7	3	4	2
C185-67	C286-100	FALSE	7	1	2	2
C185-67	C286-101	FALSE	7	1	2	2
C185-68	C286-102	FALSE	7	2	3	2
C185-69	C286-104	FALSE	7	1	2	2
C185-70	C286-105	FALSE	7	1	2	2
C185-71	C286-106	FALSE	7	2	3	2
C185-72	C286-107	FALSE	7	3	4	2
C185-72	C286-108	FALSE	7	3	4	2
C185-72	C286-112	FALSE	7	2	3	2
C185-72	C286-109	FALSE	7	2	3	2
C185-72	C286-113	FALSE	7	2	3	2
C185-72	C286-110	FALSE	7	2	3	2
C185-73	C286-111	FALSE	7	1	2	2
C185-73	C286-114	FALSE	7	2	3	2
C185-73	C286-115	FALSE	7	2	3	2
C185-74	C286-116	FALSE	7	2	3	2
C185-74	C286-117	FALSE	7	1	2	2
C185-74	C286-118	FALSE	7	1	2	2
C185-75	C286-119	FALSE	7	2	3	2
C185-75	C286-120	FALSE	7	1	2	2
C185-76	C286-121	FALSE	7	1	2	2
C185-77	C286-122	FALSE	7	2	3	2
C185-78	C286-123	FALSE	7	2	3	2
C185-78	C286-124	FALSE	7	2	3	2
C185-79	C286-125	FALSE	7	1	2	2
C185-79	C286-126	FALSE	7	1	2	2
C185-79	C286-127	FALSE	7	1	2	2
C185-80	C286-128	FALSE	7	1	2	2
C185-81	C286-129	FALSE	7	1	2	2
C185-82	C286-130	FALSE	7	3	4	2
C185-83	C286-131	FALSE	7	1	2	2
C185-83	C286-132	FALSE	7	3	4	2
C185-84	C286-133	FALSE	7	1	2	2
C185-85	C286-134	FALSE	7	1	2	2
C185-86	C286-135	FALSE	7	2	3	2
C185-86	C286-136	FALSE	7	1	2	2
C185-87	C286-137	FALSE	7	1	2	2
C185-88	C286-138	FALSE	7	1	2	2
C185-88	C286-139	FALSE	7	1	2	2
C185-88	C286-140	FALSE	7	1	2	2
C185-89	C286-141	FALSE	7	2	3	2
C185-90	C286-142	FALSE	7	1	2	2
C185-91	C286-143	FALSE	7	3	4	2
C185-92	C286-144	FALSE	7	1	2	2
C185-92	C286-145	FALSE	7	1	2	2
C185-93	C286-146	FALSE	7	2	3	2
C185-94	C286-147	FALSE	7	3	4	2
C185-95	C286-148	FALSE	7	1	2	2
C185-96	C286-149	FALSE	7	1	2	2
C185-96	C286-150	FALSE	7	1	2	2
C185-97	C286-151	FALSE	7	3	4	2
C185-98	C286-152	FALSE	7	1	2	2
C185-99	C286-153	FALSE	7	2	3	2
C185-100	C286-154	FALSE	7	1	2	2
C185-100	C286-155	FALSE	7	1	2	2
C185-101	C286-156	FALSE	7	1	2	2
C185-102	C286-157	FALSE	7	1	2	2
C185-103	C286-158	FALSE	7	1	2	2
C185-104	C286-159	FALSE	7	1	2	2
C185-104	C286-160	FALSE	7	1	2	2
C185-105	C286-161	FALSE	7	2	3	2
C185-106	C286-162	FALSE	7	2	3	2
C185-106	C286-166	FALSE	7	1	2	2
C185-106	C286-163	FALSE	7	4	5	2
C185-107	C286-164	FALSE	7	1	2	2
C185-107	C286-165	FALSE	7	1	2	2
C185-108	C286-167	FALSE	7	3	4	2
C185-108	C286-170	FALSE	7	5	6	2
C185-109	C286-168	FALSE	7	1	2	2
C185-110	C286-169	FALSE	7	1	2	2
C185-111	C286-171	FALSE	7	1	2	2
C185-112	C286-172	FALSE	7	1	2	2
C185-113	C286-173	FALSE	7	1	2	2
C185-113	C286-174	FALSE	7	2	3	2
C185-114	C286-175	FALSE	7	3	4	2
C185-115	C286-176	FALSE	7	3	4	2
C185-115	C286-177	FALSE	7	1	2	2
C185-116	C286-178	FALSE	7	1	2	2
C185-117	C286-179	FALSE	7	2	3	2
C185-117	C286-180	FALSE	7	1	2	2
C185-118	C286-181	FALSE	7	1	2	2
C185-118	C286-182	FALSE	7	1	2	2
C185-118	C286-183	FALSE	7	1	2	2
C185-119	C286-184	FALSE	7	1	2	2
C185-120	C286-185	FALSE	7	1	2	2
C185-121	C286-186	FALSE	7	2	3	2
C185-122	C286-187	FALSE	7	1	2	2
C185-123	C286-188	FALSE	7	3	4	2
C185-123	C286-189	FALSE	7	1	2	2
C185-124	C286-190	FALSE	7	3	4	2
C185-125	C286-191	FALSE	7	2	3	2
C185-126	C286-192	FALSE	7	3	4	2
C185-126	C286-193	FALSE	7	1	2	2
C185-127	C286-194	FALSE	7	3	4	2
C185-128	C286-195	FALSE	7	2	3	2
C185-129	C286-196	FALSE	7	1	2	2
C185-130	C286-197	FALSE	7	1	2	2
C286-1	C465-1	TRUE	8	0	1	1
C286-2	C465-2	TRUE	8	0	1	1
C286-3	C465-3	TRUE	8	0	1	1
C286-4	C465-4	TRUE	8	0	1	1
C286-4	C465-7	TRUE	8	0	1	1
C286-4	C465-5	TRUE	8	0	1	1
C286-4	C465-6	TRUE	8	0	1	1
C286-5	C465-8	TRUE	8	0	1	1
C286-6	C465-9	TRUE	8	0	1	1
C286-6	C465-10	TRUE	8	0	1	1
C286-7	C465-11	TRUE	8	0	1	1
C286-8	C465-12	TRUE	8	0	1	1
C286-8	C465-13	TRUE	8	0	1	1
C286-9	C465-14	TRUE	8	0	1	1
C286-9	C465-15	TRUE	8	0	1	1
C286-10	C465-16	TRUE	8	0	1	1
C286-10	C465-17	TRUE	8	0	1	1
C286-11	C465-18	TRUE	8	0	1	1
C286-12	C465-19	TRUE	8	0	1	1
C286-12	C465-20	TRUE	8	0	1	1
C286-13	C465-21	TRUE	8	0	1	1
C286-13	C465-22	TRUE	8	0	1	1
C286-13	C465-23	TRUE	8	0	1	1
C286-14	C465-24	TRUE	8	0	1	1
C286-14	C465-25	TRUE	8	0	1	1
C286-14	C465-26	TRUE	8	0	1	1
C286-15	C465-27	TRUE	8	0	1	1
C286-16	C465-28	TRUE	8	0	1	1
C286-17	C465-29	TRUE	8	0	1	1
C286-17	C465-30	TRUE	8	0	1	1
C286-18	C465-31	TRUE	8	0	1	1
C286-19	C465-32	TRUE	8	0	1	1
C286-20	C465-33	TRUE	8	0	1	1
C286-21	C465-34	TRUE	8	0	1	1
C286-21	C465-35	TRUE	8	0	1	1
C286-22	C465-36	TRUE	8	0	1	1
C286-22	C465-37	TRUE	8	0	1	1
C286-22	C465-38	TRUE	8	0	1	1
C286-23	C465-39	TRUE	8	0	1	1
C286-24	C465-40	TRUE	8	0	1	1
C286-25	C465-41	TRUE	8	0	1	1
C286-25	C465-42	TRUE	8	0	1	1
C286-26	C465-43	TRUE	8	0	1	1
C286-26	C465-44	TRUE	8	0	1	1
C286-26	C465-45	TRUE	8	0	1	1
C286-27	C465-46	TRUE	8	0	1	1
C286-27	C465-47	TRUE	8	0	1	1
C286-28	C465-48	TRUE	8	0	1	1
C286-29	C465-49	TRUE	8	0	1	1
C286-30	C465-50	TRUE	8	0	1	1
C286-34	C465-56	TRUE	8	0	1	1
C286-34	C465-57	TRUE	8	0	1	1
C286-34	C465-58	TRUE	8	0	1	1
C286-31	C465-51	TRUE	8	0	1	1
C286-35	C465-59	TRUE	8	0	1	1
C286-36	C465-60	TRUE	8	0	1	1
C286-32	C465-52	TRUE	8	0	1	1
C286-32	C465-55	TRUE	8	0	1	1
C286-32	C465-53	TRUE	8	0	1	1
C286-33	C465-54	TRUE	8	0	1	1
C286-37	C465-61	TRUE	8	0	1	1
C286-37	C465-62	TRUE	8	0	1	1
C286-38	C465-63	TRUE	8	0	1	1
C286-38	C465-64	TRUE	8	0	1	1
C286-38	C465-65	TRUE	8	0	1	1
C286-39	C465-66	TRUE	8	0	1	1
C286-39	C465-67	TRUE	8	0	1	1
C286-40	C465-68	TRUE	8	0	1	1
C286-41	C465-69	TRUE	8	0	1	1
C286-41	C465-70	TRUE	8	0	1	1
C286-41	C465-71	TRUE	8	0	1	1
C286-42	C465-72	TRUE	8	0	1	1
C286-43	C465-73	TRUE	8	0	1	1
C286-43	C465-74	TRUE	8	0	1	1
C286-44	C465-75	TRUE	8	0	1	1
C286-44	C465-76	TRUE	8	0	1	1
C286-45	C465-77	TRUE	8	0	1	1
C286-45	C465-78	TRUE	8	0	1	1
C286-51	C465-85	TRUE	8	0	1	1
C286-46	C465-79	TRUE	8	0	1	1
C286-52	C465-86	TRUE	8	0	1	1
C286-47	C465-80	TRUE	8	0	1	1
C286-47	C465-81	TRUE	8	0	1	1
C286-48	C465-82	TRUE	8	0	1	1
C286-49	C465-83	TRUE	8	0	1	1
C286-50	C465-84	TRUE	8	0	1	1
C286-53	C465-87	TRUE	8	0	1	1
C286-53	C465-88	TRUE	8	0	1	1
C286-54	C465-89	TRUE	8	0	1	1
C286-55	C465-90	TRUE	8	0	1	1
C286-56	C465-91	TRUE	8	0	1	1
C286-57	C465-92	TRUE	8	0	1	1
C286-58	C465-93	TRUE	8	0	1	1
C286-59	C465-94	TRUE	8	0	1	1
C286-59	C465-95	TRUE	8	0	1	1
C286-60	C465-96	TRUE	8	0	1	1
C286-60	C465-97	TRUE	8	0	1	1
C286-61	C465-98	TRUE	8	0	1	1
C286-61	C465-99	TRUE	8	0	1	1
C286-62	C465-100	TRUE	8	0	1	1
C286-62	C465-101	TRUE	8	0	1	1
C286-62	C465-102	TRUE	8	0	1	1
C286-62	C465-103	TRUE	8	0	1	1
C286-63	C465-104	TRUE	8	0	1	1
C286-64	C465-105	TRUE	8	0	1	1
C286-64	C465-106	TRUE	8	0	1	1
C286-65	C465-107	TRUE	8	0	1	1
C286-65	C465-108	TRUE	8	0	1	1
C286-66	C465-109	TRUE	8	0	1	1
C286-67	C465-110	TRUE	8	0	1	1
C286-67	C465-111	TRUE	8	0	1	1
C286-67	C465-112	TRUE	8	0	1	1
C286-68	C465-113	TRUE	8	0	1	1
C286-69	C465-114	TRUE	8	0	1	1
C286-70	C465-115	TRUE	8	0	1	1
C286-71	C465-116	TRUE	8	0	1	1
C286-72	C465-117	TRUE	8	0	1	1
C286-73	C465-118	TRUE	8	0	1	1
C286-73	C465-119	TRUE	8	0	1	1
C286-73	C465-120	TRUE	8	0	1	1
C286-74	C465-121	TRUE	8	0	1	1
C286-75	C465-122	TRUE	8	0	1	1
C286-75	C465-123	TRUE	8	0	1	1
C286-76	C465-124	TRUE	8	0	1	1
C286-77	C465-125	TRUE	8	0	1	1
C286-77	C465-126	TRUE	8	0	1	1
C286-78	C465-127	TRUE	8	0	1	1
C286-78	C465-128	TRUE	8	0	1	1
C286-79	C465-129	TRUE	8	0	1	1
C286-80	C465-130	TRUE	8	0	1	1
C286-81	C465-131	TRUE	8	0	1	1
C286-81	C465-133	TRUE	8	0	1	1
C286-81	C465-132	TRUE	8	0	1	1
C286-82	C465-134	TRUE	8	0	1	1
C286-83	C465-135	TRUE	8	0	1	1
C286-83	C465-136	TRUE	8	0	1	1
C286-84	C465-137	TRUE	8	0	1	1
C286-84	C465-138	TRUE	8	0	1	1
C286-85	C465-139	TRUE	8	0	1	1
C286-85	C465-140	TRUE	8	0	1	1
C286-85	C465-141	TRUE	8	0	1	1
C286-86	C465-142	TRUE	8	0	1	1
C286-86	C465-143	TRUE	8	0	1	1
C286-87	C465-144	TRUE	8	0	1	1
C286-88	C465-145	TRUE	8	0	1	1
C286-88	C465-146	TRUE	8	0	1	1
C286-89	C465-147	TRUE	8	0	1	1
C286-90	C465-148	TRUE	8	0	1	1
C286-91	C465-149	TRUE	8	0	1	1
C286-92	C465-150	TRUE	8	0	1	1
C286-93	C465-151	TRUE	8	0	1	1
C286-94	C465-152	TRUE	8	0	1	1
C286-95	C465-153	TRUE	8	0	1	1
C286-95	C465-155	TRUE	8	0	1	1
C286-95	C465-154	TRUE	8	0	1	1
C286-96	C465-156	TRUE	8	0	1	1
C286-96	C465-157	TRUE	8	0	1	1
C286-103	C465-169	TRUE	8	0	1	1
C286-97	C465-158	TRUE	8	0	1	1
C286-97	C465-159	TRUE	8	0	1	1
C286-98	C465-160	TRUE	8	0	1	1
C286-98	C465-161	TRUE	8	0	1	1
C286-99	C465-162	TRUE	8	0	1	1
C286-99	C465-163	TRUE	8	0	1	1
C286-99	C465-164	TRUE	8	0	1	1
C286-100	C465-165	TRUE	8	0	1	1
C286-101	C465-166	TRUE	8	0	1	1
C286-102	C465-167	TRUE	8	0	1	1
C286-102	C465-168	TRUE	8	0	1	1
C286-104	C465-170	TRUE	8	0	1	1
C286-105	C465-171	TRUE	8	0	1	1
C286-106	C465-172	TRUE	8	0	1	1
C286-106	C465-173	TRUE	8	0	1	1
C286-107	C465-174	TRUE	8	0	1	1
C286-107	C465-175	TRUE	8	0	1	1
C286-107	C465-176	TRUE	8	0	1	1
C286-108	C465-177	TRUE	8	0	1	1
C286-108	C465-181	TRUE	8	0	1	1
C286-108	C465-178	TRUE	8	0	1	1
C286-112	C465-185	TRUE	8	0	1	1
C286-112	C465-186	TRUE	8	0	1	1
C286-109	C465-179	TRUE	8	0	1	1
C286-109	C465-180	TRUE	8	0	1	1
C286-113	C465-187	TRUE	8	0	1	1
C286-113	C465-188	TRUE	8	0	1	1
C286-110	C465-182	TRUE	8	0	1	1
C286-110	C465-183	TRUE	8	0	1	1
C286-111	C465-184	TRUE	8	0	1	1
C286-114	C465-189	TRUE	8	0	1	1
C286-114	C465-190	TRUE	8	0	1	1
C286-115	C465-191	TRUE	8	0	1	1
C286-115	C465-192	TRUE	8	0	1	1
C286-116	C465-193	TRUE	8	0	1	1
C286-116	C465-194	TRUE	8	0	1	1
C286-117	C465-195	TRUE	8	0	1	1
C286-118	C465-196	TRUE	8	0	1	1
C286-119	C465-197	TRUE	8	0	1	1
C286-119	C465-198	TRUE	8	0	1	1
C286-120	C465-199	TRUE	8	0	1	1
C286-121	C465-200	TRUE	8	0	1	1
C286-122	C465-201	TRUE	8	0	1	1
C286-122	C465-202	TRUE	8	0	1	1
C286-123	C465-203	TRUE	8	0	1	1
C286-123	C465-204	TRUE	8	0	1	1
C286-124	C465-205	TRUE	8	0	1	1
C286-124	C465-206	TRUE	8	0	1	1
C286-125	C465-207	TRUE	8	0	1	1
C286-126	C465-208	TRUE	8	0	1	1
C286-127	C465-209	TRUE	8	0	1	1
C286-128	C465-210	TRUE	8	0	1	1
C286-129	C465-211	TRUE	8	0	1	1
C286-130	C465-212	TRUE	8	0	1	1
C286-130	C465-213	TRUE	8	0	1	1
C286-130	C465-214	TRUE	8	0	1	1
C286-131	C465-215	TRUE	8	0	1	1
C286-132	C465-216	TRUE	8	0	1	1
C286-132	C465-217	TRUE	8	0	1	1
C286-132	C465-218	TRUE	8	0	1	1
C286-133	C465-219	TRUE	8	0	1	1
C286-134	C465-220	TRUE	8	0	1	1
C286-135	C465-221	TRUE	8	0	1	1
C286-135	C465-222	TRUE	8	0	1	1
C286-136	C465-223	TRUE	8	0	1	1
C286-137	C465-224	TRUE	8	0	1	1
C286-138	C465-225	TRUE	8	0	1	1
C286-139	C465-226	TRUE	8	0	1	1
C286-140	C465-227	TRUE	8	0	1	1
C286-141	C465-228	TRUE	8	0	1	1
C286-141	C465-229	TRUE	8	0	1	1
C286-142	C465-230	TRUE	8	0	1	1
C286-143	C465-231	TRUE	8	0	1	1
C286-143	C465-232	TRUE	8	0	1	1
C286-143	C465-233	TRUE	8	0	1	1
C286-144	C465-234	TRUE	8	0	1	1
C286-145	C465-235	TRUE	8	0	1	1
C286-146	C465-236	TRUE	8	0	1	1
C286-146	C465-237	TRUE	8	0	1	1
C286-147	C465-238	TRUE	8	0	1	1
C286-147	C465-239	TRUE	8	0	1	1
C286-147	C465-240	TRUE	8	0	1	1
C286-148	C465-241	TRUE	8	0	1	1
C286-149	C465-242	TRUE	8	0	1	1
C286-150	C465-243	TRUE	8	0	1	1
C286-151	C465-244	TRUE	8	0	1	1
C286-151	C465-245	TRUE	8	0	1	1
C286-151	C465-246	TRUE	8	0	1	1
C286-152	C465-247	TRUE	8	0	1	1
C286-153	C465-248	TRUE	8	0	1	1
C286-153	C465-249	TRUE	8	0	1	1
C286-154	C465-250	TRUE	8	0	1	1
C286-155	C465-251	TRUE	8	0	1	1
C286-156	C465-252	TRUE	8	0	1	1
C286-157	C465-253	TRUE	8	0	1	1
C286-158	C465-254	TRUE	8	0	1	1
C286-159	C465-255	TRUE	8	0	1	1
C286-160	C465-256	TRUE	8	0	1	1
C286-161	C465-257	TRUE	8	0	1	1
C286-161	C465-258	TRUE	8	0	1	1
C286-162	C465-259	TRUE	8	0	1	1
C286-162	C465-260	TRUE	8	0	1	1
C286-166	C465-267	TRUE	8	0	1	1
C286-163	C465-261	TRUE	8	0	1	1
C286-163	C465-262	TRUE	8	0	1	1
C286-163	C465-263	TRUE	8	0	1	1
C286-163	C465-264	TRUE	8	0	1	1
C286-164	C465-265	TRUE	8	0	1	1
C286-165	C465-266	TRUE	8	0	1	1
C286-167	C465-268	TRUE	8	0	1	1
C286-167	C465-270	TRUE	8	0	1	1
C286-167	C465-269	TRUE	8	0	1	1
C286-170	C465-273	TRUE	8	0	1	1
C286-170	C465-274	TRUE	8	0	1	1
C286-170	C465-275	TRUE	8	0	1	1
C286-170	C465-276	TRUE	8	0	1	1
C286-170	C465-277	TRUE	8	0	1	1
C286-168	C465-271	TRUE	8	0	1	1
C286-169	C465-272	TRUE	8	0	1	1
C286-171	C465-278	TRUE	8	0	1	1
C286-172	C465-279	TRUE	8	0	1	1
C286-173	C465-280	TRUE	8	0	1	1
C286-174	C465-281	TRUE	8	0	1	1
C286-174	C465-282	TRUE	8	0	1	1
C286-175	C465-283	TRUE	8	0	1	1
C286-175	C465-285	TRUE	8	0	1	1
C286-175	C465-284	TRUE	8	0	1	1
C286-176	C465-286	TRUE	8	0	1	1
C286-176	C465-289	TRUE	8	0	1	1
C286-176	C465-287	TRUE	8	0	1	1
C286-177	C465-288	TRUE	8	0	1	1
C286-178	C465-290	TRUE	8	0	1	1
C286-179	C465-291	TRUE	8	0	1	1
C286-179	C465-292	TRUE	8	0	1	1
C286-180	C465-293	TRUE	8	0	1	1
C286-181	C465-294	TRUE	8	0	1	1
C286-182	C465-295	TRUE	8	0	1	1
C286-183	C465-296	TRUE	8	0	1	1
C286-184	C465-297	TRUE	8	0	1	1
C286-185	C465-298	TRUE	8	0	1	1
C286-186	C465-299	TRUE	8	0	1	1
C286-186	C465-300	TRUE	8	0	1	1
C286-187	C465-301	TRUE	8	0	1	1
C286-188	C465-302	TRUE	8	0	1	1
C286-188	C465-303	TRUE	8	0	1	1
C286-188	C465-304	TRUE	8	0	1	1
C286-189	C465-305	TRUE	8	0	1	1
C286-190	C465-306	TRUE	8	0	1	1
C286-190	C465-307	TRUE	8	0	1	1
C286-190	C465-308	TRUE	8	0	1	1
C286-191	C465-309	TRUE	8	0	1	1
C286-191	C465-310	TRUE	8	0	1	1
C286-192	C465-311	TRUE	8	0	1	1
C286-192	C465-312	TRUE	8	0	1	1
C286-192	C465-313	TRUE	8	0	1	1
C286-193	C465-314	TRUE	8	0	1	1
C286-194	C465-315	TRUE	8	0	1	1
C286-194	C465-316	TRUE	8	0	1	1
C286-194	C465-317	TRUE	8	0	1	1
C286-195	C465-318	TRUE	8	0	1	1
C286-195	C465-319	TRUE	8	0	1	1
C286-196	C465-320	TRUE	8	0	1	1
C286-197	C465-321	TRUE	8	0	1	1

## Sheet: neuron_tree_heatmap
C185	Affinati10x	Anderson10x	CampbellDropseq	ChenDropseq	Dowsett10xnuc	Flynn10x	Kim10x	KimDev10x	LeeDropseq	Mickelsen10x	Moffit10x	Morris10x	Mousebrainorg10x	RomanovDev10x	RossiDropseq	Rupp10x	Wen10x	wenDropseq	ncells	ncells_pct	Region_summarized
C185-1	16.0995			14.0052	0.26178	0.65445	0.13089		0.13089		16.4921		18.4555	1.04712	0.39267	32.3298			764	0.19848	Paraventricular hypothalamic nucleus
C185-10	8.33333		0.757576	1.51515	26.5152	0.757576	0.757576			27.2727	0.757576		0.757576	1.51515	3.0303	28.0303			132	0.0342924	Lateral hypothalamic area
C185-100	3.2413	0.540216	0.660264	8.64346	2.22089	0.240096	0.240096	0.060024	0.180072	0.480192	38.0552	1.5006	24.0696	0.240096	8.52341	2.40096		8.70348	1666	0.432812	Medial preoptic area
C185-101	2.89256	2.47934		2.89256	2.47934		0.413223			0.826446	58.2645	0.826446	20.2479		5.78512	2.89256			242	0.0628694	Lateral preoptic area
C185-102	9.58386	1.63934	7.81841	2.77427	40.227	17.6545	1.26103	0.37831	2.39596	1.51324		1.26103	0.126103	0.252207	0.126103	12.8625		0.126103	793	0.206014	(Pre)Mammillary region
C185-103	8.9527	7.03829	28.1532	2.98423	21.9595	6.75676	3.65991	0.563063	0.45045		0.112613	3.77252	1.06982	0.844595		13.5135	0.0563063	0.112613	1776	0.461389	Arcuate hypothalamic nucleus
C185-104	9.48012	8.8685	26.1086	1.10856	19.6483	3.6315	5.42813	0.0764526	0.879205	0.152905	1.10856	1.56728	2.82875	0.802752	0.611621	16.8196	0.0764526	0.802752	2616	0.679613	Arcuate hypothalamic nucleus
C185-105	3.52361	0.211416	0.140944	2.46653	1.19803	0.422833	0.211416			0.916138	39.3235	0.211416	41.79	0.140944	3.94644	3.94644		1.55039	1419	0.368643
C185-106	3.06748	0.645786	0.258314	2.06652	7.23281	2.87375	0.968679		0.0645786	4.58508	37.8431	0.129157	28.9958	0.161447	4.8434	5.77979		0.48434	3097	0.804572	Lateral preoptic area
C185-107	1.34228		0.251678	2.09732	1.00671	0.0838926	0.0838926			0.33557	57.2987	0.251678	31.4597		1.51007	3.02013		1.25839	1192	0.309671	Lateral preoptic area
C185-108	5.41275	0.81562	1.18636	6.45082	6.79684	0.0494315	0.543747	0.0247158	0.519031	0.766189	27.3109	2.89174	25.9516	0.741473	5.58576	2.86703	0.222442	11.8636	4046	1.05111	Medial preoptic area
C185-109	9.59538	7.16763	4.85549	3.00578	13.0636	0.346821	11.7919		0.346821	7.74566	9.01734	0.924855	9.13295	0.346821	9.36416	9.24855	0.346821	3.69942	865	0.224719
C185-11	12.316	1.17763	0.588813	3.63101	11.5309	0.0490677	1.76644	0.147203	0.392542	2.60059	16.4377	4.26889	19.3327	1.3739	4.75957	9.81354	1.22669	8.58685	2038	0.529454	Paraventricular hypothalamic nucleus
C185-110	9.65517	16	6.89655	5.10345	13.6552	0.137931	16	1.10345	1.51724	2.89655	0.551724	0.275862	4.41379	0.137931	0.965517	19.3103		1.37931	725	0.188348	Arcuate hypothalamic nucleus
C185-111	5.03356	1.00671		0.838926	13.255	4.5302	1.00671	0.503356		33.557	3.3557		9.39597	0.503356	14.4295	11.9128		0.671141	596	0.154835
C185-112							2.5			2.5	10		30	10	45				40	0.0103916	Lateral hypothalamic area
C185-113	7.64147	8.13713	13.5068	4.21314	19.3722	4.37836	10.1611	0.289137	0.454358	5.20446	0.0826105	1.69352	3.38703	1.40438	3.05659	17.0178			2421	0.628954	Arcuate hypothalamic nucleus
C185-114	7.72601	21.0275	21.8638	2.30984	12.505	0.0796495	19.6734	0.358423	0.438072	0.199124		1.67264	0.83632	0.597372	0.0398248	10.3146		0.358423	2511	0.652335	Arcuate hypothalamic nucleus
C185-115	7.99914	6.94832	53.2704	3.21681	10.2724	1.1795	3.83873	0.128673	0.965044		0.0214454	1.95153	0.686253	1.13661		7.5059		0.879262	4663	1.2114	Arcuate hypothalamic nucleus
C185-116	2.40964	2.0654	3.95869	0.516351	40.2754	0.344234	0.516351		0.172117		0.172117	0.860585	0.688468			47.8485		0.172117	581	0.150938	Arcuate hypothalamic nucleus
C185-117	7.32624	27.8021	5.7608	0.500939	9.32999	0.375704	28.3031			1.18973	0.375704	0.876644	2.00376		0.313087	14.1515	0.313087	1.37758	1597	0.414886	Arcuate hypothalamic nucleus
C185-118	8.04473	11.8687	23.1962	1.55123	16.0173	3.1746	16.9553	0.180375	0.685426	0.505051	0.036075	1.47908	1.04618	0.577201	0.324675	13.6003	0.0721501	0.685426	2772	0.72014	Arcuate hypothalamic nucleus
C185-119	10.8626	18.0511	7.82748	0.319489	12.1406	0.319489	28.754			0.638978	1.59744	0.479233	4.15335		0.319489	13.738	0.159744	0.638978	626	0.162629	Arcuate hypothalamic nucleus
C185-12	10.7779	1.87871	0.692156	1.51615	21.4898	0.131839	1.38431		0.329598	0.922874	13.1839	7.08635	11.9314	0.560316	3.79038	7.84443	0.560316	15.9196	3034	0.788205	Paraventricular hypothalamic nucleus
C185-120	8.59189	13.1265	3.10263	0.71599	16.7064	0.238663	37.4702		0.477327	4.29594		0.238663	1.19332		0.477327	12.1718	0.238663	0.954654	419	0.108852	Arcuate hypothalamic nucleus
C185-121	12.9889	10.0917	1.15886	1.54515	28.9232	2.89715	20.6181		0.820859	2.60744	1.49686		4.34573		0.627716	11.3472		0.531144	2071	0.538027
C185-122	8.5758	13.0168	5.51302	1.99081	15.9265	3.82848	34.7626		0.153139	0.459418	0.153139	0.306279	3.21593		0.153139	11.4855		0.459418	653	0.169643
C185-123	0.522648	0.348432		3.36818	0.348432	0.058072	0.29036			0.058072	70.0929		18.0023		5.4007	1.33566		0.174216	1722	0.44736	Lateral preoptic area
C185-124	0.409417			3.37769	0.102354		0.102354				89.3552		4.60594		1.1259	0.614125		0.307062	977	0.253816	Lateral preoptic area
C185-125	0.359971	1.2959		1.65587	0.0719942		0.359971		0.0719942		79.6256		15.8387		0.0719942	0.575954	0.0719942		1389	0.36085	Lateral preoptic area
C185-126	0.152827	0.0509424		1.37545							66.7855		31.3805		0.152827	0.0509424		0.0509424	1963	0.509969	Lateral preoptic area
C185-127	7.5133	15.758	14.4282	2.99202	9.57447	0.465426	12.1676	0.265957	0.465426	0.0664894	7.97872	6.25	4.45479	0.398936		8.71011	2.85904	5.6516	1504	0.390725	Arcuate hypothalamic nucleus
C185-128	8.31335	23.9009	21.3429	2.79776	9.99201	0.159872	15.1079	0.479616	1.03917		0.239808	1.43885	1.03917	0.559552		12.3901		1.19904	1251	0.324998	Arcuate hypothalamic nucleus
C185-129	9.62963	4.74074	22	2.88889	12.8889	0.0740741	3.7037	0.222222	0.222222		1.92593	12.6667	3.11111	0.296296	0.0740741	13.1852		12.3704	1350	0.350718	Arcuate hypothalamic nucleus
C185-13	15.0609	0.55371		0.332226	13.6213	0.332226	1.21816	0.110742		3.98671	13.289	0.55371	16.9435	0.332226	16.8328	14.0642	0.110742	2.65781	903	0.234591	Lateral hypothalamic area
C185-130	1.76211			4.84581	0.440529					0.440529	17.1806		67.8414		6.60793	0.440529		0.440529	227	0.0589725
C185-14	10.8165	18.4517	0.742312	1.16649	12.9374	0.530223	6.99894	4.13574		8.58961	1.27253	0.318134	5.72641		8.58961	18.1336		1.59067	943	0.244983	Lateral hypothalamic area
C185-15	10.6195	2.65487		0.884956	7.07965		7.07965	0.884956		1.76991	23.8938		29.2035		9.73451	6.19469			113	0.0293564	Paraventricular hypothalamic nucleus
C185-16	12.1914		1.23457	10.3395	3.24074	0.462963	0.154321		1.85185	0.154321	18.5185	5.24691	16.358	3.7037		14.6605	1.54321	10.3395	648	0.168344	(Anterior/Preoptic)Periventricular region
C185-17	3.95778	0.131926	0.263852	8.44327	2.37467	0.263852	0.131926	0.131926		3.0343	40.8971	0.395778	19.1293	0.263852	14.5119	4.74934	0.263852	1.05541	758	0.196921	Lateral hypothalamic area
C185-18	3.62548	0.281591	0.387188	2.42872	2.63992	1.54875	0.387188		0.175994	3.2735	23.2313	0.0703977	27.6663	0.281591	28.2647	4.18867		1.54875	2841	0.738066	Lateral hypothalamic area
C185-19	5.03247	0.324675	0.446429	1.33929	38.1088	37.9058	0.243506	0.243506	0.568182	1.8263			2.51623	0.243506	1.25812	9.9026		0.0405844	2464	0.640125	(Pre)Mammillary region
C185-2	13.8277	5.21042	0.601202	1.002	24.0481	5.41082	10.02	0.200401		11.6232	1.80361	0.200401	5.01002	0.200401	1.002	19.4389		0.400802	499	0.129636	Lateral hypothalamic area
C185-20	5.40827	0.106045	0.954401	4.13574	36.5854	32.3436		0.212089	0.106045	0.530223	1.06045	0.106045	3.07529	0.636267	0.424178	14.21		0.106045	943	0.244983	(Pre)Mammillary region
C185-21	0.943396			11.3208	0.471698	0.471698					67.9245	0.471698	9.43396		8.01887	0.943396			212	0.0550757	Lateral preoptic area
C185-22	10.7686	17.6843	3.91227	0.968188	17.8226	0.197589	30.8437	0.0790358	0.0987947	0.276625	0.355661	0.0790358	1.28433	0.0592768	0.138313	15.0761	0.0790358	0.276625	5061	1.3148	Ventromedial hypothalamic nucleus
C185-23	5.55372	23.5041	1.81818	0.528926	10.5785	0.297521	42.4463	0.0991736	0.0330579	0.92562	1.4876	0.198347	1.8843		0.132231	10.0165		0.495868	3025	0.785867	Ventromedial hypothalamic nucleus
C185-24	6.47963	15.4977	1.26921	0.801603	13.2933	0.0668003	38.2098			1.26921	4.14162		4.40882		0.868403	12.2912		1.40281	1497	0.388907	Anterior hypothalamic nucleus
C185-25	8.16968	19.6779	0.235664	0.43205	15.1218	0.0392773	36.5279			0.824823	0.43205	0.157109	1.06049	0.0392773	0.235664	16.85		0.196386	2546	0.661428	Ventromedial hypothalamic nucleus
C185-26	6.19919	4.77642	0.609756	0.609756	18.5976	0.101626	53.6585		0.203252	0.203252	0.50813		2.3374		0.101626	11.0772		1.01626	984	0.255634
C185-27	6.90184	16.5644	0.920245	0.306748	17.9448		41.5644		0.153374	0.613497	0.460123		0.613497			13.9571			652	0.169384	Ventromedial hypothalamic nucleus
C185-28	6.77026	15.0943	0.443951	0.277469	13.2075	0.110988	51.8313	0.0554939		1.22087	0.277469	0.110988	1.44284		0.332963	8.71254		0.110988	1802	0.468143	Ventromedial hypothalamic nucleus
C185-29	4.26321	41.4736	0.278035	1.76089	0.0463392	0.0463392	43.3272			0.695088	1.01946	0.0463392	1.25116	0.139018	0.0463392	5.51437		0.0926784	2158	0.560629	Ventromedial hypothalamic nucleus
C185-3	2.25564	0.75188		1.50376	1.50376					0.75188	8.27068		69.9248		10.5263	3.7594		0.75188	133	0.0345522
C185-30	14.7572	13.6619	2.79579	1.13849	25.4071	0.0144113	13.8348	0.0432339	0.129702	0.0576452	0.0144113	0.0144113	0.965557	0.0288226	0.0144113	26.8194		0.302637	6939	1.80269	Ventromedial hypothalamic nucleus
C185-31	10.5503	15.6435	0.864029	0.682128	21.146		30.241		0.0454752	0.636653	0.0909504	0.0454752	1.68258		0.636653	16.0073		1.72806	2199	0.57128	Ventromedial hypothalamic nucleus
C185-32	10.6131	27.2907	3.55966	0.725115	16.0844		24.9176		0.197759	0.0659196	0.0659196		1.91167	0.131839	0.0659196	11.7337		2.63678	1517	0.394103	Ventromedial hypothalamic nucleus
C185-33	9.62665	19.6559	0.622255	0.402635	17.716		29.0996	0.0732064		0.402635	0.0366032		0.622255	0.183016	0.0366032	21.3031		0.219619	2732	0.709749
C185-34	5.38089	74.2443	0.0604595	0.241838	0.785973	0.181378	13.6034	0.0604595	0.0604595	0.665054	0.604595	0.544135	0.604595			2.90206		0.0604595	1654	0.429694
C185-35	8.32625	20.3059	0.594732	0.764656	23.7043	0.169924	25.1487	0.0849618		0.339847	0.0849618	0.254885	1.7842	0.169924	0.509771	15.8029		1.95412	1177	0.305774	Ventromedial hypothalamic nucleus
C185-36	12.8792	13.6251	2.08851	0.546992	23.9184	0.0497265	22.2277	0.0497265	0.447539	1.24316	0.348086	0.795624	1.64097	0.248633	0.248633	11.3376		8.30433	2011	0.522439	Dorsomedial nucleus of the hypothalamus
C185-37	15.089	11.9573	5.5516	1.20996	19.0036	0.0711744	18.79		0.854093	0.925267	0.427046	2.34875	2.34875	0.142349	0.142349	13.879	1.20996	6.04982	1405	0.365006	Dorsomedial nucleus of the hypothalamus
C185-38	13.1184	21.8891	9.4078	1.1994	19.7901	0.112444	10.5697	0.0374813	0.29985	0.112444	0.487256	0.29985	1.38681		0.224888	18.9655	0.149925	1.94903	2668	0.693122	Ventromedial hypothalamic nucleus
C185-39	5.88235	17.6471	14.0271		12.6697	0.452489	22.6244		0.452489			13.1222	0.904977			12.2172			221	0.0574138	Arcuate hypothalamic nucleus
C185-4	6.42479	1.39834	0.944822	2.75888	35.7143	24.3008	1.88964	0.188964	0.869237	1.70068	0.793651	0.0755858	3.96825	0.151172	3.06122	15.5329		0.226757	2646	0.687407	(Pre)Mammillary region
C185-40	2.65957	68.0186	2.46011	1.52926	0.598404	0.332447	0.598404	20.4122		0.99734	0.199468	0.132979	0.265957	0.132979	0.598404	0.531915		0.531915	1504	0.390725	Ventromedial hypothalamic nucleus
C185-41	10.5415	10.0361	5.34296	2.81588	19.2419	1.66065	10.6859		0.32491	6.89531	3.53791	0.722022	5.05415	0.361011	2.59928	19.0253	0.108303	1.04693	2770	0.719621	Ventromedial hypothalamic nucleus
C185-42	3.99202	0.465735	2.26214	10.9115	4.99002	0.133067	0.598802		0.0665336	0.93147	42.1823	0.864937	22.3553	0.332668	0.73187	2.46174	0.133067	6.58683	1503	0.390466	Medial preoptic area
C185-43	10.8108	15.3716	17.5676	1.52027	17.0608	0.675676	15.7095	0.506757	0.675676	0.337838	0.506757	0.675676	3.04054	0.337838		14.3581		0.844595	592	0.153796	Lateral hypothalamic area
C185-44	10.462	19.0217	6.25	0.407609	20.9239	0.679348	24.4565		0.13587	0.679348	0.951087	0.543478	1.90217	1.22283		12.0924		0.271739	736	0.191206	Arcuate hypothalamic nucleus
C185-45	7.70791	11.9675	2.83976	6.49087	18.6613	5.07099	10.5477	0.608519	0.20284	3.65112	1.0142	0.811359	3.24544		1.41988	25.5578	0.20284		493	0.128077	Arcuate hypothalamic nucleus
C185-46	9.72405	12.4836	8.8042	0.788436	13.272	0.131406	21.2878	0.262812	0.131406	2.36531	8.93561	1.57687	3.94218	0.525624	0.262812	13.5348		1.97109	761	0.197701	Arcuate hypothalamic nucleus
C185-47	6.01173	15.8358		1.02639	6.8915	0.293255	5.27859	0.439883	0.293255	28.5924	0.58651	0.439883	6.30499		13.9296	14.0762			682	0.177177	Lateral hypothalamic area
C185-48	8.40108	17.6152	26.8293	1.51762	10.5149	0.108401	20.542	0.216802	0.758808		0.108401	0.704607	0.813008	0.650407		10.4065		0.813008	1845	0.479314	Arcuate hypothalamic nucleus
C185-49	7.12378	6.94568	28.5841	2.31523	22.707	5.25378	7.12378		0.890472		0.356189	2.40427	0.890472			15.138		0.267142	1123	0.291745	Arcuate hypothalamic nucleus
C185-5	6.06897	0.689655	1.10345	2.75862	45.5172	22.4828	0.827586	0.275862	1.37931		0.689655		2.34483		0.551724	15.0345		0.275862	725	0.188348	(Pre)Mammillary region
C185-50	6.04624	13.9301	26.4967	0.889152	15.8862	0.889152	18.4351	0.118554	0.711322			0.889152	0.829876	0.711322		13.2187		0.948429	1687	0.438267	Arcuate hypothalamic nucleus
C185-51	8.18739	15.3678	30.4291	3.10858	16.0683	2.18914	5.6042	0.218914	1.48862		0.262697	2.88967	0.481611	1.13835		12.4781		0.0875657	2284	0.593362	Arcuate hypothalamic nucleus
C185-52	6.86334	4.15412	21.1318	1.62553	28.537	12.2216	5.41842	0.0602047	0.541842	0.180614	0.90307	2.04696	1.44491	0.120409		14.5093		0.240819	1661	0.431513	Arcuate hypothalamic nucleus
C185-53	14.611	14.358	3.66856	2.78305	16.3188		15.2435	0.822264	2.15054	1.20177	0.885515	0.0632511	10.6894	1.32827	0.189753	7.14738		8.5389	1581	0.410729	Paraventricular hypothalamic nucleus
C185-54	13.2911	7.38397	0.421941	5.48523	14.135		9.49367	0.632911	4.85232	0.421941	0.21097	0.21097	16.8776	2.53165	1.26582	13.0802		9.70464	474	0.123141	Paraventricular hypothalamic nucleus
C185-55	2.80899	3.65169	0.280899	1.1236						0.280899		3.08989	3.37079		0.842697	0.842697		83.7079	356	0.0924855
C185-56	8.5044	20.9677	5.13196	2.19941	6.01173	0.879765	3.95894	5.27859	0.293255	18.3284		0.293255	2.34604		7.77126	18.0352			682	0.177177	Lateral hypothalamic area
C185-57	0.195822	0.0652742	0.130548	3.39426	32.0496	60.9008		0.391645	0.587467	0.130548	0.261097	0.130548	0.391645		0.130548	1.24021			1532	0.398	(Pre)Mammillary region
C185-58	2.44216	0.0642674	0.0642674	3.02057	33.2262	51.8638	0.128535	0.835476	0.899743	2.18509	0.128535	0.128535	1.02828		0.642674	3.3419			1556	0.404235	(Pre)Mammillary region
C185-59	0.511152		0.0464684	1.20818	34.2007	61.8494		0.511152	0.604089		0.139405	0.0929368	0.371747			0.418216		0.0464684	2152	0.55907	(Pre)Mammillary region
C185-6	7.36544		0.283286	0.849858	52.1246	15.5807	0.283286		0.849858	3.39943	0.849858	0.283286	1.69972		1.41643	15.0142			353	0.0917062	(Pre)Mammillary region
C185-60	0.249169			6.56146	31.5615	58.887		1.3289	0.664452				0.415282		0.0830565	0.166113		0.0830565	1204	0.312788	(Pre)Mammillary region
C185-61	0.813008	0.271003		0.271003	43.3604	47.9675	0.271003				0.542005		0.271003			6.23306			369	0.0958628	(Pre)Mammillary region
C185-62	3.27869	1.63934	8.19672	11.4754	6.55738		4.91803		1.63934		8.19672	1.63934	34.4262					18.0328	61	0.0158472
C185-63	5.38394	0.661959	1.94175	3.13327	9.39982		0.220653		0.838482	0.0441306	18.3583	25.7723	11.0768	0.661959	0.308914	2.78023	2.03001	17.3875	2266	0.588686
C185-64	15.5874	0.465297	0.0775494	3.2183	6.9019	0.271423	0.232648		0.155099	13.7263	3.2183	0.193874	15.6262	0.853044	13.2997	21.5587	0.310198	4.30399	2579	0.670001	Zona incerta
C185-65	8.26946	4.3566	0.605083	4.31626	4.47761	0.443727	0.68576	0.0403388	0.403388	3.59016	18.5559	20.3308	7.86608	0.322711	2.01694	7.13998	9.56031	7.01896	2479	0.644022
C185-66	8.72759	2.38025	1.99824	1.76315	14.0758	0.0293858	1.26359		0.146929	0.558331	11.4311	15.6039	10.6377	0.35263	5.75962	7.75786	0.528945	16.985	3403	0.884068
C185-67	2.87552	0.302686	0.71888	6.92395	2.45933	0.0756716	0.227015		0.378358	0.378358	39.8411	9.34544	21.9826	0.529701	2.98903	2.49716	1.17291	7.30231	2643	0.686627
C185-68	11.4943	3.90805	0.613027	1.91571	11.0345		1.6092			1.99234	5.1341	2.22222	13.8697	0.153257	11.4176	13.7165	0.45977	20.4598	1305	0.339027
C185-69	5.66038	2.42588		6.469	2.42588	0.269542	8.89488		0.269542	1.34771	12.1294	0.269542	29.1105	0.269542	24.7978	5.39084		0.269542	371	0.0963824	Zona incerta
C185-7	9.37008	0.314961	0.866142	1.65354	20.6299	11.6535	0.551181	0.15748	0.15748	21.3386	0.393701		3.70079	0.314961	7.87402	20.7874		0.23622	1270	0.329934	Lateral hypothalamic area
C185-70	1.97628		0.988142	3.16206	1.58103		0.197628		0.197628	0.197628	53.9526	2.37154	27.668		0.592885	2.17391		4.94071	506	0.131454	Medial preoptic area
C185-71	1.75187		1.03389	1.03389	3.36014			0.0287191	0.459506		1.75187	55.2843	1.3498	0.402068		0.402068	16.3412	16.8007	3482	0.904592	Suprachiasmatic nucleus
C185-72	1.69908	0.0149042	1.25941	2.56353	1.91519		0.0372606	0.0223564	0.558909		4.94821	67.8963	1.57985	0.380058		0.827185	6.8485	9.44929	13419	3.48613	Suprachiasmatic nucleus
C185-73	1.25589	0.0156986	1.36578	2.02512	2.15071		0.0156986	0.141287	0.863422	0.0156986	3.84615	56.9231	1.74254	0.470958	0.0156986	0.43956	6.38932	22.3234	6370	1.65487	Suprachiasmatic nucleus
C185-74	10.2867	10.0798	1.92137	0.886787	15.4301	0.0295596	11.4987	0.0295596	0.0591191	2.36477	4.87733	9.78422	8.24712	0.118238	2.68992	11.3804	0.384274	9.93201	3383	0.878873
C185-75	11.1947	7.52212	2.56637	0.619469	18.4071		6.85841		0.176991	3.58407	2.78761	9.51327	5.61947	0.176991	4.24779	17.8319	0.752212	8.14159	2260	0.587127
C185-76	12.2744	1.80505	17.6895	4.69314	9.38628		1.44404	1.44404		1.44404	1.44404	12.6354	4.69314		1.44404	18.4116		11.1913	277	0.0719621	Anterior hypothalamic nucleus
C185-77	10.5853	3.36239	3.67372	1.55666	13.8232	0.124533	3.17559		0.124533	2.49066	3.86052	19.3649	4.42092	0.373599	0.809465	17.4346	1.1208	13.6986	1606	0.417224
C185-78	3.77246	0.538922	0.838323	0.239521	0.419162		0.179641				5.4491	33.7126	0.11976		0.0598802	0.718563	51.1377	2.81437	1670	0.433851	Suprachiasmatic nucleus
C185-79	1.64988	0.021427	0.857082	2.18556	2.80694		0.0857082	0.0428541	0.407114		2.44268	62.5027	1.54275	0.0857082	0.021427	0.921363	13.949	10.4778	4667	1.21244	Suprachiasmatic nucleus
C185-8	8.40534	0.157109	0.471328	3.92773	23.1736	13.1186	0.0785546	0.0785546	0.0785546	2.12097	1.09976	12.5687	3.77062	1.33543	2.98507	26.3158		0.314218	1273	0.330714	(Pre)Mammillary region
C185-80	1.58983	0.158983	0.158983	2.54372	2.22576				0.158983	0.317965	29.0938		25.5962		30.0477	3.97456		4.13355	629	0.163408
C185-81	1.79924	0.94697	0.284091	0.757576	0.284091		0.094697				2.46212	89.1098	1.23106		0.378788	1.89394	0.473485	0.284091	1056	0.274339
C185-82	6.32708	14.37	24.5576	2.09115	15.8177	6.43432	10.6166	0.214477	1.23324	0.0536193	0.428954	2.19839	1.01877	1.17962	0.107239	12.4933	0.0536193	0.80429	1865	0.48451	Periventricular hypothalamic nucleus, posterior part
C185-83	7.87531	17.8835	3.28138	1.02543	16.8581	4.96308	32.4446	0.246103	0.410172	1.02543	0.451189	0.943396	1.88679	0.0820345	0.410172	9.72108	0.123052	0.369155	2438	0.63337	Arcuate hypothalamic nucleus
C185-84	11.7978	7.49064	0.561798	0.93633	34.2697	5.99251	18.5393		1.21723	3.27715	0.280899	0.093633	1.77903	0.187266	0.280899	13.2022		0.093633	1068	0.277457	Arcuate hypothalamic nucleus
C185-85	7.49796	11.6544	11.2469	1.14099	24.6944	5.37897	20.1304	0.244499	0.651997	0.570497	0.325998	0.570497	2.03749	0.162999	0.162999	13.2844		0.244499	1227	0.318763
C185-86	10.7211	1.85067	2.48883	1.46777	30.6956	1.02106	2.42502	0.446713	0.255265	11.1678	0.638162	0.382897	6.44544	0.701978	5.04148	23.8034		0.446713	1567	0.407092	Lateral hypothalamic area
C185-87	11.0553	4.0201			29.1457	4.0201	10.804			10.5528	1.00503	0.502513	3.51759	0.502513	4.77387	19.8492		0.251256	398	0.103397	Lateral hypothalamic area
C185-88	6.83857	0.560538	11.6031	3.69955	33.9686	24.3834	0.392377	0.168161	0.784753	0.392377	0.0560538	3.08296	0.952915	0.784753	0.168161	12.0516		0.112108	1784	0.463467	Periventricular hypothalamic nucleus, posterior part
C185-89	7.82998	4.69799	11.5213	1.78971	28.0761	13.8702	4.25056	1.00671	0.894855	1.45414	0.782998	3.13199	2.57271	0.671141	0.782998	16.443		0.223714	894	0.232253	Periventricular hypothalamic nucleus, posterior part
C185-9	12.815	0.268097	0.321716	1.98391	18.445	5.95174	0.589812		0.268097	12.7078	2.19839	0.107239	9.27614	0.697051	7.93566	25.63		0.80429	1865	0.48451
C185-90	11.1724	4.96552	7.72414	1.65517	28.9655	10.3448	3.17241	0.275862	0.275862	5.24138	0.275862	1.10345	2.62069	0.137931	2.75862	18.8966		0.413793	725	0.188348	(Pre)Mammillary region
C185-91	11.699	1.50485	3.59223	8.8835	13.7864	0.582524	3.20388	0.436893	0.728155	3.00971	10.9709	0.679612	11.4078	0.873786	0.679612	21.2136	0.194175	6.5534	2060	0.535169	Anterior hypothalamic nucleus
C185-92	15.2314	7.90488	2.31362	0.578406	18.509	0.257069	19.9229		0.128535	5.01285	0.899743	0.321337	6.2982	0.128535	1.99229	19.4087		1.09254	1556	0.404235
C185-93	12.7517	11.4094	2.28188		24.698	1.34228	25.906	1.61074		4.02685	0.134228	0.268456	0.939597		0.536913	13.8255		0.268456	745	0.193544	Dorsomedial nucleus of the hypothalamus
C185-94	10.6299	2.85433	0.984252	0.885827	15.4528	0.590551	5.80709	0.19685	0.147638	17.5197	0.442913	0.0984252	7.8248	0.19685	18.4055	17.7657		0.19685	2032	0.527895	Lateral hypothalamic area
C185-95	11.4428	5.80431	3.48259	2.15589	17.2471	0.331675	10.2819	0.829187		15.5887	0.497512	0.829187	4.80929		9.95025	15.257		1.49254	603	0.156654	Lateral hypothalamic area
C185-96	10.5634	1.23239	12.8961	8.14261	26.3204	3.82923	0.396127	1.76056	0.96831	2.06866	0.0880282	1.32042	3.91725	2.59683	0.616197	23.1954		0.0880282	2272	0.590245	Arcuate hypothalamic nucleus
C185-97	11.1813	1.70562	1.89514	2.96905	13.7081	4.04296	2.59002	0.0631712	0.189514	6.75932	14.5925	0.821226	9.85471	0.0631712	6.75932	20.5938		2.21099	1583	0.411249
C185-98	9.22819	1.51007	11.0738	5.20134	27.349	11.745	1.67785	0.503356	1.00671	0.33557	1.1745	0.671141	4.36242	3.02013	0.33557	20.1342		0.671141	596	0.154835	Periventricular hypothalamic nucleus, posterior part
C185-99	13.8288	1.03481	0.188147	2.72813	9.50141	0.470367	2.53998	0.0940734	0.0940734	7.61994	4.79774	0.470367	17.4036	0.940734	9.78363	27.4694		1.03481	1063	0.276158	Lateral hypothalamic area

## Sheet: nonneuron_tree_annotations
cluster_id	clusterlevel	cluster_name	first_cluster_name
C2-2	C2	Non-Neurons	Non-Neurons
C7-3	C7	Astro-Ependymal	Astro-Ependymal
C7-4	C7	Oligo+Precursor	Oligo+Precursor
C7-5	C7	Immune	Immune
C7-6	C7	ParsTuber	ParsTuber
C7-7	C7	Vascular	Vascular
C25-17	C25	Ependymal-like	Ependymal-like
C25-18	C25	Astrocytes	Astrocytes
C25-19	C25	Oligodendrocytes	Oligodendrocytes
C25-20	C25	OPC	OPC
C25-21	C25	Immune	Immune
C25-22	C25	Immune-Trbc1	Immune-Trbc1
C25-23	C25	ParsTuber	ParsTuber
C25-24	C25	Mural+Endothelial	Mural+Endothelial
C25-25	C25	Fibroblasts	Fibroblasts
C66-51	C66	Tanycytes	Tanycytes
C66-52	C66	Ependymal	Ependymal
C66-53	C66	Etnppl.Astrocytes	Etnppl
C66-54	C66	Lgals3.Astrocytes	Lgals3
C66-55	C66	Ermn.Oligodendrocytes	Ermn
C66-56	C66	Gpr17.Oligodendrocytes	Gpr17
C66-57	C66	OPC	OPC
C66-58	C66	Tmem119.Immune	Tmem119
C66-59	C66	F13a1.Immune	F13a1
C66-60	C66	Ms4a4b.Immune	Ms4a4b
C66-61	C66	Immune-Trbc1	Immune-Trbc1
C66-62	C66	ParsTuber	ParsTuber
C66-63	C66	Mural	Mural
C66-64	C66	Endothelial	Endothelial
C66-65	C66	Dcn.Fibroblasts	Dcn
C66-66	C66	Krt19.Fibroblasts	Krt19
C185-131	C185	Scn7a.Tanycytes	Scn7a
C185-132	C185	Tgfb2.Tanycytes	Tgfb2
C185-133	C185	Prr16.Tanycytes	Prr16
C185-134	C185	Frzb.Tanycytes	Frzb
C185-135	C185	Cdhr4.Ependymal	Cdhr4
C185-136	C185	Crlf1.Ependymal	Crlf1
C185-137	C185	Erythroid-like	Erythroid-like
C185-138	C185	Hypendymal	Hypendymal
C185-139	C185	Itih3.Etnppl.Astrocytes	Itih3
C185-140	C185	Gjb6.Etnppl.Astrocytes	Gjb6
C185-141	C185	Trpm3.Etnppl.Astrocytes	Trpm3
C185-142	C185	Unassigned.Etnppl.Astrocytes	Unassigned
C185-143	C185	Crym.Etnppl.Astrocytes	Crym
C185-144	C185	Gfap.Etnppl.Astrocytes	Gfap
C185-145	C185	Myoc.Etnppl.Astrocytes	Myoc
C185-146	C185	Myt1l.Lgals3.Astrocytes	Myt1l
C185-147	C185	Gfap.Lgals3.Astrocytes	Gfap
C185-148	C185	Pex5l.Ermn.Oligodendrocytes	Pex5l
C185-149	C185	Opalin.Ermn.Oligodendrocytes	Opalin
C185-150	C185	Klk6.Ermn.Oligodendrocytes	Klk6
C185-151	C185	Arhgap45.Ermn.Oligodendrocytes	Arhgap45
C185-152	C185	Mal.Ermn.Oligodendrocytes	Mal
C185-153	C185	Ctps.Ermn.Oligodendrocytes	Ctps
C185-154	C185	Hspa1a.Ermn.Oligodendrocytes	Hspa1a
C185-155	C185	Cnksr3.Gpr17.Oligodendrocytes	Cnksr3
C185-156	C185	Bmp4.Gpr17.Oligodendrocytes	Bmp4
C185-157	C185	Ermn.Gpr17.Oligodendrocytes	Ermn
C185-158	C185	C1ql1.OPC	C1ql1
C185-159	C185	Pdgfra.OPC	Pdgfra
C185-160	C185	Dividing.OPC	Dividing
C185-161	C185	Cspg4.OPC	Cspg4
C185-162	C185	Tyrobp.OPC	Tyrobp
C185-163	C185	Selplg.Tmem119.Immune	Selplg
C185-164	C185	P2ry12.Tmem119.Immune	P2ry12
C185-165	C185	Wfdc17.Tmem119.Immune	Wfdc17
C185-166	C185	Ccl4.Tmem119.Immune	Ccl4
C185-167	C185	Top2a.Tmem119.Immune	Top2a
C185-168	C185	Tyrobp.Tmem119.Immune	Tyrobp
C185-169	C185	Ch25h.Tmem119.Immune	Ch25h
C185-170	C185	F13a1.Immune	F13a1
C185-171	C185	Ms4a4b.Immune	Ms4a4b
C185-172	C185	Immune-Trbc1	Immune-Trbc1
C185-173	C185	Cga.ParsTuber	Cga
C185-174	C185	Anxa1.ParsTuber	Anxa1
C185-175	C185	Kcnj8.Mural	Kcnj8
C185-176	C185	Acta2.Mural	Acta2
C185-177	C185	Slco1a4.Endothelial	Slco1a4
C185-178	C185	Vtn.Endothelial	Vtn
C185-179	C185	Sema3g.Endothelial	Sema3g
C185-180	C185	Meox1.Endothelial	Meox1
C185-181	C185	Plvap.Endothelial	Plvap
C185-182	C185	Angptl1.Dcn.Fibroblasts	Angptl1
C185-183	C185	Slc6a13.Dcn.Fibroblasts	Slc6a13
C185-184	C185	Slc47a1.Dcn.Fibroblasts	Slc47a1
C185-185	C185	Krt19.Fibroblasts	Krt19
C286-198	C286	Scn7a.Tanycytes	Scn7a
C286-199	C286	Rassf9.Tgfb2.Tanycytes	Rassf9
C286-200	C286	Slc17a8.Tgfb2.Tanycytes	Slc17a8
C286-201	C286	Prr16.Tanycytes	Prr16
C286-202	C286	Frzb.Tanycytes	Frzb
C286-203	C286	Dnah12.Cdhr4.Ependymal	Dnah12
C286-204	C286	Ccdc153.Cdhr4.Ependymal	Ccdc153
C286-205	C286	Crlf1.Ependymal	Crlf1
C286-206	C286	Erythroid-like	Erythroid-like
C286-207	C286	Hypendymal	Hypendymal
C286-208	C286	Ttll3.Itih3.Etnppl.Astrocytes	Ttll3
C286-214	C286	Agt.Itih3.Etnppl.Astrocytes	Agt
C286-215	C286	Serpina3n.Itih3.Etnppl.Astrocytes	Serpina3n
C286-209	C286	Pdzph1.Gjb6.Etnppl.Astrocytes	Pdzph1
C286-211	C286	Notch2.Gjb6.Etnppl.Astrocytes	Notch2
C286-216	C286	Fbln5.Gjb6.Etnppl.Astrocytes	Fbln5
C286-218	C286	Rhcg.Gjb6.Etnppl.Astrocytes	Rhcg
C286-210	C286	Pmch.Gjb6.Etnppl.Astrocytes	Pmch
C286-212	C286	Pla2g7.Trpm3.Etnppl.Astrocytes	Pla2g7
C286-213	C286	Rgs6.Trpm3.Etnppl.Astrocytes	Rgs6
C286-217	C286	Unassigned.Unassigned.Etnppl.Astrocytes	Unassigned
C286-219	C286	Crym.Etnppl.Astrocytes	Crym
C286-220	C286	Aqp4.Gfap.Etnppl.Astrocytes	Aqp4
C286-221	C286	A2m.Gfap.Etnppl.Astrocytes	A2m
C286-222	C286	Myoc.Etnppl.Astrocytes	Myoc
C286-223	C286	Tmem130.Myt1l.Lgals3.Astrocytes	Tmem130
C286-225	C286	Cdca7.Myt1l.Lgals3.Astrocytes	Cdca7
C286-224	C286	Gfap.Lgals3.Astrocytes	Gfap
C286-226	C286	Slc24a2.Pex5l.Ermn.Oligodendrocytes	Slc24a2
C286-230	C286	Oxt.Pex5l.Ermn.Oligodendrocytes	Oxt
C286-231	C286	Hapln2.Pex5l.Ermn.Oligodendrocytes	Hapln2
C286-232	C286	D7Ertd443e.Pex5l.Ermn.Oligodendrocytes	D7Ertd443e
C286-227	C286	Spag5.Pex5l.Ermn.Oligodendrocytes	Spag5
C286-236	C286	Mag.Pex5l.Ermn.Oligodendrocytes	Mag
C286-228	C286	Plin4.Opalin.Ermn.Oligodendrocytes	Plin4
C286-233	C286	Ppp1r16b.Opalin.Ermn.Oligodendrocytes	Ppp1r16b
C286-229	C286	Serpinb1a.Opalin.Ermn.Oligodendrocytes	Serpinb1a
C286-234	C286	Anln.Klk6.Ermn.Oligodendrocytes	Anln
C286-235	C286	Nkx2-9.Klk6.Ermn.Oligodendrocytes	Nkx2-9
C286-237	C286	Arhgap45.Ermn.Oligodendrocytes	Arhgap45
C286-238	C286	Synpr.Mal.Ermn.Oligodendrocytes	Synpr
C286-241	C286	Mog.Mal.Ermn.Oligodendrocytes	Mog
C286-239	C286	Mal.Ctps.Ermn.Oligodendrocytes	Mal
C286-240	C286	Rras2.Ctps.Ermn.Oligodendrocytes	Rras2
C286-242	C286	Hspa1a.Ermn.Oligodendrocytes	Hspa1a
C286-243	C286	Cnksr3.Gpr17.Oligodendrocytes	Cnksr3
C286-244	C286	Mycl.Bmp4.Gpr17.Oligodendrocytes	Mycl
C286-245	C286	Rassf10.Bmp4.Gpr17.Oligodendrocytes	Rassf10
C286-246	C286	Ermn.Gpr17.Oligodendrocytes	Ermn
C286-247	C286	Abhd2.C1ql1.OPC	Abhd2
C286-252	C286	Pdgfra.C1ql1.OPC	Pdgfra
C286-248	C286	Pdgfra.OPC	Pdgfra
C286-249	C286	Dividing.OPC	Dividing
C286-250	C286	Tmem130.Cspg4.OPC	Tmem130
C286-251	C286	Pdgfra.Cspg4.OPC	Pdgfra
C286-253	C286	Tyrobp.OPC	Tyrobp
C286-254	C286	Arhgap45.Selplg.Tmem119.Immune	Arhgap45
C286-255	C286	Scn9a.Selplg.Tmem119.Immune	Scn9a
C286-256	C286	Gpr34.Selplg.Tmem119.Immune	Gpr34
C286-257	C286	Inpp5d.P2ry12.Tmem119.Immune	Inpp5d
C286-258	C286	Selplg.P2ry12.Tmem119.Immune	Selplg
C286-259	C286	H2-Aa.Wfdc17.Tmem119.Immune	H2-Aa
C286-260	C286	Crybb1.Wfdc17.Tmem119.Immune	Crybb1
C286-261	C286	Ccl4.Tmem119.Immune	Ccl4
C286-262	C286	Top2a.Tmem119.Immune	Top2a
C286-263	C286	Tyrobp.Tmem119.Immune	Tyrobp
C286-264	C286	Ch25h.Tmem119.Immune	Ch25h
C286-265	C286	F13a1.Immune	F13a1
C286-266	C286	Ms4a4b.Immune	Ms4a4b
C286-267	C286	Immune-Trbc1	Immune-Trbc1
C286-268	C286	Cga.ParsTuber	Cga
C286-269	C286	Anxa1.ParsTuber	Anxa1
C286-270	C286	Vtn.Kcnj8.Mural	Vtn
C286-273	C286	Sfrp2.Kcnj8.Mural	Sfrp2
C286-271	C286	Lamc3.Acta2.Mural	Lamc3
C286-272	C286	Cnn1.Acta2.Mural	Cnn1
C286-274	C286	Pglyrp1.Slco1a4.Endothelial	Pglyrp1
C286-275	C286	Il1r1.Slco1a4.Endothelial	Il1r1
C286-276	C286	Ctla2a.Slco1a4.Endothelial	Ctla2a
C286-277	C286	Slc38a5.Vtn.Endothelial	Slc38a5
C286-278	C286	Gkn3.Vtn.Endothelial	Gkn3
C286-279	C286	Sema3c.Sema3g.Endothelial	Sema3c
C286-280	C286	Cytl1.Sema3g.Endothelial	Cytl1
C286-281	C286	Meox1.Endothelial	Meox1
C286-282	C286	Plvap.Endothelial	Plvap
C286-283	C286	Angptl1.Dcn.Fibroblasts	Angptl1
C286-284	C286	Slc6a13.Dcn.Fibroblasts	Slc6a13
C286-285	C286	Slc47a1.Dcn.Fibroblasts	Slc47a1
C286-286	C286	Krt19.Fibroblasts	Krt19
C465-322	C465	Scn7a.Tanycytes	Scn7a
C465-323	C465	Crym.Rassf9.Tgfb2.Tanycytes	Crym
C465-324	C465	Tmem212.Rassf9.Tgfb2.Tanycytes	Tmem212
C465-325	C465	Dnah12.Rassf9.Tgfb2.Tanycytes	Dnah12
C465-326	C465	Slc17a8.Tgfb2.Tanycytes	Slc17a8
C465-327	C465	Col23a1.Prr16.Tanycytes	Col23a1
C465-328	C465	Crym.Prr16.Tanycytes	Crym
C465-329	C465	Crym.Frzb.Tanycytes	Crym
C465-330	C465	Col25a1.Frzb.Tanycytes	Col25a1
C465-331	C465	Dnah12.Frzb.Tanycytes	Dnah12
C465-332	C465	Ccdc153.Dnah12.Cdhr4.Ependymal	Ccdc153
C465-333	C465	Tmem212.Dnah12.Cdhr4.Ependymal	Tmem212
C465-334	C465	Tmem212.Ccdc153.Cdhr4.Ependymal	Tmem212
C465-335	C465	C3.Ccdc153.Cdhr4.Ependymal	C3
C465-336	C465	Crlf1.Ependymal	Crlf1
C465-337	C465	Erythroid-like	Erythroid-like
C465-338	C465	Hypendymal	Hypendymal
C465-339	C465	Hr.Ttll3.Itih3.Etnppl.Astrocytes	Hr
C465-340	C465	Trpm3.Ttll3.Itih3.Etnppl.Astrocytes	Trpm3
C465-350	C465	Slc7a10.Agt.Itih3.Etnppl.Astrocytes	Slc7a10
C465-353	C465	Fgfr3.Agt.Itih3.Etnppl.Astrocytes	Fgfr3
C465-351	C465	C4b.Serpina3n.Itih3.Etnppl.Astrocytes	C4b
C465-352	C465	Aspg.Serpina3n.Itih3.Etnppl.Astrocytes	Aspg
C465-341	C465	Slc7a11.Pdzph1.Gjb6.Etnppl.Astrocytes	Slc7a11
C465-342	C465	Nkx2-4.Pdzph1.Gjb6.Etnppl.Astrocytes	Nkx2-4
C465-344	C465	Notch2.Gjb6.Etnppl.Astrocytes	Notch2
C465-354	C465	Slc7a10.Fbln5.Gjb6.Etnppl.Astrocytes	Slc7a10
C465-355	C465	Agt.Fbln5.Gjb6.Etnppl.Astrocytes	Agt
C465-356	C465	Pla2g7.Fbln5.Gjb6.Etnppl.Astrocytes	Pla2g7
C465-359	C465	Igsf1.Rhcg.Gjb6.Etnppl.Astrocytes	Igsf1
C465-360	C465	Entpd2.Rhcg.Gjb6.Etnppl.Astrocytes	Entpd2
C465-343	C465	Pmch.Gjb6.Etnppl.Astrocytes	Pmch
C465-345	C465	Igfbp2.Pla2g7.Trpm3.Etnppl.Astrocytes	Igfbp2
C465-349	C465	Fbln5.Pla2g7.Trpm3.Etnppl.Astrocytes	Fbln5
C465-346	C465	Mgat4c.Rgs6.Trpm3.Etnppl.Astrocytes	Mgat4c
C465-348	C465	Mical2.Rgs6.Trpm3.Etnppl.Astrocytes	Mical2
C465-347	C465	Cetn4.Rgs6.Trpm3.Etnppl.Astrocytes	Cetn4
C465-357	C465	Unassigned.Unassigned.Unassigned.Etnppl.Astrocytes	Unassigned
C465-358	C465	Sytl4.Unassigned.Unassigned.Etnppl.Astrocytes	Sytl4
C465-361	C465	Crym.Etnppl.Astrocytes	Crym
C465-362	C465	Igsf1.Aqp4.Gfap.Etnppl.Astrocytes	Igsf1
C465-363	C465	Aldh1a1.Aqp4.Gfap.Etnppl.Astrocytes	Aldh1a1
C465-364	C465	A2m.Gfap.Etnppl.Astrocytes	A2m
C465-365	C465	Myoc.Etnppl.Astrocytes	Myoc
C465-366	C465	Tmem130.Myt1l.Lgals3.Astrocytes	Tmem130
C465-370	C465	Cdca7.Myt1l.Lgals3.Astrocytes	Cdca7
C465-367	C465	Gpnmb.Gfap.Lgals3.Astrocytes	Gpnmb
C465-368	C465	S1pr3.Gfap.Lgals3.Astrocytes	S1pr3
C465-369	C465	Ube2c.Gfap.Lgals3.Astrocytes	Ube2c
C465-371	C465	Cntn2.Slc24a2.Pex5l.Ermn.Oligodendrocytes	Cntn2
C465-372	C465	Nkain2.Slc24a2.Pex5l.Ermn.Oligodendrocytes	Nkain2
C465-374	C465	Ccp110.Slc24a2.Pex5l.Ermn.Oligodendrocytes	Ccp110
C465-375	C465	Opalin.Slc24a2.Pex5l.Ermn.Oligodendrocytes	Opalin
C465-379	C465	Oxt.Pex5l.Ermn.Oligodendrocytes	Oxt
C465-380	C465	Hapln2.Pex5l.Ermn.Oligodendrocytes	Hapln2
C465-381	C465	D7Ertd443e.Pex5l.Ermn.Oligodendrocytes	D7Ertd443e
C465-373	C465	Spag5.Pex5l.Ermn.Oligodendrocytes	Spag5
C465-387	C465	Ptgds.Mag.Pex5l.Ermn.Oligodendrocytes	Ptgds
C465-388	C465	Klk6.Mag.Pex5l.Ermn.Oligodendrocytes	Klk6
C465-376	C465	Plin4.Opalin.Ermn.Oligodendrocytes	Plin4
C465-382	C465	Ppp1r16b.Opalin.Ermn.Oligodendrocytes	Ppp1r16b
C465-377	C465	Il33.Serpinb1a.Opalin.Ermn.Oligodendrocytes	Il33
C465-378	C465	Hapln2.Serpinb1a.Opalin.Ermn.Oligodendrocytes	Hapln2
C465-383	C465	Enpp6.Anln.Klk6.Ermn.Oligodendrocytes	Enpp6
C465-384	C465	Hcn2.Anln.Klk6.Ermn.Oligodendrocytes	Hcn2
C465-386	C465	Hapln2.Anln.Klk6.Ermn.Oligodendrocytes	Hapln2
C465-385	C465	Nkx2-9.Klk6.Ermn.Oligodendrocytes	Nkx2-9
C465-389	C465	Arhgap45.Ermn.Oligodendrocytes	Arhgap45
C465-390	C465	Opalin.Synpr.Mal.Ermn.Oligodendrocytes	Opalin
C465-391	C465	Plekhh1.Synpr.Mal.Ermn.Oligodendrocytes	Plekhh1
C465-393	C465	Btbd16.Synpr.Mal.Ermn.Oligodendrocytes	Btbd16
C465-392	C465	Ppp1r16b.Synpr.Mal.Ermn.Oligodendrocytes	Ppp1r16b
C465-398	C465	Tmem88b.Mog.Mal.Ermn.Oligodendrocytes	Tmem88b
C465-399	C465	Hist1h2al.Mog.Mal.Ermn.Oligodendrocytes	Hist1h2al
C465-394	C465	Onecut2.Mal.Ctps.Ermn.Oligodendrocytes	Onecut2
C465-395	C465	Misp3.Mal.Ctps.Ermn.Oligodendrocytes	Misp3
C465-396	C465	Tmem141.Mal.Ctps.Ermn.Oligodendrocytes	Tmem141
C465-397	C465	Rras2.Ctps.Ermn.Oligodendrocytes	Rras2
C465-400	C465	Tnfaip6.Hspa1a.Ermn.Oligodendrocytes	Tnfaip6
C465-401	C465	Il33.Hspa1a.Ermn.Oligodendrocytes	Il33
C465-402	C465	Cemip2.Cnksr3.Gpr17.Oligodendrocytes	Cemip2
C465-403	C465	Bmp4.Cnksr3.Gpr17.Oligodendrocytes	Bmp4
C465-404	C465	Enpp6.Mycl.Bmp4.Gpr17.Oligodendrocytes	Enpp6
C465-405	C465	H19.Mycl.Bmp4.Gpr17.Oligodendrocytes	H19
C465-406	C465	Rassf10.Bmp4.Gpr17.Oligodendrocytes	Rassf10
C465-407	C465	Ermn.Gpr17.Oligodendrocytes	Ermn
C465-408	C465	Abhd2.C1ql1.OPC	Abhd2
C465-416	C465	Lhfpl3.Pdgfra.C1ql1.OPC	Lhfpl3
C465-417	C465	Nxph1.Pdgfra.C1ql1.OPC	Nxph1
C465-418	C465	Neu4.Pdgfra.C1ql1.OPC	Neu4
C465-409	C465	Pcdh15.Pdgfra.OPC	Pcdh15
C465-410	C465	Adarb2.Pdgfra.OPC	Adarb2
C465-411	C465	C1ql1.Pdgfra.OPC	C1ql1
C465-412	C465	Ccne2.Dividing.OPC	Ccne2
C465-413	C465	Cenpa.Dividing.OPC	Cenpa
C465-414	C465	Tmem130.Cspg4.OPC	Tmem130
C465-415	C465	Pdgfra.Cspg4.OPC	Pdgfra
C465-419	C465	Tyrobp.OPC	Tyrobp
C465-420	C465	Arhgap45.Selplg.Tmem119.Immune	Arhgap45
C465-421	C465	Scn9a.Selplg.Tmem119.Immune	Scn9a
C465-422	C465	Gabrg2.Gpr34.Selplg.Tmem119.Immune	Gabrg2
C465-423	C465	Trem2.Gpr34.Selplg.Tmem119.Immune	Trem2
C465-424	C465	Inpp5d.P2ry12.Tmem119.Immune	Inpp5d
C465-425	C465	Gpr34.Selplg.P2ry12.Tmem119.Immune	Gpr34
C465-428	C465	Itgam.Selplg.P2ry12.Tmem119.Immune	Itgam
C465-426	C465	Crybb1.Selplg.P2ry12.Tmem119.Immune	Crybb1
C465-427	C465	Cx3cr1.Selplg.P2ry12.Tmem119.Immune	Cx3cr1
C465-429	C465	H2-Aa.Wfdc17.Tmem119.Immune	H2-Aa
C465-430	C465	Ms4a7.Crybb1.Wfdc17.Tmem119.Immune	Ms4a7
C465-431	C465	Gpr34.Crybb1.Wfdc17.Tmem119.Immune	Gpr34
C465-432	C465	Nlrp3.Ccl4.Tmem119.Immune	Nlrp3
C465-433	C465	Bcl2a1d.Ccl4.Tmem119.Immune	Bcl2a1d
C465-434	C465	Olfml3.Top2a.Tmem119.Immune	Olfml3
C465-435	C465	Clec12a.Top2a.Tmem119.Immune	Clec12a
C465-436	C465	Tyrobp.Tmem119.Immune	Tyrobp
C465-437	C465	Ch25h.Tmem119.Immune	Ch25h
C465-438	C465	F13a1.Immune	F13a1
C465-439	C465	Ms4a4b.Immune	Ms4a4b
C465-440	C465	Immune-Trbc1	Immune-Trbc1
C465-441	C465	Cga.ParsTuber	Cga
C465-442	C465	Anxa1.ParsTuber	Anxa1
C465-443	C465	Abcc9.Vtn.Kcnj8.Mural	Abcc9
C465-444	C465	Ifitm1.Vtn.Kcnj8.Mural	Ifitm1
C465-449	C465	Sfrp2.Kcnj8.Mural	Sfrp2
C465-445	C465	Ifitm1.Lamc3.Acta2.Mural	Ifitm1
C465-446	C465	Pln.Lamc3.Acta2.Mural	Pln
C465-447	C465	Myh11.Cnn1.Acta2.Mural	Myh11
C465-448	C465	Procr.Cnn1.Acta2.Mural	Procr
C465-450	C465	Cldn5.Pglyrp1.Slco1a4.Endothelial	Cldn5
C465-451	C465	Ctla2a.Pglyrp1.Slco1a4.Endothelial	Ctla2a
C465-452	C465	Il1r1.Slco1a4.Endothelial	Il1r1
C465-453	C465	Ctla2a.Slco1a4.Endothelial	Ctla2a
C465-454	C465	Slc38a5.Vtn.Endothelial	Slc38a5
C465-455	C465	Gkn3.Vtn.Endothelial	Gkn3
C465-456	C465	Ctla2a.Sema3c.Sema3g.Endothelial	Ctla2a
C465-457	C465	Gkn3.Sema3c.Sema3g.Endothelial	Gkn3
C465-458	C465	Cytl1.Sema3g.Endothelial	Cytl1
C465-459	C465	Meox1.Endothelial	Meox1
C465-460	C465	Plvap.Endothelial	Plvap
C465-461	C465	Angptl1.Dcn.Fibroblasts	Angptl1
C465-462	C465	Col15a1.Slc6a13.Dcn.Fibroblasts	Col15a1
C465-463	C465	Ranbp3l.Slc6a13.Dcn.Fibroblasts	Ranbp3l
C465-464	C465	Slc47a1.Dcn.Fibroblasts	Slc47a1
C465-465	C465	Krt19.Fibroblasts	Krt19

## Sheet: nonneuron_tree_edgelist
from	to	isLeaf	level	count	totalCount	height
C2-2	C7-3	FALSE	3	2	101	6
C2-2	C7-4	FALSE	3	2	98	6
C2-2	C7-5	FALSE	3	2	52	6
C2-2	C7-6	FALSE	3	1	9	6
C2-2	C7-7	FALSE	3	2	58	6
C7-3	C25-17	FALSE	4	2	38	5
C7-3	C25-18	FALSE	4	2	62	5
C7-4	C25-19	FALSE	4	2	71	5
C7-4	C25-20	FALSE	4	1	26	5
C7-5	C25-21	FALSE	4	3	46	5
C7-5	C25-22	FALSE	4	1	5	5
C7-6	C25-23	FALSE	4	1	8	5
C7-7	C25-24	FALSE	4	2	41	5
C7-7	C25-25	FALSE	4	2	16	5
C25-17	C66-51	FALSE	5	4	20	4
C25-17	C66-52	FALSE	5	4	17	4
C25-18	C66-53	FALSE	5	7	50	4
C25-18	C66-54	FALSE	5	2	11	4
C25-19	C66-55	FALSE	5	7	56	4
C25-19	C66-56	FALSE	5	3	14	4
C25-20	C66-57	FALSE	5	5	25	4
C25-21	C66-58	FALSE	5	7	37	4
C25-21	C66-59	FALSE	5	1	4	4
C25-21	C66-60	FALSE	5	1	4	4
C25-22	C66-61	FALSE	5	1	4	4
C25-23	C66-62	FALSE	5	2	7	4
C25-24	C66-63	FALSE	5	2	14	4
C25-24	C66-64	FALSE	5	5	26	4
C25-25	C66-65	FALSE	5	3	11	4
C25-25	C66-66	FALSE	5	1	4	4
C66-51	C185-131	FALSE	6	1	3	3
C66-51	C185-132	FALSE	6	2	7	3
C66-51	C185-133	FALSE	6	1	4	3
C66-51	C185-134	FALSE	6	1	5	3
C66-52	C185-135	FALSE	6	2	7	3
C66-52	C185-136	FALSE	6	1	3	3
C66-52	C185-137	FALSE	6	1	3	3
C66-52	C185-138	FALSE	6	1	3	3
C66-53	C185-139	FALSE	6	3	10	3
C66-53	C185-140	FALSE	6	5	15	3
C66-53	C185-141	FALSE	6	2	8	3
C66-53	C185-142	FALSE	6	1	4	3
C66-53	C185-143	FALSE	6	1	3	3
C66-53	C185-144	FALSE	6	2	6	3
C66-53	C185-145	FALSE	6	1	3	3
C66-54	C185-146	FALSE	6	2	5	3
C66-54	C185-147	FALSE	6	1	5	3
C66-55	C185-148	FALSE	6	6	17	3
C66-55	C185-149	FALSE	6	3	8	3
C66-55	C185-150	FALSE	6	2	7	3
C66-55	C185-151	FALSE	6	1	3	3
C66-55	C185-152	FALSE	6	2	9	3
C66-55	C185-153	FALSE	6	2	7	3
C66-55	C185-154	FALSE	6	1	4	3
C66-56	C185-155	FALSE	6	1	4	3
C66-56	C185-156	FALSE	6	2	6	3
C66-56	C185-157	FALSE	6	1	3	3
C66-57	C185-158	FALSE	6	2	7	3
C66-57	C185-159	FALSE	6	1	5	3
C66-57	C185-160	FALSE	6	1	4	3
C66-57	C185-161	FALSE	6	2	5	3
C66-57	C185-162	FALSE	6	1	3	3
C66-58	C185-163	FALSE	6	3	8	3
C66-58	C185-164	FALSE	6	2	8	3
C66-58	C185-165	FALSE	6	2	6	3
C66-58	C185-166	FALSE	6	1	4	3
C66-58	C185-167	FALSE	6	1	4	3
C66-58	C185-168	FALSE	6	1	3	3
C66-58	C185-169	FALSE	6	1	3	3
C66-59	C185-170	FALSE	6	1	3	3
C66-60	C185-171	FALSE	6	1	3	3
C66-61	C185-172	FALSE	6	1	3	3
C66-62	C185-173	FALSE	6	1	3	3
C66-62	C185-174	FALSE	6	1	3	3
C66-63	C185-175	FALSE	6	2	6	3
C66-63	C185-176	FALSE	6	2	7	3
C66-64	C185-177	FALSE	6	3	8	3
C66-64	C185-178	FALSE	6	2	5	3
C66-64	C185-179	FALSE	6	2	6	3
C66-64	C185-180	FALSE	6	1	3	3
C66-64	C185-181	FALSE	6	1	3	3
C66-65	C185-182	FALSE	6	1	3	3
C66-65	C185-183	FALSE	6	1	4	3
C66-65	C185-184	FALSE	6	1	3	3
C66-66	C185-185	FALSE	6	1	3	3
C185-131	C286-198	FALSE	7	1	2	2
C185-132	C286-199	FALSE	7	3	4	2
C185-132	C286-200	FALSE	7	1	2	2
C185-133	C286-201	FALSE	7	2	3	2
C185-134	C286-202	FALSE	7	3	4	2
C185-135	C286-203	FALSE	7	2	3	2
C185-135	C286-204	FALSE	7	2	3	2
C185-136	C286-205	FALSE	7	1	2	2
C185-137	C286-206	FALSE	7	1	2	2
C185-138	C286-207	FALSE	7	1	2	2
C185-139	C286-208	FALSE	7	2	3	2
C185-139	C286-214	FALSE	7	2	3	2
C185-139	C286-215	FALSE	7	2	3	2
C185-140	C286-209	FALSE	7	2	3	2
C185-140	C286-211	FALSE	7	1	2	2
C185-140	C286-216	FALSE	7	3	4	2
C185-140	C286-218	FALSE	7	2	3	2
C185-140	C286-210	FALSE	7	1	2	2
C185-141	C286-212	FALSE	7	2	3	2
C185-141	C286-213	FALSE	7	3	4	2
C185-142	C286-217	FALSE	7	2	3	2
C185-143	C286-219	FALSE	7	1	2	2
C185-144	C286-220	FALSE	7	2	3	2
C185-144	C286-221	FALSE	7	1	2	2
C185-145	C286-222	FALSE	7	1	2	2
C185-146	C286-223	FALSE	7	1	2	2
C185-146	C286-225	FALSE	7	1	2	2
C185-147	C286-224	FALSE	7	3	4	2
C185-148	C286-226	FALSE	7	4	5	2
C185-148	C286-230	FALSE	7	1	2	2
C185-148	C286-231	FALSE	7	1	2	2
C185-148	C286-232	FALSE	7	1	2	2
C185-148	C286-227	FALSE	7	1	2	2
C185-148	C286-236	FALSE	7	2	3	2
C185-149	C286-228	FALSE	7	1	2	2
C185-149	C286-233	FALSE	7	1	2	2
C185-149	C286-229	FALSE	7	2	3	2
C185-150	C286-234	FALSE	7	3	4	2
C185-150	C286-235	FALSE	7	1	2	2
C185-151	C286-237	FALSE	7	1	2	2
C185-152	C286-238	FALSE	7	4	5	2
C185-152	C286-241	FALSE	7	2	3	2
C185-153	C286-239	FALSE	7	3	4	2
C185-153	C286-240	FALSE	7	1	2	2
C185-154	C286-242	FALSE	7	2	3	2
C185-155	C286-243	FALSE	7	2	3	2
C185-156	C286-244	FALSE	7	2	3	2
C185-156	C286-245	FALSE	7	1	2	2
C185-157	C286-246	FALSE	7	1	2	2
C185-158	C286-247	FALSE	7	1	2	2
C185-158	C286-252	FALSE	7	3	4	2
C185-159	C286-248	FALSE	7	3	4	2
C185-160	C286-249	FALSE	7	2	3	2
C185-161	C286-250	FALSE	7	1	2	2
C185-161	C286-251	FALSE	7	1	2	2
C185-162	C286-253	FALSE	7	1	2	2
C185-163	C286-254	FALSE	7	1	2	2
C185-163	C286-255	FALSE	7	1	2	2
C185-163	C286-256	FALSE	7	2	3	2
C185-164	C286-257	FALSE	7	1	2	2
C185-164	C286-258	FALSE	7	4	5	2
C185-165	C286-259	FALSE	7	1	2	2
C185-165	C286-260	FALSE	7	2	3	2
C185-166	C286-261	FALSE	7	2	3	2
C185-167	C286-262	FALSE	7	2	3	2
C185-168	C286-263	FALSE	7	1	2	2
C185-169	C286-264	FALSE	7	1	2	2
C185-170	C286-265	FALSE	7	1	2	2
C185-171	C286-266	FALSE	7	1	2	2
C185-172	C286-267	FALSE	7	1	2	2
C185-173	C286-268	FALSE	7	1	2	2
C185-174	C286-269	FALSE	7	1	2	2
C185-175	C286-270	FALSE	7	2	3	2
C185-175	C286-273	FALSE	7	1	2	2
C185-176	C286-271	FALSE	7	2	3	2
C185-176	C286-272	FALSE	7	2	3	2
C185-177	C286-274	FALSE	7	2	3	2
C185-177	C286-275	FALSE	7	1	2	2
C185-177	C286-276	FALSE	7	1	2	2
C185-178	C286-277	FALSE	7	1	2	2
C185-178	C286-278	FALSE	7	1	2	2
C185-179	C286-279	FALSE	7	2	3	2
C185-179	C286-280	FALSE	7	1	2	2
C185-180	C286-281	FALSE	7	1	2	2
C185-181	C286-282	FALSE	7	1	2	2
C185-182	C286-283	FALSE	7	1	2	2
C185-183	C286-284	FALSE	7	2	3	2
C185-184	C286-285	FALSE	7	1	2	2
C185-185	C286-286	FALSE	7	1	2	2
C286-198	C465-322	TRUE	8	0	1	1
C286-199	C465-323	TRUE	8	0	1	1
C286-199	C465-324	TRUE	8	0	1	1
C286-199	C465-325	TRUE	8	0	1	1
C286-200	C465-326	TRUE	8	0	1	1
C286-201	C465-327	TRUE	8	0	1	1
C286-201	C465-328	TRUE	8	0	1	1
C286-202	C465-329	TRUE	8	0	1	1
C286-202	C465-330	TRUE	8	0	1	1
C286-202	C465-331	TRUE	8	0	1	1
C286-203	C465-332	TRUE	8	0	1	1
C286-203	C465-333	TRUE	8	0	1	1
C286-204	C465-334	TRUE	8	0	1	1
C286-204	C465-335	TRUE	8	0	1	1
C286-205	C465-336	TRUE	8	0	1	1
C286-206	C465-337	TRUE	8	0	1	1
C286-207	C465-338	TRUE	8	0	1	1
C286-208	C465-339	TRUE	8	0	1	1
C286-208	C465-340	TRUE	8	0	1	1
C286-214	C465-350	TRUE	8	0	1	1
C286-214	C465-353	TRUE	8	0	1	1
C286-215	C465-351	TRUE	8	0	1	1
C286-215	C465-352	TRUE	8	0	1	1
C286-209	C465-341	TRUE	8	0	1	1
C286-209	C465-342	TRUE	8	0	1	1
C286-211	C465-344	TRUE	8	0	1	1
C286-216	C465-354	TRUE	8	0	1	1
C286-216	C465-355	TRUE	8	0	1	1
C286-216	C465-356	TRUE	8	0	1	1
C286-218	C465-359	TRUE	8	0	1	1
C286-218	C465-360	TRUE	8	0	1	1
C286-210	C465-343	TRUE	8	0	1	1
C286-212	C465-345	TRUE	8	0	1	1
C286-212	C465-349	TRUE	8	0	1	1
C286-213	C465-346	TRUE	8	0	1	1
C286-213	C465-348	TRUE	8	0	1	1
C286-213	C465-347	TRUE	8	0	1	1
C286-217	C465-357	TRUE	8	0	1	1
C286-217	C465-358	TRUE	8	0	1	1
C286-219	C465-361	TRUE	8	0	1	1
C286-220	C465-362	TRUE	8	0	1	1
C286-220	C465-363	TRUE	8	0	1	1
C286-221	C465-364	TRUE	8	0	1	1
C286-222	C465-365	TRUE	8	0	1	1
C286-223	C465-366	TRUE	8	0	1	1
C286-225	C465-370	TRUE	8	0	1	1
C286-224	C465-367	TRUE	8	0	1	1
C286-224	C465-368	TRUE	8	0	1	1
C286-224	C465-369	TRUE	8	0	1	1
C286-226	C465-371	TRUE	8	0	1	1
C286-226	C465-372	TRUE	8	0	1	1
C286-226	C465-374	TRUE	8	0	1	1
C286-226	C465-375	TRUE	8	0	1	1
C286-230	C465-379	TRUE	8	0	1	1
C286-231	C465-380	TRUE	8	0	1	1
C286-232	C465-381	TRUE	8	0	1	1
C286-227	C465-373	TRUE	8	0	1	1
C286-236	C465-387	TRUE	8	0	1	1
C286-236	C465-388	TRUE	8	0	1	1
C286-228	C465-376	TRUE	8	0	1	1
C286-233	C465-382	TRUE	8	0	1	1
C286-229	C465-377	TRUE	8	0	1	1
C286-229	C465-378	TRUE	8	0	1	1
C286-234	C465-383	TRUE	8	0	1	1
C286-234	C465-384	TRUE	8	0	1	1
C286-234	C465-386	TRUE	8	0	1	1
C286-235	C465-385	TRUE	8	0	1	1
C286-237	C465-389	TRUE	8	0	1	1
C286-238	C465-390	TRUE	8	0	1	1
C286-238	C465-391	TRUE	8	0	1	1
C286-238	C465-393	TRUE	8	0	1	1
C286-238	C465-392	TRUE	8	0	1	1
C286-241	C465-398	TRUE	8	0	1	1
C286-241	C465-399	TRUE	8	0	1	1
C286-239	C465-394	TRUE	8	0	1	1
C286-239	C465-395	TRUE	8	0	1	1
C286-239	C465-396	TRUE	8	0	1	1
C286-240	C465-397	TRUE	8	0	1	1
C286-242	C465-400	TRUE	8	0	1	1
C286-242	C465-401	TRUE	8	0	1	1
C286-243	C465-402	TRUE	8	0	1	1
C286-243	C465-403	TRUE	8	0	1	1
C286-244	C465-404	TRUE	8	0	1	1
C286-244	C465-405	TRUE	8	0	1	1
C286-245	C465-406	TRUE	8	0	1	1
C286-246	C465-407	TRUE	8	0	1	1
C286-247	C465-408	TRUE	8	0	1	1
C286-252	C465-416	TRUE	8	0	1	1
C286-252	C465-417	TRUE	8	0	1	1
C286-252	C465-418	TRUE	8	0	1	1
C286-248	C465-409	TRUE	8	0	1	1
C286-248	C465-410	TRUE	8	0	1	1
C286-248	C465-411	TRUE	8	0	1	1
C286-249	C465-412	TRUE	8	0	1	1
C286-249	C465-413	TRUE	8	0	1	1
C286-250	C465-414	TRUE	8	0	1	1
C286-251	C465-415	TRUE	8	0	1	1
C286-253	C465-419	TRUE	8	0	1	1
C286-254	C465-420	TRUE	8	0	1	1
C286-255	C465-421	TRUE	8	0	1	1
C286-256	C465-422	TRUE	8	0	1	1
C286-256	C465-423	TRUE	8	0	1	1
C286-257	C465-424	TRUE	8	0	1	1
C286-258	C465-425	TRUE	8	0	1	1
C286-258	C465-428	TRUE	8	0	1	1
C286-258	C465-426	TRUE	8	0	1	1
C286-258	C465-427	TRUE	8	0	1	1
C286-259	C465-429	TRUE	8	0	1	1
C286-260	C465-430	TRUE	8	0	1	1
C286-260	C465-431	TRUE	8	0	1	1
C286-261	C465-432	TRUE	8	0	1	1
C286-261	C465-433	TRUE	8	0	1	1
C286-262	C465-434	TRUE	8	0	1	1
C286-262	C465-435	TRUE	8	0	1	1
C286-263	C465-436	TRUE	8	0	1	1
C286-264	C465-437	TRUE	8	0	1	1
C286-265	C465-438	TRUE	8	0	1	1
C286-266	C465-439	TRUE	8	0	1	1
C286-267	C465-440	TRUE	8	0	1	1
C286-268	C465-441	TRUE	8	0	1	1
C286-269	C465-442	TRUE	8	0	1	1
C286-270	C465-443	TRUE	8	0	1	1
C286-270	C465-444	TRUE	8	0	1	1
C286-273	C465-449	TRUE	8	0	1	1
C286-271	C465-445	TRUE	8	0	1	1
C286-271	C465-446	TRUE	8	0	1	1
C286-272	C465-447	TRUE	8	0	1	1
C286-272	C465-448	TRUE	8	0	1	1
C286-274	C465-450	TRUE	8	0	1	1
C286-274	C465-451	TRUE	8	0	1	1
C286-275	C465-452	TRUE	8	0	1	1
C286-276	C465-453	TRUE	8	0	1	1
C286-277	C465-454	TRUE	8	0	1	1
C286-278	C465-455	TRUE	8	0	1	1
C286-279	C465-456	TRUE	8	0	1	1
C286-279	C465-457	TRUE	8	0	1	1
C286-280	C465-458	TRUE	8	0	1	1
C286-281	C465-459	TRUE	8	0	1	1
C286-282	C465-460	TRUE	8	0	1	1
C286-283	C465-461	TRUE	8	0	1	1
C286-284	C465-462	TRUE	8	0	1	1
C286-284	C465-463	TRUE	8	0	1	1
C286-285	C465-464	TRUE	8	0	1	1
C286-286	C465-465	TRUE	8	0	1	1

## Sheet: nonneuron_tree_heatmap
C185	Affinati10x	Anderson10x	CampbellDropseq	ChenDropseq	Dowsett10xnuc	Flynn10x	Kim10x	KimDev10x	LeeDropseq	Mickelsen10x	Moffit10x	Morris10x	Mousebrainorg10x	RomanovDev10x	RossiDropseq	Rupp10x	Wen10x	wenDropseq	ncells	ncells_pct	Region_summarized
C185-131	5.04898	0.527506	67.5961	8.89224	7.61115			0.226074	1.88395			0.527506	0.452148	4.06933		3.16503			1327	0.344742
C185-132	15.1722	4.16194	34.7333	7.22664	6.99962	1.55127	1.66477	6.69694	1.51343		0.0378358	0.870223	0.378358	0.378358		17.745	0.378358	0.491865	2643	0.686627
C185-133	6.72174	0.826136	42.9591	7.66053	7.73564	10.0638	0.0375516	4.16823	1.72738			6.87195	0.413068	0.22531		10.5896			2663	0.691823
C185-134	10.1408	4.28663	52.9111	6.01408	4.67051	0.351887	1.18362	3.135	1.50352			0.191939	0.319898	1.43954		13.4357		0.415867	3126	0.812106
C185-135	10.4162	0.919752	10.2322	10.6001	0.114969	0.0919752	0.390894	6.99011	1.79352	0.0229938		15.1989	0.597839	0.229938		6.02437	2.04645	34.3297	4349	1.12983
C185-136	4.54545											95.4545							44	0.0114308
C185-137		6.38298	4.25532	2.12766	8.51064		2.12766	42.5532	2.12766	2.12766	4.25532	2.12766				2.12766	12.766	8.51064	47	0.0122102
C185-138				70.9091		1.81818		1.81818	1.81818		1.81818		21.8182						55	0.0142885
C185-139	12.2181	39.1137	0.0680041	0.974725	1.19007	1.98345	11.028	2.00612	0.702709	6.0977	0.657373	0.34002	0.748045	0.793381	0.204012	17.2844	3.91023	0.680041	8823	2.29213
C185-140	0.842414	51.9237	0.0754401	0.561609	1.92372	1.06035	14.627	1.19866	0.0502934	0.322716	1.22381	0.645432	0.653814		0.0167645	5.92205	18.8433	0.108969	23860	6.19861
C185-141	1.68486	23.5524	0.0711913	1.62553	10.1092	4.92406	20.5505	4.48505	0.344091	4.59184	0.688182	0.0593261	3.66635	0.0593261	0.581395	19.1742	3.33412	0.498339	8428	2.18952
C185-142	1.41715	89.2442	0.0726744	0.726744	0.109012	0.218023	2.43459	0.726744	0.109012	1.09012	0.799419	1.23547	0.399709		0.0363372	0.399709	0.327035	0.65407	2752	0.714944
C185-143	0.930233	8.60465	0.232558	16.2791	0.465116	0.465116	3.25581		0.232558	0.232558	51.6279	2.09302	13.0233			1.39535	1.16279		430	0.11171
C185-144	0.667913	31.5255	2.83195	3.17927	0.106866	2.35106	12.7705	2.32434	1.76329	3.92733	0.320598	21.1862	8.95004	0.160299	0.480898	0.748063	1.73657	4.96928	3743	0.972397
C185-145	12.7329	11.0248	1.5528	9.00621	4.50311	14.9068	5.59006	2.79503	2.63975	4.81366	0.15528	9.31677	6.67702	0.621118		6.52174	2.79503	4.34783	644	0.167305
C185-146	6.81265	2.43309	4.37956	15.8151		0.486618	0.729927	0.243309		1.70316	9.48905	3.89294	22.1411		2.6764	24.5742	0.729927	3.89294	411	0.106774
C185-147	0.958466	1.08626			0.0638978	0.191693	0.0638978	0.255591		0.0638978	0.0638978	96.5495	0.0638978			0.383387	0.255591		1565	0.406573
C185-148	12.2868	19.5098	0.816962	3.68281	5.44641	3.59852	14.3487	2.48979	1.07631	2.93717	3.63094	0.0129676	2.71672	0.129676	10.1731	7.46288	1.23841	8.44194	15423	4.00675
C185-149	2.07607	16.717	0.813386	11.3177	0.619723	1.37114	16.0043	2.30072	0.642962	0.511271	21.3107		1.4486		4.52398	5.29088	12.224	2.82748	12909	3.35364
C185-150	2.64163	4.76823	0.581492	10.8324	3.43911	6.74531	11.1314	3.58864	1.56172	3.35604	10.1512	0.415351	11.9123	0.365509	14.1884	2.25951	4.1369	7.9249	6019	1.56368
C185-151	14.3969	29.9611	1.16732	6.61479		2.72374	13.6187	1.16732	0.389105	2.33463	5.05837		7.00389	1.16732	1.94553	8.56031	0.389105	3.50195	257	0.0667663
C185-152	1.49167	4.43627	3.0802	3.79698	3.09957	4.28129	9.70554	2.57652	0.83301	8.38822	13.89		21.5614	6.81906	2.15033	0.987989	3.4289	9.47307	5162	1.34104
C185-153	0.551724	2.66667	4.22989	1.88506	3.03448	3.35632	7.86207	1.05747	0.413793	3.86207	5.6092	0.91954	45.1494	7.17241	0.413793	1.14943	2.34483	8.32184	2175	0.565045
C185-154		0.911528	0.160858	2.84182			0.911528		0.0536193		90.4021	0.0536193	0.697051		0.375335	0.268097	3.27078	0.0536193	1865	0.48451
C185-155	0.988372	8.72093	3.02326	2.73256	1.68605	0.232558	10.2326	1.51163	0.930233	1.86047	3.60465	7.09302	39.7674	5.34884	0.406977	1.80233	2.5	7.55814	1720	0.44684
C185-156	1.93798	13.2752	4.65116	4.23127	2.71318	1.38889	9.81912	2.87468	0.742894	3.68217	7.55814	18.314	12.8553	3.00388	0.775194	1.00129	4.03747	7.13824	3096	0.804313
C185-157	1.04167	6.25	55.2083	2.08333		1.04167	7.29167	1.04167		1.04167	7.29167	1.04167	13.5417			2.08333		1.04167	96	0.0249399
C185-158	1.18734	31.7238	2.74406	7.98593	0.430959	0.615655	15.8223	3.89622	0.184697	0.360598	9.39314	6.83377	1.13456		0.351803	1.45119	15.0923	0.791557	11370	2.95382
C185-159	3.22822	18.5622	3.03393	6.12763	9.13167	4.67793	22.3733	3.34778	1.41982	4.81243	3.70647	1.74862	1.59916	0.269018	2.94425	5.66433	0.538036	6.81512	6691	1.73826
C185-160	1.00251	14.0351	3.59231	4.01003	1.16959	2.58981	11.0276	1.92147	0.918964	2.08855	5.51378	36.8421	5.76441	1.25313	0.584795	0.918964	3.59231	3.1746	1197	0.31097
C185-161	14.8127	35.8301	1.39743	3.24203	3.01845	0.111794	10.8999	0.950252	0.223589		8.16098	0.950252	1.78871	0.223589	1.28563	3.74511	10.8999	2.45947	1789	0.464766
C185-162	8.62069	34.4828		5.17241		3.44828	16.3793	0.862069		1.72414	3.44828	1.72414	9.48276		1.72414	10.3448	1.72414	0.862069	116	0.0301357
C185-163	13.1242	45.4808	1.40322	2.35246	0.206356	4.20966	4.62237	3.50805	0.453983	8.8733	0.0412712	0.536525	1.93974	0.0412712	0.536525	9.45109	2.06356	1.15559	2423	0.629473
C185-164	0.35879	24.4319	4.15172	1.12763	4.32257	1.81104	14.9325	6.8341	0.307535	1.05929	0.68341	0.170853	5.41603		2.27234	0.273364	31.1464	0.700495	5853	1.52056
C185-165	16.4416	11.0981	11.1568	0.939518	0.880799	2.0552	6.34175	10.687	0.763359	0.645919	0.411039	30.5931	1.1744	0.11744	0.23488	0.704639	5.16735	0.587199	1703	0.442424
C185-166	0.258176	1.37694	0.688468	30.4647		0.774527	0.946644	0.516351	0.774527	0.516351	54.389	2.0654	0.774527		0.430293	0.0860585	0.344234	5.5938	1162	0.301877
C185-167	6.25	3.78289	0.986842	1.15132		0.657895	2.96053	4.93421	0.164474	0.164474	0.822368	55.2632	0.328947	4.27632	0.328947	14.8026	2.96053	0.164474	608	0.157953
C185-168	1.47476	83.1537	0.567215	0.510493		0.113443	3.51673	0.283607	0.170164	1.24787	0.113443	1.87181	0.623936				5.95576	0.39705	1763	0.458011
C185-169	67.4699	18.6747	2.40964			6.0241	1.20482	0.60241				0.60241	0.60241				1.80723	0.60241	166	0.0431253
C185-170	3.72168	20.2265	5.01618	12.4595	3.72168	8.25243	17.4757	10.356	1.2945	4.20712	0.647249	3.23625			0.647249	0.809061	7.60518	0.323625	618	0.160551
C185-171	5.10204	22.449	5.10204	5.10204	2.04082	5.10204	3.06122	17.3469	1.02041	2.04082		3.06122	1.02041			1.02041	26.5306		98	0.0254595
C185-172		0.595238					0.595238					0.595238		97.619				0.595238	168	0.0436449
C185-173	7.7551		60.6122	5.30612	11.6327			0.816327				5.10204	0.408163	3.87755		4.4898			490	0.127298
C185-174	9.32203		52.5424	5.50847	8.05085						0.423729	13.5593	0.847458	3.38983		5.9322	0.423729		236	0.0613106
C185-175	5.13347	34.2402	0.616016	3.54209	1.28337	5.59548	3.49076	9.54825	0.0513347	0.462012	0.205339	17.7618	0.616016		0.308008	4.92813	11.7043	0.513347	1948	0.506073
C185-176	0.493421	34.8136	1.37061	3.5636		1.97368	10.636	12.5548	1.04167		16.1184	0.109649	0.60307		2.08333	0.438596	13.5965	0.60307	1824	0.473859
C185-177	0.643246	34.8013	2.01221	5.97064	0.148441	3.21623	13.3597	11.4465	1.10506	3.61207	4.53571	0.181428	3.01831	0.214415	0.791687	0.395844	11.7599	2.7874	6063	1.57511
C185-178	0.821653	2.46496	1.9333	12.4215		0.57999	19.8647	21.8946	4.20493	6.04157	0.628323	0.0483325	8.89319	1.69164	3.04495	0.338328	3.62494	11.5031	2069	0.537507
C185-179	0.270709	28.1538	2.81538	3.30265	0.0541419	6.11803	16.4591	12.5609	1.08284	4.11478	2.54467		1.94911	1.19112	1.62426	0.108284	13.6437	4.0065	1847	0.479834
C185-180	0.392157	11.3725	3.52941	2.35294		12.1569	16.4706	5.09804	0.392157	0.784314	1.96078	5.09804	32.1569	1.56863		0.392157	3.13725	3.13725	255	0.0662467
C185-181		2.63158	57.8947	39.4737															38	0.00987205
C185-182	4.11765	3.52941	60.2941	11.1765	4.11765	0.294118	0.294118	0.588235	0.588235	1.17647		7.94118	0.294118			5.58824			340	0.0883289
C185-183	11.068	33.4951	3.98058	5.14563	7.96117	3.68932	0.582524	3.49515	0.970874	7.76699	0.679612	7.86408	2.3301		1.35922	4.85437	3.30097	1.45631	1030	0.267585
C185-184	22.963		3.7037	8.88889	28.8889	5.18519	1.48148	0.740741	12.5926	4.44444	0.740741	2.22222	5.18519	1.48148	0.740741			0.740741	135	0.0350718
C185-185	6.46388											1.14068				92.3954			263	0.068325
