# Supplementary material for: HypoMap—a unified single-cell gene expression atlas of the murine hypothalamus
Source: Nat Metab. 2022 Oct 20;4(10):1402–19. doi: 10.1038/s42255-022-00657-y (PMC9584816; doi:10.1038/s42255-022-00657-y)
Supplement: Source Data Extended Data Fig. 6 — Single cell expression data [file 42255_2022_657_MOESM16_ESM.xlsx]

## Sheet: a_pomc
feature	expression	ident
Pomc	2.48906	Affinati10x
Pomc	4.11735	Affinati10x
Pomc	3.5632	Affinati10x
Pomc	3.22563	Affinati10x
Pomc	4.94979	Affinati10x
Pomc	2.62165	Affinati10x
Pomc	2.80762	Affinati10x
Pomc	4.42637	Affinati10x
Pomc	4.36422	Affinati10x
Pomc	3.47311	Affinati10x
Pomc	1.30487e-05	Affinati10x
Pomc	4.7794	Affinati10x
Pomc	1.6165	Affinati10x
Pomc	3.75409	Affinati10x
Pomc	4.55712	Affinati10x
Pomc	4.19375	Affinati10x
Pomc	4.06378	Affinati10x
Pomc	4.52163	Affinati10x
Pomc	4.76139	Affinati10x
Pomc	4.86327	Affinati10x
Pomc	2.42962	Affinati10x
Pomc	5.41946	Affinati10x
Pomc	2.89882	Affinati10x
Pomc	5.02001	Affinati10x
Pomc	4.58837	Affinati10x
Pomc	3.2158	Affinati10x
Pomc	3.05477	Affinati10x
Pomc	4.77419	Affinati10x
Pomc	2.77019	Affinati10x
Pomc	3.71162	Affinati10x
Pomc	3.53745	Affinati10x
Pomc	4.47409	Affinati10x
Pomc	6.42099	Affinati10x
Pomc	6.14131	Affinati10x
Pomc	5.51697	Affinati10x
Pomc	5.86341	Affinati10x
Pomc	5.9406	Affinati10x
Pomc	6.09271	Affinati10x
Pomc	5.62095	Affinati10x
Pomc	4.54471	Affinati10x
Pomc	3.45913	Affinati10x
Pomc	3.95177	Affinati10x
Pomc	4.0086	Affinati10x
Pomc	4.4193	Affinati10x
Pomc	3.80334	Affinati10x
Pomc	3.82674	Affinati10x
Pomc	3.62527	Affinati10x
Pomc	3.33483	Affinati10x
Pomc	4.18707	Affinati10x
Pomc	3.13665	Affinati10x
Pomc	3.18542	Affinati10x
Pomc	3.03521	Affinati10x
Pomc	3.63254	Affinati10x
Pomc	3.82685	Affinati10x
Pomc	5.10349	Affinati10x
Pomc	5.54208	Affinati10x
Pomc	5.57276	Affinati10x
Pomc	5.53896	Affinati10x
Pomc	5.65181	Affinati10x
Pomc	1.5712	Affinati10x
Pomc	5.20424	Affinati10x
Pomc	1.85231e-06	Affinati10x
Pomc	5.4937	Affinati10x
Pomc	5.31488	Affinati10x
Pomc	3.86877	Affinati10x
Pomc	3.97277	Affinati10x
Pomc	5.56353	Affinati10x
Pomc	1.65822	Affinati10x
Pomc	5.98847	Affinati10x
Pomc	5.58542	Affinati10x
Pomc	4.06349	Affinati10x
Pomc	5.35288	Affinati10x
Pomc	4.69839	Affinati10x
Pomc	4.10303	Affinati10x
Pomc	3.56916	Affinati10x
Pomc	3.96242	Affinati10x
Pomc	3.71334	Affinati10x
Pomc	3.66802	Affinati10x
Pomc	3.25999	Affinati10x
Pomc	4.19669	Affinati10x
Pomc	4.22722	Affinati10x
Pomc	4.20178	Affinati10x
Pomc	2.33101	Affinati10x
Pomc	2.06117	Affinati10x
Pomc	3.69361	Affinati10x
Pomc	3.55279	Affinati10x
Pomc	2.26391	Affinati10x
Pomc	4.67515	Affinati10x
Pomc	3.92301	Affinati10x
Pomc	3.10978	Affinati10x
Pomc	3.79123	Affinati10x
Pomc	2.65997	Affinati10x
Pomc	3.61358	Affinati10x
Pomc	4.82943	Affinati10x
Pomc	4.41166	Affinati10x
Pomc	4.6259	Affinati10x
Pomc	2.55457	Affinati10x
Pomc	2.2427	Affinati10x
Pomc	0.856236	Affinati10x
Pomc	3.65106	Affinati10x
Pomc	4.21441	Affinati10x
Pomc	3.57635	Affinati10x
Pomc	3.82823	Affinati10x
Pomc	3.83201	Affinati10x
Pomc	3.63205	Affinati10x
Pomc	4.45754	Affinati10x
Pomc	2.85169	Affinati10x
Pomc	3.15289	Affinati10x
Pomc	3.30266	Affinati10x
Pomc	3.27363	Affinati10x
Pomc	3.88984	Affinati10x
Pomc	2.97128	Affinati10x
Pomc	-4.85435e-06	Affinati10x
Pomc	4.50787	Affinati10x
Pomc	1.49895	Affinati10x
Pomc	4.31948	Affinati10x
Pomc	4.07345	Affinati10x
Pomc	4.01852	Affinati10x
Pomc	4.5588	Affinati10x
Pomc	3.68765	Affinati10x
Pomc	4.44941	Affinati10x
Pomc	2.73612	Affinati10x
Pomc	2.90265	Affinati10x
Pomc	5.80361	Affinati10x
Pomc	6.07021	Affinati10x
Pomc	5.86499	Affinati10x
Pomc	5.33927	Affinati10x
Pomc	6.04841	Affinati10x
Pomc	5.8623	Affinati10x
Pomc	5.46272	Affinati10x
Pomc	5.59737	Affinati10x
Pomc	4.0723	Affinati10x
Pomc	5.87337	Affinati10x
Pomc	6.10007	Affinati10x
Pomc	5.65589	Affinati10x
Pomc	5.2227	Affinati10x
Pomc	4.10434	Affinati10x
Pomc	6.13188	Affinati10x
Pomc	1.53136	Affinati10x
Pomc	5.45734	Affinati10x
Pomc	2.92878	Affinati10x
Pomc	4.12192	Affinati10x
Pomc	5.36174	Affinati10x
Pomc	6.54871	Affinati10x
Pomc	5.09043	Affinati10x
Pomc	5.79194	Affinati10x
Pomc	5.7315	Affinati10x
Pomc	5.99689	Affinati10x
Pomc	6.09048	Affinati10x
Pomc	2.47521	Affinati10x
Pomc	5.32831	Affinati10x
Pomc	6.10022	Affinati10x
Pomc	5.56619	Affinati10x
Pomc	2.70538	Affinati10x
Pomc	6.26836	Affinati10x
Pomc	5.77318	Anderson10x
Pomc	5.97613	Anderson10x
Pomc	5.48656	Anderson10x
Pomc	6.03007	Anderson10x
Pomc	6.57641	Anderson10x
Pomc	4.16481	Anderson10x
Pomc	6.02091	Anderson10x
Pomc	5.40108	Anderson10x
Pomc	5.78914	Anderson10x
Pomc	3.02488	Anderson10x
Pomc	5.12856	Anderson10x
Pomc	6.0014	Anderson10x
Pomc	6.54653	Anderson10x
Pomc	4.67904	Anderson10x
Pomc	4.42716	Anderson10x
Pomc	5.50147	Anderson10x
Pomc	6.22129	Anderson10x
Pomc	6.36926	Anderson10x
Pomc	6.47311	Anderson10x
Pomc	6.29988	Anderson10x
Pomc	5.64677	Anderson10x
Pomc	4.17638	Anderson10x
Pomc	6.39463	Anderson10x
Pomc	3.90128	Anderson10x
Pomc	5.974	Anderson10x
Pomc	5.63995	Anderson10x
Pomc	3.9661	Anderson10x
Pomc	5.16089	Anderson10x
Pomc	5.08273	Anderson10x
Pomc	4.2194	Anderson10x
Pomc	5.85842	Anderson10x
Pomc	3.92551	Anderson10x
Pomc	6.7753	Anderson10x
Pomc	6.31513	Anderson10x
Pomc	5.47532	Anderson10x
Pomc	6.47695	Anderson10x
Pomc	4.4201	Anderson10x
Pomc	3.92438	Anderson10x
Pomc	6.34419	Anderson10x
Pomc	6.03167	Anderson10x
Pomc	5.62404	Anderson10x
Pomc	3.72185	Anderson10x
Pomc	5.34332	Anderson10x
Pomc	6.0347	Anderson10x
Pomc	6.79028	Anderson10x
Pomc	4.65303	Anderson10x
Pomc	6.25909	Anderson10x
Pomc	4.8256	Anderson10x
Pomc	3.93942	Anderson10x
Pomc	6.14338	Anderson10x
Pomc	5.31447	Anderson10x
Pomc	3.7708	Anderson10x
Pomc	3.99396	Anderson10x
Pomc	3.49598	Anderson10x
Pomc	3.84471	Anderson10x
Pomc	5.1368	Anderson10x
Pomc	6.04498	Anderson10x
Pomc	3.88845	Anderson10x
Pomc	4.41306	Anderson10x
Pomc	2.121	Anderson10x
Pomc	4.80462	Anderson10x
Pomc	5.48326	Anderson10x
Pomc	5.23489	Anderson10x
Pomc	2.61011	Anderson10x
Pomc	5.71588	Anderson10x
Pomc	4.8063	Anderson10x
Pomc	2.04636	Anderson10x
Pomc	6.03509	Anderson10x
Pomc	4.04803	Anderson10x
Pomc	4.13012	Anderson10x
Pomc	6.01202	Anderson10x
Pomc	5.49138	Anderson10x
Pomc	4.81785	Anderson10x
Pomc	4.2526	Anderson10x
Pomc	5.60847	Anderson10x
Pomc	4.63386	Anderson10x
Pomc	3.89637	Anderson10x
Pomc	5.73854	Anderson10x
Pomc	4.09914	Anderson10x
Pomc	2.83371	Anderson10x
Pomc	4.71174	Anderson10x
Pomc	2.39973	Anderson10x
Pomc	5.03504	Anderson10x
Pomc	5.17389	Anderson10x
Pomc	4.98086	Anderson10x
Pomc	3.79146	Anderson10x
Pomc	2.5834	Anderson10x
Pomc	4.84648	Anderson10x
Pomc	3.59384	Anderson10x
Pomc	4.89929	Anderson10x
Pomc	4.86817	Anderson10x
Pomc	5.60635	Anderson10x
Pomc	4.6706	Anderson10x
Pomc	4.96004	Anderson10x
Pomc	3.01442	Anderson10x
Pomc	5.28685	Anderson10x
Pomc	5.25169	Anderson10x
Pomc	6.20519	Anderson10x
Pomc	5.84176	Anderson10x
Pomc	5.76308	Anderson10x
Pomc	4.01898	Anderson10x
Pomc	2.42624	Anderson10x
Pomc	4.34484	Anderson10x
Pomc	4.57734	Anderson10x
Pomc	6.04709	Anderson10x
Pomc	3.78732	Anderson10x
Pomc	4.35004	Anderson10x
Pomc	5.23361	Anderson10x
Pomc	4.4079	Anderson10x
Pomc	5.55651	Anderson10x
Pomc	4.25484	Anderson10x
Pomc	4.56102	Anderson10x
Pomc	7.4044	Anderson10x
Pomc	6.07393	Anderson10x
Pomc	4.4897	Anderson10x
Pomc	4.95941	Anderson10x
Pomc	5.0274	Anderson10x
Pomc	6.06389	Anderson10x
Pomc	5.55857	Anderson10x
Pomc	5.24572	Anderson10x
Pomc	4.09386	Anderson10x
Pomc	6.05701	Anderson10x
Pomc	6.16569	Anderson10x
Pomc	5.50308	Anderson10x
Pomc	6.81656	Anderson10x
Pomc	1.31797	Anderson10x
Pomc	7.21793	Anderson10x
Pomc	5.76306	Anderson10x
Pomc	5.65082	Anderson10x
Pomc	5.89756	Anderson10x
Pomc	4.71035	Anderson10x
Pomc	3.94391	Anderson10x
Pomc	5.79065	Anderson10x
Pomc	5.6754	Anderson10x
Pomc	7.29055	Anderson10x
Pomc	5.26232	Anderson10x
Pomc	6.31208	Anderson10x
Pomc	5.08373	Anderson10x
Pomc	3.90306	Anderson10x
Pomc	3.98537	Anderson10x
Pomc	6.73555	Anderson10x
Pomc	4.48288	Anderson10x
Pomc	5.93044	Anderson10x
Pomc	6.3044	Anderson10x
Pomc	5.34219	Anderson10x
Pomc	5.53609	Anderson10x
Pomc	5.38385	Anderson10x
Pomc	6.62333	Anderson10x
Pomc	4.99963	Anderson10x
Pomc	5.25837	Anderson10x
Pomc	6.69149	Anderson10x
Pomc	6.27737	Anderson10x
Pomc	5.84753	Anderson10x
Pomc	6.73702	Anderson10x
Pomc	7.4552	Anderson10x
Pomc	6.25576	Anderson10x
Pomc	6.11174	Anderson10x
Pomc	6.13344	Anderson10x
Pomc	4.98837	Anderson10x
Pomc	2.16654	Anderson10x
Pomc	3.79464	Anderson10x
Pomc	3.86412	Anderson10x
Pomc	5.92452	Anderson10x
Pomc	7.36897	Anderson10x
Pomc	6.27384	Anderson10x
Pomc	5.84527	Anderson10x
Pomc	4.46773	Anderson10x
Pomc	4.53174	Anderson10x
Pomc	5.48993	Anderson10x
Pomc	5.50446	Anderson10x
Pomc	5.17393	Anderson10x
Pomc	4.14806	Anderson10x
Pomc	3.5481	Anderson10x
Pomc	6.61865	Anderson10x
Pomc	6.0801	Anderson10x
Pomc	3.27553	Anderson10x
Pomc	4.69136	Anderson10x
Pomc	6.07027	Anderson10x
Pomc	7.23745	Anderson10x
Pomc	6.49924	Anderson10x
Pomc	5.60738	Anderson10x
Pomc	6.44041	Anderson10x
Pomc	7.11715	Anderson10x
Pomc	5.3122	Anderson10x
Pomc	2.17755	Anderson10x
Pomc	3.2044	Anderson10x
Pomc	4.38654	Anderson10x
Pomc	4.203	Anderson10x
Pomc	7.34642	Anderson10x
Pomc	2.37302	Anderson10x
Pomc	7.28749	Anderson10x
Pomc	6.77009	Anderson10x
Pomc	5.7283	Anderson10x
Pomc	3.81432	Anderson10x
Pomc	4.58852	Anderson10x
Pomc	6.72125	Anderson10x
Pomc	5.41852	Anderson10x
Pomc	6.40195	Anderson10x
Pomc	5.6278	Anderson10x
Pomc	6.26527	Anderson10x
Pomc	6.8078	Anderson10x
Pomc	0.945578	Anderson10x
Pomc	6.08507	Anderson10x
Pomc	5.76941	Anderson10x
Pomc	6.86809	Anderson10x
Pomc	5.71275	Anderson10x
Pomc	6.83417	Anderson10x
Pomc	6.16188	Anderson10x
Pomc	3.91321	Anderson10x
Pomc	4.84661	Anderson10x
Pomc	5.60592	Anderson10x
Pomc	5.96984	Anderson10x
Pomc	4.69732	Anderson10x
Pomc	5.62509	Anderson10x
Pomc	5.54453	Anderson10x
Pomc	5.72005	Anderson10x
Pomc	5.26269	Anderson10x
Pomc	5.50017	Anderson10x
Pomc	5.30931	Anderson10x
Pomc	5.52696	Anderson10x
Pomc	4.92224	Anderson10x
Pomc	5.06767	Anderson10x
Pomc	5.56484	Anderson10x
Pomc	2.5327	Anderson10x
Pomc	6.0059	Anderson10x
Pomc	6.47356	Anderson10x
Pomc	4.6571	Anderson10x
Pomc	5.77986	Anderson10x
Pomc	1.38852e-05	Anderson10x
Pomc	6.55205	Anderson10x
Pomc	3.93182	Anderson10x
Pomc	6.10049	Anderson10x
Pomc	5.51354	Anderson10x
Pomc	4.31588	Anderson10x
Pomc	5.94511	Anderson10x
Pomc	6.83262	Anderson10x
Pomc	4.75915	Anderson10x
Pomc	4.80223	Anderson10x
Pomc	3.32952	Anderson10x
Pomc	2.36883	Anderson10x
Pomc	4.40492	Anderson10x
Pomc	4.3168	Anderson10x
Pomc	4.68329	Anderson10x
Pomc	4.24471	Anderson10x
Pomc	4.18202	Anderson10x
Pomc	4.09638	Anderson10x
Pomc	5.25758	Anderson10x
Pomc	4.63064	Anderson10x
Pomc	6.83581	Anderson10x
Pomc	4.55994	Anderson10x
Pomc	4.34073	Anderson10x
Pomc	5.45063	Anderson10x
Pomc	3.405	Anderson10x
Pomc	5.17237	Anderson10x
Pomc	3.65675	Anderson10x
Pomc	4.67361	Anderson10x
Pomc	2.9268	Anderson10x
Pomc	5.65963	Anderson10x
Pomc	4.67365	Anderson10x
Pomc	5.18886	Anderson10x
Pomc	3.5443	Anderson10x
Pomc	6.7395	Anderson10x
Pomc	6.49964	Anderson10x
Pomc	4.42774	Anderson10x
Pomc	6.46109	Anderson10x
Pomc	5.3702	Anderson10x
Pomc	5.69459	Anderson10x
Pomc	6.27742	Anderson10x
Pomc	6.25403	Anderson10x
Pomc	5.62975	Anderson10x
Pomc	4.59275	Anderson10x
Pomc	5.68583	Anderson10x
Pomc	3.75676	Anderson10x
Pomc	5.08307	Anderson10x
Pomc	5.86734	Anderson10x
Pomc	4.83913	Anderson10x
Pomc	4.73822	Anderson10x
Pomc	3.77926	Anderson10x
Pomc	5.60651	Anderson10x
Pomc	6.21296	Anderson10x
Pomc	4.92039	Anderson10x
Pomc	5.15204	Anderson10x
Pomc	4.10268	Anderson10x
Pomc	5.50234	Anderson10x
Pomc	2.9618	Anderson10x
Pomc	6.10816	Anderson10x
Pomc	5.76021	Anderson10x
Pomc	6.5592	Anderson10x
Pomc	4.34374	Anderson10x
Pomc	2.39272	Anderson10x
Pomc	5.23676	Anderson10x
Pomc	6.70173	Anderson10x
Pomc	4.52876	Anderson10x
Pomc	5.83582	Anderson10x
Pomc	3.39854	Anderson10x
Pomc	5.25209	Anderson10x
Pomc	3.58677	Anderson10x
Pomc	6.51271	Anderson10x
Pomc	4.9517	Anderson10x
Pomc	1.04659e-06	Anderson10x
Pomc	5.30092	Anderson10x
Pomc	5.62298	Anderson10x
Pomc	5.44709	Anderson10x
Pomc	6.14978	Anderson10x
Pomc	6.39637	Anderson10x
Pomc	5.13983	Anderson10x
Pomc	1.77898	Anderson10x
Pomc	5.64702	Anderson10x
Pomc	4.40655	Anderson10x
Pomc	4.7666	Anderson10x
Pomc	4.83852	Anderson10x
Pomc	6.45764	Anderson10x
Pomc	4.08255	Anderson10x
Pomc	5.18736	Anderson10x
Pomc	4.92937	Anderson10x
Pomc	4.20805	Anderson10x
Pomc	6.13393	Anderson10x
Pomc	5.33198	Anderson10x
Pomc	4.93205	Anderson10x
Pomc	6.43037	Anderson10x
Pomc	6.58543	Anderson10x
Pomc	6.47607	Anderson10x
Pomc	5.91572	Anderson10x
Pomc	4.46545	Anderson10x
Pomc	5.02345	Anderson10x
Pomc	6.10853	CampbellDropseq
Pomc	5.72437	CampbellDropseq
Pomc	6.58253	CampbellDropseq
Pomc	6.02714	CampbellDropseq
Pomc	5.75056	CampbellDropseq
Pomc	6.12124	CampbellDropseq
Pomc	6.20315	CampbellDropseq
Pomc	6.21227	CampbellDropseq
Pomc	6.20704	CampbellDropseq
Pomc	5.25709	CampbellDropseq
Pomc	4.78087	CampbellDropseq
Pomc	4.49977	CampbellDropseq
Pomc	4.8338	CampbellDropseq
Pomc	6.07268	CampbellDropseq
Pomc	6.00076	CampbellDropseq
Pomc	6.19852	CampbellDropseq
Pomc	6.1729	CampbellDropseq
Pomc	5.70322	CampbellDropseq
Pomc	5.81719	CampbellDropseq
Pomc	5.36061	CampbellDropseq
Pomc	4.84592	CampbellDropseq
Pomc	6.03085	CampbellDropseq
Pomc	6.0901	CampbellDropseq
Pomc	5.43143	CampbellDropseq
Pomc	5.45695	CampbellDropseq
Pomc	5.57385	CampbellDropseq
Pomc	5.70247	CampbellDropseq
Pomc	5.88144	CampbellDropseq
Pomc	-1.22081e-05	CampbellDropseq
Pomc	4.81099	CampbellDropseq
Pomc	6.37635	CampbellDropseq
Pomc	5.08857	CampbellDropseq
Pomc	4.95379	CampbellDropseq
Pomc	2.92747	CampbellDropseq
Pomc	4.43556	CampbellDropseq
Pomc	5.70412	CampbellDropseq
Pomc	4.95768	CampbellDropseq
Pomc	4.89893	CampbellDropseq
Pomc	4.83135	CampbellDropseq
Pomc	4.68877	CampbellDropseq
Pomc	5.54088	CampbellDropseq
Pomc	4.96715	CampbellDropseq
Pomc	5.44553	CampbellDropseq
Pomc	5.75196	CampbellDropseq
Pomc	5.83925	CampbellDropseq
Pomc	5.723	CampbellDropseq
Pomc	5.71447	CampbellDropseq
Pomc	-6.03881e-06	CampbellDropseq
Pomc	5.73383	CampbellDropseq
Pomc	5.04923	CampbellDropseq
Pomc	6.34879	CampbellDropseq
Pomc	6.30424	CampbellDropseq
Pomc	5.65995	CampbellDropseq
Pomc	5.47849	CampbellDropseq
Pomc	4.95751	CampbellDropseq
Pomc	5.03549	CampbellDropseq
Pomc	6.07026	CampbellDropseq
Pomc	4.69698	CampbellDropseq
Pomc	4.54264	CampbellDropseq
Pomc	2.79705	CampbellDropseq
Pomc	2.19651	CampbellDropseq
Pomc	3.51246	CampbellDropseq
Pomc	6.79861	CampbellDropseq
Pomc	2.5368	CampbellDropseq
Pomc	6.93984	CampbellDropseq
Pomc	6.5361	CampbellDropseq
Pomc	5.21465	CampbellDropseq
Pomc	6.14425	CampbellDropseq
Pomc	5.39069	CampbellDropseq
Pomc	5.31355	CampbellDropseq
Pomc	6.55081	CampbellDropseq
Pomc	6.10746	CampbellDropseq
Pomc	5.7961	CampbellDropseq
Pomc	5.71275	CampbellDropseq
Pomc	5.45473	CampbellDropseq
Pomc	5.71974	CampbellDropseq
Pomc	6.0635	CampbellDropseq
Pomc	5.69763	CampbellDropseq
Pomc	5.408	CampbellDropseq
Pomc	5.8408	CampbellDropseq
Pomc	5.30418	CampbellDropseq
Pomc	5.93761	CampbellDropseq
Pomc	5.66956	CampbellDropseq
Pomc	5.70886	CampbellDropseq
Pomc	6.07823	CampbellDropseq
Pomc	2.45916	CampbellDropseq
Pomc	6.33643	CampbellDropseq
Pomc	5.69398	CampbellDropseq
Pomc	5.82754	CampbellDropseq
Pomc	6.06714	CampbellDropseq
Pomc	5.91643	CampbellDropseq
Pomc	6.68111	CampbellDropseq
Pomc	6.81174	CampbellDropseq
Pomc	6.91142	CampbellDropseq
Pomc	4.9028	CampbellDropseq
Pomc	5.61511	CampbellDropseq
Pomc	6.8859	CampbellDropseq
Pomc	6.74207	CampbellDropseq
Pomc	6.65144	CampbellDropseq
Pomc	5.10393	CampbellDropseq
Pomc	5.79216	CampbellDropseq
Pomc	6.20198	CampbellDropseq
Pomc	4.6575	CampbellDropseq
Pomc	2.4172	CampbellDropseq
Pomc	5.96342	CampbellDropseq
Pomc	6.19585	CampbellDropseq
Pomc	6.20464	CampbellDropseq
Pomc	6.15939	CampbellDropseq
Pomc	5.79264	CampbellDropseq
Pomc	5.16689	CampbellDropseq
Pomc	6.83983	CampbellDropseq
Pomc	5.16888	CampbellDropseq
Pomc	6.0369	CampbellDropseq
Pomc	7.05887	CampbellDropseq
Pomc	4.86992	CampbellDropseq
Pomc	6.24224	CampbellDropseq
Pomc	6.33689	CampbellDropseq
Pomc	5.36694	CampbellDropseq
Pomc	4.08504	CampbellDropseq
Pomc	4.62009	CampbellDropseq
Pomc	4.6636	CampbellDropseq
Pomc	5.15094	CampbellDropseq
Pomc	4.80184	CampbellDropseq
Pomc	5.25005	CampbellDropseq
Pomc	5.62428	CampbellDropseq
Pomc	6.10486	CampbellDropseq
Pomc	6.39919	CampbellDropseq
Pomc	3.065	CampbellDropseq
Pomc	6.05449	CampbellDropseq
Pomc	5.31811	CampbellDropseq
Pomc	5.96796	CampbellDropseq
Pomc	6.13155	CampbellDropseq
Pomc	5.71582	CampbellDropseq
Pomc	5.01182	CampbellDropseq
Pomc	4.35439	CampbellDropseq
Pomc	4.91321	CampbellDropseq
Pomc	4.248	CampbellDropseq
Pomc	6.59809	CampbellDropseq
Pomc	6.29567	CampbellDropseq
Pomc	6.35219	CampbellDropseq
Pomc	6.27132	CampbellDropseq
Pomc	6.44295	CampbellDropseq
Pomc	6.56072	CampbellDropseq
Pomc	4.1394	CampbellDropseq
Pomc	3.72215	CampbellDropseq
Pomc	5.47803	CampbellDropseq
Pomc	5.723	CampbellDropseq
Pomc	5.52546	CampbellDropseq
Pomc	5.83847	CampbellDropseq
Pomc	5.72757	CampbellDropseq
Pomc	4.72193	CampbellDropseq
Pomc	4.98998	CampbellDropseq
Pomc	6.02855	CampbellDropseq
Pomc	5.45765	CampbellDropseq
Pomc	5.53314	CampbellDropseq
Pomc	5.11216	CampbellDropseq
Pomc	3.34695	CampbellDropseq
Pomc	6.02595	CampbellDropseq
Pomc	5.34805	CampbellDropseq
Pomc	2.92096	CampbellDropseq
Pomc	2.38259	CampbellDropseq
Pomc	6.24289	CampbellDropseq
Pomc	6.02607	CampbellDropseq
Pomc	5.7096	CampbellDropseq
Pomc	5.537	CampbellDropseq
Pomc	5.52363	CampbellDropseq
Pomc	5.72801	CampbellDropseq
Pomc	5.80671	CampbellDropseq
Pomc	5.42303	CampbellDropseq
Pomc	5.07071	CampbellDropseq
Pomc	5.54413	CampbellDropseq
Pomc	4.24123	CampbellDropseq
Pomc	5.51584	CampbellDropseq
Pomc	4.5983	CampbellDropseq
Pomc	4.69503	CampbellDropseq
Pomc	4.42983	CampbellDropseq
Pomc	5.02023	CampbellDropseq
Pomc	5.10339	CampbellDropseq
Pomc	5.69831	CampbellDropseq
Pomc	5.72264	CampbellDropseq
Pomc	5.90703	CampbellDropseq
Pomc	5.69098	CampbellDropseq
Pomc	5.12225	CampbellDropseq
Pomc	5.96956	CampbellDropseq
Pomc	5.79216	CampbellDropseq
Pomc	6.07118	CampbellDropseq
Pomc	5.46662	CampbellDropseq
Pomc	4.67928	CampbellDropseq
Pomc	5.96716	CampbellDropseq
Pomc	4.79877	CampbellDropseq
Pomc	4.66762	CampbellDropseq
Pomc	4.80748	CampbellDropseq
Pomc	5.46462	CampbellDropseq
Pomc	5.33497	CampbellDropseq
Pomc	5.50947	CampbellDropseq
Pomc	6.14734	CampbellDropseq
Pomc	5.35264	CampbellDropseq
Pomc	6.13381	CampbellDropseq
Pomc	4.80702	CampbellDropseq
Pomc	4.90534	CampbellDropseq
Pomc	6.38243	CampbellDropseq
Pomc	6.28615	CampbellDropseq
Pomc	6.01147	CampbellDropseq
Pomc	5.50628	CampbellDropseq
Pomc	5.93088	CampbellDropseq
Pomc	6.64644	CampbellDropseq
Pomc	5.29801	CampbellDropseq
Pomc	3.94172	CampbellDropseq
Pomc	4.56301	CampbellDropseq
Pomc	4.67605	CampbellDropseq
Pomc	4.62334	CampbellDropseq
Pomc	4.81856	CampbellDropseq
Pomc	3.51477	CampbellDropseq
Pomc	6.37108	CampbellDropseq
Pomc	5.50619	CampbellDropseq
Pomc	5.16226	CampbellDropseq
Pomc	6.91326	CampbellDropseq
Pomc	4.08529	CampbellDropseq
Pomc	4.01263	CampbellDropseq
Pomc	6.33606	CampbellDropseq
Pomc	5.71336	CampbellDropseq
Pomc	4.25744	CampbellDropseq
Pomc	4.20113	CampbellDropseq
Pomc	4.36175	CampbellDropseq
Pomc	4.74814	CampbellDropseq
Pomc	5.75167	CampbellDropseq
Pomc	5.67811	CampbellDropseq
Pomc	4.91027	CampbellDropseq
Pomc	5.34376	CampbellDropseq
Pomc	5.16144	CampbellDropseq
Pomc	5.27193	CampbellDropseq
Pomc	3.39504	CampbellDropseq
Pomc	5.99249	CampbellDropseq
Pomc	4.27351	CampbellDropseq
Pomc	6.30158	CampbellDropseq
Pomc	5.78039	CampbellDropseq
Pomc	4.79691	CampbellDropseq
Pomc	4.97387	CampbellDropseq
Pomc	5.3499	CampbellDropseq
Pomc	3.87392	CampbellDropseq
Pomc	5.78555	CampbellDropseq
Pomc	6.73197	CampbellDropseq
Pomc	4.68631	CampbellDropseq
Pomc	5.34071	CampbellDropseq
Pomc	6.17063	CampbellDropseq
Pomc	3.34367	CampbellDropseq
Pomc	1.73957	CampbellDropseq
Pomc	5.65395	CampbellDropseq
Pomc	6.25105	CampbellDropseq
Pomc	4.1752	CampbellDropseq
Pomc	5.45966	CampbellDropseq
Pomc	3.02718	CampbellDropseq
Pomc	5.63117	CampbellDropseq
Pomc	5.01994	CampbellDropseq
Pomc	2.00408	CampbellDropseq
Pomc	4.11373	CampbellDropseq
Pomc	6.31581	CampbellDropseq
Pomc	4.34302	CampbellDropseq
Pomc	6.11034	CampbellDropseq
Pomc	6.39704	CampbellDropseq
Pomc	6.41876	CampbellDropseq
Pomc	6.38134	CampbellDropseq
Pomc	6.47794	CampbellDropseq
Pomc	6.26595	CampbellDropseq
Pomc	6.31921	CampbellDropseq
Pomc	6.02336	CampbellDropseq
Pomc	6.30804	CampbellDropseq
Pomc	6.07177	CampbellDropseq
Pomc	6.07229	CampbellDropseq
Pomc	6.58231	CampbellDropseq
Pomc	6.59874	CampbellDropseq
Pomc	6.4398	CampbellDropseq
Pomc	5.74226	CampbellDropseq
Pomc	6.47119	CampbellDropseq
Pomc	5.57589	CampbellDropseq
Pomc	5.94439	CampbellDropseq
Pomc	5.78274	CampbellDropseq
Pomc	6.53605	CampbellDropseq
Pomc	6.44546	CampbellDropseq
Pomc	4.33896	CampbellDropseq
Pomc	4.0051	CampbellDropseq
Pomc	4.40838	CampbellDropseq
Pomc	4.4557	CampbellDropseq
Pomc	1.91255	CampbellDropseq
Pomc	3.9817	CampbellDropseq
Pomc	6.57116	CampbellDropseq
Pomc	6.31266	CampbellDropseq
Pomc	4.66984	CampbellDropseq
Pomc	6.02981	CampbellDropseq
Pomc	6.09505	CampbellDropseq
Pomc	6.66361	CampbellDropseq
Pomc	6.04815	CampbellDropseq
Pomc	5.75173	CampbellDropseq
Pomc	6.08576	CampbellDropseq
Pomc	6.4945	CampbellDropseq
Pomc	5.48518	CampbellDropseq
Pomc	6.37926	CampbellDropseq
Pomc	5.00274	CampbellDropseq
Pomc	6.07237	CampbellDropseq
Pomc	6.18572	CampbellDropseq
Pomc	6.20699	CampbellDropseq
Pomc	6.1356	CampbellDropseq
Pomc	5.82888	CampbellDropseq
Pomc	2.17963	CampbellDropseq
Pomc	6.31554	CampbellDropseq
Pomc	6.94887	CampbellDropseq
Pomc	5.2001	CampbellDropseq
Pomc	3.74256	CampbellDropseq
Pomc	5.89145	CampbellDropseq
Pomc	5.56451	CampbellDropseq
Pomc	6.52572	CampbellDropseq
Pomc	6.43578	CampbellDropseq
Pomc	6.2645	CampbellDropseq
Pomc	6.39578	CampbellDropseq
Pomc	5.72448	CampbellDropseq
Pomc	6.35178	CampbellDropseq
Pomc	6.4668	CampbellDropseq
Pomc	5.93801	CampbellDropseq
Pomc	5.69703	CampbellDropseq
Pomc	6.42775	CampbellDropseq
Pomc	4.97848	CampbellDropseq
Pomc	5.16873	CampbellDropseq
Pomc	6.51081	CampbellDropseq
Pomc	5.34724	CampbellDropseq
Pomc	5.60827	CampbellDropseq
Pomc	5.19379	CampbellDropseq
Pomc	5.83423	CampbellDropseq
Pomc	5.59148	CampbellDropseq
Pomc	5.19396	CampbellDropseq
Pomc	6.1636	CampbellDropseq
Pomc	6.12471	CampbellDropseq
Pomc	2.37108	CampbellDropseq
Pomc	4.72784	CampbellDropseq
Pomc	6.20479	CampbellDropseq
Pomc	3.43348	CampbellDropseq
Pomc	6.22952	CampbellDropseq
Pomc	5.69507	CampbellDropseq
Pomc	4.67833	CampbellDropseq
Pomc	5.04176	CampbellDropseq
Pomc	5.28736	CampbellDropseq
Pomc	5.29119	CampbellDropseq
Pomc	5.51814	CampbellDropseq
Pomc	5.28482	CampbellDropseq
Pomc	5.47078	CampbellDropseq
Pomc	5.86203	CampbellDropseq
Pomc	5.84709	CampbellDropseq
Pomc	5.87823	CampbellDropseq
Pomc	5.50571	CampbellDropseq
Pomc	3.76818	CampbellDropseq
Pomc	5.49651	CampbellDropseq
Pomc	4.93277	CampbellDropseq
Pomc	5.45377	CampbellDropseq
Pomc	6.02924	CampbellDropseq
Pomc	4.82397	CampbellDropseq
Pomc	5.14858	CampbellDropseq
Pomc	5.31092	CampbellDropseq
Pomc	5.04857	CampbellDropseq
Pomc	5.02104	CampbellDropseq
Pomc	4.76842	CampbellDropseq
Pomc	5.01727	CampbellDropseq
Pomc	4.26577	CampbellDropseq
Pomc	5.8685	CampbellDropseq
Pomc	3.67033	CampbellDropseq
Pomc	4.05451	CampbellDropseq
Pomc	3.35159	CampbellDropseq
Pomc	3.67844	CampbellDropseq
Pomc	6.24151	CampbellDropseq
Pomc	6.27543	CampbellDropseq
Pomc	6.18097	CampbellDropseq
Pomc	4.71696	CampbellDropseq
Pomc	4.5676	CampbellDropseq
Pomc	5.29013	CampbellDropseq
Pomc	4.94171	CampbellDropseq
Pomc	5.57187	CampbellDropseq
Pomc	4.84299	CampbellDropseq
Pomc	4.50342	CampbellDropseq
Pomc	5.10104	CampbellDropseq
Pomc	5.51008	CampbellDropseq
Pomc	5.40034	CampbellDropseq
Pomc	5.51624	CampbellDropseq
Pomc	5.44532	CampbellDropseq
Pomc	5.38587	CampbellDropseq
Pomc	2.39156	CampbellDropseq
Pomc	1.58217	CampbellDropseq
Pomc	5.51748	CampbellDropseq
Pomc	6.08362	CampbellDropseq
Pomc	3.84892	CampbellDropseq
Pomc	5.01796	CampbellDropseq
Pomc	4.60014	CampbellDropseq
Pomc	4.37949	CampbellDropseq
Pomc	4.96882	CampbellDropseq
Pomc	5.2506	CampbellDropseq
Pomc	5.08575	CampbellDropseq
Pomc	5.10172	CampbellDropseq
Pomc	5.36175	CampbellDropseq
Pomc	5.1254	CampbellDropseq
Pomc	5.13643	CampbellDropseq
Pomc	5.12603	CampbellDropseq
Pomc	5.00495	CampbellDropseq
Pomc	3.0287	CampbellDropseq
Pomc	6.30038	CampbellDropseq
Pomc	5.20712	CampbellDropseq
Pomc	4.62331	CampbellDropseq
Pomc	5.55905	CampbellDropseq
Pomc	4.69972	CampbellDropseq
Pomc	4.68702	CampbellDropseq
Pomc	5.55509	CampbellDropseq
Pomc	6.15924	CampbellDropseq
Pomc	5.67034	CampbellDropseq
Pomc	6.25736	CampbellDropseq
Pomc	6.32672	CampbellDropseq
Pomc	6.34816	CampbellDropseq
Pomc	6.13462	CampbellDropseq
Pomc	5.9032	CampbellDropseq
Pomc	5.92003	CampbellDropseq
Pomc	5.95542	CampbellDropseq
Pomc	6.32842	CampbellDropseq
Pomc	-1.63406e-06	CampbellDropseq
Pomc	5.11196	CampbellDropseq
Pomc	3.09518	CampbellDropseq
Pomc	3.1184	CampbellDropseq
Pomc	2.98303	CampbellDropseq
Pomc	2.87056	CampbellDropseq
Pomc	5.85532	CampbellDropseq
Pomc	5.20962	CampbellDropseq
Pomc	5.97622	CampbellDropseq
Pomc	6.1383	CampbellDropseq
Pomc	6.23312	CampbellDropseq
Pomc	6.10103	CampbellDropseq
Pomc	4.27557	CampbellDropseq
Pomc	4.85823	CampbellDropseq
Pomc	4.68903	CampbellDropseq
Pomc	4.02961	CampbellDropseq
Pomc	6.45645	CampbellDropseq
Pomc	4.87261	CampbellDropseq
Pomc	4.95211	CampbellDropseq
Pomc	6.20397	CampbellDropseq
Pomc	4.15633	CampbellDropseq
Pomc	5.69608	CampbellDropseq
Pomc	5.87332	CampbellDropseq
Pomc	5.97357	CampbellDropseq
Pomc	6.08383	CampbellDropseq
Pomc	5.97737	CampbellDropseq
Pomc	5.89658	CampbellDropseq
Pomc	5.87896	CampbellDropseq
Pomc	5.87962	CampbellDropseq
Pomc	5.74931	CampbellDropseq
Pomc	5.81802	CampbellDropseq
Pomc	5.91963	CampbellDropseq
Pomc	5.85565	CampbellDropseq
Pomc	6.09843	CampbellDropseq
Pomc	5.82526	CampbellDropseq
Pomc	5.1518	CampbellDropseq
Pomc	5.65969	CampbellDropseq
Pomc	4.60136	CampbellDropseq
Pomc	4.0495	CampbellDropseq
Pomc	5.80053	CampbellDropseq
Pomc	5.10664	CampbellDropseq
Pomc	5.26498	CampbellDropseq
Pomc	5.37194	CampbellDropseq
Pomc	5.44814	CampbellDropseq
Pomc	5.59111	CampbellDropseq
Pomc	5.61103	CampbellDropseq
Pomc	5.47842	CampbellDropseq
Pomc	6.00129	CampbellDropseq
Pomc	5.93432	CampbellDropseq
Pomc	6.00178	CampbellDropseq
Pomc	6.21973	CampbellDropseq
Pomc	5.20764	CampbellDropseq
Pomc	5.7986	CampbellDropseq
Pomc	5.63121	CampbellDropseq
Pomc	5.69627	CampbellDropseq
Pomc	5.67565	CampbellDropseq
Pomc	6.01864	CampbellDropseq
Pomc	5.8552	CampbellDropseq
Pomc	5.8432	CampbellDropseq
Pomc	3.54797	CampbellDropseq
Pomc	5.36674	CampbellDropseq
Pomc	6.04233	CampbellDropseq
Pomc	1.07573e-05	CampbellDropseq
Pomc	6.15348	CampbellDropseq
Pomc	6.14718	CampbellDropseq
Pomc	6.15672	CampbellDropseq
Pomc	6.03699	CampbellDropseq
Pomc	4.07597e-06	CampbellDropseq
Pomc	5.56978	CampbellDropseq
Pomc	5.44825	CampbellDropseq
Pomc	5.44371	CampbellDropseq
Pomc	5.24129	CampbellDropseq
Pomc	5.05567	CampbellDropseq
Pomc	5.36751	CampbellDropseq
Pomc	5.14057	CampbellDropseq
Pomc	5.1507	CampbellDropseq
Pomc	5.359	CampbellDropseq
Pomc	5.20918	CampbellDropseq
Pomc	5.33513	ChenDropseq
Pomc	5.80066	ChenDropseq
Pomc	4.53004	ChenDropseq
Pomc	-1.80869e-07	ChenDropseq
Pomc	4.93944	ChenDropseq
Pomc	5.60678	ChenDropseq
Pomc	4.72917	ChenDropseq
Pomc	5.64643	ChenDropseq
Pomc	6.03276	ChenDropseq
Pomc	2.57309	ChenDropseq
Pomc	6.02463	ChenDropseq
Pomc	6.19932	ChenDropseq
Pomc	6.65107	ChenDropseq
Pomc	6.3196	ChenDropseq
Pomc	6.14038	ChenDropseq
Pomc	4.93399	ChenDropseq
Pomc	6.48717	ChenDropseq
Pomc	5.37206	ChenDropseq
Pomc	6.29554	ChenDropseq
Pomc	6.05151	ChenDropseq
Pomc	5.10555	ChenDropseq
Pomc	6.50534	ChenDropseq
Pomc	5.26218	ChenDropseq
Pomc	6.31176	ChenDropseq
Pomc	6.50411	ChenDropseq
Pomc	5.35367	ChenDropseq
Pomc	6.0815	ChenDropseq
Pomc	4.82303	ChenDropseq
Pomc	3.26534	Dowsett10xnuc
Pomc	0.854515	Dowsett10xnuc
Pomc	3.55463	Dowsett10xnuc
Pomc	2.95984	Dowsett10xnuc
Pomc	2.63089	Dowsett10xnuc
Pomc	1.7489	Dowsett10xnuc
Pomc	2.96932	Dowsett10xnuc
Pomc	1.22916	Dowsett10xnuc
Pomc	2.9028	Dowsett10xnuc
Pomc	1.97993	Dowsett10xnuc
Pomc	2.81477	Dowsett10xnuc
Pomc	6.28803e-06	Dowsett10xnuc
Pomc	1.27833	Dowsett10xnuc
Pomc	2.69209	Dowsett10xnuc
Pomc	3.14978	Dowsett10xnuc
Pomc	3.23593	Dowsett10xnuc
Pomc	2.06944	Dowsett10xnuc
Pomc	2.60039	Dowsett10xnuc
Pomc	2.22324	Dowsett10xnuc
Pomc	1.35375e-05	Dowsett10xnuc
Pomc	2.54608	Dowsett10xnuc
Pomc	3.07678	Dowsett10xnuc
Pomc	4.06304	Dowsett10xnuc
Pomc	2.18522	Dowsett10xnuc
Pomc	1.19326	Dowsett10xnuc
Pomc	-1.07976e-05	Dowsett10xnuc
Pomc	2.29541	Dowsett10xnuc
Pomc	3.54708	Dowsett10xnuc
Pomc	2.29321	Dowsett10xnuc
Pomc	3.12947	Dowsett10xnuc
Pomc	6.93349e-07	Dowsett10xnuc
Pomc	1.7006	Dowsett10xnuc
Pomc	-1.30202e-06	Dowsett10xnuc
Pomc	2.24611	Dowsett10xnuc
Pomc	2.96436	Dowsett10xnuc
Pomc	-1.31849e-05	Dowsett10xnuc
Pomc	2.61531	Dowsett10xnuc
Pomc	2.7092	Dowsett10xnuc
Pomc	2.22177	Dowsett10xnuc
Pomc	3.65675	Dowsett10xnuc
Pomc	3.81497	Dowsett10xnuc
Pomc	3.51937	Dowsett10xnuc
Pomc	2.5132	Dowsett10xnuc
Pomc	2.11938	Dowsett10xnuc
Pomc	3.15514	Dowsett10xnuc
Pomc	3.27458	Dowsett10xnuc
Pomc	2.37831	Dowsett10xnuc
Pomc	3.13384	Dowsett10xnuc
Pomc	3.09043	Dowsett10xnuc
Pomc	2.36178	Dowsett10xnuc
Pomc	1.09929	Dowsett10xnuc
Pomc	3.64517	Dowsett10xnuc
Pomc	2.9024	Dowsett10xnuc
Pomc	2.6916	Dowsett10xnuc
Pomc	2.44022	Dowsett10xnuc
Pomc	3.30262	Dowsett10xnuc
Pomc	2.62187	Dowsett10xnuc
Pomc	2.25271	Dowsett10xnuc
Pomc	4.14251	Dowsett10xnuc
Pomc	2.64824	Dowsett10xnuc
Pomc	2.7233	Dowsett10xnuc
Pomc	3.57003	Dowsett10xnuc
Pomc	1.33902	Dowsett10xnuc
Pomc	2.9265	Dowsett10xnuc
Pomc	2.77835	Dowsett10xnuc
Pomc	2.14494	Dowsett10xnuc
Pomc	2.95177	Dowsett10xnuc
Pomc	2.56517	Dowsett10xnuc
Pomc	2.69123	Dowsett10xnuc
Pomc	1.73942	Dowsett10xnuc
Pomc	1.67732e-06	Dowsett10xnuc
Pomc	2.2645	Dowsett10xnuc
Pomc	2.46863	Dowsett10xnuc
Pomc	3.07611	Dowsett10xnuc
Pomc	4.07443	Dowsett10xnuc
Pomc	2.3977	Dowsett10xnuc
Pomc	2.83891	Dowsett10xnuc
Pomc	5.18465	Dowsett10xnuc
Pomc	3.86612	Dowsett10xnuc
Pomc	5.09217	Dowsett10xnuc
Pomc	5.05805	Dowsett10xnuc
Pomc	5.23971	Dowsett10xnuc
Pomc	3.54781	Dowsett10xnuc
Pomc	3.87481	Dowsett10xnuc
Pomc	3.13383	Dowsett10xnuc
Pomc	5.2221	Dowsett10xnuc
Pomc	4.96122	Dowsett10xnuc
Pomc	4.75205	Dowsett10xnuc
Pomc	4.99818	Dowsett10xnuc
Pomc	4.45385	Dowsett10xnuc
Pomc	4.66201	Dowsett10xnuc
Pomc	4.39601	Dowsett10xnuc
Pomc	5.43267	Dowsett10xnuc
Pomc	4.85176	Dowsett10xnuc
Pomc	3.86326	Dowsett10xnuc
Pomc	4.65351	Dowsett10xnuc
Pomc	4.16889	Dowsett10xnuc
Pomc	5.36089	Dowsett10xnuc
Pomc	3.33432	Dowsett10xnuc
Pomc	5.57179	Dowsett10xnuc
Pomc	5.02838	Dowsett10xnuc
Pomc	4.85675	Dowsett10xnuc
Pomc	4.87616	Dowsett10xnuc
Pomc	4.83675	Dowsett10xnuc
Pomc	3.30746	Dowsett10xnuc
Pomc	4.89656	Dowsett10xnuc
Pomc	4.87146	Dowsett10xnuc
Pomc	4.80733	Dowsett10xnuc
Pomc	4.71076	Dowsett10xnuc
Pomc	5.0043	Dowsett10xnuc
Pomc	5.19972	Dowsett10xnuc
Pomc	4.41449	Dowsett10xnuc
Pomc	4.91585	Dowsett10xnuc
Pomc	4.82814	Dowsett10xnuc
Pomc	3.98074	Dowsett10xnuc
Pomc	5.00687	Dowsett10xnuc
Pomc	3.95852	Dowsett10xnuc
Pomc	3.51583	Dowsett10xnuc
Pomc	4.93357	Dowsett10xnuc
Pomc	4.16144	Dowsett10xnuc
Pomc	2.68658	Dowsett10xnuc
Pomc	4.07955	Dowsett10xnuc
Pomc	4.24122	Dowsett10xnuc
Pomc	4.7088	Dowsett10xnuc
Pomc	3.81534	Dowsett10xnuc
Pomc	4.29982	Dowsett10xnuc
Pomc	5.17999	Dowsett10xnuc
Pomc	4.12109	Dowsett10xnuc
Pomc	5.29388	Dowsett10xnuc
Pomc	2.9951	Dowsett10xnuc
Pomc	5.57564	Dowsett10xnuc
Pomc	4.38358	Dowsett10xnuc
Pomc	4.23973	Dowsett10xnuc
Pomc	2.39881	Dowsett10xnuc
Pomc	4.4361	Dowsett10xnuc
Pomc	4.06733	Dowsett10xnuc
Pomc	2.53423	Dowsett10xnuc
Pomc	5.00214	Dowsett10xnuc
Pomc	5.12163	Dowsett10xnuc
Pomc	1.44591	Dowsett10xnuc
Pomc	4.18521	Dowsett10xnuc
Pomc	4.77787	Dowsett10xnuc
Pomc	4.87652	Dowsett10xnuc
Pomc	4.07325	Dowsett10xnuc
Pomc	4.54193	Dowsett10xnuc
Pomc	4.62546	Dowsett10xnuc
Pomc	5.07824	Dowsett10xnuc
Pomc	4.3626	Dowsett10xnuc
Pomc	4.49071	Dowsett10xnuc
Pomc	1.09669	Dowsett10xnuc
Pomc	4.93788	Dowsett10xnuc
Pomc	4.78004	Dowsett10xnuc
Pomc	4.7924	Dowsett10xnuc
Pomc	1.73252	Dowsett10xnuc
Pomc	2.05322	Dowsett10xnuc
Pomc	1.98868	Dowsett10xnuc
Pomc	2.85607	Dowsett10xnuc
Pomc	2.82409	Dowsett10xnuc
Pomc	1.07313	Dowsett10xnuc
Pomc	2.93207	Dowsett10xnuc
Pomc	2.01304	Dowsett10xnuc
Pomc	2.19785	Dowsett10xnuc
Pomc	-2.87097e-06	Dowsett10xnuc
Pomc	2.09368	Dowsett10xnuc
Pomc	2.21738	Dowsett10xnuc
Pomc	2.58089	Dowsett10xnuc
Pomc	2.7182	Dowsett10xnuc
Pomc	2.55013	Dowsett10xnuc
Pomc	2.43888	Dowsett10xnuc
Pomc	2.15887	Dowsett10xnuc
Pomc	3.16478	Dowsett10xnuc
Pomc	1.20753	Dowsett10xnuc
Pomc	2.36187	Dowsett10xnuc
Pomc	2.03307	Dowsett10xnuc
Pomc	0.778487	Dowsett10xnuc
Pomc	2.0502	Dowsett10xnuc
Pomc	0.692712	Dowsett10xnuc
Pomc	2.23901	Dowsett10xnuc
Pomc	1.38748	Dowsett10xnuc
Pomc	1.35599	Dowsett10xnuc
Pomc	2.08306	Dowsett10xnuc
Pomc	1.92307	Dowsett10xnuc
Pomc	0.884858	Dowsett10xnuc
Pomc	1.92328	Dowsett10xnuc
Pomc	2.22713	Dowsett10xnuc
Pomc	-3.23545e-06	Dowsett10xnuc
Pomc	2.14682	Dowsett10xnuc
Pomc	1.58432	Dowsett10xnuc
Pomc	2.32291	Dowsett10xnuc
Pomc	1.85852	Dowsett10xnuc
Pomc	1.41826	Dowsett10xnuc
Pomc	2.29967	Dowsett10xnuc
Pomc	2.22252	Dowsett10xnuc
Pomc	2.5566	Dowsett10xnuc
Pomc	5.70756	Flynn10x
Pomc	5.83314	Flynn10x
Pomc	4.10246	Kim10x
Pomc	3.19745	Kim10x
Pomc	4.5723	Kim10x
Pomc	4.55683	Kim10x
Pomc	1.38301	Kim10x
Pomc	5.67162	Kim10x
Pomc	4.02722	Kim10x
Pomc	2.59498	Kim10x
Pomc	3.84116	Kim10x
Pomc	4.22281	Kim10x
Pomc	3.42843	Kim10x
Pomc	3.97441	Kim10x
Pomc	4.5559	Kim10x
Pomc	4.96157	Kim10x
Pomc	2.57905	Kim10x
Pomc	2.35307	Kim10x
Pomc	4.50678	Kim10x
Pomc	4.35115	Kim10x
Pomc	5.70617	Kim10x
Pomc	3.70953	Kim10x
Pomc	5.30128	Kim10x
Pomc	6.17553	Kim10x
Pomc	6.43345	Kim10x
Pomc	3.72703	Kim10x
Pomc	3.87521	Kim10x
Pomc	5.61197	Kim10x
Pomc	3.94819	Kim10x
Pomc	5.03676	Kim10x
Pomc	4.36555	Kim10x
Pomc	5.38317	Kim10x
Pomc	5.84973	Kim10x
Pomc	3.71923	Kim10x
Pomc	3.9745	Kim10x
Pomc	4.26066	Kim10x
Pomc	4.91328	Kim10x
Pomc	4.95696	Kim10x
Pomc	4.72747	Kim10x
Pomc	3.79059	Kim10x
Pomc	3.75022	Kim10x
Pomc	2.79687	Kim10x
Pomc	4.28138	Kim10x
Pomc	6.00573	Kim10x
Pomc	5.4042	Kim10x
Pomc	4.00123	Kim10x
Pomc	5.03874	Kim10x
Pomc	4.76677	Kim10x
Pomc	5.46081	Kim10x
Pomc	3.7862	Kim10x
Pomc	3.7359	Kim10x
Pomc	4.01631	Kim10x
Pomc	3.99381	Kim10x
Pomc	4.73857	Kim10x
Pomc	2.61661	Kim10x
Pomc	3.97578	Kim10x
Pomc	3.67918	Kim10x
Pomc	0.927833	Kim10x
Pomc	4.20422	Kim10x
Pomc	3.46299	Kim10x
Pomc	3.89947	Kim10x
Pomc	3.7168	Kim10x
Pomc	5.81912	Kim10x
Pomc	4.37934	Kim10x
Pomc	3.44008	Kim10x
Pomc	3.91908	Kim10x
Pomc	3.4714	Kim10x
Pomc	6.67473	Kim10x
Pomc	4.87987	Kim10x
Pomc	4.16797	Kim10x
Pomc	1.87293	Kim10x
Pomc	1.22	Kim10x
Pomc	3.33036	Kim10x
Pomc	3.91069	Kim10x
Pomc	1.87843	Kim10x
Pomc	3.42001	Kim10x
Pomc	3.4231	Kim10x
Pomc	4.02031	Kim10x
Pomc	6.33411	Kim10x
Pomc	6.0624	Kim10x
Pomc	3.2707	Kim10x
Pomc	5.10158	Kim10x
Pomc	2.89053	Kim10x
Pomc	3.70957	Kim10x
Pomc	-8.18324e-06	Kim10x
Pomc	3.48283	Kim10x
Pomc	2.1578	Kim10x
Pomc	2.157	Kim10x
Pomc	3.43284	Kim10x
Pomc	3.96763	Kim10x
Pomc	3.77953	Kim10x
Pomc	6.05918	Kim10x
Pomc	5.40059	Kim10x
Pomc	5.19737	Kim10x
Pomc	5.60591	Kim10x
Pomc	5.08237	Kim10x
Pomc	3.28627	Kim10x
Pomc	4.37504	Kim10x
Pomc	4.26686	Kim10x
Pomc	3.54696	Kim10x
Pomc	1.20887e-05	Kim10x
Pomc	2.18006	Kim10x
Pomc	2.36312	Kim10x
Pomc	2.26871	Kim10x
Pomc	3.18688	Kim10x
Pomc	2.64698	Kim10x
Pomc	3.9218	Kim10x
Pomc	4.43269	Kim10x
Pomc	5.3724	Kim10x
Pomc	3.86546	Kim10x
Pomc	4.27526	Kim10x
Pomc	5.34155	Kim10x
Pomc	3.22201	Kim10x
Pomc	4.17766	Kim10x
Pomc	5.87127	Kim10x
Pomc	4.24495	Kim10x
Pomc	4.60158	Kim10x
Pomc	2.87918	Kim10x
Pomc	4.21197	Kim10x
Pomc	2.04027	Kim10x
Pomc	3.3061	Kim10x
Pomc	4.65728	Kim10x
Pomc	5.24844	Kim10x
Pomc	5.52929	Kim10x
Pomc	3.72653	Kim10x
Pomc	4.63542	Kim10x
Pomc	4.69779	Kim10x
Pomc	0.83766	Kim10x
Pomc	4.40889	Kim10x
Pomc	4.99886	Kim10x
Pomc	4.91105	Kim10x
Pomc	4.44196	Kim10x
Pomc	5.23881	Kim10x
Pomc	3.29951	Kim10x
Pomc	4.62164	Kim10x
Pomc	4.17398	Kim10x
Pomc	1.62041	Kim10x
Pomc	4.52258	Kim10x
Pomc	3.83463	Kim10x
Pomc	4.24445	Kim10x
Pomc	3.42633	Kim10x
Pomc	4.33321	Kim10x
Pomc	3.65553	Kim10x
Pomc	5.28641	Kim10x
Pomc	4.5345	Kim10x
Pomc	4.99052	Kim10x
Pomc	3.49865	Kim10x
Pomc	3.98352	Kim10x
Pomc	4.22307	Kim10x
Pomc	3.84404	Kim10x
Pomc	3.04977	Kim10x
Pomc	4.81797	Kim10x
Pomc	3.78273	Kim10x
Pomc	5.41367	Kim10x
Pomc	3.74276	Kim10x
Pomc	6.22618	Kim10x
Pomc	4.75668	Kim10x
Pomc	4.73209	Kim10x
Pomc	5.10217	Kim10x
Pomc	3.43146	Kim10x
Pomc	2.64175	Kim10x
Pomc	-5.38305e-06	Kim10x
Pomc	4.48706	Kim10x
Pomc	4.23009	Kim10x
Pomc	4.16406	Kim10x
Pomc	5.78028	Kim10x
Pomc	4.58106	Kim10x
Pomc	4.44797	Kim10x
Pomc	6.22288	Kim10x
Pomc	4.08651	Kim10x
Pomc	1.72817	Kim10x
Pomc	6.15943	Kim10x
Pomc	4.57305	Kim10x
Pomc	3.94226	Kim10x
Pomc	5.69289	Kim10x
Pomc	3.8634	Kim10x
Pomc	3.67634	Kim10x
Pomc	4.58241	Kim10x
Pomc	-2.30573e-06	Kim10x
Pomc	4.74976	Kim10x
Pomc	4.04005	Kim10x
Pomc	2.95814	Kim10x
Pomc	4.08496	Kim10x
Pomc	3.18553	Kim10x
Pomc	4.55691	Kim10x
Pomc	6.15127	Kim10x
Pomc	5.37442	Kim10x
Pomc	3.62534	Kim10x
Pomc	3.3374	Kim10x
Pomc	4.28529	Kim10x
Pomc	3.62566	Kim10x
Pomc	3.32292	Kim10x
Pomc	4.66719	Kim10x
Pomc	1.97084	Kim10x
Pomc	5.81336	Kim10x
Pomc	5.08155	Kim10x
Pomc	3.14736	Kim10x
Pomc	4.23794	Kim10x
Pomc	4.13901	Kim10x
Pomc	4.048	Kim10x
Pomc	4.09034	Kim10x
Pomc	3.75124	Kim10x
Pomc	2.31935	Kim10x
Pomc	4.80577	Kim10x
Pomc	3.93837	Kim10x
Pomc	4.21769	Kim10x
Pomc	4.79292	Kim10x
Pomc	4.97087	Kim10x
Pomc	3.56509	Kim10x
Pomc	4.63061	Kim10x
Pomc	5.1553	Kim10x
Pomc	2.40392	Kim10x
Pomc	4.15935	Kim10x
Pomc	4.30442	Kim10x
Pomc	2.17375	Kim10x
Pomc	4.55636	Kim10x
Pomc	3.7935	Kim10x
Pomc	4.1662	Kim10x
Pomc	4.72033	Kim10x
Pomc	4.29318	Kim10x
Pomc	5.38583	Kim10x
Pomc	4.57048	Kim10x
Pomc	3.37506	Kim10x
Pomc	3.92119	Kim10x
Pomc	4.26437	Kim10x
Pomc	6.32902	Kim10x
Pomc	5.79305	Kim10x
Pomc	2.40737	Kim10x
Pomc	6.04544	Kim10x
Pomc	3.56479	Kim10x
Pomc	4.8408	Kim10x
Pomc	2.98143	Kim10x
Pomc	5.49589	Kim10x
Pomc	4.71405	Kim10x
Pomc	3.59459	Kim10x
Pomc	3.37457	Kim10x
Pomc	4.04521	Kim10x
Pomc	3.92911	Kim10x
Pomc	2.36128	Kim10x
Pomc	4.21898	Kim10x
Pomc	5.02198	Kim10x
Pomc	3.58905	Kim10x
Pomc	5.74409	Kim10x
Pomc	4.53479	Kim10x
Pomc	6.66809	Kim10x
Pomc	3.83865	Kim10x
Pomc	2.58357	Kim10x
Pomc	3.30489	Kim10x
Pomc	3.47984	Kim10x
Pomc	4.22633	Kim10x
Pomc	3.73625	Kim10x
Pomc	3.91965	Kim10x
Pomc	4.97456	Kim10x
Pomc	4.31377	Kim10x
Pomc	3.94067	Kim10x
Pomc	2.43111	Kim10x
Pomc	3.78353	Kim10x
Pomc	3.37696	Kim10x
Pomc	3.93094	Kim10x
Pomc	3.02763	Kim10x
Pomc	3.82634	Kim10x
Pomc	4.57629	Kim10x
Pomc	5.44715	Kim10x
Pomc	4.059	Kim10x
Pomc	3.79087	Kim10x
Pomc	3.42667	Kim10x
Pomc	3.70231	Kim10x
Pomc	5.65896	Kim10x
Pomc	3.52163	Kim10x
Pomc	3.32898	Kim10x
Pomc	4.59516	Kim10x
Pomc	5.12637	Kim10x
Pomc	4.59899	Kim10x
Pomc	4.05101	Kim10x
Pomc	4.08633	Kim10x
Pomc	4.38241	Kim10x
Pomc	3.88658	Kim10x
Pomc	3.64817	Kim10x
Pomc	5.50729	Kim10x
Pomc	4.54231	Kim10x
Pomc	4.10937	Kim10x
Pomc	3.32748	Kim10x
Pomc	5.48296	Kim10x
Pomc	3.51631	Kim10x
Pomc	3.92418	Kim10x
Pomc	3.51521	Kim10x
Pomc	3.41481	Kim10x
Pomc	3.83978	Kim10x
Pomc	4.64264	Kim10x
Pomc	4.86561	Kim10x
Pomc	4.05729	Kim10x
Pomc	3.88245	Kim10x
Pomc	2.91344	Kim10x
Pomc	4.3981	Kim10x
Pomc	1.856	Kim10x
Pomc	3.06168	Kim10x
Pomc	4.05755	Kim10x
Pomc	6.28236	Kim10x
Pomc	4.16445	Kim10x
Pomc	2.99768	Kim10x
Pomc	4.31082	Kim10x
Pomc	5.16818	Kim10x
Pomc	5.87319	Kim10x
Pomc	2.36579	Kim10x
Pomc	4.15749	Kim10x
Pomc	-9.87273e-06	Kim10x
Pomc	4.26985	Kim10x
Pomc	3.79577	Kim10x
Pomc	5.16875	Kim10x
Pomc	4.64359	Kim10x
Pomc	4.90704	Kim10x
Pomc	3.19792	Kim10x
Pomc	3.89102	Kim10x
Pomc	4.17829	Kim10x
Pomc	3.04021	Kim10x
Pomc	4.88041	Kim10x
Pomc	3.69255	Kim10x
Pomc	3.74576	Kim10x
Pomc	2.62319	Kim10x
Pomc	3.32831	Kim10x
Pomc	4.67925	Kim10x
Pomc	3.83743	Kim10x
Pomc	4.11368	Kim10x
Pomc	2.95499	Kim10x
Pomc	4.79406	Kim10x
Pomc	2.85759	Kim10x
Pomc	2.44807	Kim10x
Pomc	2.11182	Kim10x
Pomc	4.32166	Kim10x
Pomc	4.72341	Kim10x
Pomc	3.6617	Kim10x
Pomc	3.46876	Kim10x
Pomc	3.17137	Kim10x
Pomc	4.35686	Kim10x
Pomc	4.07387	Kim10x
Pomc	5.36807	Kim10x
Pomc	3.73447	Kim10x
Pomc	3.8511	Kim10x
Pomc	2.94625	Kim10x
Pomc	5.28481	Kim10x
Pomc	5.04243	Kim10x
Pomc	4.43478	Kim10x
Pomc	3.49367	Kim10x
Pomc	3.64163	Kim10x
Pomc	3.37667	Kim10x
Pomc	5.04317	Kim10x
Pomc	3.96154	Kim10x
Pomc	4.58106	Kim10x
Pomc	4.28793	Kim10x
Pomc	2.86323	Kim10x
Pomc	3.94149	Kim10x
Pomc	4.08052	Kim10x
Pomc	4.47682	Kim10x
Pomc	4.22011	Kim10x
Pomc	3.80805	Kim10x
Pomc	4.80581	Kim10x
Pomc	4.66815	Kim10x
Pomc	3.58774	Kim10x
Pomc	4.75101	Kim10x
Pomc	3.89975	Kim10x
Pomc	5.01589	Kim10x
Pomc	4.58251	Kim10x
Pomc	4.12575	Kim10x
Pomc	1.56562	Kim10x
Pomc	2.94679	Kim10x
Pomc	2.88558	Kim10x
Pomc	4.2167	Kim10x
Pomc	3.57773	Kim10x
Pomc	4.2024	Kim10x
Pomc	5.73072	Kim10x
Pomc	5.39676	Kim10x
Pomc	3.70986	Kim10x
Pomc	4.02354	Kim10x
Pomc	3.73125	Kim10x
Pomc	4.56331	Kim10x
Pomc	4.23304	Kim10x
Pomc	1.8027	Kim10x
Pomc	2.89213	Kim10x
Pomc	3.98264	Kim10x
Pomc	1.58989	Kim10x
Pomc	4.52257	Kim10x
Pomc	7.18783	KimDev10x
Pomc	7.59679	KimDev10x
Pomc	7.44633	KimDev10x
Pomc	7.51348	KimDev10x
Pomc	5.44363	LeeDropseq
Pomc	5.00824	LeeDropseq
Pomc	4.59648	LeeDropseq
Pomc	5.14629	LeeDropseq
Pomc	5.89889	LeeDropseq
Pomc	5.54192	LeeDropseq
Pomc	4.91315	LeeDropseq
Pomc	5.43518	LeeDropseq
Pomc	4.90983	LeeDropseq
Pomc	3.17264	LeeDropseq
Pomc	5.72401	LeeDropseq
Pomc	6.24946	LeeDropseq
Pomc	6.8205e-06	LeeDropseq
Pomc	-2.81577e-06	LeeDropseq
Pomc	-9.61623e-06	Moffit10x
Pomc	-1.37765e-05	Moffit10x
Pomc	3.38454	Morris10x
Pomc	4.23968	Morris10x
Pomc	6.96169	Morris10x
Pomc	1.93431e-05	Morris10x
Pomc	0.790193	Morris10x
Pomc	5.07833	Morris10x
Pomc	5.24	Morris10x
Pomc	1.78496e-05	Morris10x
Pomc	4.56884	Morris10x
Pomc	3.45592	Morris10x
Pomc	2.56491	Morris10x
Pomc	1.86899e-05	Morris10x
Pomc	-9.84555e-06	Morris10x
Pomc	7.18757e-06	Mousebrainorg10x
Pomc	2.70036	Mousebrainorg10x
Pomc	2.30756	Mousebrainorg10x
Pomc	2.69674	Mousebrainorg10x
Pomc	4.64967	Mousebrainorg10x
Pomc	1.32649	Mousebrainorg10x
Pomc	3.58692	Mousebrainorg10x
Pomc	4.13211	Mousebrainorg10x
Pomc	3.03647	Mousebrainorg10x
Pomc	8.60355e-07	Mousebrainorg10x
Pomc	4.85579	Mousebrainorg10x
Pomc	3.68631	Mousebrainorg10x
Pomc	-5.69498e-06	Mousebrainorg10x
Pomc	1.92205e-06	Mousebrainorg10x
Pomc	3.71045	Mousebrainorg10x
Pomc	6.58495	RomanovDev10x
Pomc	5.4002	RomanovDev10x
Pomc	3.62669	RomanovDev10x
Pomc	6.33573	RomanovDev10x
Pomc	4.53756	RomanovDev10x
Pomc	6.6096	RomanovDev10x
Pomc	4.63192	RomanovDev10x
Pomc	3.74063	RomanovDev10x
Pomc	6.42215	RomanovDev10x
Pomc	5.47079	RomanovDev10x
Pomc	4.55071	RomanovDev10x
Pomc	5.39215	RomanovDev10x
Pomc	3.53325	Rupp10x
Pomc	3.11612	Rupp10x
Pomc	2.97208	Rupp10x
Pomc	4.09332	Rupp10x
Pomc	3.73905	Rupp10x
Pomc	2.82003	Rupp10x
Pomc	3.77608	Rupp10x
Pomc	3.6672	Rupp10x
Pomc	1.77775	Rupp10x
Pomc	4.12434	Rupp10x
Pomc	3.76015	Rupp10x
Pomc	4.67296	Rupp10x
Pomc	3.04344	Rupp10x
Pomc	3.33726	Rupp10x
Pomc	2.33069	Rupp10x
Pomc	3.56004	Rupp10x
Pomc	3.4727	Rupp10x
Pomc	3.17537	Rupp10x
Pomc	4.38909	Rupp10x
Pomc	3.19958	Rupp10x
Pomc	3.39842	Rupp10x
Pomc	4.22551	Rupp10x
Pomc	2.8555	Rupp10x
Pomc	2.00048	Rupp10x
Pomc	3.63176	Rupp10x
Pomc	4.38861	Rupp10x
Pomc	5.04468	Rupp10x
Pomc	2.79018	Rupp10x
Pomc	3.07637	Rupp10x
Pomc	2.76711	Rupp10x
Pomc	2.97288	Rupp10x
Pomc	3.16554	Rupp10x
Pomc	3.07209	Rupp10x
Pomc	5.28031	Rupp10x
Pomc	3.51616	Rupp10x
Pomc	3.30299	Rupp10x
Pomc	4.01854	Rupp10x
Pomc	3.56883	Rupp10x
Pomc	3.98532	Rupp10x
Pomc	3.90091	Rupp10x
Pomc	3.95196	Rupp10x
Pomc	4.9388	Rupp10x
Pomc	2.13414	Rupp10x
Pomc	3.17481	Rupp10x
Pomc	3.92254	Rupp10x
Pomc	3.51452	Rupp10x
Pomc	3.16278	Rupp10x
Pomc	3.76375	Rupp10x
Pomc	3.92856	Rupp10x
Pomc	3.53325	Rupp10x
Pomc	4.40015	Rupp10x
Pomc	3.63401	Rupp10x
Pomc	3.09475	Rupp10x
Pomc	4.19967	Rupp10x
Pomc	3.8095e-06	Rupp10x
Pomc	4.00114	Rupp10x
Pomc	3.64876	Rupp10x
Pomc	3.64419	Rupp10x
Pomc	3.33788	Rupp10x
Pomc	2.76477	Rupp10x
Pomc	3.29833	Rupp10x
Pomc	3.10862	Rupp10x
Pomc	3.47209	Rupp10x
Pomc	4.29246	Rupp10x
Pomc	4.0423	Rupp10x
Pomc	3.15211	Rupp10x
Pomc	4.33037	Rupp10x
Pomc	3.99629	Rupp10x
Pomc	3.36273	Rupp10x
Pomc	2.8444	Rupp10x
Pomc	4.09883	Rupp10x
Pomc	3.68935	Rupp10x
Pomc	4.06469	Rupp10x
Pomc	3.75526	Rupp10x
Pomc	1.54923	Rupp10x
Pomc	3.64549	Rupp10x
Pomc	3.42648	Rupp10x
Pomc	1.44915	Rupp10x
Pomc	3.39947	Rupp10x
Pomc	3.78251	Rupp10x
Pomc	4.54488	Rupp10x
Pomc	2.78425	Rupp10x
Pomc	4.95277	Rupp10x
Pomc	4.09005	Rupp10x
Pomc	3.86402	Rupp10x
Pomc	3.0478	Rupp10x
Pomc	4.09986	Rupp10x
Pomc	3.14891	Rupp10x
Pomc	4.4471	Rupp10x
Pomc	3.52558	Rupp10x
Pomc	3.06574	Rupp10x
Pomc	4.16723	Rupp10x
Pomc	3.75607	Rupp10x
Pomc	3.32271	Rupp10x
Pomc	3.0044	Rupp10x
Pomc	4.49602	Rupp10x
Pomc	2.60849	Rupp10x
Pomc	4.59164	Rupp10x
Pomc	3.428	Rupp10x
Pomc	2.94284	Rupp10x
Pomc	1.70202	Rupp10x
Pomc	1.83823	Rupp10x
Pomc	4.93675	Rupp10x
Pomc	3.63736	Rupp10x
Pomc	3.65065	Rupp10x
Pomc	3.62187	Rupp10x
Pomc	3.49145	Rupp10x
Pomc	5.15304	Rupp10x
Pomc	3.7545	Rupp10x
Pomc	3.97134	Rupp10x
Pomc	3.73212	Rupp10x
Pomc	3.96637	Rupp10x
Pomc	4.34147	Rupp10x
Pomc	3.83121	Rupp10x
Pomc	2.83744	Rupp10x
Pomc	3.16229	Rupp10x
Pomc	3.68955	Rupp10x
Pomc	2.88085	Rupp10x
Pomc	3.3354	Rupp10x
Pomc	4.38322	Rupp10x
Pomc	2.99235	Rupp10x
Pomc	4.33027	Rupp10x
Pomc	3.33471	Rupp10x
Pomc	3.12801	Rupp10x
Pomc	2.28823	Rupp10x
Pomc	3.77192	Rupp10x
Pomc	2.78958	Rupp10x
Pomc	3.56617	Rupp10x
Pomc	3.48456	Rupp10x
Pomc	3.75461	Rupp10x
Pomc	3.68739	Rupp10x
Pomc	4.43853	Rupp10x
Pomc	4.11251	Rupp10x
Pomc	4.45356	Rupp10x
Pomc	2.53161	Rupp10x
Pomc	2.73127	Rupp10x
Pomc	2.90141	Rupp10x
Pomc	4.90459	Rupp10x
Pomc	4.79763	Rupp10x
Pomc	3.67995	Rupp10x
Pomc	2.59923	Rupp10x
Pomc	3.48376	Rupp10x
Pomc	3.93966	Rupp10x
Pomc	3.57066	Rupp10x
Pomc	3.25004	Rupp10x
Pomc	4.35645	Rupp10x
Pomc	2.33236	Rupp10x
Pomc	4.18102	Rupp10x
Pomc	3.88443	Rupp10x
Pomc	2.17964	Rupp10x
Pomc	2.25673	Rupp10x
Pomc	2.88595	Rupp10x
Pomc	2.23276	Rupp10x
Pomc	1.25959	Rupp10x
Pomc	3.26194	Rupp10x
Pomc	3.64003	Rupp10x
Pomc	3.10214	Rupp10x
Pomc	3.19912	Rupp10x
Pomc	1.321	Rupp10x
Pomc	3.22736	Rupp10x
Pomc	2.15803	Rupp10x
Pomc	3.96902	Rupp10x
Pomc	3.12338	Rupp10x
Pomc	2.5513	Rupp10x
Pomc	3.12599	Rupp10x
Pomc	3.46833	Rupp10x
Pomc	2.12822	Rupp10x
Pomc	1.79489	Rupp10x
Pomc	2.37195	Rupp10x
Pomc	3.92208	Rupp10x
Pomc	2.19867	Rupp10x
Pomc	2.31246	Rupp10x
Pomc	3.11192	Rupp10x
Pomc	3.41034	Rupp10x
Pomc	3.07652	Rupp10x
Pomc	2.48552	Rupp10x
Pomc	2.24522	Rupp10x
Pomc	2.25306	Rupp10x
Pomc	4.3917e-06	Rupp10x
Pomc	3.01546	Rupp10x
Pomc	3.94043	Rupp10x
Pomc	2.98555	Rupp10x
Pomc	1.76178	Rupp10x
Pomc	-6.67721e-06	Rupp10x
Pomc	2.86167	Rupp10x
Pomc	3.07354	Rupp10x
Pomc	2.40154	Rupp10x
Pomc	3.46982	Rupp10x
Pomc	3.63286	Rupp10x
Pomc	4.1951	Rupp10x
Pomc	2.75633	Rupp10x
Pomc	1.99268	Rupp10x
Pomc	5.74058	wenDropseq
Pomc	6.29735	wenDropseq
Pomc	4.7076	wenDropseq
Pomc	4.88465	wenDropseq
Pomc	4.53962	wenDropseq
Pomc	-1.82663e-05	wenDropseq
Pomc	5.9587	wenDropseq
Pomc	6.16154	wenDropseq
Pomc	6.25128	wenDropseq
Pomc	5.44493	wenDropseq
Pomc	6.32879	wenDropseq
Pomc	5.36675	wenDropseq
Pomc	6.29043	wenDropseq
Pomc	9.39026e-06	wenDropseq
Pomc	5.83354	wenDropseq
Cartpt	2.48904	Affinati10x
Cartpt	3.7874	Affinati10x
Cartpt	4.42883	Affinati10x
Cartpt	3.61775	Affinati10x
Cartpt	3.55265	Affinati10x
Cartpt	2.15813	Affinati10x
Cartpt	2.52662e-06	Affinati10x
Cartpt	3.52786	Affinati10x
Cartpt	2.52528	Affinati10x
Cartpt	2.23324	Affinati10x
Cartpt	2.44947	Affinati10x
Cartpt	3.45077	Affinati10x
Cartpt	2.57313	Affinati10x
Cartpt	2.07308	Affinati10x
Cartpt	2.63963	Affinati10x
Cartpt	2.47474	Affinati10x
Cartpt	3.44631	Affinati10x
Cartpt	1.73079e-05	Affinati10x
Cartpt	3.87988	Affinati10x
Cartpt	3.49987	Affinati10x
Cartpt	2.63498	Affinati10x
Cartpt	2.89829	Affinati10x
Cartpt	2.89881	Affinati10x
Cartpt	4.52891	Affinati10x
Cartpt	3.05105	Affinati10x
Cartpt	1.60689	Affinati10x
Cartpt	1.93818	Affinati10x
Cartpt	4.19315	Affinati10x
Cartpt	2.33708	Affinati10x
Cartpt	2.66073	Affinati10x
Cartpt	1.08637	Affinati10x
Cartpt	3.12141	Affinati10x
Cartpt	2.8144	Affinati10x
Cartpt	4.41092	Affinati10x
Cartpt	4.6839	Affinati10x
Cartpt	3.09086	Affinati10x
Cartpt	3.56868	Affinati10x
Cartpt	3.01166	Affinati10x
Cartpt	4.37722	Affinati10x
Cartpt	1.64289	Affinati10x
Cartpt	2.01251	Affinati10x
Cartpt	1.32393	Affinati10x
Cartpt	0.884965	Affinati10x
Cartpt	2.91534	Affinati10x
Cartpt	2.3545	Affinati10x
Cartpt	3.51222	Affinati10x
Cartpt	3.17113	Affinati10x
Cartpt	1.90207	Affinati10x
Cartpt	2.84534	Affinati10x
Cartpt	2.94557	Affinati10x
Cartpt	2.99389	Affinati10x
Cartpt	1.52627	Affinati10x
Cartpt	2.96548	Affinati10x
Cartpt	2.34719	Affinati10x
Cartpt	4.22968	Affinati10x
Cartpt	4.13293	Affinati10x
Cartpt	4.10536	Affinati10x
Cartpt	3.21622	Affinati10x
Cartpt	4.4252	Affinati10x
Cartpt	2.15464	Affinati10x
Cartpt	3.5576	Affinati10x
Cartpt	3.18627	Affinati10x
Cartpt	4.72022	Affinati10x
Cartpt	4.15227	Affinati10x
Cartpt	2.69391	Affinati10x
Cartpt	3.06334	Affinati10x
Cartpt	4.92382	Affinati10x
Cartpt	1.65822	Affinati10x
Cartpt	3.88491	Affinati10x
Cartpt	4.05395	Affinati10x
Cartpt	3.31588	Affinati10x
Cartpt	4.09201	Affinati10x
Cartpt	3.06311	Affinati10x
Cartpt	1.71897	Affinati10x
Cartpt	1.77949	Affinati10x
Cartpt	2.48938	Affinati10x
Cartpt	1.53375	Affinati10x
Cartpt	0.978218	Affinati10x
Cartpt	1.60042	Affinati10x
Cartpt	1.45238	Affinati10x
Cartpt	2.50588	Affinati10x
Cartpt	2.98574	Affinati10x
Cartpt	1.20059	Affinati10x
Cartpt	1.48785	Affinati10x
Cartpt	1.67793	Affinati10x
Cartpt	2.09666	Affinati10x
Cartpt	1.35417	Affinati10x
Cartpt	3.36131	Affinati10x
Cartpt	1.57105	Affinati10x
Cartpt	1.21772	Affinati10x
Cartpt	1.40943	Affinati10x
Cartpt	0.907159	Affinati10x
Cartpt	2.6431	Affinati10x
Cartpt	3.03035	Affinati10x
Cartpt	2.91475	Affinati10x
Cartpt	2.88194	Affinati10x
Cartpt	-3.98824e-06	Affinati10x
Cartpt	1.13292	Affinati10x
Cartpt	1.85896	Affinati10x
Cartpt	2.48771	Affinati10x
Cartpt	2.08805	Affinati10x
Cartpt	3.02952	Affinati10x
Cartpt	2.8783	Affinati10x
Cartpt	2.57697	Affinati10x
Cartpt	2.19216	Affinati10x
Cartpt	2.65406	Affinati10x
Cartpt	2.17133	Affinati10x
Cartpt	2.19737	Affinati10x
Cartpt	1.96147	Affinati10x
Cartpt	2.84306	Affinati10x
Cartpt	2.37732	Affinati10x
Cartpt	1.04791	Affinati10x
Cartpt	2.60755e-07	Affinati10x
Cartpt	0.779628	Affinati10x
Cartpt	2.07369	Affinati10x
Cartpt	2.71224	Affinati10x
Cartpt	2.23644	Affinati10x
Cartpt	3.10189	Affinati10x
Cartpt	2.88464	Affinati10x
Cartpt	2.96164	Affinati10x
Cartpt	4.01066	Affinati10x
Cartpt	2.50886	Affinati10x
Cartpt	2.12597	Affinati10x
Cartpt	4.81209	Affinati10x
Cartpt	4.25157	Affinati10x
Cartpt	4.07903	Affinati10x
Cartpt	4.87882	Affinati10x
Cartpt	4.33809	Affinati10x
Cartpt	4.25537	Affinati10x
Cartpt	4.90547	Affinati10x
Cartpt	4.71899	Affinati10x
Cartpt	3.0729	Affinati10x
Cartpt	5.24926	Affinati10x
Cartpt	5.07319	Affinati10x
Cartpt	4.77557	Affinati10x
Cartpt	4.10435	Affinati10x
Cartpt	2.03112	Affinati10x
Cartpt	4.1823	Affinati10x
Cartpt	2.24675	Affinati10x
Cartpt	4.93117	Affinati10x
Cartpt	2.00662	Affinati10x
Cartpt	2.74148	Affinati10x
Cartpt	4.29391	Affinati10x
Cartpt	4.79427	Affinati10x
Cartpt	3.52097	Affinati10x
Cartpt	5.41526	Affinati10x
Cartpt	4.22512	Affinati10x
Cartpt	4.51947	Affinati10x
Cartpt	4.58103	Affinati10x
Cartpt	1.31401	Affinati10x
Cartpt	4.56381	Affinati10x
Cartpt	4.11659	Affinati10x
Cartpt	5.20942	Affinati10x
Cartpt	3.06138e-06	Affinati10x
[truncated: 7,226 more rows]

## Sheet: b_agrp
feature	expression	ident
Npy	2.03227	Affinati10x
Npy	3.50994	Affinati10x
Npy	3.0775	Affinati10x
Npy	2.43746	Affinati10x
Npy	4.04268e-06	Affinati10x
Npy	3.06884	Affinati10x
Npy	2.28956	Affinati10x
Npy	2.83724	Affinati10x
Npy	2.84727	Affinati10x
Npy	-6.27141e-07	Affinati10x
Npy	2.15119	Affinati10x
Npy	1.95092	Affinati10x
Npy	-1.38886e-05	Affinati10x
Npy	-2.78789e-06	Affinati10x
Npy	3.08244	Affinati10x
Npy	3.37516	Affinati10x
Npy	-2.84253e-06	Affinati10x
Npy	-2.65646e-05	Affinati10x
Npy	3.15435	Affinati10x
Npy	1.32011e-05	Affinati10x
Npy	-3.06639e-06	Affinati10x
Npy	1.67951	Affinati10x
Npy	-1.71917e-06	Affinati10x
Npy	1.45542	Affinati10x
Npy	1.89519e-05	Affinati10x
Npy	-4.30469e-06	Affinati10x
Npy	1.30532	Affinati10x
Npy	2.48196	Affinati10x
Npy	4.60097e-06	Affinati10x
Npy	-6.39995e-06	Affinati10x
Npy	4.5545e-06	Affinati10x
Npy	2.43603	Affinati10x
Npy	1.0351e-05	Affinati10x
Npy	2.2476	Affinati10x
Npy	2.21666	Affinati10x
Npy	2.54207	Affinati10x
Npy	2.04944	Affinati10x
Npy	1.34318	Affinati10x
Npy	2.5409	Affinati10x
Npy	1.78224	Affinati10x
Npy	3.26211	Affinati10x
Npy	3.8407	Affinati10x
Npy	2.46836	Affinati10x
Npy	1.62366	Affinati10x
Npy	2.33572	Affinati10x
Npy	4.32818e-06	Affinati10x
Npy	1.68343	Affinati10x
Npy	1.93579	Affinati10x
Npy	2.30308	Affinati10x
Npy	2.3976	Affinati10x
Npy	2.8561	Affinati10x
Npy	2.96261	Affinati10x
Npy	2.27247	Affinati10x
Npy	1.41684	Affinati10x
Npy	3.49071	Affinati10x
Npy	3.13139	Affinati10x
Npy	2.72848	Affinati10x
Npy	8.98329e-07	Affinati10x
Npy	-2.99309e-05	Affinati10x
Npy	2.84883e-06	Affinati10x
Npy	-3.67235e-06	Affinati10x
Npy	2.67382	Affinati10x
Npy	3.16772	Affinati10x
Npy	2.93648	Affinati10x
Npy	1.64323	Affinati10x
Npy	1.7664	Affinati10x
Npy	3.24748	Affinati10x
Npy	2.45658	Affinati10x
Npy	1.54371	Affinati10x
Npy	2.53271	Affinati10x
Npy	-1.04312e-05	Affinati10x
Npy	2.35106	Affinati10x
Npy	6.23518e-06	Affinati10x
Npy	3.29112	Affinati10x
Npy	2.40588	Affinati10x
Npy	5.80996e-06	Affinati10x
Npy	2.40185	Affinati10x
Npy	2.11617	Affinati10x
Npy	1.41658	Affinati10x
Npy	-1.09978e-05	Affinati10x
Npy	1.51271e-05	Affinati10x
Npy	1.63488	Affinati10x
Npy	1.90327	Affinati10x
Npy	2.92014	Affinati10x
Npy	-1.19433e-05	Affinati10x
Npy	1.76599	Affinati10x
Npy	1.12446	Affinati10x
Npy	2.71104	Affinati10x
Npy	2.96379	Affinati10x
Npy	1.48826	Affinati10x
Npy	1.69244	Affinati10x
Npy	2.03168	Affinati10x
Npy	3.04263	Affinati10x
Npy	2.98412	Affinati10x
Npy	2.65289	Affinati10x
Npy	-8.60793e-06	Affinati10x
Npy	-1.13174e-05	Affinati10x
Npy	1.74537	Affinati10x
Npy	2.20365	Affinati10x
Npy	2.9296	Affinati10x
Npy	2.43035	Affinati10x
Npy	2.48669	Affinati10x
Npy	2.36142	Affinati10x
Npy	3.46637	Affinati10x
Npy	2.24508	Affinati10x
Npy	1.63921	Affinati10x
Npy	2.75863	Affinati10x
Npy	1.49252	Affinati10x
Npy	1.88193e-06	Affinati10x
Npy	2.87404	Affinati10x
Npy	2.03891	Affinati10x
Npy	3.99364	Affinati10x
Npy	2.61944	Affinati10x
Npy	2.29863	Affinati10x
Npy	2.57477	Affinati10x
Npy	-3.82334e-06	Affinati10x
Npy	2.35493	Affinati10x
Npy	2.70189e-05	Affinati10x
Npy	1.60116	Affinati10x
Npy	3.92649	Affinati10x
Npy	3.19386	Affinati10x
Npy	2.77331	Affinati10x
Npy	4.00302	Affinati10x
Npy	3.15975	Affinati10x
Npy	3.10083	Affinati10x
Npy	3.89847	Affinati10x
Npy	2.91517	Affinati10x
Npy	1.75125	Affinati10x
Npy	2.12628	Affinati10x
Npy	2.61955	Affinati10x
Npy	2.39942	Affinati10x
Npy	3.56103	Affinati10x
Npy	3.14575	Affinati10x
Npy	3.27319	Affinati10x
Npy	2.06765	Affinati10x
Npy	2.01234	Affinati10x
Npy	1.81699	Affinati10x
Npy	1.31165	Affinati10x
Npy	-4.6973e-06	Affinati10x
Npy	1.83957	Affinati10x
Npy	-8.61073e-07	Affinati10x
Npy	-8.87679e-06	Affinati10x
Npy	2.62764	Affinati10x
Npy	1.24285	Affinati10x
Npy	1.25977	Affinati10x
Npy	1.72331	Affinati10x
Npy	1.93933	Affinati10x
Npy	2.35623	Affinati10x
Npy	2.52106	Affinati10x
Npy	2.34278	Affinati10x
Npy	1.97261	Affinati10x
Npy	2.02822	Affinati10x
Npy	1.16717e-05	Affinati10x
Npy	1.21066	Affinati10x
Npy	2.22914	Affinati10x
Npy	2.53563	Affinati10x
Npy	2.73875	Affinati10x
Npy	3.39269	Affinati10x
Npy	-5.33492e-06	Affinati10x
Npy	2.10873	Affinati10x
Npy	1.85033	Affinati10x
Npy	-1.07178e-05	Affinati10x
Npy	1.63207e-06	Affinati10x
Npy	-3.62738e-06	Affinati10x
Npy	2.2832	Affinati10x
Npy	3.58058	Affinati10x
Npy	2.92096	Affinati10x
Npy	2.70114	Affinati10x
Npy	3.52664	Affinati10x
Npy	3.165	Affinati10x
Npy	-2.29778e-06	Affinati10x
Npy	2.74828	Affinati10x
Npy	3.24429	Affinati10x
Npy	3.66217	Affinati10x
Npy	3.86716	Affinati10x
Npy	3.63985	Affinati10x
Npy	3.51228	Affinati10x
Npy	4.12803	Affinati10x
Npy	3.75207	Affinati10x
Npy	2.22545	Affinati10x
Npy	3.03223	Affinati10x
Npy	3.19116	Affinati10x
Npy	3.55376	Affinati10x
Npy	2.32291	Affinati10x
Npy	3.63298	Affinati10x
Npy	-1.33624e-05	Affinati10x
Npy	3.9208	Affinati10x
Npy	3.66045	Affinati10x
Npy	-8.36307e-06	Affinati10x
Npy	3.71077	Affinati10x
Npy	4.09169	Affinati10x
Npy	3.49922	Affinati10x
Npy	2.90125	Affinati10x
Npy	1.45013	Affinati10x
Npy	2.96843	Affinati10x
Npy	1.98941	Affinati10x
Npy	2.48702	Affinati10x
Npy	5.86488e-06	Affinati10x
Npy	1.14045	Affinati10x
Npy	3.06134	Affinati10x
Npy	4.53055	Affinati10x
Npy	1.87375	Affinati10x
Npy	3.65006	Affinati10x
Npy	3.39538	Affinati10x
Npy	4.3928	Affinati10x
Npy	3.94053	Affinati10x
Npy	3.68411	Affinati10x
Npy	3.71161	Affinati10x
Npy	3.00485	Affinati10x
Npy	3.63388	Affinati10x
Npy	2.80713	Affinati10x
Npy	3.95576	Affinati10x
Npy	3.70871	Affinati10x
Npy	3.96706	Affinati10x
Npy	3.80228	Affinati10x
Npy	3.84914	Affinati10x
Npy	3.85643	Affinati10x
Npy	3.29708	Affinati10x
Npy	3.21489	Affinati10x
Npy	3.1632	Affinati10x
Npy	3.50932	Affinati10x
Npy	4.11762	Affinati10x
Npy	3.01592	Affinati10x
Npy	2.92207	Affinati10x
Npy	3.76571	Affinati10x
Npy	0.764953	Affinati10x
Npy	3.89298	Affinati10x
Npy	3.7858	Affinati10x
Npy	2.08944	Affinati10x
Npy	3.37752	Affinati10x
Npy	1.76538	Affinati10x
Npy	3.06729	Affinati10x
Npy	3.84809	Affinati10x
Npy	3.85686	Affinati10x
Npy	3.60664	Affinati10x
Npy	2.92452	Affinati10x
Npy	3.29405	Affinati10x
Npy	3.09427	Affinati10x
Npy	1.33098	Affinati10x
Npy	3.02417	Affinati10x
Npy	2.86885	Affinati10x
Npy	2.90316	Affinati10x
Npy	2.74524	Affinati10x
Npy	3.25552	Affinati10x
Npy	3.22145	Affinati10x
Npy	3.23987	Affinati10x
Npy	2.67349	Affinati10x
Npy	2.93127	Affinati10x
Npy	3.64474	Affinati10x
Npy	3.55776	Affinati10x
Npy	3.01208	Affinati10x
Npy	3.69378	Affinati10x
Npy	3.28141	Affinati10x
Npy	2.52845	Affinati10x
Npy	2.84937	Affinati10x
Npy	2.26005	Affinati10x
Npy	3.08371	Affinati10x
Npy	3.68034	Affinati10x
Npy	2.39589	Affinati10x
Npy	3.51125	Affinati10x
Npy	2.3096	Affinati10x
Npy	3.19463	Affinati10x
Npy	3.08743	Affinati10x
Npy	3.01453	Affinati10x
Npy	3.47492	Affinati10x
Npy	3.64469	Affinati10x
Npy	2.7216	Affinati10x
Npy	2.80093	Affinati10x
Npy	3.98682	Affinati10x
Npy	2.78217	Affinati10x
Npy	3.11317	Affinati10x
Npy	3.55038	Affinati10x
Npy	2.06751	Affinati10x
Npy	2.50206	Affinati10x
Npy	3.44714	Affinati10x
Npy	3.51131	Affinati10x
Npy	3.50674	Affinati10x
Npy	3.96709	Affinati10x
Npy	2.6431	Affinati10x
Npy	3.62879	Affinati10x
Npy	3.1014	Affinati10x
Npy	3.19792	Affinati10x
Npy	3.81066	Affinati10x
Npy	3.36188	Affinati10x
Npy	3.6019	Affinati10x
Npy	3.72949	Affinati10x
Npy	3.58219	Affinati10x
Npy	3.43422	Affinati10x
Npy	3.61216	Affinati10x
Npy	2.87426	Affinati10x
Npy	3.37617	Affinati10x
Npy	2.48702	Affinati10x
Npy	2.7743	Affinati10x
Npy	3.425	Affinati10x
Npy	3.25643	Affinati10x
Npy	2.97101	Affinati10x
Npy	3.56427	Affinati10x
Npy	2.81533	Affinati10x
Npy	3.16058	Affinati10x
Npy	1.57472	Affinati10x
Npy	3.58681	Affinati10x
Npy	0.922889	Affinati10x
Npy	3.13963	Affinati10x
Npy	3.97021	Affinati10x
Npy	3.25695	Affinati10x
Npy	2.57956	Affinati10x
Npy	1.92959	Affinati10x
Npy	2.81025	Affinati10x
Npy	1.38321	Affinati10x
Npy	2.61669	Affinati10x
Npy	1.1113	Affinati10x
Npy	3.63682	Affinati10x
Npy	3.29707	Affinati10x
Npy	3.43434	Affinati10x
Npy	3.21647	Affinati10x
Npy	1.66837	Affinati10x
Npy	3.3635	Affinati10x
Npy	1.86187	Affinati10x
Npy	2.25062	Affinati10x
Npy	2.24045	Affinati10x
Npy	3.23749	Affinati10x
Npy	4.04546	Affinati10x
Npy	3.23568	Affinati10x
Npy	3.58347	Affinati10x
Npy	2.77167	Affinati10x
Npy	4.34726	Affinati10x
Npy	4.66556	Affinati10x
Npy	4.22867	Affinati10x
Npy	4.61215	Affinati10x
Npy	4.07111	Affinati10x
Npy	3.84383	Affinati10x
Npy	4.43763	Affinati10x
Npy	4.91434	Affinati10x
Npy	4.24002	Affinati10x
Npy	4.63605	Affinati10x
Npy	4.43345	Affinati10x
Npy	4.26013	Affinati10x
Npy	4.68148	Affinati10x
Npy	3.64499	Affinati10x
Npy	3.86164	Affinati10x
Npy	5.17167	Affinati10x
Npy	4.5904	Affinati10x
Npy	-4.34617e-06	Affinati10x
Npy	4.62475	Affinati10x
Npy	4.52861	Affinati10x
Npy	4.25835	Affinati10x
Npy	4.57821	Affinati10x
Npy	4.69033	Affinati10x
Npy	4.05327	Affinati10x
Npy	5.02179	Affinati10x
Npy	2.8776	Affinati10x
Npy	4.24888	Affinati10x
Npy	4.43136	Affinati10x
Npy	3.98601	Affinati10x
Npy	3.89665	Affinati10x
Npy	4.832	Affinati10x
Npy	4.49343	Affinati10x
Npy	4.79043	Affinati10x
Npy	4.63512	Affinati10x
Npy	4.56713	Affinati10x
Npy	2.99509	Affinati10x
Npy	3.09342	Affinati10x
Npy	2.75426	Affinati10x
Npy	4.66503	Affinati10x
Npy	4.1415	Affinati10x
Npy	4.3284	Affinati10x
Npy	4.67668	Affinati10x
Npy	4.19489	Affinati10x
Npy	3.85341	Affinati10x
Npy	3.99432	Affinati10x
Npy	4.50048	Affinati10x
Npy	3.79006	Affinati10x
Npy	4.08456	Affinati10x
Npy	5.54082	Anderson10x
Npy	5.8364	Anderson10x
Npy	5.25328	Anderson10x
Npy	4.40578	Anderson10x
Npy	4.30769	Anderson10x
Npy	4.62313	Anderson10x
Npy	6.29188	Anderson10x
Npy	4.17751	Anderson10x
Npy	5.70783	Anderson10x
Npy	5.45396	Anderson10x
Npy	4.50005	Anderson10x
Npy	3.63856	Anderson10x
Npy	4.87387	Anderson10x
Npy	0.642133	Anderson10x
Npy	5.20604	Anderson10x
Npy	4.0539	Anderson10x
Npy	3.80195	Anderson10x
Npy	4.72156	Anderson10x
Npy	3.12616	Anderson10x
Npy	4.42655	Anderson10x
Npy	5.90186	Anderson10x
Npy	3.98445	Anderson10x
Npy	4.43138	Anderson10x
Npy	5.42498	Anderson10x
Npy	5.22688	Anderson10x
Npy	6.14086	Anderson10x
Npy	3.60972	Anderson10x
Npy	4.08363	Anderson10x
Npy	4.06991	Anderson10x
Npy	3.49704	Anderson10x
Npy	5.09337	Anderson10x
Npy	5.84135	Anderson10x
Npy	4.32108	Anderson10x
Npy	5.16792	Anderson10x
Npy	5.2781	Anderson10x
Npy	3.412	Anderson10x
Npy	5.87978	Anderson10x
Npy	4.81602	Anderson10x
Npy	2.32312	Anderson10x
Npy	5.90859	Anderson10x
Npy	4.90221	Anderson10x
Npy	5.64059	Anderson10x
Npy	5.8762	Anderson10x
Npy	4.58128	Anderson10x
Npy	5.67954	Anderson10x
Npy	5.09851	Anderson10x
Npy	4.40868	Anderson10x
Npy	3.44196	Anderson10x
Npy	5.11706	Anderson10x
Npy	4.16252	Anderson10x
Npy	4.46875	Anderson10x
Npy	2.79683	Anderson10x
Npy	3.31383	Anderson10x
Npy	5.02286	Anderson10x
Npy	5.20722	Anderson10x
Npy	1.52608e-06	Anderson10x
Npy	4.70889	Anderson10x
Npy	4.7903	Anderson10x
Npy	4.51672	Anderson10x
Npy	6.2994	Anderson10x
Npy	4.19258	Anderson10x
Npy	5.2201	Anderson10x
Npy	5.24373	Anderson10x
Npy	4.67273	Anderson10x
Npy	4.35304	Anderson10x
Npy	5.78743	Anderson10x
Npy	5.17331	Anderson10x
Npy	3.572	Anderson10x
Npy	5.3083	Anderson10x
Npy	5.36725	Anderson10x
Npy	5.72981	Anderson10x
Npy	5.26644	Anderson10x
Npy	5.05956	Anderson10x
Npy	3.20958e-06	Anderson10x
Npy	5.18522	Anderson10x
Npy	2.99372	Anderson10x
Npy	5.05307	Anderson10x
Npy	4.86662	Anderson10x
Npy	4.86017	Anderson10x
Npy	1.39732	Anderson10x
Npy	4.56561	Anderson10x
Npy	4.39017	Anderson10x
Npy	4.96203	Anderson10x
Npy	1.20607	Anderson10x
Npy	4.29216	Anderson10x
Npy	4.94785	Anderson10x
Npy	4.71502	Anderson10x
Npy	3.70787	Anderson10x
Npy	4.32292	Anderson10x
Npy	5.15832	Anderson10x
Npy	5.17934	Anderson10x
Npy	4.23595	Anderson10x
Npy	4.44325	Anderson10x
Npy	4.05203	Anderson10x
Npy	4.21467	Anderson10x
Npy	4.46567	Anderson10x
Npy	4.87028	Anderson10x
Npy	3.35071	Anderson10x
Npy	5.21121	Anderson10x
Npy	4.52738	Anderson10x
Npy	4.73268	Anderson10x
Npy	4.60061	Anderson10x
Npy	5.53848	Anderson10x
Npy	4.80959	Anderson10x
Npy	2.04504	Anderson10x
Npy	4.08255	Anderson10x
Npy	5.17743	Anderson10x
Npy	4.88824	Anderson10x
Npy	4.15109	Anderson10x
Npy	5.12711	Anderson10x
Npy	6.03545	Anderson10x
Npy	5.65562	Anderson10x
Npy	4.58749	Anderson10x
Npy	3.94588	Anderson10x
Npy	4.50047	Anderson10x
Npy	4.41038	Anderson10x
Npy	3.48899	Anderson10x
Npy	4.1511	Anderson10x
Npy	4.56554	Anderson10x
Npy	4.9331	Anderson10x
Npy	1.21091e-05	Anderson10x
Npy	4.833	Anderson10x
Npy	4.56622	Anderson10x
Npy	3.84588	Anderson10x
Npy	2.78541	Anderson10x
Npy	5.40447	Anderson10x
Npy	4.77017	Anderson10x
Npy	4.7257	Anderson10x
Npy	4.18962	Anderson10x
Npy	3.83479	Anderson10x
Npy	4.81341	Anderson10x
Npy	5.67978	Anderson10x
Npy	5.88846	Anderson10x
Npy	4.06395	Anderson10x
Npy	4.13767	Anderson10x
Npy	4.11524	Anderson10x
Npy	4.44942	Anderson10x
Npy	4.56439	Anderson10x
Npy	5.0219	Anderson10x
Npy	4.78376	Anderson10x
Npy	4.81626	Anderson10x
Npy	5.01979	Anderson10x
Npy	3.44931	Anderson10x
Npy	4.90322	Anderson10x
Npy	4.62888	Anderson10x
Npy	4.65747	Anderson10x
Npy	5.59659	Anderson10x
Npy	5.295	Anderson10x
Npy	4.46621	Anderson10x
Npy	5.10142	Anderson10x
Npy	5.32564	Anderson10x
Npy	6.31213	Anderson10x
Npy	4.96575	Anderson10x
Npy	4.58274	Anderson10x
Npy	5.75515	Anderson10x
Npy	4.06616	Anderson10x
Npy	4.88173	Anderson10x
Npy	4.40273	Anderson10x
Npy	5.15479	Anderson10x
Npy	3.26067	Anderson10x
Npy	3.87073	Anderson10x
Npy	1.85356	Anderson10x
Npy	5.43622	Anderson10x
Npy	4.99552	Anderson10x
Npy	-7.05237e-06	Anderson10x
Npy	4.72105	Anderson10x
Npy	6.02091	Anderson10x
Npy	5.49582	Anderson10x
Npy	5.69774	Anderson10x
Npy	5.16195	Anderson10x
Npy	4.4514	Anderson10x
Npy	5.65788	Anderson10x
Npy	4.71443	Anderson10x
Npy	5.71264	Anderson10x
Npy	5.11044	Anderson10x
Npy	6.12192	Anderson10x
Npy	4.95727	Anderson10x
Npy	5.23675	Anderson10x
Npy	4.04964	Anderson10x
Npy	4.58559	Anderson10x
Npy	4.661	Anderson10x
Npy	4.61075	Anderson10x
Npy	3.82085	Anderson10x
Npy	4.94523	Anderson10x
Npy	4.21787	Anderson10x
Npy	5.84458	Anderson10x
Npy	6.26036	Anderson10x
Npy	4.78011	Anderson10x
Npy	6.27782	Anderson10x
Npy	5.38566	Anderson10x
Npy	7.88124e-07	Anderson10x
Npy	5.15891	Anderson10x
Npy	4.61394	Anderson10x
Npy	5.20425	Anderson10x
Npy	5.76505	Anderson10x
Npy	4.32642	Anderson10x
Npy	6.29018	Anderson10x
Npy	6.68042	Anderson10x
Npy	5.90261	Anderson10x
Npy	4.90174	Anderson10x
Npy	2.42123	Anderson10x
Npy	5.96936	Anderson10x
Npy	5.41587	Anderson10x
Npy	5.50714	Anderson10x
Npy	4.61069	Anderson10x
Npy	5.6892	Anderson10x
Npy	3.64659	Anderson10x
Npy	6.03605	Anderson10x
Npy	4.72546	Anderson10x
Npy	5.27836	Anderson10x
Npy	5.4203	Anderson10x
Npy	5.72108	Anderson10x
Npy	4.98599	Anderson10x
Npy	4.32472	Anderson10x
Npy	-1.34643e-05	Anderson10x
Npy	3.98633	Anderson10x
Npy	5.14329	Anderson10x
Npy	4.75025	Anderson10x
Npy	1.51947e-06	Anderson10x
Npy	5.8886	Anderson10x
Npy	0.554877	Anderson10x
Npy	4.29933	Anderson10x
Npy	3.8675	Anderson10x
Npy	3.88027	Anderson10x
Npy	5.60155	Anderson10x
Npy	4.7908	Anderson10x
Npy	5.44193	Anderson10x
Npy	5.55868	Anderson10x
Npy	5.00839	Anderson10x
Npy	5.10532	Anderson10x
Npy	4.77973	Anderson10x
Npy	4.7652	Anderson10x
Npy	5.14532	Anderson10x
Npy	6.08936	Anderson10x
Npy	5.82042	Anderson10x
Npy	5.67341	Anderson10x
Npy	5.61066	Anderson10x
Npy	5.84518	Anderson10x
Npy	4.57088	Anderson10x
Npy	5.07991	Anderson10x
Npy	4.3112	Anderson10x
Npy	1.50121	Anderson10x
Npy	5.2097	Anderson10x
Npy	4.40298	Anderson10x
Npy	4.66128	Anderson10x
Npy	5.07464	Anderson10x
Npy	4.97178	Anderson10x
Npy	3.83985	Anderson10x
Npy	5.10329	Anderson10x
Npy	5.156	Anderson10x
Npy	4.24092	Anderson10x
Npy	4.74299	Anderson10x
Npy	4.68404	Anderson10x
Npy	0.940836	Anderson10x
Npy	4.96713	Anderson10x
Npy	4.48734	Anderson10x
Npy	5.37853	Anderson10x
Npy	5.14597	Anderson10x
Npy	5.74356e-06	Anderson10x
Npy	4.23928	Anderson10x
Npy	2.57592	Anderson10x
Npy	5.53136	Anderson10x
Npy	5.84593	Anderson10x
Npy	5.20972	Anderson10x
Npy	5.13011	Anderson10x
Npy	5.09081	Anderson10x
Npy	6.62033	Anderson10x
Npy	8.02933e-06	Anderson10x
Npy	6.18449	Anderson10x
Npy	4.32619	Anderson10x
Npy	4.58996	Anderson10x
Npy	5.43595	Anderson10x
Npy	4.5929	Anderson10x
Npy	4.54009	Anderson10x
Npy	4.45901	Anderson10x
Npy	5.22631	Anderson10x
Npy	5.88564	Anderson10x
Npy	5.61296	Anderson10x
Npy	5.07152	Anderson10x
Npy	5.22017	Anderson10x
Npy	4.85133	Anderson10x
Npy	5.66026	Anderson10x
Npy	3.76286	Anderson10x
Npy	3.56028	Anderson10x
Npy	0.683875	Anderson10x
Npy	5.01745	Anderson10x
Npy	3.902	Anderson10x
Npy	5.38258	Anderson10x
Npy	6.16635	Anderson10x
Npy	4.16425	Anderson10x
Npy	4.81927	Anderson10x
Npy	5.71399	Anderson10x
Npy	5.53775	Anderson10x
Npy	1.07673e-05	Anderson10x
Npy	5.70873	Anderson10x
Npy	5.09769	Anderson10x
Npy	5.52609	Anderson10x
Npy	5.11512	Anderson10x
Npy	4.70358	Anderson10x
Npy	5.25656	Anderson10x
Npy	-1.2177e-05	Anderson10x
Npy	0.621136	Anderson10x
Npy	3.2367	Anderson10x
Npy	4.86826	Anderson10x
Npy	5.48962	Anderson10x
Npy	5.09487	Anderson10x
Npy	6.35888	Anderson10x
Npy	5.09275	Anderson10x
Npy	4.97339	Anderson10x
Npy	4.76329	Anderson10x
Npy	3.37492	Anderson10x
Npy	1.19998e-05	Anderson10x
Npy	3.96842	Anderson10x
Npy	3.60548	Anderson10x
Npy	5.9172	Anderson10x
Npy	5.07367	Anderson10x
Npy	4.57112	Anderson10x
Npy	5.49678	Anderson10x
Npy	5.29115	Anderson10x
Npy	1.64628	Anderson10x
Npy	4.56094	Anderson10x
Npy	5.15338	Anderson10x
Npy	4.06886	Anderson10x
Npy	-8.00935e-06	Anderson10x
Npy	5.73382	CampbellDropseq
Npy	2.29301	CampbellDropseq
Npy	4.96588	CampbellDropseq
Npy	5.75258	CampbellDropseq
Npy	6.40308	CampbellDropseq
Npy	6.3288	CampbellDropseq
Npy	6.22593	CampbellDropseq
Npy	6.19752	CampbellDropseq
Npy	5.75775	CampbellDropseq
Npy	5.57374	CampbellDropseq
Npy	5.91146	CampbellDropseq
Npy	6.01491	CampbellDropseq
Npy	5.85707	CampbellDropseq
Npy	3.03066	CampbellDropseq
Npy	5.56997	CampbellDropseq
Npy	4.73977	CampbellDropseq
Npy	6.04074	CampbellDropseq
Npy	6.26079	CampbellDropseq
Npy	4.88267	CampbellDropseq
Npy	6.32741	CampbellDropseq
Npy	4.78339	CampbellDropseq
Npy	4.60982	CampbellDropseq
Npy	3.4679	CampbellDropseq
Npy	6.02055	CampbellDropseq
Npy	1.07646	CampbellDropseq
Npy	6.14188	CampbellDropseq
Npy	4.76338	CampbellDropseq
Npy	5.66085	CampbellDropseq
Npy	5.75488	CampbellDropseq
Npy	4.76186	CampbellDropseq
Npy	4.90422	CampbellDropseq
Npy	5.23068	CampbellDropseq
Npy	6.12498	CampbellDropseq
Npy	5.75887	CampbellDropseq
Npy	4.78994	CampbellDropseq
Npy	6.51578	CampbellDropseq
Npy	4.49137	CampbellDropseq
Npy	5.85454	CampbellDropseq
Npy	5.08985	CampbellDropseq
Npy	4.53331	CampbellDropseq
Npy	3.81164	CampbellDropseq
Npy	5.14168	CampbellDropseq
Npy	5.51144	CampbellDropseq
Npy	4.87584	CampbellDropseq
Npy	5.73774	CampbellDropseq
Npy	5.59999	CampbellDropseq
Npy	5.28347	CampbellDropseq
Npy	5.14762	CampbellDropseq
Npy	5.76849	CampbellDropseq
Npy	5.74779	CampbellDropseq
Npy	5.67872	CampbellDropseq
Npy	5.09545	CampbellDropseq
Npy	5.60234	CampbellDropseq
Npy	5.40488	CampbellDropseq
Npy	5.64311	CampbellDropseq
Npy	4.57855	CampbellDropseq
Npy	5.98307	CampbellDropseq
Npy	4.63366	CampbellDropseq
Npy	5.02802	CampbellDropseq
Npy	4.47106	CampbellDropseq
Npy	4.20647	CampbellDropseq
Npy	4.36504	CampbellDropseq
Npy	4.74049	CampbellDropseq
Npy	5.20768	CampbellDropseq
Npy	4.10891	CampbellDropseq
Npy	5.57539	CampbellDropseq
Npy	4.98325	CampbellDropseq
Npy	5.97362	CampbellDropseq
Npy	6.19427	CampbellDropseq
Npy	4.86087	CampbellDropseq
Npy	4.93492	CampbellDropseq
Npy	5.06172	CampbellDropseq
Npy	5.19444	CampbellDropseq
Npy	5.31856	CampbellDropseq
Npy	4.8821	CampbellDropseq
Npy	4.28564	CampbellDropseq
Npy	6.15957	CampbellDropseq
Npy	5.45918	CampbellDropseq
Npy	5.51308	CampbellDropseq
Npy	3.87609	CampbellDropseq
Npy	4.27431	CampbellDropseq
Npy	4.28824	CampbellDropseq
Npy	3.87797	CampbellDropseq
Npy	5.28141	CampbellDropseq
Npy	6.03284	CampbellDropseq
Npy	6.19702	CampbellDropseq
Npy	6.32512	CampbellDropseq
Npy	6.37983	CampbellDropseq
Npy	6.32176	CampbellDropseq
Npy	5.92088	CampbellDropseq
Npy	6.45478	CampbellDropseq
Npy	5.75792	CampbellDropseq
Npy	4.40592	CampbellDropseq
Npy	6.44529	CampbellDropseq
Npy	6.44489	CampbellDropseq
Npy	6.36592	CampbellDropseq
Npy	5.73982	CampbellDropseq
Npy	1.84016	CampbellDropseq
Npy	4.12973	CampbellDropseq
Npy	4.01858	CampbellDropseq
Npy	4.28148	CampbellDropseq
Npy	3.56618	CampbellDropseq
Npy	3.7386	CampbellDropseq
Npy	4.41396	CampbellDropseq
Npy	4.88936	CampbellDropseq
Npy	4.65194	CampbellDropseq
Npy	-2.01657e-06	CampbellDropseq
Npy	5.25313	CampbellDropseq
Npy	4.7464	CampbellDropseq
Npy	5.53146	CampbellDropseq
Npy	5.65317	CampbellDropseq
Npy	4.71636	CampbellDropseq
Npy	3.64373	CampbellDropseq
Npy	6.01324	CampbellDropseq
Npy	5.58859	CampbellDropseq
Npy	5.18692	CampbellDropseq
Npy	4.4747	CampbellDropseq
Npy	4.10497	CampbellDropseq
Npy	4.64698	CampbellDropseq
Npy	4.98287	CampbellDropseq
Npy	5.07561	CampbellDropseq
Npy	3.23683	CampbellDropseq
Npy	4.70983	CampbellDropseq
Npy	3.02254	CampbellDropseq
Npy	4.59728	CampbellDropseq
Npy	5.92929	CampbellDropseq
Npy	5.6539	CampbellDropseq
Npy	4.69854	CampbellDropseq
Npy	5.48353	CampbellDropseq
Npy	5.56078	CampbellDropseq
Npy	5.42801	CampbellDropseq
Npy	5.31917	CampbellDropseq
Npy	5.07007	CampbellDropseq
Npy	5.72294	CampbellDropseq
Npy	5.45954	CampbellDropseq
Npy	5.26125	CampbellDropseq
Npy	4.00083	CampbellDropseq
Npy	4.1596	CampbellDropseq
Npy	4.43303	CampbellDropseq
Npy	5.43708	CampbellDropseq
Npy	5.98872	CampbellDropseq
Npy	5.94315	CampbellDropseq
Npy	5.92326	CampbellDropseq
Npy	4.58961	CampbellDropseq
Npy	4.44429	CampbellDropseq
Npy	5.87288	CampbellDropseq
Npy	4.78789	CampbellDropseq
Npy	4.91358	CampbellDropseq
Npy	6.20373	CampbellDropseq
Npy	5.30279	CampbellDropseq
Npy	5.23866	CampbellDropseq
Npy	4.81576	CampbellDropseq
Npy	5.16255	CampbellDropseq
Npy	5.6631	CampbellDropseq
Npy	4.90582	CampbellDropseq
Npy	6.05312	CampbellDropseq
Npy	5.09553	CampbellDropseq
Npy	5.90857	CampbellDropseq
Npy	5.72943	CampbellDropseq
Npy	6.2701	CampbellDropseq
Npy	5.87882	CampbellDropseq
Npy	1.9391	CampbellDropseq
Npy	6.01868	CampbellDropseq
Npy	5.02456	CampbellDropseq
Npy	5.40523	CampbellDropseq
Npy	5.3008	CampbellDropseq
Npy	4.95512	CampbellDropseq
Npy	5.0701	CampbellDropseq
Npy	5.15436	CampbellDropseq
Npy	5.23884	CampbellDropseq
Npy	6.03855	CampbellDropseq
Npy	5.86215	CampbellDropseq
Npy	6.0825	CampbellDropseq
Npy	6.00012	CampbellDropseq
Npy	5.731	CampbellDropseq
Npy	6.19351	CampbellDropseq
Npy	4.72789	CampbellDropseq
Npy	5.65651	CampbellDropseq
Npy	4.92168	CampbellDropseq
Npy	6.14393	CampbellDropseq
Npy	5.66184	CampbellDropseq
Npy	4.81483	CampbellDropseq
Npy	6.31037	CampbellDropseq
Npy	6.6187	CampbellDropseq
Npy	5.53598	CampbellDropseq
Npy	5.32692	CampbellDropseq
Npy	4.53006	CampbellDropseq
Npy	5.37784	CampbellDropseq
Npy	6.17842	CampbellDropseq
Npy	5.15806	CampbellDropseq
Npy	5.58699	CampbellDropseq
Npy	4.87019	CampbellDropseq
Npy	4.93955	CampbellDropseq
Npy	5.34548	CampbellDropseq
Npy	5.26826	CampbellDropseq
Npy	4.65154	CampbellDropseq
Npy	5.08377	CampbellDropseq
Npy	4.56122	CampbellDropseq
Npy	5.43459	CampbellDropseq
Npy	5.95392	CampbellDropseq
Npy	5.8276	CampbellDropseq
Npy	5.92597	CampbellDropseq
Npy	6.08842	CampbellDropseq
Npy	5.59879	CampbellDropseq
Npy	4.77814	CampbellDropseq
Npy	5.71201	CampbellDropseq
Npy	5.81351	CampbellDropseq
Npy	4.76369	CampbellDropseq
Npy	5.08091	CampbellDropseq
Npy	5.26262	CampbellDropseq
Npy	5.93584	CampbellDropseq
Npy	6.02984	CampbellDropseq
Npy	6.11918	CampbellDropseq
Npy	6.1198	CampbellDropseq
Npy	5.14241	CampbellDropseq
Npy	4.49506	CampbellDropseq
Npy	4.83416	CampbellDropseq
Npy	5.23452	CampbellDropseq
Npy	3.55536	CampbellDropseq
Npy	3.90899	CampbellDropseq
Npy	3.36139	CampbellDropseq
Npy	3.76984	CampbellDropseq
Npy	5.05741	CampbellDropseq
Npy	3.48645	CampbellDropseq
Npy	5.10062	CampbellDropseq
Npy	5.01837	CampbellDropseq
Npy	5.06471	CampbellDropseq
Npy	5.04851	CampbellDropseq
Npy	5.32302	CampbellDropseq
Npy	5.16272	CampbellDropseq
Npy	5.10464	CampbellDropseq
Npy	5.23523	CampbellDropseq
Npy	5.57282	CampbellDropseq
Npy	5.55907	CampbellDropseq
Npy	5.62824	CampbellDropseq
Npy	4.50495	CampbellDropseq
Npy	5.94924	CampbellDropseq
Npy	5.88312	CampbellDropseq
Npy	4.98389	CampbellDropseq
Npy	5.01576	CampbellDropseq
Npy	5.52966	CampbellDropseq
Npy	5.92582	CampbellDropseq
Npy	5.92472	CampbellDropseq
Npy	5.32528	CampbellDropseq
Npy	4.9745	CampbellDropseq
Npy	5.95766	CampbellDropseq
Npy	5.93886	CampbellDropseq
Npy	5.9087	CampbellDropseq
Npy	5.8088	CampbellDropseq
Npy	6.27299	CampbellDropseq
Npy	5.01786	CampbellDropseq
Npy	5.55079	CampbellDropseq
Npy	4.43883	CampbellDropseq
Npy	6.30268	CampbellDropseq
Npy	5.59656	CampbellDropseq
Npy	5.96462	CampbellDropseq
Npy	5.91582	CampbellDropseq
Npy	5.46677	CampbellDropseq
Npy	5.50909	CampbellDropseq
Npy	5.26631	CampbellDropseq
Npy	5.53493	CampbellDropseq
Npy	5.09848	CampbellDropseq
Npy	2.54534	CampbellDropseq
Npy	5.70822	CampbellDropseq
Npy	1.46149	CampbellDropseq
Npy	2.02708	CampbellDropseq
Npy	-7.26161e-06	CampbellDropseq
Npy	5.40553	CampbellDropseq
Npy	5.71146	CampbellDropseq
Npy	5.9321	CampbellDropseq
Npy	5.16484	CampbellDropseq
Npy	4.94881	CampbellDropseq
Npy	5.77763	CampbellDropseq
Npy	5.69511	CampbellDropseq
Npy	5.82697	CampbellDropseq
Npy	5.0727	CampbellDropseq
Npy	5.01054	CampbellDropseq
Npy	5.37976	CampbellDropseq
Npy	5.65682	CampbellDropseq
Npy	5.61088	CampbellDropseq
Npy	6.13743	CampbellDropseq
Npy	5.40149	CampbellDropseq
Npy	6.12821	CampbellDropseq
Npy	5.71252	CampbellDropseq
Npy	6.59613	CampbellDropseq
Npy	6.12823	CampbellDropseq
Npy	4.15514	CampbellDropseq
Npy	0.785691	CampbellDropseq
Npy	5.3607	CampbellDropseq
Npy	6.01687	CampbellDropseq
Npy	5.57132	CampbellDropseq
Npy	5.8663	CampbellDropseq
Npy	4.90105	CampbellDropseq
Npy	6.01071	CampbellDropseq
Npy	5.06523	CampbellDropseq
Npy	5.17472	CampbellDropseq
Npy	4.71152	CampbellDropseq
Npy	5.11889	CampbellDropseq
Npy	6.01158	CampbellDropseq
Npy	4.09132	CampbellDropseq
Npy	6.47621	CampbellDropseq
Npy	4.66326	CampbellDropseq
Npy	4.88345	CampbellDropseq
Npy	4.51547	CampbellDropseq
Npy	4.55092	CampbellDropseq
Npy	4.70385	CampbellDropseq
Npy	4.85108	CampbellDropseq
Npy	5.95921	CampbellDropseq
Npy	4.70215	CampbellDropseq
Npy	4.755	CampbellDropseq
Npy	4.96853	CampbellDropseq
Npy	5.41055	CampbellDropseq
Npy	6.00945	CampbellDropseq
Npy	6.42777	CampbellDropseq
Npy	1.9478	CampbellDropseq
Npy	5.4328	CampbellDropseq
Npy	5.08992	CampbellDropseq
Npy	6.0398	CampbellDropseq
Npy	5.02765	CampbellDropseq
Npy	4.92534	CampbellDropseq
Npy	4.51513	CampbellDropseq
Npy	5.56353	CampbellDropseq
Npy	4.78957	CampbellDropseq
Npy	1.44187e-05	CampbellDropseq
Npy	6.32329	CampbellDropseq
Npy	6.19559	CampbellDropseq
Npy	6.30779	CampbellDropseq
Npy	5.11357	CampbellDropseq
Npy	4.70815	CampbellDropseq
Npy	4.97271	CampbellDropseq
Npy	5.17041	CampbellDropseq
Npy	5.90764	CampbellDropseq
Npy	5.63702	CampbellDropseq
Npy	5.51428	CampbellDropseq
Npy	5.31578	CampbellDropseq
Npy	5.69937	CampbellDropseq
Npy	3.09143	CampbellDropseq
Npy	4.86273	CampbellDropseq
Npy	6.01411	CampbellDropseq
Npy	5.60448	CampbellDropseq
Npy	4.38238	CampbellDropseq
Npy	4.87677	CampbellDropseq
Npy	5.06251	CampbellDropseq
Npy	5.71344	CampbellDropseq
Npy	5.64762	CampbellDropseq
Npy	4.72444	CampbellDropseq
Npy	5.23993	CampbellDropseq
Npy	4.96631	CampbellDropseq
Npy	3.37584	CampbellDropseq
Npy	5.47001	CampbellDropseq
Npy	3.93084	CampbellDropseq
Npy	3.91529	CampbellDropseq
Npy	5.90267	CampbellDropseq
Npy	6.37249	CampbellDropseq
Npy	6.3052	CampbellDropseq
Npy	6.20482	CampbellDropseq
Npy	4.41695	CampbellDropseq
Npy	6.40309	CampbellDropseq
Npy	5.07688	CampbellDropseq
Npy	5.4335	CampbellDropseq
Npy	4.79027	CampbellDropseq
Npy	6.41033	CampbellDropseq
Npy	5.16705	CampbellDropseq
Npy	5.04985	CampbellDropseq
Npy	6.02831	CampbellDropseq
Npy	5.90368	CampbellDropseq
Npy	4.55222	CampbellDropseq
Npy	5.17371	CampbellDropseq
Npy	5.753	CampbellDropseq
Npy	4.86745	CampbellDropseq
Npy	6.344	CampbellDropseq
Npy	3.92268	CampbellDropseq
Npy	5.05303	CampbellDropseq
Npy	5.19157	CampbellDropseq
Npy	5.49203	CampbellDropseq
Npy	5.07145	CampbellDropseq
Npy	5.70747	CampbellDropseq
Npy	2.57583e-06	CampbellDropseq
Npy	5.34135	CampbellDropseq
Npy	5.07445	CampbellDropseq
Npy	4.9881	CampbellDropseq
Npy	4.7127	CampbellDropseq
Npy	5.14002	CampbellDropseq
Npy	5.79325	CampbellDropseq
Npy	5.0776	CampbellDropseq
Npy	4.34839	CampbellDropseq
Npy	-8.44891e-06	CampbellDropseq
Npy	5.40299	CampbellDropseq
Npy	5.3698	CampbellDropseq
Npy	5.42505	CampbellDropseq
Npy	5.37933	CampbellDropseq
Npy	6.00603	CampbellDropseq
Npy	5.56953	CampbellDropseq
Npy	5.28359	CampbellDropseq
Npy	4.87078	CampbellDropseq
Npy	4.75499	CampbellDropseq
Npy	4.9831	CampbellDropseq
Npy	5.39396	CampbellDropseq
Npy	3.80712	CampbellDropseq
Npy	5.89602	CampbellDropseq
Npy	5.59379	CampbellDropseq
Npy	5.31022	CampbellDropseq
Npy	6.02478	CampbellDropseq
Npy	5.62394	CampbellDropseq
Npy	5.11156	CampbellDropseq
Npy	-5.35114e-06	CampbellDropseq
Npy	5.91019	CampbellDropseq
Npy	5.63946	CampbellDropseq
Npy	5.66476	CampbellDropseq
Npy	5.75562	CampbellDropseq
Npy	5.5157	CampbellDropseq
Npy	5.73935	CampbellDropseq
Npy	3.29239	CampbellDropseq
Npy	5.75229	CampbellDropseq
Npy	6.42863	CampbellDropseq
Npy	6.01474	CampbellDropseq
Npy	5.07394	CampbellDropseq
Npy	6.27972	CampbellDropseq
Npy	5.48484	CampbellDropseq
Npy	5.89935	CampbellDropseq
Npy	5.79249	CampbellDropseq
Npy	6.2949	CampbellDropseq
Npy	4.94257	CampbellDropseq
Npy	6.32019	CampbellDropseq
Npy	5.86395	CampbellDropseq
Npy	4.81522	CampbellDropseq
Npy	5.99243	CampbellDropseq
Npy	5.25985	CampbellDropseq
Npy	4.84042	CampbellDropseq
Npy	5.24025	CampbellDropseq
Npy	6.19291	CampbellDropseq
Npy	5.17598	CampbellDropseq
Npy	4.81701	CampbellDropseq
Npy	5.26368	CampbellDropseq
Npy	4.84213	CampbellDropseq
Npy	5.16767	CampbellDropseq
Npy	4.4762	CampbellDropseq
Npy	5.79517	CampbellDropseq
Npy	5.19948	CampbellDropseq
Npy	4.12736	CampbellDropseq
Npy	5.80709	CampbellDropseq
Npy	3.19687	CampbellDropseq
Npy	6.22348	CampbellDropseq
Npy	5.36129	CampbellDropseq
Npy	5.69664	CampbellDropseq
Npy	5.70522	CampbellDropseq
Npy	5.43911	CampbellDropseq
Npy	5.73571	CampbellDropseq
Npy	4.50591	CampbellDropseq
Npy	5.57491	CampbellDropseq
Npy	4.97725	CampbellDropseq
Npy	6.01339	CampbellDropseq
Npy	5.85585	CampbellDropseq
Npy	3.80549	CampbellDropseq
Npy	5.31882	CampbellDropseq
Npy	5.87086	CampbellDropseq
Npy	5.8819	CampbellDropseq
Npy	5.69261	CampbellDropseq
Npy	5.72513	CampbellDropseq
Npy	5.94612	CampbellDropseq
Npy	5.71407	CampbellDropseq
Npy	4.92623	CampbellDropseq
Npy	6.06356	CampbellDropseq
Npy	5.62224	CampbellDropseq
Npy	6.10763	CampbellDropseq
Npy	5.50273	CampbellDropseq
Npy	6.50381	CampbellDropseq
Npy	6.19528	CampbellDropseq
Npy	5.19328	CampbellDropseq
Npy	6.20622	CampbellDropseq
Npy	5.26488	CampbellDropseq
Npy	5.09162	CampbellDropseq
Npy	4.51669	CampbellDropseq
Npy	4.83457e-06	CampbellDropseq
Npy	6.39264	CampbellDropseq
Npy	5.46142	CampbellDropseq
Npy	5.88848	CampbellDropseq
Npy	5.17032	CampbellDropseq
Npy	5.71981	CampbellDropseq
Npy	6.35921	CampbellDropseq
Npy	5.70184	CampbellDropseq
Npy	5.82012	CampbellDropseq
Npy	5.695	CampbellDropseq
Npy	5.41162	CampbellDropseq
Npy	4.61781	CampbellDropseq
Npy	4.09057	CampbellDropseq
Npy	4.66666	CampbellDropseq
Npy	5.2942	CampbellDropseq
Npy	5.73572	CampbellDropseq
Npy	5.19057	CampbellDropseq
Npy	5.08895	CampbellDropseq
Npy	5.56635	CampbellDropseq
Npy	6.39616	CampbellDropseq
Npy	5.78042	CampbellDropseq
Npy	4.3104	CampbellDropseq
Npy	5.36332	CampbellDropseq
Npy	5.35585	CampbellDropseq
Npy	5.6642	CampbellDropseq
Npy	5.81924	CampbellDropseq
Npy	6.07281	CampbellDropseq
Npy	5.33402	CampbellDropseq
Npy	3.37838e-06	CampbellDropseq
Npy	6.32406	CampbellDropseq
Npy	5.79755	CampbellDropseq
Npy	5.09173	CampbellDropseq
Npy	6.00049	CampbellDropseq
Npy	5.554	CampbellDropseq
Npy	6.43676	CampbellDropseq
Npy	4.94266	CampbellDropseq
Npy	5.83611	CampbellDropseq
Npy	5.80245	CampbellDropseq
Npy	4.56003e-06	CampbellDropseq
Npy	5.72322	CampbellDropseq
Npy	5.57979	CampbellDropseq
Npy	5.61883	CampbellDropseq
Npy	5.12534	CampbellDropseq
Npy	6.03486	CampbellDropseq
Npy	5.35486	CampbellDropseq
Npy	1.88314	CampbellDropseq
Npy	5.46995	CampbellDropseq
Npy	5.90884	CampbellDropseq
Npy	5.95158	CampbellDropseq
Npy	5.63527	CampbellDropseq
Npy	5.72647	CampbellDropseq
Npy	3.87659	CampbellDropseq
Npy	6.18081	CampbellDropseq
Npy	5.23846	CampbellDropseq
Npy	5.69235	CampbellDropseq
Npy	5.90404	CampbellDropseq
Npy	5.3237	CampbellDropseq
Npy	4.82838	CampbellDropseq
Npy	5.09273	CampbellDropseq
Npy	5.94034	CampbellDropseq
Npy	5.0031	CampbellDropseq
Npy	5.11549	CampbellDropseq
Npy	5.14207	CampbellDropseq
Npy	5.07111	CampbellDropseq
Npy	5.3033	CampbellDropseq
Npy	5.69387	CampbellDropseq
Npy	5.07701	CampbellDropseq
Npy	6.05596	CampbellDropseq
Npy	5.05198	CampbellDropseq
Npy	4.94254	CampbellDropseq
Npy	5.08788	CampbellDropseq
Npy	5.57603	CampbellDropseq
Npy	5.79478	CampbellDropseq
Npy	6.16927	CampbellDropseq
Npy	5.43738	CampbellDropseq
Npy	4.84241	CampbellDropseq
Npy	4.66312	CampbellDropseq
Npy	5.0009	CampbellDropseq
Npy	5.98032	CampbellDropseq
Npy	5.11054	CampbellDropseq
Npy	4.89347	CampbellDropseq
Npy	5.22836	CampbellDropseq
Npy	4.97803	CampbellDropseq
Npy	6.3645	CampbellDropseq
Npy	5.25681	CampbellDropseq
Npy	5.08159	CampbellDropseq
Npy	4.00266	CampbellDropseq
Npy	6.25937	CampbellDropseq
Npy	6.47178	CampbellDropseq
Npy	5.92545	CampbellDropseq
Npy	6.32821	CampbellDropseq
Npy	4.61827	CampbellDropseq
Npy	2.86875	CampbellDropseq
Npy	6.55815	CampbellDropseq
Npy	6.26662	CampbellDropseq
Npy	6.02433	CampbellDropseq
Npy	5.25161	CampbellDropseq
Npy	6.21952	CampbellDropseq
Npy	4.84487	CampbellDropseq
Npy	6.12259	CampbellDropseq
Npy	6.16101	CampbellDropseq
Npy	5.73797	CampbellDropseq
Npy	4.96102	CampbellDropseq
Npy	5.16119	CampbellDropseq
Npy	5.80713	CampbellDropseq
Npy	5.90768	CampbellDropseq
Npy	4.53908	CampbellDropseq
Npy	6.04545	CampbellDropseq
Npy	5.60534	CampbellDropseq
Npy	5.23492	CampbellDropseq
Npy	3.69681	CampbellDropseq
Npy	5.84245	CampbellDropseq
Npy	4.56622	CampbellDropseq
Npy	5.24211	CampbellDropseq
Npy	5.27446	CampbellDropseq
Npy	5.64986	CampbellDropseq
Npy	5.83043	CampbellDropseq
Npy	4.77441	CampbellDropseq
Npy	5.82232	CampbellDropseq
Npy	5.10351	CampbellDropseq
Npy	5.33477	CampbellDropseq
Npy	5.47175	CampbellDropseq
Npy	5.41169	CampbellDropseq
Npy	5.83305	CampbellDropseq
Npy	5.82765	CampbellDropseq
Npy	5.80004	CampbellDropseq
Npy	5.84806	CampbellDropseq
Npy	5.78212	CampbellDropseq
Npy	3.57949	CampbellDropseq
Npy	1.15119	CampbellDropseq
Npy	5.5491	CampbellDropseq
Npy	5.35161	CampbellDropseq
Npy	5.23595	CampbellDropseq
Npy	5.79313	CampbellDropseq
Npy	4.57741	CampbellDropseq
Npy	6.47019	CampbellDropseq
Npy	4.44939	CampbellDropseq
Npy	5.86308	CampbellDropseq
Npy	5.63244	CampbellDropseq
Npy	5.70663	CampbellDropseq
Npy	5.80675	CampbellDropseq
Npy	4.7496	CampbellDropseq
Npy	5.2088	CampbellDropseq
Npy	5.86885	CampbellDropseq
Npy	6.08463	CampbellDropseq
Npy	6.10243	CampbellDropseq
Npy	5.82539	CampbellDropseq
Npy	5.97629	CampbellDropseq
Npy	6.11894	CampbellDropseq
Npy	4.77982	CampbellDropseq
Npy	4.45042	CampbellDropseq
Npy	5.31462	CampbellDropseq
Npy	5.66818	CampbellDropseq
Npy	4.98335	CampbellDropseq
Npy	5.22531	CampbellDropseq
Npy	6.08878	CampbellDropseq
Npy	4.85522	CampbellDropseq
Npy	5.43999	CampbellDropseq
Npy	4.85295	CampbellDropseq
Npy	5.7231	CampbellDropseq
Npy	5.60073	CampbellDropseq
Npy	4.61841	CampbellDropseq
Npy	5.5066	CampbellDropseq
Npy	5.08495	CampbellDropseq
Npy	4.85505	CampbellDropseq
Npy	5.51823	CampbellDropseq
Npy	5.65227	CampbellDropseq
Npy	5.17568	CampbellDropseq
Npy	5.75948	CampbellDropseq
Npy	5.32786	CampbellDropseq
Npy	5.09926	CampbellDropseq
Npy	5.08907	CampbellDropseq
Npy	6.00987	CampbellDropseq
Npy	6.29271	CampbellDropseq
Npy	4.27951	CampbellDropseq
Npy	5.29032	CampbellDropseq
Npy	6.12394	CampbellDropseq
Npy	5.54508	CampbellDropseq
Npy	6.12038	CampbellDropseq
Npy	6.07988	CampbellDropseq
Npy	5.62311	CampbellDropseq
Npy	4.55377	CampbellDropseq
Npy	4.44305	CampbellDropseq
Npy	5.74497	CampbellDropseq
Npy	4.99173	CampbellDropseq
Npy	5.93359	CampbellDropseq
Npy	4.8186	CampbellDropseq
Npy	5.67634	CampbellDropseq
Npy	5.6374	CampbellDropseq
Npy	4.52943	CampbellDropseq
Npy	4.99112	CampbellDropseq
Npy	4.19799	CampbellDropseq
Npy	4.94213	CampbellDropseq
Npy	5.86198	CampbellDropseq
Npy	5.6927	CampbellDropseq
Npy	4.86152	CampbellDropseq
Npy	5.13134	CampbellDropseq
Npy	6.64205	CampbellDropseq
Npy	5.16256	CampbellDropseq
Npy	5.8783	CampbellDropseq
Npy	5.54824	CampbellDropseq
Npy	5.48834	CampbellDropseq
Npy	5.83808	CampbellDropseq
Npy	5.33966	CampbellDropseq
Npy	5.42823	CampbellDropseq
Npy	6.46375	CampbellDropseq
Npy	5.6468	CampbellDropseq
Npy	4.40878	CampbellDropseq
Npy	5.47319	CampbellDropseq
Npy	4.88888	CampbellDropseq
Npy	4.92502	CampbellDropseq
Npy	4.99368	CampbellDropseq
Npy	4.58624	CampbellDropseq
Npy	5.45534	CampbellDropseq
Npy	4.82261	CampbellDropseq
Npy	5.63055	CampbellDropseq
Npy	4.95007	CampbellDropseq
Npy	6.2946	CampbellDropseq
Npy	5.91542	CampbellDropseq
Npy	5.21886	CampbellDropseq
Npy	5.42016	CampbellDropseq
Npy	5.24533	CampbellDropseq
Npy	5.13517	CampbellDropseq
Npy	5.85961	CampbellDropseq
Npy	4.72157	CampbellDropseq
Npy	5.99247	CampbellDropseq
Npy	6.18514	CampbellDropseq
Npy	7.78132e-06	CampbellDropseq
Npy	5.97411	CampbellDropseq
Npy	4.71642	CampbellDropseq
Npy	5.33705	CampbellDropseq
Npy	4.92852	CampbellDropseq
Npy	6.1116	CampbellDropseq
Npy	5.59863	CampbellDropseq
Npy	5.38126	CampbellDropseq
Npy	5.56646	CampbellDropseq
Npy	5.30288	CampbellDropseq
Npy	5.67941	CampbellDropseq
Npy	5.72445	CampbellDropseq
Npy	5.73848	CampbellDropseq
Npy	4.97644	CampbellDropseq
Npy	5.67688	CampbellDropseq
Npy	4.62703	CampbellDropseq
Npy	5.53968	CampbellDropseq
Npy	5.22735	CampbellDropseq
Npy	5.25064	CampbellDropseq
Npy	5.72015	CampbellDropseq
Npy	5.44376	CampbellDropseq
Npy	4.66024	CampbellDropseq
Npy	3.19409	CampbellDropseq
Npy	5.28293	CampbellDropseq
Npy	3.80073	CampbellDropseq
Npy	5.77329	CampbellDropseq
Npy	3.80354	CampbellDropseq
Npy	4.89333	CampbellDropseq
Npy	5.51579	CampbellDropseq
Npy	5.97238	CampbellDropseq
Npy	5.40999	CampbellDropseq
Npy	5.72187	CampbellDropseq
Npy	5.9461	CampbellDropseq
Npy	5.55209	CampbellDropseq
Npy	5.72576	CampbellDropseq
Npy	5.81071	CampbellDropseq
Npy	4.94238	CampbellDropseq
Npy	4.63851	CampbellDropseq
Npy	5.00642	CampbellDropseq
Npy	5.14998	CampbellDropseq
Npy	6.02531	CampbellDropseq
Npy	5.14641	CampbellDropseq
Npy	6.14575	CampbellDropseq
Npy	8.92148e-06	CampbellDropseq
Npy	4.87421	CampbellDropseq
Npy	5.68539	CampbellDropseq
Npy	6.2455	CampbellDropseq
Npy	6.14854	CampbellDropseq
Npy	4.76828	CampbellDropseq
Npy	3.03631	CampbellDropseq
Npy	5.93584	CampbellDropseq
Npy	4.71509	CampbellDropseq
Npy	5.89439	CampbellDropseq
Npy	4.88112	CampbellDropseq
Npy	5.88399	CampbellDropseq
Npy	5.7077	CampbellDropseq
Npy	6.27322	CampbellDropseq
Npy	5.87122	CampbellDropseq
Npy	5.95242	CampbellDropseq
Npy	-1.05988e-05	CampbellDropseq
Npy	5.43694	CampbellDropseq
Npy	5.2925	CampbellDropseq
Npy	5.24534	CampbellDropseq
Npy	4.64187	CampbellDropseq
Npy	1.04952	CampbellDropseq
Npy	4.95793	CampbellDropseq
Npy	3.98212	CampbellDropseq
Npy	5.45452	CampbellDropseq
Npy	3.79148	CampbellDropseq
Npy	4.6592	CampbellDropseq
Npy	5.33227	CampbellDropseq
Npy	5.6089	CampbellDropseq
Npy	5.564	CampbellDropseq
Npy	5.43551	CampbellDropseq
Npy	5.16152	CampbellDropseq
Npy	5.57818	CampbellDropseq
Npy	5.03318	CampbellDropseq
Npy	5.64252	CampbellDropseq
Npy	5.09042	CampbellDropseq
Npy	5.65133	CampbellDropseq
Npy	5.64035	CampbellDropseq
Npy	5.67421	CampbellDropseq
Npy	4.87224	CampbellDropseq
Npy	5.09963	CampbellDropseq
Npy	5.32391	CampbellDropseq
Npy	-4.34109e-06	CampbellDropseq
Npy	5.05312	CampbellDropseq
Npy	5.47643	CampbellDropseq
Npy	5.66275	CampbellDropseq
Npy	6.03504	CampbellDropseq
Npy	5.2472	CampbellDropseq
Npy	6.02094	CampbellDropseq
Npy	6.32478	CampbellDropseq
Npy	4.64785	CampbellDropseq
Npy	4.81765	CampbellDropseq
Npy	5.67723	CampbellDropseq
Npy	5.59156	CampbellDropseq
Npy	4.86236	CampbellDropseq
Npy	4.97783	CampbellDropseq
Npy	5.92338	CampbellDropseq
Npy	5.64772	CampbellDropseq
Npy	5.85991	CampbellDropseq
Npy	5.9071	CampbellDropseq
Npy	5.71389	CampbellDropseq
Npy	5.58567	CampbellDropseq
Npy	3.82758	CampbellDropseq
Npy	5.11126	CampbellDropseq
Npy	5.65942	CampbellDropseq
Npy	6.22246	CampbellDropseq
Npy	4.98931	CampbellDropseq
Npy	5.05372	CampbellDropseq
Npy	5.75713	CampbellDropseq
Npy	5.9544	CampbellDropseq
Npy	5.1752	CampbellDropseq
Npy	4.3498	CampbellDropseq
Npy	5.20236	CampbellDropseq
Npy	5.80636	CampbellDropseq
Npy	5.12234	CampbellDropseq
Npy	5.17427	CampbellDropseq
Npy	5.19436	CampbellDropseq
Npy	5.93575	CampbellDropseq
Npy	6.18984	CampbellDropseq
Npy	5.03818	CampbellDropseq
Npy	4.67752	CampbellDropseq
Npy	5.70632	CampbellDropseq
Npy	5.71243	CampbellDropseq
Npy	5.35773	CampbellDropseq
Npy	9.78766e-06	CampbellDropseq
Npy	5.12198	CampbellDropseq
Npy	5.49449	CampbellDropseq
Npy	5.68068	CampbellDropseq
Npy	5.39367	CampbellDropseq
Npy	5.78085	CampbellDropseq
Npy	4.69179	CampbellDropseq
Npy	5.60023	CampbellDropseq
Npy	2.22145	CampbellDropseq
Npy	3.70049	CampbellDropseq
Npy	5.09046	CampbellDropseq
Npy	4.75026	CampbellDropseq
Npy	4.17834	CampbellDropseq
Npy	5.70093	CampbellDropseq
Npy	3.95024	CampbellDropseq
Npy	5.64492	CampbellDropseq
Npy	5.04366	CampbellDropseq
Npy	5.14868	CampbellDropseq
Npy	5.42666	CampbellDropseq
Npy	5.57928	CampbellDropseq
Npy	5.5514	CampbellDropseq
Npy	5.76304	CampbellDropseq
Npy	5.4969	CampbellDropseq
Npy	5.26213	CampbellDropseq
Npy	5.80445	CampbellDropseq
Npy	5.98133	CampbellDropseq
Npy	5.56297	CampbellDropseq
Npy	4.58798	CampbellDropseq
Npy	5.80992	CampbellDropseq
Npy	5.67378	CampbellDropseq
Npy	4.67261	CampbellDropseq
Npy	4.63556	CampbellDropseq
Npy	5.59945	CampbellDropseq
Npy	5.21308	CampbellDropseq
Npy	5.84855	CampbellDropseq
Npy	5.71111	CampbellDropseq
Npy	4.80938	CampbellDropseq
Npy	6.01258	CampbellDropseq
Npy	4.73305	CampbellDropseq
Npy	5.30629	CampbellDropseq
Npy	1.51193	CampbellDropseq
Npy	4.33973	CampbellDropseq
Npy	4.87421	CampbellDropseq
Npy	5.80601	CampbellDropseq
Npy	6.20748	CampbellDropseq
Npy	5.27294	CampbellDropseq
Npy	5.35633	CampbellDropseq
Npy	5.25681	CampbellDropseq
Npy	5.25106	CampbellDropseq
Npy	3.70873	CampbellDropseq
Npy	5.7567	CampbellDropseq
Npy	4.94547	CampbellDropseq
Npy	5.70609	CampbellDropseq
Npy	5.96561	CampbellDropseq
Npy	5.8152	CampbellDropseq
Npy	5.28212	CampbellDropseq
Npy	4.53688	CampbellDropseq
Npy	4.45748	CampbellDropseq
Npy	4.23535	CampbellDropseq
Npy	3.92614	CampbellDropseq
Npy	4.37618	CampbellDropseq
Npy	3.57539	CampbellDropseq
Npy	5.87072	CampbellDropseq
Npy	5.69785	CampbellDropseq
Npy	5.90398	CampbellDropseq
Npy	5.71111	CampbellDropseq
Npy	5.92631	CampbellDropseq
Npy	5.7035	CampbellDropseq
Npy	4.76384	CampbellDropseq
Npy	5.65001	CampbellDropseq
Npy	5.28491	CampbellDropseq
Npy	5.54839	CampbellDropseq
Npy	5.0637	CampbellDropseq
Npy	6.02096	CampbellDropseq
Npy	4.81947	CampbellDropseq
Npy	4.23263	CampbellDropseq
Npy	6.19462	CampbellDropseq
Npy	5.78916	CampbellDropseq
Npy	6.38151	CampbellDropseq
Npy	5.04792	CampbellDropseq
Npy	5.04285	CampbellDropseq
Npy	5.80493	CampbellDropseq
Npy	5.56491	CampbellDropseq
Npy	5.32653	CampbellDropseq
Npy	3.84295	CampbellDropseq
Npy	5.64002	CampbellDropseq
Npy	5.21612	CampbellDropseq
Npy	6.13185	CampbellDropseq
Npy	4.93852	CampbellDropseq
Npy	5.92253	CampbellDropseq
Npy	5.82837	CampbellDropseq
Npy	5.74985	CampbellDropseq
Npy	5.36072	CampbellDropseq
Npy	6.35124	CampbellDropseq
Npy	5.91745	CampbellDropseq
Npy	5.57066	CampbellDropseq
Npy	5.21806	CampbellDropseq
Npy	2.86915	CampbellDropseq
Npy	5.05921	CampbellDropseq
Npy	3.99855	CampbellDropseq
Npy	4.81832	CampbellDropseq
Npy	5.60242	CampbellDropseq
Npy	6.10907	CampbellDropseq
Npy	5.14707	CampbellDropseq
Npy	5.72525	CampbellDropseq
Npy	5.77264	CampbellDropseq
Npy	4.89898	CampbellDropseq
Npy	5.27964	CampbellDropseq
Npy	4.99033	CampbellDropseq
Npy	5.84437	CampbellDropseq
Npy	6.0924	CampbellDropseq
Npy	2.33548e-05	CampbellDropseq
Npy	6.1207	CampbellDropseq
Npy	5.61666	CampbellDropseq
Npy	5.48455	CampbellDropseq
Npy	6.03967	CampbellDropseq
Npy	5.83654	CampbellDropseq
Npy	5.61554	CampbellDropseq
Npy	5.36841	CampbellDropseq
Npy	5.07046	CampbellDropseq
Npy	5.8135	CampbellDropseq
Npy	6.06168	CampbellDropseq
Npy	5.07223	CampbellDropseq
Npy	5.39263	CampbellDropseq
Npy	4.34546	CampbellDropseq
Npy	4.19843	CampbellDropseq
Npy	5.40298	CampbellDropseq
Npy	4.38991	CampbellDropseq
Npy	3.41322	CampbellDropseq
Npy	5.35181	CampbellDropseq
Npy	4.52367	CampbellDropseq
Npy	3.58481	CampbellDropseq
Npy	5.97773	CampbellDropseq
Npy	4.84276	CampbellDropseq
Npy	5.21309	CampbellDropseq
Npy	6.1487	CampbellDropseq
Npy	5.90974	CampbellDropseq
Npy	5.63934	CampbellDropseq
Npy	4.3007	CampbellDropseq
Npy	4.1411	CampbellDropseq
Npy	3.77871	CampbellDropseq
Npy	5.71979	CampbellDropseq
Npy	5.13514	CampbellDropseq
Npy	5.79166	CampbellDropseq
Npy	5.6826	CampbellDropseq
Npy	5.78139	CampbellDropseq
Npy	5.46088	CampbellDropseq
Npy	5.24516	CampbellDropseq
Npy	5.85443	CampbellDropseq
Npy	5.0822	CampbellDropseq
Npy	4.91813	CampbellDropseq
Npy	4.77774	CampbellDropseq
Npy	4.86581	CampbellDropseq
Npy	5.01978	CampbellDropseq
Npy	4.59457	CampbellDropseq
Npy	5.551	CampbellDropseq
Npy	4.60001	CampbellDropseq
Npy	5.45279	CampbellDropseq
Npy	5.75195	CampbellDropseq
Npy	5.99789	CampbellDropseq
Npy	5.7195	CampbellDropseq
Npy	5.75528	CampbellDropseq
Npy	5.80222	CampbellDropseq
Npy	5.49108	CampbellDropseq
Npy	5.61157	CampbellDropseq
Npy	4.28434	CampbellDropseq
Npy	5.36583	CampbellDropseq
Npy	5.87713	CampbellDropseq
Npy	4.7695	CampbellDropseq
Npy	5.23324	CampbellDropseq
Npy	4.57192	CampbellDropseq
Npy	5.84383	CampbellDropseq
Npy	5.00841	CampbellDropseq
Npy	4.55107	CampbellDropseq
Npy	4.55106	CampbellDropseq
Npy	4.23815	CampbellDropseq
Npy	4.5692	CampbellDropseq
Npy	5.51657	CampbellDropseq
Npy	5.55723	CampbellDropseq
Npy	5.23926	CampbellDropseq
Npy	5.34679	CampbellDropseq
Npy	5.84215	CampbellDropseq
Npy	5.52547	CampbellDropseq
Npy	5.81296	CampbellDropseq
Npy	6.1333	CampbellDropseq
Npy	6.45852	CampbellDropseq
Npy	6.57267	CampbellDropseq
Npy	6.47442	CampbellDropseq
Npy	6.24896	CampbellDropseq
Npy	5.1815	CampbellDropseq
Npy	4.56396	CampbellDropseq
Npy	5.77691	CampbellDropseq
Npy	3.98293	CampbellDropseq
Npy	5.53511	CampbellDropseq
Npy	5.74157	CampbellDropseq
Npy	4.42608	CampbellDropseq
Npy	4.14185	CampbellDropseq
Npy	5.70087	CampbellDropseq
Npy	4.49803	CampbellDropseq
Npy	4.43139	CampbellDropseq
Npy	5.86757	CampbellDropseq
Npy	5.1965	CampbellDropseq
Npy	5.94003	CampbellDropseq
Npy	5.13947	CampbellDropseq
Npy	5.73506	CampbellDropseq
Npy	5.60504	CampbellDropseq
Npy	4.85146	CampbellDropseq
Npy	3.36616	CampbellDropseq
Npy	4.91746	CampbellDropseq
Npy	3.89302	CampbellDropseq
Npy	5.16577	CampbellDropseq
Npy	5.0795	CampbellDropseq
Npy	5.1043	CampbellDropseq
Npy	4.00554	CampbellDropseq
Npy	5.84362	CampbellDropseq
Npy	5.68853	CampbellDropseq
Npy	5.57072	CampbellDropseq
Npy	5.73514	CampbellDropseq
Npy	5.05966	CampbellDropseq
Npy	5.845	CampbellDropseq
Npy	5.42464	CampbellDropseq
Npy	5.43639	CampbellDropseq
Npy	4.70326	CampbellDropseq
Npy	4.36586	CampbellDropseq
Npy	4.42296	CampbellDropseq
Npy	5.58544	CampbellDropseq
Npy	5.66843	CampbellDropseq
Npy	5.70202	CampbellDropseq
Npy	5.16133	CampbellDropseq
Npy	5.82454	CampbellDropseq
Npy	4.15372	CampbellDropseq
Npy	6.05337	CampbellDropseq
Npy	5.61724	CampbellDropseq
Npy	5.0863	CampbellDropseq
Npy	5.36354	CampbellDropseq
Npy	5.53711	CampbellDropseq
Npy	5.33706	CampbellDropseq
Npy	4.11822	CampbellDropseq
Npy	4.98467	CampbellDropseq
Npy	5.21462	CampbellDropseq
Npy	5.31803	CampbellDropseq
Npy	5.6892	CampbellDropseq
Npy	2.9945	CampbellDropseq
Npy	2.81092	CampbellDropseq
Npy	3.0742	CampbellDropseq
Npy	5.10307	CampbellDropseq
Npy	5.80839	CampbellDropseq
Npy	5.44463	CampbellDropseq
Npy	3.71589	CampbellDropseq
Npy	5.21941	CampbellDropseq
Npy	5.15864	CampbellDropseq
Npy	6.59135	CampbellDropseq
Npy	5.47673	CampbellDropseq
Npy	5.9052	CampbellDropseq
Npy	5.68882	CampbellDropseq
Npy	4.64374	CampbellDropseq
Npy	5.5133	CampbellDropseq
Npy	6.29032	CampbellDropseq
Npy	5.0149	CampbellDropseq
Npy	5.13165	CampbellDropseq
Npy	5.6198	CampbellDropseq
Npy	4.97951	CampbellDropseq
Npy	4.71201	CampbellDropseq
Npy	5.13049	CampbellDropseq
Npy	4.76641	CampbellDropseq
Npy	5.72097	CampbellDropseq
Npy	6.08634	CampbellDropseq
Npy	5.31889	CampbellDropseq
Npy	5.61757	CampbellDropseq
Npy	5.92899	CampbellDropseq
Npy	6.64999	CampbellDropseq
Npy	5.84594	CampbellDropseq
Npy	5.89404	CampbellDropseq
Npy	4.58048	CampbellDropseq
Npy	4.95594	CampbellDropseq
Npy	5.0911	CampbellDropseq
Npy	4.70342	CampbellDropseq
Npy	5.64845	CampbellDropseq
Npy	5.30681	CampbellDropseq
Npy	5.51767	CampbellDropseq
Npy	4.94644	CampbellDropseq
Npy	5.89413	CampbellDropseq
Npy	5.8089	CampbellDropseq
Npy	4.83339	CampbellDropseq
Npy	3.9325	CampbellDropseq
Npy	5.57288	CampbellDropseq
Npy	6.67619	CampbellDropseq
Npy	5.8183	CampbellDropseq
Npy	5.74732	CampbellDropseq
Npy	5.70987	CampbellDropseq
Npy	4.3838	CampbellDropseq
Npy	5.14944	CampbellDropseq
Npy	5.41581	CampbellDropseq
Npy	4.39255	CampbellDropseq
Npy	5.21742	CampbellDropseq
Npy	5.07272	CampbellDropseq
Npy	6.06085	CampbellDropseq
Npy	5.24169	CampbellDropseq
Npy	6.24432	CampbellDropseq
Npy	6.01048	CampbellDropseq
Npy	5.80051	CampbellDropseq
Npy	5.30149	CampbellDropseq
Npy	4.76275	CampbellDropseq
Npy	5.75654	CampbellDropseq
Npy	5.28078	CampbellDropseq
Npy	1.36284	CampbellDropseq
Npy	5.05834	CampbellDropseq
Npy	5.88826	CampbellDropseq
Npy	4.76404	CampbellDropseq
Npy	4.61081	CampbellDropseq
Npy	4.69764	CampbellDropseq
Npy	5.02414	CampbellDropseq
Npy	5.7301	CampbellDropseq
Npy	4.68251	CampbellDropseq
Npy	5.48448	CampbellDropseq
Npy	4.43179	CampbellDropseq
Npy	5.08611	CampbellDropseq
Npy	5.13567	CampbellDropseq
Npy	6.42526	CampbellDropseq
Npy	5.48351	CampbellDropseq
Npy	5.12442	CampbellDropseq
Npy	4.26194	CampbellDropseq
Npy	6.22961	CampbellDropseq
Npy	5.77229	CampbellDropseq
Npy	5.63074	CampbellDropseq
Npy	5.6939	CampbellDropseq
Npy	5.63615	CampbellDropseq
Npy	4.44976	CampbellDropseq
Npy	4.7715	CampbellDropseq
Npy	5.25262	CampbellDropseq
Npy	5.08317	CampbellDropseq
Npy	4.74889	CampbellDropseq
Npy	5.34015	CampbellDropseq
Npy	5.40776	CampbellDropseq
Npy	6.17173	CampbellDropseq
Npy	4.36732	CampbellDropseq
Npy	6.28014	CampbellDropseq
Npy	4.66507	CampbellDropseq
Npy	4.82807	CampbellDropseq
Npy	4.76177	CampbellDropseq
Npy	4.80421	CampbellDropseq
Npy	4.85213	CampbellDropseq
Npy	5.18468	CampbellDropseq
Npy	5.90628	CampbellDropseq
Npy	4.59267	CampbellDropseq
Npy	5.44608	CampbellDropseq
Npy	4.72435e-06	CampbellDropseq
Npy	5.41038	CampbellDropseq
Npy	4.5533	CampbellDropseq
Npy	6.29169	CampbellDropseq
Npy	6.14443	CampbellDropseq
Npy	6.20035	CampbellDropseq
Npy	6.055	CampbellDropseq
Npy	5.28407	CampbellDropseq
Npy	6.24781	CampbellDropseq
Npy	4.36628	CampbellDropseq
Npy	5.02009	CampbellDropseq
Npy	4.52171	CampbellDropseq
Npy	7.62613e-06	CampbellDropseq
Npy	5.46344	CampbellDropseq
Npy	-6.32815e-06	CampbellDropseq
Npy	6.32514	CampbellDropseq
Npy	4.7231	CampbellDropseq
Npy	5.23456	CampbellDropseq
Npy	4.81153	CampbellDropseq
Npy	0.610179	CampbellDropseq
Npy	6.21857	CampbellDropseq
Npy	5.03508	CampbellDropseq
Npy	5.96132	CampbellDropseq
Npy	6.05295	CampbellDropseq
Npy	5.82206	CampbellDropseq
Npy	5.17686	CampbellDropseq
Npy	5.81178	CampbellDropseq
Npy	5.96448	CampbellDropseq
Npy	5.91389	CampbellDropseq
Npy	5.44917	CampbellDropseq
Npy	6.15199	CampbellDropseq
Npy	4.73768	CampbellDropseq
Npy	5.88973	CampbellDropseq
Npy	4.90675	CampbellDropseq
Npy	4.87962	CampbellDropseq
Npy	4.0325	CampbellDropseq
Npy	4.43665	CampbellDropseq
Npy	6.13986	CampbellDropseq
Npy	4.19211	CampbellDropseq
Npy	4.318	CampbellDropseq
Npy	4.72401	CampbellDropseq
Npy	-2.11983e-05	CampbellDropseq
Npy	5.7592	CampbellDropseq
Npy	4.28506	CampbellDropseq
Npy	-9.71862e-06	CampbellDropseq
Npy	-1.10143e-05	CampbellDropseq
Npy	5.32963	CampbellDropseq
Npy	4.87033	CampbellDropseq
Npy	4.64611	CampbellDropseq
Npy	5.58329	CampbellDropseq
Npy	4.25646	CampbellDropseq
Npy	5.16527	CampbellDropseq
Npy	-1.48321e-05	CampbellDropseq
Npy	4.50056	CampbellDropseq
Npy	4.57986	CampbellDropseq
Npy	4.72657	CampbellDropseq
Npy	5.39202	CampbellDropseq
Npy	3.67815	CampbellDropseq
Npy	4.58874	CampbellDropseq
Npy	4.14056	CampbellDropseq
Npy	5.4433	CampbellDropseq
Npy	6.3261	CampbellDropseq
Npy	5.24252	CampbellDropseq
Npy	4.84779	CampbellDropseq
Npy	5.92508	CampbellDropseq
Npy	5.52933	CampbellDropseq
Npy	5.14717	CampbellDropseq
Npy	5.25939	CampbellDropseq
Npy	4.30465	CampbellDropseq
Npy	4.45979	CampbellDropseq
Npy	4.44193	CampbellDropseq
Npy	4.43203	CampbellDropseq
Npy	5.10481	CampbellDropseq
Npy	4.45003	CampbellDropseq
Npy	4.84846	CampbellDropseq
Npy	4.62203	CampbellDropseq
Npy	4.72929	CampbellDropseq
Npy	5.80337	CampbellDropseq
Npy	3.98215	CampbellDropseq
Npy	5.08662	CampbellDropseq
Npy	4.31665	CampbellDropseq
Npy	3.93724	CampbellDropseq
Npy	3.25091	CampbellDropseq
Npy	4.30612	CampbellDropseq
Npy	5.13382	CampbellDropseq
Npy	4.79522	CampbellDropseq
Npy	4.88229	CampbellDropseq
Npy	4.0172	CampbellDropseq
Npy	4.60937	CampbellDropseq
Npy	4.00138	CampbellDropseq
Npy	5.376	CampbellDropseq
Npy	5.03957	CampbellDropseq
Npy	4.10051	CampbellDropseq
Npy	4.67559	CampbellDropseq
Npy	4.54815	CampbellDropseq
Npy	4.55244	CampbellDropseq
Npy	4.65469	CampbellDropseq
Npy	4.86619	CampbellDropseq
Npy	4.4676	CampbellDropseq
Npy	4.32954	CampbellDropseq
Npy	3.93674	CampbellDropseq
Npy	2.55348	CampbellDropseq
Npy	4.76816	CampbellDropseq
Npy	5.7181	CampbellDropseq
Npy	6.90847	CampbellDropseq
Npy	4.72833	CampbellDropseq
Npy	4.69224	CampbellDropseq
Npy	4.79559	CampbellDropseq
Npy	5.04305	CampbellDropseq
Npy	4.08346	CampbellDropseq
Npy	4.47396	CampbellDropseq
Npy	5.08023	CampbellDropseq
Npy	4.56506	CampbellDropseq
Npy	5.9739	CampbellDropseq
Npy	5.58352	CampbellDropseq
Npy	5.4386	CampbellDropseq
Npy	4.92638	CampbellDropseq
Npy	5.77465	CampbellDropseq
Npy	3.89173	CampbellDropseq
Npy	4.03979	CampbellDropseq
Npy	3.24141	CampbellDropseq
Npy	4.07111	CampbellDropseq
Npy	3.89683	CampbellDropseq
Npy	3.69848	CampbellDropseq
Npy	3.88601	CampbellDropseq
Npy	5.45394	CampbellDropseq
Npy	4.90797	CampbellDropseq
Npy	6.48324	CampbellDropseq
Npy	5.07104	CampbellDropseq
[truncated: 21,316 more rows]
