# Supplementary material for: HypoMap—a unified single-cell gene expression atlas of the murine hypothalamus
Source: Nat Metab. 2022 Oct 20;4(10):1402–19. doi: 10.1038/s42255-022-00657-y (PMC9584816; doi:10.1038/s42255-022-00657-y)
Supplement: Source Data Extended Data Fig. 7 — Statistical source data and single cell UMAP data [file 42255_2022_657_MOESM17_ESM.xlsx]

## Sheet: a_umap_all
umapscvi_1	umapscvi_2	ident	highlight	Cell_ID
-3.1529	-9.55713	36	Unselected	CATTCCTCGCGT_SRR5164436
-6.36933	10.7571	24	Unselected	AACCTCTTCATT_SRR5164436
1.91735	2.04091	33	Unselected	CTTATAACCTTG_SRR5164436
9.3491	8.11808	17	Unselected	GCTATTTTGATG_SRR5164436
1.94785	1.99075	33	Unselected	CTTATAACCTTT_SRR5164436
10.3339	8.97475	17	Unselected	CTATTAGGGGTA_SRR5164436
1.88631	2.13833	33	Unselected	CTTATAACCTTC_SRR5164436
2.13761	2.14158	33	Unselected	CTTATAACCTTA_SRR5164436
-4.93962	8.65865	62	Unselected	AGAACCCGCTTT_SRR5164436
-0.970019	3.56241	8	Unselected	ATATCCGGAGAT_SRR5164436
-1.16883	3.3757	8	Unselected	GCTTACCTGGAT_SRR5164436
-5.75258	11.529	24	Unselected	TGGCCCGGCGGG_SRR5164436
-5.61232	11.6883	24	Unselected	TGGCCCGGCGGA_SRR5164436
-2.79888	-9.38518	36	Unselected	GTTGCACACCGG_SRR5164436
9.67331	6.74273	17	Unselected	TATCTCCCGTAG_SRR5164436
2.00009	2.00597	33	Unselected	CTTATAACCCTT_SRR5164436
10.0151	8.67401	17	Unselected	GTGTTTTCTCAA_SRR5164436
-1.94188	14.8421	23	Unselected	CGTCATCTTTCT_SRR5164436
-4.08443	2.55774	8	Unselected	AACACTAATGCG_SRR5164436
9.09073	8.02322	17	Unselected	GTATTCGCTCTA_SRR5164436
9.91399	7.78135	17	Unselected	GCTGAACGTTCC_SRR5164436
12.2205	-0.146347	86	Unselected	GAATTAGGGGTC_SRR5164436
-1.19509	3.41794	8	Unselected	AAAATGACAATT_SRR5164436
9.33045	7.94496	17	Unselected	CCTGACAGCGTT_SRR5164436
8.96412	7.58916	17	Unselected	AGAAGACTTGCG_SRR5164436
-2.68604	4.53841	8	Unselected	TGAGTAAAGGCG_SRR5164436
-2.36027	-3.06808	26	Unselected	GACCCGCGTCAT_SRR5164436
-1.65608	-8.58854	36	Unselected	TGTATTCCAGCC_SRR5164436
10.4517	9.1388	17	Unselected	CTCAGCCACCGT_SRR5164436
9.29444	6.2095	17	Unselected	GAAGACGTGGAC_SRR5164436
9.7538	8.26234	17	Unselected	TCGTTCTGCCTT_SRR5164436
-0.17182	-4.39945	7	Unselected	TAACAAAGAAGC_SRR5164436
-0.604	-6.40193	7	Unselected	CTCGCTCATGCC_SRR5164436
-2.52125	-5.70318	42	Unselected	GAGCGTGAGCCT_SRR5164436
-1.83235	-3.58655	42	Unselected	TGGAAAGCTTGG_SRR5164436
-2.66379	-4.0986	42	Unselected	TTATGTGACTCG_SRR5164436
1.82446	1.93273	33	Unselected	TGGTCAGCTACC_SRR5164436
-4.03384	-4.44977	64	Unselected	TTTAAAGTCGCT_SRR5164436
9.36948	7.24488	17	Unselected	TCTAAGCTCCTT_SRR5164436
-1.89703	-9.405	36	Unselected	GTCCGCTGCCTA_SRR5164436
-4.21127	-4.57417	64	Unselected	TTGCGTTGGGCT_SRR5164436
9.97051	7.80863	17	Unselected	CACGAGGCGTTT_SRR5164436
8.85246	7.18156	17	Unselected	CAGGGGGTTAGA_SRR5164436
-2.55897	2.5043	8	Unselected	GCGCGGGCTCCC_SRR5164436
2.92338	3.05366	33	Unselected	TGAAGCTACTTC_SRR5164436
-4.96378	8.64165	62	Unselected	CAAAATCGATAC_SRR5164436
-0.0405157	-2.47965	59	Unselected	CCTACCTCGCTT_SRR5164436
9.38953	8.21468	17	Unselected	ATAAATGATGTT_SRR5164436
2.38938	3.07924	33	Unselected	CCGTGCCGCCTC_SRR5164436
8.83711	7.53171	17	Unselected	CCCCTTAAGAAT_SRR5164436
-0.199851	-2.45184	59	Unselected	AGTCTCCCAAGC_SRR5164436
-1.76192	-3.34349	42	Unselected	CCCACGCTTCGG_SRR5164436
6.64365	-8.42833	1	Unselected	CGGCTAGTCGAT_SRR5164436
-2.79092	1.37207	8	Unselected	CTTTATGCGGGT_SRR5164436
-2.50918	15.0813	23	Unselected	ACGAAGACTGGT_SRR5164436
1.4264	3.83239	61	Unselected	AAAAACACGACG_SRR5164436
6.7219	-14.2665	9	Unselected	GTGTGTAGGCGT_SRR5164436
-7.28562	4.97962	79	Unselected	CGCACGGTAGCA_SRR5164436
9.79594	6.93154	17	Unselected	CAGACAACAGCG_SRR5164436
-3.71388	-5.95972	42	Unselected	ACGACGTATTGT_SRR5164436
12.4541	-0.507563	86	Unselected	GACAACGCACAA_SRR5164436
0.77543	0.020097	33	Unselected	ACAACCGCTCGT_SRR5164436
-3.77712	-5.98763	42	Unselected	ACGACGTATTGA_SRR5164436
-3.0275	-4.43684	42	Unselected	GTTAGTTCGGAT_SRR5164436
-3.75508	-5.88258	42	Unselected	ACGACGTATTGC_SRR5164436
-2.91556	-4.47044	42	Unselected	GCTGCTACCTTT_SRR5164436
1.19902	3.39738	61	Unselected	GCTCCTTCTCGC_SRR5164436
-3.79111	-5.90378	42	Unselected	ACGACGTATTGG_SRR5164436
-2.51925	-3.81207	42	Unselected	GCGCGTGGGAAT_SRR5164436
10.4099	9.13637	17	Unselected	ACGGTCGTTGGA_SRR5164436
-0.945035	-2.47758	26	Unselected	ATTATTGCTCGC_SRR5164436
12.4573	-0.509137	86	Unselected	GGTGAACGCCGA_SRR5164436
8.96875	7.86137	17	Unselected	ATATAGTCGAAA_SRR5164436
0.0566913	-7.37321	36	Unselected	TTCTAACTTTGA_SRR5164436
-2.36804	14.311	23	Unselected	CTAATAGCCATT_SRR5164436
-4.96213	8.64857	62	Unselected	GATAGAGCTTGG_SRR5164436
3.37157	2.84447	33	Unselected	TTCGTGAATCAA_SRR5164436
1.06956	0.345187	33	Unselected	GGAAAGCGCCTT_SRR5164436
1.36063	3.79822	61	Unselected	ACGTCCTAACTG_SRR5164436
-2.13462	-3.66366	42	Unselected	CGGGCCGCTCCA_SRR5164436
10.4672	8.69328	17	Unselected	AGACGAACGCAG_SRR5164436
9.22785	8.22741	17	Unselected	ATTGCGCTGTAT_SRR5164436
3.27365	-9.2245	51	Unselected	GATCTGTAGGCA_SRR5164436
-6.98731	5.20843	79	Unselected	CGTAAGTACAAC_SRR5164436
4.0467	-8.27051	51	Unselected	TGCATCCAGACT_SRR5164436
-2.13635	-5.71526	42	Unselected	CCGCGAATCGCG_SRR5164436
-1.90246	14.9873	23	Unselected	GCTTCAAGCCCG_SRR5164436
-1.04737	3.46347	37	Unselected	CGATGATGCCAC_SRR5164436
-0.621944	-7.65997	3	Unselected	CCTGAGAGTTAG_SRR5164436
-2.21021	-5.55842	26	Unselected	CCGCGAATCGCT_SRR5164436
-2.18186	-5.68665	3	Unselected	CCGCGAATCGCA_SRR5164436
-0.714093	-8.04141	36	Unselected	CCTGAGAGTTAT_SRR5164436
-2.25765	-5.64248	3	Unselected	CCGCGAATCGCC_SRR5164436
3.80525	9.3032	2	Unselected	ACAGTCTTTGTA_SRR5164436
-13.2033	-1.521	50	Unselected	ATGGCACGTCGA_SRR5164436
4.06492	-8.03864	51	Unselected	GACCGTTAACTA_SRR5164436
8.52889	6.5601	17	Unselected	AATCAAAGCCTG_SRR5164436
9.79882	6.63361	17	Unselected	CGACCCTGGAAT_SRR5164436
1.28051	3.79503	61	Unselected	CTTGAGGCCGCG_SRR5164436
3.68648	-13.1153	31	Unselected	TCATACCTGGCC_SRR5164436
-4.52413	-4.95263	64	Unselected	TCTTATTCTCAC_SRR5164436
-6.85617	10.6125	24	Unselected	GGTGACTCAAGA_SRR5164436
3.80232	-9.25124	51	Unselected	GGAATCTTCCTC_SRR5164436
2.27292	2.99179	33	Unselected	CTCTAATCTTCG_SRR5164436
9.73719	7.01495	17	Unselected	GTAGGCTGAAGA_SRR5164436
8.98347	5.57695	38	Unselected	TGAGCTCAAACT_SRR5164436
3.24727	2.96912	33	Unselected	TTGCGAGCGGCG_SRR5164436
-8.80727	6.57107	12	Unselected	ATAAGCAGATTG_SRR5164436
8.82605	7.94826	17	Unselected	GATCTCAGGGGC_SRR5164436
-0.881092	-2.66264	26	Unselected	AGTTATAGCGGA_SRR5164436
10.516	9.17045	17	Unselected	GGACTGAGACAG_SRR5164436
-4.75588	8.61695	62	Unselected	GCTACGTCCCCC_SRR5164436
-2.96094	-4.36863	42	Unselected	AGTCAAGTGTCT_SRR5164436
-11.0923	-1.88092	16	Unselected	CTGAGTCTGGTT_SRR5164436
9.32456	7.80521	17	Unselected	TTGTCAGGAAAC_SRR5164436
3.97698	-8.34131	51	Unselected	TCCGCATACCGT_SRR5164436
4.04588	-8.34635	51	Unselected	CCTGAGGTCCCG_SRR5164436
8.60062	7.07597	17	Unselected	CTGATAGGTACG_SRR5164436
-7.30978	4.1264	81	Unselected	ACTACTATTGCT_SRR5164436
-3.03401	-4.50559	42	Unselected	GTTATCATTACA_SRR5164436
2.23567	2.81492	33	Unselected	CACATCTGGGTG_SRR5164436
2.87948	-8.25251	51	Unselected	AGCACCGCTGTT_SRR5164436
9.56145	7.38722	17	Unselected	GTACACAGCGAA_SRR5164436
4.06569	-8.07241	51	Unselected	CTGCCGCAGCGC_SRR5164436
-2.328	-9.5957	36	Unselected	TGGGCATAGCTA_SRR5164436
10.4794	9.24905	17	Unselected	ATCCCTGGGAAA_SRR5164436
1.84635	2.00722	3	Unselected	TTATGCGCCAGT_SRR5164436
2.96412	-8.32715	51	Unselected	AGCACCGCTGTA_SRR5164436
1.2501	1.23014	3	Unselected	TTATGCGCCAGG_SRR5164436
2.80323	-8.1887	51	Unselected	AGCACCGCTGTC_SRR5164436
-2.12247	14.0526	23	Unselected	CGTGCCATGGAA_SRR5164436
2.84917	-8.28317	51	Unselected	AGCACCGCTGTG_SRR5164436
1.86725	2.04309	3	Unselected	TTATGCGCCAGA_SRR5164436
1.9278	-0.384904	3	Unselected	TTATGCGCCAGC_SRR5164436
8.74375	6.48347	17	Unselected	GGCATCAACAGG_SRR5164436
9.50593	8.18086	17	Unselected	AAACCATTATCC_SRR5164436
-4.96344	8.67345	62	Unselected	TCATAGTTCTGC_SRR5164436
10.4655	9.1427	17	Unselected	GGCCCGGGAGTG_SRR5164436
1.33055	-6.17301	7	Unselected	TAGGGCGAGCTT_SRR5164436
3.98151	-8.06339	51	Unselected	TTCGGTCTCCCA_SRR5164436
12.4577	-0.493697	86	Unselected	TCTTGGAAAATG_SRR5164436
9.8042	8.62898	17	Unselected	ACCATTAATCTG_SRR5164436
-4.94604	8.65397	62	Unselected	ACTGGCTATGAC_SRR5164436
-2.25194	2.38644	8	Unselected	TTATAATCCTCA_SRR5164436
-2.25538	-5.71572	42	Unselected	CATGAAACCAAG_SRR5164436
1.35832	3.7437	61	Unselected	CAGAGTAAGAAC_SRR5164436
-1.84162	-3.32153	42	Unselected	ACTGTAGCGTGG_SRR5164436
9.40788	4.27221	38	Unselected	GGCCAGCAGGCT_SRR5164436
10.5502	9.01084	17	Unselected	TTGCCTCATGAT_SRR5164436
9.76334	4.44841	38	Unselected	CCACCGGAGGTA_SRR5164436
3.05016	3.2275	33	Unselected	GGACTGGGAATG_SRR5164436
-3.19681	13.3188	24	Unselected	TTTTAGCCACGT_SRR5164436
6.28532	-8.25388	1	Unselected	GCAAGTAGCACC_SRR5164436
12.4084	-0.465369	86	Unselected	CTACGGTTAGTT_SRR5164436
9.18726	7.1478	17	Unselected	TCTAGTTATGAA_SRR5164436
2.07647	2.91937	33	Unselected	TCACAAGAATCC_SRR5164436
-4.96575	8.65	62	Unselected	TGATCGCGTCGT_SRR5164436
-1.61115	14.1696	23	Unselected	GCACGCATTCCT_SRR5164436
1.7602	1.89167	33	Unselected	GCTTCCACCGGG_SRR5164436
-7.79566	5.95701	68	Unselected	AGGTCGTCACTA_SRR5164436
-0.736876	14.4963	23	Unselected	CCCCGATCGGCC_SRR5164436
-2.38455	-5.62096	51	Unselected	GTGGGGTCAGGC_SRR5164436
-8.0573	6.89293	12	Unselected	TTATTAATCTTC_SRR5164436
9.07999	7.99336	17	Unselected	TCAAAGGGATGA_SRR5164436
9.38793	8.32845	17	Unselected	CGATAGTCCGTC_SRR5164436
10.487	9.0651	17	Unselected	CCTAGGGACTCT_SRR5164436
2.38116	3.23557	33	Unselected	CCATGCTATACG_SRR5164436
-2.5647	14.4209	23	Unselected	CAGAGTATTGGA_SRR5164436
-10.4556	0.159988	16	Unselected	ATCCGCTACTAA_SRR5164436
9.58504	4.40343	38	Unselected	AGTCTGTGGTTG_SRR5164436
4.15233	9.93482	6	Unselected	ATCACCAACATC_SRR5164436
9.42426	8.33086	17	Unselected	CGTCCATGAAGT_SRR5164436
9.8596	7.14549	17	Unselected	AGCTGTTTAATG_SRR5164436
10.5613	8.94343	17	Unselected	AACGGACGCGGC_SRR5164436
1.23634	0.352362	33	Unselected	GGTATCAGGGGT_SRR5164436
4.55011	10.0505	2	Unselected	GTAATAGACACT_SRR5164436
0.846882	-1.24105	33	Unselected	CTTGGTATATCT_SRR5164436
9.51837	7.84741	17	Unselected	ACGTAGTAGATC_SRR5164436
12.4511	-0.50907	86	Unselected	TTAAGACAGTTG_SRR5164436
12.4113	-0.464127	86	Unselected	TTAAGACAGTTC_SRR5164436
12.4361	-0.522532	86	Unselected	TTAAGACAGTTA_SRR5164436
9.48391	8.14175	17	Unselected	TCTGACTTCAGA_SRR5164436
1.09259	3.70024	61	Unselected	ATGACCGCACAC_SRR5164436
-7.97491	5.98375	44	Unselected	CCCATTAATCAT_SRR5164436
5.00042	-6.29745	1	Unselected	GAAGGTTTAGTA_SRR5164436
-8.39031	7.26672	12	Unselected	GACGCTTCGCAG_SRR5164436
-1.10276	3.58467	8	Unselected	ACTGCTGGGCCG_SRR5164436
-10.5004	-0.862283	16	Unselected	ACTTGTATTTGG_SRR5164436
8.99138	5.51044	38	Unselected	TAAAGGTAACAG_SRR5164436
-1.86821	14.5755	23	Unselected	TCTCTGAGAAAG_SRR5164436
-7.98633	6.97311	12	Unselected	ACCTCTGGCTCA_SRR5164436
9.81885	7.2965	17	Unselected	GGATAGGCGACA_SRR5164436
9.51676	7.15367	17	Unselected	AGGACGACGAGT_SRR5164436
9.31463	7.98222	17	Unselected	ACGCATCTCTGT_SRR5164436
9.46282	4.79765	38	Unselected	ATTGCCGACGCC_SRR5164436
10.5597	8.83466	17	Unselected	GTTAGAAACTAG_SRR5164436
10.2985	9.00569	17	Unselected	TAGTGCGCCTTA_SRR5164436
10.2373	8.91329	17	Unselected	AGCAGCCGCACC_SRR5164436
3.08656	-8.57154	51	Unselected	GACTGTTAGTAA_SRR5164436
-2.82195	-9.28111	36	Unselected	AATAGCGAGAGT_SRR5164436
-1.98741	-9.49806	36	Unselected	TGATTAATCCTC_SRR5164436
12.3359	-0.399988	86	Unselected	TTAAGACAGTTT_SRR5164436
-1.94841	-9.45898	36	Unselected	TGATTAATCCTG_SRR5164436
10.3744	8.91418	17	Unselected	CTTGTGCCTGCC_SRR5164436
1.07207	3.30278	61	Unselected	CGCTTCAATACG_SRR5164436
-1.77414	5.51686	8	Unselected	GGCCAGACGGCG_SRR5164436
-4.76495	8.59738	62	Unselected	ATAGGACAAGCA_SRR5164436
-10.8806	2.4725	40	Unselected	GGAACGCCACGA_SRR5164436
9.63376	7.21586	17	Unselected	TTCGCGAGCCGC_SRR5164436
10.1135	4.26506	38	Unselected	TTATGGGTAAAT_SRR5164436
-1.96574	-9.54513	36	Unselected	TGATTAATCCTT_SRR5164436
-2.90005	-4.48256	42	Unselected	ATTCTATACTGC_SRR5164436
1.79297	-0.239464	8	Unselected	TGACAGGGAGTG_SRR5164436
2.74988	2.87307	33	Unselected	CCTAGGGCAATC_SRR5164436
-2.84962	-9.55106	36	Unselected	GGCGCAACTGAG_SRR5164436
-0.880345	-3.39555	97	Unselected	AACGAACCGAGG_SRR5164436
8.5028	6.32125	17	Unselected	TTAGTTTGAGAC_SRR5164436
-4.46954	8.48486	62	Unselected	CGCCCATAAGAC_SRR5164436
9.44517	7.71571	17	Unselected	AGTGCACATCAC_SRR5164436
12.3333	-0.383887	86	Unselected	ACAAGTCATGAT_SRR5164436
-3.8418	-6.31938	26	Unselected	AACGTCGATCAC_SRR5164436
9.42964	4.41614	38	Unselected	AGGTTACAGGTG_SRR5164436
9.62527	8.0118	17	Unselected	GCGGTTACCTCA_SRR5164436
3.90665	-5.50942	7	Unselected	TCACTTTAGCCC_SRR5164436
3.84293	-5.41784	7	Unselected	CGCTCCACACGC_SRR5164436
-4.62059	-4.97776	64	Unselected	ACAGTCGTTACG_SRR5164436
9.68984	6.72063	17	Unselected	TTGTGCTCAGTT_SRR5164436
9.0344	7.97978	17	Unselected	CGGACCCCTTGA_SRR5164436
12.4199	-0.470588	86	Unselected	CGACTGTCCTCA_SRR5164436
-0.547159	-7.57876	36	Unselected	ATGAGCCTCGCC_SRR5164436
9.792	7.03636	17	Unselected	AAAGCCTGAATA_SRR5164436
-2.69069	-4.16512	42	Unselected	GTAGCTTAGAAG_SRR5164436
-8.4075	7.28784	12	Unselected	GGCCACTCCTGG_SRR5164436
-8.25051	7.03389	12	Unselected	CTGATGAGACTG_SRR5164436
10.4992	9.05685	17	Unselected	ACCTCGCCGAGA_SRR5164436
12.3056	-0.386155	86	Unselected	GGTTACGTAATT_SRR5164436
9.83429	7.08906	17	Unselected	ATTTAAAATGTT_SRR5164436
3.20779	2.9457	33	Unselected	AATCTATGAGTC_SRR5164436
-2.48804	-5.77825	42	Unselected	AGTAAGTGAGCT_SRR5164436
3.21192	3.054	33	Unselected	AATCTATGAGTA_SRR5164436
9.33893	8.19019	17	Unselected	GTGGCTAAGTCA_SRR5164436
-4.94823	8.67648	62	Unselected	CACTTGCGGTCC_SRR5164436
8.56562	6.63956	17	Unselected	TTAGGTAGGCTA_SRR5164436
3.12657	3.02434	33	Unselected	AATCTATGAGTG_SRR5164436
2.9921	0.0871094	28	Unselected	CCTGCGATCTAT_SRR5164436
9.84417	-5.75523	9	Unselected	TATTAGACCTCA_SRR5164436
-0.580616	-7.84005	36	Unselected	CAACCTGCATAA_SRR5164436
3.069	2.9991	33	Unselected	AATCTATGAGTT_SRR5164436
-3.80903	13.3728	24	Unselected	GCTTAGGCTCTG_SRR5164436
10.3342	8.84413	17	Unselected	GCTGCTTCGAAG_SRR5164436
9.75524	6.90025	17	Unselected	GGCTCGTGCTCC_SRR5164436
-3.2569	-6.04557	3	Unselected	TCAATCTCGATA_SRR5164436
10.3354	8.83613	17	Unselected	TTCGCCGGAAGC_SRR5164436
-2.44549	-5.64271	42	Unselected	CTCTTGCCTTAC_SRR5164436
-1.0738	-6.68694	7	Unselected	GAAACGGGTGAA_SRR5164436
10.431	9.05399	17	Unselected	ATTAACACGAAA_SRR5164436
-10.643	1.18468	13	Unselected	TGCCATCCGGCT_SRR5164436
-12.3086	-1.78078	16	Unselected	CGGTTAATAAGT_SRR5164436
-2.48254	2.84753	8	Unselected	GGGCACCCACAC_SRR5164436
8.91704	6.27661	17	Unselected	ATGTTTTGAAGA_SRR5164436
-2.06838	8.51036	67	Unselected	GCAGGGCAGATA_SRR5164436
-10.8611	0.943337	16	Unselected	TGCCATCCGGCC_SRR5164436
-4.90829	8.61166	62	Unselected	TCACGACTGTGA_SRR5164436
-10.843	0.457801	16	Unselected	TGCCATCCGGCG_SRR5164436
9.18561	7.96497	17	Unselected	GCTACTAAAACG_SRR5164436
-1.2452	3.59071	8	Unselected	GGAGACAGGGGC_SRR5164436
-0.92868	14.2681	23	Unselected	GAAGTCTACGCG_SRR5164436
12.4108	-0.47024	86	Unselected	CTATAAACAGCC_SRR5164436
10.0051	8.57496	17	Unselected	TCGGGCCATAAC_SRR5164436
3.99543	-4.93156	7	Unselected	GACTCTGGCTCG_SRR5164436
1.39474	1.60322	33	Unselected	TCCTGACACGCC_SRR5164436
9.89334	8.57917	17	Unselected	TCGGGCCATAAG_SRR5164436
-2.61368	-9.4517	36	Unselected	CGTTCCGATCAA_SRR5164436
-8.46862	7.15586	12	Unselected	CTATAGAATAGC_SRR5164436
-7.47071	5.66963	68	Unselected	TTCTTCATCCTT_SRR5164436
8.66218	6.48079	17	Unselected	AGTAGGCTACTT_SRR5164436
1.10549	0.497555	33	Unselected	GCTACGGAGGGT_SRR5164436
9.80137	8.50956	17	Unselected	TCGGGCCATAAT_SRR5164436
9.71072	7.21424	17	Unselected	CTAGGCCAGGAC_SRR5164436
-0.747181	-3.92597	26	Unselected	AGGCAAACTTTG_SRR5164436
-1.60707	-4.45127	42	Unselected	AGGCAAACTTTA_SRR5164436
-0.983362	-3.52749	51	Unselected	AGGCAAACTTTC_SRR5164436
-2.78412	-4.6486	42	Unselected	CCTTGTATCCGG_SRR5164436
-2.19488	-3.60357	42	Unselected	TAAAGAAATTAA_SRR5164436
2.63185	-8.07903	51	Unselected	CTCGACTCGTAC_SRR5164436
10.4195	9.04617	17	Unselected	AGCGGCATACCT_SRR5164436
-2.46135	14.5654	23	Unselected	AGACTATGCTGG_SRR5164436
0.138643	-2.89189	59	Unselected	CTTAACCTACTC_SRR5164436
9.7465	7.01294	17	Unselected	AAGGCGAACTTC_SRR5164436
9.07087	7.58861	17	Unselected	TCCACTGTGCGT_SRR5164436
9.80468	-5.80745	49	Unselected	AGTATCCTTTGT_SRR5164436
-10.8002	1.54335	40	Unselected	CATTCCGCTCCA_SRR5164436
-1.12313	-4.00593	26	Unselected	AGGCAAACTTTT_SRR5164436
8.64385	6.51499	17	Unselected	TTATTCCTGAAG_SRR5164436
8.86919	6.69222	17	Unselected	CGTGGCAAAACA_SRR5164436
9.35414	6.47374	17	Unselected	GAGGAGCTCAAA_SRR5164436
-10.363	0.199172	16	Unselected	GGCCTCGTTCCC_SRR5164436
-8.05643	7.25058	12	Unselected	GTTCGCTCGCCC_SRR5164436
2.88027	2.8225	33	Unselected	GCCTGTAATGAC_SRR5164436
3.20476	-8.52961	51	Unselected	AGATCCACGAGT_SRR5164436
-4.86826	8.67767	62	Unselected	GGAATACAGCTG_SRR5164436
-2.5427	14.3196	23	Unselected	CGAGGACTTAGC_SRR5164436
-0.94002	-2.38222	26	Unselected	ATCACAAAGACT_SRR5164436
10.4623	8.99589	17	Unselected	CCTGTCGGAGAC_SRR5164436
10.1491	8.87104	17	Unselected	AGCTGATGTCGC_SRR5164436
9.03526	7.70261	17	Unselected	ATGCTTTAAGAG_SRR5164436
4.0862	-8.33114	51	Unselected	TCAATACATGCA_SRR5164436
9.2898	8.02941	17	Unselected	CATTGAGAAGCG_SRR5164436
9.4946	4.67247	38	Unselected	GATCATGTGCTT_SRR5164436
-5.80083	11.3022	24	Unselected	GCAGCACCAAGA_SRR5164436
9.93283	6.94744	17	Unselected	TTACCCCTGGGA_SRR5164436
9.86278	4.18578	38	Unselected	TCAGAGTGGCCA_SRR5164436
8.49634	6.53781	17	Unselected	ATATCATAGCGC_SRR5164436
9.71073	8.58012	17	Unselected	TAAGCGATGAAT_SRR5164436
10.4703	9.23068	17	Unselected	ATACGTAGCATA_SRR5164436
3.82871	-7.80254	3	Unselected	GAGGGAGCTACG_SRR5164436
3.89552	-7.9839	3	Unselected	GAGGGAGCTACT_SRR5164436
1.19033	3.5189	61	Unselected	GCGGGTCGTCTT_SRR5164436
12.1468	0.219718	86	Unselected	ACTTAATTACAG_SRR5164436
-1.8737	-6.43322	3	Unselected	ACGAGGCGGGAT_SRR5164436
1.17323	3.61881	61	Unselected	GCGGGTCGTCTG_SRR5164436
1.10694	3.59585	61	Unselected	GCGGGTCGTCTA_SRR5164436
1.26688	3.637	61	Unselected	GCGGGTCGTCTC_SRR5164436
-4.9555	8.66388	62	Unselected	TTATCCGTCCCG_SRR5164436
2.44283	2.74052	33	Unselected	ATTATCAGCGGC_SRR5164436
-0.806414	-1.61238	88	Unselected	ACTGCTACTTAG_SRR5164436
10.0896	4.50981	38	Unselected	AGACCTCCTCGG_SRR5164436
9.10188	7.86537	17	Unselected	CACGATTTCTCA_SRR5164436
4.33698	9.19083	6	Unselected	GAGCCTCTTGCA_SRR5164436
-1.66361	-8.54779	3	Unselected	GGTGCCCATCAC_SRR5164436
10.3616	8.99443	17	Unselected	CCGCCTAAGGTC_SRR5164436
8.32951	6.71099	17	Unselected	CATTCCCTCCTT_SRR5164436
-2.6438	-2.40772	59	Unselected	GCCGATTAGATA_SRR5164436
10.1663	4.30076	38	Unselected	TTCACTCTTTCT_SRR5164436
9.66163	4.35309	38	Unselected	GCTGATTCGGGA_SRR5164436
9.14134	6.18959	17	Unselected	TCAATCTCTGGG_SRR5164436
-2.06729	15.1474	23	Unselected	GAAGATTCACAG_SRR5164436
0.881902	-0.645182	33	Unselected	TGTCACCATAGT_SRR5164436
-1.61622	14.2587	23	Unselected	CTACTCGAGGGA_SRR5164436
10.4268	9.12163	17	Unselected	TACCGAAGCCGC_SRR5164436
-4.09347	8.01847	62	Unselected	TGGCGGTTCTAC_SRR5164436
-2.8444	-9.51646	36	Unselected	GTACGACTAGAT_SRR5164436
3.12174	2.83192	33	Unselected	TTAGAAGACAGA_SRR5164436
-0.861859	4.33768	8	Unselected	AGTACATAGAAC_SRR5164436
12.3897	-0.445267	86	Unselected	TATTGACGCTTT_SRR5164436
9.86776	7.1379	17	Unselected	GCGCGGCATTTT_SRR5164436
10.5509	9.20894	17	Unselected	GTGGTTTTCGAA_SRR5164436
1.09704	0.811229	26	Unselected	GAGGCACGGACA_SRR5164436
-4.99856	12.1474	24	Unselected	ACGGATTATGAT_SRR5164436
9.69818	6.62828	17	Unselected	CGAGTAGGGAGC_SRR5164436
9.92989	7.1565	17	Unselected	ATCCTAGGGGTG_SRR5164436
-2.47843	14.504	23	Unselected	ACCTAAAGAAGC_SRR5164436
9.11381	8.05466	17	Unselected	GTACGCGATCGC_SRR5164436
7.77167	-6.95128	1	Unselected	AACAGACCGAAC_SRR5164436
-7.539	5.87034	68	Unselected	TACTAGCCGCGC_SRR5164436
-1.89521	14.79	23	Unselected	CCACACTAGTCC_SRR5164436
8.76042	7.42688	17	Unselected	TGCATCGACAGG_SRR5164436
1.88774	2.05131	33	Unselected	CTGTCGTCGGCT_SRR5164436
-0.900426	-2.10688	88	Unselected	GCTGTGATCAGT_SRR5164436
8.40716	6.6853	17	Unselected	GGTAGACAGAAG_SRR5164436
9.92482	4.15119	38	Unselected	CCACGACCAGCT_SRR5164436
-12.1218	-1.69624	16	Unselected	GACAGGATGGAC_SRR5164436
9.84607	7.30435	17	Unselected	ATCCCCGGTTCT_SRR5164436
-0.973155	-1.69614	88	Unselected	AAACAAGGCCTT_SRR5164436
-11.1307	-0.371594	16	Unselected	TGTTGTTGCTGC_SRR5164436
1.26806	3.3691	61	Unselected	GAAATAGTAGAC_SRR5164436
1.08599	0.256799	33	Unselected	CAGCCCGTGCGC_SRR5164436
9.89785	8.70076	17	Unselected	GAGTTAGCGATC_SRR5164436
-12.2414	-0.158249	16	Unselected	AATCGGGTGACA_SRR5164436
-7.92697	6.48591	12	Unselected	TCTGGACGGTGT_SRR5164436
8.53086	6.05328	17	Unselected	AATGGGAGATTG_SRR5164436
-3.77951	-6.19912	3	Unselected	AATCTTTCGATC_SRR5164436
8.41959	6.62531	17	Unselected	CAGGGCAATGGG_SRR5164436
-2.00416	-6.88388	36	Unselected	GCCTTCACGTCT_SRR5164436
-11.0499	0.176313	16	Unselected	ACGGTCAAGAGG_SRR5164436
9.67191	7.48828	17	Unselected	GGCCCGACGAAC_SRR5164436
-1.65563	3.20792	8	Unselected	TAGTAGCGCTCC_SRR5164436
0.785277	-0.553919	33	Unselected	GTTCCATGGGCG_SRR5164436
-0.542862	-5.75091	3	Unselected	ATGTTTCAACCG_SRR5164436
-0.667403	-6.04815	3	Unselected	ATGTTTCAACCC_SRR5164436
-2.76066	-4.3558	42	Unselected	GAAGTTACAGCG_SRR5164436
9.81213	6.67855	17	Unselected	AGCCCGCTCTAG_SRR5164436
9.64253	5.2489	38	Unselected	ACACACAGTAAC_SRR5164436
-0.837046	-6.0542	3	Unselected	ATGTTTCAACCT_SRR5164436
10.4343	9.02477	17	Unselected	GCTGGTGTCGGA_SRR5164436
-0.495031	-3.63081	26	Unselected	CTTGTCAGCTCC_SRR5164436
9.09609	7.949	17	Unselected	CTGGTCTGGCAA_SRR5164436
-0.659223	-6.22247	3	Unselected	ATGTTTCAACCA_SRR5164436
-2.24802	14.2948	23	Unselected	CAGGCAAATTCT_SRR5164436
-1.73583	3.20796	8	Unselected	GGAATTACGTAT_SRR5164436
-0.471119	-0.698672	8	Unselected	CATAGTACTCCC_SRR5164436
-10.4768	0.0080432	40	Unselected	TCCCCAATATAA_SRR5164436
9.77854	4.16586	38	Unselected	GTTGCCGACGCC_SRR5164436
9.48153	7.56941	17	Unselected	ATCTTTAATCCA_SRR5164436
-2.04515	-5.76261	3	Unselected	ATCCTCCAAACT_SRR5164436
7.97791	-7.45236	1	Unselected	GTTCCGTTGACG_SRR5164436
3.75206	-9.15349	51	Unselected	GTCTCCTTATCA_SRR5164436
-2.36649	-5.81912	3	Unselected	ATCCTCCAAACC_SRR5164436
-2.2712	-6.18272	51	Unselected	ATCCTCCAAACG_SRR5164436
3.3377	-9.22894	51	Unselected	GGTCTCGCTCTC_SRR5164436
-1.91221	-5.76082	3	Unselected	ATCCTCCAAACA_SRR5164436
12.428	-0.476294	86	Unselected	TTCAGCACGTCA_SRR5164436
9.47767	7.20306	17	Unselected	GCTTGAGTTCTA_SRR5164436
10.478	9.04867	17	Unselected	TAGCTTCGACAA_SRR5164436
-2.82261	2.70875	8	Unselected	CCTACCATCCAC_SRR5164436
4.74139	9.41494	6	Unselected	TTAGGAGGAAGC_SRR5164436
0.228256	-5.80241	7	Unselected	GCGGCAATTCCC_SRR5164436
0.484814	-5.53524	3	Unselected	GCGGCAATTCCA_SRR5164436
-2.67854	-9.36198	36	Unselected	TTATGTAGTATT_SRR5164436
9.55497	6.60405	17	Unselected	ATTATCGGCGGC_SRR5164436
0.058962	-5.86719	7	Unselected	GCGGCAATTCCT_SRR5164436
9.90796	7.19364	17	Unselected	CATTAACTAGAA_SRR5164436
-2.55813	-3.77749	42	Unselected	GACTTCCCAAAG_SRR5164436
-7.92586	5.70227	12	Unselected	CATATCAAGTGG_SRR5164436
0.349839	-5.8864	21	Unselected	GCGGCAATTCCG_SRR5164436
6.85031	-14.0805	9	Unselected	TAATCTAAGAGC_SRR5164436
-7.9229	6.33792	12	Unselected	CCGACGTTTGAT_SRR5164436
9.43137	7.88929	17	Unselected	TTAATGCGGGTG_SRR5164436
-1.05295	-6.19719	36	Unselected	CAGAGTAGCTTT_SRR5164436
-3.29619	-9.9072	47	Unselected	ATCTCCTTACTT_SRR5164436
9.01646	7.27175	17	Unselected	AGTGAGATCGTG_SRR5164436
-2.28657	-9.67785	36	Unselected	TTGCGAGGTCCC_SRR5164436
9.38386	8.24934	17	Unselected	TACCGGTCTACA_SRR5164436
1.91052	-6.62127	3	Unselected	GAGGCAAGTCAG_SRR5164436
9.32812	8.14897	17	Unselected	TGACGAAAAATT_SRR5164436
-6.59947	5.07772	79	Unselected	GTACATAACACA_SRR5164436
5.16743	-6.61749	51	Unselected	GAGGCAAGTCAT_SRR5164436
-2.45181	-5.82366	42	Unselected	GGAGAACGCCAT_SRR5164436
-0.877107	-1.69678	88	Unselected	TCTGTACGCGAC_SRR5164436
-2.76005	14.1705	23	Unselected	CGGGCTTTAAGT_SRR5164436
-13.3641	-2.20188	50	Unselected	ATATGTTCAAAC_SRR5164436
10.5014	9.15045	17	Unselected	CCTAAACAATCC_SRR5164436
10.2435	8.53113	17	Unselected	CAGCCCAGCATA_SRR5164436
-2.44283	14.6212	23	Unselected	GCAATATCGCCA_SRR5164436
-0.135146	-4.61716	88	Unselected	CCGTCTTATCAG_SRR5164436
6.24661	-12.4608	49	Unselected	TAACGTTGGATA_SRR5164436
3.34333	-5.60014	7	Unselected	GTCTAGAAGAGT_SRR5164436
-4.34865	-4.87984	64	Unselected	GGAGACCACGGC_SRR5164436
0.971159	-0.555342	33	Unselected	ATATGAACCTAA_SRR5164436
9.69478	8.57398	17	Unselected	TCTCAGCAAACG_SRR5164436
-4.18418	-4.45305	64	Unselected	CTAACTGTCGCT_SRR5164436
-1.88426	-6.06082	36	Unselected	GAGTGGCGAGAT_SRR5164436
12.2716	-0.212178	86	Unselected	TGTGTAAAGTCG_SRR5164436
-4.28543	-4.3964	64	Unselected	CTAACTGTCGCA_SRR5164436
-4.22036	-4.71811	64	Unselected	CTAACTGTCGCC_SRR5164436
-4.07569	-4.58248	64	Unselected	CTAACTGTCGCG_SRR5164436
12.4319	-0.496162	86	Unselected	TGGCCTATTAGC_SRR5164436
10.1255	8.95864	17	Unselected	TCTTCGTCTTCT_SRR5164436
10.2153	8.70352	17	Unselected	ACTAGTGCCTTG_SRR5164436
4.04964	-8.03157	51	Unselected	GCCCTTGAGCGG_SRR5164436
2.69736	3.07544	33	Unselected	TCAGTACTGGTT_SRR5164436
-1.70777	13.8578	23	Unselected	CGCACGTCGTGC_SRR5164436
-8.15874	5.50223	68	Unselected	CCGATGGGAATT_SRR5164436
2.55363	3.19265	33	Unselected	TCAGTACTGGTC_SRR5164436
2.55332	3.14313	33	Unselected	TCAGTACTGGTG_SRR5164436
-3.96044	2.7404	8	Unselected	GCTTACGTTTAA_SRR5164436
9.06974	7.98382	17	Unselected	TTCCAGACAACA_SRR5164436
-0.419557	-2.84603	26	Unselected	GAAGAATGCACT_SRR5164436
9.75373	6.74012	17	Unselected	TAGCATGAGGTA_SRR5164436
1.15743	3.51763	61	Unselected	GTTGAAATCTTG_SRR5164436
-2.42703	-5.51079	42	Unselected	TTGAGCCTGGGG_SRR5164436
10.4772	9.15215	17	Unselected	CCCCTCTTTCGC_SRR5164436
-2.15039	14.4811	23	Unselected	TTAGATTAATGT_SRR5164436
-7.16473	10.2572	24	Unselected	CCGACACGAGCA_SRR5164436
8.57231	6.68791	17	Unselected	CCCTTTTGGAGT_SRR5164436
10.3577	9.02529	17	Unselected	GACGGAAAGCCA_SRR5164436
3.11416	-7.0799	3	Unselected	GCGCGTTGAGAC_SRR5164436
12.4624	-0.511339	86	Unselected	TAATCCACTGTA_SRR5164436
-3.05881	1.65536	8	Unselected	TAATCGATTAGG_SRR5164436
8.72684	6.97193	17	Unselected	CATATCGATGCA_SRR5164436
9.82044	6.88344	17	Unselected	CGGCGAAGCCTA_SRR5164436
-2.71719	-5.17583	42	Unselected	GCACCCTTAATC_SRR5164436
12.4644	-0.510279	86	Unselected	TATCATTAAGCG_SRR5164436
-10.9536	0.602478	40	Unselected	TCTCCAGCAAAC_SRR5164436
-4.95281	8.64635	62	Unselected	TCGTCCCCCTCA_SRR5164436
-2.41385	-3.58246	42	Unselected	AGCATGAAAACC_SRR5164436
3.27428	2.93946	33	Unselected	GCTTTCCTTTCC_SRR5164436
-1.88681	3.08735	8	Unselected	AAACCCACGCTG_SRR5164436
9.73438	7.14157	17	Unselected	TGAGTGTACCTA_SRR5164436
-2.55916	-5.6818	42	Unselected	CGGACGAACTGT_SRR5164436
1.61531	1.18818	78	Unselected	ATGAAAATAGTG_SRR5164436
4.71952	9.23367	6	Unselected	GCAGCAAATCAC_SRR5164436
3.84768	-4.3216	71	Unselected	GAGCGCCGCCGC_SRR5164436
-2.13012	14.5501	23	Unselected	AGTTCGTCTATA_SRR5164436
9.34624	6.30918	17	Unselected	GACGCCGTGGAG_SRR5164436
9.26549	7.82162	17	Unselected	CCTGGGCTCTAC_SRR5164436
2.21602	2.81743	33	Unselected	ATTAGTGCCCCC_SRR5164436
1.29736	3.74604	61	Unselected	TGACAATATCAT_SRR5164436
-8.46706	7.07646	12	Unselected	AGTTAAAGTCGC_SRR5164436
9.72629	4.50064	38	Unselected	CAAAGATGGGCG_SRR5164436
-2.40143	-2.79993	59	Unselected	TGAGTCATGCGA_SRR5164436
-2.89553	14.3062	24	Unselected	TACGGTTACATG_SRR5164436
-1.32429	-8.67926	7	Unselected	CGCCTGGGTGGG_SRR5164436
-1.04704	-4.41836	3	Unselected	TAACCTAGGTCA_SRR5164436
-4.21816	-4.7662	64	Unselected	GCAGATTACTGC_SRR5164436
9.03371	7.8489	17	Unselected	GGAACCGGAGTT_SRR5164436
-4.38213	-4.9989	64	Unselected	AGCCGACTAGGA_SRR5164436
-4.30071	-4.59862	64	Unselected	TTACAGCTCGGT_SRR5164436
10.5246	9.18448	17	Unselected	GAATGCGTTACA_SRR5164436
-8.46568	7.23193	12	Unselected	CTGCAGAGTCAG_SRR5164436
-2.85996	-4.38745	42	Unselected	CCAAAAGAGTAT_SRR5164436
9.39328	7.40044	17	Unselected	GTTGGCGACTCT_SRR5164436
-2.38551	-3.62781	42	Unselected	AGTGGGCACTGC_SRR5164436
-4.9772	8.65117	62	Unselected	GAAGTTGAACAC_SRR5164436
-13.0249	-2.45522	50	Unselected	TCGGCCCTTCGA_SRR5164436
-0.823012	-4.37036	26	Unselected	TAGTATTTTCTG_SRR5164436
10.0889	8.94579	17	Unselected	TATCCCCCGGGC_SRR5164436
6.36724	-8.72696	1	Unselected	TTTAAGCTCGTA_SRR5164436
-0.403329	14.3283	75	Unselected	GGGGATAAACAT_SRR5164436
-2.37497	14.7113	23	Unselected	CGCAACTAGTAT_SRR5164436
9.25344	8.10624	17	Unselected	GCGCGCAAACAA_SRR5164436
-4.94374	8.68006	62	Unselected	TACCGTGCAAGT_SRR5164436
6.03405	-14.7809	9	Unselected	ACTATACTCTCA_SRR5164436
-7.68658	6.71516	12	Unselected	TTCGCAACGCTT_SRR5164436
-1.52341	14.5699	23	Unselected	GTGGCCGATCGC_SRR5164436
-3.69112	3.38441	8	Unselected	CACCCGCTGATG_SRR5164436
9.50772	7.89447	17	Unselected	TACTTCTATCCC_SRR5164436
-0.622662	-7.7501	36	Unselected	TCGTATAACTCC_SRR5164436
8.46137	6.79521	17	Unselected	ATTCTTACGACG_SRR5164436
-2.78368	-4.5113	42	Unselected	GGGAGCAATCTA_SRR5164436
-2.39728	-3.63043	42	Unselected	TAGCGTAAAGAC_SRR5164436
-1.79712	8.36045	67	Unselected	GATTACCTCGTG_SRR5164436
2.37873	2.72204	33	Unselected	TAACCTTTAGAT_SRR5164436
-8.35851	6.72163	12	Unselected	ACACCACGGCTT_SRR5164436
-3.19837	2.8405	8	Unselected	TTTATTTGGAGT_SRR5164436
10.445	8.93142	17	Unselected	ATTACCGTTCAG_SRR5164436
-2.04092	14.5127	23	Unselected	GCCGGAGCTAGA_SRR5164436
1.47695	-0.319583	8	Unselected	ATCCGAAGAGTG_SRR5164436
-0.759608	14.6228	75	Unselected	TTCCCACGTAAA_SRR5164436
-2.32408	-5.54534	42	Unselected	CAAGAGCAGTCA_SRR5164436
9.09711	7.92112	17	Unselected	TTTGCTACGAGA_SRR5164436
9.01558	7.88641	17	Unselected	TTCTAGGAAGTG_SRR5164436
-1.60561	13.8073	23	Unselected	CGTCAGATCCCC_SRR5164436
9.64129	4.7081	38	Unselected	TTCAGGCGAGAC_SRR5164436
-1.80619	-6.04189	36	Unselected	GACGGCCGTGCT_SRR5164436
10.3053	9.09215	17	Unselected	TAGGAGGATGGC_SRR5164436
1.12376	3.53992	61	Unselected	CCATCACTAAGT_SRR5164436
-12.4939	-1.21834	16	Unselected	ATGATTACATAC_SRR5164436
10.4887	8.82087	17	Unselected	ATAATGAATCTA_SRR5164436
-0.817357	-8.49293	36	Unselected	ACATCCGCTATG_SRR5164436
3.9935	-8.30475	51	Unselected	CTAGGAAGGATG_SRR5164436
7.43754	-13.3442	9	Unselected	CGGGCGATCGCC_SRR5164436
3.16575	3.10026	33	Unselected	TAGCATTTGCTT_SRR5164436
-2.62096	-9.29083	36	Unselected	TCGGTCGTGTCC_SRR5164436
3.18236	3.03908	33	Unselected	TAGCATTTGCTC_SRR5164436
9.82658	6.90507	17	Unselected	CGTTACGGCCGC_SRR5164436
3.18666	3.11662	33	Unselected	TAGCATTTGCTA_SRR5164436
3.14101	3.03916	33	Unselected	TAGCATTTGCTG_SRR5164436
9.13329	7.84287	17	Unselected	TAAATCGGTGTA_SRR5164436
-2.4895	-9.27035	36	Unselected	ACCTGGTACGGT_SRR5164436
-4.53468	-4.9059	64	Unselected	AATCTACGCTCA_SRR5164436
9.5654	7.15648	17	Unselected	CAATGAAGACAC_SRR5164436
3.66008	-4.07138	71	Unselected	CAATCCGCTGGA_SRR5164436
3.74522	-3.97225	71	Unselected	CAATCCGCTGGC_SRR5164436
9.78577	6.7513	17	Unselected	ACGGAATACTAT_SRR5164436
0.778102	-0.683823	33	Unselected	TCTGCGGCCTCC_SRR5164436
1.36079	-0.0542	33	Unselected	TAGTCTTGGGCG_SRR5164436
-2.00755	14.6439	23	Unselected	GTCTCGTAGTGA_SRR5164436
9.65457	8.58979	17	Unselected	TGGGAGGGAAAT_SRR5164436
-2.53901	-9.20436	36	Unselected	AACCGCTGAGCC_SRR5164436
3.77348	-4.0235	71	Unselected	CAATCCGCTGGT_SRR5164436
9.61363	7.04344	17	Unselected	TAGTATCCGACT_SRR5164436
0.508858	-1.16285	33	Unselected	CAGTGCGCTATG_SRR5164436
3.68564	-3.99125	71	Unselected	CAATCCGCTGGG_SRR5164436
-7.95979	6.87573	12	Unselected	TCCGTTGCAGCT_SRR5164436
-2.45222	-5.9807	42	Unselected	GAGCTCCCTAGG_SRR5164436
-8.44629	6.27209	73	Unselected	ACCCGCACGATG_SRR5164436
0.627265	-0.495205	33	Unselected	GATCGATTGAAC_SRR5164436
9.05603	5.51076	38	Unselected	GGCCTTGGCTTA_SRR5164436
3.38621	-9.21175	51	Unselected	GAGCTTAGATCG_SRR5164436
3.8764	-8.16825	51	Unselected	CGACGAGGGGAG_SRR5164436
-2.20135	-6.78205	36	Unselected	AATCTTTTTTGA_SRR5164436
12.3878	-0.434778	86	Unselected	ACTGAACATTGA_SRR5164436
-7.42253	4.34067	81	Unselected	TGTATCACCGCT_SRR5164436
9.46896	7.26566	17	Unselected	CTAAGACTTCTT_SRR5164436
-0.847691	-0.429848	37	Unselected	ATCTTTATCTTC_SRR5164436
3.07563	13.1046	62	Unselected	CGTACCGTCCAC_SRR5164436
-2.47692	-3.71989	42	Unselected	CAGGGCCAACCC_SRR5164436
-2.20145	14.1929	23	Unselected	CTTCACGACTTC_SRR5164436
-2.74917	-9.46047	36	Unselected	TAGCGGGGAACG_SRR5164436
4.06417	-8.31991	51	Unselected	GGGTGTACTCTA_SRR5164436
10.0741	8.80875	17	Unselected	CAGGCGGTCTCA_SRR5164436
3.24201	-8.41732	51	Unselected	GTTCGAGCCTAA_SRR5164436
-12.7963	-1.37804	16	Unselected	AGCTGGAGACAC_SRR5164436
-8.55041	7.059	12	Unselected	AGCTCCGTTCCA_SRR5164436
-2.51496	-3.75819	42	Unselected	GCATCTGGTATG_SRR5164436
3.13744	-7.15257	7	Unselected	TCACACGTGATA_SRR5164436
9.80708	6.86596	17	Unselected	GTTCTTAGCCGG_SRR5164436
-7.28951	7.09055	44	Unselected	CATCCATTGTCG_SRR5164436
-0.516487	-0.763854	8	Unselected	ACTTTTAGACGT_SRR5164436
-7.62487	5.69332	68	Unselected	AATAAGATGCAA_SRR5164436
1.94923	1.94294	33	Unselected	GTTGAGAGAAGA_SRR5164436
-3.61661	-9.25843	36	Unselected	AACAGACATCAC_SRR5164436
3.85393	-8.14725	51	Unselected	GCTACTTAGGGA_SRR5164436
-2.79406	-4.04086	42	Unselected	CGCGGATGGTGG_SRR5164436
-0.515666	-6.68502	21	Unselected	CGAAGTACAACT_SRR5164436
-10.4195	0.0400338	16	Unselected	CGGAGGTCCGCA_SRR5164436
9.85021	-5.7752	9	Unselected	TTGACGTGCCGC_SRR5164436
-8.13079	6.94284	12	Unselected	TTAAAACTTCCC_SRR5164436
-12.429	-1.00086	16	Unselected	CTATGTGTCTAG_SRR5164436
1.2786	3.86953	61	Unselected	GAGGTCGGCCAT_SRR5164436
-1.78075	14.9716	23	Unselected	CTACTTAATGAG_SRR5164436
-2.01575	-5.6446	42	Unselected	TCCCGTGAGCGA_SRR5164436
-2.33241	-6.61803	42	Unselected	CCTTCTGGCTGC_SRR5164436
-2.34354	-9.49236	36	Unselected	AGTGGGTATCTA_SRR5164436
9.7137	8.58389	17	Unselected	GAGCTCCCTAAA_SRR5164436
2.03115	2.31977	33	Unselected	GCCCAGACACCC_SRR5164436
-2.54793	14.8895	23	Unselected	GTATCGTATCCT_SRR5164436
2.87979	2.93511	33	Unselected	CTTAGTGTCAGC_SRR5164436
2.11252	-5.19588	51	Unselected	GGCTGCCTGGAT_SRR5164436
9.9451	8.80883	17	Unselected	CGAGCGCGAAAA_SRR5164436
-2.37545	-3.68469	33	Unselected	GATGCCGGTTCT_SRR5164436
8.94695	7.5314	17	Unselected	TCTAACATTGCG_SRR5164436
-2.72311	14.5832	23	Unselected	AGCCTCTTTCCT_SRR5164436
-11.2846	-0.283427	16	Unselected	GCAGTATAAGGC_SRR5164436
-6.99255	6.67629	44	Unselected	GGCACGCTCGTG_SRR5164436
-8.48508	7.14322	12	Unselected	AGCGCTTTTCAT_SRR5164436
10.4712	9.29834	17	Unselected	ATAGGTAAGGTC_SRR5164436
-0.432944	-4.38802	42	Unselected	TATTATGTGACT_SRR5164436
10.419	8.89873	17	Unselected	GTCCTTAATGCT_SRR5164436
3.83753	-8.29319	51	Unselected	ATCTTGGAGCTA_SRR5164436
9.191	6.16565	17	Unselected	AGGGAGCACTGT_SRR5164436
0.384702	14.0668	75	Unselected	CGTGTTCAGGTG_SRR5164436
-4.4512	-5.04609	64	Unselected	TCGGCGTGAAAG_SRR5164436
-10.0047	-1.31516	16	Unselected	TCACCGCAGAAG_SRR5164436
9.29828	7.81236	17	Unselected	GTTGTATGGCAC_SRR5164436
8.43776	6.64167	17	Unselected	TTGTTGTCCTGT_SRR5164436
-2.39732	-3.01691	59	Unselected	GGAGAGGTTGAC_SRR5164436
-4.99872	8.66905	62	Unselected	CGCGTTTTCTAA_SRR5164436
10.5324	8.93053	17	Unselected	CAGTCGCTCTAT_SRR5164436
9.81802	7.31008	17	Unselected	GATCGGGCCGTG_SRR5164436
9.23768	6.18591	17	Unselected	AAATGCCCCACC_SRR5164436
1.06752	0.340989	33	Unselected	CCGTGTAACCAC_SRR5164436
-1.84686	5.1331	8	Unselected	TGATATAAGGAG_SRR5164436
-1.02335	7.9448	67	Unselected	GGACGCGTTTCT_SRR5164436
-4.96287	8.64901	62	Unselected	CCCAGGTTGTGG_SRR5164436
2.20139	2.77128	33	Unselected	GCCCTAGTCTGT_SRR5164436
10.5088	9.17779	17	Unselected	TAAGTTGAAAGT_SRR5164436
-4.88878	8.59219	62	Unselected	CAACCTTGGGTA_SRR5164436
10.4469	9.06226	17	Unselected	CGATGCGTTTAC_SRR5164436
-2.75633	-9.58113	36	Unselected	TGAGTTTGACAG_SRR5164436
9.76701	7.60853	17	Unselected	GAAGTGGTACGG_SRR5164436
8.96545	7.65549	17	Unselected	CATGCCCAGTGC_SRR5164436
-4.95854	8.6725	62	Unselected	TATTAACATATG_SRR5164436
9.85641	7.11272	17	Unselected	CCGCTGCTGATG_SRR5164436
9.75111	7.17998	17	Unselected	GAGAAACCTCAC_SRR5164436
-8.90011	7.05112	12	Unselected	TGCACAAATGTG_SRR5164436
-0.207765	-2.49325	59	Unselected	AACTCTGTATAG_SRR5164436
-1.65764	-8.7713	36	Unselected	AGTGCCCATCAC_SRR5164436
10.4728	9.17515	17	Unselected	GAACGGTAACCA_SRR5164436
-4.71882	-5.10791	64	Unselected	TAATTTCCTAAA_SRR5164436
-0.892371	-2.72085	3	Unselected	CTTACTTCTTCT_SRR5164436
9.73082	8.582	17	Unselected	AGGCTGCTAACG_SRR5164436
-0.884689	-4.07469	42	Unselected	ATACCGGAAAGG_SRR5164436
2.24644	2.89367	33	Unselected	CCACTTGCTCAT_SRR5164436
9.61347	4.7327	38	Unselected	AGAGCGTTCCTT_SRR5164436
8.62457	7.08496	17	Unselected	AACCTTACGGGG_SRR5164436
-4.46652	-4.96625	64	Unselected	CAAAGATGTTTT_SRR5164436
10.5084	9.19796	17	Unselected	TATTGGATCTGG_SRR5164436
-0.657129	-7.82989	36	Unselected	GATAACCAAGAA_SRR5164436
-5.46139	11.7318	24	Unselected	CGCGCCTTAGCC_SRR5164436
6.39718	-12.3937	57	Unselected	GGCACACGGCTT_SRR5164436
-2.90584	-4.46529	42	Unselected	TAGGGCACTTTG_SRR5164436
12.2959	-0.330117	86	Unselected	CCGTAATACTTT_SRR5164436
-2.58016	-9.36395	36	Unselected	TTTATTACCCAT_SRR5164436
10.5861	9.17152	17	Unselected	CCGCAATGTCTT_SRR5164436
-4.40685	-5.06119	64	Unselected	CAAAGATGTTTG_SRR5164436
-4.46038	-4.96333	64	Unselected	CAAAGATGTTTA_SRR5164436
-4.4734	-4.97502	64	Unselected	CAAAGATGTTTC_SRR5164436
1.16588	0.37058	33	Unselected	TATGCCCAATTG_SRR5164436
3.47666	-9.06326	51	Unselected	TATTGCCTGATT_SRR5164436
3.78017	-9.13799	51	Unselected	TTTGCCATTACT_SRR5164436
9.65517	7.60595	17	Unselected	TGGCTAGGATGA_SRR5164436
-10.7065	1.51814	40	Unselected	TTAGTACCCGCT_SRR5164436
9.58689	7.72116	17	Unselected	CCCCGGCTCTCG_SRR5164436
9.80087	7.34877	17	Unselected	GCGCGAAGTCCG_SRR5164436
9.83023	-5.80361	9	Unselected	TGCTGTATAGCC_SRR5164436
-0.215308	-2.46875	59	Unselected	TGTTAAATTACC_SRR5164436
8.7238	7.57219	17	Unselected	CGTAAACGAGTG_SRR5164436
9.74877	7.15963	17	Unselected	CACAGATTTAGG_SRR5164436
9.04516	7.99295	17	Unselected	CCAATGGAAAAT_SRR5164436
1.4691	3.79062	61	Unselected	ACTTCAAAAACG_SRR5164436
12.2464	-0.309719	86	Unselected	CCGTAATACTTA_SRR5164436
8.59545	6.98405	17	Unselected	GGTATACACTAC_SRR5164436
12.2317	-0.280971	86	Unselected	CCGTAATACTTC_SRR5164436
9.43922	8.37178	17	Unselected	GGATTGATGTTC_SRR5164436
12.2931	-0.348222	86	Unselected	CCGTAATACTTG_SRR5164436
3.46949	-9.0355	51	Unselected	GGGTTCATCCCC_SRR5164436
8.70218	6.31052	17	Unselected	TGCGACAATGAG_SRR5164436
3.28059	2.89058	33	Unselected	GTGTCCCCGTAC_SRR5164436
0.984597	3.29178	61	Unselected	ATACGTCAAGAC_SRR5164436
-12.1411	-1.5174	16	Unselected	CTCCCAGTCCTG_SRR5164436
-12.9787	-1.33269	16	Unselected	AAGAGTAAGTGC_SRR5164436
-2.49795	-3.76051	42	Unselected	ACCGTAACGTGG_SRR5164436
-6.78841	4.97638	79	Unselected	AAAAGAGTTAAT_SRR5164436
-2.01781	-3.58156	42	Unselected	GACCCGTGAGAT_SRR5164436
12.4145	-0.463348	86	Unselected	GCTTACTGTCTA_SRR5164436
3.14299	-6.95482	3	Unselected	TAAGCGTGGTCA_SRR5164436
-2.12155	-3.57487	42	Unselected	TTGTAGTCCAGG_SRR5164436
-12.3072	-0.0402681	16	Unselected	GACTTGATTGTT_SRR5164436
2.7693	0.896465	8	Unselected	TCAGAAACATAT_SRR5164436
-11.5427	0.0352103	16	Unselected	GACTTGATTGTC_SRR5164436
-12.0405	0.178984	16	Unselected	GACTTGATTGTG_SRR5164436
0.0981782	3.41706	33	Unselected	GCTTATACGGAT_SRR5164436
-4.28527	-4.58079	64	Unselected	TAGATCGGTACT_SRR5164436
-2.48695	-3.68377	42	Unselected	GTGCATGATGGT_SRR5164436
9.90289	4.01819	38	Unselected	TGACAATGTCGT_SRR5164436
10.0286	8.74179	17	Unselected	CATACAGGATGA_SRR5164436
-1.47376	-4.66988	26	Unselected	ATACGGCCAGTA_SRR5164436
9.24935	8.0616	17	Unselected	CGGTAGTGCAAC_SRR5164436
-0.608395	-3.01983	7	Unselected	GAGGAGCGACGC_SRR5164436
-4.13653	-4.61791	64	Unselected	TAGATCGGTACG_SRR5164436
9.72456	8.53667	17	Unselected	CGGTTAAAGGCG_SRR5164436
-4.30374	-4.69953	64	Unselected	TAGATCGGTACC_SRR5164436
-4.45863	-4.91406	64	Unselected	TAGATCGGTACA_SRR5164436
3.31262	-8.84947	51	Unselected	CCGATAGTTGTT_SRR5164436
9.12469	7.74784	17	Unselected	AAAGTGCCTACG_SRR5164436
10.4873	9.00269	17	Unselected	GTACGTCTGTTA_SRR5164436
9.18751	7.89489	17	Unselected	TCACCCGCCTGT_SRR5164436
12.11	0.400984	86	Unselected	CCAGAATAGATC_SRR5164436
6.43774	-14.4611	9	Unselected	TCCTAGCCGATT_SRR5164436
-1.48191	14.3329	23	Unselected	AACCTGGACATT_SRR5164436
-2.12214	14.7811	23	Unselected	GTTAACCTCGAT_SRR5164436
-2.37479	-3.53938	42	Unselected	ATGATTAATTTG_SRR5164436
9.23756	8.09404	17	Unselected	CTCATAGGATAG_SRR5164436
10.3577	9.12124	17	Unselected	GCTAGTAAAACA_SRR5164436
8.7034	6.11737	17	Unselected	CGAGCGCCCAAC_SRR5164436
4.39388	9.15435	6	Unselected	TTCGTCGATCAT_SRR5164436
-0.257522	-5.52282	7	Unselected	TCTCCCTAGGGA_SRR5164436
0.86144	-0.187653	33	Unselected	AAACACGGCTAA_SRR5164436
-2.65098	1.7319	8	Unselected	GGCAGGACAGAA_SRR5164436
-7.91276	6.59002	12	Unselected	AGCCGCGTCCCG_SRR5164436
-7.22391	5.21586	79	Unselected	GACGCCCCCAAG_SRR5164436
-1.29317	14.6022	23	Unselected	TTTCGCACTTAG_SRR5164436
-2.09716	-3.49153	42	Unselected	CCAAATGTGGGG_SRR5164436
-4.07149	-4.6361	64	Unselected	AGATTATGTGGA_SRR5164436
-4.40621	-4.8137	64	Unselected	TAAGATCGGTAC_SRR5164436
9.77051	4.37459	38	Unselected	TTACCTACAGCC_SRR5164436
-2.18955	-3.61756	42	Unselected	TGTATTAAAATC_SRR5164436
-2.05791	-6.07941	36	Unselected	CTACCCTCTAAT_SRR5164436
1.16919	3.73679	61	Unselected	TCTTGGACAATC_SRR5164436
10.5489	9.26955	17	Unselected	GCTACGCCTTCG_SRR5164436
6.97224	-14.2562	9	Unselected	TCTCGGTATAGT_SRR5164436
9.72525	6.73447	17	Unselected	GTAAGGTTACTA_SRR5164436
-7.96237	6.14654	44	Unselected	TACCGCCTCCAC_SRR5164436
8.62488	6.58414	17	Unselected	TGGTTCGGCCTA_SRR5164436
-2.87633	1.37078	8	Unselected	AGGGGGTAGGCA_SRR5164436
1.14622	3.6599	61	Unselected	CGAAGGCCTGCG_SRR5164436
10.4946	8.63937	17	Unselected	GATCCTACTCGA_SRR5164436
0.645303	-1.24692	33	Unselected	CCCAGGTTCGCC_SRR5164436
12.3237	-0.434138	86	Unselected	GCAAACTATGGA_SRR5164436
-10.6726	1.50075	40	Unselected	TCCCAAAGGATA_SRR5164436
12.0702	0.428774	86	Unselected	CATAGTCCAGCT_SRR5164436
-1.61413	8.23508	67	Unselected	CCTACCGTTCGT_SRR5164436
-1.30059	14.0418	23	Unselected	GAGAAGTCGTAG_SRR5164436
3.89897	-5.45844	7	Unselected	TGGTTTGGACAC_SRR5164436
3.66566	-5.3023	7	Unselected	TGGTTTGGACAA_SRR5164436
-1.15872	-4.80541	26	Unselected	CGCTGCCGGAGC_SRR5164436
9.94772	7.23089	17	Unselected	GAGCGCATCATA_SRR5164436
-2.70329	-4.26469	42	Unselected	CCGCTTGCCGGT_SRR5164436
3.96667	-5.42568	3	Unselected	TGGTTTGGACAG_SRR5164436
3.87698	-5.16706	7	Unselected	TGGTTTGGACAT_SRR5164436
-2.25632	-3.51597	42	Unselected	GCGTCTTCCAAC_SRR5164436
3.33847	-9.18967	51	Unselected	GCGCCGTCAATT_SRR5164436
-1.72044	3.07469	8	Unselected	CGTGACACGAGG_SRR5164436
-7.78906	9.6156	24	Unselected	TCCATTCGTTAA_SRR5164436
12.2797	-0.328397	86	Unselected	CGTTGTTATCGG_SRR5164436
-1.83567	14.462	11	Unselected	CGTCAGTAAATG_SRR5164436
9.56205	8.23153	17	Unselected	GATAAGCTGTGC_SRR5164436
12.0645	0.400364	86	Unselected	CGCCAGATAATC_SRR5164436
0.297749	13.95	75	Unselected	ATCTGGTGCTTT_SRR5164436
-4.92161	8.65229	62	Unselected	ACTGCTGTCGGC_SRR5164436
2.93194	-8.40952	51	Unselected	CTTGCTAGTACG_SRR5164436
-10.9154	0.751242	16	Unselected	ACCTAAGGAAAC_SRR5164436
12.4181	-0.484795	86	Unselected	TTGTAATAAACG_SRR5164436
-2.14738	-3.54406	42	Unselected	AAGTCTGACCTC_SRR5164436
2.87106	3.07541	33	Unselected	GATTCTGCAGCC_SRR5164436
7.47028	-13.499	9	Unselected	ATAGCATTCTGG_SRR5164436
9.71511	4.41862	38	Unselected	GTTTGTGCTTGG_SRR5164436
-1.63132	3.97816	8	Unselected	CTTCGGCCGACA_SRR5164436
2.47729	3.17352	33	Unselected	TTAACAATCCCT_SRR5164436
1.20292	0.277342	33	Unselected	TCGTTTTATAGC_SRR5164436
-2.19984	14.1247	23	Unselected	TATTAGCACGTA_SRR5164436
10.3187	8.74449	17	Unselected	ATCAGTGTGACA_SRR5164436
-0.268497	-4.00529	42	Unselected	GTAGGATAATGA_SRR5164436
3.99707	-8.26567	51	Unselected	TCAAGTCGAATT_SRR5164436
4.67782	9.23426	6	Unselected	CGCTACGATCTA_SRR5164436
-2.30449	14.6763	23	Unselected	GCACTTCGCTGA_SRR5164436
10.5899	9.19826	17	Unselected	AAGCTAACGGTG_SRR5164436
-3.09323	15.0589	23	Unselected	TAGGATTCCACG_SRR5164436
2.94748	-8.17455	51	Unselected	AATGCTTACACA_SRR5164436
0.995603	0.372512	33	Unselected	TCTACTGATACG_SRR5164436
10.3469	9.05084	17	Unselected	CAAGCATTCTGA_SRR5164436
-2.14964	-5.62373	42	Unselected	GATAGACATATA_SRR5164436
5.51299	-6.39129	1	Unselected	TTTAAGAACCTT_SRR5164436
1.51486	1.38812	3	Unselected	GCCGCCTCGCGG_SRR5164436
10.5109	9.06382	17	Unselected	AGTTGCCTCGGG_SRR5164436
-4.11481	-4.36283	64	Unselected	CGTCGGGCGCTG_SRR5164436
6.60184	-14.1536	9	Unselected	CTTAAGACTGAC_SRR5164436
9.19329	5.38454	38	Unselected	TACACATAGAGG_SRR5164436
9.51774	4.60746	38	Unselected	GTATTCGAACGG_SRR5164436
2.48172	-1.00191	37	Unselected	GGATACCCAAAG_SRR5164436
9.45358	4.48168	38	Unselected	GTATTCGAACGA_SRR5164436
9.58891	4.48009	38	Unselected	GTATTCGAACGC_SRR5164436
9.98879	4.47198	38	Unselected	GTATTCGAACGT_SRR5164436
-8.34031	6.6372	12	Unselected	CCTCGCACAAGT_SRR5164436
7.64864	-6.01455	10	Unselected	GCGGGCAGCTAA_SRR5164436
-7.6746	6.93711	12	Unselected	TCCCTACTTGAG_SRR5164436
-1.09271	-7.21614	36	Unselected	TCTAAAATGGGC_SRR5164436
1.11819	3.6103	61	Unselected	GAGCGGCGAGGG_SRR5164436
9.68141	7.29685	17	Unselected	CACTATTTACGC_SRR5164436
10.5196	9.1558	17	Unselected	ACTCATAGCCCG_SRR5164436
9.05899	7.92625	17	Unselected	ATATGAACGTGC_SRR5164436
-0.954418	-6.27468	42	Unselected	CGCCAGAGGACT_SRR5164436
1.12476	3.53199	61	Unselected	AAAGCGGACTCT_SRR5164436
-2.38595	-9.46019	36	Unselected	ACTACTCAGAAT_SRR5164436
9.42957	7.95853	17	Unselected	CGCCACACATTG_SRR5164436
-2.17905	14.6276	11	Unselected	CGCCCCCTTCCT_SRR5164436
4.05774	-5.29872	71	Unselected	ACGTATTGTCTC_SRR5164436
-2.28794	-5.74722	42	Unselected	TGAATACTTGAG_SRR5164436
8.43961	6.79785	17	Unselected	GAGCGCGAGCGG_SRR5164436
-5.01202	8.10431	79	Unselected	CAACGGATCTGA_SRR5164436
6.90382	-7.09023	1	Unselected	CACACCCAATTT_SRR5164436
9.72785	8.61466	17	Unselected	TAGATAACGATG_SRR5164436
9.6848	7.40719	17	Unselected	ATCCTCTTCGAG_SRR5164436
-2.7334	1.92501	8	Unselected	TTTAGCTTCGCC_SRR5164436
8.76168	7.16791	17	Unselected	AAAAAATGCATG_SRR5164436
12.4307	-0.471699	86	Unselected	ATACCGGTCGAT_SRR5164436
12.4045	-0.474629	86	Unselected	GTAAAATTCACG_SRR5164436
10.4349	8.79891	17	Unselected	TACCAGTTCCAG_SRR5164436
-2.55968	-5.7493	42	Unselected	CAGATTAATTGT_SRR5164436
9.22854	7.3387	17	Unselected	GCTTAGATTGCG_SRR5164436
1.25925	3.69074	61	Unselected	GCTCCCTCTTAC_SRR5164436
5.27473	9.68974	17	Unselected	CCGTTCGTCTCT_SRR5164436
0.0605448	-0.639331	33	Unselected	GAGAAGCGTCCA_SRR5164436
9.88008	7.13311	17	Unselected	CGACCAGTTCTT_SRR5164436
8.79837	7.68684	17	Unselected	CTATTTGCTCTC_SRR5164436
3.94405	-8.11001	51	Unselected	CGTAGATTGTCA_SRR5164436
8.7232	6.37346	17	Unselected	GCATTTATGCTA_SRR5164436
8.52385	7.07431	17	Unselected	TGCACTTATCGA_SRR5164436
-2.10032	2.12983	8	Unselected	CTTACAAATAAC_SRR5164436
-3.07478	-9.61671	36	Unselected	ACTGAGAGAGTA_SRR5164436
9.76443	6.62848	17	Unselected	CCCGAAAAGACT_SRR5164436
3.03763	13.0765	62	Unselected	TATCTAAGCCGC_SRR5164436
-0.952646	-3.83227	42	Unselected	GAATTTTCTAGG_SRR5164436
10.5127	9.17044	17	Unselected	CCACACAGTAGG_SRR5164436
-1.68425	15.0314	23	Unselected	GAAACATGACAC_SRR5164436
-3.46032	-5.97775	42	Unselected	CACTTACGCGAA_SRR5164436
-8.03098	6.07568	12	Unselected	TTACGAGGAGCC_SRR5164436
10.2869	8.94764	17	Unselected	CGGTTGGGCCGT_SRR5164436
-3.11411	-9.64221	36	Unselected	TTTTAGCATCAT_SRR5164436
-2.85351	-9.60179	36	Unselected	TTTTAGCATCAG_SRR5164436
8.54411	6.94873	17	Unselected	TACACCTGCGCG_SRR5164436
12.4747	-0.528524	86	Unselected	GTCCCTATGGCC_SRR5164436
5.87377	-13.3174	9	Unselected	CAGACTCCTAGC_SRR5164436
-3.77816	-4.51387	64	Unselected	CGGCGTCGCGTC_SRR5164436
-3.00033	-9.38468	36	Unselected	TTTTAGCATCAA_SRR5164436
-3.01131	-9.62767	36	Unselected	TTTTAGCATCAC_SRR5164436
10.0148	7.20505	17	Unselected	GTCGGAAAGTGT_SRR5164436
-3.9983	-4.61228	64	Unselected	GAAATTGCACTT_SRR5164436
9.57953	6.45709	17	Unselected	AGCAAACTGGGT_SRR5164436
9.39768	6.33611	17	Unselected	TCGACTAATTTA_SRR5164436
-2.36847	14.8455	23	Unselected	GAAGGTAAAAGT_SRR5164436
-7.61176	5.93425	68	Unselected	AGTTTCGCGGTA_SRR5164436
3.24435	-8.47505	51	Unselected	GGTCTTGTTCTG_SRR5164436
1.34881	3.53291	61	Unselected	GACCCGACTAGT_SRR5164436
-8.64757	6.29971	12	Unselected	TGCGGCAACGGT_SRR5164436
-3.75998	-5.89857	42	Unselected	AGTGCGCGCAGA_SRR5164436
-4.28637	12.6187	24	Unselected	TTCGATTTCCTT_SRR5164436
3.21399	-8.75002	51	Unselected	GGTCTTGTTCTT_SRR5164436
9.24535	7.84462	17	Unselected	GACACACCAGCT_SRR5164436
9.21911	8.22052	17	Unselected	GACTCTACTCCT_SRR5164436
4.34366	10.3053	2	Unselected	TTATGTCTGCCA_SRR5164436
9.10352	6.25935	17	Unselected	TTCCAAGATATA_SRR5164436
3.93832	-8.38763	51	Unselected	TGTTCTAAGACT_SRR5164436
8.51862	6.81023	17	Unselected	GAATGTAGAGTA_SRR5164436
9.50324	7.52778	17	Unselected	GTGGTGTAGAGG_SRR5164436
-3.98308	-4.71857	64	Unselected	GCTGCGCAGAAG_SRR5164436
9.15776	7.96366	17	Unselected	ACATAAGCGGTT_SRR5164436
-2.73913	13.6444	23	Unselected	CGTTAACTCCCA_SRR5164436
10.4451	9.24452	17	Unselected	AAGACTCTCCGC_SRR5164436
-4.84159	8.61139	62	Unselected	ATCTACGCTGGG_SRR5164436
9.22049	7.85753	17	Unselected	GGAGCTGAAGGA_SRR5164436
-11.0419	0.150375	16	Unselected	AAATCCAATGAA_SRR5164436
8.97502	7.81925	17	Unselected	GAATCCGGCTCT_SRR5164436
3.98225	-7.87203	51	Unselected	ATGGTCGCAAGG_SRR5164436
-8.41328	7.20271	12	Unselected	CAAAAACTTACA_SRR5164436
2.47367	-5.76674	3	Unselected	AATGGACACTTT_SRR5164436
10.4402	9.12164	17	Unselected	CTTTAGTGTCCA_SRR5164436
-2.50974	14.1755	23	Unselected	CATCCAAATTTT_SRR5164436
-1.69739	-7.08332	3	Unselected	AATGGACACTTA_SRR5164436
1.5293	-6.15479	26	Unselected	AATGGACACTTC_SRR5164436
-0.721102	-5.38512	3	Unselected	AATGGACACTTG_SRR5164436
2.09012	2.24647	33	Unselected	GTCCAAAAGGAG_SRR5164436
-2.47353	-3.71623	42	Unselected	GCTCAAGCACTC_SRR5164436
8.72246	7.11777	17	Unselected	GCATCTCCGTCT_SRR5164436
8.92448	7.43096	17	Unselected	TGAATGCCAGTA_SRR5164436
-0.791183	-3.93291	26	Unselected	CTTGCAGGGGTT_SRR5164436
3.26683	2.63158	33	Unselected	CTAGTGTCCCAA_SRR5164436
8.81703	7.23371	17	Unselected	GCATCTCCGTCC_SRR5164436
-1.81857	-3.5031	42	Unselected	GTTCGTTCGGCA_SRR5164436
4.58267	9.84875	6	Unselected	TGAATGAGCTAA_SRR5164436
-5.02958	8.65995	62	Unselected	ACAGGAAGGCAT_SRR5164436
4.90958	-4.87906	26	Unselected	GAGCAACGTGAA_SRR5164436
1.51654	1.74226	33	Unselected	ACAGGTCAATGT_SRR5164436
9.33899	8.24689	17	Unselected	GGTGGGAAGAGA_SRR5164436
1.13624	0.151854	33	Unselected	TTGCCGGCAGAG_SRR5164436
1.84209	2.15678	33	Unselected	TATCTAAAAAGC_SRR5164436
1.53922	1.7548	33	Unselected	ACAGGTCAATGG_SRR5164436
1.51014	1.73904	33	Unselected	ACAGGTCAATGA_SRR5164436
1.42746	1.63394	33	Unselected	ACAGGTCAATGC_SRR5164436
9.45236	8.06156	17	Unselected	CCTCCGAAAAAA_SRR5164436
-4.28938	-4.82818	64	Unselected	TTTTATTGGATC_SRR5164436
-2.27338	-9.63116	36	Unselected	CCACGCCGCCTT_SRR5164436
12.4384	-0.485366	86	Unselected	AACGTAAAACAT_SRR5164436
9.0312	7.90231	17	Unselected	TGCGTGTATCGA_SRR5164436
0.96278	0.0696999	63	Unselected	TAACGGACGTTG_SRR5164436
4.43888	-5.48668	7	Unselected	GAATCTGGGAAC_SRR5164436
-1.89107	-3.31602	3	Unselected	TTGAGGAAACCT_SRR5164436
3.31369	3.0843	33	Unselected	GTAAAGAGCCGA_SRR5164436
-1.95203	-3.55276	42	Unselected	TTGAGGAAACCG_SRR5164436
-1.80966	-3.46594	3	Unselected	TTGAGGAAACCC_SRR5164436
0.0933285	-5.20866	21	Unselected	AGCGTCAAACGC_SRR5164436
1.28917	3.77201	61	Unselected	AGGAAGAGCTTC_SRR5164436
10.3791	8.94211	17	Unselected	CTACGGTTTCGC_SRR5164436
-1.85389	14.2193	23	Unselected	CTGGTCGAAGCC_SRR5164436
8.91615	7.71333	17	Unselected	CCACAATGCGAT_SRR5164436
9.12097	6.41618	17	Unselected	TATACCGTTCAG_SRR5164436
12.4408	-0.48827	86	Unselected	AAATCCCTGCGC_SRR5164436
-2.86405	-4.06626	42	Unselected	ACTGAGTACTAC_SRR5164436
-2.60979	-9.6422	36	Unselected	TCGTTCTGGATT_SRR5164436
-8.47784	7.06052	12	Unselected	CTATCTCGAGTT_SRR5164436
2.52067	3.03727	33	Unselected	GTAGGCACCGTT_SRR5164436
10.0544	8.82097	17	Unselected	GCACCCCGGGAG_SRR5164436
2.43901	2.86007	33	Unselected	GTAGGCACCGTG_SRR5164436
2.4911	2.93764	8	Unselected	GTAGGCACCGTC_SRR5164436
2.56429	3.10415	33	Unselected	GTAGGCACCGTA_SRR5164436
-2.23045	-5.67282	42	Unselected	GGCTTCAACGAC_SRR5164436
9.37281	7.94935	17	Unselected	GCAGCGATGTTA_SRR5164436
1.29783	3.82571	61	Unselected	CAACAAGCGCGA_SRR5164436
9.57297	8.48127	17	Unselected	TGAACGCTTCGC_SRR5164436
4.20207	-8.19331	51	Unselected	GGGTGTGGTCAG_SRR5164436
-2.04352	3.37853	8	Unselected	TCATGATCTGCG_SRR5164436
-0.899064	-2.49386	88	Unselected	CCTCCTGCAACT_SRR5164436
-4.06559	-4.30185	64	Unselected	AGTCTTTACTTA_SRR5164436
9.23904	8.20741	17	Unselected	GGTTTATACTCC_SRR5164436
-7.61423	5.33942	79	Unselected	AGGGTGTCAAAG_SRR5164436
3.06628	-8.34352	51	Unselected	AAACCGCAGACC_SRR5164436
-4.4373	-4.79256	64	Unselected	GCCTCAAGGGGG_SRR5164436
9.14542	7.49794	17	Unselected	ACCTTCAATTTG_SRR5164436
9.47317	8.3508	17	Unselected	CAATCTCGAGTG_SRR5164436
10.4032	8.97462	17	Unselected	CTTCCAAGAAGC_SRR5164436
-2.39899	-5.7269	42	Unselected	ATCCATTGATGT_SRR5164436
3.18946	3.24674	33	Unselected	GCAAATGCGCGC_SRR5164436
-2.27108	-6.76472	36	Unselected	AAAACGCACTAG_SRR5164436
9.02216	6.1538	17	Unselected	TGGACCAGCTTT_SRR5164436
1.22015	3.46873	61	Unselected	GCAACTGAATAA_SRR5164436
1.09468	3.47488	61	Unselected	GCAGTGACTAGA_SRR5164436
-2.3323	-5.71827	42	Unselected	CGAGCCACTCCG_SRR5164436
9.21911	8.12567	17	Unselected	ACGTAGCATCTG_SRR5164436
10.3629	8.89493	17	Unselected	CCATTTATTGTT_SRR5164436
-3.57039	13.1605	23	Unselected	TGTGCTACTACG_SRR5164436
9.1789	8.0623	17	Unselected	TCCCCGCAACAC_SRR5164436
10.3389	9.10967	17	Unselected	GGACTCACGGTC_SRR5164436
-10.2836	-0.56957	16	Unselected	TTCAAGACTCGA_SRR5164436
0.0378509	14.462	75	Unselected	CTATGTCCTAAT_SRR5164436
8.76863	5.82427	17	Unselected	TTCACCGGAGAT_SRR5164436
1.27846	3.58665	61	Unselected	GAGACAGTTGCT_SRR5164436
-1.85523	13.8486	23	Unselected	CCACAGCTTTAT_SRR5164436
-12.6417	-1.33224	16	Unselected	ACCGCGAAATCC_SRR5164436
-10.6832	0.751697	16	Unselected	AGTGTATCACTG_SRR5164436
-8.85614	6.76084	12	Unselected	GTAATTGTTATT_SRR5164436
-2.73501	-5.13759	42	Unselected	CTCCTCGATCAC_SRR5164436
-13.0244	-1.55296	16	Unselected	CCCCCGATCATT_SRR5164436
10.0706	8.20684	17	Unselected	CTGAGCAGATTT_SRR5164436
8.80672	5.93154	38	Unselected	CGCGCAACAAGG_SRR5164436
3.50528	-6.28913	3	Unselected	GTCCAGGCGGAA_SRR5164436
3.34967	-8.92713	51	Unselected	GTTATTTGTGCA_SRR5164436
9.48288	7.91269	17	Unselected	GTCGGAGATAGT_SRR5164436
-7.60143	5.97402	68	Unselected	CGCCGTGCGCCT_SRR5164436
-8.30013	7.03941	12	Unselected	TCTATGGGCCAA_SRR5164436
10.5081	9.20145	17	Unselected	AGGTCTAGTACC_SRR5164436
-1.07865	4.52875	8	Unselected	TTAGGGTCGATG_SRR5164436
-1.16563	-4.21052	26	Unselected	TAGACTAAGAGT_SRR5164436
-4.14492	12.864	23	Unselected	GGTGTCAGTCTG_SRR5164436
1.11198	0.392141	3	Unselected	TGGTTCGAACTG_SRR5164436
-1.84387	13.7527	23	Unselected	CTTAGGTGTAGT_SRR5164436
9.27949	6.27809	17	Unselected	TTTAGTGCCTCA_SRR5164436
9.66276	7.16492	17	Unselected	CCCTCTATGCCA_SRR5164436
-1.33147	14.8366	23	Unselected	ACTCCACACGTC_SRR5164436
-7.90346	5.85909	17	Unselected	TCCCGAGACAAG_SRR5164436
10.0262	8.57375	17	Unselected	CGTAGACACTCA_SRR5164436
-0.574811	-4.46727	26	Unselected	GCAACGAAGGCT_SRR5164436
-3.74132	-5.74588	42	Unselected	TTTCGTTCGGAT_SRR5164436
-2.26941	-5.61828	3	Unselected	TGGCGGGGGACT_SRR5164436
-8.43128	7.19522	12	Unselected	CACCAGCACTAT_SRR5164436
-1.58441	3.5391	8	Unselected	AGTCGTACGATC_SRR5164436
3.23697	-8.62485	51	Unselected	CTCCATTACTCG_SRR5164436
9.95926	8.65309	17	Unselected	CGACCATGAAGA_SRR5164436
-8.33989	7.11493	12	Unselected	CCGAGTTTTAAT_SRR5164436
3.25214	-8.71563	51	Unselected	AGATAATCTCTC_SRR5164436
9.30607	7.75732	17	Unselected	TAAAGGAGGAAG_SRR5164436
8.49801	6.50092	17	Unselected	GGGCTCGAGGGC_SRR5164436
10.3828	9.02423	17	Unselected	ATTTAGGTTCAA_SRR5164436
-1.49215	14.037	23	Unselected	GCTTCACTTGTG_SRR5164436
-10.9032	0.540253	40	Unselected	ATTATCAGTCGC_SRR5164436
4.95227	-4.78523	26	Unselected	GGACTCCCTCGC_SRR5164436
9.66183	4.59309	38	Unselected	GCTGGAAGCCTC_SRR5164436
9.54937	4.57771	38	Unselected	GCTGGAAGCCTT_SRR5164436
9.60606	4.64883	38	Unselected	GTACAAGCACCT_SRR5164436
9.60392	7.22638	17	Unselected	CGTTCTGGACCT_SRR5164436
4.70326	9.17837	6	Unselected	ATCGCTGACTCT_SRR5164436
9.68078	4.49175	38	Unselected	GCTGGAAGCCTG_SRR5164436
12.3478	-0.397331	86	Unselected	TTCTCGCTCGTC_SRR5164436
7.49569	0.126115	59	Unselected	CATATGCGCTGA_SRR5164436
9.26594	4.91694	38	Unselected	GTAGGCAATCAA_SRR5164436
4.25129	9.5155	6	Unselected	GAACTACATCCG_SRR5164436
10.5436	9.17398	17	Unselected	TAGTTTAATTCC_SRR5164436
9.03717	7.28195	17	Unselected	CATAGTGGTACA_SRR5164436
-2.68025	4.04771	8	Unselected	CCGTAAGTAGGC_SRR5164436
1.10088	3.44928	61	Unselected	TCATTCGTGGCC_SRR5164436
-2.70919	-9.37214	36	Unselected	GTTGACATAGCT_SRR5164436
9.58459	7.06666	17	Unselected	AGTTTGCTTCAA_SRR5164436
-0.8698	-1.70679	88	Unselected	AATACGGTGCTG_SRR5164436
10.5145	8.87527	17	Unselected	CAGCCCTTGAAC_SRR5164436
9.27256	8.30085	17	Unselected	CTACGAGTCCTC_SRR5164436
-0.949434	-2.38823	3	Unselected	CATAAAGGTTAC_SRR5164436
9.22123	7.33381	17	Unselected	AAACTTCTTATG_SRR5164436
-1.32626	3.50417	8	Unselected	TCCTTTAACCGA_SRR5164436
1.02313	3.44217	61	Unselected	ATGATCCGGGTT_SRR5164436
-2.72428	-3.98585	42	Unselected	GTAAGCAATGAA_SRR5164436
-8.41982	6.79355	12	Unselected	ACGTATAACTCC_SRR5164436
10.3497	9.05976	17	Unselected	GTCGTCAGGCTG_SRR5164436
10.5056	8.99492	17	Unselected	CATGCAGGCTAT_SRR5164436
1.75448	1.08294	78	Unselected	GCCAACCATGTG_SRR5164436
1.21797	3.51113	61	Unselected	CTTGGTGGTGAA_SRR5164436
1.75717	1.05034	78	Unselected	GCCAACCATGTT_SRR5164436
-2.72445	-4.12046	42	Unselected	CATTTCAACAAT_SRR5164436
1.71306	0.986832	78	Unselected	GCCAACCATGTC_SRR5164436
1.78658	1.1207	78	Unselected	GCCAACCATGTA_SRR5164436
-1.64084	14.2293	23	Unselected	GCAAACTCGGCG_SRR5164436
-3.11717	-4.41162	42	Unselected	CATTTCAACAAG_SRR5164436
-2.78586	-4.09013	42	Unselected	CATTTCAACAAC_SRR5164436
1.21265	3.60728	61	Unselected	CGGGGAACAGAT_SRR5164436
12.4578	-0.506391	86	Unselected	CTCGCTCAGTGT_SRR5164436
-7.90427	6.79258	12	Unselected	GTCATCGTATCC_SRR5164436
9.62572	6.81788	17	Unselected	AGTCTCCAAGGA_SRR5164436
10.1877	8.83446	17	Unselected	CCCATTCCACGA_SRR5164436
1.18118	3.50526	61	Unselected	TCTGATTTCTGC_SRR5164436
-1.96614	14.4565	23	Unselected	GTACGCAGCACT_SRR5164436
12.0775	0.414168	86	Unselected	CGGGCCTGTTCC_SRR5164436
4.00462	9.98634	2	Unselected	TCCTATATCCTG_SRR5164436
8.39769	6.63284	17	Unselected	ATGGGCCATAAT_SRR5164436
9.80934	7.0397	17	Unselected	ATGAGGGTGGAT_SRR5164436
-8.531	7.45605	12	Unselected	GCGACAGACTAT_SRR5164436
6.53553	-7.35944	1	Unselected	CTTCAGACTCTA_SRR5164436
9.6119	5.02761	38	Unselected	AAACTATCACTA_SRR5164436
-1.36629	14.8102	23	Unselected	GAGTTGTACAGG_SRR5164436
8.96541	5.46665	38	Unselected	GGATAGGAGATT_SRR5164436
-6.82859	5.0351	79	Unselected	AGAGATACCTTA_SRR5164436
-3.65993	-5.34764	64	Unselected	TATAATACGGAA_SRR5164436
9.15713	8.08999	17	Unselected	ATCGACGGGACA_SRR5164436
0.424286	-4.06502	42	Unselected	ACCACTCATCAT_SRR5164436
-8.19722	9.12745	24	Unselected	CCGCGGTGAATG_SRR5164436
12.4114	-0.469396	86	Unselected	GGACAGAGAAGG_SRR5164436
3.69678	9.3282	6	Unselected	TGTGGCAGCATT_SRR5164436
9.06282	7.74909	17	Unselected	CGTATATTTCTT_SRR5164436
2.33911	-6.19714	3	Unselected	ACCACTCATCAC_SRR5164436
-0.702241	-4.09348	42	Unselected	ACCACTCATCAG_SRR5164436
-3.27591	3.37705	8	Unselected	GCTATCCGCACG_SRR5164436
9.69874	6.565	17	Unselected	CCCTCGCCGGTG_SRR5164436
-2.22251	-5.69548	36	Unselected	TAGTGCGTGTGA_SRR5164436
-1.01482	14.3182	23	Unselected	TTGAAAATTCCT_SRR5164436
-9.04537	6.59868	12	Unselected	ATGTATTAGCTG_SRR5164436
-2.5219	-3.75221	42	Unselected	AGCCTCCGACGA_SRR5164436
8.75247	7.48938	17	Unselected	CCATCTTGAGAG_SRR5164436
10.4458	9.16645	17	Unselected	TACCTGCATCAT_SRR5164436
3.86553	-8.15091	51	Unselected	TTGCACCGATCA_SRR5164436
12.0765	0.411328	86	Unselected	ACCGCATTCTCC_SRR5164436
4.64109	-3.09014	46	Unselected	GTGTGGATAGTC_SRR5164436
-10.8674	0.688689	16	Unselected	GCAAGTAAATGG_SRR5164436
-2.52397	-3.64574	42	Unselected	GTGGAATACTTG_SRR5164436
-1.96784	-6.78988	36	Unselected	CGCGGCTCAGCA_SRR5164436
10.3187	9.06479	17	Unselected	TTCTGGGGGCCG_SRR5164436
-4.17012	8.20614	62	Unselected	ACCCACCGTGGG_SRR5164436
-8.51166	7.09627	12	Unselected	GAACCGGAAAAC_SRR5164436
9.68228	4.29808	38	Unselected	GGTAGTCCGCTC_SRR5164436
-8.34839	7.15711	12	Unselected	ACTAAATTCTCT_SRR5164436
-1.43832	5.22633	8	Unselected	TAGGTTGATCCG_SRR5164436
-2.8382	-9.48866	36	Unselected	AGATTCGAATGG_SRR5164436
4.85519	-6.1947	51	Unselected	TGCCTGGCTTTA_SRR5164436
-4.93938	8.5845	62	Unselected	CTATCGGTTCGG_SRR5164436
4.07013	9.08642	6	Unselected	CATTTACCTATG_SRR5164436
12.4471	-0.501048	86	Unselected	GAGATGTGAGTT_SRR5164436
9.13144	8.09527	17	Unselected	AGACGCCCCGGC_SRR5164436
9.79617	8.70181	17	Unselected	ACTTGCTCCAAA_SRR5164436
-0.00934917	14.0175	75	Unselected	GTGATCATGGAC_SRR5164436
-2.85828	-9.41046	36	Unselected	AAGTGACTTTGC_SRR5164436
-2.4126	-4.02025	42	Unselected	AACCCAGCTCAC_SRR5164436
-4.9566	8.60893	62	Unselected	GTCTACCCACCT_SRR5164436
-8.39358	7.37357	12	Unselected	AACTCGCATCTG_SRR5164436
3.93361	-8.21644	51	Unselected	TTAACACTTCGT_SRR5164436
-2.65425	-3.89807	42	Unselected	GAATAGGCAACA_SRR5164436
8.90827	7.88175	17	Unselected	TAAATTATACCA_SRR5164436
7.88667	-6.20821	10	Unselected	TCAACCTGACTT_SRR5164436
7.53421	0.141139	59	Unselected	TCAAACTACGGG_SRR5164436
9.53732	6.47115	17	Unselected	ATGTCTAGGCCA_SRR5164436
9.7775	6.75329	17	Unselected	AGAGCGGTGGTT_SRR5164436
9.78285	7.46962	17	Unselected	AGCCCGACGAAC_SRR5164436
2.29304	2.74196	33	Unselected	GTTCAATCTTCT_SRR5164436
3.91043	-8.03007	1	Unselected	TGAGGGCAACGA_SRR5164436
0.071865	-7.00496	26	Unselected	GAGCTGGGCTCC_SRR5164436
-0.0579939	-7.19983	36	Unselected	GAGCTGGGCTCA_SRR5164436
-0.024443	-7.27834	36	Unselected	GAGCTGGGCTCG_SRR5164436
-4.98001	8.65937	62	Unselected	CTCCCAAGACAC_SRR5164436
0.0125809	-7.34409	36	Unselected	GAGCTGGGCTCT_SRR5164436
-0.0943848	-0.453005	88	Unselected	GATAGGGATCAT_SRR5164436
-2.73066	14.8192	23	Unselected	GGGCGAGGCCAA_SRR5164436
-4.41316	-4.77447	64	Unselected	GAAGTCCTCTTG_SRR5164436
0.993221	3.53975	61	Unselected	GCATTTCGAACC_SRR5164436
1.11034	3.6297	61	Unselected	GCATTTCGAACA_SRR5164436
1.17039	3.70706	61	Unselected	GCATTTCGAACG_SRR5164436
8.63486	6.86663	17	Unselected	GCGAGGCATAAG_SRR5164436
-3.87365	-4.55797	64	Unselected	GTAGATGGGCGA_SRR5164436
1.05882	3.44764	61	Unselected	GCATTTCGAACT_SRR5164436
-2.5077	-9.48661	36	Unselected	GCGGCTGAACCA_SRR5164436
10.4508	8.89783	17	Unselected	CTCTCGGGGGGC_SRR5164436
-2.30518	-5.65991	42	Unselected	TGAACGTCACCT_SRR5164436
9.88125	7.08967	17	Unselected	CCTGCAGCCGTA_SRR5164436
9.74212	7.51553	17	Unselected	CTTATCTATCAT_SRR5164436
3.092	-6.65511	21	Unselected	TATACTTGAGAG_SRR5164436
6.65545	-8.41308	1	Unselected	CTGTAATGCCCC_SRR5164436
-2.12744	13.9697	23	Unselected	GCTGTATGCTAT_SRR5164436
4.05716	-7.3115	21	Unselected	TATACTTGAGAT_SRR5164436
10.5362	9.17249	17	Unselected	CCGCTTGACTCC_SRR5164436
5.40946	-6.94173	1	Unselected	GGGTATGACTAT_SRR5164436
-2.4644	-5.86188	42	Unselected	TTTATTTTGACA_SRR5164436
9.40087	8.32281	17	Unselected	CTAATCTCGACG_SRR5164436
10.2286	8.7714	17	Unselected	CTGACAACAGGT_SRR5164436
-2.50515	-4.35908	42	Unselected	GAGAACAGAGGT_SRR5164436
9.84783	8.56607	17	Unselected	TGCGTGGGAAGG_SRR5164436
2.8372	-6.80615	3	Unselected	AGGGATTTGGTG_SRR5164436
10.356	8.95118	17	Unselected	ATCATTATGATG_SRR5164436
9.50206	7.63464	17	Unselected	GAAAGTGTGAGG_SRR5164436
-2.433	-2.58248	59	Unselected	GTAGATTGCTAC_SRR5164436
-2.27861	-2.74087	59	Unselected	GTAGATTGCTAA_SRR5164436
3.16159	-8.57923	51	Unselected	CACCTCTCAATA_SRR5164436
-2.26264	-3.39173	3	Unselected	GTAGATTGCTAG_SRR5164436
-2.38132	-2.71066	42	Unselected	GTAGATTGCTAT_SRR5164436
-0.90971	14.7597	23	Unselected	CTTTAGTTCCGG_SRR5164436
1.47478	1.28812	8	Unselected	ATGGCGAGAGTT_SRR5164436
8.68849	7.31588	17	Unselected	ACTAAAATTATG_SRR5164436
-2.51418	-3.62263	42	Unselected	ACGTCTTCCAAC_SRR5164436
-1.62054	14.4118	23	Unselected	GTTCCACACTCT_SRR5164436
1.82506	1.90996	33	Unselected	AGGTCAGATACT_SRR5164436
1.23906	0.0537006	33	Unselected	TAATGGAGGAAG_SRR5164436
-2.55304	-4.21674	42	Unselected	GGATGGTTTTTG_SRR5164436
9.6782	8.49319	17	Unselected	CTACCCCTATGT_SRR5164436
-12.0559	-0.390488	16	Unselected	CAAAAGAGTCTT_SRR5164436
1.42797	1.0544	42	Unselected	TCACTACGTGTA_SRR5164436
2.06611	2.29832	33	Unselected	TCCACAACCTCT_SRR5164436
9.36756	8.07282	17	Unselected	TACGCTACGGTA_SRR5164436
-7.93242	7.05867	12	Unselected	GCCACAGAATAG_SRR5164436
3.05056	2.93715	33	Unselected	ACGTAACCCAAC_SRR5164436
0.15626	-7.31778	36	Unselected	AGTTACAGAGCC_SRR5164436
3.25117	2.85458	33	Unselected	ACGTAACCCAAA_SRR5164436
1.04727	3.49147	61	Unselected	CTATAGTTGATG_SRR5164436
10.4798	9.00998	17	Unselected	TGCGTGTCGTCC_SRR5164436
3.25431	2.98746	33	Unselected	ACGTAACCCAAG_SRR5164436
8.59214	7.42366	17	Unselected	CGAGGAAGGGGA_SRR5164436
2.99157	2.90517	33	Unselected	ACGTAACCCAAT_SRR5164436
9.69489	8.58198	17	Unselected	GCTAACTTTGTA_SRR5164436
-2.96604	-4.62568	42	Unselected	GTATCCAGCGTC_SRR5164436
0.993253	3.41664	61	Unselected	TTTTTCTCGAAC_SRR5164436
-6.77451	10.6625	24	Unselected	TTTAAGTCGCGG_SRR5164436
-1.81425	-5.76781	7	Unselected	AATTTTAGATAA_SRR5164436
2.90093	3.14361	33	Unselected	ACGCCGTAGCAT_SRR5164436
-2.68654	-9.26645	36	Unselected	CACCTGGAGCCT_SRR5164436
-0.742751	-6.28082	36	Unselected	CTAATGGAAATG_SRR5164436
4.72726	-5.92144	1	Unselected	GTGCCACGGCGA_SRR5164436
-4.06729	8.03348	62	Unselected	CTCCCAATGGCC_SRR5164436
3.92144	-12.7973	57	Unselected	TTTCTGAAAGTT_SRR5164436
9.79303	6.96879	17	Unselected	AGACACCCAACA_SRR5164436
-7.55439	5.71631	68	Unselected	TCAACTAAGGAT_SRR5164436
9.76325	6.94953	17	Unselected	GTGCGATGCTAC_SRR5164436
9.80166	6.98487	17	Unselected	TCTTAAGATTAG_SRR5164436
-4.95462	8.62606	62	Unselected	TATGGGTACCTA_SRR5164436
-1.29544	-3.2826	33	Unselected	AAACACGGTACT_SRR5164436
9.8708	7.39708	17	Unselected	GTACTCTTCTCA_SRR5164436
-1.09821	-4.84524	26	Unselected	TTATTCGTACTG_SRR5164436
-0.210812	-0.454252	8	Unselected	TATTCACTGACT_SRR5164436
-2.76688	-9.18202	36	Unselected	TTAACCTGCGTC_SRR5164436
10.4312	9.01095	17	Unselected	TCTCACCACTCC_SRR5164436
-5.00205	8.68436	62	Unselected	AGCCCCTGTCCT_SRR5164436
8.5222	6.47036	17	Unselected	GTAGGGCTCCCG_SRR5164436
9.7079	7.30939	17	Unselected	GAGTAAGCAAAA_SRR5164436
-1.26067	3.57144	8	Unselected	TCGGCACGCTTC_SRR5164436
-2.5351	-2.51567	59	Unselected	CCGACTCACGAC_SRR5164436
10.4308	9.05628	17	Unselected	TAATCAAGTCTC_SRR5164436
8.82868	7.73277	17	Unselected	CCCAGATAGGGA_SRR5164436
0.579807	-5.01233	3	Unselected	TCATCTTCCCGC_SRR5164436
-1.3686	-4.94831	26	Unselected	CGGGGGACTTTC_SRR5164436
12.4405	-0.490244	86	Unselected	TTAAGAGCGTGC_SRR5164436
9.2284	8.08233	17	Unselected	TCGTTGGACATG_SRR5164436
9.16189	5.05296	38	Unselected	GAATGTCACAAG_SRR5164436
10.4587	9.06659	17	Unselected	TTTTTCGCGGTT_SRR5164436
9.27838	7.11187	17	Unselected	GACCTCCGTCTC_SRR5164436
-4.18144	8.09235	62	Unselected	GCGCATGAAAGG_SRR5164436
-0.82328	-3.62951	97	Unselected	CGACATCCCTAA_SRR5164436
-0.556344	-7.73391	36	Unselected	CTTCCCTTCGCT_SRR5164436
9.1516	7.7995	17	Unselected	GACGTCGAAAAG_SRR5164436
1.05774	3.45352	61	Unselected	AAAACGAACATG_SRR5164436
-10.7153	1.0094	40	Unselected	CACACCTAGGTT_SRR5164436
8.49278	6.85499	17	Unselected	ACCCACCTAACC_SRR5164436
-0.325437	-4.71394	3	Unselected	TCGCCTTAGAGG_SRR5164436
9.52306	8.36995	17	Unselected	TTTCTGTCCTCC_SRR5164436
8.79464	7.55855	17	Unselected	TGTTTAGCGGTA_SRR5164436
-7.17118	5.21364	79	Unselected	TATGGAAGTGAG_SRR5164436
-8.46475	6.96	12	Unselected	CGAATGTGAAGC_SRR5164436
9.3972	8.27516	17	Unselected	ACCGGCATTCGG_SRR5164436
9.7853	8.57108	17	Unselected	CCGGTCACAATG_SRR5164436
9.33151	8.16449	17	Unselected	GTTGACACCTAT_SRR5164436
9.97773	7.25772	17	Unselected	CTTATCTGAGGC_SRR5164436
8.95155	7.72276	17	Unselected	TGGAGCTAGTGT_SRR5164436
1.4916	1.30428	78	Unselected	ATGGCGAGAGTC_SRR5164436
1.48906	1.2947	8	Unselected	ATGGCGAGAGTA_SRR5164436
1.49091	1.29219	8	Unselected	ATGGCGAGAGTG_SRR5164436
9.94788	7.03732	17	Unselected	ACCTATCCTTCG_SRR5164436
12.4467	-0.476175	86	Unselected	ATGCAAGCCCAA_SRR5164436
9.8362	8.68736	17	Unselected	TGTCCCGAGACC_SRR5164436
3.36231	-8.85934	51	Unselected	CATAATACGGTC_SRR5164436
-1.92683	13.9303	23	Unselected	ACTAAACCCGGT_SRR5164436
6.64488	-6.83989	1	Unselected	TTTTCACCGAAA_SRR5164436
5.48622	-6.63046	1	Unselected	AGTGACGCAAAC_SRR5164436
10.3754	9.10411	17	Unselected	GTCTGGTTCGGA_SRR5164436
10.1667	8.97523	17	Unselected	GTAAGGCGGACT_SRR5164436
-2.26693	-3.47666	42	Unselected	AGTCTAAACCAC_SRR5164436
8.9455	5.58402	38	Unselected	AGAGAGTCCTAA_SRR5164436
-1.07713	-5.37287	26	Unselected	GCGTTGCCTCAG_SRR5164436
10.5002	8.80366	17	Unselected	TTTACACATCGC_SRR5164436
-5.79451	11.5216	24	Unselected	ACCTGGGGAGTC_SRR5164436
9.52586	4.66679	38	Unselected	AAAATTGTGAGT_SRR5164436
8.97089	7.33927	17	Unselected	ACGTATGCTCCT_SRR5164436
9.05192	7.95094	17	Unselected	GCCCACATCAGT_SRR5164436
-11.869	-2.24683	16	Unselected	TCATGGCTGCAC_SRR5164436
-7.7462	5.98706	68	Unselected	TTCCAATGGAAC_SRR5164436
-11.9407	0.263871	40	Unselected	TAGTGGTCGTAC_SRR5164436
-4.93991	8.60708	62	Unselected	CCCTCGATGAAC_SRR5164436
-2.61533	-9.43587	36	Unselected	CGAAGATAAAGA_SRR5164436
9.52678	7.65395	17	Unselected	GTAGTGGAGATA_SRR5164436
9.00272	7.94822	17	Unselected	CTGAGCGCGCAC_SRR5164436
9.03197	7.99833	17	Unselected	TATATGCAGAAG_SRR5164436
-4.50595	-4.88397	64	Unselected	GATACTTCGTAG_SRR5164436
12.1372	0.298036	86	Unselected	GCGTCGGGATAA_SRR5164436
-2.4436	14.4442	23	Unselected	ACTCTCAACTCC_SRR5164436
-0.940543	-3.25982	8	Unselected	GCCACATTCCTA_SRR5164436
3.95226	-5.19397	3	Unselected	AGCACGCACGTT_SRR5164436
3.50827	-5.07159	7	Unselected	AGAACTAGGCAC_SRR5164436
-4.92889	8.67074	62	Unselected	ACGCAACGCGGT_SRR5164436
4.89658	-4.89267	61	Unselected	AGCACGCACGTC_SRR5164436
10.5298	8.62981	17	Unselected	CTCTATATCTTA_SRR5164436
-10.4599	0.499489	16	Unselected	ATTTAGACGGCC_SRR5164436
10.3749	8.96078	17	Unselected	GGGTCTCTTCTA_SRR5164436
9.96179	7.17171	17	Unselected	ATACGGATCGTT_SRR5164436
-8.05288	6.86003	12	Unselected	GCTCGAGCGTTG_SRR5164436
1.4009	0.717598	26	Unselected	TTACAATGATAA_SRR5164436
-3.01707	-4.64526	42	Unselected	TTAAGCAACCTG_SRR5164436
-3.00137	-4.63872	42	Unselected	TTAAGCAACCTC_SRR5164436
-2.85565	-4.63766	42	Unselected	TTAAGCAACCTA_SRR5164436
-2.10093	-3.45582	42	Unselected	TATCTAATATAG_SRR5164436
9.28453	7.22729	17	Unselected	ACCCCCCCTTCC_SRR5164436
10.4056	9.07384	17	Unselected	CGAAATGGCTTT_SRR5164436
-2.89463	-4.58438	42	Unselected	TTAAGCAACCTT_SRR5164436
10.3543	8.7054	17	Unselected	CTTGATGGCCTT_SRR5164436
10.4426	9.11569	17	Unselected	CCAAACCAGAAG_SRR5164436
9.87611	7.12733	17	Unselected	AAGAATGATATC_SRR5164436
1.43418	-0.0554926	33	Unselected	AGACGCTCGTGC_SRR5164436
-2.4048	14.8728	23	Unselected	TAAACGATAGAT_SRR5164436
-3.4946	3.73472	8	Unselected	TTTGGCTATAGC_SRR5164436
-4.35886	-4.80023	64	Unselected	GAGGAGCGGGGA_SRR5164436
-2.9726	-4.40922	42	Unselected	ATATCGTATTCT_SRR5164436
9.73817	8.61507	17	Unselected	GTCTCGTAGGGC_SRR5164436
-2.18368	-2.63771	59	Unselected	CATGTGCGAGAG_SRR5164436
10.0996	8.90175	17	Unselected	TTCCGGGTAATA_SRR5164436
9.75986	6.79857	17	Unselected	GCAACAATCTCT_SRR5164436
-2.1305	-6.0149	36	Unselected	TAGGATGAGAAC_SRR5164436
-0.556845	-1.37201	3	Unselected	AGCTATGAGGAC_SRR5164436
6.68918	-8.78051	1	Unselected	GCGCGTCCAACA_SRR5164436
-8.49162	7.14821	12	Unselected	CGAGTTCAATTG_SRR5164436
10.336	8.95239	17	Unselected	ATGACGCAACAT_SRR5164436
1.09693	3.46294	61	Unselected	GGACGCGAGACT_SRR5164436
12.3937	-0.443266	86	Unselected	GGCTATGAAATA_SRR5164436
2.95933	2.71045	33	Unselected	GCCTTAATATCT_SRR5164436
8.97101	8.00706	17	Unselected	CACAGGTAAAGT_SRR5164436
-5.02227	8.62807	62	Unselected	CGCTAAAGAGTT_SRR5164436
-1.97808	-2.48747	3	Unselected	TCACTGGAAAAG_SRR5164436
10.3792	9.07418	17	Unselected	CTACCGTAACAG_SRR5164436
9.40577	8.30638	17	Unselected	GACCCTGGCTAT_SRR5164436
10.5423	9.23168	17	Unselected	CTTCTTCATCTC_SRR5164436
9.80609	8.67356	17	Unselected	CTGTTCGATATC_SRR5164436
9.97356	8.8065	17	Unselected	CTGTTCGATATA_SRR5164436
9.32853	7.82851	17	Unselected	ACGGACCCCCCA_SRR5164436
9.88637	8.70023	17	Unselected	CTGTTCGATATG_SRR5164436
9.95409	8.74741	17	Unselected	CTACCCCTATGG_SRR5164436
5.61295	-6.84054	1	Unselected	TTGTGTGTGCGC_SRR5164436
9.81858	8.72281	17	Unselected	ATTGGGCGTCTT_SRR5164436
9.9095	8.77439	17	Unselected	CTGTTCGATATT_SRR5164436
3.10097	3.19582	33	Unselected	TTTAGACTAGAG_SRR5164436
3.11576	-1.37787	37	Unselected	GTCTTTATCTTC_SRR5164436
9.5397	4.84167	38	Unselected	TGTCACGGAGTG_SRR5164436
3.08365	-6.90864	7	Unselected	GATGCCCTGGCA_SRR5164436
10.4547	9.16263	17	Unselected	TTCGATTCTGAA_SRR5164436
6.57187	-12.2737	49	Unselected	ATAAGGTGACAC_SRR5164436
-0.423601	-6.94298	7	Unselected	ATTTGTGTGTCC_SRR5164436
-2.5103	-5.68795	42	Unselected	TTTGGAGGGGTG_SRR5164436
-5.17779	11.9658	24	Unselected	AAGTTGATTCGA_SRR5164436
10.3738	8.86598	17	Unselected	GCAGTCCCAACC_SRR5164436
-8.29798	7.06309	12	Unselected	AGGTTGAGCACC_SRR5164436
-1.7635	-9.42154	36	Unselected	TAAATCACACGC_SRR5164436
10.4696	9.00378	17	Unselected	GCAGTCCCAACT_SRR5164436
9.53215	8.2536	17	Unselected	ATTAACGCAGAA_SRR5164436
4.39001	-4.89614	26	Unselected	GCCGCCGTCCGT_SRR5164436
10.3708	9.12627	17	Unselected	ACTCTGCCAAAG_SRR5164436
10.4932	9.24244	17	Unselected	CAAATCACAAGC_SRR5164436
9.62672	7.96552	17	Unselected	ATTGTTTTCTTA_SRR5164436
8.35972	6.37532	17	Unselected	GTAATGATTCAC_SRR5164436
-0.859347	-2.48118	3	Unselected	GCTCTTCTTCTT_SRR5164436
5.33173	-6.25238	1	Unselected	GGACCTAGTCTA_SRR5164436
1.22183	3.61862	61	Unselected	TCATCAATTACT_SRR5164436
-8.55709	6.57964	12	Unselected	TTAAATGACACC_SRR5164436
-1.85051	-3.47283	42	Unselected	ATGGGGTCTCGG_SRR5164436
4.99595	-4.86297	10	Unselected	CCCTACTACAGA_SRR5164436
3.1098	0.858379	28	Unselected	AAGGTAACTGTG_SRR5164436
3.08838	0.79161	28	Unselected	AAGGTAACTGTC_SRR5164436
3.05191	0.689226	28	Unselected	AAGGTAACTGTA_SRR5164436
-2.52974	-3.7582	42	Unselected	GATATTGACGGG_SRR5164436
-4.93978	8.61895	62	Unselected	TGATTCAGGAGA_SRR5164436
-4.94432	8.60884	62	Unselected	ACTTCGAATCAG_SRR5164436
-2.93795	-4.68208	42	Unselected	ATATCACATTGC_SRR5164436
-4.93154	8.67923	62	Unselected	TAATCGGTCCAA_SRR5164436
-2.43003	-3.82283	42	Unselected	CTCGTTGCGACT_SRR5164436
5.22388	-6.25378	1	Unselected	GAGTGTAGAGTG_SRR5164436
-12.1697	-1.14745	16	Unselected	TGACCTATTGGT_SRR5164436
12.4278	-0.530653	86	Unselected	GCTCCACCACGA_SRR5164436
8.8861	7.83665	17	Unselected	ACCGCCCTCGAC_SRR5164436
-2.05063	-6.00971	36	Unselected	GTCGGATTGCTG_SRR5164436
-3.75858	-5.87496	42	Unselected	AGTGACGCGAGA_SRR5164436
-4.02386	12.8964	24	Unselected	ACTCACTCCTTA_SRR5164436
9.74568	7.2006	17	Unselected	GGTGAGCTGAGT_SRR5164436
9.75403	7.46483	17	Unselected	TCAGAAATACTT_SRR5164436
9.80326	-5.90073	9	Unselected	TTAGAGCTGAAT_SRR5164436
-6.38089	11.0308	24	Unselected	CATGTTCACCTA_SRR5164436
-7.75334	6.99281	12	Unselected	GCGCACAATGCG_SRR5164436
-4.81917	8.6093	62	Unselected	TTAAAGCAAGAA_SRR5164436
9.7603	7.0914	17	Unselected	CGCATGTGTCAC_SRR5164436
-6.18786	11.1535	24	Unselected	GCCCAATCAGAC_SRR5164436
-10.5732	1.20043	40	Unselected	TCTTCTGCCATA_SRR5164436
-11.1549	-1.48493	16	Unselected	AAGTCGCAGGAT_SRR5164436
3.89274	-6.21369	7	Unselected	CATTTCAACCGA_SRR5164436
3.82525	-8.20111	51	Unselected	TACCTGTAGATG_SRR5164436
1.82454	1.91392	33	Unselected	CGATTCATGTCT_SRR5164436
-8.62091	6.68418	12	Unselected	AATATACGGAAC_SRR5164436
9.92443	8.40372	17	Unselected	AGAAGGCCGCCA_SRR5164436
10.3486	8.97907	17	Unselected	TTTGCCGTTCCA_SRR5164436
6.62693	-7.31305	1	Unselected	ATAAAGGCGCCT_SRR5164436
-2.54208	-5.29423	42	Unselected	CAAGATGTTGTA_SRR5164436
3.20551	2.73947	33	Unselected	GTGGGCGATCAG_SRR5164436
2.91831	2.97306	33	Unselected	GTGGGCGATCAT_SRR5164436
-0.723185	4.27727	8	Unselected	TATAGCTAGTGG_SRR5164436
10.343	9.02438	17	Unselected	GGAAGTTTTCCC_SRR5164436
-2.38114	-2.70176	59	Unselected	AATACCAGCTCA_SRR5164436
-0.815601	3.88429	8	Unselected	TATAGCTAGTGT_SRR5164436
9.67799	6.87003	17	Unselected	TTCACGGATGAC_SRR5164436
2.70635	3.14442	33	Unselected	AGAAGCGGTACA_SRR5164436
9.07423	8.02136	17	Unselected	TTCCTTCGTTGT_SRR5164436
2.2941	-5.40077	3	Unselected	TATAGCTAGTGC_SRR5164436
-0.634809	4.3067	8	Unselected	TATAGCTAGTGA_SRR5164436
12.4384	-0.448237	86	Unselected	GGAGGTAAGAGG_SRR5164436
-2.44172	-5.5208	42	Unselected	CTCTTGACGAGA_SRR5164436
9.2293	7.55577	17	Unselected	CAACAATACCGG_SRR5164436
9.36465	7.2095	17	Unselected	GTCTTAAAAGGT_SRR5164436
3.09262	0.701036	28	Unselected	AAGGTAACTGTT_SRR5164436
-1.64696	4.1293	8	Unselected	ATGTCGATACGC_SRR5164436
8.58935	6.96184	17	Unselected	ACGGAGCGTCGG_SRR5164436
-2.36291	13.7849	23	Unselected	CGATAAATCTCC_SRR5164436
-4.13834	-4.43449	64	Unselected	AAGTCGGCGTTG_SRR5164436
8.49473	6.67196	17	Unselected	GTCTTACATTAT_SRR5164436
9.74409	7.78023	17	Unselected	GCACCTTTGTAC_SRR5164436
-1.93229	-3.50821	3	Unselected	AGGTAACGCGAC_SRR5164436
2.07976	2.46644	33	Unselected	GATAGAAAGCTT_SRR5164436
-1.96594	14.7386	23	Unselected	ATTTTAGCATGC_SRR5164436
2.09485	2.68555	33	Unselected	ATTAACGTATGC_SRR5164436
1.03198	3.4311	61	Unselected	ATCGACGTCCAT_SRR5164436
4.27336	-5.70878	1	Unselected	TAATAGGGTCGA_SRR5164436
-4.93881	8.61848	62	Unselected	ATCAGTCCCTTG_SRR5164436
-5.74101	11.5348	24	Unselected	GGCTCGTCTCCA_SRR5164436
3.92911	-4.74299	7	Unselected	TTAACAGAAGTT_SRR5164436
0.927198	-0.111714	33	Unselected	CACTCACTCCGA_SRR5164436
2.79418	2.68505	33	Unselected	ACCTTAATATCT_SRR5164436
-5.01108	8.12339	79	Unselected	CATTCCTAGGAC_SRR5164436
9.47585	8.25239	17	Unselected	CCCTTCTGCGAG_SRR5164436
-3.94257	-4.51001	64	Unselected	TGATCCGAGGGA_SRR5164436
12.3336	-0.40515	86	Unselected	ATTCGATCTAGA_SRR5164436
10.4445	8.74161	17	Unselected	GGCCGGGCGTTA_SRR5164436
-3.60594	-5.74071	42	Unselected	GAGGATCTCCGT_SRR5164436
1.14678	3.48901	61	Unselected	TAGACGAAACCG_SRR5164436
9.68499	7.9805	17	Unselected	CTCGCAGTGAGA_SRR5164436
-8.95668	6.45886	12	Unselected	CCTCAGAAGTGA_SRR5164436
-5.0738	12.0013	24	Unselected	ATTTTGTATATC_SRR5164436
-3.32839	-5.94857	42	Unselected	GGAATGTCACGG_SRR5164436
1.19477	0.601834	33	Unselected	GCGCGAACTGTC_SRR5164436
-0.393163	-3.27947	3	Unselected	AAACGTAGCGGT_SRR5164436
9.47751	8.18608	17	Unselected	ATGTTCGTGCCT_SRR5164436
3.32513	-9.18511	51	Unselected	CGAAATACAATG_SRR5164436
-2.38977	-6.15498	42	Unselected	TCAAGGCTTGCT_SRR5164436
1.12471	3.62829	61	Unselected	AAACGGTTTCAG_SRR5164436
9.46729	8.35256	17	Unselected	ATTTCGCGCCTG_SRR5164436
-1.42563	-3.69071	33	Unselected	CCTGCTCGAAAC_SRR5164436
-1.67343	14.6057	23	Unselected	GTCTCTTTAATG_SRR5164436
1.10175	3.47946	61	Unselected	AATTGTATAACT_SRR5164436
10.2819	9.13079	17	Unselected	CTACTCCAGGTG_SRR5164436
2.61827	3.03216	33	Unselected	CGGGGACGAAGC_SRR5164436
-4.97615	8.66827	62	Unselected	GAAGAGCCGTTG_SRR5164436
1.40785	3.69225	61	Unselected	ACCGTTCGCTCA_SRR5164436
8.55032	6.03429	17	Unselected	GCAGAATGACTG_SRR5164436
9.60133	8.49666	17	Unselected	GTCCTTAGAGGT_SRR5164436
1.76562	2.01869	33	Unselected	TACACCAGACGA_SRR5164436
-2.15891	-9.55134	36	Unselected	GTTTGTCTTCTC_SRR5164436
8.44173	6.18958	17	Unselected	CTATCGGCGTCT_SRR5164436
9.26757	7.37688	17	Unselected	CGACACTCAATC_SRR5164436
-0.346238	-2.54483	59	Unselected	TTACACAATTCG_SRR5164436
8.98105	6.24098	17	Unselected	TAATAACTTGCC_SRR5164436
10.444	9.03777	17	Unselected	TTAAATAGCAAG_SRR5164436
6.13632	-6.95091	1	Unselected	TCTTACTCGAGC_SRR5164436
-4.75078	8.58104	62	Unselected	CTTGGCACCAAT_SRR5164436
12.3295	-0.398597	86	Unselected	AAACTTTGATAG_SRR5164436
-1.85661	14.2243	11	Unselected	ACCATTGTCGGA_SRR5164436
9.71866	8.5452	17	Unselected	CCCCAAATCCAC_SRR5164436
10.0472	8.44937	17	Unselected	AAAGGTCCGCTG_SRR5164436
-7.38664	5.17947	79	Unselected	GAGGTCTTTGTT_SRR5164436
8.77524	7.63953	17	Unselected	CTACGTGGCGGT_SRR5164436
4.01486	10.2916	2	Unselected	TTCTCGGATGCT_SRR5164436
9.6225	8.40441	17	Unselected	GCGCACACACCT_SRR5164436
9.67197	8.143	17	Unselected	CGTCCTACGAAG_SRR5164436
1.29624	3.45057	61	Unselected	ATGTACAATTCT_SRR5164436
9.59151	8.4113	17	Unselected	ACCAGGGAAGAT_SRR5164436
-7.93846	7.20292	12	Unselected	AGTTCTGTAGCT_SRR5164436
-7.09141	6.15756	1	Unselected	TTCCATGGTTAC_SRR5164436
9.88532	6.98762	17	Unselected	CGCCGCCCCCTG_SRR5164436
-2.00295	-6.5984	36	Unselected	TCGAGGGTCTAG_SRR5164436
-3.21014	-9.77261	47	Unselected	AGTCCCAAAGAT_SRR5164436
12.4974	-0.536936	86	Unselected	GAGCTACGCAGT_SRR5164436
4.62466	-5.86428	3	Unselected	GTCCCGGAGTCA_SRR5164436
4.47715	-6.05789	51	Unselected	GTCCCGGAGTCG_SRR5164436
10.2167	9.02852	17	Unselected	TACTATACACGC_SRR5164436
4.63191	-6.29963	51	Unselected	GTCCCGGAGTCC_SRR5164436
1.39425	-0.126256	33	Unselected	TTGAACGATTGA_SRR5164436
-7.50849	5.56964	12	Unselected	ATCCGGAATCGG_SRR5164436
12.1202	0.38161	86	Unselected	AGAGAAATGTGG_SRR5164436
8.95535	7.84232	17	Unselected	AATTTTGCGCTC_SRR5164436
1.23138	3.59374	61	Unselected	TCGAGGGTCCAT_SRR5164436
9.7233	7.34609	17	Unselected	ATGGGCCGCTAG_SRR5164436
-5.29694	11.9173	24	Unselected	GCGTGAATTAGT_SRR5164436
8.59567	7.1183	17	Unselected	TTACTAACTCCC_SRR5164436
4.48105	-6.39824	51	Unselected	GTCCCGGAGTCT_SRR5164436
-5.91742	11.182	24	Unselected	GCGACCAATAGA_SRR5164436
2.84338	-7.18743	3	Unselected	AGGGATCGTATA_SRR5164436
8.45853	7.05576	17	Unselected	GCCCACCTAACC_SRR5164436
7.15471	-7.03479	1	Unselected	TCTAGTTCTCCA_SRR5164436
-1.71531	14.3173	23	Unselected	CCCGTCACTCAG_SRR5164436
-4.95136	8.6598	62	Unselected	CGAGTGCTAGTC_SRR5164436
-7.92442	6.45961	12	Unselected	CTGCTAACCTAT_SRR5164436
8.76808	6.91636	17	Unselected	TTTGCCACCGAC_SRR5164436
10.4108	8.79906	17	Unselected	GCTTGGAGAGAG_SRR5164436
10.3801	8.87151	17	Unselected	AAGGTCGGACTA_SRR5164436
-2.52327	-9.26452	36	Unselected	CCGTGTTACTCG_SRR5164436
9.09951	8.15458	17	Unselected	ACGAACTTCTAC_SRR5164436
3.54421	-9.21145	51	Unselected	TGGAGTGCCTGA_SRR5164436
9.71595	4.42007	38	Unselected	ATAATCGTTTAT_SRR5164436
10.0843	8.82708	17	Unselected	CCCCTCTCTAAC_SRR5164436
-1.5933	-3.44673	42	Unselected	TAATTACAAGAG_SRR5164436
12.1428	0.252074	86	Unselected	ACATAGAGCTAG_SRR5164436
-3.07573	1.56496	8	Unselected	GTGCGAATCCGG_SRR5164436
4.33245	10.2183	6	Unselected	ACTTCTTACACT_SRR5164436
9.74404	8.59588	17	Unselected	GACCACTTTGTT_SRR5164436
-2.44113	4.55614	8	Unselected	GTACAAGTTCTG_SRR5164436
-2.32228	-3.67689	42	Unselected	TGCGGTAAGAGG_SRR5164436
-2.301	4.54194	8	Unselected	GTACAAGTTCTC_SRR5164436
-2.48931	4.83454	8	Unselected	GTACAAGTTCTA_SRR5164436
-7.80127	7.29397	12	Unselected	GGTAGGATCTAC_SRR5164436
-2.26114	4.71996	8	Unselected	AGACGTCGAGTC_SRR5164436
9.18374	8.14725	17	Unselected	CATTCTTTTAGT_SRR5164436
9.19553	8.05231	17	Unselected	GTAGCTCCCAGG_SRR5164436
-2.37056	-5.86027	42	Unselected	CATTCCGGTCCA_SRR5164436
4.57412	-5.7087	10	Unselected	CGGGAGTGCCCA_SRR5164436
9.21413	7.78142	17	Unselected	TGGAAGACCAGC_SRR5164436
-2.669	-4.59787	42	Unselected	GATAGAGGCCCT_SRR5164436
3.14353	3.13575	33	Unselected	CGTATGGCTCGA_SRR5164436
9.78899	7.56884	17	Unselected	CAAAAGTGCTGG_SRR5164436
8.97501	8.08422	17	Unselected	AATTCGCGCTAA_SRR5164436
-3.34567	-6.12328	42	Unselected	TATCGCAAGAGG_SRR5164436
-12.6293	-1.57119	16	Unselected	CATGCCTACTGC_SRR5164436
3.36463	-7.64439	7	Unselected	GAATGTTATAAA_SRR5164436
10.4815	9.08919	17	Unselected	CCATACCGAGTA_SRR5164436
9.71657	8.37316	17	Unselected	GTTGAGTCGCTC_SRR5164436
-0.163103	-3.63204	26	Unselected	ACTGGGAGTTAG_SRR5164436
1.46354	3.78389	61	Unselected	AACTCATTTTCA_SRR5164436
10.348	8.74916	17	Unselected	CGGCGATGTACA_SRR5164436
9.60672	8.27876	17	Unselected	CCGTATAAGTAA_SRR5164436
9.43096	8.07714	17	Unselected	CCGTATAAGTAC_SRR5164436
9.515	8.04067	17	Unselected	CCGTATAAGTAG_SRR5164436
-1.78819	13.9539	23	Unselected	TCGCTCTCCCTA_SRR5164436
9.43686	8.06016	17	Unselected	CCGTATAAGTAT_SRR5164436
-1.1777	-5.84462	3	Unselected	CCAATGTGAGCT_SRR5164436
-3.90821	-4.48734	64	Unselected	CGTTACACCCCC_SRR5164436
-0.817433	-4.26332	3	Unselected	CCAATGTGAGCG_SRR5164436
-2.16233	-5.78836	3	Unselected	CCAATGTGAGCA_SRR5164436
-2.37039	-3.65263	42	Unselected	TTCTCTATCTTA_SRR5164436
3.30064	-7.08967	51	Unselected	CCAATGTGAGCC_SRR5164436
4.04061	-8.28497	51	Unselected	TTTAAATTGACT_SRR5164436
1.59805	1.25422	78	Unselected	CATACGGTTAGA_SRR5164436
-2.57798	4.65853	8	Unselected	GTACAAGTTCTT_SRR5164436
5.6561	-6.26153	1	Unselected	GATTAAGCCCCG_SRR5164436
-7.94597	7.11145	12	Unselected	CTTGTCGTGGAG_SRR5164436
10.5136	9.12177	17	Unselected	ACTTTCTTGAAG_SRR5164436
-4.85643	8.61339	62	Unselected	CTCCGGTAAATC_SRR5164436
12.3544	-0.395467	86	Unselected	ACACTCAGCCAA_SRR5164436
2.66649	2.74081	33	Unselected	AATGTTGTAGTG_SRR5164436
-2.15039	-5.70086	8	Unselected	AAGATTAGGCGG_SRR5164436
-2.14481	-3.53803	42	Unselected	ACCCGCTAGGAA_SRR5164436
-2.26758	14.4543	23	Unselected	GTGCCTGAGTAT_SRR5164436
-0.868919	-0.381405	37	Unselected	GTAACGTGGCCG_SRR5164436
9.88524	8.71333	17	Unselected	CTCCCACCGGTA_SRR5164436
-4.46484	8.39869	62	Unselected	TAAAGCGCGAGG_SRR5164436
2.56536	3.19976	33	Unselected	AAATACGAGCAG_SRR5164436
-2.61591	14.5071	23	Unselected	AGTTTTTGGGAT_SRR5164436
2.60631	3.25482	33	Unselected	AAATACGAGCAT_SRR5164436
-2.37417	-3.60077	42	Unselected	GCTCAACGCCAA_SRR5164436
2.48539	3.21533	33	Unselected	AAATACGAGCAA_SRR5164436
2.54327	3.23153	33	Unselected	AAATACGAGCAC_SRR5164436
-2.52091	14.5948	23	Unselected	TAATAGGTGATA_SRR5164436
9.66018	7.37768	17	Unselected	GTTGTTCCAGGT_SRR5164436
9.39006	6.01195	17	Unselected	AGCAAGCAGGTA_SRR5164436
-2.87056	-4.09488	42	Unselected	GCTGAGTACTAC_SRR5164436
-4.08241	-4.389	64	Unselected	GGTCTTTACTTA_SRR5164436
-8.26076	7.17445	12	Unselected	CTTACTCACATC_SRR5164436
8.64824	7.4461	17	Unselected	ATTTGCGACCAT_SRR5164436
1.60275	1.88327	33	Unselected	ACCGCCTCGCGG_SRR5164436
1.14824	0.447897	33	Unselected	GTGCAGGCCAAA_SRR5164436
-0.84148	-1.7195	88	Unselected	TTGCATTCTTCA_SRR5164436
9.80757	-5.85206	49	Unselected	GTCACCGGAATT_SRR5164436
-0.967457	4.28347	8	Unselected	TCCACGTTGGCA_SRR5164436
-2.70209	1.64964	8	Unselected	AGCCATAGCCTC_SRR5164436
3.0075	2.88993	33	Unselected	ATGTTGTAGTGA_SRR5164436
-2.45877	-3.62205	42	Unselected	CGCTACGTTAAC_SRR5164436
1.19228	0.336039	3	Unselected	TTTAGCTTGGAT_SRR5164436
2.82061	2.90825	33	Unselected	ATGTTGTAGTGC_SRR5164436
2.76849	2.88187	33	Unselected	ATGTTGTAGTGG_SRR5164436
1.22982	0.537299	33	Unselected	TTTAGCTTGGAC_SRR5164436
1.17423	0.313555	3	Unselected	TTTAGCTTGGAA_SRR5164436
3.09652	2.8776	33	Unselected	CTTCAGGTTGGT_SRR5164436
1.01426	0.508024	33	Unselected	TTTAGCTTGGAG_SRR5164436
2.82457	2.93244	33	Unselected	ATGTTGTAGTGT_SRR5164436
1.3776	3.87275	61	Unselected	TACCTCCGACCC_SRR5164436
-10.9451	0.681873	16	Unselected	TAGAGCAAACGC_SRR5164436
-2.81508	14.7218	23	Unselected	TATGCATGCTAC_SRR5164436
4.19815	10.2153	54	Unselected	ACTTCTTACACC_SRR5164436
4.46264	9.99066	6	Unselected	GTTTAGGATGTG_SRR5164436
9.51837	7.48221	17	Unselected	GTGTTTACGTTT_SRR5164436
-2.87662	-4.03455	42	Unselected	GTCAGTTATACT_SRR5164436
-0.221291	-0.620136	8	Unselected	TTAAGTCTTACG_SRR5164436
-6.85947	5.05466	79	Unselected	AAACAGGTTGGT_SRR5164436
0.663952	-1.09419	8	Unselected	TCGCGTTTCGAT_SRR5164436
-4.80281	8.5638	62	Unselected	CATAGCATCCGT_SRR5164436
9.44957	8.26248	17	Unselected	AGTGGTGCTTAA_SRR5164436
8.39841	6.76389	17	Unselected	TAACGTAGGTTC_SRR5164436
-4.20145	-5.10951	64	Unselected	GTACTATCGATG_SRR5164436
10.4742	9.12191	17	Unselected	CGAACCTCCACT_SRR5164436
9.6948	6.74143	17	Unselected	ATGACGCTGGAG_SRR5164436
-3.54894	3.07875	8	Unselected	CTTCACGCTTGC_SRR5164436
-4.53096	-4.98819	64	Unselected	CACACACATCGT_SRR5164436
-4.96184	8.63126	62	Unselected	CCCAAATGTCGG_SRR5164436
3.30471	-9.19593	51	Unselected	TAGAACCAAAGT_SRR5164436
-4.43181	-4.99698	64	Unselected	AGCGCCGATCCC_SRR5164436
-11.2081	-0.95154	16	Unselected	TTGCGCCCAAAT_SRR5164436
3.279	2.84725	33	Unselected	ATGTCCCCGTAC_SRR5164436
-3.62844	-6.13755	42	Unselected	ATAGGCCTTCAC_SRR5164436
-3.70921	-6.21786	3	Unselected	ATAGGCCTTCAG_SRR5164436
9.45265	7.78159	17	Unselected	CCGCCCTACTCC_SRR5164436
-3.40345	-6.01563	42	Unselected	TGGTACTTACCG_SRR5164436
-4.08942	8.04928	62	Unselected	TCTTTGAACACC_SRR5164436
9.78325	8.64847	17	Unselected	ATGTAGTCTTTA_SRR5164436
-2.57241	-9.30614	36	Unselected	AAGTTAGGGACC_SRR5164436
-4.37925	8.49164	62	Unselected	GATGAGTTTAAT_SRR5164436
-3.93143	-6.46796	42	Unselected	ATAGGCCTTCAT_SRR5164436
1.09828	0.304042	8	Unselected	GTGTCTGGCAAG_SRR5164436
1.22605	0.0894019	3	Unselected	GTGTCTGGCAAA_SRR5164436
1.03481	0.351707	8	Unselected	GTGTCTGGCAAC_SRR5164436
3.10592	-0.0957866	3	Unselected	GTGTCTGGCAAT_SRR5164436
9.68423	6.58457	17	Unselected	ATTCCTCGTAGA_SRR5164436
8.37908	6.53796	17	Unselected	CAGATGAACATA_SRR5164436
3.79231	-5.08389	26	Unselected	CGCAGGTTGATC_SRR5164436
-4.95447	8.60568	62	Unselected	CCATCCCCTCGC_SRR5164436
-0.887548	-2.89802	59	Unselected	AGAGTTTGCTCT_SRR5164436
8.96002	6.2306	17	Unselected	AACTTATCAGTA_SRR5164436
10.2763	9.06127	17	Unselected	TAACGCTGGCAG_SRR5164436
-2.39306	14.566	23	Unselected	AGCTAAATCAGC_SRR5164436
-4.51444	-4.90625	64	Unselected	ACCTCAAGGGGG_SRR5164436
-2.27802	-2.45145	59	Unselected	TGCAATATGATG_SRR5164436
9.58796	6.60298	17	Unselected	AGGCTCCTTCGT_SRR5164436
9.45758	7.74192	17	Unselected	GTACCAACGCAA_SRR5164436
2.0126	2.37951	33	Unselected	TTTTCGACATCG_SRR5164436
-5.0087	8.67645	62	Unselected	GGGTTCCCATAG_SRR5164436
-0.912421	-6.19761	7	Unselected	AGGACTTACGTC_SRR5164436
-2.31719	-3.53918	42	Unselected	CTATACATAGAC_SRR5164436
6.86251	-14.3347	9	Unselected	ACGTGACCCTTC_SRR5164436
-7.01408	5.26391	79	Unselected	TTGCTTTGCCAG_SRR5164436
9.51142	8.28999	17	Unselected	TTCCATTGAAGG_SRR5164436
3.32913	-9.15032	51	Unselected	CGGTGATTCAGG_SRR5164436
9.33223	8.17716	17	Unselected	TAGTCCCTGACG_SRR5164436
4.88857	9.37322	6	Unselected	TTATTACCGACT_SRR5164436
-0.578589	-2.74202	59	Unselected	AAAGCTACAAAT_SRR5164436
-0.726331	-1.76811	88	Unselected	AGCCTTGGATCG_SRR5164436
9.35845	7.51828	17	Unselected	GACAGCTCAGAA_SRR5164436
9.25811	8.08962	17	Unselected	GCGTGCGAACGG_SRR5164436
-9.06559	6.85222	12	Unselected	CCACGGCGCTAA_SRR5164436
8.92702	7.42058	17	Unselected	ATAGCGATGGAA_SRR5164436
3.00453	2.81956	33	Unselected	TGGTGGGTAAAG_SRR5164436
9.77211	6.87892	17	Unselected	CACAGAGCGGAT_SRR5164436
3.17896	3.10182	33	Unselected	TGGTGGGTAAAC_SRR5164436
-1.09962	-1.60977	88	Unselected	CGGAAGAAAGAT_SRR5164436
3.0816	3.13322	33	Unselected	TGGTGGGTAAAA_SRR5164436
8.54668	6.51964	17	Unselected	CAGCAGCCTGAA_SRR5164436
8.54597	6.84253	17	Unselected	TATTTCAGTTAG_SRR5164436
6.44806	-12.4096	57	Unselected	GGCCCGTGAGAC_SRR5164436
3.91834	-7.99071	51	Unselected	TCTATTTCCTGG_SRR5164436
9.77882	8.57008	17	Unselected	TAGTACACTGCA_SRR5164436
-8.38674	7.21675	12	Unselected	CATGCTACAAAA_SRR5164436
-0.82787	-2.92585	3	Unselected	AACGGCGCAGGA_SRR5164436
8.87284	7.3675	17	Unselected	CAAGAAAAAATA_SRR5164436
-2.53807	-4.05111	42	Unselected	TTCGCGCGTTGC_SRR5164436
1.15612	0.582727	33	Unselected	CTATAGCAGGAT_SRR5164436
9.04857	7.74509	17	Unselected	CTCCATAAAACT_SRR5164436
-4.5799	-4.88292	64	Unselected	AGAATACAGGTC_SRR5164436
9.05765	7.89425	17	Unselected	CTCCATAAAACG_SRR5164436
-2.42623	-3.64339	42	Unselected	CACCTCAATGCC_SRR5164436
-2.11751	14.224	23	Unselected	GTATTTCTCCCA_SRR5164436
-1.23068	3.48074	8	Unselected	CATGGGGTCCAC_SRR5164436
3.16886	3.15177	33	Unselected	TGGTGGGTAAAT_SRR5164436
4.57173	-5.69685	1	Unselected	ATATGGTCCGCT_SRR5164436
9.95373	8.7907	17	Unselected	CGTTGAAAAATT_SRR5164436
-2.55358	-3.92362	42	Unselected	GGTAGGGTTCAC_SRR5164436
9.58371	8.0431	17	Unselected	CCTTCGCATGCG_SRR5164436
-5.82864	11.4943	24	Unselected	TGGTTAGTAGTC_SRR5164436
-8.07797	6.46157	12	Unselected	GGTGATTACACT_SRR5164436
-3.58444	3.51391	8	Unselected	ACTATCCGCACG_SRR5164436
-7.83481	6.4995	12	Unselected	GAGTCAGACTAT_SRR5164436
-1.03973	7.91138	67	Unselected	GTTGCACGGATA_SRR5164436
-4.91551	8.60084	62	Unselected	GTGCATGTGGTC_SRR5164436
2.48833	3.07482	33	Unselected	ATGTTTTATACT_SRR5164436
9.80076	8.55242	17	Unselected	ATGAACCCGGAT_SRR5164436
-4.99854	8.72733	62	Unselected	TGCTCTATGTCT_SRR5164436
-1.18124	-0.00674446	37	Unselected	CTGGTTAGGACC_SRR5164436
8.57418	6.8977	17	Unselected	GTCTACATTATT_SRR5164436
9.84882	7.18654	17	Unselected	AGCGACTAGTAA_SRR5164436
-2.45535	-9.66716	36	Unselected	GCACGTAGACGA_SRR5164436
-4.20523	12.6692	24	Unselected	CACGAGGGGATT_SRR5164436
3.32074	-8.87875	51	Unselected	GACCACCACCTG_SRR5164436
9.20722	7.33895	17	Unselected	GCCTCCTCCTTG_SRR5164436
-1.98499	-5.22415	26	Unselected	ACGCCTCAAAAG_SRR5164436
9.37059	8.24299	17	Unselected	TCGGGTTCAGTT_SRR5164436
9.84783	4.02873	38	Unselected	CGGCAAAGCCCA_SRR5164436
-4.93721	8.63319	62	Unselected	CCCTATGCCTCC_SRR5164436
8.77885	6.22252	17	Unselected	TGGTTATGCTCA_SRR5164436
1.14856	3.69492	61	Unselected	GTTTGGGCTGAA_SRR5164436
-1.78402	14.2347	23	Unselected	CTCCAATATGCT_SRR5164436
-2.94087	-9.30435	36	Unselected	TACGCAACAGGC_SRR5164436
-7.57677	5.74444	47	Unselected	ATATAGGAGATC_SRR5164436
-11.9141	-1.65831	13	Unselected	TAGTCCCTCTAC_SRR5164436
-7.37853	5.66151	36	Unselected	ATATAGGAGATA_SRR5164436
-7.43498	5.7592	66	Unselected	ATATAGGAGATG_SRR5164436
6.21293	-8.0009	1	Unselected	CACGACCTGTAA_SRR5164436
9.14157	8.02571	17	Unselected	CGTGACACGGCA_SRR5164436
1.02509	0.232024	33	Unselected	GGGTAAGCAGTG_SRR5164436
-2.9654	-4.28064	42	Unselected	TTGCATGTAACA_SRR5164436
9.62634	6.78022	17	Unselected	ATTTGCTTGAGA_SRR5164436
-10.551	0.561816	16	Unselected	CTCTGATGAGGG_SRR5164436
8.59677	6.62406	17	Unselected	TGGGTGCTCACG_SRR5164436
3.17338	-4.48104	7	Unselected	CCTCCGATGCAA_SRR5164436
9.92317	4.17669	38	Unselected	GTTGCTAGAATA_SRR5164436
9.47104	4.56749	38	Unselected	TACACCGAGTGA_SRR5164436
9.43076	6.98304	17	Unselected	AGTAGATGTGGT_SRR5164436
6.19435	-12.8159	49	Unselected	GATATAAGGATT_SRR5164436
1.7198	1.9267	33	Unselected	TACGTTGTCTGC_SRR5164436
1.02661	3.50009	61	Unselected	GCCTGCAAGTCA_SRR5164436
12.2699	-0.361267	86	Unselected	TGCCCGTGACTG_SRR5164436
-7.82016	6.4222	12	Unselected	GCGCATCCTCAA_SRR5164436
-11.7616	-0.607565	16	Unselected	GCTCTCCCCTGT_SRR5164436
10.4764	9.32266	17	Unselected	ATACGCACACTT_SRR5164436
9.434	6.36458	17	Unselected	CAATGCATCTGC_SRR5164436
9.19843	8.08992	17	Unselected	GTGCTACTACGG_SRR5164436
-2.3915	-3.52494	42	Unselected	CTAAGAGAGCTT_SRR5164436
9.45077	8.09366	17	Unselected	GTTCAACCGGAT_SRR5164436
-4.35708	-4.83053	64	Unselected	GGTCGTGGGCAG_SRR5164436
-8.37007	6.94152	12	Unselected	AATCCGAGCACC_SRR5164436
-3.86981	-5.0197	26	Unselected	AATAGGGTCGGC_SRR5164436
12.4932	-0.466093	86	Unselected	AAGAGGATCTCG_SRR5164436
-4.05074	-4.60475	64	Unselected	CCCGTGGACTGG_SRR5164436
-4.33115	-4.81692	64	Unselected	CCCGTGGACTGT_SRR5164436
-2.17775	14.1943	23	Unselected	GCGGAAGCTCCG_SRR5164436
-5.07069	8.03294	79	Unselected	AATTTTAAATCC_SRR5164436
12.3873	-0.441683	86	Unselected	CCGTAAAGCTCC_SRR5164436
-3.05838	-9.58391	36	Unselected	TCCGAGATTACC_SRR5164436
8.64618	6.83216	17	Unselected	CCGTATGATCTA_SRR5164436
9.57302	7.90343	17	Unselected	TGGTCAGGCTCA_SRR5164436
-4.3178	-4.65205	64	Unselected	CCCGTGGACTGA_SRR5164436
-4.90555	12.1685	24	Unselected	CGACCGTCCAGA_SRR5164436
10.4002	9.02196	17	Unselected	ATTAGAATTGAG_SRR5164436
-1.19227	3.55267	8	Unselected	GGTCGTACGATC_SRR5164436
10.0097	4.05099	38	Unselected	AGCACCAGGATG_SRR5164436
-2.25838	-3.44669	42	Unselected	ATGGAACTCCCG_SRR5164436
4.63726	9.83794	2	Unselected	CATGCAGTCTAG_SRR5164436
9.07531	7.98437	17	Unselected	ACTAGTAGTGAT_SRR5164436
9.22208	8.03944	17	Unselected	AAATACTAGGAC_SRR5164436
8.89189	7.00837	17	Unselected	TTTATCGATTTC_SRR5164436
-2.90503	-4.60467	42	Unselected	ACAGTTATTCGA_SRR5164436
-7.30913	5.22307	79	Unselected	TGGCATTAAGGG_SRR5164436
-2.97721	-4.40632	42	Unselected	TAGTGTTCGAGA_SRR5164436
-2.71153	-9.60301	36	Unselected	ATCACCGTCGTT_SRR5164436
-2.46058	-9.36257	36	Unselected	TTCGACGTATAA_SRR5164436
-10.7371	0.914927	40	Unselected	TAATATCGTGCG_SRR5164436
3.83084	-7.92936	51	Unselected	GTACCCCGCTCT_SRR5164436
-4.4722	-4.74922	64	Unselected	CATTTATGGCGC_SRR5164436
-2.4474	-9.60642	36	Unselected	GTCTGTCGCCAC_SRR5164436
0.897227	-0.168125	33	Unselected	TATGCGTAGGCA_SRR5164436
-1.86815	3.08716	8	Unselected	GTCTCAAGTCCC_SRR5164436
1.58423	1.77392	33	Unselected	GGGTATGCGGGC_SRR5164436
-5.10554	12.0345	24	Unselected	TGAGTCGCCTGT_SRR5164436
-4.93429	8.66312	62	Unselected	ACTTGCTAACAT_SRR5164436
-9.95507	6.43387	24	Unselected	CCTACCATGGCG_SRR5164436
3.11487	-7.19337	7	Unselected	TGTACACATGAA_SRR5164436
9.74529	4.3572	38	Unselected	CTCGACGAGAAA_SRR5164436
3.21939	2.96103	33	Unselected	CAACTTGGGTAG_SRR5164436
-8.35356	6.93135	12	Unselected	GCGGTATCTAGC_SRR5164436
-2.56764	-9.32688	36	Unselected	ATCACCGTCGTG_SRR5164436
-2.58734	-9.57196	36	Unselected	ATCACCGTCGTC_SRR5164436
9.53502	4.68879	38	Unselected	AACGCCATTAAT_SRR5164436
-2.654	-9.41583	36	Unselected	ATCACCGTCGTA_SRR5164436
1.13627	3.4436	61	Unselected	CTATCACAGAGA_SRR5164436
1.1608	3.72893	61	Unselected	CTATCACAGAGC_SRR5164436
1.03461	3.5243	61	Unselected	CTATCACAGAGG_SRR5164436
10.3058	8.93765	17	Unselected	GATCTTCCCTCC_SRR5164436
-5.17098	11.9505	24	Unselected	GCACGGGACATC_SRR5164436
10.4559	8.58384	17	Unselected	GTGCGTATTCTT_SRR5164436
9.74668	6.70067	17	Unselected	CACGCAGTCATT_SRR5164436
-0.849738	-2.72744	88	Unselected	AGTGTGACAATA_SRR5164436
9.76424	4.33382	38	Unselected	ACTAGACCAGAC_SRR5164436
10.5135	9.24753	17	Unselected	GTTGAGATCCAG_SRR5164436
10.4966	8.70972	17	Unselected	TCTGTCTCGAGA_SRR5164436
9.06834	6.28044	17	Unselected	GGACGTATCCGA_SRR5164436
1.02949	3.50365	61	Unselected	CTATCACAGAGT_SRR5164436
-8.04815	5.77539	12	Unselected	TCATTGTTAAAT_SRR5164436
-2.12737	-4.00501	42	Unselected	CACAAGGCTGCG_SRR5164436
5.33464	-7.67998	1	Unselected	TTGGTCTAATGT_SRR5164436
9.83138	6.97606	17	Unselected	ATCCACACTGAG_SRR5164436
-0.381677	14.4792	23	Unselected	GTTCCGCCCTAG_SRR5164436
5.60759	-6.3581	1	Unselected	TGACATGCCGGA_SRR5164436
10.3733	9.15587	17	Unselected	TGACCCTTTGAA_SRR5164436
-4.10401	8.03885	62	Unselected	GTTCGCAAAATT_SRR5164436
-7.57061	5.73193	66	Unselected	ATATAGGAGATT_SRR5164436
1.97776	2.11275	33	Unselected	GCAGGAGCCACT_SRR5164436
-4.38586	8.48166	62	Unselected	CCACGCGTGTAT_SRR5164436
-2.99903	-4.62228	42	Unselected	ATCTTAAAAAAA_SRR5164436
-3.76405	-5.9391	42	Unselected	GGTGCGCGCAGA_SRR5164436
-3.84096	-4.49165	64	Unselected	ATCAACCACTTG_SRR5164436
-3.86894	-4.47287	64	Unselected	ATCAACCACTTC_SRR5164436
9.77489	6.71311	17	Unselected	TAAATCTGAAAA_SRR5164436
8.50274	6.68999	17	Unselected	ACCAGATCTTAC_SRR5164436
9.25822	6.39291	17	Unselected	CTCCTGTCAGTT_SRR5164436
-3.994	-4.45472	64	Unselected	ATCAACCACTTA_SRR5164436
-2.42422	-9.36197	36	Unselected	CATAGGTCTCAG_SRR5164436
-2.07617	8.52381	67	Unselected	TAACCGAAGCCT_SRR5164436
9.59265	7.02727	17	Unselected	GATAGTGAACTA_SRR5164436
9.23615	7.95517	17	Unselected	GGCCGTCTGAGA_SRR5164436
-2.55482	-9.41336	36	Unselected	GGCCCTAAGAAG_SRR5164436
-1.00931	3.52062	8	Unselected	ACTCTGTTCCAG_SRR5164436
9.18347	7.97288	17	Unselected	ACGGTGAGCTCT_SRR5164436
5.39548	8.68924	2	Unselected	ACTTATCACTAC_SRR5164436
-8.83698	8.33026	24	Unselected	GATGCCTGCTAC_SRR5164436
3.66812	-5.81374	3	Unselected	TTGCGGGAAAAA_SRR5164436
-1.11088	-1.83957	88	Unselected	CCACCCAAACTA_SRR5164436
10.0616	8.8762	17	Unselected	CCAAGAGACGCT_SRR5164436
9.0868	7.37436	17	Unselected	AACTAGAAGTAG_SRR5164436
8.6419	7.32899	17	Unselected	TAACTTGCTAAC_SRR5164436
3.17743	-8.50501	51	Unselected	ACACCGGATATC_SRR5164436
-3.93713	-4.48936	64	Unselected	ATCAACCACTTT_SRR5164436
-1.79162	5.53127	8	Unselected	TCGACGCTTATG_SRR5164436
9.08765	7.83265	17	Unselected	TGGGGAAGCGGG_SRR5164436
1.11382	0.442487	33	Unselected	ATTCCTATCCGC_SRR5164436
12.4114	-0.465244	86	Unselected	AAAGATTAGGCT_SRR5164436
-6.65432	10.7948	24	Unselected	GTGATGCTGCTT_SRR5164436
-0.949814	-2.35215	26	Unselected	CGTTGCATGACG_SRR5164436
-6.71925	5.01851	79	Unselected	ATATCAGGACAT_SRR5164436
12.4554	-0.512906	86	Unselected	GAACTACTCTCT_SRR5164436
3.67456	-6.04924	7	Unselected	GGTTGACCAATT_SRR5164436
1.19094	3.30927	61	Unselected	CCTAGGAGGGAT_SRR5164436
9.89195	4.23075	38	Unselected	TCCGCTATGTCG_SRR5164436
9.65695	7.78964	17	Unselected	CATCTGCGAGAC_SRR5164436
9.39711	7.98536	17	Unselected	CGTATGAATCGT_SRR5164436
9.48321	4.65234	38	Unselected	TTATACGATATA_SRR5164436
9.54627	4.66392	38	Unselected	TTATACGATATC_SRR5164436
9.26599	8.1117	17	Unselected	GTACGGGTCAAC_SRR5164436
9.53718	4.55186	38	Unselected	TTATACGATATG_SRR5164436
1.08303	0.37183	33	Unselected	GTGTGTAGTCTA_SRR5164436
9.46226	4.72602	38	Unselected	TTATACGATATT_SRR5164436
-0.79248	-3.4227	97	Unselected	GCGGTCGATCAT_SRR5164436
10.3439	9.12206	17	Unselected	AATGTAAGGGTG_SRR5164436
-2.99102	-4.47218	42	Unselected	CTTTACGCTCGG_SRR5164436
9.26705	6.93057	17	Unselected	CCGACTCTGGAG_SRR5164436
8.79916	7.63547	17	Unselected	GTATGGAACACA_SRR5164436
8.18063	7.10232	17	Unselected	ACGTAATAAATT_SRR5164436
-8.58069	7.28822	12	Unselected	TCTTCGCGCTCC_SRR5164436
2.64569	-4.61754	26	Unselected	TGATTCATAGCC_SRR5164436
7.26771	-12.5911	9	Unselected	AACAAAGCCTCG_SRR5164436
9.41539	8.23549	17	Unselected	TGCCAATCTCAC_SRR5164436
1.31513	1.19915	33	Unselected	GTGGTGGTATCT_SRR5164436
9.29295	8.13917	17	Unselected	CACTACCCAAAC_SRR5164436
10.4936	9.19182	17	Unselected	CGACGAGTGTAT_SRR5164436
-4.91476	8.591	62	Unselected	GTTTCTGATATG_SRR5164436
-2.15208	-5.73057	42	Unselected	ATAGCAGTTGGA_SRR5164436
-2.89653	-9.57373	36	Unselected	TTTTAGCATACA_SRR5164436
-1.11788	3.53001	8	Unselected	GTACAGAGGGAG_SRR5164436
10.4796	9.1833	17	Unselected	ACCTGGGGACAC_SRR5164436
-8.34851	6.60642	12	Unselected	ACACGGCTGTAC_SRR5164436
3.01484	-7.02363	3	Unselected	TAGTTTGCTATC_SRR5164436
2.83573	3.24573	33	Unselected	TCGCCTATCGGG_SRR5164436
-2.66872	-9.28024	36	Unselected	ATTGCCCAGAGC_SRR5164436
1.28094	3.63428	61	Unselected	CCTATTCATAAC_SRR5164436
-4.15174	8.05313	62	Unselected	TAGGGGTATTCG_SRR5164436
-2.47179	-5.43695	42	Unselected	TTACACCAAAAG_SRR5164436
10.3854	9.14435	17	Unselected	CTTGTTAGAGCA_SRR5164436
-2.62879	-9.30589	42	Unselected	GTCATGGCGTCC_SRR5164436
-1.95037	8.1429	67	Unselected	GTACCCCCGGAA_SRR5164436
1.2439	-6.30361	3	Unselected	TAGTTTGCTATT_SRR5164436
-0.71358	-4.24881	26	Unselected	CCCTCCTTAGAT_SRR5164436
9.30028	8.21351	17	Unselected	ATGTGTACGATA_SRR5164436
-2.42056	-2.72571	59	Unselected	TGGAACGCCTGA_SRR5164436
8.53864	7.04983	17	Unselected	CTCCCTCCATTC_SRR5164436
8.9192	7.79903	17	Unselected	AGGTACTTACGG_SRR5164436
-2.23241	14.5354	23	Unselected	AAATTTCAAGTC_SRR5164436
9.26184	6.72517	17	Unselected	TTCCTTGTGGAA_SRR5164436
10.1654	8.91514	17	Unselected	ATACACGGGCCA_SRR5164436
4.58679	-2.45861	8	Unselected	GTGTCGGCGGAG_SRR5164436
-8.52406	7.02592	12	Unselected	AAAGTCAGGAGT_SRR5164436
-2.45215	-9.40184	36	Unselected	GCCTTCAGATGA_SRR5164436
2.51996	-1.32839	3	Unselected	TATCTGACTTCC_SRR5164436
9.73021	4.45522	38	Unselected	AGGCAGCTGATT_SRR5164436
-1.02674	-5.61137	3	Unselected	GTAAAGTGGTTT_SRR5164436
3.63289	-13.2442	57	Unselected	TATGATGAGTAA_SRR5164436
9.36396	7.72195	17	Unselected	GATGATGACTGT_SRR5164436
-0.301506	-4.36806	26	Unselected	CATTATCCGGAC_SRR5164436
9.51262	7.96568	17	Unselected	GATGATGACTGG_SRR5164436
9.33821	7.9413	17	Unselected	GATGATGACTGA_SRR5164436
9.45216	7.89969	17	Unselected	GATGATGACTGC_SRR5164436
9.64929	6.59549	17	Unselected	TGCTGAACTCAA_SRR5164436
1.604	1.25105	78	Unselected	GAAGCAGATGTG_SRR5164436
10.2663	8.9827	17	Unselected	AAGGAGGTAGCA_SRR5164436
9.65916	7.26765	17	Unselected	CTAATAGCATCA_SRR5164436
-0.211047	14.392	23	Unselected	CAAGAATAGCTA_SRR5164436
-8.23884	9.10362	24	Unselected	CCGTACCGTGTC_SRR5164436
10.4804	9.10851	17	Unselected	GAGCCAGCGAAC_SRR5164436
-1.90244	-3.55926	42	Unselected	GACATAGAACGA_SRR5164436
9.82127	7.28729	17	Unselected	AATACCGGCAGT_SRR5164436
-4.17329	12.8011	24	Unselected	GGGATCTCGAGA_SRR5164436
-7.22214	5.14376	79	Unselected	CAGTCTCGCTTG_SRR5164436
-1.01583	-1.72209	88	Unselected	ATTCGTTTTAGA_SRR5164436
0.766982	-1.00596	33	Unselected	AAAGCTTCAGAT_SRR5164436
0.219218	-7.10664	36	Unselected	AACTCGACATAG_SRR5164436
9.88356	4.38711	38	Unselected	GTCCCATAGAGA_SRR5164436
-5.48092	11.645	24	Unselected	GATTCAGGGCAC_SRR5164436
9.8853	7.1545	17	Unselected	GGTGCTAAAGCC_SRR5164436
9.53444	7.28624	17	Unselected	TTTATACAAGAT_SRR5164436
9.43823	7.88747	17	Unselected	CCAAACCATTGC_SRR5164436
6.91544	-13.9001	9	Unselected	GTTATTAAGTTA_SRR5164436
9.6491	7.72478	17	Unselected	TTTGACCGGCCA_SRR5164436
9.70399	8.09912	17	Unselected	GGTTATCGCTCG_SRR5164436
12.0641	0.373026	86	Unselected	CCGCGAGCTCTT_SRR5164436
-7.56025	5.86135	68	Unselected	AAGGCCACTGAC_SRR5164436
8.68233	6.91033	17	Unselected	CTAGACATACAG_SRR5164436
7.68306	0.231737	59	Unselected	GCGAGCCCTCCA_SRR5164436
-1.74195	15.1391	23	Unselected	CCTAACATAGGG_SRR5164436
-2.50496	-9.51589	36	Unselected	CATTGCAATTCG_SRR5164436
-2.50619	-2.37236	59	Unselected	CCATAGACGGAG_SRR5164436
-2.59776	-2.38608	59	Unselected	CCATAGACGGAT_SRR5164436
0.782682	0.054784	3	Unselected	AGGGGCGTTCCA_SRR5164436
10.448	9.08219	17	Unselected	GCGACGATAAAA_SRR5164436
-2.61241	-9.34017	36	Unselected	GACTACTAGATC_SRR5164436
0.79531	-0.133383	33	Unselected	GAATCAAGGTTA_SRR5164436
-0.0907342	-5.75831	3	Unselected	CTTTCGTAGAAT_SRR5164436
-1.74401	-3.45621	42	Unselected	GTACCCGCTTGC_SRR5164436
-0.737885	-2.56189	3	Unselected	CTTTCGTAGAAG_SRR5164436
-2.50789	-2.38625	59	Unselected	CCATAGACGGAC_SRR5164436
-2.53257	-2.3533	59	Unselected	CCATAGACGGAA_SRR5164436
3.29929	3.03528	33	Unselected	TGCGCGCCAGAG_SRR5164436
-4.26712	-4.85078	64	Unselected	GCAGGGGTGAGA_SRR5164436
10.3605	9.04742	17	Unselected	AGGCCCTGCAAG_SRR5164436
-2.05239	-5.66262	3	Unselected	CTTTCGTAGAAC_SRR5164436
-2.30735	14.4523	23	Unselected	AGCTTGTGTACG_SRR5164436
2.58301	3.08904	33	Unselected	TTCAAATCGGCA_SRR5164436
9.57775	4.7488	38	Unselected	TCCAGCGATGTT_SRR5164436
9.61247	7.52704	17	Unselected	GATACGGTTCGG_SRR5164436
8.81236	7.49598	17	Unselected	CGCCCCAATAGA_SRR5164436
9.79109	4.62859	38	Unselected	TCCAGCGATGTC_SRR5164436
9.56576	4.72631	38	Unselected	TCCAGCGATGTA_SRR5164436
1.03906	3.42184	61	Unselected	TCATTTTTCCAT_SRR5164436
8.88599	7.56733	17	Unselected	GATGCAGGCAGC_SRR5164436
9.62625	7.22959	17	Unselected	GCAGCTCGAGTA_SRR5164436
3.10569	3.26305	33	Unselected	AAGCATGCGTAA_SRR5164436
9.56187	4.70153	38	Unselected	TCCAGCGATGTG_SRR5164436
0.320022	3.11454	33	Unselected	CCTATACCTCCC_SRR5164436
9.46246	4.51658	38	Unselected	GACGACCGTGAG_SRR5164436
8.84048	7.15406	17	Unselected	CGCGGGTAGGAT_SRR5164436
-1.21331	3.4675	8	Unselected	TGGATATGAGAG_SRR5164436
-4.18258	12.5723	24	Unselected	CCTTCGATCTCG_SRR5164436
-8.41732	6.99546	12	Unselected	TGGTGCCGTAAT_SRR5164436
8.91687	7.76395	17	Unselected	ATCCTAACTTTG_SRR5164436
12.0673	0.387187	86	Unselected	TGTTCACTCGGG_SRR5164436
-10.9177	0.237067	16	Unselected	AATCGGCCTGAG_SRR5164436
8.88188	7.74666	17	Unselected	AATTTAGGTCTC_SRR5164436
-2.28882	-3.71417	17	Unselected	TCTGCCCAATAA_SRR5164436
-2.38349	-3.8092	42	Unselected	TCTGCCCAATAC_SRR5164436
-1.79782	14.6974	23	Unselected	GGCTGCCACTCA_SRR5164436
-2.09658	-3.55122	42	Unselected	TCTGCCCAATAG_SRR5164436
8.98222	7.9392	17	Unselected	TTGAATCAAGCT_SRR5164436
-6.74801	5.07728	79	Unselected	GTGTTATATTGG_SRR5164436
2.55188	3.13737	33	Unselected	CGCGCGCCCTTA_SRR5164436
2.81778	-8.26317	51	Unselected	TAGCTCTTTCCG_SRR5164436
9.71371	6.61087	17	Unselected	ACACACCTGATT_SRR5164436
0.693815	-0.117608	33	Unselected	AAAACACTTCAT_SRR5164436
-1.5384	3.70995	8	Unselected	CGATCTTCGCGA_SRR5164436
9.94008	7.5979	17	Unselected	TAAGGCGTGCCG_SRR5164436
-2.12682	0.99071	8	Unselected	CAAACCTGGTCT_SRR5164436
5.41475	9.05164	2	Unselected	TCTACGGCGTAC_SRR5164436
1.46219	3.90457	61	Unselected	GTGGAGCTCGAA_SRR5164436
9.6225	7.86517	17	Unselected	ATTTCAAGGAAA_SRR5164436
12.4346	-0.483546	86	Unselected	TTGACATCGGGA_SRR5164436
7.53454	0.189108	59	Unselected	CGTGGCAACAAG_SRR5164436
-2.39089	-2.62002	59	Unselected	GCAGTAATTTTA_SRR5164436
-10.6472	1.53551	40	Unselected	GCTCCGAGTATG_SRR5164436
9.33224	7.88185	17	Unselected	AACGTACTTCCT_SRR5164436
9.47262	8.2886	17	Unselected	GGCCTGGGTAGC_SRR5164436
8.89485	5.45276	17	Unselected	TCGGTTGCAATC_SRR5164436
0.223269	-0.543112	8	Unselected	GGCGAAGGCGTT_SRR5164436
-1.51254	14.7315	23	Unselected	TATCGGTCGTCA_SRR5164436
-2.31571	14.3025	23	Unselected	TATTCTTAGAAC_SRR5164436
3.74143	-4.00254	51	Unselected	CATCAGATAAAT_SRR5164436
-4.36559	-4.99667	64	Unselected	ACGGACCGGTCT_SRR5164436
1.20389	3.49026	61	Unselected	ATTGGACACATA_SRR5164436
-1.1815	3.54917	8	Unselected	GTGGGTTTGGCA_SRR5164436
9.60072	8.25939	17	Unselected	GATACTCCCCTA_SRR5164436
10.3612	8.87235	17	Unselected	GCATTTTCTCGT_SRR5164436
1.83118	2.01935	33	Unselected	GTATTAGAGTAT_SRR5164436
-0.906601	4.4231	8	Unselected	GAGCCAAACAAT_SRR5164436
12.4118	-0.466787	86	Unselected	AATTAGATAATG_SRR5164436
-11.4649	-0.151531	16	Unselected	ACGGGGATATAG_SRR5164436
-2.28532	-3.72894	17	Unselected	TCTGCCCAATAT_SRR5164436
0.599923	-0.42718	3	Unselected	GTGGCGCCTAAA_SRR5164436
10.0306	8.587	17	Unselected	CGGCCCCCGTGT_SRR5164436
9.46148	7.92108	17	Unselected	GAATCCTTGGCC_SRR5164436
8.74655	7.54536	17	Unselected	CCAAGCATATAG_SRR5164436
9.71469	6.83523	17	Unselected	ACACCTTTGTCC_SRR5164436
-3.93779	-4.55924	64	Unselected	TTTGTTAACGCA_SRR5164436
9.82282	-5.80486	49	Unselected	ATATTTCTCCCT_SRR5164436
-2.41749	-9.57503	36	Unselected	ACATACGAAGTT_SRR5164436
9.58715	4.41448	38	Unselected	CAGGCCATACTT_SRR5164436
-0.712583	4.28087	8	Unselected	TTTCGCGTCTCA_SRR5164436
-3.07694	-9.49735	36	Unselected	GACCCAACTTTC_SRR5164436
-0.52025	-6.66534	36	Unselected	TGCTCCTTAATG_SRR5164436
-2.47072	-5.45512	42	Unselected	AATTGGTGGCGC_SRR5164436
9.75802	6.83056	17	Unselected	GTGCACATCTGA_SRR5164436
-2.30381	-2.73164	59	Unselected	GAACACGGGATG_SRR5164436
10.4695	8.9683	17	Unselected	GGCTCCCGGAAA_SRR5164436
-2.99469	-4.59716	42	Unselected	GTGGCTCCCTCC_SRR5164436
10.4609	9.23144	17	Unselected	CAACCGAGAGTT_SRR5164436
9.57783	7.30274	17	Unselected	ATACGTATTATA_SRR5164436
8.2891	6.62897	17	Unselected	CGTATGGCAGGA_SRR5164436
9.3221	8.06107	17	Unselected	CAACAACAACAA_SRR5164436
9.40911	8.36335	17	Unselected	AAAAAGAAAAAT_SRR5164436
-8.8011	7.2468	12	Unselected	TTTTGCAGGTTA_SRR5164436
3.92226	-8.1959	51	Unselected	CCAAGCTCTACA_SRR5164436
9.39646	6.38687	17	Unselected	GAGCCAAAACAT_SRR5164436
3.92378	-8.16681	51	Unselected	CCAAGCTCTACC_SRR5164436
1.22518	3.46163	61	Unselected	TGAACTAGGGAG_SRR5164436
3.81362	-8.23255	51	Unselected	CCAAGCTCTACG_SRR5164436
10.5447	9.07784	17	Unselected	CCAATTGTCCCA_SRR5164436
1.40033	-4.23935	21	Unselected	CGAGCTGATTGG_SRR5164436
9.88354	7.26881	17	Unselected	GCGCTGAGTATT_SRR5164436
1.05631	0.226606	33	Unselected	AGGTGAAGAACA_SRR5164436
-5.01603	8.1537	62	Unselected	CTACGTTTAGGG_SRR5164436
[truncated: 18,890 more rows]

## Sheet: a_umaps_small
umapscvi_1	umapscvi_2	ident	Agrp	Cell_ID	Fos_adlib	Fos_fasting
-5.38711	-9.87437	47	0	GGTGACGATATC_SRR5164436	0
-5.21175	-9.84678	47	0	GCCGAGTCGCTA_SRR5164436	0
-4.32261	-9.647	47	0	ACCCCGCCTAAT_SRR5164436	0
-5.14411	-10.2422	47	0	AGCCCATCGGAA_SRR5164436	0
-5.2513	-9.86994	47	0	GCTCTAACGCCA_SRR5164437	2.51193
-4.9277	-9.90783	47	0	GACTGCCACGCC_SRR5164437	0
-4.37492	-9.8879	36	0	TAATAGTGAAAG_SRR5164437	0
-4.11678	-9.79486	33	0	CGCGTGATCATC_SRR5164438	0
-4.37107	-9.51403	36	0	GGTTGCTTCTGC_SRR5164438	2.35623
-4.11381	-9.12101	3	0	GGTTGCTTCTGG_SRR5164438	0
-5.39206	-9.92954	47	0	CCGTTGATCATG_SRR5164438	2.06402
-3.26003	-9.65158	36	0	TGCCTCACAATC_SRR5164439	0
-5.31414	-10.045	47	0	TCAACGAAGATC_SRR5164439	2.17548
-5.24669	-10.0001	47	0	TCAACGAAGATG_SRR5164439	2.81164
-5.24903	-10.0017	47	0	CGATATGTCTCT_SRR5164439	2.9268
-4.5487	-9.88275	47	0	GAGTTTGCGGGA_SRR5164439	2.33742
-4.48209	-9.70264	36	0	TCCGGCCGCTCC_SRR5164439	0
-3.15424	-9.71887	36	0	ATATGGGGCGGA_SRR5164439	2.15485
-3.32888	-9.48488	36	0	TGATAGTCATTT_SRR5164440
-5.05585	-9.7413	47	0	CGTCAGCTTAAA_SRR5164440
-3.4842	-9.71946	36	0	TTTCAGCAAGGA_SRR5164440
-3.86477	-9.53393	36	0	GGTCAGTATCCT_SRR5164440
-3.87845	-9.58383	47	0	TGACAGAATTCT_SRR5164440
-4.45792	-9.52583	47	0	TGACAGAATTCA_SRR5164440
-3.60133	-9.74757	36	0	ACTACATACCAC_SRR5164441		0
-3.22611	-9.48733	36	0	GTGGTGTGTCTA_SRR5164442
-5.01672	-10.2978	47	0	CCCAAGGATTTG_SRR5164442
-3.45326	-9.76471	36	0.668446	GAAACTGTAAAC_SRR5164440
-3.1454	-9.75845	36	0.732495	AGTGTGAGCGGT_SRR5164440
-5.39444	-10.075	47	0.789266	CGCACGGAATCC_SRR5164436	0
-3.31593	-9.57295	36	1.01802	AGAGAAGAACTG_SRR5164438	0
-3.23749	-9.67759	36	1.04182	CCCCGCCGAGGC_SRR5164440
-5.00904	-9.91875	47	1.09536	CAATAGAGAATT_SRR5164436	2.07517
-4.1013	-9.41567	36	1.23831	ACGCTACCACAC_SRR5164437	0
-5.35891	-10.0996	47	1.37038	AGCCCATCGAAT_SRR5164436	1.37038
-5.24973	-9.96257	47	1.45164	TCAACGAAGATT_SRR5164439	2.3805
-5.50242	-9.92482	47	1.46904	ACTGGAGTTGTG_SRR5164439	2.03993
-3.37779	-9.69455	36	1.52211	TGGTAAAGCACT_SRR5164436	0
-5.38834	-10.031	47	1.57105	ATGACAAGAAGT_SRR5164437	0
-5.10821	-10.1061	47	1.60752	AGCCCATCGAAA_SRR5164436	3.04224
-5.51882	-9.97624	47	1.66567	TGTTGTCCTTGA_SRR5164440
-4.15082	-9.6696	47	1.73435	TGACAGAACTTC_SRR5164440
-5.16109	-10.0387	47	1.7497	AGGATAGTTCGA_SRR5164438	0
-4.65507	-9.76013	47	1.76277	GAGTCTAACGTT_SRR5164440
-4.35882	-9.71869	47	1.87984	GTGCAAGGAGCT_SRR5164439	0
-5.45534	-9.91885	47	1.87996	GCTTGAGGCCCG_SRR5164437	1.32883
-5.11677	-9.86514	47	1.88126	CCGAACCTAACA_SRR5164436	0
-5.52981	-9.89958	47	1.88523	TATTATGCTGAG_SRR5164436	1.69933
-3.76389	-9.52169	47	1.92545	ATTATAGCTGTG_SRR5164438	2.9218
-4.57778	-9.65255	47	1.93299	GAGTCTAACGTG_SRR5164440
-3.17012	-9.51172	36	1.96606	TACTGCCACACA_SRR5164436	3.24142
-4.57095	-9.66598	47	1.97939	GTGGCTTTTGAA_SRR5164440
-3.32466	-9.62481	36	1.98193	TCGGTTAATCAG_SRR5164438	0
-5.43044	-9.98075	47	1.99131	CCGTTGATCATT_SRR5164438	0
-4.8575	-9.99387	47	2.00731	GGGTTATGGTAC_SRR5164437	0
-5.21387	-10.108	47	2.01404	GCTCGCAGCACT_SRR5164438	0
-5.32349	-10.0576	47	2.02774	ACTCGCAGCACT_SRR5164438	0.663934
-4.34381	-9.81636	47	2.04153	TGTAGTGTAACC_SRR5164440
-5.35169	-10.0617	47	2.07673	GCGGAGGCCGAC_SRR5164436	0
-3.28749	-9.41974	36	2.0809	GTGCTTAGGCCG_SRR5164439	0
-4.6431	-9.68011	47	2.0878	GAGTCTAACGTA_SRR5164440
-5.37591	-10.009	47	2.0919	TTTTAAATAGCG_SRR5164438	1.89915
-5.23479	-9.79234	47	2.0984	AGGGACACTATT_SRR5164439	2.0984
-5.08889	-9.81464	47	2.1028	GGGCATATGGTG_SRR5164439	0
-4.85741	-10.1934	47	2.10596	ACACACGCAACG_SRR5164445	0
-5.10899	-9.72615	47	2.10787	GCGCGAGCTAGG_SRR5164436	0
-3.27034	-9.61276	36	2.11521	TGGGTGGTCGTA_SRR5164440
-4.37122	-9.72646	47	2.11626	GCAGTTTTTCGG_SRR5164439	0.714352
-5.05756	-9.89363	47	2.12521	AGAAGATGTCCA_SRR5164437	0
-5.40647	-10.0489	47	2.14128	GGTGACGATATG_SRR5164436	0
-5.2294	-10.0569	47	2.14582	GGTCAATCAGGT_SRR5164438	1.25743
-5.32902	-9.86075	47	2.15701	GCGCGAGCCTAG_SRR5164436	0
-4.9567	-10.1393	47	2.18138	AGCCGGTAACTC_SRR5164436	2.69141
-5.23476	-9.95446	47	2.18944	CCGGGCGTCCGG_SRR5164436	1.29292
-4.37093	-9.82526	47	2.19297	CGTCTTCGTACC_SRR5164446		0
-4.35113	-9.55162	47	2.20293	TAGGACATTAGT_SRR5164440
-4.98092	-9.86237	47	2.21013	GTGTACCATGAT_SRR5164437	0
-3.91218	-9.4652	47	2.21971	GTGCTCGGCGAC_SRR5164439	2.50047
-4.46072	-9.6831	47	2.22104	CCTTACGTTATC_SRR5164440
-4.16942	-9.76595	47	2.22545	GGACAGGGGAGG_SRR5164440
-5.16437	-10.0369	47	2.2284	GGAAAACCTACG_SRR5164438	0
-5.53611	-9.92638	47	2.23312	AGCGCTCTAACG_SRR5164440
-4.22098	-9.70228	47	2.23508	TGACAGAATTCG_SRR5164440
-5.09511	-10.0534	47	2.26237	TCTAGCAGGTAT_SRR5164439	2.26237
-4.90506	-10.2436	47	2.26353	GCGTACTCGACC_SRR5164436	1.14875
-5.3778	-9.97858	47	2.26585	TCAACGAAGATA_SRR5164439	0
-4.48113	-10.5514	47	2.27064	TACGATGTCCTA_SRR5164438	2.64108
-4.87543	-10.1435	47	2.27402	CCAAGGATTTTA_SRR5164442
-4.54623	-9.58359	47	2.28982	TTAGGTTTACAT_SRR5164437	1.37566
-3.32372	-9.70039	36	2.29021	TCGATGGCTTCG_SRR5164436	2.4929
-4.67478	-10.0996	47	2.29301	AGTAATAGTGAC_SRR5164436	1.69605
-5.3443	-9.8946	47	2.29606	TCGTAGATCGAT_SRR5164436	1.02496
-4.88885	-9.98553	47	2.29622	ACCCCGCCTAAG_SRR5164436	0
-5.00707	-10.1173	47	2.30511	CCAAGGATTTCA_SRR5164442
-5.07378	-10.1626	47	2.31204	CTTCTTCCTCGT_SRR5164436	0
-5.39561	-9.91104	47	2.31451	GGTGACGATATA_SRR5164436	0
-3.99578	-10.1725	47	2.31492	GTACACAAGATT_SRR5164437	0
-5.17113	-10.3537	47	2.32158	GCCTTCGCTGTC_SRR5164437	2.25499
-5.01495	-9.89568	47	2.32547	TCTAAGCCAGTA_SRR5164440
-5.43973	-10.0395	47	2.33734	TAATCCAGCGCC_SRR5164438	1.84766
-5.14052	-9.97224	47	2.34067	CCTTGGTCCCGG_SRR5164440
-5.43842	-9.87543	47	2.34194	AAATGTTTAACT_SRR5164438	0
-3.78156	-9.64402	47	2.34336	TGTGCGTTACTT_SRR5164437	0
-4.25217	-9.81012	47	2.35623	AGATTTTCCTTT_SRR5164443	0
-5.51552	-9.93423	47	2.35912	GTTAGATCAGGC_SRR5164438	1.14079
-4.4584	-9.80983	47	2.36492	CGATATGTCTCG_SRR5164439	0
-5.19229	-10.0896	47	2.3693	AGGATAGTTCGG_SRR5164438	2.84199
-4.80189	-9.95089	47	2.37018	CTAATTCTCCGA_SRR5164438	3.01547
-5.45625	-9.95295	47	2.37585	TTTTATTTGGTT_SRR5164439	1.12865
-5.48093	-10.0013	47	2.38766	AGCCCATCGAAC_SRR5164436	1.45768
-4.2066	-9.6737	47	2.39699	TGTGCGTTACTC_SRR5164437	0
-4.62267	-10.0735	47	2.4155	AGCACCGTCTCA_SRR5164439	0.992969
-4.61187	-10.2985	47	2.4365	TGACAAAGCATT_SRR5164436	1.8272
-3.454	-9.79863	47	2.43767	CAGATTTCAGAT_SRR5164439	1.00834
-5.23214	-9.75562	47	2.44032	GACCGGGCTCCA_SRR5164439	0
-5.13248	-10.4071	47	2.44559	ATAGTATGTTTA_SRR5164442
-5.06224	-10.2564	47	2.44827	ACTGGAAATTGA_SRR5164436	0.776688
-4.67596	-10.3566	47	2.46065	TATAAGCGTGTC_SRR5164438	0
-3.24514	-9.65154	36	2.46389	GTTGCTGAACCC_SRR5164440
-4.3463	-10.1763	47	2.46507	TTAGATTAACGT_SRR5164438	0
-5.12701	-9.85203	47	2.47822	ACAGGAGCTGAT_SRR5164439	0
-5.02408	-10.0589	47	2.4788	TCACACCAGCAG_SRR5164438	1.53522
-3.33668	-9.62201	36	2.47905	TTTGACGGGACA_SRR5164439	0.610179
-4.9872	-10.2025	47	2.49361	GCTTACCCGTTA_SRR5164438	0
-3.36889	-9.73623	36	2.49633	ATTTCTAAGATA_SRR5164438	0
-5.45666	-9.97485	47	2.52179	CGTTGCATTGAG_SRR5164438	0.763178
-4.79302	-10.3561	47	2.52545	GTGTCTGTAAAC_SRR5164436	0
-4.29414	-9.84422	47	2.52765	CTGCTGTCCTAC_SRR5164436	0
-3.4064	-9.77169	33	2.56587	CCAGGTATAGAT_SRR5164439	1.94677
-5.28762	-9.90785	47	2.56893	CAGGATGTCCAA_SRR5164436	0
-5.38603	-9.97157	47	2.5699	GACGATATGGGG_SRR5164436	0
-3.2504	-9.57582	36	2.5756	TAGCGCATCGTA_SRR5164439	0
-5.08194	-9.90762	47	2.57647	AGTAAGCCAACC_SRR5164437	0
-5.35377	-10.0541	47	2.58825	TTGTAGATCGCA_SRR5164439	0
-3.68127	-9.75039	47	2.59635	ATTATAGCTGTC_SRR5164438	1.9751
-3.61226	-9.5526	47	2.59769	CCGGATTCTGAG_SRR5164438	2.43015
-4.90659	-10.0654	47	2.59939	CTTGATTAAAGG_SRR5164436	1.51704
-4.19733	-9.52967	47	2.60927	TGCCCCTTCATG_SRR5164437	2.23994
-3.48893	-9.70972	47	2.61073	CAAGACTGGAGA_SRR5164440
-4.90912	-9.89775	47	2.61473	CCGAACCTAACT_SRR5164436	0
-5.24984	-9.98819	47	2.61669	AGGATAGTTCGC_SRR5164438	3.42135
-5.06302	-9.88637	47	2.61708	GTGTTCCTTAGA_SRR5164436	1.65478
-5.42011	-9.93076	47	2.62615	CCACCTTTAACC_SRR5164439	0.825075
-5.42996	-9.98471	47	2.63632	TTTCCGCCCACC_SRR5164436	1.67158
-3.47944	-9.67998	36	2.64072	CGGTAAGCAGTA_SRR5164439	0
-5.10956	-10.0877	47	2.64115	ATCTGCAAACTG_SRR5164436	0
-5.38752	-10.0589	47	2.65027	ATACCCGATCCA_SRR5164438	0
-5.18597	-9.84272	47	2.65395	GCCGAGTCGCTC_SRR5164436	0
-5.18589	-9.98571	47	2.65456	GGCGAACGTGGA_SRR5164437	0
-5.30357	-10.0375	47	2.65779	GCCCACCTTGCA_SRR5164438	2.39321
-5.29189	-9.78527	47	2.65996	TGCACGCGTTAA_SRR5164437	1.7894
-4.55499	-9.73066	47	2.66073	TAGGACATTAGG_SRR5164440
-5.0994	-10.2658	47	2.67441	CCAAGAGCAAAG_SRR5164436	2.27016
-5.46147	-9.97821	47	2.6767	CCTAAGGCCGGC_SRR5164440
-4.97615	-9.99052	47	2.68097	AACACGACCCAG_SRR5164436	1.71075
-4.6845	-9.63457	47	2.68584	GCTGAAACTCTG_SRR5164436	2.05864
-5.34116	-10.0966	47	2.68909	TAACCACTCGTT_SRR5164439	2.1024
-5.53287	-9.97025	47	2.69325	TCTATTTCATGA_SRR5164440
-4.94166	-10.4776	47	2.69609	AACCATCGTGTA_SRR5164445	2.43065
-4.08084	-9.51611	47	2.69674	AGCAATACTCAC_SRR5164439	0.766679
-5.2213	-9.94428	47	2.70018	ACAAGGAGCTGA_SRR5164439	0
-5.28631	-10.1758	47	2.70234	AACACGACCCAT_SRR5164436	0
-3.66266	-9.68752	47	2.71762	ATCATTTCTGGG_SRR5164441		0
-4.81959	-10.2753	47	2.721	ACCAATAATTAA_SRR5164437	2.721
-5.11001	-9.95367	47	2.72492	CCCGTGGTCGCT_SRR5164436	1.21665
-5.06297	-10.0556	47	2.72643	TCCTAGCCCTAG_SRR5164438	0
-5.00069	-9.83279	47	2.73308	ACAGGAGCTGAG_SRR5164439	1.35481
-4.90888	-9.84439	47	2.73362	TCAGTTTGCGTA_SRR5164437	0
-5.29757	-10.1866	47	2.73746	CGCTGTCTAAAA_SRR5164438	2.23379
-5.27509	-9.95903	47	2.74319	GTAGGGTACCTA_SRR5164439	1.82319
-4.90851	-10.3636	47	2.74745	TCCGTTTTACTA_SRR5164436	2.91903
-5.28948	-10.0015	47	2.75312	GTAGTTGGGGTA_SRR5164440
-5.42711	-10.0439	47	2.772	ACTTACCCGTTA_SRR5164438	0.485268
-4.28052	-9.74478	47	2.77238	CTTACTGTACGA_SRR5164439	1.31551
-3.94552	-9.51242	47	2.77776	CGTAGTACACTA_SRR5164437	0
-4.98352	-9.7913	47	2.77789	AAAGCGTCGCGA_SRR5164440
-5.30124	-9.91612	47	2.77953	GCGGAGGCCGAT_SRR5164436	0
-5.05649	-9.95339	47	2.78756	GCCGGTACACAG_SRR5164438	0
-5.28805	-9.99521	47	2.79058	TATGTAATTCCG_SRR5164440
-5.42909	-10.1523	47	2.79106	TATCATTAGAAC_SRR5164437	1.8082
-4.19285	-9.76078	47	2.79202	TATCAGGCGAGA_SRR5164442
-5.35719	-10.0009	47	2.79779	GCGGAGGCCGAG_SRR5164436	0
-3.47022	-9.7819	33	2.79851	CCAGGTATAGAA_SRR5164439	2.16448
-4.12547	-9.55889	47	2.80115	TATCACGGCACA_SRR5164440
-5.30417	-10.2074	47	2.80749	AACACGACCCAC_SRR5164436	0
-5.47507	-10.0113	47	2.80798	AACGGGCAGTCA_SRR5164436	0.554879
-4.89913	-10.0668	47	2.80798	ACTCTGACTAGC_SRR5164437	0
-4.85087	-9.92092	47	2.80846	AGTCAGTCTAGA_SRR5164440
-5.18216	-9.86954	47	2.81091	CCGTTGATCATC_SRR5164438	0
-3.4386	-9.72904	36	2.8168	AAGCGTAATCAC_SRR5164440
-5.35501	-9.99572	47	2.82125	TGCCGACACTAA_SRR5164438	0
-4.10904	-9.82255	47	2.82796	ATTATAGCTGTA_SRR5164438	0
-3.44293	-9.54449	36	2.83208	CGATGAATAAAG_SRR5164437	0
-4.88216	-10.4503	47	2.83422	GCCCTGTCCAAC_SRR5164436	2.83422
-5.08428	-10.0078	47	2.84179	TTAAATACAACA_SRR5164445	0
-4.62591	-9.76727	47	2.84642	GTATCGCCTGAG_SRR5164440
-5.43367	-10.1018	47	2.8473	TAGCGAGCCTGC_SRR5164436	0
-5.12185	-10.0288	47	2.85378	GAGTTTGCGGGT_SRR5164439	0
-3.71986	-9.58938	47	2.85378	TGCAATCCGCCA_SRR5164440
-5.32949	-10.0116	47	2.85442	GTTTACTCAATT_SRR5164437	1.31571
-5.26459	-9.84508	47	2.85532	AGGGACACTATC_SRR5164439	0
-4.36704	-9.85602	47	2.85867	ACCGATTATCGT_SRR5164440
-3.19816	-9.68413	36	2.85884	GGTAGGCGATCT_SRR5164438	0
-4.72609	-9.90808	47	2.86593	ATTACCACTGGA_SRR5164438	0
-3.50824	-9.64575	47	2.86611	GACGTCCGTTTT_SRR5164438	1.87531
-3.23798	-9.64909	36	2.86874	GCTCAATGCCAA_SRR5164437	0
-3.72574	-9.72558	47	2.87234	GTAACCCTTATC_SRR5164440
-5.23158	-10.0944	47	2.87425	GAGGTCGTGGAA_SRR5164436	0.805551
-5.26264	-10.0054	47	2.87912	CTTGCGTGGCAA_SRR5164439	1.22372
-4.60002	-10.0512	47	2.88307	ACGTCAGGATCT_SRR5164440
-4.67741	-9.97989	47	2.88435	TTCAGGTCGTGG_SRR5164441		0
-5.06152	-9.89434	47	2.88488	TCAGTTTGCGTG_SRR5164437	0
-3.7458	-9.68458	36	2.88617	TTGGCCTTCATT_SRR5164440
-4.97722	-9.88537	47	2.89031	GACTGGGTAGTC_SRR5164439	1.40872
-4.67225	-10.1067	47	2.8972	CCGCATTACTGA_SRR5164438	0
-4.58233	-9.88814	47	2.90085	ACGTCAGGATCC_SRR5164440
-4.97505	-10.0915	47	2.90098	TCAGTTTGCGTC_SRR5164437	1.90667
-4.9667	-10.2151	47	2.90982	GTCAAATGCGCG_SRR5164446		3.57535
-3.39141	-9.69886	36	2.91279	GATATGGGTACT_SRR5164436	0
-4.06669	-9.61817	47	2.91583	ATGCTGTTGGAG_SRR5164437	0
-5.32259	-10.1457	47	2.92085	TTACGGTAGTGC_SRR5164436	1.79447
-5.14368	-9.88734	47	2.93043	GATGTTGGTTCG_SRR5164436	0
-5.44645	-10.0878	47	2.93262	TTTTGTTGCTAA_SRR5164436	3.34136
-5.49114	-10.0095	47	2.93526	GTCCGTGAAGCA_SRR5164439	1.82057
-5.20658	-10.2976	47	2.93689	GACGGGCAGTCA_SRR5164436	0
-4.24419	-9.80324	47	2.9425	CTACCGTAAAAC_SRR5164439	2.36767
-3.25748	-9.81165	36	2.94382	CGTTCTTCATTT_SRR5164438	0
-5.45436	-10.0277	47	2.95143	CTAACCTCGGGA_SRR5164438	1.43508
-4.19858	-9.81933	47	2.95167	CGCTGATCCTCT_SRR5164440
-4.63223	-9.49427	47	2.95339	ATTCAGACGCGT_SRR5164440
-4.14787	-10.2643	47	2.95569	AGCCACGGCCTC_SRR5164445	2.31327
-3.98509	-9.69342	47	2.96383	AAATTAGAGTAC_SRR5164438	0
-5.24928	-10.0748	47	2.96541	AGTCAGTCTAGG_SRR5164440
-5.20808	-9.97743	47	2.96553	TAAGGCGGCCAA_SRR5164437	1.1135
-5.40322	-9.89788	47	2.96659	CCTCAGCTGAGG_SRR5164439	0
-4.37183	-9.96387	47	2.96887	CACTCGCTTCAA_SRR5164436	2.459
-4.8446	-10.2348	47	2.97049	GATCGATACACA_SRR5164436	2.32735
-4.32948	-9.82185	47	2.97488	CGATGCATCTCT_SRR5164439	0
-4.0501	-10.0409	47	2.97724	TAGTGTTTAAGT_SRR5164442
-3.67131	-9.61341	47	2.98451	GCATGGCGCGTA_SRR5164439	0
-5.3303	-10.0001	47	2.98517	AAAAAGCACGAT_SRR5164438	0
-4.31844	-9.45125	47	2.98598	ATTCAGACGCGG_SRR5164440
-4.75591	-9.75944	47	2.98642	TAAAGCAGACAG_SRR5164436	0
-4.58936	-10.3783	47	2.98732	CCCAAGGATTTA_SRR5164442
-5.05787	-9.86345	47	2.98986	AATAGCGGGAGT_SRR5164440
-5.24172	-10.0205	47	2.99201	CGAGGGTTGAGG_SRR5164440
-4.44364	-9.8812	47	2.99386	CCTTACATCTTA_SRR5164438	1.17276
-4.56526	-10.05	47	2.99585	GTTGACGGTGTA_SRR5164436	1.21648
-5.36722	-10.1187	47	2.997	ATCCCGATCATG_SRR5164436	1.36787
-3.68436	-9.73946	47	3.00087	CCGCAGGTACTG_SRR5164440
-5.40041	-9.98156	47	3.00137	GGTCATGAATAA_SRR5164436	0
-4.21081	-9.9416	47	3.00174	AGCCACGGCCTA_SRR5164445	0
-5.28603	-10.2277	47	3.00538	GGGAACACCTGC_SRR5164436	0
-5.08565	-9.87576	47	3.00538	GCGCCCATGGCA_SRR5164437	2.36056
-5.0087	-10.2567	47	3.00664	CTATTAGTTATG_SRR5164436	1.37544
-4.7842	-9.66592	47	3.0072	CGATGCATCTCG_SRR5164439	0
-4.8067	-9.66481	47	3.00775	TACCTGCGAAGA_SRR5164437	1.07302
-3.58442	-9.83926	47	3.01363	AGAATTATCTAT_SRR5164440
-3.64877	-9.88883	47	3.01455	ACAGTGTTGCGT_SRR5164442
-5.27956	-10.0016	47	3.01787	CAACGCTTTGGT_SRR5164440
-4.5218	-9.67859	47	3.02158	CGTTCATCGGGA_SRR5164436	0
-3.45021	-9.62453	36	3.02269	AGGTGGGAAACG_SRR5164437	0
-4.75471	-9.94132	47	3.02505	AAAACTGACCCA_SRR5164445	2.64357
-5.2727	-10.1245	47	3.02773	TCCGAAGCATTA_SRR5164436	3.4794
-5.34169	-10.0476	47	3.02988	AGTTAAATGTGT_SRR5164436	0.971244
-4.81983	-9.77568	47	3.03226	CTTATCGTAGCA_SRR5164439	1.92426
-5.24424	-10.1353	47	3.03251	AGGTACTACGTA_SRR5164440
-5.44198	-10.052	47	3.03369	TCGTATGAAGGC_SRR5164440
-4.83652	-9.80323	47	3.03411	TACGATCAAGAT_SRR5164437	0
-5.59877	-9.93266	47	3.03517	ACATGGAGTCTT_SRR5164438	1.11938
-3.55167	-9.47154	47	3.03788	TCAATCTCTGTT_SRR5164437	0
-4.70506	-9.72709	47	3.03883	GCGCGAGCTAGC_SRR5164436	0
-4.94655	-10.3407	47	3.03883	GCTGGAAATTGA_SRR5164436	0
-5.15278	-9.98003	47	3.03941	ATACTCAGTCGG_SRR5164439	0.928307
-5.15796	-9.86011	47	3.04325	GCCGAGTCGCTG_SRR5164436	0
-4.97822	-10.0266	47	3.04571	CTGCCTTAGTAT_SRR5164438	0
-5.41156	-10.1422	47	3.05025	GGATAGGTCATA_SRR5164436	1.03998
-4.72844	-9.9565	47	3.0552	AATAGGTTGGCA_SRR5164440
-5.04215	-10.1026	47	3.05789	CGGCATGACTCA_SRR5164436	0.874967
-4.94547	-10.129	47	3.05795	CTTCTTCCTCGC_SRR5164436	0
-4.98369	-10.0205	47	3.0586	AGCGTAGCGAAC_SRR5164438	0
-5.27547	-10.2436	47	3.06218	TCCGGAGTAGCT_SRR5164436	0.898243
-5.39317	-10.0705	47	3.06737	ATCGTACCCTCC_SRR5164436	0
-4.94271	-9.8925	47	3.07028	TCAGTTTGCGTT_SRR5164437	0
-3.46547	-9.59941	36	3.07054	TGACCCGTGACG_SRR5164440
-3.94708	-9.66751	47	3.07397	AACAGTCACCTG_SRR5164438	0
-3.37565	-9.86848	36	3.07577	ATAAGTCAATCA_SRR5164443	3.18841
-4.85329	-9.83717	47	3.07881	TTTGCCTAGGGA_SRR5164438	1.19502
-5.10098	-9.81722	47	3.08145	CAAGAACTGGCG_SRR5164436	1.9373
-3.30642	-9.63676	47	3.08244	GTACCTATCTTG_SRR5164440
-5.22285	-10.1473	47	3.08708	TATTGCAGGCAG_SRR5164436	0.892929
-5.45284	-9.96012	47	3.0912	GCCTCTGGTAGA_SRR5164440
-3.68114	-10.0306	47	3.09343	ACTTAGTACATT_SRR5164445	0
-5.0323	-10.2318	47	3.10151	CCAAGGATTTCT_SRR5164442
-4.39436	-9.68875	47	3.10257	ATGCGGACGCAA_SRR5164440
-5.34786	-10.0376	47	3.10602	GCGCGGGGTCAA_SRR5164440
-5.48072	-9.92559	47	3.10627	GAATCACCAAGC_SRR5164439	2.28538
-4.72379	-10.1936	47	3.10703	TAAGTGTTTTTT_SRR5164445	1.96028
-4.73348	-10.1308	47	3.1072	TAAGTGTTTTTA_SRR5164445	2.89518
-5.21855	-9.84432	47	3.10732	ACAGGAGCTGAC_SRR5164439	1.96054
-4.35581	-9.73783	47	3.10845	GAATCTTCCTGG_SRR5164439	0.814488
-4.96682	-10.2081	47	3.11027	CTTCTTCCTCGG_SRR5164436	1.14508
-5.55691	-9.94508	47	3.11558	AACGGTTATCGG_SRR5164440
-4.72834	-10.4158	47	3.11581	TTGTAGCTCTCT_SRR5164446		0
-5.26089	-10.026	47	3.1208	AAGAACACGATA_SRR5164438	2.47083
-3.90545	-9.95054	47	3.12312	TTCTGTAGAAAA_SRR5164440
-4.39256	-9.87897	47	3.12409	CTACATGGATCG_SRR5164436	0
-5.43728	-9.89453	47	3.12447	GTTTCGACCAGG_SRR5164439	0.590825
-5.07269	-9.77895	47	3.12773	GGGCATATGGTT_SRR5164439	0
-4.8475	-9.71294	47	3.13034	CGATATGTCTGG_SRR5164439	2.74649
-5.46949	-9.95353	47	3.13045	AATAATGTTCAA_SRR5164439	1.19502
-5.26662	-10.2312	47	3.1354	GCATACTAACTG_SRR5164438	2.77249
-3.98938	-9.43967	47	3.13559	GGCGCTCGGTAC_SRR5164437	0
-3.20517	-9.44529	36	3.13664	GGAGGTACCGAC_SRR5164437	0
-4.88123	-10.3258	47	3.1377	AACGGGTTGGCG_SRR5164442
-4.85395	-10.0943	47	3.13841	TGTAACTTGACG_SRR5164438	2.52372
-4.56325	-9.79491	47	3.14087	CCCAGATTGGCC_SRR5164440
-4.49053	-9.71913	47	3.1412	CTTAACCAACAC_SRR5164438	0
-5.43362	-9.94364	47	3.14852	TCCTGATATCAG_SRR5164437	1.6975
-4.11971	-9.53223	47	3.14937	GGTTGGCCAAAC_SRR5164436	2.1941
-5.33679	-10.0028	47	3.14994	GGCGCTTCTCAA_SRR5164437	2.08605
-5.08071	-10.2285	47	3.15029	CATATGTCATCC_SRR5164440
-5.34923	-10.0732	47	3.15347	GATGGTGAAGAA_SRR5164438	1.58896
-3.86054	-9.57166	47	3.15461	TAATATTTGCAA_SRR5164440
-4.68812	-9.70421	47	3.15509	GTCCCGATCATG_SRR5164436	2.1383
-5.24859	-10.264	47	3.15611	GGGAACACCTGA_SRR5164436	0
-4.87634	-9.95653	47	3.16095	TTAGGTGTTGTA_SRR5164438	1.49869
-4.7706	-9.99921	47	3.16098	GTAATCTCAGGC_SRR5164438	0
-3.3737	-9.84357	36	3.16168	ACCTGCCGACCG_SRR5164437	0
-5.33197	-9.8865	47	3.16264	ATGTTACTCGGC_SRR5164437	1.5628
-4.30894	-10.1605	47	3.16373	TACTTCAATGCT_SRR5164446		1.56369
-3.79182	-9.81176	47	3.16481	AGCTTAGTACAA_SRR5164445	0
-4.54173	-10.1564	47	3.16485	CTCCTAATCCTC_SRR5164436	1.11916
-5.34027	-10.0528	47	3.16709	TGAACTGTCTTG_SRR5164438	0.964764
-5.24246	-9.84553	47	3.16943	ATACCGGATTAC_SRR5164437	0
-4.66074	-9.73562	47	3.17245	AGGAGTGTCCCC_SRR5164436	0
-4.29601	-10.0452	47	3.17537	TTATTAGATCTG_SRR5164436	0
-5.02979	-10.3955	47	3.17561	TCTTATCTGTCG_SRR5164436	1.22814
-4.39276	-9.49445	47	3.17658	CCGCTTAAGGAA_SRR5164440
-5.31702	-9.93197	47	3.17769	GGGGTTCAAGTC_SRR5164436	0.793023
-5.12296	-9.89934	47	3.18033	GCCGAGTCGCTT_SRR5164436	0
-5.3634	-10.2224	47	3.18138	TAGCTAGTGTAT_SRR5164436	2.30013
-4.67219	-9.70882	47	3.18476	AGCGCACCTATC_SRR5164440
-5.37806	-10.023	47	3.18579	AGCCCATCGAAG_SRR5164436	1.46148
-5.16952	-10.2579	47	3.18643	GCTCAGCGGGTA_SRR5164438	0
-4.94134	-10.1556	47	3.18717	AGCCATCTCCTC_SRR5164438	2.1679
-4.42456	-9.8821	47	3.18828	ACAAGGGGCTGT_SRR5164438	0
-5.00168	-10.2581	47	3.1888	TAATGTGTTTTT_SRR5164445	2.70509
-4.86951	-10.0588	47	3.19071	CCTATAGTTTGA_SRR5164436	2.23965
-5.33868	-9.90807	47	3.19455	TCAAGCTAAGGG_SRR5164438	0
-5.42144	-10.1533	47	3.195	GGTGACGATATT_SRR5164436	0
-4.88535	-10.3556	47	3.19687	CACCCGCTTTTA_SRR5164446		0
-5.32262	-10.0537	47	3.19843	GATGGACCATTG_SRR5164440
-4.81119	-9.96705	47	3.19912	TAAGTGTTTTTC_SRR5164445	2.17895
-5.16641	-10.0117	47	3.1995	CCTGGGTATCAC_SRR5164440
-4.41228	-9.81464	47	3.20621	TAATCTCCTTAG_SRR5164440
-4.54461	-9.74122	47	3.20724	CTGAATTAAACC_SRR5164439	1.93553
-5.31658	-10.1166	47	3.20758	ATACCCCTGGCA_SRR5164440
-4.936	-9.70689	47	3.20819	GCGCGAGCTAGT_SRR5164436	0
-3.75654	-9.67375	47	3.21399	GTTAATTACCTA_SRR5164440
-5.25409	-10.0937	47	3.21527	GGGTGCCGAGTT_SRR5164440
-5.31232	-10.3551	47	3.21619	CTGGCATTTTAT_SRR5164436	0.335674
-5.08248	-9.8994	47	3.2163	CCGAGGCATCGC_SRR5164437	0
-4.51997	-9.90177	47	3.21647	ACGTCAGGATCG_SRR5164440
-5.28978	-10.0217	47	3.21811	CAACTTTGCATC_SRR5164436	0.761714
-4.55067	-9.649	47	3.21877	AAGCTCTTCTGC_SRR5164440
-5.07469	-10.3522	47	3.22475	TATCCCCCTCAC_SRR5164438	1.16165
-4.05678	-9.83106	47	3.22567	TTAAGTCGTAGG_SRR5164439	0
-5.02672	-10.3546	47	3.22969	GGCCCTGGAACC_SRR5164442
-4.77611	-9.79942	47	3.23033	TAAACGAGTTAC_SRR5164437	0
-4.92697	-9.71787	47	3.23249	AGGCCTGGCACA_SRR5164437	0
-4.82596	-9.90379	47	3.23437	ACACACGCAACT_SRR5164445	0
-3.42035	-9.6895	47	3.23746	GCCCAAGCCGAG_SRR5164438	2.46525
-4.43696	-9.81911	47	3.23828	CATTCACCCTGA_SRR5164438	0
-4.6656	-9.82005	47	3.23935	CATATTTAGGCT_SRR5164438	2.46704
-5.08056	-9.89317	47	3.24457	GCTGGATCTTCT_SRR5164436	3.24457
-4.61336	-9.65526	47	3.24996	GTCTCACCACGC_SRR5164439	3.4258
-5.42286	-10.0513	47	3.25	CGTTATCCGCAC_SRR5164436	1.80893
-4.65772	-10.0228	47	3.2502	TGAATGACAGCC_SRR5164436	0
-3.94555	-9.63732	47	3.25205	GTTGCATTCTCA_SRR5164440
-3.67532	-9.70797	47	3.2525	ATGTATTTCTTC_SRR5164439	2.2284
-4.90947	-9.97667	47	3.2545	CCTATTACGATT_SRR5164439	1.97778
-5.31192	-10.0785	47	3.25501	CGCCCTTGCCGG_SRR5164438	0
-3.29734	-9.67071	36	3.2597	TAGGACTCTGTA_SRR5164439	0
-4.96557	-10.1483	47	3.26211	TATACGCTTACG_SRR5164442
-5.48736	-9.96945	47	3.26298	ATGCCACGAAGG_SRR5164437	2.71441
-5.03335	-10.1414	47	3.26742	TTTGGCAACATG_SRR5164436	1.5274
-4.49152	-9.78112	47	3.27345	TTGAACCGGAAG_SRR5164437	0
-3.84195	-9.62702	47	3.27433	TCCTCGAATATC_SRR5164440
-3.83744	-9.66174	47	3.27566	CCGATTTTGACC_SRR5164440
-4.99269	-9.83696	47	3.27696	TTTTATACTCGA_SRR5164439	2.15739
-3.73881	-9.91271	47	3.27753	AGCTTAGTACAT_SRR5164445	0
-5.1352	-9.96508	47	3.27829	CGTTATTGTAAA_SRR5164437	0
-5.50164	-9.96418	47	3.27899	CAGACCAACGAT_SRR5164439	2.78693
-4.16385	-9.40536	47	3.28192	CATCGGGCGGAC_SRR5164439	2.62564
-4.73191	-9.73282	47	3.28505	GGCCAGAACAAC_SRR5164436	0
-5.09948	-9.93402	47	3.28537	TAGTTCGTCGGA_SRR5164436	2.85455
-4.26773	-9.64876	47	3.28616	GAGCCCAATTCC_SRR5164436	0
-5.21237	-10.0576	47	3.28678	CCATGACCAAAG_SRR5164436	1.43973
-3.9385	-9.23331	47	3.28678	CGCTGTGTTGCC_SRR5164438	0
-3.83432	-9.88484	47	3.28705	ACTTAGTACATA_SRR5164445	0
-5.29488	-10.0885	47	3.2873	TAATGAGACGAT_SRR5164440
-5.00527	-10.1891	47	3.2874	CGCTTTACTTTC_SRR5164436	2.21926
-4.05437	-9.51407	47	3.28802	CCCGAAAGTTAA_SRR5164438	0
-4.47074	-10.3514	47	3.29355	CCTAATGGTACA_SRR5164436	0
-5.35607	-9.73852	47	3.29487	CATACGTCATCG_SRR5164437	0
-4.63429	-9.57624	47	3.29487	TAGGACATTAGC_SRR5164440
-5.05129	-9.82455	47	3.29654	GGGCATATGGTA_SRR5164439	0
-5.49382	-9.98214	47	3.29939	GACTAATGATGT_SRR5164439	1.9274
-4.35067	-9.64696	47	3.30039	TATCCCGAGCGA_SRR5164437	2.17895
-5.31666	-9.99656	47	3.30047	ATTTCAGCAGGA_SRR5164439	1.10182
-5.48077	-10.1519	47	3.30163	CATATAAAAGCA_SRR5164439	2.46224
-3.89222	-9.5536	47	3.3017	GAGTCCCCGACC_SRR5164440
-5.42674	-10.0099	47	3.30227	TTAGGCGCCTAT_SRR5164437	0.897769
-5.31241	-10.083	47	3.30241	ACATTATCCCGG_SRR5164440
-5.2243	-10.0896	47	3.30354	TTTTAGCAGCTA_SRR5164440
-5.26444	-10.1507	47	3.30467	AATAATTCAGGC_SRR5164438	1.32496
-4.96759	-10.0419	47	3.30746	CTGAATTAAACA_SRR5164439	0
-4.89627	-9.91589	47	3.30905	GACTCCAATGGG_SRR5164438	2.76172
-3.66451	-9.56983	47	3.31029	TAACTTTAGCGG_SRR5164438	0
-5.24001	-10.1112	47	3.3162	AGGATAGTTCGT_SRR5164438	3.66193
-4.95049	-10.0955	47	3.31809	ACCACACGCAAC_SRR5164445	0
-4.61173	-9.9452	47	3.31894	GGGGCTGTGATC_SRR5164438	1.16915
-5.42081	-10.03	47	3.32062	TTGCTCTAAAAG_SRR5164438	0
-4.54303	-9.67462	47	3.322	CTTCGCTTAAAG_SRR5164440
-3.35026	-9.84126	36	3.3221	ATAAGTCAATCC_SRR5164443	3.01708
-4.76638	-9.83044	47	3.32337	GTCTTGTAGAGG_SRR5164439	2.40086
-3.79289	-9.67911	36	3.32501	TTGGCCTTCATA_SRR5164440
-5.40005	-10.032	47	3.32725	TCTCTCAACGCT_SRR5164437	1.68135
-4.64658	-9.73219	47	3.32884	CAATCCTCCTGT_SRR5164439	0
-3.90964	-9.91351	47	3.32953	ACTTAGTACAGG_SRR5164445	0
-4.71086	-9.79588	47	3.33143	AAAAGGTACGAG_SRR5164438	0
-3.92591	-9.53826	47	3.33317	GGAACGTGACTC_SRR5164437	0
-5.30594	-10.093	47	3.33452	AGGCACTATACT_SRR5164438	0
-5.08849	-10.2227	47	3.33774	GGGTGCAATGCT_SRR5164437	0
-4.74933	-9.99403	47	3.3384	CTGCTGCTTCAG_SRR5164438	0
-4.23959	-9.79585	47	3.33915	ACGTCAGGATCA_SRR5164440
-4.78145	-9.80562	47	3.3419	ATTCCTCTCGTG_SRR5164440
-5.1631	-9.89036	47	3.34195	GTTCGTCTTGGC_SRR5164437	0.957188
-5.16883	-10.1426	47	3.34365	TTAAATACAAAT_SRR5164445	0
-4.86317	-10.1594	47	3.34471	TCTAAATACAAC_SRR5164445	0
-5.56875	-9.98531	47	3.34509	ACATAGGGGGAC_SRR5164438	0.808162
-4.87676	-10.2318	47	3.34516	AAAAAGCACGAG_SRR5164438	0
-4.95087	-9.84303	47	3.34606	AACCAGACTCTT_SRR5164439	0
-5.40051	-9.96091	47	3.34894	AACACGACCCAA_SRR5164436	0
-4.95738	-10.096	47	3.34894	TTAAATACAACG_SRR5164445	0
-5.20116	-9.88334	47	3.34953	CGTCTCTATCCA_SRR5164437	0
-4.64667	-9.84155	47	3.35186	AACGGTTAGTGT_SRR5164439	0
-4.11779	-9.58858	47	3.35482	GAGCACGCGGGT_SRR5164440
-5.31108	-9.87914	47	3.35559	ACGCGTGAGAAC_SRR5164438	1.49466
-4.66036	-9.89656	47	3.35693	AAAACTGACCCT_SRR5164445	2.32568
-5.23004	-9.90537	47	3.35916	CCGAACCTAACC_SRR5164436	0
-5.2247	-9.90622	47	3.35953	GGGGCCTGGCGT_SRR5164436	0.916846
-5.26182	-10.2543	47	3.3596	ATAAACCATTAC_SRR5164438	2.70062
-5.41377	-10.1941	47	3.3597	CCCTGAAATGAT_SRR5164438	2.51106
-5.44583	-9.93646	47	3.35987	CCATGACCAAAT_SRR5164436	0
-3.82907	-9.76892	47	3.3605	TCGTCCACGGAC_SRR5164440
-3.45807	-9.68036	36	3.36066	GGCGCTCCTAAA_SRR5164440
-5.22164	-9.91657	47	3.36125	ACCTTCGCGCTT_SRR5164437	0
-5.23092	-10.0119	47	3.36139	GCGGAGGCCGAA_SRR5164436	0
-3.5416	-9.86623	47	3.36139	ACAGTGTTGCGG_SRR5164442
-4.65535	-9.81141	47	3.36229	AGAGACTTTTCG_SRR5164443	0
-5.45332	-9.99722	47	3.36259	ACAGGTAAAACC_SRR5164437	0
-5.09446	-10.2319	47	3.36322	CCTGACTTTAAG_SRR5164436	1.95463
-5.18149	-9.83501	47	3.36408	TAAGTCATTACG_SRR5164437	1.73186
-4.49151	-9.97203	47	3.36678	GGGCGGAAGCGG_SRR5164436	0
-5.0568	-9.98228	47	3.36788	CGCGAACAACAA_SRR5164436	0
-4.88706	-10.007	47	3.36807	GATGTAAGAACA_SRR5164440
-5.30687	-10.037	47	3.37066	CGTCTCTATCCG_SRR5164437	0
-5.26803	-9.90926	47	3.37107	CCAGTGCCTAGC_SRR5164440
-4.63274	-9.76469	47	3.37339	ACAGTAGCTCTC_SRR5164439	0
-5.0488	-9.8284	47	3.3742	ACGGCAGGCTTC_SRR5164440
-4.88221	-9.89542	47	3.37492	ACCCCGCCTAAC_SRR5164436	0
-3.79383	-9.76159	47	3.37651	CAACCACTAAGA_SRR5164441		2.0878
-5.21711	-10.138	47	3.37971	ACTCAGCGGGTA_SRR5164438	1.04022
-5.04501	-10.1363	47	3.37975	TCGGGCAACTCT_SRR5164436	0.569044
-5.23628	-10.1719	47	3.37989	TGTAACCCCACC_SRR5164436	0
-5.03419	-10.3843	47	3.38039	AGGCTACAGACT_SRR5164445	3.65953
-4.72041	-10.2129	47	3.38147	AGAACCCCCCCA_SRR5164436	1.79412
-3.99302	-9.62448	47	3.38323	TCCATTCACATG_SRR5164436	0
-5.05306	-10.1472	47	3.3846	AGCCTTATGGTG_SRR5164439	1.90229
-5.15079	-9.89822	47	3.38778	AGGGACCACGCT_SRR5164439	0.9867
-4.39471	-9.9978	47	3.38921	CTTCTTGTCTGG_SRR5164439	0.432058
-4.51251	-10.3965	47	3.38957	TAATCTCCTTAA_SRR5164440
-3.59454	-9.66542	47	3.39085	AGTGAGCGCTCG_SRR5164439	0
-4.13795	-9.79188	47	3.39091	TATTCTCTTCGA_SRR5164440
-4.64341	-9.63563	47	3.39124	ATAACCCCGCAA_SRR5164437	0
-5.01673	-10.381	47	3.39175	CCCTTGCTTACT_SRR5164436	2.24564
-3.77525	-9.96232	47	3.39544	ACTTAGTACATC_SRR5164445	0
-4.84062	-9.92264	47	3.39792	CGATATGTCTGT_SRR5164439	0
-3.97407	-10.0977	47	3.39792	TAGTGTTTAAGC_SRR5164442
-4.35203	-9.61401	47	3.39844	CGTAACCAGGTG_SRR5164438	0
-4.51305	-9.61257	47	3.40031	CTGAATTAAACT_SRR5164439	0
-5.46863	-9.94595	47	3.40199	CTCATAGAGAGC_SRR5164437	0
-4.9943	-9.78566	47	3.40399	CTGGGCCGCTAG_SRR5164436	0
-5.39302	-10.2114	47	3.40429	GGGAACACCTGG_SRR5164436	0
-4.69457	-10.1861	47	3.40822	CGATATGTCTCC_SRR5164439	0
-3.48226	-9.59757	36	3.40822	GATGCTTAAAGG_SRR5164441		0
-4.89749	-10.1874	47	3.40845	GTTCCTATATGT_SRR5164441		0
-4.32251	-9.73769	47	3.41086	ATTATAGCTGTT_SRR5164438	0
-4.98655	-10.3529	47	3.41199	AACGGGTTGGCC_SRR5164442
-3.71553	-9.69687	47	3.41294	GGACTCGGACTC_SRR5164445	0
-5.3738	-9.95504	47	3.41451	GTTACCCAGTAC_SRR5164436	0
-4.96902	-10.1343	47	3.4159	GTGCACACGGCT_SRR5164436	0.905113
-5.33189	-10.0078	47	3.41756	TGCACAGGCTAG_SRR5164440
-5.24525	-10.1073	47	3.41922	CTATCATAGCGT_SRR5164436	0
-5.33812	-10.0344	47	3.4221	GATCCCCTATAT_SRR5164437	1.85441
-5.34573	-10.1236	47	3.4234	CCGTATTCCCTG_SRR5164440
-4.57931	-10.1663	47	3.42394	TATTAGGCTTCG_SRR5164436	0
-3.30596	-9.5647	47	3.42475	GATCATTTGTTG_SRR5164438	1.01085
-4.98636	-10.241	47	3.42484	TATAAGCGTGTG_SRR5164438	0
-4.78003	-10.0637	47	3.42532	CCGACGTCGTCG_SRR5164437	0
-4.12016	-9.72138	47	3.42545	AAGGGTGACCGT_SRR5164440
-5.33074	-9.98175	47	3.4271	AGTTAGGTGCTA_SRR5164437	0.883123
-4.19249	-10.1379	47	3.42724	TACTTCAATGCA_SRR5164446		0
-3.99058	-9.96487	47	3.43198	AGACACTCATAT_SRR5164440
-5.42589	-9.94779	47	3.43215	TGAGTCCCGGCA_SRR5164439	1.36039
-5.39146	-10.206	47	3.43362	CTGAGGTGTTGC_SRR5164437	0.810722
-4.97513	-10.1745	47	3.43496	CCAAGGATTTTC_SRR5164442
-3.68786	-9.80035	47	3.43619	GATTAACTTAAC_SRR5164436	0
-5.12034	-9.8923	47	3.43641	TATAAGCGTGTT_SRR5164438	0
-4.66716	-10.0812	47	3.43787	ACACACGCAACC_SRR5164445	0
-5.2048	-10.1654	47	3.43952	TAAACAATCATT_SRR5164438	3.50205
-5.27699	-9.95947	47	3.44122	CTGTGGGCTCGA_SRR5164438	0
-5.17102	-9.76532	47	3.44714	CTTCGCTGTGAT_SRR5164437	0
-5.27446	-9.93926	47	3.44793	AACGCGCACGTG_SRR5164440
-5.02621	-9.94294	47	3.44813	GCATCCTTACTC_SRR5164439	1.80395
-4.52684	-9.84452	47	3.44886	ATATAACCGCCT_SRR5164439	3.56311
-5.26692	-9.98148	47	3.44912	TTGCCGCTAATG_SRR5164436	0.535714
-5.38641	-10.028	47	3.45216	GTACGTCGCTAT_SRR5164437	0
-5.29704	-10.2218	47	3.45256	ATAACAATGGTT_SRR5164437	0
-4.93644	-10.0775	47	3.45483	CAACACATCTAG_SRR5164438	0.538164
-5.24105	-9.95222	47	3.45552	CTTGTCTCTTCA_SRR5164437	0
-5.05735	-9.74077	47	3.45552	CTTCGCTGTGAC_SRR5164437	0
-5.45001	-9.90402	47	3.45561	CGAGACAGAACG_SRR5164439	2.79354
-4.42333	-9.70119	47	3.45705	CAACCGCCCCAC_SRR5164440
-5.15973	-9.9182	47	3.45742	ATCCTGCGTTGA_SRR5164438	2.23882
-4.17205	-9.57293	47	3.45775	TGACAGAATTCC_SRR5164440
-3.61163	-9.95555	36	3.45884	ATAGTGTTTGTT_SRR5164440
-5.25803	-10.2744	47	3.46111	GCATGGAGTCTT_SRR5164438	0
-5.33114	-10.1065	47	3.46148	GACTTGTTTACC_SRR5164440
-4.71136	-9.77701	47	3.46478	CCGGCAGTGATC_SRR5164437	1.97323
-5.23313	-10.1053	47	3.46518	GCATAGAACCGG_SRR5164438	3.24982
-3.44281	-9.94613	47	3.4652	TGCCTATAAGCC_SRR5164440
-4.5498	-10.4905	47	3.46977	AAATCCCTCAGG_SRR5164436	1.85115
-4.16024	-9.62762	47	3.47503	ACAATCCTCCTG_SRR5164439	0
-5.15485	-10.3595	47	3.47756	ATAGTATGTTTC_SRR5164442
-4.67675	-9.83667	47	3.47769	GCGTCGTGATAT_SRR5164438	0
-5.39166	-9.87686	47	3.47779	CGGCTGTTAAGT_SRR5164437	0
-4.36325	-9.82007	47	3.47807	GATACCTAGCTT_SRR5164436	1.08597
-5.39528	-10.0229	47	3.47811	CTTGAAGGTAGA_SRR5164439	2.29968
-4.49527	-9.85711	47	3.47959	AGTATTGTGACG_SRR5164440
-4.96919	-10.2561	47	3.47987	CTTCTTCCTCGA_SRR5164436	0
-5.32565	-10.135	47	3.48163	CCATCACTAGTT_SRR5164437	1.13167
-3.73305	-9.67895	47	3.48163	TCTAATTTAAAT_SRR5164440
-4.92012	-10.0444	47	3.48289	AATAGCGACACA_SRR5164436	2.1486
-5.27525	-9.96327	47	3.48372	CGGACAACTCGC_SRR5164437	2.72204
-4.93014	-10.1387	47	3.48418	GTAAATGCGCGC_SRR5164446		3.48418
-4.65634	-9.97742	47	3.48504	GCCGTATAGGTC_SRR5164438	3.07381
-3.78601	-9.94289	47	3.48702	ACTTAGTACAGT_SRR5164445	1.70963
-4.26823	-9.62577	47	3.49109	CTTTAGAGAAAT_SRR5164439	1.60497
-5.20879	-10.2653	47	3.49133	GAGTAACTTTGT_SRR5164436	0.868734
-5.24272	-10.1285	47	3.49264	AGGCTACAGACA_SRR5164445	2.82946
-5.19579	-9.88454	47	3.49496	CGTCAGCTTAAG_SRR5164440
-4.37502	-9.8098	47	3.49728	AAACGGTTCAGG_SRR5164438	0
-5.24208	-10.1803	47	3.49806	ACCCTGTCCAAC_SRR5164436	1.61072
-4.51592	-9.72736	47	3.49864	GTTCGAGCTATG_SRR5164439	1.10008
-5.2089	-10.1146	47	3.49936	GGTGAATGACAG_SRR5164437	2.19984
-4.43044	-10.1987	47	3.50032	CAAGTCCTCCAG_SRR5164438	0
-5.08333	-10.2917	47	3.50065	CCCAAGGATTTT_SRR5164442
-5.23707	-9.76489	47	3.50117	AGCAGCCGCGGA_SRR5164438	0
-4.31197	-9.78709	47	3.50318	GCGTTACTAAAC_SRR5164440
-3.93649	-9.798	47	3.50522	AAAATCGGCTAC_SRR5164440
-5.12592	-10.1083	47	3.50686	TCGGATGTCTTT_SRR5164438	0.904281
-4.33856	-9.67289	47	3.50822	CTCTTTACTAAG_SRR5164439	0
-5.03137	-9.74331	47	3.50893	TCGTTATGTAGA_SRR5164439	1.65398
-4.81159	-9.84731	47	3.51186	GGCTCGCACTGG_SRR5164436	0.790317
-5.10221	-10.0136	47	3.51221	ACGAGTAGCAAT_SRR5164436	2.99896
-4.00307	-10.2608	47	3.51373	ACTTAGTACACA_SRR5164445	0
-4.84966	-9.78756	47	3.51531	ACGGCAGGCTTT_SRR5164440
-4.63047	-9.80637	47	3.5155	ATATAAACGCGC_SRR5164439	2.43733
-5.44537	-10.0446	47	3.51609	ATAATGATGAGA_SRR5164439	0.626333
-5.21723	-10.0976	47	3.52007	AATTCCGAGGTT_SRR5164440
-4.3901	-9.7424	47	3.52087	GTTCCCCCTCTA_SRR5164436	0
-4.70078	-9.75334	47	3.52179	TCCAGAGCAGAC_SRR5164440
-4.74253	-9.71908	47	3.52198	AAGGCGACGCTT_SRR5164443	0
-5.23555	-10.0886	47	3.52402	TCGTGAATGTCA_SRR5164440
-4.81452	-9.93306	47	3.52432	TAGCTCTAGCTG_SRR5164439	0.578896
-4.68946	-9.94449	47	3.52457	GGAGGGCCCCTC_SRR5164438	3.27537
-3.59225	-9.90188	47	3.5257	GGAACTCGGACT_SRR5164445	1.42087
-4.84808	-9.90316	47	3.52872	TCACGGGAAACC_SRR5164438	0
-3.48674	-9.62757	47	3.52875	AATAAAAATTGA_SRR5164437	0
-3.83456	-10.3232	47	3.52913	AGCCACGCGCCT_SRR5164445	0
-5.35593	-9.99213	47	3.5294	CTTAGGTATTTT_SRR5164436	0
-3.60998	-9.77009	47	3.52943	AAACTTCCAATC_SRR5164440
-5.35913	-9.95864	47	3.52967	TGGACAAGTCCT_SRR5164437	2.48803
-4.24302	-9.67643	47	3.53018	TTGCGCAAAGCA_SRR5164440
-5.18513	-10.0558	47	3.53115	ACTACATTGCAG_SRR5164439	2.45206
-4.59553	-9.71453	47	3.53127	TAGGACATTAGA_SRR5164440
-4.58502	-9.75355	47	3.53229	GATCAGGGGCGA_SRR5164439	0.801871
-4.30537	-9.73828	47	3.53308	TGTCACTTGGGC_SRR5164439	1.39149
-3.78553	-9.72978	47	3.53461	TTACCCGTTTCA_SRR5164440
-5.38457	-10.0976	47	3.53612	CGTCTCTATCCT_SRR5164437	1.08545
-5.27068	-10.0954	47	3.53774	GGGAACACCTGT_SRR5164436	0
-5.01872	-10.1302	47	3.53774	CGTCTTGATCAC_SRR5164438	0.981872
-4.25519	-9.58825	47	3.54001	GGAATATTTGAT_SRR5164439	0
-5.36735	-9.94146	47	3.54161	AATAGATTTAAG_SRR5164439	2.42609
-3.32325	-9.9609	47	3.5418	ATAAGTCAATCT_SRR5164443	3.5418
-5.13893	-10.2485	47	3.54479	GCCACACAACAT_SRR5164442
-5.11764	-9.77472	47	3.54533	CCCGGTGCCTTA_SRR5164436	0.75222
-5.43975	-9.93022	47	3.5455	GGCTCATACCGG_SRR5164437	1.3571
-5.12372	-10.2745	47	3.54897	CTACTCAGCTTG_SRR5164438	1.31874
-5.25611	-10.3281	47	3.5505	TGCAACGACTAT_SRR5164436	1.54081
-5.2403	-10.2742	47	3.55079	TTAAATACAACT_SRR5164445	1.65443
-4.38834	-9.91893	47	3.55211	TGACTTCACCTG_SRR5164439	1.47903
-5.3045	-10.1807	47	3.55221	CAAGTCTTAGAA_SRR5164438	1.57922
-4.79877	-9.81588	47	3.55343	TATGGCTAAATT_SRR5164436	0
-5.50986	-10.0006	47	3.55494	TGTCACCATGTT_SRR5164438	1.11158
-5.10699	-10.1118	47	3.5555	GTTATTACTAGG_SRR5164438	0
-4.81368	-10.4446	47	3.5564	GGCCCTGGAACT_SRR5164442
-4.76877	-9.93637	47	3.55669	TCATCGACCTAC_SRR5164440
-4.40201	-10.1456	47	3.55706	TTGTAGCTCTCA_SRR5164446		2.05566
-4.94445	-10.1936	47	3.55739	GTCGTACCCTCC_SRR5164436	0
-5.28391	-10.1293	47	3.55785	CTAGCATCGGCT_SRR5164440
-5.25209	-9.98222	47	3.55905	CCGACGTCGTCC_SRR5164437	1.71391
-4.71647	-10.616	47	3.55905	AAGGGGCGGATC_SRR5164444		0
-4.8732	-9.73959	47	3.55978	GCATCCTTACTT_SRR5164439	0
-5.54916	-9.95107	47	3.55989	ATCACTCGTGTG_SRR5164436	0.512699
-4.96283	-10.0668	47	3.56032	GAGCACCGATTT_SRR5164437	0
-5.3584	-9.97403	47	3.56179	CAAAGTCGTATG_SRR5164439	1.82589
-5.00955	-10.0212	47	3.56312	CTCGACTCAACA_SRR5164440
-5.12354	-9.93084	47	3.5632	GTTACGGTATGT_SRR5164438	1.14494
-3.29281	-9.56231	47	3.5632	CCAATTTAATGA_SRR5164439	0
-4.45253	-10.2643	47	3.56362	TACCGGATGAGG_SRR5164441		0
-3.71015	-9.98403	47	3.56713	ACTTAGTACAGA_SRR5164445	0
-5.13698	-9.7071	47	3.56737	GCGCGAGCTAGA_SRR5164436	0
-5.06099	-9.90668	47	3.56905	GGCCGCTCCGGC_SRR5164438	1.57514
-3.84222	-9.59572	47	3.56935	ATGAACCTTCCG_SRR5164440
-4.99053	-9.80133	47	3.57178	TTCGGCATAGAC_SRR5164439	0.647104
-5.46636	-9.94192	47	3.57437	AGACGCAGGGTT_SRR5164436	1.57948
-4.82021	-10.4397	47	3.5751	AAAACTGACCCC_SRR5164445	0
-4.82474	-9.88663	47	3.57642	GAATCGTGCTAT_SRR5164438	0
-5.19341	-9.9834	47	3.57701	GGTGAAATCGGT_SRR5164437	0
-3.73448	-9.75693	47	3.57746	TCCGTACCAGAG_SRR5164439	0
-4.43482	-9.85844	47	3.57831	CTTTAGAGAAAG_SRR5164439	2.64297
-4.78295	-10.2376	47	3.57859	CCAAGGATTTTT_SRR5164442
-4.71106	-9.89466	47	3.57885	CGTTCCTTAAGT_SRR5164437	0
-4.17694	-9.35739	47	3.58036	CATTCGCCACTT_SRR5164440
-4.91976	-9.8397	47	3.58054	ATTGACACGTCG_SRR5164439	0
-4.83691	-10.0528	47	3.58595	AAAAAGCACGAC_SRR5164438	0
-5.01577	-9.86657	47	3.58951	CTTTTACGGGAT_SRR5164439	0
-4.61046	-9.88356	47	3.58964	AAATAGGTATAC_SRR5164440
-4.44863	-9.8379	47	3.59066	CCTCGTACGAAA_SRR5164440
-5.18226	-10.0265	47	3.59093	ACAGGAGCTGAA_SRR5164439	0
-5.38999	-10.0403	47	3.59269	GTGGGGCGCCGG_SRR5164439	1.67682
-4.49614	-9.89265	47	3.59349	TATTGCGTAGGT_SRR5164436	0
-4.75485	-9.81873	47	3.59446	GATGGCATACCT_SRR5164440
-5.08895	-9.73027	47	3.59586	GACCGGGCTCCT_SRR5164439	0
-4.40784	-9.45286	47	3.59723	AGATAATTAACG_SRR5164439	0
-4.81848	-10.0148	47	3.59855	ACACACGCAACA_SRR5164445	0
-4.44888	-9.56026	47	3.59883	ATTCAGACGCGC_SRR5164440
-4.34145	-9.75809	47	3.5997	TCTCTTAGGCGC_SRR5164439	2.09401
-4.87119	-10.0469	47	3.60069	TTAAATACAACC_SRR5164445	0
-4.5683	-10.2531	47	3.60108	GCCGGCCAACGA_SRR5164437	0
-5.2345	-10.0138	47	3.60201	GATCCCCTATAC_SRR5164437	0
-4.96313	-10.2611	47	3.60224	GAGTATTGCGGG_SRR5164439	1.21749
-3.96098	-9.62321	47	3.6023	AACTAGGTGTGA_SRR5164437	0
-5.23285	-10.0823	47	3.60317	AGGCTACAGACC_SRR5164445	3.32452
-5.45087	-9.98087	47	3.60383	GCGGGACACACG_SRR5164440
-4.03008	-9.62121	47	3.60447	AAGGGTGACCGA_SRR5164440
-3.42581	-9.60315	47	3.60461	TTATAGCCCGCG_SRR5164438	0
-4.03106	-9.64672	47	3.60578	CTCTTTACTAAA_SRR5164439	0
-3.72513	-9.7542	47	3.6086	TGGACTATTCAT_SRR5164439	0.629122
-4.64237	-9.6	47	3.60874	ACGGCAGGCTTA_SRR5164440
-4.46626	-10.1041	47	3.60927	ACGTTCGTTTGC_SRR5164437	0
-4.562	-9.68588	47	3.60964	GTCTCACCACGT_SRR5164439	3.07012
-4.40159	-9.73378	47	3.61014	CCTCCGCAATGA_SRR5164436	0.826229
-4.12842	-9.81392	47	3.61014	CCATAAGTCTAG_SRR5164439	0
-5.19631	-10.0091	47	3.61037	CGTCTCTATCCC_SRR5164437	0
-5.15888	-10.0021	47	3.61189	TTGACACAAAAA_SRR5164438	0.916891
-3.76594	-9.64689	47	3.61262	TCCGGCAGTAAC_SRR5164436	0
-4.48144	-9.75436	47	3.61264	TCTTACTTTAGA_SRR5164437	0
-3.45014	-9.60764	47	3.61267	GTTCTCCGTAGG_SRR5164440
-5.0666	-9.78064	47	3.61365	GGGCATATGGTC_SRR5164439	0
-4.13531	-9.55826	47	3.61465	GAAGTGCGTCAC_SRR5164439	1.8185
-3.4381	-9.52693	47	3.6154	AAAGACGAGCTA_SRR5164439	0
-4.69464	-9.79632	47	3.61677	GGCATCTAAATT_SRR5164439	0
-5.07531	-10.0593	47	3.61978	TATTCTACGAAA_SRR5164440
-5.38552	-9.90861	47	3.61999	TTCCCCTTACCC_SRR5164437	1.67905
-3.83729	-9.65797	47	3.6207	ATGTATTTCTTG_SRR5164439	0
-5.26641	-9.96437	47	3.62111	GCAATAGCTCCC_SRR5164438	1.39416
-4.65908	-9.68923	47	3.6212	GAGTCTAACGTC_SRR5164440
-4.92577	-10.0105	47	3.62158	GATTGACATAGG_SRR5164440
-4.28507	-9.70923	47	3.62219	CGTAGTCAGCAT_SRR5164436	0
-5.16191	-10.2425	47	3.62268	CATGGGCTCGGA_SRR5164438	1.36482
-5.06877	-9.86466	47	3.62336	GTTAGACATCCC_SRR5164437	0
-4.99683	-9.77309	47	3.62336	AGGGACACTATG_SRR5164439	0
-3.41173	-9.59455	36	3.62403	TTATTCTCGAAC_SRR5164439	0
-3.80526	-9.59817	47	3.62457	CATGGGCAGGCA_SRR5164439	0
-3.82175	-9.75817	47	3.62638	ATGTATTTCTTT_SRR5164439	2.74923
-4.98221	-9.87827	47	3.62959	GTTCCCCCTCTC_SRR5164436	0
-5.28263	-10.1331	47	3.63119	TCTCTACAAAAG_SRR5164438	1.05953
-4.9232	-9.9222	47	3.63213	CACTCGCTCGTT_SRR5164436	0
-3.32956	-9.74069	36	3.6324	TTTAGACGCGCC_SRR5164442
-4.39435	-9.73028	47	3.63294	GCTCGGCTTCGC_SRR5164438	0
-5.32426	-10.0326	47	3.63311	CGGCGAAACGAA_SRR5164440
-5.13515	-9.83248	47	3.63347	CAGTCTTGCAGC_SRR5164437	0
-3.75085	-9.94379	47	3.63431	ACTTAGTACAAT_SRR5164445	0
-3.69089	-9.53378	47	3.63586	AACAAACGAGGA_SRR5164439	0
-4.28006	-9.96666	47	3.63676	TAGTGTTTAAGA_SRR5164442
-5.1901	-10.0002	47	3.63726	GGATGACGCGGG_SRR5164440
-4.20085	-9.59248	47	3.63766	CAATCCTCCTGG_SRR5164439	0
-4.42684	-9.98046	47	3.6381	CCATCAAATGTG_SRR5164436	2.72982
-5.32442	-10.1734	47	3.64179	TGTTCGCGCGTT_SRR5164440
-4.39542	-9.72667	47	3.64217	AAAAGGTACCGA_SRR5164438	1.24655
-4.82463	-10.0599	47	3.64399	CCAAGGATTTCC_SRR5164442
-5.21881	-10.1817	47	3.6456	GATAGTATGTTT_SRR5164442
-4.93102	-10.2513	47	3.64956	ATGTTTAGTATT_SRR5164445	0
-4.71737	-10.1083	47	3.65188	GTGACATACAAG_SRR5164438	1.714
-5.13656	-10.2039	47	3.6531	GGTAAACAGCTG_SRR5164442
-4.55882	-10.2088	47	3.6531	AAAAACTGACCC_SRR5164445	1.56012
-5.42322	-9.97997	47	3.65341	ATAGGCGCGGTC_SRR5164439	1.69776
-5.22624	-9.80816	47	3.65383	GTTAGACATCCT_SRR5164437	0
-3.74385	-9.72254	47	3.65418	TGAGATTGAGTT_SRR5164436	0
-5.13165	-9.85961	47	3.65462	CTGGTCAGCCTT_SRR5164437	0
-4.57024	-10.5117	47	3.65467	ACACCCGAATCC_SRR5164442
-4.59897	-9.72746	47	3.65504	TGGCTTGTCTTT_SRR5164440
-4.68887	-9.87582	47	3.65615	CTTTGATAAAGA_SRR5164439	1.12983
-4.34292	-10.1877	47	3.65803	ATGAGCTCTCTC_SRR5164436	0
-5.02795	-10.3618	47	3.65861	AACGGGTTGGCA_SRR5164442
-4.67686	-9.77007	47	3.6587	GACACGAGTACT_SRR5164437	0
-5.17713	-9.78188	47	3.66137	TCTTGCTGGACG_SRR5164439	0.78154
-5.33399	-9.73824	47	3.66161	CGGGCCAAGCGC_SRR5164439	0
-5.1494	-10.1242	47	3.6619	GAACACATACCT_SRR5164440
-5.27603	-9.99052	47	3.66235	CCACTATACAAG_SRR5164438	0.734464
-4.96244	-10.1004	47	3.66322	AAGGGCGGATCC_SRR5164444		0
-5.45655	-9.96835	47	3.66341	CTGGCCGGTCGC_SRR5164440
-3.74597	-9.9108	47	3.66373	ACTTAGTACAAA_SRR5164445	0
-5.45141	-9.89174	47	3.66389	GCGCATGAAGAG_SRR5164436	2.17195
-5.37041	-9.9863	47	3.66476	TAACGCCCATAC_SRR5164437	0
-5.22738	-9.86132	47	3.66476	TTACCCCCTTAA_SRR5164439	1.31309
-4.66047	-10.1794	47	3.666	AAGTTCCAAGGG_SRR5164437	0
-5.10792	-9.75304	47	3.66711	AACACGCCTCAG_SRR5164439	2.44768
-5.38433	-10.1115	47	3.66798	GTTAAGGATCAT_SRR5164439	0
-5.11775	-10.3626	47	3.66823	TATTTTTTGGCG_SRR5164442
-5.5267	-9.90493	47	3.67094	GTCTGTAGGGAC_SRR5164436	0.980101
-5.62087	-9.9338	47	3.67204	GATAGGCCTTCG_SRR5164436	0
-4.55642	-9.9399	47	3.67212	TGACATTCTTGG_SRR5164438	0
-5.00094	-9.9515	47	3.67345	TTTGGTGAGTCG_SRR5164437	0
-5.20897	-10.1611	47	3.67345	TTGGTAGACCGT_SRR5164445	2.22202
-4.34454	-10.1384	33	3.67383	ACAAATTTATCT_SRR5164439	0
-5.35528	-10.1431	47	3.67444	GGAGTAAAAATC_SRR5164437	0
-5.17648	-9.89633	47	3.67533	AGCATGCCCATG_SRR5164440
-4.26588	-9.75489	47	3.67598	CCCGAAGATTCT_SRR5164440
-4.74463	-9.79544	47	3.67697	GCGCCTTCGAGA_SRR5164438	0
-5.07255	-9.93093	47	3.67833	GTTCCCCCTCTG_SRR5164436	0
-5.10109	-10.2078	47	3.68176	CTCGTGCGAATC_SRR5164438	1.1111
-4.19675	-9.56222	47	3.68285	GGAACAGAACCT_SRR5164440
-4.8535	-10.0135	47	3.68299	CCAAGTTAGACT_SRR5164440
-5.39996	-9.98771	47	3.68299	TTCAGGCAAATT_SRR5164439	0.890255
-4.14082	-9.68287	47	3.6838	TCTCTAGTGTTA_SRR5164440
-4.44909	-10.5252	47	3.6838	ATATTCAATGCT_SRR5164446		2.37018
-5.03026	-10.0021	47	3.68463	CCACTGACTAAC_SRR5164438	0
-3.99803	-10.0394	47	3.68518	TACAGTGAGACC_SRR5164436	1.94266
-5.24681	-10.1974	47	3.68586	TAGGCCAGTAGA_SRR5164438	0
-3.92466	-9.76007	47	3.68636	TCCGCCCGGCTA_SRR5164438	0.892291
-3.76258	-9.72763	47	3.68664	ATGTATTTCTCT_SRR5164439	0
-5.18624	-9.91019	47	3.68676	CGTGGGTCGCAC_SRR5164438	2.95707
-4.84133	-9.86684	47	3.68685	TATACCCGTCAT_SRR5164437	0
-5.3753	-10.189	47	3.68702	CCCAAGGTAATG_SRR5164436	1.58772
-4.98899	-9.82515	47	3.68892	AGCAGCAACTTG_SRR5164436	0
-4.74829	-9.86491	47	3.68949	AGAACCATTAAG_SRR5164439	1.23519
-4.90249	-9.89344	47	3.69086	TGTACCACTCGT_SRR5164437	0
-4.48465	-9.7737	47	3.69267	CGAGAACCCCGA_SRR5164439	2.26117
-5.3395	-10.0534	47	3.6933	AAACGTGTTGCT_SRR5164443	0
-5.12978	-9.92129	47	3.69426	GATTGACATATG_SRR5164440
-5.20338	-10.1352	47	3.69569	TTGGTAGACCGA_SRR5164445	3.13946
-5.14877	-10.0628	47	3.69586	GGGGTCCGTGGA_SRR5164440
-5.24722	-10.0345	47	3.69594	CGAGTGCCACCA_SRR5164438	0
-4.50942	-9.63729	47	3.69826	TGTTCAGTTCTG_SRR5164440
-5.17659	-9.77811	47	3.69844	GTCGCTGTCCTC_SRR5164438	0
-4.87499	-10.198	47	3.69894	GAGAGAGACAAT_SRR5164436	0
-5.2222	-9.88079	47	3.70065	GACCGGGCTCCG_SRR5164439	1.6838
-3.49043	-9.62803	47	3.70178	GAGCAGCCGGTG_SRR5164440
-4.65131	-10.0795	47	3.70194	CCTATTACGCAT_SRR5164439	0
-5.29974	-10.0775	47	3.70392	AGCCGTGTAAAT_SRR5164440
-4.58851	-9.90079	47	3.7058	CCTATTACGATC_SRR5164439	0
-5.12516	-10.0856	47	3.70748	CTCTGTCTAAGC_SRR5164438	2.90598
-4.94814	-9.89357	47	3.70983	GTCATCATTCCC_SRR5164437	0
-4.54855	-9.74475	47	3.71154	GTGATGGTAAAG_SRR5164439	1.00632
-4.6328	-10.2423	47	3.71162	ATCAGATCTTCG_SRR5164438	0
-5.13514	-9.87432	47	3.71348	ACTGCGCCCCTC_SRR5164439	0
-4.95374	-9.9938	47	3.71357	GCCTGTCGCACC_SRR5164438	1.79176
-5.28031	-10.2716	47	3.71384	CAGGAGACCTAT_SRR5164436	0.432228
-4.37734	-9.75158	47	3.71394	TAATAATAAGCA_SRR5164436	0
-5.2072	-10.0847	47	3.71437	TAATGCATATCC_SRR5164440
-4.3992	-10.008	47	3.71513	TAATCTCCTTAC_SRR5164440
-5.35922	-10.0075	47	3.71592	CCGTTGATCATA_SRR5164438	2.19936
-4.3338	-10.2075	47	3.71595	AGACTCTTGACT_SRR5164438	1.00919
-4.39317	-10.2542	47	3.71748	TACTTCAATGCC_SRR5164446		2.66632
-5.23871	-10.1897	47	3.71757	ATCTCGCCATCC_SRR5164440
-4.48971	-9.93282	47	3.71763	TCGAACGGGCGC_SRR5164440
-4.09506	-9.7734	47	3.71905	ATACTAGGGTGT_SRR5164439	0
-3.93825	-9.72627	47	3.7191	GAGATCGATATT_SRR5164440
-5.16161	-9.8695	47	3.71928	CTAGACCGCGTC_SRR5164437	0.98449
-4.6603	-9.93419	47	3.71972	AGTATTGTGACA_SRR5164440
-4.67014	-9.68094	47	3.72207	TGACGTCAGGCT_SRR5164438	0
-3.8007	-9.7624	47	3.72216	ATAATCGAGTCC_SRR5164439	2.0629
-5.05619	-10.3509	47	3.72253	GACGTGCCGGAT_SRR5164438	3.18089
-5.21058	-10.2087	47	3.72259	AGTCAGTCTAGT_SRR5164440
-3.75799	-9.97566	47	3.72259	AGCTTAGTACAC_SRR5164445	0
-4.94639	-10.1047	47	3.72289	TGCACCCGTAGA_SRR5164436	0
-5.13132	-9.84001	47	3.72535	CTGCACCGCTGG_SRR5164437	0
-3.97403	-10.0692	47	3.72535	TAAGTGTTTAAG_SRR5164442
-4.13567	-9.5728	47	3.72554	GCGAAAAGATTT_SRR5164437	0
-4.72693	-10.187	47	3.72614	TTCTGTAGTAAG_SRR5164441		2.20868
-5.17393	-10.1663	47	3.72761	ATTTTAGTATTG_SRR5164445	0
-4.09872	-9.74378	47	3.7279	GATAGAGCGGTG_SRR5164439	1.59498
-4.30399	-9.73063	47	3.72852	TAGAGACGGGCT_SRR5164440
-4.45472	-9.83826	47	3.7301	CTTCACATCACA_SRR5164438	0.857015
-4.71305	-10.0721	47	3.73075	TTTCAAGGGTGC_SRR5164437	0
-4.5594	-9.59732	47	3.7309	AGACGGATGACG_SRR5164440
-5.00431	-10.3402	47	3.73215	TAAGTGTTTTTG_SRR5164445	1.92046
-4.45022	-9.82415	47	3.73245	AGCAGACTTTTC_SRR5164443	0
-4.32351	-10.0205	47	3.73312	AGCGAGCTTACC_SRR5164438	2.27035
-4.8365	-10.0198	47	3.73329	GGTGGGGGTGGC_SRR5164439	3.33971
-4.81575	-10.032	47	3.73402	TCAAAACTTATG_SRR5164440
-4.83548	-10.2712	47	3.73408	GATCGATACACG_SRR5164436	0
-5.39885	-10.0686	47	3.73484	CTATAATTAAGA_SRR5164438	2.05586
-4.54483	-9.55652	47	3.73608	AGTCTTCAGCAG_SRR5164439	1.11405
-3.90287	-9.71221	47	3.73619	ACTACTCGTACA_SRR5164437	0
-3.59275	-9.39811	47	3.73621	TGAGAACTGCGA_SRR5164437	0
-4.54556	-10.2188	47	3.73688	ATATAACCGCCG_SRR5164439	3.63416
-5.3567	-9.98792	47	3.73718	GTTCTGTCTCAG_SRR5164439	0
-4.47476	-10.331	47	3.73728	TAGCTTTCGTCC_SRR5164441		0
-3.54333	-9.66211	47	3.7376	AGACTGACCCCT_SRR5164436	1.4539
-3.60195	-9.75415	47	3.73795	TAATCTCCTTAT_SRR5164440
-4.66961	-10.1792	47	3.73808	ACCCCGAATCCT_SRR5164442
-4.24128	-9.75052	47	3.73825	GTCTATATGAGT_SRR5164440
-4.49986	-9.80406	47	3.73885	CACCGGAGCCAA_SRR5164436	0
-4.4325	-9.61967	47	3.73913	CATCAGGCCCTT_SRR5164437	0
-5.2821	-9.88888	47	3.74062	CCGCGACAAGTA_SRR5164437	0
-3.94713	-9.85417	47	3.74275	GACGTGCCGGAG_SRR5164438	2.64713
-5.36054	-10.1018	47	3.74348	TACAGTTCGTCT_SRR5164439	0.794384
-5.11524	-10.0463	47	3.7438	AAAAAGCACGAA_SRR5164438	0
-5.26292	-10.2297	47	3.7451	TTATACCTTCCT_SRR5164442
-3.6236	-9.64967	47	3.74555	AGAAATCAACGT_SRR5164439	0
-3.7166	-9.64382	47	3.74578	CCGTAAGCGACG_SRR5164438	1.43035
-5.16498	-9.89274	47	3.74705	TTTGGTGAGTCA_SRR5164437	0
-3.52441	-9.72847	47	3.74739	GTCCTATATCAT_SRR5164438	0
-4.69141	-10.0744	47	3.74744	GTCTATATAAGT_SRR5164440
-4.99757	-10.4568	47	3.74801	GTTCAGTGGTGC_SRR5164441		0
-4.75087	-9.71616	47	3.74895	TAGCCGACCCCG_SRR5164436	0
-3.57585	-9.64998	47	3.75159	TTTAGTTACTGA_SRR5164436	1.64072
-4.3276	-9.53449	47	3.75236	TTCTATGTCTTC_SRR5164438	0
-5.22433	-10.0897	47	3.75342	CCCTGAAACTTA_SRR5164438	2.70062
-5.10432	-10.1352	47	3.75515	CCCCCCTACTAT_SRR5164438	0
-3.70049	-9.68554	47	3.75765	GTAACCTATCTA_SRR5164438	0
-4.51823	-9.92999	47	3.75861	ATACTAGCATCC_SRR5164436	0
-5.35512	-10.0241	47	3.75925	TGGCCGCTGTAG_SRR5164438	0
-3.55075	-9.64663	47	3.76085	GCCCTTATATAA_SRR5164437	0
-4.90282	-9.82975	47	3.761	ATTATCGCCATG_SRR5164440
-5.14219	-10.1493	47	3.7621	TGGATGACACTT_SRR5164437	0
-4.28482	-9.60265	47	3.76222	CTCTTTACTAAT_SRR5164439	0
-4.83994	-10.2091	47	3.76282	GAGAGAGACAAG_SRR5164436	1.65
-5.01181	-10.2131	47	3.76296	GACCAAGAGCCT_SRR5164442
-4.81902	-9.99389	47	3.76433	CATACACATACG_SRR5164438	2.44527
-3.69653	-9.91517	47	3.7657	ACTTAGTACAGC_SRR5164445	0
-4.91656	-9.95553	47	3.76769	GATGAAACTTAC_SRR5164438	0
-4.70381	-10.0473	47	3.76777	CTGTATAAAGCC_SRR5164436	2.30864
-4.59722	-9.96128	47	3.76858	TAAAATAGATTG_SRR5164440
-5.38548	-10.081	47	3.76997	GTATTCGAATAG_SRR5164439	2.30573
-5.34636	-9.9908	47	3.77122	AATATCCGAGGT_SRR5164440
-4.51077	-10.2408	47	3.77161	TTGTAGCTCTCC_SRR5164446		0
-4.03433	-10.0306	47	3.77232	AGCCACGGCCTT_SRR5164445	2.88995
-3.83386	-9.60121	47	3.77287	CCAGGTTTGGAA_SRR5164440
-4.69682	-9.70338	47	3.77306	TTACTCTCCGCT_SRR5164436	0
-5.11269	-10.4278	47	3.77323	TTATACCTTCCG_SRR5164442
-5.17863	-10.2454	47	3.77323	GGTACTCATAAA_SRR5164446		0
-5.1212	-9.95979	47	3.77324	TATTTGGGGAGG_SRR5164439	2.31368
-4.99949	-10.1906	47	3.77398	GGAAAACCTACA_SRR5164438	0
-4.57873	-10.4389	47	3.7747	AAAGTTGAGTTC_SRR5164442
-4.62021	-9.8365	47	3.77537	GAAGTGCGTCAG_SRR5164439	2.72159
-5.15807	-9.9497	47	3.77655	TTTACGCCGATG_SRR5164439	1.78802
-4.74577	-9.90374	47	3.78024	GGGTAAATTCGG_SRR5164438	0
-4.50281	-10.5718	47	3.78096	GAACCAAGCCAA_SRR5164436	0.939414
-5.00078	-10.1892	47	3.78168	TGCAGGCTCTTC_SRR5164438	2.6633
-5.09693	-9.88522	47	3.78222	TAGTTAGTTGGT_SRR5164440
-4.90237	-9.91386	47	3.78258	TTCCATTGCCCG_SRR5164438	0.816526
-4.41811	-9.56444	47	3.78327	CACATCGGGGTA_SRR5164440
-4.41122	-9.65476	47	3.78654	GAAAAGTGAACC_SRR5164437	0
-3.88345	-9.87291	47	3.78738	GATGCTTAAAGT_SRR5164441		2.26469
-4.95553	-9.89925	47	3.78865	CGCGGCATTGTC_SRR5164439	0
-4.79865	-10.0385	47	3.78935	TCTGAAGAAATA_SRR5164438	0
-4.91598	-10.1084	47	3.78991	ACGTTCGTTTGA_SRR5164437	0
-4.40207	-9.73778	47	3.79023	CTTTAGAGAAAA_SRR5164439	0
-3.95354	-9.7075	47	3.79254	GATAAAATGTTT_SRR5164438	0
-4.10327	-9.88418	47	3.79269	ACTTAGTACAAC_SRR5164445	0
-4.78808	-9.83371	47	3.79348	GCGCTTAAGCCC_SRR5164436	0
-4.74302	-9.78787	47	3.79353	GCGTCCAATGTA_SRR5164437	1.79329
-3.37724	-9.77924	47	3.79358	ACTCATTTCTGG_SRR5164441		1.76197
-4.69669	-9.69007	47	3.79682	AGCGCACCTATG_SRR5164440
-4.80716	-10.0148	47	3.79873	TAAGTCATTACA_SRR5164437	0
-4.82281	-10.3996	47	3.7995	TAAAGCACTGGG_SRR5164436	0
-5.20144	-10.1284	47	3.80073	GGTACTACACCG_SRR5164437	1.95051
-3.22725	-9.89558	47	3.80099	CTTTGTAATTAC_SRR5164436	0
-4.17633	-10.003	47	3.80105	TTTCTGGTCAAT_SRR5164436	2.70802
-4.43154	-9.984	47	3.8014	TTGATAGCTCTC_SRR5164446		2.11553
-5.25758	-9.91879	47	3.8024	GCTGAATAACAC_SRR5164440
-3.65674	-10.1624	47	3.80318	ACTTAGTACACT_SRR5164445	0
-3.35473	-9.75357	47	3.80354	GGACTCGGACTT_SRR5164445	0
-4.66358	-9.72564	47	3.80455	TATATACGAGCA_SRR5164439	0
-5.25096	-10.3109	47	3.80476	TTAAATACAATT_SRR5164445	0
-5.01123	-10.5201	47	3.80584	ATTCTACTTTCA_SRR5164441		1.42075
-4.44154	-9.8684	47	3.80741	CTGGAGAGGTTC_SRR5164439	2.65395
-4.75062	-9.7627	47	3.80784	AGCCTTATGGTA_SRR5164439	1.98695
-4.88707	-10.4385	47	3.80845	TAATTTTAGGGT_SRR5164446		2.9903
-4.62412	-10.3808	47	3.80862	CGTCTTGATCAT_SRR5164438	1.30074
-5.15805	-9.95555	47	3.80904	GGCAAGTGTATT_SRR5164439	2.49929
-3.42441	-9.70895	47	3.80948	ATGTGATTATTA_SRR5164440
-3.80115	-10.0378	36	3.80975	GTGTTTATGCTT_SRR5164445	1.77569
-5.00565	-10.0124	47	3.81046	GTAGGCCTGAAG_SRR5164438	2.16125
-5.08854	-10.3206	47	3.81176	TTGGTAGACCGG_SRR5164445	2.20186
-4.73554	-9.68161	47	3.81292	GCGGGCTATCGT_SRR5164440
-4.60107	-10.2338	47	3.81302	AGTAGAGTTCGG_SRR5164436	0
-4.56308	-10.2787	47	3.81463	ATACTTAATGCC_SRR5164446		2.61552
-4.91265	-9.88865	47	3.8154	AAGAAAGTACCC_SRR5164437	0
-5.32928	-9.99257	47	3.81624	GGACTTAAAGCA_SRR5164439	0
-4.47418	-9.78436	47	3.81631	TTGTAGGCGTCA_SRR5164440
-4.90347	-10.2011	47	3.8167	AGGACCCAAAAG_SRR5164438	2.61748
-4.73353	-9.9222	47	3.81736	AGAGACTTTTCT_SRR5164443	0
-4.65076	-9.73457	47	3.81746	CCGAACCTAACG_SRR5164436	0
-4.07156	-9.84386	47	3.81773	CCTCATCGGCTA_SRR5164440
-5.11015	-9.83956	47	3.81794	ACCACCTGGCCA_SRR5164439	0
-5.22443	-10.2562	47	3.82085	GTCTTTGTGCAA_SRR5164438	1.99844
-4.9445	-10.2316	47	3.82413	AGGGCCTTGGAC_SRR5164436	0
-4.0343	-9.1401	47	3.82425	CTACCAGATGGT_SRR5164439	0
-4.62224	-9.78112	47	3.82522	CCAAATTTTAAA_SRR5164438	0
-4.97097	-9.77656	47	3.82522	GGCATCTAAATC_SRR5164439	0
-4.69319	-9.80718	47	3.82705	TTTGGACCCGAA_SRR5164440
-4.44833	-9.52683	47	3.82708	TCTATAAGCATA_SRR5164436	0
-4.8806	-9.72844	47	3.82783	TGGCCGTAAACA_SRR5164439	3.1201
-5.41557	-9.72818	47	3.82962	GACCGGGCTCCC_SRR5164439	0
-5.13917	-10.0455	47	3.83109	CGATATGTCTTT_SRR5164439	0
-4.81212	-10.2751	47	3.83183	TTGTAGCTCTAC_SRR5164446		0
-4.81232	-10.1446	47	3.83227	ATCCGTACTGGC_SRR5164442
-5.05538	-9.92286	47	3.83404	TATAAGCGTGTA_SRR5164438	0
-4.5856	-10.0032	47	3.83459	CCTATTACGATG_SRR5164439	1.89602
-5.10855	-9.97401	47	3.83576	TCGGCGTATTTT_SRR5164437	2.2838
-4.59042	-9.97282	47	3.83677	CTATTACAACGG_SRR5164438	0.627328
-3.58803	-9.94669	47	3.83749	ACTTAGTACAAG_SRR5164445	0
-4.59461	-9.82511	47	3.83813	TCCGGATTGATG_SRR5164439	0
-5.12658	-10.062	47	3.83816	GATCCCCTATAA_SRR5164437	1.44591
-4.44444	-9.60139	47	3.83847	GTCTCACCACGA_SRR5164439	0
-4.5571	-9.89022	47	3.83935	GGCGTATATTAG_SRR5164439	1.98023
-4.25173	-9.66598	47	3.83981	GAAGTGCGTCAT_SRR5164439	2.31286
-5.20786	-10.0535	47	3.84038	GACGTGCCGGAA_SRR5164438	3.2131
-5.0793	-10.0533	47	3.84253	AAGCTGATTAGA_SRR5164438	1.63888
-4.99059	-9.99895	47	3.84293	ATTAAGGTAGTG_SRR5164438	0
-5.19039	-10.1893	47	3.84414	ACCGATGTGCCT_SRR5164436	0
-4.43617	-9.75578	47	3.84446	AAGGGGCTAACC_SRR5164436	0
-4.63704	-10.1809	47	3.84513	GAAGGTTAGCCG_SRR5164440
-4.63818	-10.0909	47	3.84517	TAAGTCATTACT_SRR5164437	0
-5.15243	-10.1596	47	3.84517	ATAGTATGTTTG_SRR5164442
-4.22847	-10.3244	47	3.84517	ATACTTAATGCA_SRR5164446		2.15499
-5.15845	-10.1514	47	3.84613	GGAAAACCTACT_SRR5164438	2.02082
-4.86571	-10.277	47	3.84741	ACTCAATAGAAG_SRR5164442
-4.68772	-10.0271	47	3.84869	ACGTTCGTTTGG_SRR5164437	0
-4.98686	-10.125	47	3.84921	AAGAGTAGCGGC_SRR5164442
-4.29965	-9.86237	47	3.84928	GATTGGCATAAT_SRR5164440
-5.48501	-9.97499	47	3.85161	CCCGGCGCGAGT_SRR5164438	0
-5.26699	-10.0867	47	3.85167	CATCGATTCCAA_SRR5164437	0
-4.87051	-10.0739	47	3.85171	ATTAACATCGTC_SRR5164437	0
-5.48218	-9.92149	47	3.85191	TACGTATGCTAT_SRR5164436	0
-5.08096	-10.167	47	3.85394	CCTCCTAGAAGG_SRR5164438	0
-4.98048	-10.1082	47	3.85462	GATCGATACACC_SRR5164436	2.32651
-4.76938	-10.1295	47	3.85516	TATAGGCATGTT_SRR5164436	0
-3.83827	-9.61701	47	3.8553	CTGGTAATCCTC_SRR5164440
-4.01721	-9.66031	47	3.85566	GCCCCTATGTGT_SRR5164440
-5.26129	-9.77421	47	3.8568	GCCTCGAGCGTC_SRR5164440
-4.77565	-10.3234	47	3.85689	CGTCTTGATCAG_SRR5164438	1.40802
-3.80466	-10.0589	47	3.85719	ACTTAGTACACC_SRR5164445	1.58124
-5.20921	-9.77766	47	3.85961	CTTCGCTGTGAG_SRR5164437	0
-5.00176	-10.0245	47	3.86037	GGAGGGCAGATG_SRR5164437	1.97376
-5.28675	-10.0276	47	3.86097	GGAAAACCTACC_SRR5164438	0
-4.98851	-10.4083	47	3.86249	ATATTGGAGCTA_SRR5164438	1.27759
-3.39259	-9.67564	47	3.86416	GAAAAACTCTCC_SRR5164440
-4.8286	-9.90517	47	3.8646	AACATCGGGTAT_SRR5164439	2.13145
-5.11757	-9.90961	47	3.86537	GCGCACCATTCA_SRR5164438	0
-4.8728	-9.78128	47	3.86554	ACGTTCGTTTGT_SRR5164437	0
-3.83365	-9.80184	47	3.86564	GTTACATAACTC_SRR5164439	1.12397
-3.21221	-9.577	47	3.86611	ATGACTGTCGCT_SRR5164440
-4.54316	-10.0989	47	3.86737	TGCACCCGTAGC_SRR5164436	0
-4.07267	-9.75595	47	3.8684	AAAGCTCCTCAA_SRR5164436	1.92545
-5.44673	-9.866	47	3.87002	ATGGGACCTGAG_SRR5164437	0
-4.92622	-10.3504	47	3.87058	AGTCAGTCTAGC_SRR5164440
-4.77951	-10.1129	47	3.8707	CTTGGTAGACCG_SRR5164445	2.54506
-5.3671	-10.0408	47	3.87077	CCATAAGAGCTC_SRR5164437	3.19825
-4.4753	-9.94886	47	3.87232	GACGTGCCGGAC_SRR5164438	3.05239
-3.7749	-9.75127	47	3.87341	AGGAAATTACAA_SRR5164442
-5.14788	-10.1988	47	3.87449	CTATTTGAAAGT_SRR5164437	0
-5.05588	-9.85844	47	3.87507	GTTGTGTCCGGA_SRR5164436	0
-4.99703	-9.8062	47	3.87648	ACCTGTAGTCTG_SRR5164440
-5.38731	-10.0555	47	3.87797	CCATGACCAAAA_SRR5164436	0
-3.8393	-9.77968	47	3.87899	TGATGCGAACTG_SRR5164436	0
-4.57532	-9.80629	47	3.87921	TAGTAATCCCCA_SRR5164439	2.72233
-5.36235	-10.0847	47	3.87936	GCCTTGCCATAA_SRR5164438	2.0785
-4.86736	-9.75771	47	3.87994	CCGCGACAAGTG_SRR5164437	0
-4.22439	-9.60127	47	3.88036	CCCATACCCTTA_SRR5164436	0
-5.26474	-9.95316	47	3.88052	ACCACCTCCGGA_SRR5164437	0.99126
-5.0013	-10.303	47	3.88215	CGTCTAACAGAG_SRR5164437	2.09547
-5.19059	-10.2093	47	3.88222	ATTTTAGTATTT_SRR5164445	0
-4.90028	-10.1119	47	3.88308	CCAAGGATTTAC_SRR5164442
-4.98644	-10.1478	47	3.88635	CCGACGTCGTCT_SRR5164437	2.19226
-4.51072	-10.0065	47	3.88713	GAAGGCATTGAC_SRR5164436	0
-5.06251	-9.88457	47	3.88791	AAGGCGACGCTG_SRR5164443	0
-5.41194	-10.0334	47	3.88921	TCACAAAGCTGT_SRR5164436	0
-5.38691	-9.98133	47	3.89008	CCCGCCCGATAG_SRR5164439	1.51496
-5.39782	-10.0447	47	3.89015	GTTCTGTACTGA_SRR5164443	0.602223
-5.13373	-9.90482	47	3.89025	TAATCCGATGGA_SRR5164443	0
-5.08574	-9.69783	47	3.8904	TAATAGCTGTCG_SRR5164437	0
-4.67316	-10.3902	47	3.89057	TTTGTCTGTGGA_SRR5164441		0
-4.03255	-9.79129	47	3.89104	TTAGGTACCTAA_SRR5164439	1.02114
-4.81821	-9.76678	47	3.89104	CCAAGGATTTAT_SRR5164442
-5.07026	-9.96235	47	3.89162	GGCATCTAAATG_SRR5164439	0
-4.65351	-10.0821	47	3.8926	CTAAGTGACCTT_SRR5164439	0
-3.90513	-9.70535	47	3.89264	CGTACGGTAATA_SRR5164440
-5.01744	-9.84683	47	3.89391	CGTCAGCTTAAT_SRR5164440
-4.40263	-10.1795	47	3.8944	GCACCCGATTGT_SRR5164436	0.763545
-4.89688	-9.79599	47	3.89444	CCTATTACGATA_SRR5164439	0
-5.06576	-10.0673	47	3.89467	TGCGTGGCTTTC_SRR5164439	2.02347
-5.14372	-9.99088	47	3.89586	TTGTAGAGAGTA_SRR5164437	2.52379
-5.09925	-9.88195	47	3.89601	TTCTTGAGCTTG_SRR5164437	0
-4.01456	-9.93437	47	3.89622	TAAGGCCCCTGT_SRR5164438	1.65229
-4.20015	-9.57587	47	3.89635	GAACGGAATGCT_SRR5164436	0
-4.36493	-9.66192	47	3.89693	CTCTTTACTAAC_SRR5164439	0
-5.12669	-10.3326	47	3.89725	AACGGGTTGGCT_SRR5164442
-5.36646	-9.89855	47	3.89743	TGCGGAGCCTCC_SRR5164439	1.40245
-5.38082	-9.9142	47	3.89794	GACCTTACAAGC_SRR5164439	1.29049
-5.22135	-9.87916	47	3.89832	CCGTCCTCTCCC_SRR5164437	0
-5.09609	-10.258	47	3.89854	TTACGTATCCAA_SRR5164442
-4.82851	-9.99404	47	3.90089	GGCAACCTACTC_SRR5164439	1.13346
-4.1962	-10.2798	47	3.90206	TAGTGTTTAAGG_SRR5164442
-4.86001	-9.84298	47	3.90258	CTGGGGAACGTT_SRR5164437	1.34929
-4.38558	-9.78891	47	3.90311	AGTGTGTATCTC_SRR5164438	0
-4.17565	-9.86096	47	3.9053	TGACAAAAAAGA_SRR5164440
-4.18684	-9.68833	47	3.90545	CTGGCTCAGATA_SRR5164439	2.60542
-4.6018	-10.0166	47	3.90575	GGCCCGCAAGCG_SRR5164437	2.70207
-5.0892	-10.1645	47	3.90583	GTCTTTGTGCAC_SRR5164438	0
-5.33444	-10.0041	47	3.90603	CGATTTGGGTAT_SRR5164436	1.9166
-4.62985	-10.0081	47	3.90603	TTGGAGGCAACT_SRR5164442
-4.93508	-10.0165	47	3.90656	GAGAGAGACAAC_SRR5164436	0
-5.34128	-10.1791	47	3.90713	GGTACTCATAAC_SRR5164446		0
-5.05473	-10.0642	47	3.90762	TGTGGCAGAAAC_SRR5164437	2.74946
-5.24065	-10.0646	47	3.90895	AGACCGAAGCCT_SRR5164438	2.60057
-4.20225	-9.6942	47	3.90899	AAGGGTGACCGG_SRR5164440
-5.28332	-9.88473	47	3.90942	TGAGCGGCGACA_SRR5164437	0
-4.45885	-10.0958	47	3.9097	CGATGCAATCTC_SRR5164439	0
-4.37079	-9.60422	47	3.91002	ACTCAGCGGCTT_SRR5164436	0
-4.44691	-9.67351	47	3.91002	GCGATGGCCTAA_SRR5164440
-4.81454	-9.86791	47	3.91044	GTACGTGTCTTG_SRR5164440
-5.44281	-9.97969	47	3.91145	TCTGTCAGCCCT_SRR5164436	2.17877
-4.77478	-9.87119	47	3.91175	AGGAACACACAT_SRR5164440
-4.80998	-10.366	47	3.91193	GTTCAGTGGTTG_SRR5164441		1.23831
-4.5167	-9.73643	47	3.91205	GTAGCGTGACCT_SRR5164440
-5.21943	-10.1022	47	3.91242	GTCTTTGTGCAT_SRR5164438	0
-4.35425	-9.93613	47	3.91242	ATCAATAGAAGT_SRR5164442
-4.76646	-9.84754	47	3.91326	CCGCCCCAGATA_SRR5164437	1.35738
-3.66617	-9.80421	47	3.9153	TGTGCGTTACTG_SRR5164437	0
-4.29524	-9.80247	47	3.91548	AGAGACTTTTCA_SRR5164443	1.69933
-4.25792	-9.53817	47	3.91595	AGTCACGTTCAC_SRR5164437	0
-4.95423	-9.8446	47	3.91647	CTCAATATGCAT_SRR5164437	0
-5.2029	-10.3358	47	3.91723	CCGATAAAGAAC_SRR5164437	2.49186
-5.16349	-9.88769	47	3.91906	TGTACAACTCCG_SRR5164436	0
-4.49122	-9.8748	47	3.91918	TTGTAAGCACTT_SRR5164439	1.13153
-5.00993	-10.2458	47	3.91965	ATTTTAGTATTA_SRR5164445	0
-4.15604	-9.93318	47	3.92101	AAACGCAGGTGT_SRR5164436	0
-4.97883	-10.2074	47	3.92223	CAGTAAACAATC_SRR5164440
-4.70783	-9.98229	47	3.92261	GAGGCTCGATAA_SRR5164436	0
-3.9227	-9.91688	47	3.92285	AGCAATCGCGAG_SRR5164440
-5.11797	-9.89282	47	3.9235	CTGGGAGGTCTC_SRR5164437	0
-5.41089	-10.0055	47	3.92401	GTGCCACGAAGG_SRR5164437	3.25044
-4.52203	-9.71024	47	3.9245	CGATATGTCTTG_SRR5164439	2.86463
-3.80431	-10.128	47	3.92585	ACTTAGTACACG_SRR5164445	0
-5.18335	-9.78056	47	3.92709	ATACGAGCCCAG_SRR5164437	0.93804
-3.1126	-9.55296	36	3.92791	GCTGCTAATACT_SRR5164437	0
-4.97391	-9.62244	47	3.93142	ATAGGCGCGGAC_SRR5164437	0
-5.08731	-10.4137	47	3.93183	CGGTTGGGTGTC_SRR5164446		3.71357
-4.59365	-9.73959	47	3.93272	TGCACCCGTAGT_SRR5164436	1.71372
-4.35334	-9.92518	47	3.93292	TAGCCGACCCCA_SRR5164436	0
-4.65833	-10.2283	47	3.933	CGTCTTGATCAA_SRR5164438	1.09941
-4.43588	-9.9255	47	3.93447	TCTATTTGAGTT_SRR5164438	1.58033
-3.73604	-9.57305	47	3.93463	TATAGCCCGCGC_SRR5164440
-4.54849	-9.84188	47	3.93481	GCCATTAGCTGA_SRR5164438	0
-4.95796	-10.0258	47	3.9351	GCGTTTAGTCGG_SRR5164436	0
-4.98378	-9.7421	47	3.93543	TCTTGATTCTAA_SRR5164439	3.32377
-4.63339	-10.1661	47	3.93569	CCAGCCGTCCGG_SRR5164440
-4.01284	-9.77468	47	3.93592	AAAGCTACCTCA_SRR5164436	2.23732
-4.73934	-9.72167	47	3.93612	CGTCAGCTTAAC_SRR5164440
-4.30461	-9.64804	47	3.93712	ACGATAAAGTTA_SRR5164437	0
-5.00742	-9.86895	47	3.93722	TCTTGATCCTCG_SRR5164438	0
-4.84147	-10.3117	47	3.93773	TAATTTTAGGGG_SRR5164446		2.40337
-4.10937	-9.73698	47	3.93787	TTGCTCACAAGC_SRR5164440
-5.37046	-9.76356	47	3.93912	TCTTTAGCAAGC_SRR5164437	1.0528
-4.798	-10.1825	47	3.93962	TTGTAGCTCTTT_SRR5164446		0
-4.51159	-9.94384	47	3.93982	CTATATATAGAT_SRR5164438	1.42325
-4.98836	-10.03	47	3.94499	GATCGATACACT_SRR5164436	0
-4.65174	-9.90503	47	3.94517	GAAGGTAATGCT_SRR5164436	0
-5.3499	-10.286	47	3.94799	TTAACGTATCCA_SRR5164442
-4.74945	-10.2193	47	3.94888	CTAGTCGGAGAT_SRR5164436	0
-3.77336	-9.60743	36	3.94903	CTCGGTGCTAGA_SRR5164438	0
-5.21534	-10.0205	47	3.94932	CACTGTGAGCCA_SRR5164436	2.27112
-4.42331	-10.2181	47	3.95021	ACCGGATGAGGG_SRR5164441		0
-4.87127	-9.78514	47	3.95136	TCCTGTAACAAC_SRR5164438	0.656165
-3.56798	-9.73441	47	3.95228	GTCTATTGAAAC_SRR5164436	0.836846
-5.07922	-10.0932	47	3.95364	AGCCTTATGGTT_SRR5164439	0
-4.24305	-9.80502	47	3.95378	TTATTAGATCTC_SRR5164436	2.11681
-5.13172	-10.2934	47	3.9545	TATCCGTACTGG_SRR5164442
-5.13489	-9.93355	47	3.95637	ATCTTAATGCAT_SRR5164437	0
-5.22168	-9.92723	47	3.95637	TATGCATCATAG_SRR5164437	0
-4.65987	-9.76575	47	3.95637	TTGCGGTCATAC_SRR5164440
-4.93862	-10.2241	47	3.95685	CCGAGGATGGTC_SRR5164437	0
-4.62741	-9.86775	47	3.9569	GTAGCGTCCTGG_SRR5164437	2.16267
-3.48625	-9.55498	47	3.95945	GCAGGCGCTACT_SRR5164437	0
-4.46133	-10.0963	47	3.9598	TTATTAGATCTT_SRR5164436	0
-4.83582	-10.0696	47	3.96106	ACGGCAGGCTTG_SRR5164440
-4.69717	-9.75505	47	3.96359	CTGAATTAAACG_SRR5164439	0
-5.04419	-9.95193	47	3.96444	GTTAAGCCAATG_SRR5164438	1.66913
-4.07091	-9.65145	47	3.96507	TCTATTTTAAAT_SRR5164440
-5.09334	-10.2634	47	3.9674	AAGGCTAATGCT_SRR5164442
-4.93371	-10.0047	47	3.96794	AGCATTCTGCGC_SRR5164440
-4.3416	-10.2363	47	3.96833	TAGCCGACCCCT_SRR5164436	1.60784
-4.10789	-10.192	47	3.9688	AAAGCTCCTCAG_SRR5164436	1.82328
-4.56197	-9.64768	47	3.97016	TTGTAGCTCTTG_SRR5164446		0
-4.25245	-9.93974	47	3.97108	GCAGTATGCGCC_SRR5164438	1.29369
-4.57155	-10.3466	47	3.97186	ATACTTCAATGG_SRR5164446		2.01629
-4.94388	-10.1386	47	3.97211	CTGTCACACGCT_SRR5164438	0
-4.21114	-9.58532	47	3.97415	CCAGTTGCTTAT_SRR5164440
-4.78964	-10.0522	47	3.97596	CGTAACAGGCTC_SRR5164438	0
-5.09642	-9.96066	47	3.97948	GGGTCGGTTTCA_SRR5164436	1.43059
-4.5604	-9.91101	47	3.98049	GCAAGAATTAAC_SRR5164437	0
-4.81133	-9.82329	47	3.98278	CGTAACAGGCTA_SRR5164438	0
-4.77119	-9.76297	47	3.98432	CGCCTTACGGGA_SRR5164438	1.32873
-4.1323	-9.6898	47	3.98472	ACGAAAACCTCA_SRR5164443	0
-4.84646	-10.1678	47	3.98699	TAGACTTGAGGA_SRR5164438	2.65487
-4.5973	-10.3457	47	3.98732	GGTAGATAGGTT_SRR5164436	3.02009
-4.34635	-9.73469	47	3.98793	ACCCGCGCAACT_SRR5164439	3.60589
-4.66494	-10.3081	47	3.98905	TTGTAGCTCTTA_SRR5164446		0
-5.15004	-10.241	47	3.98992	AAAGTAGCGGCA_SRR5164442
-4.48518	-10.0353	47	3.99089	CGACGGCGACGA_SRR5164438	0
-5.06104	-10.0436	47	3.99107	TGTTACGGCGAT_SRR5164436	2.68013
-3.96183	-9.8931	47	3.99287	AAGGGTGACCGC_SRR5164440
-4.49985	-9.76474	47	3.99293	TCAAGGTCGGTT_SRR5164439	2.74776
-4.38607	-10.2645	47	3.99357	ATACTTCAATGT_SRR5164446		2.45527
-5.31826	-10.0322	47	3.99393	CAGCTAGGCTAC_SRR5164439	1.62875
-4.16266	-10.2784	47	3.99551	TGGAGTCTCAGG_SRR5164436	0
-4.49333	-10.0424	47	3.99678	CATACACATACT_SRR5164438	1.46762
-4.95587	-10.2225	47	3.99951	GAGAGAGACAAA_SRR5164436	0
-5.15589	-9.91802	47	3.9997	GCATCCCTGCAA_SRR5164438	0
-4.5515	-9.81079	47	3.99971	TACTAGTGAACC_SRR5164440
-4.61834	-9.68212	47	3.99993	GTCTTTAGCTGT_SRR5164440
-5.33312	-10.1982	47	4.00039	TTCGGTTACACT_SRR5164443	0
-3.77006	-9.93451	47	4.00563	AACCTTTATATG_SRR5164440
-4.57896	-9.64428	47	4.00567	AAAAGGTACGAT_SRR5164438	0
-4.41762	-9.65396	47	4.00567	TCTATTTTAAAA_SRR5164440
-5.31955	-9.95437	47	4.00608	ACCTGTCGCACC_SRR5164438	1.71516
-5.09023	-9.96293	47	4.01097	AGTGGGTTTGTG_SRR5164442
-4.66615	-10.09	47	4.01135	TTACGTAGGACC_SRR5164437	0
-4.70588	-10.3458	47	4.01135	GGCCCTGGAACA_SRR5164442
-4.72708	-9.81596	47	4.0117	TCTATGGGCCGA_SRR5164437	0
-5.18605	-9.92443	47	4.01257	GTAGTATGTGGC_SRR5164439	0
-4.70695	-10.3532	47	4.01275	GTTGTAGCTCTT_SRR5164446		0
-5.15923	-9.99397	47	4.01288	ATCCGTACTGGG_SRR5164442
-5.16109	-10.3843	47	4.01631	TTATACCTTCCC_SRR5164442
-3.75878	-9.8393	47	4.01639	CGCATTAGTCTA_SRR5164436	0
-4.5017	-10.1633	47	4.01669	CATACACATACA_SRR5164438	1.58803
-5.26853	-10.0315	47	4.01674	CTATCAGTGGCA_SRR5164439	2.58859
-4.68858	-9.90895	47	4.0172	TCTAGCAGGTAG_SRR5164439	2.31163
-3.67794	-9.64085	47	4.01858	TCCTGTAAAAAC_SRR5164438	0
-4.48413	-10.2976	47	4.01899	ACCGGATGAGGA_SRR5164441		0
-4.43964	-9.60957	47	4.0192	TAGGTGCTGCGC_SRR5164437	1.1321
-5.10461	-10.3612	47	4.01981	ATGTCTTTAGTG_SRR5164442
-3.82861	-9.55917	47	4.02269	AGCTTCGCCATG_SRR5164438	0
-5.23068	-9.80267	47	4.02323	AGGAAGCGCCCT_SRR5164439	1.67387
-4.17679	-9.69833	47	4.02405	TGTCGTTCGGTT_SRR5164438	0
-4.95397	-9.9154	47	4.02474	TACCTCTAGTCG_SRR5164436	0
-5.26628	-10.1331	47	4.0254	TCTTCCTACTTT_SRR5164437	1.83071
-5.36295	-9.9054	47	4.02572	GGTTGAGCCTAT_SRR5164440
-4.90348	-9.73676	47	4.02609	CGTTTCATGAGC_SRR5164436	0
-4.10421	-9.68238	47	4.02617	TCTCTTAGGCGA_SRR5164439	0
-4.19699	-9.66854	47	4.02707	TCTCTAGTGTTG_SRR5164440
-3.32631	-9.74137	36	4.02707	ACAGTGTTGCGA_SRR5164442
-4.62813	-10.106	47	4.02946	ATAGGGTAGACA_SRR5164437	0
-3.95205	-10.0508	47	4.02955	AACACGCTCAGA_SRR5164442
-4.75487	-10.3737	47	4.03386	AAACGCTATGTT_SRR5164444		0
-4.76796	-10.3231	47	4.03413	TTACGTATTCTT_SRR5164441		2.87063
-4.97616	-10.2141	47	4.03522	TTAAATACAATA_SRR5164445	0
-4.34665	-9.89868	47	4.03574	TGACTTCACCTT_SRR5164439	1.29388
-5.13474	-9.91381	47	4.03978	TTTGGTGAGTCT_SRR5164437	0
-3.31242	-9.79537	47	4.0407	ATCATTTCTGGA_SRR5164441		0
-4.81199	-9.87752	47	4.04199	GTTAGGGACAAA_SRR5164437	0
-3.95951	-9.85795	47	4.04205	AAAGAATGTTTT_SRR5164440
-4.04334	-9.64609	47	4.04264	CAGCCAATACTC_SRR5164440
-4.83438	-10.3995	47	4.04413	CACCCGCTTTTC_SRR5164446		0
-5.08155	-10.0539	47	4.04482	TCATCAAGTCTC_SRR5164437	2.08102
-4.42813	-10.218	47	4.04528	ACCGGATGAGGT_SRR5164441		2.33742
-4.57162	-10.3954	47	4.0462	ATCCGTACTGGT_SRR5164442
-5.14555	-10.2672	47	4.04746	TATCGCAACTTC_SRR5164441		0
-4.71602	-9.83965	47	4.04771	CTTTAGAGAAAC_SRR5164439	0
-5.22653	-10.2516	47	4.04778	TTGGTAGACCGC_SRR5164445	2.2015
-4.31782	-9.70816	47	4.04851	AAGACTCCGAAC_SRR5164438	1.59509
-4.79936	-10.3896	47	4.04989	CATAGCAAAAGC_SRR5164437	0
-3.98133	-9.84631	47	4.04993	GAAGGAAAGGTC_SRR5164440
-4.34475	-9.61966	47	4.05015	TCTCTAGTGTTC_SRR5164440
-5.28618	-10.1427	47	4.05098	TGCTTTATCTAC_SRR5164439	2.10871
-4.51549	-10.1969	47	4.05174	GTGCGTTAGAAC_SRR5164436	2.34336
-4.89928	-10.2532	47	4.0522	CACGAAACCTGA_SRR5164438	1.2105
-4.3926	-10.2233	47	4.05312	AGTCCTAAAGGT_SRR5164446		0
-4.87352	-10.0844	47	4.05351	TACGTTAGAAGT_SRR5164438	0
-4.49694	-9.94992	47	4.05523	AATGTTCCATCT_SRR5164440
-5.15324	-9.84322	47	4.05646	CAGAGCCACAGG_SRR5164439	1.66478
-4.78549	-10.2545	47	4.05765	GAAGGAACGGGC_SRR5164436	0
-5.13364	-9.98556	47	4.05998	ATATAAAGTTGT_SRR5164439	0
-4.21579	-9.91618	47	4.06195	CGCCGCACTACT_SRR5164439	3.22373
-4.73157	-9.71999	47	4.06346	ATTCAGACGCGA_SRR5164440
-4.41027	-9.6684	47	4.06463	GTCTCACCACGG_SRR5164439	3.13622
-4.33459	-9.59303	47	4.06485	CATGACACAGAG_SRR5164440
-4.93751	-9.91276	47	4.06501	AGACGCGCTAAC_SRR5164436	0.888566
-4.89746	-10.0506	47	4.06628	AGTATTGTGACC_SRR5164440
-3.51924	-9.81295	33	4.06812	GTGATGAGGACT_SRR5164437	0
-5.4231	-10.0235	47	4.06854	CCATGACCAAAC_SRR5164436	0
-5.06056	-10.086	47	4.06948	GAGTTTGCGGGC_SRR5164439	2.3597
-4.86895	-10.3233	47	4.06948	AACCTGGTAACG_SRR5164442
-4.6038	-9.5656	47	4.06976	CGCCGCGTGGAG_SRR5164439	0.672459
-5.4154	-9.98818	47	4.07038	AAGCTTGGCGGA_SRR5164440
-4.96412	-10.1868	47	4.07039	GATAGCGTCTCC_SRR5164438	1.98926
-4.89422	-10.2905	47	4.07058	AGTCCCACCGGA_SRR5164437	1.96385
-4.74293	-10.0342	47	4.07059	AGTATTGTGACT_SRR5164440
-5.15156	-9.94986	47	4.07086	AAGCTGATTAGG_SRR5164438	0
-5.37486	-10.002	47	4.07104	CGGCCAAGCCGG_SRR5164440
-4.24738	-9.74839	47	4.07155	AGGTATCAAGTA_SRR5164436	0
-3.63498	-9.73972	47	4.0726	GCCATTTACCAC_SRR5164440
-5.03	-9.86247	47	4.07294	GGCATCTAAATA_SRR5164439	0
-4.94782	-10.0819	47	4.07339	GATTGACATATT_SRR5164440
-4.21554	-10.0462	47	4.07408	CCGATTTTTTTC_SRR5164440
-4.22178	-9.79471	47	4.07462	GGTAGATTCATA_SRR5164440
-4.33859	-10.1364	47	4.0752	GTTTACTAGTTT_SRR5164436	0
-4.62959	-9.74542	47	4.07551	ATATAACCGCCC_SRR5164439	2.93436
-4.31097	-9.61865	47	4.07705	TTTGATTCGCCG_SRR5164438	0
-4.65551	-9.87985	47	4.07752	TTCTACGGACCC_SRR5164440
-4.30169	-9.97298	47	4.07847	TACTTCAATGCG_SRR5164446		0
-4.94846	-9.98727	47	4.07938	GCATCCTTACTA_SRR5164439	1.83779
-4.6393	-9.77395	47	4.08073	GAAACGTCGTGC_SRR5164437	1.23097
-5.32322	-9.83411	47	4.08104	CCGCGACAAGTT_SRR5164437	0
-5.34466	-9.83436	47	4.08143	CGGGTAGTCTCG_SRR5164439	0
-3.71251	-9.7316	47	4.08173	AAGGCGTGACCG_SRR5164440
-4.62293	-10.1104	47	4.08317	TTCTACGGACCT_SRR5164440
-5.04608	-10.1309	47	4.08399	GACCAAGAGCCA_SRR5164442
-4.9684	-10.3209	47	4.0842	TTACAAGGTTTC_SRR5164442
-5.09511	-9.98383	47	4.08491	AGAACGTGTTGT_SRR5164443	0
-4.38675	-9.74037	47	4.08499	AGGCGATATGGC_SRR5164437	0
-4.50607	-9.55249	47	4.08542	ATAAGAGAAGTG_SRR5164438	0
-4.47621	-9.77102	47	4.08593	ATACATATCTTT_SRR5164440
-4.70144	-10.399	47	4.08671	CATACACATACC_SRR5164438	2.95984
-3.83047	-9.7142	47	4.08726	ACCTTTCGCAAG_SRR5164440
-4.22239	-9.7358	47	4.08761	TCGTACGAAGAC_SRR5164438	1.04069
-4.5063	-9.68753	47	4.08851	TCTATTTTAAAG_SRR5164440
-4.57183	-9.66057	47	4.08947	TTTGTCGCGCGG_SRR5164437	0
-4.21493	-9.62596	47	4.08965	TCTCAGATTAAT_SRR5164438	1.02222
-4.35001	-9.70555	47	4.08975	CTATTGTAAAGA_SRR5164436	2.23957
-4.68735	-10.4898	47	4.08995	TTGTAGCTCTAA_SRR5164446		0
-3.62272	-9.67055	47	4.09047	CGCCATTAGTAG_SRR5164440
-4.4562	-9.70117	47	4.09057	GTATTTTAGGAG_SRR5164436	0
-4.64174	-9.78122	47	4.09159	CTTGTGGTTCCG_SRR5164437	0
-4.75714	-10.1131	47	4.09188	TAAGTCATTACC_SRR5164437	0
-5.39008	-9.82671	47	4.0923	ACGACCGTCGCG_SRR5164437	0
-4.9286	-9.69191	47	4.09232	CGACGTCGGGCA_SRR5164440
-4.92075	-9.75796	47	4.0924	AGCCAAATGCGA_SRR5164439	0.757236
-5.46001	-9.98519	47	4.09404	GAGACGGCCTTT_SRR5164436	2.07179
-3.85329	-9.85403	47	4.0943	GATGCTTAAAGC_SRR5164441		2.38258
-5.32596	-9.99036	47	4.09454	CCTCAATCGAAT_SRR5164439	2.43799
-3.77842	-9.83615	47	4.09488	AAAGCTCCTCAT_SRR5164436	2.81791
-4.93307	-9.998	47	4.09532	CCGGTGATGATG_SRR5164440
-4.40946	-10.0773	47	4.09591	CTCCCGGTCCCC_SRR5164437	0
-4.06204	-9.69219	47	4.09611	ATTCACGCAATA_SRR5164436	0
-4.91674	-10.0233	47	4.09623	GTTCTTCGTTTT_SRR5164442
-3.9243	-10.0352	47	4.09637	CCGGATCCTTTG_SRR5164446		0
-5.01023	-9.99748	47	4.09641	CTGAGGTCCTCG_SRR5164436	0
-4.42065	-9.71238	47	4.09684	GTACCTATCTAA_SRR5164439	0
-3.93536	-10.3497	47	4.09688	GTTTCTTTAACA_SRR5164441		1.45541
-3.77047	-9.66126	47	4.0972	AGAATTTTCCTC_SRR5164443	0
-4.47261	-9.99181	47	4.0979	ATACCTCGTGTA_SRR5164436	0
-4.66379	-10.3263	47	4.09817	ACCGGATGAGGC_SRR5164441		2.38616
-4.24488	-9.78	47	4.10174	TGACATTCTTGT_SRR5164438	0
-5.12705	-10.1485	47	4.10304	ACCTCCCGCTTG_SRR5164438	1.27759
-4.6777	-9.97278	47	4.10304	ATATAACCGCCA_SRR5164439	3.42628
-5.29832	-10.2448	47	4.10332	GGTACTCATAAT_SRR5164446		0
-5.01876	-9.86719	47	4.10555	GCGCCCATGGCT_SRR5164437	0
-5.28478	-10.0285	47	4.1068	ACCAAACGAGCA_SRR5164444		3.05838
-4.30547	-10.0787	47	4.10763	ATTTTTCTTTAC_SRR5164436	1.28096
-4.23419	-9.99139	47	4.10793	GGCGAGCTTACC_SRR5164438	2.39517
-4.17349	-9.59837	47	4.10891	TTCTGCTCGACT_SRR5164437	0
-5.1135	-10.2803	47	4.10891	ATAGTATGTTTT_SRR5164442
-4.95072	-10.0673	47	4.10918	AGTAGTCCGGCC_SRR5164436	1.31441
-5.08041	-9.82493	47	4.10967	TCCTCCGCCAAC_SRR5164438	0
-4.69678	-9.95666	47	4.10975	ATAGAATCGAGT_SRR5164442
-5.3086	-10.223	47	4.10995	TGTTAACTTTGG_SRR5164442
-5.34978	-9.89527	47	4.10998	ACGCATACACCT_SRR5164437	0
-4.68301	-10.2165	47	4.11144	TCACAAATTTAG_SRR5164442
-5.18388	-9.99717	47	4.11228	AAGGCTAATGCC_SRR5164442
-5.25921	-9.96314	47	4.11262	CTTAGACCCCGG_SRR5164437	0.999649
-4.03613	-9.91766	47	4.11284	AAAGCTCCTCAC_SRR5164436	3.26002
-4.77539	-10.096	47	4.11312	TTAAATACAATC_SRR5164445	0
-5.06822	-10.0758	47	4.11334	GCATCCTTACTG_SRR5164439	1.79385
-4.81964	-9.56037	47	4.11482	AAGGCGACGCTA_SRR5164443	0
-4.26812	-10.0308	47	4.11502	CAACTAGGACAC_SRR5164438	1.4021
-4.98097	-9.72627	47	4.11731	TGAAAAACAGTA_SRR5164439	0
-5.12667	-9.95954	47	4.11736	GCGCCCATGGCC_SRR5164437	0
-5.2295	-9.89722	47	4.11742	ATGCGAGAGGTG_SRR5164437	1.69002
-4.90943	-9.7888	47	4.12188	ACATATAGTCTC_SRR5164437	0
-4.56489	-9.66474	47	4.12233	CCTGGACTTGAC_SRR5164437	0
-3.56519	-9.76402	47	4.12413	TCTAGCCCCAGC_SRR5164436	0.744651
-3.53804	-9.81528	47	4.12469	TTTGCTCTCTAT_SRR5164437	0
-4.43756	-10.3746	47	4.12503	CAATCAGGCTCC_SRR5164441		0
-3.71812	-9.67496	47	4.12554	GACCTCGCGTGC_SRR5164437	0
-4.0423	-9.90496	47	4.12606	CCCTAACTCTAT_SRR5164438	1.50005
-5.04141	-9.94083	47	4.12635	ATCGTTGCTCTA_SRR5164438	0
-4.95377	-10.3206	47	4.12691	TAAGAGCTGAAC_SRR5164438	0
-5.4041	-10.1299	47	4.12712	ACATAAATACGC_SRR5164436	2.07308
-5.14643	-10.3242	47	4.12766	GACTGCAGCTAC_SRR5164442
-4.92957	-10.1764	47	4.12794	GATTACAGCCTA_SRR5164437	0.857249
-5.01947	-9.95696	47	4.12914	AATACGCGTAAC_SRR5164436	1.11103
-3.58459	-9.76758	47	4.12996	TACGGAACATAC_SRR5164436	0
-3.82939	-9.64434	47	4.12999	TCTTCAAGGTGC_SRR5164437	0
-5.05962	-9.75348	47	4.13075	TAAGGACGAGGC_SRR5164437	0
-4.82322	-9.9012	47	4.13134	ATGGCCATAGTA_SRR5164437	0
-4.54774	-10.0615	47	4.13216	AATGTCCCGGGT_SRR5164440
-4.72265	-10.2421	47	4.13377	TTGTAGCTCTTC_SRR5164446		1.81119
-4.82205	-10.4325	47	4.13492	GTTCAGTGGTGT_SRR5164441		0
-5.12338	-10.1753	47	4.13814	TTCTGTAGTAAA_SRR5164441		2.06102
-4.5085	-9.77825	47	4.13831	CACCCGTATCAG_SRR5164440
-3.85388	-9.76716	47	4.13881	GAAGTGCGTCAA_SRR5164439	1.88884
-3.71968	-9.7774	47	4.14287	GTCCTACAAATA_SRR5164442
-4.2568	-10.0425	47	4.14287	GGCCCCGCTCTT_SRR5164443	0
-4.87417	-9.97803	47	4.14491	GCACGGTAACAG_SRR5164437	0
-4.74337	-9.95522	47	4.14491	ACGTCGGCCGAA_SRR5164438	0
-4.93841	-9.9874	47	4.14491	AGAACGTGTTGA_SRR5164443	0
-4.37929	-10.1101	47	4.14521	AGAAATAGACCG_SRR5164440
-4.61805	-9.81325	47	4.14611	TCCTAACTTGCT_SRR5164440
-4.98529	-10.0044	47	4.14616	ACGTATATAGGT_SRR5164438	0
-5.21467	-9.91294	47	4.14726	GTCACTCGTGTG_SRR5164436	0
-5.39724	-9.88064	47	4.14831	TTGAGGCCGAGC_SRR5164439	0
-4.18334	-9.74257	47	4.14874	TTTGTCCGCTTC_SRR5164440
-4.4378	-10.2159	47	4.14919	ATTGAACCCATG_SRR5164437	1.66256
-4.7439	-10.2742	47	4.15181	TAATTTTAGGGA_SRR5164446		1.28266
-4.43005	-9.78905	47	4.15273	TACACCGAGTTA_SRR5164439	1.48852
-4.67816	-10.0759	47	4.15335	AAGGGCGGATCT_SRR5164444		0
-5.16873	-10.221	47	4.15361	TTACGTATCCAG_SRR5164442
-4.9824	-10.0139	47	4.15412	AGCCTTATGGTC_SRR5164439	2.43793
-4.4679	-9.69997	47	4.15445	ACTCTCCCGGAC_SRR5164438	0
-4.00171	-9.93931	47	4.15456	AGAATTTTCCTT_SRR5164443	0
-4.47196	-9.89877	47	4.15489	CCCTACCGCACG_SRR5164437	0
-3.82353	-10.1088	47	4.15626	AGCTTAGTACAG_SRR5164445	1.76357
-5.24171	-10.2618	47	4.15664	ATTGCGCAGAAG_SRR5164442
-4.07408	-9.82707	47	4.15721	TGTTTTGCCGTT_SRR5164440
-3.90159	-9.57599	47	4.15876	CGTAACTCTTTT_SRR5164438	0
-4.92426	-9.93585	47	4.16031	ATACCTTAGGAA_SRR5164442
-4.68137	-9.87691	47	4.16172	AATTGAATTTCT_SRR5164439	1.00467
-4.39693	-10.2093	47	4.16172	TTCTACGGACCA_SRR5164440
-5.50949	-9.7929	47	4.16287	ATAGGCGAACAC_SRR5164437	0
-4.94758	-10.1474	47	4.16367	ATTTTAGTATTC_SRR5164445	0
-3.41104	-9.74008	47	4.1639	AAAGACGAGCTG_SRR5164439	0
-4.51465	-9.97385	47	4.1642	TTGATAGCTCTA_SRR5164446		0
-4.91881	-9.94871	47	4.16654	TCGAGGTTTTGT_SRR5164439	0
-4.67244	-9.93646	47	4.16711	ATGTGATAGAAA_SRR5164438	0
-4.33826	-9.84767	47	4.16732	TTCTGCTCGACG_SRR5164437	0
-4.59244	-10.1406	47	4.16852	CGATTCCACCAG_SRR5164436	0
-4.24319	-9.74326	47	4.16878	AGACGGATGACT_SRR5164440
-4.97528	-10.1907	47	4.17057	TTGGTTACACTT_SRR5164443	0
-5.23513	-10.0675	47	4.17093	TTTAACTTTGGA_SRR5164442
-4.29631	-9.96253	47	4.17137	CTTGTTAGATAC_SRR5164440
-4.14121	-9.57298	47	4.17147	AGGAGTGTCCCG_SRR5164436	0
-4.40213	-9.86393	47	4.17236	TTTGTCCGCTTG_SRR5164440
-4.64341	-10.0714	47	4.17365	AGGCGGGTCAGA_SRR5164437	0
-4.04308	-9.68498	47	4.17402	GCGCCCCGAGTT_SRR5164439	1.45415
-4.8183	-10.127	47	4.17443	GGTGCATGGCGG_SRR5164436	0
-5.10836	-9.76223	47	4.17538	ACTACGCGCCGC_SRR5164439	0
-5.01475	-9.82677	47	4.17539	AGCGCACCTATT_SRR5164440
-5.40588	-9.93774	47	4.17574	GTCTCGATCAAG_SRR5164437	1.19054
-4.55411	-9.92096	47	4.17596	TTGGAGGCAACA_SRR5164442
-5.41717	-9.90327	47	4.17663	CCTCGCCTCTCA_SRR5164437	1.47616
-3.47432	-9.64283	47	4.17711	AAAGACGAGCTC_SRR5164439	0
-5.11415	-9.91075	47	4.17769	TCATCAAGTCTT_SRR5164437	0
-4.63179	-9.76119	47	4.17784	CTTGTGTCAGCC_SRR5164439	0
-4.67986	-9.86807	47	4.17847	TGTTGGAGGCAC_SRR5164439	0
-4.54281	-9.70679	47	4.17912	CGGCTCACCATT_SRR5164438	3.62433
-4.7078	-9.75447	47	4.17992	AGCGCACCTATA_SRR5164440
-4.81539	-9.93438	47	4.18045	TTGGCTGAGACT_SRR5164437	1.98127
-4.72657	-9.79569	47	4.18083	TTCTACGGACCG_SRR5164440
-4.92662	-10.212	47	4.18103	TTACGTATCCAC_SRR5164442
-4.5149	-9.90006	47	4.18139	AGACGGATGACC_SRR5164440
-5.03761	-9.82924	47	4.1815	TTCGGATAACGG_SRR5164436	0
-4.82846	-9.99766	47	4.18166	CCCAAGGATTTC_SRR5164442
-4.98659	-10.1254	47	4.18189	CATAAATTTGCC_SRR5164439	1.9261
-4.32811	-9.92073	47	4.18211	GTCATAGCGGCG_SRR5164445	0
-3.31073	-9.89238	47	4.1823	ATTGTTCACGAG_SRR5164442
-4.71678	-9.78286	47	4.18269	CCATTTATGATT_SRR5164440
-4.88764	-9.91075	47	4.18454	GTTAGGGTGGGT_SRR5164437	0
-4.9856	-9.79229	47	4.18461	GTTCCCCCTCTT_SRR5164436	0
-3.91691	-9.95663	47	4.18484	TCTCCCGTCGTT_SRR5164444		0
-4.53365	-9.75733	47	4.18502	CGATATGTCTTC_SRR5164439	0
-5.25278	-10.2927	47	4.18523	GTCTTTGTGCAG_SRR5164438	0
-4.99586	-9.84059	47	4.18739	CCTGTTCTTGGA_SRR5164437	1.67211
-4.31793	-9.60387	47	4.18809	ATATTTTTTCTT_SRR5164438	0
-4.12074	-9.83875	47	4.18819	CAGGGGGTAACC_SRR5164440
-4.79652	-9.61996	47	4.18892	TTTTTGGGTTCG_SRR5164439	2.1394
-4.73679	-9.98326	47	4.18952	AGAAGATCGGGA_SRR5164437	0
-4.48962	-9.62312	47	4.19022	ACTACTGTTCTA_SRR5164439	0
-4.98061	-10.2687	47	4.19112	TATACAAGGTTT_SRR5164442
-5.01645	-10.2041	47	4.19158	GCGAGTAGCAAT_SRR5164436	2.93183
-4.41606	-10.0557	47	4.19174	GGATCCTGGATA_SRR5164436	2.17663
-4.8002	-10.1017	47	4.19187	ACCACAGGTCGA_SRR5164442
-4.83234	-9.82506	47	4.19288	CCGGAAACCGCA_SRR5164438	0
-4.78521	-10.3234	47	4.19367	CGCACTATGACT_SRR5164436	1.99706
-4.92811	-10.3027	47	4.19392	TTGTAGCTCTAT_SRR5164446		0
-4.26101	-10.0314	47	4.19404	ACCCGGACGGGA_SRR5164438	1.83957
-4.95116	-9.86847	47	4.19659	GACTTATATAGA_SRR5164437	1.6797
-4.98962	-10.2164	47	4.19785	CCAAGGATTTAA_SRR5164442
-4.18974	-9.88954	47	4.19933	GCAACGCGCAAA_SRR5164440
-4.16973	-9.57091	47	4.20174	AGCGGCCGTCTG_SRR5164438	1.08662
-5.27886	-9.88847	47	4.20203	CTGGTGCAAGAG_SRR5164440
-4.20429	-10.3193	47	4.20284	ACGGGACGAGAG_SRR5164441		0
-4.64775	-10.1301	47	4.20325	TCCCTTAGCTTA_SRR5164438	1.19767
-4.39173	-10.4535	47	4.20371	TCCGACCGCAGT_SRR5164446		2.11938
-4.90371	-10.2493	47	4.20414	ATCCGTACTGGA_SRR5164442
-4.10165	-9.73529	47	4.2047	AAGTAGACTATC_SRR5164438	0
-4.50363	-10.3756	47	4.20805	CTATCGCCCATC_SRR5164438	0
-4.92663	-10.1799	47	4.2105	TAACGATCGAAT_SRR5164437	0
-4.70576	-10.4026	47	4.21132	CGGAGATGGTTA_SRR5164439	0
-4.6438	-9.91646	47	4.21287	TGTCGTTCGGTC_SRR5164438	0
-4.66626	-10.1274	47	4.2139	GTAATTGTCGCG_SRR5164438	0
-4.54963	-9.68688	47	4.21459	TAGTACCGAGTG_SRR5164440
-4.7543	-10.459	47	4.21706	TTACAAGGTTTA_SRR5164442
-4.84927	-9.98006	47	4.21757	AAATGTTTAAGC_SRR5164440
-4.75098	-9.71666	47	4.21816	AAGCTTCTGAAT_SRR5164438	0
-4.50983	-9.56665	47	4.2189	CGGATTCATCTC_SRR5164437	0
-5.28289	-9.99995	47	4.22201	GTTAGACATCCG_SRR5164437	0
-4.7251	-10.3013	47	4.22402	GCGACCGTCGCG_SRR5164437	0
-4.58257	-9.77437	47	4.22592	TGACTTCACCTC_SRR5164439	1.43777
-5.1862	-10.3785	47	4.22671	TTATACCTTCCA_SRR5164442
-5.10018	-10.1089	47	4.22708	AGAACGTGTTGG_SRR5164443	0
-4.28522	-9.7528	47	4.23134	TTGCTGACGGTA_SRR5164438	1.56176
-5.21481	-9.74239	47	4.23227	ATGAGAACTCAG_SRR5164437	0
-3.83579	-9.78337	47	4.23327	CTGGATAAACGA_SRR5164440
-5.15077	-10.3249	47	4.234	TACATTTTAGGG_SRR5164446		2.36389
-4.92737	-10.057	47	4.23411	TGCACCCGTAGG_SRR5164436	0
-3.4256	-9.67186	47	4.2352	TAATGCGTGAGC_SRR5164436	0
-4.5434	-10.0571	47	4.2364	CTTTTGAGAGGG_SRR5164438	0.908944
-3.46931	-9.63985	36	4.23642	GTACCTATCTTT_SRR5164440
-4.66941	-10.0122	47	4.23686	ATAATCGAAACA_SRR5164439	0
-3.85673	-9.86032	47	4.23988	ATTTTATAGCAG_SRR5164446		0
-4.44571	-9.9884	47	4.24033	AAACAGTAAAAC_SRR5164438	1.71597
-4.85871	-10.0632	47	4.24098	AAGCTGTCACGG_SRR5164437	0.808714
-4.51717	-9.72224	47	4.24258	GAATGGGTTTGG_SRR5164440
-3.78692	-9.90594	47	4.24307	ACACACAATTTT_SRR5164442
-4.30249	-9.67552	47	4.24606	GGACATAGTTAA_SRR5164437	0
-4.68861	-10.1978	47	4.248	TAGCATAACCGT_SRR5164437	0
-4.24003	-9.7439	47	4.248	TTCTGCTCGACA_SRR5164437	0
-4.91158	-9.99748	47	4.24821	TGTGGTATGAGA_SRR5164436	0
-4.59411	-9.68598	47	4.24879	AAGTACGTCTTG_SRR5164439	0
-5.07987	-9.87985	47	4.24885	TCCACTTAAGGC_SRR5164437	1.67036
-3.92708	-9.77751	47	4.25035	AGGGAGTAATCC_SRR5164440
-4.56045	-10.039	47	4.25073	TGTCGTAGTAAT_SRR5164436	1.43314
-4.1293	-9.71739	47	4.25087	GGCAAACTCTGA_SRR5164438	0
-4.22363	-9.78187	47	4.25141	CAGAGTCAGTGG_SRR5164438	1.24461
-4.09538	-9.68748	47	4.25296	TTTGTCCGCTTT_SRR5164440
-3.94569	-10.019	47	4.25377	GGGCTTATCAAT_SRR5164437	0
-4.71521	-10.3875	47	4.25559	ATCCTCAGTTCT_SRR5164442
-4.22777	-10.1872	47	4.25635	ATGTATTGTTTC_SRR5164442
-5.14234	-9.89596	47	4.25654	ACATCGTATGCG_SRR5164437	0
-5.38548	-9.90051	47	4.25661	GTTAGAGATCTC_SRR5164440
-4.79827	-9.87584	47	4.26016	GTCGTTAGAATT_SRR5164436	0
-4.94274	-10.3975	47	4.26071	ACCGGGACGAAT_SRR5164442
-4.90649	-9.72103	47	4.26169	TTGAGGCCGAGA_SRR5164439	0
-4.49562	-9.8309	47	4.26196	TTGTCCCTTGTA_SRR5164436	1.30572
-5.14097	-9.76595	47	4.26256	TCATCAAGTCTA_SRR5164437	0
-4.40106	-9.81918	47	4.26353	GCTCAGGTGTCT_SRR5164437	0
-3.73603	-9.75394	47	4.26438	ATTTTATAGCAC_SRR5164446		1.58834
-4.36692	-9.70082	47	4.26472	CGATTCGTGCCA_SRR5164436	0.900709
-4.52945	-9.72323	47	4.26476	CATTTCGTTAAT_SRR5164439	0
-5.07909	-10.175	47	4.26584	GAATACTCGGCG_SRR5164438	0
-4.10809	-9.83441	47	4.26646	GGAGCATATGTA_SRR5164438	0.667613
-3.52307	-9.61402	36	4.26653	TAGGACTCTGTG_SRR5164439	2.7117
-4.85687	-9.97072	47	4.26708	TCAACGACGTGC_SRR5164439	1.67816
-4.86194	-10.2686	47	4.26727	TTCGGAGGCAAC_SRR5164442
-4.06255	-9.58579	47	4.27064	CACGTCCAAGTT_SRR5164436	0
-3.49661	-9.66236	47	4.27078	ATCGTCAGTCAA_SRR5164437	0
-4.48313	-9.67949	47	4.27103	CAATGGCTGCGA_SRR5164438	0.704642
-3.85711	-9.62262	47	4.27167	TCCCTATTTGAC_SRR5164437	0
-3.64225	-9.74461	47	4.27196	CTGATCAACAGC_SRR5164438	0
-5.19206	-10.3109	47	4.27384	GTCCTACTAAAG_SRR5164442
-3.52228	-9.59078	47	4.27466	TGACATATCTGC_SRR5164437	0
-4.02835	-9.93338	47	4.27737	AGGCGTTGGGTA_SRR5164439	0
-5.01812	-10.2415	47	4.27792	AAAGTAGCGGCT_SRR5164442
-4.78393	-9.65602	47	4.27794	CTACAAGTGCTG_SRR5164439	0.896436
-4.33942	-10.0235	47	4.28044	ATACTTAATGCT_SRR5164446		1.8691
-3.92081	-9.74746	47	4.28366	ATTTTATAGCAA_SRR5164446		1.52066
-4.73122	-9.8829	47	4.28613	TCTCTAGTGTTT_SRR5164440
-3.82625	-9.70051	47	4.28663	CACACACCGAAG_SRR5164440
-5.17063	-10.1037	47	4.28693	GCGAGCTTCTAT_SRR5164442
-3.37039	-9.78021	47	4.29038	GAGTGGCATACC_SRR5164436	0.707291
-4.89524	-10.3859	47	4.29046	CGGTTGGGTGCT_SRR5164446		3.49651
-4.87158	-9.84333	47	4.29063	GTCTCCGTTCGC_SRR5164437	0
-4.40996	-9.98638	47	4.29085	GTCACCGCGAGG_SRR5164438	2.01011
-5.11465	-9.84636	47	4.29109	ATGGCAAATTGA_SRR5164439	3.54448
-5.16979	-10.113	47	4.29109	AGAACGTGTTGC_SRR5164443	0
-5.21627	-9.989	47	4.29131	CATGGTGTGCTA_SRR5164442
-5.00223	-10.1794	47	4.2918	AACCTGGTAACC_SRR5164442
-4.13354	-9.86524	47	4.29196	GTCATAGCGGCT_SRR5164445	0.798495
-4.81679	-10.0467	47	4.29487	ATCATGTCAGGG_SRR5164437	0
-4.61061	-9.97215	47	4.29571	CATTTGTATGGG_SRR5164437	1.16111
-4.66833	-9.85169	47	4.29624	TCATCCACTGAT_SRR5164438	0
-4.51296	-9.86759	47	4.29679	GAGTTTGCGGGG_SRR5164439	0
-4.66048	-9.86701	47	4.29741	CGTGAGTCGGTA_SRR5164437	0
-4.27981	-9.62442	47	4.29789	TTAATGTATTCG_SRR5164440
-4.19225	-9.67598	47	4.29895	CGTCGACACTAT_SRR5164440
-4.00505	-9.8643	47	4.3007	ATTTTATAGCAT_SRR5164446		0
-5.21662	-9.81756	47	4.30326	CGGACGGACAAC_SRR5164437	0
-5.12101	-10.4599	47	4.30433	TTACGTATCCAT_SRR5164442
-4.49446	-9.7482	47	4.30469	GGGCGGAAGCGC_SRR5164436	0
-4.60832	-10.3526	47	4.30577	CTTCCCTCAGCT_SRR5164441		2.31656
-4.56452	-9.94766	47	4.30587	CAAGTCCTACTC_SRR5164438	0
-4.53626	-9.87245	47	4.30588	TGAGAAGAACTC_SRR5164439	0.913301
-4.75759	-10.3064	47	4.30681	GACCAAAGCGAC_SRR5164441		0
-4.63969	-9.799	47	4.30724	GGCTTTTTCGGG_SRR5164436	1.46531
-4.22289	-10.1621	42	4.30757	TCTCTTAGGCGG_SRR5164439	2.11938
-4.39221	-9.85593	47	4.30983	TAGCCGACCCCC_SRR5164436	0
-5.24823	-9.87715	47	4.31009	AGCCACGGGTCC_SRR5164437	2.84393
-3.87448	-9.65849	47	4.31096	TACCTGCAGAAA_SRR5164439	0.948139
-4.88285	-10.2144	47	4.31119	AGCCGCGATTAA_SRR5164442
-4.64588	-10.2612	47	4.31119	ATCAATAGAAGG_SRR5164442
-5.03184	-10.2543	47	4.31301	CGGTTGGGTGAT_SRR5164446		0
-4.10733	-9.7714	47	4.31384	ACTATGCAGAAG_SRR5164438	1.69896
-4.49088	-10.0847	47	4.31442	TTAAGGGGAAGC_SRR5164442
-5.2519	-10.0167	47	4.31547	TACTATCTGTCC_SRR5164436	1.15437
-4.47912	-9.71821	47	4.31739	ATTATGAACGAA_SRR5164437	1.31921
-4.15362	-9.9303	47	4.31778	AGGTCAGCGTCC_SRR5164436	0
-4.73876	-10.1297	47	4.31848	GGCCCCGCTCTC_SRR5164443	0
-5.17808	-10.0586	47	4.31882	GCGAGGAGTTTG_SRR5164442
-4.37918	-9.69531	47	4.31889	TCTATAAGCCGT_SRR5164439	0
-5.06198	-9.81797	47	4.31904	AAGCTGATTAGC_SRR5164438	0
-4.10954	-10.1449	47	4.32122	TTCCCGTCGTTA_SRR5164444		0
-5.03432	-10.3646	47	4.32247	TTACGTATTCTC_SRR5164441		0
-5.28357	-10.2876	47	4.32319	AATCAAGCAGGA_SRR5164442
-5.07543	-9.77597	47	4.32468	CTTCGCTGTGAA_SRR5164437	0
-5.17863	-10.3564	47	4.32483	GACCAACGAGCC_SRR5164442
-4.48264	-10.2522	47	4.32499	GGAAACATTCTT_SRR5164444		2.2284
-5.12141	-9.88132	47	4.32517	GATCCCCTATAG_SRR5164437	2.01291
-5.27266	-9.86776	47	4.32561	ATGGCGGCGGTC_SRR5164437	0
-4.18682	-9.64261	47	4.32562	GCCGGTAGCATC_SRR5164436	2.91287
-4.95326	-9.92781	47	4.32581	CACCCGTATCAA_SRR5164440
-5.19903	-10.2003	47	4.32581	TAAAAGCTGCGC_SRR5164442
-4.3925	-10.083	47	4.32695	TGCTTAGTCAGT_SRR5164437	0
-4.29606	-9.7545	47	4.32715	TGACATTCTTGC_SRR5164438	2.05329
-4.31357	-9.84461	47	4.32753	AATTGCACGCGC_SRR5164437	0
-3.95664	-9.73117	47	4.32792	GTGCGAGCGTTT_SRR5164442
-4.63524	-10.0356	47	4.3295	TTGATAGCTCTT_SRR5164446		0
-4.70292	-10.4459	47	4.33218	GTTGGATTCTGG_SRR5164442
-4.21111	-9.66195	47	4.33228	AGACGGATGACA_SRR5164440
-3.67943	-9.86423	47	4.3325	AGTATCGCGCCC_SRR5164440
-4.30565	-10.0559	47	4.3332	GGGAAACATTCA_SRR5164444		2.14228
-4.31739	-9.6706	47	4.33514	ACGGCGTCGACG_SRR5164437	0
-4.82403	-10.0362	47	4.33692	TTGGAGGCAACC_SRR5164442
-4.49611	-10.1253	47	4.33878	TATAAACCGACT_SRR5164442
-3.39608	-9.67513	47	4.33948	GTGGTAAACGTA_SRR5164437	0
-3.43711	-9.77087	47	4.3395	CCTTGAGACTCG_SRR5164440
-5.20352	-10.2202	47	4.33966	GGTACTCATAAG_SRR5164446		0
-3.56123	-9.6835	36	4.34065	TAGGACTCTGTT_SRR5164439	0
-3.77848	-9.75411	47	4.34322	TTGCTACAGGTA_SRR5164437	0
-4.79661	-10.3852	47	4.3435	TAATTTTAGGGC_SRR5164446		2.47265
-3.98287	-10.1114	47	4.34365	CCGGATCCTTAT_SRR5164446		0
-4.49095	-9.73221	47	4.3444	CGTTGTAATCTT_SRR5164437	0
-4.16525	-9.66385	47	4.34565	TGACCAGAACAA_SRR5164436	0
-4.96428	-9.97391	47	4.34722	ACAAACGAGCAT_SRR5164444		2.99902
-4.61483	-9.70037	47	4.34941	ATATGAGCTCGA_SRR5164437	0
-4.82981	-9.9957	47	4.35159	TATTTTTGGCGC_SRR5164442
-5.08132	-10.3275	47	4.35269	CTCTTCGGCGTG_SRR5164442
-4.5223	-10.3041	47	4.35288	GTATTTTAGGAA_SRR5164436	0
-3.62682	-9.64766	47	4.35325	CTACTCAGAAGC_SRR5164438	0
-4.37974	-10.0151	47	4.35534	ATCGGCTGTTAT_SRR5164438	0
-4.47869	-9.92006	47	4.35641	TCGAGCGAAGAC_SRR5164436	1.73435
-5.16355	-9.87162	47	4.35762	TCAGTAGCTTTT_SRR5164437	0
-4.65215	-10.2963	47	4.35826	TTTGCTCTGTGG_SRR5164441		0.812705
-4.66121	-9.80778	47	4.35918	TATACGGATAAC_SRR5164442
-4.90138	-10.5197	47	4.35995	GGACATAAGTCT_SRR5164442
-4.87087	-9.89381	47	4.36217	CGTAACAGGCTG_SRR5164438	0
-4.51182	-9.68358	47	4.36244	GACCAAGCGATG_SRR5164440
-4.22026	-9.69793	47	4.36258	CAACCCCAAGGT_SRR5164436	0
-4.82496	-10.0514	47	4.36335	ACCACAGGTCGT_SRR5164442
-4.38513	-9.69247	47	4.36526	GGGTAAATTCGA_SRR5164438	0
-4.97215	-9.94732	47	4.36622	TTTGGTGAGTCC_SRR5164437	0
-4.97758	-9.92521	47	4.36628	GTATGGTACCTA_SRR5164439	0
-4.39109	-9.62402	47	4.36725	GGCCCAATTCGA_SRR5164439	1.17712
-3.94334	-9.67301	47	4.36874	TTCACCGCTGAT_SRR5164436	0
-4.88557	-10.1273	47	4.36974	CTGGACTTGGCG_SRR5164444		0
-4.39909	-10.0844	47	4.36984	GGAATCTTACCG_SRR5164442
-4.22093	-10.3132	47	4.37026	ACTGGCCCTCTA_SRR5164441		2.81017
-3.52151	-9.66514	47	4.37042	ACGATGGCGAGC_SRR5164437	0
-4.30897	-9.91203	47	4.37119	GATAACTTTACA_SRR5164438	0.605002
-4.85775	-10.4082	47	4.37162	TTCTGTAGTAAT_SRR5164441		0
-5.09712	-9.89404	47	4.37264	TCAGTAGCTTTC_SRR5164437	0
-4.96446	-10.298	47	4.37373	GCCGATGTGCCT_SRR5164436	0
-4.43864	-9.95568	47	4.37512	CCTACGGTGTAT_SRR5164439	0
-4.16769	-9.78263	47	4.37648	GACTATATCTAA_SRR5164438	1.51969
-4.52286	-10.1446	47	4.37722	AGCCATCGGCGT_SRR5164437	0
-4.54899	-10.0599	47	4.37782	GTGTCACAGGGC_SRR5164438	2.36655
-4.85957	-10.3352	47	4.37813	ACCACAGGTCGC_SRR5164442
-3.67106	-9.74608	47	4.37934	CCCAACCGTAAG_SRR5164440
-4.35467	-10.0324	47	4.37983	ACACCCCATGGT_SRR5164437	1.52234
-4.73344	-9.77918	47	4.38397	ACAACCGGCGGA_SRR5164438	0.841249
-5.02261	-9.93305	47	4.38643	GTCAGTCACTTG_SRR5164438	0
-4.01462	-10.0834	47	4.38763	CTCGCGGCTCAG_SRR5164437	0
-4.92244	-10.1526	47	4.39116	TTCTGTAGTAAC_SRR5164441		2.65949
-3.60118	-9.93315	47	4.39313	GTCTCCTTACTT_SRR5164436	1.69351
-4.87261	-10.2307	47	4.39373	GCCTCCCGCTTG_SRR5164438	0
-4.291	-9.73291	47	4.39445	GTTGTATTGCGG_SRR5164436	0
-4.66565	-10.3938	47	4.39501	TGATCTGGAGTT_SRR5164436	3.05838
-4.58819	-9.96629	47	4.39524	TTTGCTTGTGGC_SRR5164441		0
-4.55583	-9.94407	47	4.3962	AGGAGCGTGGCA_SRR5164441		1.65211
-4.13128	-9.65292	47	4.39634	TGAGTGCCCGAA_SRR5164438	0
-4.45661	-9.65181	47	4.39868	TGCCACTTGATT_SRR5164437	0
-4.95178	-9.78812	47	4.39869	GCAGACGTCACG_SRR5164437	0
-3.75598	-9.81087	47	4.39941	CTCCGCTGCTCT_SRR5164438	2.77386
-5.07037	-10.0203	47	4.40039	GCATAAATACGC_SRR5164436	0
-3.74867	-9.69186	47	4.40048	CCCACTGGCAAC_SRR5164440
-4.44389	-9.57806	47	4.4015	GGGTAAATTCGT_SRR5164438	3.32711
-4.77423	-10.4037	47	4.402	GTTCAGTGGTGA_SRR5164441		1.57666
-4.03809	-10.1936	47	4.4043	GTTACAGTGTAT_SRR5164442
-4.97915	-10.3154	47	4.40614	AGAGACTTTTCC_SRR5164443	0
-4.88077	-10.2886	47	4.40746	CGAGTTGGGTGC_SRR5164446		2.12456
-4.46025	-9.72718	47	4.41002	GGGATGGGAAGA_SRR5164440
-4.0365	-9.82668	47	4.41057	ATCAGGGGCGTC_SRR5164440
-5.20686	-9.78446	47	4.41277	TGGCTCTGCAGT_SRR5164437	0
-4.03495	-9.76364	47	4.41301	AAAAATGCACTA_SRR5164436	0
-4.59824	-10.4464	47	4.41347	GATCATTTCTCC_SRR5164438	3.16723
-4.36696	-9.73207	47	4.4136	CCCTACCGCACA_SRR5164437	0
-3.58419	-9.73658	47	4.41704	GAGTTGACAGCT_SRR5164440
-4.4133	-9.73815	47	4.41753	GAGTGTTCGGGT_SRR5164438	0
-4.14613	-10.1831	47	4.41755	CCGGATCCTTCG_SRR5164446		0
-5.18504	-9.91249	47	4.41771	TTGAGGCCGAGT_SRR5164439	0
-4.35326	-9.7041	47	4.41802	ACGGCTTGTACA_SRR5164437	0
-4.99634	-9.80454	47	4.41894	CAGCTTTACGTT_SRR5164437	0
-4.21601	-9.93091	47	4.42169	TGACTTCACCTA_SRR5164439	1.63156
-4.06279	-10.2562	47	4.42169	CCGGATCCTTAC_SRR5164446		0
-3.36063	-9.62652	47	4.42213	TAGGACTCTGTC_SRR5164439	0
-5.02624	-9.95419	47	4.42262	TGACGAGATACA_SRR5164437	2.71542
-4.41897	-9.85649	47	4.42743	ACTATACATAGT_SRR5164438	0
-4.92552	-10.1134	47	4.42833	TTACAAGGTTTT_SRR5164442
-4.66682	-10.1098	47	4.42999	ATCGACACGCTC_SRR5164442
-4.30822	-10.272	47	4.43253	AGCAACTATTCG_SRR5164441		0
-4.58503	-10.2283	47	4.43403	GTGCGTTAGAAT_SRR5164436	0
-4.53331	-9.68887	47	4.43535	TGTCGCTCGGCC_SRR5164439	0
-4.42463	-9.7108	47	4.43684	TCTATTTTAAAC_SRR5164440
-5.16937	-10.2531	47	4.43684	TTAACGTATTCT_SRR5164441		3.08543
-4.4118	-9.75881	47	4.43707	GTTACCGTTCTT_SRR5164439	0
-4.74027	-10.462	47	4.43725	GTTCAGTGGTGG_SRR5164441		1.64425
-4.64444	-10.3094	47	4.43729	TAAGTCAATAGG_SRR5164437	2.11201
-4.59757	-10.2334	47	4.43778	AGTACACTACGC_SRR5164442
-4.282	-10.3433	47	4.43919	ATTTAAAGACGG_SRR5164444		0
-4.57097	-9.68106	47	4.43959	CCCTACCGCACC_SRR5164437	0
-4.4845	-9.56768	47	4.43994	TTACTCTCCGCG_SRR5164436	0
-4.7772	-9.90563	47	4.44115	TCAAGAGGGGCA_SRR5164438	0
-4.46029	-9.90189	47	4.44164	GGCGCATTGGTA_SRR5164439	2.61493
-4.71133	-9.87702	47	4.44201	CTAATGCTTACG_SRR5164440
-4.38165	-9.89103	47	4.44298	ATCTCGCCGAAC_SRR5164438	1.70921
-4.05203	-9.87421	47	4.44316	CGAGCCGCTCTT_SRR5164436	0.751687
-4.67018	-9.83319	47	4.444	AGAGGAACCGTG_SRR5164437	0
-4.17366	-9.58801	47	4.44512	GGCGGCCGTCTG_SRR5164438	0
-4.24195	-10.1982	47	4.44567	TTGTATTGTTTG_SRR5164442
-4.50485	-9.67137	47	4.4486	GTTACCGTTCTA_SRR5164439	2.08471
-4.3143	-10.1094	47	4.44868	CTGCCGGGGCCC_SRR5164436	1.24867
-4.59066	-10.037	47	4.44953	GGGGATATAAAT_SRR5164437	0
-4.76068	-10.3695	47	4.45046	GTGCGTTAGAAG_SRR5164436	0
-4.06182	-10.1176	47	4.45139	CCGGATCCTTCC_SRR5164446		0
-4.35029	-9.61483	47	4.45264	GTCATCCACTAT_SRR5164437	0
-4.51649	-10.1219	47	4.45264	TTACTAGTTACC_SRR5164442
-4.29156	-9.85464	47	4.45569	TGGGGAGGGTTT_SRR5164437	1.15765
-4.95494	-10.0545	47	4.45699	TTTAACTTTGGG_SRR5164442
-4.94141	-10.1212	47	4.45783	ATCGCGTTTTTT_SRR5164437	1.90012
-5.1782	-9.89337	47	4.45793	CCCTCAGCGAGT_SRR5164439	2.53954
-4.74154	-10.3791	47	4.45824	GATGCATTAGAC_SRR5164442
-4.46494	-10.0169	47	4.46162	ACGTAAACGAGC_SRR5164438	0
-4.42827	-9.98611	47	4.46292	GAAGCGTCTCTC_SRR5164437	0
-4.76092	-10.2702	47	4.46519	CGGTTGGGTGCA_SRR5164446		0
-4.70541	-10.1334	47	4.46566	CGGAGATGGTTG_SRR5164439	0
-4.58811	-9.64049	47	4.46778	TTACTCTCCGCC_SRR5164436	0
-4.54272	-10.4218	47	4.46828	GAAGTTTTTTCC_SRR5164442
-3.69369	-9.65829	47	4.46906	TTCCCGTCGTTC_SRR5164444		0
-4.72274	-10.2725	47	4.47093	AACCATGTATAG_SRR5164437	1.38144
-3.28646	-9.63951	36	4.47103	AGGGGGTGTCTG_SRR5164437	0
-5.11423	-10.0295	47	4.47166	CATCTTATTCAA_SRR5164439	2.45781
-4.63899	-9.74452	47	4.47303	GGGTAAATTCGC_SRR5164438	0
-4.48944	-9.7635	47	4.47549	TGTCGTTCGGTA_SRR5164438	0
-5.48452	-9.97212	47	4.47891	CCGCTGTTAAGG_SRR5164437	0
-4.40133	-9.71216	47	4.47909	TGTCGTTCGGTG_SRR5164438	0
-4.09177	-9.63473	47	4.47921	GGCGATTTGTGA_SRR5164439	0
-4.29431	-9.68615	47	4.48123	CCTAGTTCAGGG_SRR5164438	0
-3.83763	-9.99668	47	4.48259	ATCGATTTTCAG_SRR5164442
-4.61371	-9.89763	47	4.48307	GTGAGGCAGGTC_SRR5164437	0
-5.18744	-9.88401	47	4.48442	GACAGGTGCGGC_SRR5164439	1.6994
-4.61488	-9.924	47	4.48451	TGATAAAGTAGG_SRR5164442
-4.2228	-9.8371	47	4.48469	GTCATAGCGGCC_SRR5164445	0
-3.99548	-9.8685	47	4.485	GGTCATAGCGGC_SRR5164445	0
-4.41185	-10.382	47	4.48548	TGCGGAGACGTA_SRR5164442
-3.5748	-9.96269	47	4.48663	TTCCTGTTCTTC_SRR5164441		0
-4.61718	-10.028	47	4.48692	GTATGCTCTAAA_SRR5164437	0
-5.16758	-10.0033	47	4.48888	TTTGACTTAACA_SRR5164439	0
-4.50039	-10.4824	47	4.48895	ACAAAGAGGAGA_SRR5164441		2.28267
-4.53982	-10.5018	47	4.48982	CTGAACCTCTGA_SRR5164441		0
-4.56149	-9.77306	47	4.4925	AATTACGAAGAA_SRR5164437	0
-5.06717	-9.85037	47	4.49294	AAGGCGACGCTC_SRR5164443	1.98967
-4.16123	-9.62587	47	4.49401	TCGTACCAACTG_SRR5164439	0
-4.81747	-10.0464	47	4.49419	CTGCAGCTGATG_SRR5164436	1.54486
-4.70163	-10.4108	47	4.49458	TGATAATTGGAC_SRR5164437	0
-3.56977	-9.69653	47	4.49533	CCGGGACTGAAC_SRR5164442
-4.48624	-10.3173	47	4.49638	GCGTAAACGAGC_SRR5164438	0
-4.984	-10.1261	47	4.49931	GACCAAGAGCCC_SRR5164442
-4.71789	-10.3423	47	4.49953	ATAGAATCGAGG_SRR5164442
-4.64467	-10.1425	47	4.50033	TGACCTAATTCA_SRR5164443	2.29301
-4.41434	-9.81306	47	4.50077	GCGATGGCCTAT_SRR5164440
-4.70913	-10.0031	47	4.5021	GTTGATAGCTCT_SRR5164446		0
-4.4929	-9.81409	47	4.50593	ACGTATGGTACG_SRR5164436	1.09529
-4.63408	-9.84442	47	4.50635	TCAGTAGCTTTA_SRR5164437	0
-4.73752	-10.0518	47	4.507	ATGCGACCGAAA_SRR5164443	3.23671
-3.89402	-9.71121	47	4.5074	GGCCCTAAAGTT_SRR5164438	0
-4.99783	-9.85821	47	4.50888	CCCGAAACGTCC_SRR5164437	0
-4.63912	-10.2754	47	4.50907	CTCTTGTTGGTG_SRR5164442
-4.16825	-9.73572	47	4.50999	TTCTTTGGTATT_SRR5164436	0
-4.83619	-10.277	47	4.51037	CATGGTGTGCTT_SRR5164442
-4.74171	-9.6184	47	4.51068	CAAGGAGTTTCC_SRR5164437	0
-4.37779	-9.74598	47	4.5129	AAGTATGGCGGC_SRR5164436	0
-4.29317	-9.93718	47	4.51458	AGCCGACAATTA_SRR5164437	0
-4.35683	-10.2226	47	4.51542	TAACTAATCGCG_SRR5164442
-4.70423	-10.4614	47	4.51662	TTTCGACCAAAT_SRR5164441		2.8997
-4.24277	-9.7629	47	4.51729	GTAACGCTGGGA_SRR5164438	1.83281
-4.0049	-9.63273	47	4.519	TTGCGGTACTTT_SRR5164439	0
-4.46989	-10.0719	47	4.51913	TATGCCACTGGG_SRR5164436	0
-4.10993	-9.71905	47	4.52357	TTCTTGAAATAT_SRR5164440
-5.14783	-9.76533	47	4.5241	GTTATGACTCGA_SRR5164437	0
-4.83609	-10.2891	47	4.5244	ATCCTCAGTTCC_SRR5164442
-3.78968	-9.97161	47	4.52927	ATAAGTGAGAGC_SRR5164442
-4.84239	-10.2549	47	4.52983	CACAAGTGCTCA_SRR5164442
-3.40551	-9.65687	47	4.53071	ACGTCACCGACT_SRR5164436	0.632826
-4.5874	-9.93143	47	4.53247	GCCTTAGTGGAA_SRR5164437	0.909741
-4.77069	-10.4541	47	4.53308	AGCCGCGATTAT_SRR5164442
-4.92079	-10.1975	47	4.53347	TATTTTTGGCGT_SRR5164442
-4.4902	-10.0021	47	4.53369	GCATCCCTTCGA_SRR5164436	0
-3.93022	-9.50053	47	4.53438	CACACACCGAAT_SRR5164440
-4.71756	-10.0583	47	4.53482	CCCGGACAGGAT_SRR5164439	1.45701
-4.30452	-10.3727	47	4.53503	TTTCCATTGTTC_SRR5164441		0
-5.33175	-10.0353	47	4.5354	GGGACATAAGTC_SRR5164442
-4.05935	-9.88444	47	4.53603	GTCATAGCGGCA_SRR5164445	0
-4.06454	-9.80274	47	4.53693	CAATGCGGAGTC_SRR5164438	2.90295
-4.19394	-10.3464	47	4.53895	GTTTCTTTACAA_SRR5164441		2.97136
-4.49726	-10.3348	47	4.53895	GCATTTTTTTTG_SRR5164444		0
-4.61194	-10.1638	47	4.53987	ACAAAGAGGAGT_SRR5164441		0
-3.3487	-9.60929	47	4.54079	CTCTGGAATGAA_SRR5164437	0
-4.56817	-10.4159	47	4.5417	TATTTTTGGCGG_SRR5164442
-4.12417	-9.89593	47	4.54446	CTGTATCTATGA_SRR5164438	2.45454
-4.78239	-10.3784	47	4.54647	ACGTTTCCCGGT_SRR5164442
-4.70261	-9.89001	47	4.54723	ATACCCAGAGCA_SRR5164442
-4.34611	-9.96767	47	4.54772	CCGGAAGCCATT_SRR5164437	2.18127
-4.54676	-10.2486	47	4.54785	ACCCATCATTGG_SRR5164437	0
-4.78794	-10.2356	47	4.54815	GGGTTCGGCCTT_SRR5164442
-3.7701	-9.7878	47	4.54815	ATGTTTATAGCA_SRR5164446		0
-3.90482	-9.85621	47	4.55059	GTGCAACATCAC_SRR5164438	1.93401
-4.22107	-9.72165	47	4.55062	TTGTAAGAATTG_SRR5164437	0
-4.47772	-10.3611	47	4.55067	ATGAAGTGCCTG_SRR5164436	1.94542
-4.51751	-9.68209	47	4.55093	ACTCAGCGGCTG_SRR5164436	0
-4.34753	-10.2335	47	4.55213	ATAGAATCGAGC_SRR5164442
-4.86878	-10.4903	47	4.55234	ATAAGACTGCCT_SRR5164441		0
-3.24716	-9.54124	36	4.5524	CTTTACATCTCC_SRR5164437	0
-4.18232	-10.0366	47	4.55279	GGAGCACCTTCC_SRR5164442
-4.09339	-10.216	47	4.55337	ACTGGCCCTCTT_SRR5164441		2.92402
-4.36915	-10.0301	47	4.55532	AGCTTCAGATCC_SRR5164436	0
-4.11592	-10.093	47	4.55597	TTGCCTACTCAG_SRR5164438	1.78471
-4.41292	-9.86301	47	4.55745	ATTACGTTAGTA_SRR5164437	0
-4.36464	-9.81349	47	4.55745	CCCTACCGCACT_SRR5164437	0
-4.7838	-10.1541	47	4.55816	GTTACCGTTCTC_SRR5164439	0
-4.18056	-9.58931	47	4.56127	TTCTGCTCGACC_SRR5164437	0
-4.2441	-9.64542	47	4.56152	TGGCACCATTTG_SRR5164436	1.23226
-5.23145	-9.78469	47	4.56572	TTGAGGCCGAGG_SRR5164439	0
-4.05662	-9.81671	47	4.56712	TTACAAAGTGCA_SRR5164437	0
-3.91574	-9.73431	47	4.56725	GTACTTTTTTTA_SRR5164436	1.90036
-3.66384	-9.8581	47	4.56831	ATTAGGCCAGTG_SRR5164439	2.2856
-4.78339	-10.1563	47	4.56871	ATCCTCAGTTCA_SRR5164442
-4.82456	-9.71898	47	4.56903	CCTCGCCGGGTA_SRR5164437	0
-3.95689	-9.93859	47	4.57087	ATCGATTTTCAC_SRR5164442
-4.44582	-9.73167	47	4.5729	GCGCCTTCCAAG_SRR5164437	0
-5.10586	-10.3313	47	4.57358	AGTCCTCTTGTT_SRR5164442
-4.2472	-9.76683	47	4.57406	TTGCCTACTCAA_SRR5164438	0
-4.59068	-10.2314	47	4.5782	ATCAATAGAAGA_SRR5164442
-4.576	-10.5264	47	4.5783	ACAGACTTTCTC_SRR5164444		0
-4.16687	-9.70512	47	4.5784	GCACAGATTGAA_SRR5164439	0.811556
-4.97526	-10.2431	47	4.57996	ATCGACACGCTA_SRR5164442
-3.90262	-9.75286	47	4.5805	CGGTGCGTCTAG_SRR5164436	2.94461
-3.82462	-9.77949	47	4.58061	CTTACCTGATTA_SRR5164438	0
-4.84422	-9.95243	47	4.58063	TCAATTAGAGCT_SRR5164438	0
-4.88833	-10.187	47	4.58138	ATGCTTTAGAGG_SRR5164441		0
-4.59784	-9.74882	47	4.58237	CCGGGACGGCGG_SRR5164442
-4.63281	-9.7731	47	4.58266	GCAGCTAGTGCA_SRR5164437	0
-4.43016	-10.3428	47	4.5833	ACAGACTTTCTA_SRR5164444		0
-4.62242	-9.77584	47	4.58353	AACTGCCTACTC_SRR5164437	0
-4.10005	-9.68956	47	4.58603	TCCACCTCGGGC_SRR5164438	0
-4.89413	-10.0948	47	4.58611	ACCGGCCAACGA_SRR5164437	2.27369
-5.11036	-10.0389	47	4.58753	AAGCTGATTAGT_SRR5164438	0
-4.61038	-9.65489	47	4.58902	GTTGTAGCCCTA_SRR5164440
-4.10508	-9.75767	47	4.58907	GGTAAGTATGAA_SRR5164437	0
-4.35577	-9.75273	47	4.59249	TTACTCTCCGCA_SRR5164436	0
-4.55927	-10.2879	47	4.59261	TACCGGATGAAA_SRR5164442
-4.71854	-10.0974	47	4.59353	AGGTGGACTAAA_SRR5164437	0
-3.76378	-9.61542	47	4.59358	GCATTGACGCGG_SRR5164438	0
-4.49613	-9.86581	47	4.59487	TGAATTTGGAAA_SRR5164438	0
-4.41595	-10.2325	47	4.59701	GTATATTGAACC_SRR5164441		2.14627
-4.3446	-9.80343	47	4.59734	CACTGTACCTGG_SRR5164438	3.24083
-4.40599	-10.1014	47	4.59817	AAGGGCGGATCA_SRR5164444		0
-4.79165	-10.6059	47	4.59829	AGCCCGCGATTA_SRR5164442
-4.71512	-10.0197	47	4.60201	CGTAACAGGCTT_SRR5164438	0
-3.80025	-10.0159	47	4.60255	ATCGATTTTCAT_SRR5164442
-4.8091	-9.75995	47	4.60301	GGTGGGGGTGGT_SRR5164439	0
-4.60665	-10.2784	47	4.60321	GAACAACGAGTA_SRR5164441		1.28096
-4.41556	-10.1138	47	4.60329	GTTGACGAAGTG_SRR5164438	1.06479
-5.36052	-10.2874	47	4.60476	AATCCAAGCAGG_SRR5164442
-4.10969	-9.748	47	4.60527	CCTTATATGCTT_SRR5164437	0
-4.38957	-10.3591	47	4.60527	GGGAAACATTCT_SRR5164444		1.92046
-4.58673	-10.4732	47	4.6063	TTGCCATAGAGG_SRR5164444		0
-3.64635	-9.96715	47	4.60723	TGCAGTCAGACC_SRR5164444		0
-4.90214	-10.1759	47	4.60829	AAGGCTAATGCA_SRR5164442
-4.13217	-10.0217	47	4.60938	TCTGAGACAGAA_SRR5164438	0
-4.47093	-9.79837	47	4.60964	CACCCGTATCAT_SRR5164440
-3.91791	-9.97042	47	4.61054	TGTTTACCCTCG_SRR5164442
-4.93148	-10.2663	47	4.61146	GCTTGACTAACC_SRR5164442
-4.32103	-10.3685	47	4.61332	ATCATTTACCGT_SRR5164442
-4.23466	-10.3039	47	4.61595	CGAATCAGGCTA_SRR5164441		0
-4.27	-10.2458	47	4.61677	GGGAAACATTCC_SRR5164444		2.87325
-4.23673	-10.0874	47	4.61943	ATATTTAACGCA_SRR5164446		0
-4.47433	-10.0855	47	4.62008	ATTTAATGAGTA_SRR5164438	0
-4.48051	-10.0403	47	4.62329	CTTCCGCCGAAC_SRR5164440
-4.15613	-9.53998	47	4.62393	CGGGCGTGGAAC_SRR5164439	0
-4.81899	-10.3393	47	4.62406	TTTACCAACTCA_SRR5164442
-4.78757	-10.1727	47	4.62815	GTTAGTTTTGCG_SRR5164442
-4.41248	-10.4179	47	4.62865	AATGAAACTCTT_SRR5164441		0
-4.56677	-9.94294	47	4.6304	ACCGGCGGACCA_SRR5164437	2.35335
-4.81942	-9.77182	47	4.63071	CGTGGAGCAAGC_SRR5164437	0
-4.72636	-9.80477	47	4.63071	GGTGGGGGTGGA_SRR5164439	0
-3.51534	-9.72907	47	4.63416	AGACCCGTCACT_SRR5164442
-3.40321	-9.52849	47	4.63657	ATCATTTCTGGC_SRR5164441		0
-4.38375	-9.65213	47	4.63664	AAATAACTGACA_SRR5164437	0
-4.82375	-9.55664	47	4.63751	CGTCCTCTTCGA_SRR5164438	0
-3.94819	-9.95451	47	4.63863	TTGCCTACTCAT_SRR5164438	2.55067
-3.52782	-9.62273	47	4.642	GATTCCGACACT_SRR5164436	0
-5.25859	-9.78965	47	4.64247	CATTTCGTTAAA_SRR5164439	0
-4.66437	-10.401	47	4.64455	TTACGTATTCTA_SRR5164441		3.63209
-4.45325	-10.4344	47	4.64611	CTGGAGTAGGCA_SRR5164441		2.23707
-3.74358	-9.69573	47	4.64787	TAGGTGATCTTG_SRR5164438	1.7496
-4.59262	-10.3033	47	4.64976	AGATCATTCACG_SRR5164441		2.01123
-3.90785	-9.7289	47	4.6499	TTTACGTATTCT_SRR5164437	0
-5.01405	-10.0675	47	4.65087	AAGGCTAATGCG_SRR5164442
-3.54364	-9.59154	47	4.65109	CGGATACATACC_SRR5164439	0
-4.52719	-10.0755	47	4.65123	TCAAACGCCCGA_SRR5164436	0
-4.36528	-9.73618	47	4.65555	ACTCAGCGGCTC_SRR5164436	0
-4.61188	-10.3987	47	4.65555	AGCCTAACCATT_SRR5164442
-4.64646	-9.72259	47	4.65634	GCGCCTTCCAAA_SRR5164437	0
-4.03396	-10.1187	47	4.65737	CCGGATCCTTTT_SRR5164446		0
-3.98165	-9.66841	47	4.65742	TTCAACGTCTTT_SRR5164437	0
-3.74231	-9.72802	47	4.65949	AGCGTCGCGGGA_SRR5164444		0
-4.538	-9.79333	47	4.66163	CTGCCATATGGG_SRR5164438	0
-4.3869	-10.2951	47	4.66462	GAAAGACGGAGG_SRR5164444		0
-4.42087	-9.68807	47	4.66741	GCGATGGCCTAG_SRR5164440
-4.15384	-10.0518	47	4.67478	ACCTTGAAAGCA_SRR5164441		0
-4.20774	-9.98277	47	4.67486	GAGCACCCGCTG_SRR5164438	0.59722
-4.70082	-9.58343	47	4.67503	TAAACCCGACGG_SRR5164437	0
-4.67005	-9.8139	47	4.6764	CTGCCATATGGA_SRR5164438	0
-4.30295	-10.0765	47	4.67702	TATGAAATTTAC_SRR5164442
-4.44864	-10.3792	47	4.67791	TCCGACCGCAGG_SRR5164446		0
-4.44494	-10.162	47	4.67816	TTACGACGTTTT_SRR5164442
-4.33975	-10.1619	47	4.67899	CCCACGCCTATT_SRR5164437	1.10276
-4.94802	-10.1062	47	4.67921	TGGCACTGCAAA_SRR5164439	0
-4.67073	-9.995	47	4.67965	GTTGCGATTTAG_SRR5164437	0
-4.25828	-9.79822	47	4.6808	CTGCCATATGGT_SRR5164438	0
-4.6713	-10.1918	47	4.68133	TCAGTAGCTTTG_SRR5164437	0
-4.85278	-9.81828	47	4.68141	CACCCGTATCAC_SRR5164440
-4.32072	-9.79831	47	4.68169	CCCTCTCAGGCA_SRR5164438	0
-4.56604	-10.1707	47	4.68506	TGATAAAGTAGA_SRR5164442
-4.31061	-9.82893	47	4.68548	CAACCCCAAGGC_SRR5164436	2.15972
-4.5837	-9.67713	47	4.68588	CAACCCCAAGGG_SRR5164436	0
-4.89353	-10.2821	47	4.68673	TTTAGTAAAGTT_SRR5164442
-4.51785	-10.3914	47	4.687	ACAGACTTTCTG_SRR5164444		2.29863
-4.36636	-10.1454	47	4.68838	CCAGACTTCGTG_SRR5164436	0
-4.61519	-9.91529	47	4.68878	CCCCCAGCGCTA_SRR5164438	0
-4.32144	-10.2129	47	4.68913	AGTATCCCGAGA_SRR5164436	1.52431
-5.01029	-9.93068	47	4.69056	GTCATTCGCTGG_SRR5164441		0
-5.05147	-9.85474	47	4.69174	CATTTCGTTAAG_SRR5164439	0
-4.77188	-9.73714	47	4.69224	AGCGTAAACTTG_SRR5164437	1.11172
-4.0981	-9.96507	47	4.69286	ATCGATTTTCAA_SRR5164442
-4.81411	-9.79523	47	4.69341	TTTCTCGCAAGA_SRR5164437	0
-4.65632	-10.2749	47	4.69502	GAAGTTTTTTCA_SRR5164442
-4.46294	-9.65786	47	4.69843	GGAAGTTTGCAC_SRR5164437	0
-4.1958	-10.273	47	4.69848	GTCAAACGTAGA_SRR5164441		0
-3.74166	-9.67444	47	4.70014	TTTGGGACAAGC_SRR5164437	0
-4.50556	-9.89421	47	4.70131	TGACCTAATTCT_SRR5164443	0
-5.23281	-9.90637	47	4.70161	TTCGGGGATAAA_SRR5164437	1.95479
-4.26973	-9.88509	47	4.70161	CTACCGCCCAAC_SRR5164437	0
-3.96088	-9.8961	47	4.70251	GGGCTTATCAAG_SRR5164437	0
-5.07718	-10.0682	47	4.70718	GTCCGTAAAAGA_SRR5164439	1.08506
-4.24645	-10.1173	47	4.70854	CTTTACAGGCTA_SRR5164442
-3.62186	-9.87906	47	4.70932	TTCCTGTTCTTG_SRR5164441		3.69579
-3.53608	-9.54604	47	4.70999	AGGCGATGGAGG_SRR5164437	0
-3.96081	-9.58013	47	4.71003	CACACACCGAAC_SRR5164440
-4.33512	-10.3723	47	4.71145	GCTTTTTTTTCT_SRR5164444		2.12197
-4.56168	-9.77446	47	4.7119	GGCCCCGCTCTA_SRR5164443	0
-4.56814	-10.3934	47	4.71218	ACAGACTTTCTT_SRR5164444		0
-3.9676	-10.1159	47	4.71426	TTTTAAGGTGTT_SRR5164442
-4.62996	-10.4736	47	4.71519	AGCAACTATTCA_SRR5164441		0
-4.23946	-9.73264	47	4.71664	CGGATCAAGTGT_SRR5164437	0
-3.89926	-9.59319	47	4.71766	CACACACCGAAA_SRR5164440
-4.67565	-9.75438	47	4.71853	CGGTGCGGCACA_SRR5164437	1.22763
-4.03353	-9.89538	47	4.71859	ATCATTCTACCG_SRR5164442
-4.29219	-10.163	47	4.72096	AGTCCTAAAGGG_SRR5164446		2.13042
-3.71032	-10.0974	47	4.72144	TTCCTGTTCTTA_SRR5164441		2.646
-4.08356	-9.6555	47	4.7233	AAATAACTGACT_SRR5164437	0
-4.91763	-9.99808	47	4.72538	CATGGTGTGCTG_SRR5164442
-4.88726	-10.2793	47	4.73056	TATTTTTGGCGA_SRR5164442
-4.98923	-9.8673	47	4.73072	CGAGAAAGGCAA_SRR5164437	0
-4.67638	-10.2401	47	4.73095	AGCACAGGGCTT_SRR5164442
-4.81398	-10.3283	47	4.73242	TGGTAACCACAG_SRR5164442
-4.97428	-10.1466	47	4.73253	GTTAAGCTAAAC_SRR5164442
-3.97969	-10.1132	47	4.73428	TTCCCGTCGTTT_SRR5164444		0
-4.63962	-9.65584	47	4.73503	GGTGGGGGTGGG_SRR5164439	0
-5.22809	-10.281	47	4.73513	AATCAAGCAGGT_SRR5164442
-4.6049	-9.96897	47	4.73578	GGAGCTGGACAG_SRR5164437	1.25563
-4.51716	-10.2833	47	4.73881	TGCGGAGACGTT_SRR5164442
-4.32476	-9.73169	47	4.73922	GCTTCGGGTTTG_SRR5164436	1.14377
-4.81709	-10.3761	47	4.74016	ATACCCAGAGCT_SRR5164442
-4.36836	-10.3549	47	4.74177	ATTAGTAATTTT_SRR5164442
-4.63445	-10.4075	47	4.74177	CGGTTGGGTGTT_SRR5164446		3.66045
-3.99968	-10.1209	47	4.74309	TTTTAAGGTGTA_SRR5164442
-4.19088	-9.7467	47	4.7435	ATTCAACCGAGA_SRR5164437	0
-4.78023	-9.98962	47	4.74442	TTTGCTTGTGGA_SRR5164441		0
-4.8038	-10.2879	47	4.74477	AGCCGCGATTAC_SRR5164442
-4.30854	-10.268	47	4.74611	GTGGATAAAAGA_SRR5164441		0
-4.3477	-9.72041	47	4.7466	AAGTAACTCTGA_SRR5164437	0
-3.80239	-9.90217	47	4.74987	GATCGATTTTCA_SRR5164442
-5.07355	-9.97153	47	4.75025	AATCAAGCAGGC_SRR5164442
-4.10813	-9.66251	47	4.75093	CAAACTACCTCA_SRR5164437	0
-4.8371	-9.86557	47	4.75115	AAAACGAGTACC_SRR5164439	0
-4.29403	-10.3678	47	4.7521	GCTTTTTTTTTT_SRR5164444		0
-3.91123	-9.83934	47	4.75255	TCGTACAACAAT_SRR5164442
-4.89539	-10.1504	47	4.75309	GTTAGTTTTGCT_SRR5164442
-3.80437	-9.76126	47	4.75436	AAGAGATAGATC_SRR5164438	0
-4.20767	-10.0857	47	4.75657	ATATTTAACGCG_SRR5164446		0
-4.21472	-10.2607	47	4.76024	CAACCACAGTTG_SRR5164441		0
-4.44731	-9.81394	47	4.76312	GGGTCAGCGTCC_SRR5164436	0
-3.99474	-10.0468	47	4.76312	CCGGATCCTTTA_SRR5164446		2.11105
-4.02466	-10.1147	47	4.76312	CCGGATCCTTCT_SRR5164446		0
-4.0852	-9.88991	47	4.76571	ATGTCCATAAAA_SRR5164439	2.46894
-4.52318	-10.4807	47	4.76616	GACAGACTTTCT_SRR5164444		0
-4.42935	-9.69082	47	4.76629	GCGCCTTCCAAT_SRR5164437	0
-4.70233	-9.68911	47	4.76737	ACGACTCCCCAC_SRR5164437	0
-4.46397	-9.85156	47	4.76776	GTTACCGTTCTG_SRR5164439	3.01762
-4.29672	-9.8992	47	4.76942	TTCTATTTTTTA_SRR5164437	0
-4.94544	-9.88019	47	4.77003	ATCTCCTGCAGC_SRR5164437	0
-4.5098	-10.3741	47	4.77009	AGATCATTCACC_SRR5164441		1.80564
-4.07256	-9.73993	47	4.7715	CCATCTTAGTTT_SRR5164438	2.25298
-4.54705	-10.293	47	4.77179	GAAGTTTTTTCT_SRR5164442
-4.15543	-9.91104	47	4.77203	CCACTGACTCCA_SRR5164437	0
-4.80599	-9.77581	47	4.77273	TCGCGCGCTGTA_SRR5164437	0
-4.54017	-10.4173	47	4.77662	ACCGACTAATGC_SRR5164442
-4.2181	-9.76883	47	4.77693	GTATTTTAGGAC_SRR5164436	0
-4.84378	-10.1198	47	4.77709	GGGACGCGCATA_SRR5164441		0
-4.16538	-10.0575	47	4.77713	TTGCCTTACTCA_SRR5164438	0
-4.18799	-10.1189	47	4.77764	CATATCGCCCAT_SRR5164438	0
-4.14763	-10.1007	47	4.77795	TGGAGTCTCAGA_SRR5164436	0
-4.71187	-10.4559	47	4.7781	GCAGGTCCGGTC_SRR5164442
-5.05713	-10.315	47	4.77832	CAGGCCCGGCAG_SRR5164442
-4.25789	-10.292	47	4.77893	TTTCCATTGTTT_SRR5164441		2.12508
-3.80815	-9.51425	47	4.78005	CATCATTCTAGG_SRR5164438	0
-4.48059	-10.0129	47	4.78058	TCTTAGGTGACA_SRR5164438	0.954331
-4.48505	-10.2091	47	4.78117	TGCTATCCTCGT_SRR5164438	0
-4.71718	-9.97575	47	4.78135	AGCCTAACCCAT_SRR5164442
-4.37665	-9.68164	47	4.78193	GCGCTTCGCCTG_SRR5164437	0
-4.34153	-10.2922	47	4.78298	TCTTTCCAATTT_SRR5164444		2.38616
-4.62275	-10.3803	47	4.78536	TAGTTGTTTGCT_SRR5164442
-4.45285	-10.3856	47	4.78719	TGCGGAGACGTC_SRR5164442
-4.74542	-10.3638	47	4.78873	AAAGTAGCGGCC_SRR5164442
-4.23493	-10.4095	47	4.78971	CAATCAGGCTCA_SRR5164441		0
-4.17119	-10.2733	47	4.79381	CCGGATCCTTTC_SRR5164446		0
-4.52244	-10.3983	47	4.79455	AGCAACTATTCC_SRR5164441		0
-4.43038	-9.91037	47	4.796	TATGTTTGTAGT_SRR5164438	0
[truncated: 498 more rows]

## Sheet: b_tfbs_1
gene	class	siteSet_name	pwm_name	total_pwms_in_gene	n_transcripts	pwms_per_transcript
B3gat2	Background	MA0018.1	CREB1	4	1	4
Sdhaf4	Background	MA0018.1	CREB1	2	1	2
Col19a1	Background	MA0018.1	CREB1	1	1	1
Ccdc115	Background	MA0018.1	CREB1	4	1	4
Hs6st1	Background	MA0018.1	CREB1	7	2	3.5
Tmem131	Background	MA0018.1	CREB1	7	2	3.5
Slc9a2	Background	MA0018.1	CREB1	3	1	3
Pantr1	Background	MA0018.1	CREB1	6	4	1.5
Tex30	Background	MA0018.1	CREB1	8	1	8
Dnah7b	Background	MA0018.1	CREB1	1	1	1
Myo1b	Background	MA0018.1	CREB1	10	2	5
Osgepl1	Background	MA0018.1	CREB1	4	1	4
Sf3b1	Background	MA0018.1	CREB1	2	1	2
Fam126b	Background	MA0018.1	CREB1	4	1	4
Fzd7	Background	MA0018.1	CREB1	3	1	3
Vwc2l	Background	MA0018.1	CREB1	2	1	2
Marchf4	Background	MA0018.1	CREB1	6	2	3
Ctdsp1	Background	MA0018.1	CREB1	7	2	3.5
Bcs1l	Background	MA0018.1	CREB1	5	1	5
Tmem198	Background	MA0018.1	CREB1	11	1	11
Epha4	Background	MA0018.1	CREB1	2	1	2
Acsl3	Background	MA0018.1	CREB1	4	1	4
Daw1	Background	MA0018.1	CREB1	1	1	1
Fbxo36	Background	MA0018.1	CREB1	9	2	4.5
Usp40	Background	MA0018.1	CREB1	3	1	3
Per2	IEGs	MA0018.1	CREB1	14	1	14
Stk25	Background	MA0018.1	CREB1	12	1	12
Dtymk	Background	MA0018.1	CREB1	7	2	3.5
Pam	Background	MA0018.1	CREB1	6	4	1.5
Clasp1	Background	MA0018.1	CREB1	10	4	2.5
Dbi	Background	MA0018.1	CREB1	2	2	1
Lypd1	Background	MA0018.1	CREB1	5	3	1.66667
Ikbke	IEGs	MA0018.1	CREB1	3	2	1.5
Mdm4	Background	MA0018.1	CREB1	2	2	1
Atp2b4	Background	MA0018.1	CREB1	5	2	2.5
Btg2	IEGs	MA0018.1	CREB1	7	1	7
Lgr6	Background	MA0018.1	CREB1	5	2	2.5
Glrx2	Background	MA0018.1	CREB1	9	3	3
Rgs2	IEGs	MA0018.1	CREB1	7	1	7
Rgs1	IEGs	MA0018.1	CREB1	2	1	2
Pla2g4a	Background	MA0018.1	CREB1	5	3	1.66667
Ptgs2	IEGs	MA0018.1	CREB1	7	3	2.33333
Edem3	Background	MA0018.1	CREB1	2	1	2
Ier5	IEGs	MA0018.1	CREB1	10	2	5
Ccdc190	Background	MA0018.1	CREB1	4	2	2
Kcnj10	Background	MA0018.1	CREB1	2	1	2
Tagln2	Background	MA0018.1	CREB1	14	4	3.5
Akt3	Background	MA0018.1	CREB1	8	1	8
Adss	Background	MA0018.1	CREB1	4	2	2
Cox20	Background	MA0018.1	CREB1	7	1	7
Hnrnpu	Background	MA0018.1	CREB1	14	7	2
Tmem63a	Background	MA0018.1	CREB1	10	3	3.33333
Brox	Background	MA0018.1	CREB1	4	1	4
Taf1a	Background	MA0018.1	CREB1	2	1	2
Smyd2	Background	MA0018.1	CREB1	5	2	2.5
Atf3	IEGs	MA0018.1	CREB1	15	3	5
Gstp-ps	Background	MA0018.1	CREB1	1	1	1
Myct1	Background	MA0018.1	CREB1	1	1	1
Stxbp5	Background	MA0018.1	CREB1	1	1	1
Fbxo30	Background	MA0018.1	CREB1	7	1	7
Phactr2	Background	MA0018.1	CREB1	6	4	1.5
Vta1	Background	MA0018.1	CREB1	1	1	1
Tnfaip3	IEGs	MA0018.1	CREB1	20	6	3.33333
Slc35d3	Background	MA0018.1	CREB1	6	1	6
Sgk1	IEGs	MA0018.1	CREB1	22	7	3.14286
Gm48893	Background	MA0018.1	CREB1	3	1	3
Themis	Background	MA0018.1	CREB1	1	1	1
Ncoa7	IEGs	MA0018.1	CREB1	7	3	2.33333
Clvs2	Background	MA0018.1	CREB1	3	1	3
Frk	Background	MA0018.1	CREB1	1	1	1
Rev3l	Background	MA0018.1	CREB1	4	1	4
Slc16a10	Background	MA0018.1	CREB1	1	1	1
Nr2e1	Background	MA0018.1	CREB1	10	2	5
Ostm1	Background	MA0018.1	CREB1	11	2	5.5
Ranbp2	Background	MA0018.1	CREB1	17	4	4.25
Dnajb12	Background	MA0018.1	CREB1	7	1	7
Lrrc20	Background	MA0018.1	CREB1	1	1	1
Macroh2a2	Background	MA0018.1	CREB1	6	1	6
Tspan15	Background	MA0018.1	CREB1	1	2	0.5
Egr2	IEGs	MA0018.1	CREB1	8	2	4
Phyhipl	Background	MA0018.1	CREB1	7	2	3.5
Snrpd3	Background	MA0018.1	CREB1	6	1	6
Mcm3ap	Background	MA0018.1	CREB1	5	2	2.5
Col18a1	Background	MA0018.1	CREB1	18	5	3.6
Rrp1	Background	MA0018.1	CREB1	8	1	8
Tcf3	Background	MA0018.1	CREB1	13	4	3.25
Csnk1g2	Background	MA0018.1	CREB1	21	2	10.5
Gadd45b	IEGs	MA0018.1	CREB1	3	1	3
Zbtb7a	Background	MA0018.1	CREB1	14	6	2.33333
Matk	Background	MA0018.1	CREB1	6	3	2
Mrpl54	Background	MA0018.1	CREB1	5	1	5
Hmg20b	Background	MA0018.1	CREB1	9	2	4.5
Celf5	Background	MA0018.1	CREB1	16	4	4
Ncln	Background	MA0018.1	CREB1	7	2	3.5
S1pr4	Background	MA0018.1	CREB1	4	1	4
Tdg	Background	MA0018.1	CREB1	5	1	5
Nuak1	Background	MA0018.1	CREB1	6	1	6
Cry1	Background	MA0018.1	CREB1	12	1	12
Anks1b	Background	MA0018.1	CREB1	23	6	3.83333
Ikbip	Background	MA0018.1	CREB1	5	1	5
Mrpl42	Background	MA0018.1	CREB1	1	1	1
Dusp6	IEGs	MA0018.1	CREB1	7	2	3.5
Slc6a15	Background	MA0018.1	CREB1	3	1	3
Ptprb	Background	MA0018.1	CREB1	10	3	3.33333
Gm5781	Background	MA0018.1	CREB1	2	1	2
Cpm	Background	MA0018.1	CREB1	9	2	4.5
Msrb3	Background	MA0018.1	CREB1	8	2	4
Ppm1h	Background	MA0018.1	CREB1	18	4	4.5
Ndufa4l2	Background	MA0018.1	CREB1	4	1	4
Il23a	IEGs	MA0018.1	CREB1	3	1	3
Cs	Background	MA0018.1	CREB1	8	2	4
Smarcc2	Background	MA0018.1	CREB1	14	4	3.5
Rdh5	Background	MA0018.1	CREB1	4	1	4
Drg1	Background	MA0018.1	CREB1	3	1	3
Tug1	Background	MA0018.1	CREB1	17	3	5.66667
Zmat5	Background	MA0018.1	CREB1	3	1	3
Rhbdd3	Background	MA0018.1	CREB1	4	2	2
Kremen1	Background	MA0018.1	CREB1	6	1	6
Nacad	Background	MA0018.1	CREB1	13	2	6.5
Cobl	Background	MA0018.1	CREB1	5	2	2.5
Eldr	Background	MA0018.1	CREB1	1	1	1
Wdr92	Background	MA0018.1	CREB1	7	1	7
Peli1	IEGs	MA0018.1	CREB1	8	3	2.66667
Ugp2	Background	MA0018.1	CREB1	5	2	2.5
Rpl15-ps1	Background	MA0018.1	CREB1	3	1	3
Cct4	Background	MA0018.1	CREB1	5	1	5
Usp34	Background	MA0018.1	CREB1	1	1	1
Ahsa2	Background	MA0018.1	CREB1	4	1	4
5730522E02Rik	Background	MA0018.1	CREB1	4	1	4
Efemp1	Background	MA0018.1	CREB1	7	3	2.33333
Ppp4r3b	Background	MA0018.1	CREB1	14	3	4.66667
Rps27a	Background	MA0018.1	CREB1	7	2	3.5
Stk10	Background	MA0018.1	CREB1	8	2	4
Tenm2	Background	MA0018.1	CREB1	14	6	2.33333
Hspd1-ps3	Background	MA0018.1	CREB1	5	1	5
Adra1b	Background	MA0018.1	CREB1	18	2	9
Med7	Background	MA0018.1	CREB1	4	1	4
Rack1	Background	MA0018.1	CREB1	11	3	3.66667
Trim41	Background	MA0018.1	CREB1	8	2	4
Phykpl	Background	MA0018.1	CREB1	5	1	5
Sec24a	Background	MA0018.1	CREB1	18	3	6
9530068E07Rik	Background	MA0018.1	CREB1	5	1	5
Septin8	Background	MA0018.1	CREB1	1	1	1
Irf1	IEGs	MA0018.1	CREB1	4	1	4
Tnip1	Background	MA0018.1	CREB1	10	4	2.5
Slc36a1	Background	MA0018.1	CREB1	5	2	2.5
Sparc	Background	MA0018.1	CREB1	11	4	2.75
Gm12258	Background	MA0018.1	CREB1	3	1	3
Rasd1	IEGs	MA0018.1	CREB1	4	1	4
Pmp22	Background	MA0018.1	CREB1	13	3	4.33333
Per1	IEGs	MA0018.1	CREB1	13	4	3.25
Trappc1	Background	MA0018.1	CREB1	8	1	8
Efnb3	Background	MA0018.1	CREB1	2	1	2
Cd68	Background	MA0018.1	CREB1	3	1	3
Tmem256	Background	MA0018.1	CREB1	6	1	6
Slc16a11	Background	MA0018.1	CREB1	10	2	5
0610010K14Rik	Background	MA0018.1	CREB1	8	1	8
Psmb6	Background	MA0018.1	CREB1	10	2	5
Txndc17	Background	MA0018.1	CREB1	4	1	4
Ccdc92b	Background	MA0018.1	CREB1	3	1	3
Mnt	Background	MA0018.1	CREB1	4	1	4
1700016P03Rik	IEGs	MA0018.1	CREB1	8	1	8
Rtn4rl1	Background	MA0018.1	CREB1	1	1	1
Vps53	Background	MA0018.1	CREB1	8	3	2.66667
Timm22	Background	MA0018.1	CREB1	4	1	4
Traf4	Background	MA0018.1	CREB1	4	1	4
Tlcd1	Background	MA0018.1	CREB1	14	3	4.66667
Rskr	Background	MA0018.1	CREB1	3	1	3
Spag5	Background	MA0018.1	CREB1	6	2	3
Evi2a	Background	MA0018.1	CREB1	4	2	2
Ccl2	IEGs	MA0018.1	CREB1	1	1	1
Ccl12	IEGs	MA0018.1	CREB1	3	1	3
Ccl5	IEGs	MA0018.1	CREB1	2	1	2
Ccl3	IEGs	MA0018.1	CREB1	4	1	4
Heatr6	Background	MA0018.1	CREB1	2	1	2
Dusp14	Background	MA0018.1	CREB1	11	2	5.5
Appbp2	Background	MA0018.1	CREB1	6	1	6
Trim37	Background	MA0018.1	CREB1	9	1	9
Tspoap1	Background	MA0018.1	CREB1	5	2	2.5
Car10	Background	MA0018.1	CREB1	7	3	2.33333
Ankrd40	Background	MA0018.1	CREB1	1	1	1
Xylt2	Background	MA0018.1	CREB1	5	1	5
Gngt2	Background	MA0018.1	CREB1	4	2	2
Mrpl10	Background	MA0018.1	CREB1	5	1	5
Med1	Background	MA0018.1	CREB1	11	3	3.66667
Stard3	Background	MA0018.1	CREB1	7	3	2.33333
Ormdl3	Background	MA0018.1	CREB1	8	2	4
Rapgefl1	Background	MA0018.1	CREB1	2	1	2
Smarce1	Background	MA0018.1	CREB1	7	2	3.5
Cavin1	Background	MA0018.1	CREB1	8	2	4
Atp6v0a1	Background	MA0018.1	CREB1	23	9	2.55556
Naglu	Background	MA0018.1	CREB1	13	3	4.33333
Psmc3ip	Background	MA0018.1	CREB1	5	1	5
Tubg1	Background	MA0018.1	CREB1	3	1	3
Fzd2	Background	MA0018.1	CREB1	16	2	8
Adam11	Background	MA0018.1	CREB1	9	2	4.5
Efcab15	Background	MA0018.1	CREB1	6	2	3
Limd2	Background	MA0018.1	CREB1	6	2	3
Bptf	Background	MA0018.1	CREB1	9	1	9
Grin2c	Background	MA0018.1	CREB1	2	1	2
Hid1	Background	MA0018.1	CREB1	3	1	3
Acox1	Background	MA0018.1	CREB1	9	2	4.5
Ube2o	Background	MA0018.1	CREB1	5	1	5
St6galnac2	Background	MA0018.1	CREB1	18	4	4.5
Socs3	IEGs	MA0018.1	CREB1	5	2	2.5
Eif4a3	Background	MA0018.1	CREB1	10	1	10
0610009L18Rik	Background	MA0018.1	CREB1	6	1	6
Notum	Background	MA0018.1	CREB1	10	2	5
Dus1l	Background	MA0018.1	CREB1	2	1	2
Hexdc	Background	MA0018.1	CREB1	12	2	6
Cybc1	Background	MA0018.1	CREB1	7	1	7
Fam228b	Background	MA0018.1	CREB1	3	1	3
Lratd1	Background	MA0018.1	CREB1	1	1	1
Id2	IEGs	MA0018.1	CREB1	15	2	7.5
Rnf144a	Background	MA0018.1	CREB1	8	2	4
Ferd3l	Background	MA0018.1	CREB1	1	1	1
Etv1	Background	MA0018.1	CREB1	6	3	2
Ap4s1	Background	MA0018.1	CREB1	5	1	5
Dtd2	Background	MA0018.1	CREB1	8	2	4
Nfkbia	IEGs	MA0018.1	CREB1	6	2	3
Mia2	Background	MA0018.1	CREB1	7	3	2.33333
Fbxo33	IEGs	MA0018.1	CREB1	11	1	11
Rps29	Background	MA0018.1	CREB1	10	1	10
Arf6	Background	MA0018.1	CREB1	12	2	6
Actr10	Background	MA0018.1	CREB1	13	2	6.5
3110056K07Rik	Background	MA0018.1	CREB1	5	1	5
Dbpht2	Background	MA0018.1	CREB1	1	2	0.5
Syne2	Background	MA0018.1	CREB1	18	5	3.6
Fntb	Background	MA0018.1	CREB1	19	5	3.8
Smoc1	Background	MA0018.1	CREB1	4	1	4
Ptgr2	Background	MA0018.1	CREB1	8	1	8
Fos	IEGs	MA0018.1	CREB1	7	2	3.5
Flrt2	Background	MA0018.1	CREB1	4	3	1.33333
Ccdc88c	Background	MA0018.1	CREB1	9	1	9
Ppp4r3a	Background	MA0018.1	CREB1	11	2	5.5
Tunar	Background	MA0018.1	CREB1	6	1	6
Gskip	Background	MA0018.1	CREB1	6	1	6
Eml1	Background	MA0018.1	CREB1	9	3	3
Klc1	Background	MA0018.1	CREB1	16	3	5.33333
Zfyve21	Background	MA0018.1	CREB1	7	1	7
Tedc1	Background	MA0018.1	CREB1	4	1	4
Itgb8	Background	MA0018.1	CREB1	2	1	2
Klf6	IEGs	MA0018.1	CREB1	8	2	4
Hecw1	Background	MA0018.1	CREB1	7	4	1.75
Inhba	IEGs	MA0018.1	CREB1	1	2	0.5
Cdk13	Background	MA0018.1	CREB1	11	1	11
Amph	Background	MA0018.1	CREB1	5	1	5
Stard3nl	Background	MA0018.1	CREB1	7	1	7
H4c9	Background	MA0018.1	CREB1	6	1	6
BC005537	Background	MA0018.1	CREB1	8	3	2.66667
Serpinb1b	Background	MA0018.1	CREB1	5	2	2.5
Ripk1	Background	MA0018.1	CREB1	6	1	6
Eci2	Background	MA0018.1	CREB1	4	3	1.33333
Nrn1	IEGs	MA0018.1	CREB1	3	1	3
Ssr1	Background	MA0018.1	CREB1	7	3	2.33333
Riok1	Background	MA0018.1	CREB1	7	1	7
Gcnt2	Background	MA0018.1	CREB1	12	4	3
Cd83	IEGs	MA0018.1	CREB1	6	1	6
Kif13a	Background	MA0018.1	CREB1	6	1	6
Fbxw17	Background	MA0018.1	CREB1	2	1	2
Gadd45g	IEGs	MA0018.1	CREB1	1	1	1
Sptlc1	Background	MA0018.1	CREB1	2	1	2
Drd1	Background	MA0018.1	CREB1	12	2	6
Hk3	Background	MA0018.1	CREB1	1	1	1
Tmed9	Background	MA0018.1	CREB1	3	2	1.5
Tgfbi	Background	MA0018.1	CREB1	10	3	3.33333
Trpc7	Background	MA0018.1	CREB1	3	1	3
Klhl3	Background	MA0018.1	CREB1	11	3	3.66667
Ercc6l2	Background	MA0018.1	CREB1	7	1	7
Zfp367	Background	MA0018.1	CREB1	8	2	4
Adcy2	Background	MA0018.1	CREB1	3	1	3
Srd5a1	Background	MA0018.1	CREB1	3	2	1.5
Ice1	Background	MA0018.1	CREB1	9	2	4.5
Homer1	IEGs	MA0018.1	CREB1	19	4	4.75
Fcho2	Background	MA0018.1	CREB1	10	2	5
Map1b	Background	MA0018.1	CREB1	38	9	4.22222
Cdk7	Background	MA0018.1	CREB1	4	1	4
Kif2a	Background	MA0018.1	CREB1	7	1	7
Plk2	IEGs	MA0018.1	CREB1	18	4	4.5
Slc38a9	Background	MA0018.1	CREB1	9	2	4.5
Fst	Background	MA0018.1	CREB1	7	2	3.5
Tmem267	Background	MA0018.1	CREB1	9	1	9
Slc4a7	Background	MA0018.1	CREB1	11	3	3.66667
Rtraf	Background	MA0018.1	CREB1	1	1	1
Ecd	Background	MA0018.1	CREB1	3	1	3
Cfap70	Background	MA0018.1	CREB1	3	1	3
Ppp3cb	Background	MA0018.1	CREB1	5	1	5
Plau	IEGs	MA0018.1	CREB1	3	1	3
Polr3a	Background	MA0018.1	CREB1	5	1	5
Zmiz1	Background	MA0018.1	CREB1	14	5	2.8
Arf4	IEGs	MA0018.1	CREB1	7	2	3.5
Arhgef3	IEGs	MA0018.1	CREB1	17	4	4.25
Glt8d1	Background	MA0018.1	CREB1	1	1	1
Capn7	Background	MA0018.1	CREB1	1	1	1
Frmpd2	Background	MA0018.1	CREB1	3	1	3
Ccser2	Background	MA0018.1	CREB1	5	4	1.25
Ghitm	Background	MA0018.1	CREB1	7	1	7
Nrg3	Background	MA0018.1	CREB1	9	2	4.5
Dydc2	Background	MA0018.1	CREB1	3	1	3
Cgrrf1	Background	MA0018.1	CREB1	4	1	4
Socs4	Background	MA0018.1	CREB1	5	1	5
Fbxo34	Background	MA0018.1	CREB1	10	2	5
Ktn1	Background	MA0018.1	CREB1	10	3	3.33333
Osgep	Background	MA0018.1	CREB1	14	2	7
Pnp	Background	MA0018.1	CREB1	5	2	2.5
Rnase4	Background	MA0018.1	CREB1	6	2	3
Zfhx2	Background	MA0018.1	CREB1	9	3	3
Dcaf11	Background	MA0018.1	CREB1	1	1	1
Psme2	Background	MA0018.1	CREB1	8	2	4
Dhrs1	Background	MA0018.1	CREB1	14	3	4.66667
Nop9	Background	MA0018.1	CREB1	6	1	6
Eef1akmt1	Background	MA0018.1	CREB1	4	1	4
Ska3	Background	MA0018.1	CREB1	3	1	3
Fgf9	Background	MA0018.1	CREB1	13	2	6.5
Tnfrsf19	Background	MA0018.1	CREB1	8	3	2.66667
Dleu2	Background	MA0018.1	CREB1	13	3	4.33333
Gm4131	Background	MA0018.1	CREB1	8	1	8
Ints6	Background	MA0018.1	CREB1	2	1	2
Msra	Background	MA0018.1	CREB1	7	3	2.33333
Ptk2b	Background	MA0018.1	CREB1	10	4	2.5
Kctd9	Background	MA0018.1	CREB1	2	1	2
R3hcc1	Background	MA0018.1	CREB1	9	2	4.5
Egr3	IEGs	MA0018.1	CREB1	22	4	5.5
Tsc22d1	IEGs	MA0018.1	CREB1	14	6	2.33333
Gm4821	Background	MA0018.1	CREB1	6	1	6
Gm4632	Background	MA0018.1	CREB1	1	1	1
Kbtbd7	Background	MA0018.1	CREB1	3	1	3
Pcdh8	IEGs	MA0018.1	CREB1	1	1	1
Mzt1	Background	MA0018.1	CREB1	5	1	5
Lmo7	Background	MA0018.1	CREB1	17	6	2.83333
Gm10076	Background	MA0018.1	CREB1	1	1	1
Slitrk6	Background	MA0018.1	CREB1	2	1	2
Slitrk5	Background	MA0018.1	CREB1	5	2	2.5
Uggt2	Background	MA0018.1	CREB1	8	2	4
Mbnl2	IEGs	MA0018.1	CREB1	15	5	3
Stk24	Background	MA0018.1	CREB1	13	3	4.33333
4930594M22Rik	Background	MA0018.1	CREB1	1	1	1
Ranbp3l	Background	MA0018.1	CREB1	3	1	3
Rxfp3	Background	MA0018.1	CREB1	3	1	3
Trio	Background	MA0018.1	CREB1	13	4	3.25
Ankrd46	Background	MA0018.1	CREB1	5	1	5
Zfp706	Background	MA0018.1	CREB1	5	2	2.5
Rrm2b	Background	MA0018.1	CREB1	6	1	6
Klf10	IEGs	MA0018.1	CREB1	12	2	6
Angpt1	Background	MA0018.1	CREB1	3	1	3
Rspo2	Background	MA0018.1	CREB1	2	1	2
Emc2	Background	MA0018.1	CREB1	7	1	7
Mrpl13	Background	MA0018.1	CREB1	1	1	1
Wdyhv1	Background	MA0018.1	CREB1	2	1	2
Trib1	IEGs	MA0018.1	CREB1	4	1	4
Myc	IEGs	MA0018.1	CREB1	11	2	5.5
Phf20l1	Background	MA0018.1	CREB1	18	4	4.5
Peg13	Background	MA0018.1	CREB1	4	1	4
Arc	IEGs	MA0018.1	CREB1	2	1	2
Rps6-ps1	Background	MA0018.1	CREB1	5	1	5
Cyc1	Background	MA0018.1	CREB1	4	2	2
Slc39a4	Background	MA0018.1	CREB1	9	2	4.5
Rbfox2	Background	MA0018.1	CREB1	13	4	3.25
Cyth4	Background	MA0018.1	CREB1	9	2	4.5
H1f0	Background	MA0018.1	CREB1	8	2	4
Maff	IEGs	MA0018.1	CREB1	17	2	8.5
Josd1	Background	MA0018.1	CREB1	11	1	11
Nptxr	Background	MA0018.1	CREB1	13	2	6.5
Mrtfa	Background	MA0018.1	CREB1	16	5	3.2
Xpnpep3	Background	MA0018.1	CREB1	8	1	8
Rangap1	Background	MA0018.1	CREB1	5	2	2.5
Tcf20	Background	MA0018.1	CREB1	16	5	3.2
Cdpf1	Background	MA0018.1	CREB1	6	1	6
Panx2	Background	MA0018.1	CREB1	6	1	6
Mapk12	Background	MA0018.1	CREB1	4	2	2
Lmf2	Background	MA0018.1	CREB1	8	1	8
Pdzrn4	Background	MA0018.1	CREB1	7	3	2.33333
Tmem117	Background	MA0018.1	CREB1	6	2	3
Arid2	Background	MA0018.1	CREB1	9	2	4.5
Prkag1	Background	MA0018.1	CREB1	4	1	4
Tuba1a	Background	MA0018.1	CREB1	3	2	1.5
Nr4a1	IEGs	MA0018.1	CREB1	29	5	5.8
Pde1b	Background	MA0018.1	CREB1	4	2	2
Naa60	Background	MA0018.1	CREB1	6	2	3
Trap1	Background	MA0018.1	CREB1	4	1	4
Rogdi	Background	MA0018.1	CREB1	12	5	2.4
Shisa9	Background	MA0018.1	CREB1	1	1	1
Parn	Background	MA0018.1	CREB1	5	2	2.5
Cebpd	IEGs	MA0018.1	CREB1	3	1	3
Yars2	Background	MA0018.1	CREB1	10	2	5
Pi4ka	Background	MA0018.1	CREB1	11	2	5.5
Txnrd2	Background	MA0018.1	CREB1	3	2	1.5
Cdc45	Background	MA0018.1	CREB1	5	1	5
Klhl6	Background	MA0018.1	CREB1	5	1	5
Vwa5b2	Background	MA0018.1	CREB1	8	2	4
Dnajb11	Background	MA0018.1	CREB1	5	2	2.5
Ccdc50	Background	MA0018.1	CREB1	7	3	2.33333
Opa1	Background	MA0018.1	CREB1	3	1	3
Hes1	IEGs	MA0018.1	CREB1	7	3	2.33333
Fam43a	Background	MA0018.1	CREB1	11	2	5.5
Iqcg	Background	MA0018.1	CREB1	9	2	4.5
Lmln	Background	MA0018.1	CREB1	11	1	11
Pla1a	Background	MA0018.1	CREB1	4	1	4
Nfkbiz	IEGs	MA0018.1	CREB1	14	3	4.66667
St3gal6	Background	MA0018.1	CREB1	9	3	3
Robo2	Background	MA0018.1	CREB1	4	1	4
Atp5j	Background	MA0018.1	CREB1	8	2	4
Mrap	Background	MA0018.1	CREB1	4	1	4
Ifngr2	Background	MA0018.1	CREB1	8	2	4
Son	Background	MA0018.1	CREB1	20	4	5
Rcan1	IEGs	MA0018.1	CREB1	8	2	4
Cbr3	Background	MA0018.1	CREB1	1	1	1
Ripply3	Background	MA0018.1	CREB1	4	1	4
Pigp	Background	MA0018.1	CREB1	15	2	7.5
Hmgn1	Background	MA0018.1	CREB1	8	2	4
B3galt5	Background	MA0018.1	CREB1	6	3	2
Arid1b	Background	MA0018.1	CREB1	14	3	4.66667
Tmem181a	Background	MA0018.1	CREB1	8	2	4
Dynlt1c	Background	MA0018.1	CREB1	1	1	1
Sod2	IEGs	MA0018.1	CREB1	17	4	4.25
Smoc2	Background	MA0018.1	CREB1	8	2	4
1600012H06Rik	Background	MA0018.1	CREB1	7	2	3.5
Lix1	Background	MA0018.1	CREB1	4	2	2
Lnpep	Background	MA0018.1	CREB1	8	2	4
Zfp53	Background	MA0018.1	CREB1	1	1	1
Zfp40	Background	MA0018.1	CREB1	3	1	3
Hcfc1r1	Background	MA0018.1	CREB1	4	1	4
Flywch1	Background	MA0018.1	CREB1	6	2	3
Traf7	Background	MA0018.1	CREB1	9	2	4.5
Syngr3	Background	MA0018.1	CREB1	2	1	2
Clcn7	Background	MA0018.1	CREB1	14	4	3.5
Gnptg	Background	MA0018.1	CREB1	3	1	3
Gng13	Background	MA0018.1	CREB1	4	1	4
Metrn	Background	MA0018.1	CREB1	1	1	1
Dusp1	IEGs	MA0018.1	CREB1	13	2	6.5
Itpr3	Background	MA0018.1	CREB1	8	2	4
Taf11	Background	MA0018.1	CREB1	17	2	8.5
Anks1	Background	MA0018.1	CREB1	18	4	4.5
Kctd20	Background	MA0018.1	CREB1	12	2	6
Pim1	IEGs	MA0018.1	CREB1	13	2	6.5
Ccdc167	Background	MA0018.1	CREB1	7	1	7
Sik1	IEGs	MA0018.1	CREB1	12	2	6
BC051226	Background	MA0018.1	CREB1	4	1	4
C4b	Background	MA0018.1	CREB1	10	3	3.33333
Skiv2l	Background	MA0018.1	CREB1	10	2	5
Sapcd1	Background	MA0018.1	CREB1	1	1	1
Tnf	IEGs	MA0018.1	CREB1	1	1	1
Ier3	IEGs	MA0018.1	CREB1	4	1	4
Abcf1	Background	MA0018.1	CREB1	9	1	9
Gnl1	Background	MA0018.1	CREB1	3	1	3
Ppp1r11	Background	MA0018.1	CREB1	4	1	4
Klhdc3	Background	MA0018.1	CREB1	14	3	4.66667
Tfeb	Background	MA0018.1	CREB1	19	5	3.8
Daam2	Background	MA0018.1	CREB1	5	2	2.5
Rftn1	Background	MA0018.1	CREB1	10	2	5
Sgo1	Background	MA0018.1	CREB1	7	1	7
Sh3gl1	Background	MA0018.1	CREB1	4	1	4
A230051N06Rik	Background	MA0018.1	CREB1	2	1	2
Uhrf1	Background	MA0018.1	CREB1	7	2	3.5
Mllt1	Background	MA0018.1	CREB1	7	2	3.5
Vav1	Background	MA0018.1	CREB1	6	2	3
Rab12	Background	MA0018.1	CREB1	7	2	3.5
Dlgap1	Background	MA0018.1	CREB1	12	4	3
Myl12b	Background	MA0018.1	CREB1	5	2	2.5
Togaram2	Background	MA0018.1	CREB1	4	2	2
Ypel5	Background	MA0018.1	CREB1	10	3	3.33333
Mta3	Background	MA0018.1	CREB1	11	3	3.66667
Zfp36l2	IEGs	MA0018.1	CREB1	14	2	7
Plekhh2	Background	MA0018.1	CREB1	4	2	2
Prepl	Background	MA0018.1	CREB1	3	1	3
Ston1	Background	MA0018.1	CREB1	8	3	2.66667
Adcyap1	Background	MA0018.1	CREB1	4	1	4
Crem	IEGs	MA0018.1	CREB1	26	5	5.2
Map3k8	IEGs	MA0018.1	CREB1	6	2	3
Colec12	Background	MA0018.1	CREB1	2	1	2
Impact	Background	MA0018.1	CREB1	11	3	3.66667
Kctd1	Background	MA0018.1	CREB1	6	2	3
Gm10269	Background	MA0018.1	CREB1	2	1	2
B4galt6	Background	MA0018.1	CREB1	4	1	4
Lims2	Background	MA0018.1	CREB1	6	4	1.5
Gpr17	Background	MA0018.1	CREB1	1	1	1
Gypc	Background	MA0018.1	CREB1	1	1	1
Tslp	Background	MA0018.1	CREB1	6	2	3
Brd8	Background	MA0018.1	CREB1	3	1	3
Egr1	IEGs	MA0018.1	CREB1	6	1	6
Hspa9	Background	MA0018.1	CREB1	8	3	2.66667
Ecscr	Background	MA0018.1	CREB1	4	2	2
Sting1	Background	MA0018.1	CREB1	1	1	1
Hbegf	IEGs	MA0018.1	CREB1	1	1	1
Spry4	Background	MA0018.1	CREB1	5	1	5
Lars	Background	MA0018.1	CREB1	9	2	4.5
Ythdc2	Background	MA0018.1	CREB1	6	1	6
Eif1a	Background	MA0018.1	CREB1	5	1	5
Dmxl1	Background	MA0018.1	CREB1	2	1	2
Aldh7a1	Background	MA0018.1	CREB1	11	2	5.5
Gm19500	Background	MA0018.1	CREB1	1	1	1
Minar2	Background	MA0018.1	CREB1	5	1	5
Chsy3	Background	MA0018.1	CREB1	3	1	3
Bvht	Background	MA0018.1	CREB1	3	1	3
Txnl1	Background	MA0018.1	CREB1	14	2	7
Pmaip1	IEGs	MA0018.1	CREB1	8	1	8
Rnf165	Background	MA0018.1	CREB1	5	1	5
Rbfa	Background	MA0018.1	CREB1	2	1	2
Cpt1a	Background	MA0018.1	CREB1	11	3	3.66667
Ankrd13d	Background	MA0018.1	CREB1	4	1	4
Npas4	IEGs	MA0018.1	CREB1	2	1	2
Yif1a	Background	MA0018.1	CREB1	7	1	7
Cnih2	Background	MA0018.1	CREB1	4	2	2
Fosl1	IEGs	MA0018.1	CREB1	3	1	3
Malat1	Background	MA0018.1	CREB1	9	2	4.5
Nudt22	Background	MA0018.1	CREB1	2	1	2
Ttc9c	Background	MA0018.1	CREB1	5	2	2.5
Ubxn1	Background	MA0018.1	CREB1	5	2	2.5
Dtx4	Background	MA0018.1	CREB1	9	2	4.5
Prune2	Background	MA0018.1	CREB1	12	4	3
Ifit2	IEGs	MA0018.1	CREB1	16	4	4
Ifit3	IEGs	MA0018.1	CREB1	1	1	1
Ifit1	IEGs	MA0018.1	CREB1	7	2	3.5
Fgfbp3	Background	MA0018.1	CREB1	7	2	3.5
Cep55	Background	MA0018.1	CREB1	4	1	4
Marveld1	Background	MA0018.1	CREB1	1	1	1
Zfyve27	Background	MA0018.1	CREB1	7	1	7
Sema4g	Background	MA0018.1	CREB1	10	3	3.33333
Add3	Background	MA0018.1	CREB1	21	6	3.5
Dusp5	IEGs	MA0018.1	CREB1	7	1	7
Acsl5	Background	MA0018.1	CREB1	10	4	2.5
Meig1	Background	MA0018.1	CREB1	11	2	5.5
Hspa14	Background	MA0018.1	CREB1	8	2	4
Taf3	Background	MA0018.1	CREB1	13	3	4.33333
Mrpl41	Background	MA0018.1	CREB1	7	1	7
Sec16a	Background	MA0018.1	CREB1	9	1	9
Agpat2	Background	MA0018.1	CREB1	6	2	3
Brd3os	Background	MA0018.1	CREB1	3	1	3
Rapgef1	Background	MA0018.1	CREB1	11	3	3.66667
1110008P14Rik	Background	MA0018.1	CREB1	2	1	2
Eng	Background	MA0018.1	CREB1	4	2	2
Mvb12b	Background	MA0018.1	CREB1	6	1	6
Mapkap1	Background	MA0018.1	CREB1	6	1	6
Traf1	IEGs	MA0018.1	CREB1	5	2	2.5
Ggta1	Background	MA0018.1	CREB1	23	5	4.6
Strbp	Background	MA0018.1	CREB1	25	4	6.25
Crb2	Background	MA0018.1	CREB1	2	1	2
Olfml2a	Background	MA0018.1	CREB1	2	1	2
Gtdc1	Background	MA0018.1	CREB1	8	1	8
Orc4	Background	MA0018.1	CREB1	2	1	2
Lypd6	Background	MA0018.1	CREB1	1	1	1
Nr4a2	IEGs	MA0018.1	CREB1	21	3	7
Baz2b	Background	MA0018.1	CREB1	22	5	4.4
Grb14	Background	MA0018.1	CREB1	11	3	3.66667
Scn2a	Background	MA0018.1	CREB1	10	4	2.5
Csrnp3	Background	MA0018.1	CREB1	11	3	3.66667
Map3k20	Background	MA0018.1	CREB1	19	4	4.75
Cir1	Background	MA0018.1	CREB1	11	1	11
Scrn3	Background	MA0018.1	CREB1	9	1	9
Wipf1	Background	MA0018.1	CREB1	7	6	1.16667
Aplnr	Background	MA0018.1	CREB1	4	1	4
Arhgap1	Background	MA0018.1	CREB1	4	2	2
Ambra1	Background	MA0018.1	CREB1	6	2	3
Cd82	Background	MA0018.1	CREB1	15	3	5
Cat	Background	MA0018.1	CREB1	8	3	2.66667
Dcdc5	Background	MA0018.1	CREB1	8	2	4
Arl14ep	Background	MA0018.1	CREB1	2	2	1
Bdnf	IEGs	MA0018.1	CREB1	13	5	2.6
Nop10	Background	MA0018.1	CREB1	3	1	3
Emc7	Background	MA0018.1	CREB1	8	1	8
Thbs1	IEGs	MA0018.1	CREB1	6	1	6
Rmdn3	Background	MA0018.1	CREB1	4	1	4
Chac1	Background	MA0018.1	CREB1	3	1	3
Vps39	Background	MA0018.1	CREB1	5	1	5
Ttbk2	Background	MA0018.1	CREB1	5	1	5
Secisbp2l	Background	MA0018.1	CREB1	5	2	2.5
Dusp2	IEGs	MA0018.1	CREB1	6	1	6
Mertk	Background	MA0018.1	CREB1	3	1	3
Zc3h8	Background	MA0018.1	CREB1	2	1	2
Il1a	IEGs	MA0018.1	CREB1	4	3	1.33333
Il1b	IEGs	MA0018.1	CREB1	5	2	2.5
Crls1	Background	MA0018.1	CREB1	12	2	6
Ralgapa2	Background	MA0018.1	CREB1	9	2	4.5
Napb	Background	MA0018.1	CREB1	4	1	4
Vsx1	Background	MA0018.1	CREB1	2	1	2
H13	Background	MA0018.1	CREB1	5	1	5
Eif2s2	Background	MA0018.1	CREB1	6	1	6
Eif6	Background	MA0018.1	CREB1	1	1	1
Tomm34	Background	MA0018.1	CREB1	4	1	4
Slc12a5	Background	MA0018.1	CREB1	5	2	2.5
Cd40	Background	MA0018.1	CREB1	8	2	4
Tmem189	Background	MA0018.1	CREB1	14	2	7
Cebpb	IEGs	MA0018.1	CREB1	10	1	10
Ppp4r1l-ps	Background	MA0018.1	CREB1	8	1	8
Gm4631	Background	MA0018.1	CREB1	3	1	3
Ss18l1	Background	MA0018.1	CREB1	10	1	10
Osbpl2	Background	MA0018.1	CREB1	3	1	3
Ogfr	Background	MA0018.1	CREB1	3	1	3
Lrrcc1	Background	MA0018.1	CREB1	5	1	5
Armc1	Background	MA0018.1	CREB1	5	1	5
Gyg	Background	MA0018.1	CREB1	13	3	4.33333
Kcnmb2	Background	MA0018.1	CREB1	1	1	1
Gm38505	Background	MA0018.1	CREB1	3	1	3
4932438A13Rik	Background	MA0018.1	CREB1	9	2	4.5
Rps23-ps1	Background	MA0018.1	CREB1	1	1	1
Ankrd50	Background	MA0018.1	CREB1	4	1	4
Pgrmc2	Background	MA0018.1	CREB1	9	1	9
Noct	IEGs	MA0018.1	CREB1	2	1	2
Tm4sf4	Background	MA0018.1	CREB1	12	2	6
Selenot	Background	MA0018.1	CREB1	1	1	1
Plch1	Background	MA0018.1	CREB1	5	2	2.5
Gmps	Background	MA0018.1	CREB1	6	1	6
Iqcj	Background	MA0018.1	CREB1	4	1	4
Smc4	Background	MA0018.1	CREB1	8	6	1.33333
Gm20754	Background	MA0018.1	CREB1	1	1	1
Fstl5	Background	MA0018.1	CREB1	5	1	5
Tmem144	Background	MA0018.1	CREB1	7	2	3.5
Tlr2	IEGs	MA0018.1	CREB1	3	1	3
Rps3a1	Background	MA0018.1	CREB1	4	1	4
Rit1	Background	MA0018.1	CREB1	2	1	2
5830417I10Rik	Background	MA0018.1	CREB1	8	1	8
Hcn3	Background	MA0018.1	CREB1	1	1	1
Trim46	Background	MA0018.1	CREB1	7	3	2.33333
Zbtb7b	Background	MA0018.1	CREB1	7	3	2.33333
Tpm3	Background	MA0018.1	CREB1	14	6	2.33333
Slc39a1	Background	MA0018.1	CREB1	3	1	3
Celf3	Background	MA0018.1	CREB1	13	5	2.6
Scnm1	Background	MA0018.1	CREB1	6	1	6
Cers2	Background	MA0018.1	CREB1	17	4	4.25
Mcl1	IEGs	MA0018.1	CREB1	6	2	3
BC028528	Background	MA0018.1	CREB1	1	1	1
Txnip	IEGs	MA0018.1	CREB1	8	2	4
Polr3c	Background	MA0018.1	CREB1	3	1	3
Rnf115	Background	MA0018.1	CREB1	4	1	4
Casq2	Background	MA0018.1	CREB1	5	3	1.66667
A230001M10Rik	Background	MA0018.1	CREB1	2	1	2
Bcas2	Background	MA0018.1	CREB1	5	1	5
Magi3	Background	MA0018.1	CREB1	2	1	2
Rhoc	Background	MA0018.1	CREB1	5	1	5
Gnai3	Background	MA0018.1	CREB1	3	1	3
Gpr61	Background	MA0018.1	CREB1	2	1	2
Psma5	Background	MA0018.1	CREB1	5	1	5
Vav3	Background	MA0018.1	CREB1	9	3	3
Extl2	Background	MA0018.1	CREB1	12	2	6
Vcam1	IEGs	MA0018.1	CREB1	6	2	3
Trmt13	Background	MA0018.1	CREB1	11	2	5.5
Slc35a3	Background	MA0018.1	CREB1	5	1	5
F3	IEGs	MA0018.1	CREB1	9	2	4.5
Abcd3	Background	MA0018.1	CREB1	5	1	5
Larp7	Background	MA0018.1	CREB1	11	1	11
Fam241a	Background	MA0018.1	CREB1	2	1	2
Mcub	Background	MA0018.1	CREB1	3	1	3
Ube2d3	Background	MA0018.1	CREB1	4	2	2
Lamtor3	Background	MA0018.1	CREB1	2	1	2
Mttp	Background	MA0018.1	CREB1	5	2	2.5
Gbp2	IEGs	MA0018.1	CREB1	2	2	1
Gtf2b	Background	MA0018.1	CREB1	4	1	4
Gm43445	Background	MA0018.1	CREB1	1	1	1
Zzz3	Background	MA0018.1	CREB1	8	2	4
Zranb2	Background	MA0018.1	CREB1	1	1	1
Penk	Background	MA0018.1	CREB1	7	1	7
Fam110b	Background	MA0018.1	CREB1	2	3	0.666667
Gem	IEGs	MA0018.1	CREB1	11	2	5.5
Nbn	Background	MA0018.1	CREB1	4	1	4
Cpne3	Background	MA0018.1	CREB1	9	3	3
Coq3	Background	MA0018.1	CREB1	3	1	3
Pnrc1	Background	MA0018.1	CREB1	7	4	1.75
Akirin2	Background	MA0018.1	CREB1	3	1	3
C9orf72	Background	MA0018.1	CREB1	3	1	3
Smu1	Background	MA0018.1	CREB1	4	1	4
Bag1	Background	MA0018.1	CREB1	3	1	3
Ubap1	Background	MA0018.1	CREB1	9	2	4.5
1110017D15Rik	Background	MA0018.1	CREB1	7	3	2.33333
Fam219a	Background	MA0018.1	CREB1	5	1	5
Galt	Background	MA0018.1	CREB1	3	1	3
Phf24	Background	MA0018.1	CREB1	4	2	2
Rgp1	Background	MA0018.1	CREB1	6	1	6
Gabbr2	Background	MA0018.1	CREB1	8	1	8
Nr4a3	IEGs	MA0018.1	CREB1	20	4	5
Mrpl50	Background	MA0018.1	CREB1	9	1	9
Ugcg	Background	MA0018.1	CREB1	3	1	3
Rgs3	Background	MA0018.1	CREB1	21	9	2.33333
Cdk5rap2	Background	MA0018.1	CREB1	4	2	2
Nfib	IEGs	MA0018.1	CREB1	13	7	1.85714
Ttc39b	Background	MA0018.1	CREB1	10	4	2.5
Jun	IEGs	MA0018.1	CREB1	15	2	7.5
Cyp2j12	Background	MA0018.1	CREB1	2	1	2
Dnajc6	Background	MA0018.1	CREB1	9	3	3
Dab1	Background	MA0018.1	CREB1	3	3	1
Plpp3	Background	MA0018.1	CREB1	3	1	3
Podn	Background	MA0018.1	CREB1	1	1	1
Eri3	Background	MA0018.1	CREB1	14	4	3.5
Svbp	Background	MA0018.1	CREB1	2	1	2
Ppih	Background	MA0018.1	CREB1	2	1	2
Rlf	Background	MA0018.1	CREB1	7	2	3.5
Mycbp	Background	MA0018.1	CREB1	8	1	8
Marcksl1	IEGs	MA0018.1	CREB1	1	1	1
Iqcc	Background	MA0018.1	CREB1	3	1	3
Ptpru	Background	MA0018.1	CREB1	10	2	5
Dnajc8	Background	MA0018.1	CREB1	8	2	4
Zfp46	Background	MA0018.1	CREB1	5	2	2.5
Kif17	Background	MA0018.1	CREB1	10	2	5
Capzb	Background	MA0018.1	CREB1	20	6	3.33333
Arhgef10l	Background	MA0018.1	CREB1	14	4	3.5
Dnajc16	Background	MA0018.1	CREB1	7	1	7
Kazn	Background	MA0018.1	CREB1	4	2	2
Gm13226	Background	MA0018.1	CREB1	2	1	2
Mad2l2	Background	MA0018.1	CREB1	5	2	2.5
Fbxo44	Background	MA0018.1	CREB1	5	1	5
Mtor	Background	MA0018.1	CREB1	1	1	1
Exosc10	Background	MA0018.1	CREB1	3	1	3
Dffa	Background	MA0018.1	CREB1	1	1	1
Prkcz	Background	MA0018.1	CREB1	7	2	3.5
Tmem52	Background	MA0018.1	CREB1	6	1	6
Mxra8	Background	MA0018.1	CREB1	10	3	3.33333
Ube2j2	Background	MA0018.1	CREB1	1	1	1
C1qtnf12	Background	MA0018.1	CREB1	2	1	2
Sri	Background	MA0018.1	CREB1	10	2	5
Sema3d	Background	MA0018.1	CREB1	3	1	3
Fbxl13	Background	MA0018.1	CREB1	4	1	4
Rheb	IEGs	MA0018.1	CREB1	11	2	5.5
Otof	Background	MA0018.1	CREB1	5	2	2.5
Agbl5	Background	MA0018.1	CREB1	3	1	3
Gtf3c2	Background	MA0018.1	CREB1	13	2	6.5
Zfp512	Background	MA0018.1	CREB1	4	1	4
Fosl2	IEGs	MA0018.1	CREB1	18	3	6
Add1	Background	MA0018.1	CREB1	2	1	2
Htra3	Background	MA0018.1	CREB1	10	3	3.33333
Ccdc96	Background	MA0018.1	CREB1	7	1	7
Gm2810	Background	MA0018.1	CREB1	1	1	1
Rpl9	Background	MA0018.1	CREB1	16	1	16
Rbm47	Background	MA0018.1	CREB1	22	7	3.14286
Uchl1	Background	MA0018.1	CREB1	7	2	3.5
Gabra2	Background	MA0018.1	CREB1	6	2	3
Dancr	Background	MA0018.1	CREB1	2	1	2
Kit	Background	MA0018.1	CREB1	7	2	3.5
Cxcl1	IEGs	MA0018.1	CREB1	3	2	1.5
Cxcl2	IEGs	MA0018.1	CREB1	3	1	3
Cxcl10	IEGs	MA0018.1	CREB1	5	2	2.5
Shroom3	Background	MA0018.1	CREB1	20	8	2.5
Cnot6l	Background	MA0018.1	CREB1	6	2	3
Fras1	Background	MA0018.1	CREB1	2	1	2
Anxa3	Background	MA0018.1	CREB1	7	4	1.75
Arhgap24	Background	MA0018.1	CREB1	12	6	2
Lrrc8c	Background	MA0018.1	CREB1	28	7	4
Btbd8	Background	MA0018.1	CREB1	5	2	2.5
Gm10419	Background	MA0018.1	CREB1	3	1	3
Tchp	Background	MA0018.1	CREB1	6	1	6
Cox6a1	Background	MA0018.1	CREB1	6	1	6
Rplp0	Background	MA0018.1	CREB1	6	1	6
Ccdc60	Background	MA0018.1	CREB1	2	1	2
Sh2b3	Background	MA0018.1	CREB1	10	2	5
Bcl7a	Background	MA0018.1	CREB1	2	1	2
Rsrc2	Background	MA0018.1	CREB1	9	2	4.5
Ogfod2	Background	MA0018.1	CREB1	10	1	10
Tctn2	Background	MA0018.1	CREB1	6	2	3
Tmem132b	Background	MA0018.1	CREB1	7	2	3.5
Tyw1	Background	MA0018.1	CREB1	12	2	6
Caln1	Background	MA0018.1	CREB1	11	5	2.2
Gtf2ird2	Background	MA0018.1	CREB1	5	1	5
Prkrip1	Background	MA0018.1	CREB1	6	1	6
Znhit1	Background	MA0018.1	CREB1	10	2	5
Serpine1	IEGs	MA0018.1	CREB1	3	2	1.5
Trip6	Background	MA0018.1	CREB1	7	1	7
Gm16089	Background	MA0018.1	CREB1	2	1	2
Gjc3	Background	MA0018.1	CREB1	2	1	2
Mcm7	Background	MA0018.1	CREB1	13	2	6.5
Sdk1	Background	MA0018.1	CREB1	2	1	2
Tnrc18	Background	MA0018.1	CREB1	10	4	2.5
Kdelr2	Background	MA0018.1	CREB1	6	1	6
Nptx2	IEGs	MA0018.1	CREB1	9	1	9
Zfp655	Background	MA0018.1	CREB1	8	1	8
Gpr12	Background	MA0018.1	CREB1	3	1	3
Lnx2	Background	MA0018.1	CREB1	10	2	5
Uspl1	Background	MA0018.1	CREB1	6	1	6
Dlx5	Background	MA0018.1	CREB1	4	1	4
Nxph1	Background	MA0018.1	CREB1	6	2	3
Impdh1	Background	MA0018.1	CREB1	5	2	2.5
Irf5	Background	MA0018.1	CREB1	23	5	4.6
Ube2h	Background	MA0018.1	CREB1	8	2	4
Tmem209	Background	MA0018.1	CREB1	3	1	3
Slc37a3	Background	MA0018.1	CREB1	3	2	1.5
Mkrn1	Background	MA0018.1	CREB1	4	1	4
Tmem178b	Background	MA0018.1	CREB1	2	1	2
Agk	Background	MA0018.1	CREB1	3	1	3
Cntnap2	Background	MA0018.1	CREB1	8	3	2.66667
Repin1	Background	MA0018.1	CREB1	8	2	4
Gimap8	Background	MA0018.1	CREB1	2	1	2
Gpnmb	Background	MA0018.1	CREB1	24	6	4
Tax1bp1	Background	MA0018.1	CREB1	5	1	5
Scrn1	Background	MA0018.1	CREB1	3	1	3
Pyurf	Background	MA0018.1	CREB1	2	1	2
Herc3	Background	MA0018.1	CREB1	8	3	2.66667
Gprin3	Background	MA0018.1	CREB1	1	1	1
Immt	Background	MA0018.1	CREB1	8	2	4
Particl	Background	MA0018.1	CREB1	2	1	2
Zfp638	Background	MA0018.1	CREB1	8	2	4
Egr4	IEGs	MA0018.1	CREB1	6	1	6
Pcbp1	Background	MA0018.1	CREB1	10	1	10
Rab43	Background	MA0018.1	CREB1	12	3	4
Wnt7a	Background	MA0018.1	CREB1	2	1	2
Slc6a6	Background	MA0018.1	CREB1	20	5	4
Magi1	Background	MA0018.1	CREB1	5	4	1.25
Ppp4r2	Background	MA0018.1	CREB1	6	2	3
Cntn3	Background	MA0018.1	CREB1	2	1	2
Trnt1	Background	MA0018.1	CREB1	5	1	5
Bhlhe40	IEGs	MA0018.1	CREB1	8	3	2.66667
Lmcd1	Background	MA0018.1	CREB1	2	1	2
Lhfpl4	Background	MA0018.1	CREB1	5	1	5
Il17re	Background	MA0018.1	CREB1	1	1	1
Timp4	Background	MA0018.1	CREB1	3	1	3
Ift122	Background	MA0018.1	CREB1	14	4	3.5
Depp1	Background	MA0018.1	CREB1	2	1	2
Rad52	Background	MA0018.1	CREB1	2	1	2
Slc2a3	IEGs	MA0018.1	CREB1	18	4	4.5
Lpcat3	Background	MA0018.1	CREB1	6	2	3
P3h3	Background	MA0018.1	CREB1	3	1	3
Mlf2	Background	MA0018.1	CREB1	22	3	7.33333
Chd4	Background	MA0018.1	CREB1	14	3	4.66667
Parp11	Background	MA0018.1	CREB1	5	3	1.66667
Itfg2	Background	MA0018.1	CREB1	6	1	6
Clec2d	Background	MA0018.1	CREB1	2	1	2
Cd69	IEGs	MA0018.1	CREB1	2	1	2
H2aj	Background	MA0018.1	CREB1	5	1	5
Rerg	Background	MA0018.1	CREB1	5	2	2.5
Slco1c1	Background	MA0018.1	CREB1	3	1	3
Etfrf1	Background	MA0018.1	CREB1	5	1	5
Mrps35	Background	MA0018.1	CREB1	3	1	3
Mboat7	Background	MA0018.1	CREB1	5	1	5
Leng9	Background	MA0018.1	CREB1	11	1	11
Syt5	Background	MA0018.1	CREB1	13	2	6.5
Cox6b2	Background	MA0018.1	CREB1	1	2	0.5
Isoc2a	Background	MA0018.1	CREB1	1	1	1
Zfp580	Background	MA0018.1	CREB1	7	1	7
Zfp787	Background	MA0018.1	CREB1	8	1	8
Peg3	Background	MA0018.1	CREB1	16	2	8
Mypop	Background	MA0018.1	CREB1	12	2	6
Dmwd	Background	MA0018.1	CREB1	10	2	5
Fosb	IEGs	MA0018.1	CREB1	4	1	4
Ercc1	Background	MA0018.1	CREB1	5	2	2.5
Erf	Background	MA0018.1	CREB1	6	1	6
Zfp36	IEGs	MA0018.1	CREB1	11	3	3.66667
Polr2i	Background	MA0018.1	CREB1	5	1	5
Nfkbid	IEGs	MA0018.1	CREB1	17	4	4.25
Cebpg	Background	MA0018.1	CREB1	7	2	3.5
Cebpa	Background	MA0018.1	CREB1	5	1	5
Rhpn2	Background	MA0018.1	CREB1	3	1	3
Nkg7	Background	MA0018.1	CREB1	4	1	4
1700008O03Rik	Background	MA0018.1	CREB1	2	1	2
Prmt1	Background	MA0018.1	CREB1	5	1	5
Irf3	Background	MA0018.1	CREB1	3	1	3
Rpl13a	Background	MA0018.1	CREB1	9	2	4.5
Snrnp70	Background	MA0018.1	CREB1	2	1	2
Ppp1r15a	IEGs	MA0018.1	CREB1	10	3	3.33333
Fanci	Background	MA0018.1	CREB1	9	2	4.5
Mesd	Background	MA0018.1	CREB1	4	1	4
Tmem135	Background	MA0018.1	CREB1	7	2	3.5
Rsf1	Background	MA0018.1	CREB1	1	1	1
Rnf169	Background	MA0018.1	CREB1	5	3	1.66667
Fam168a	Background	MA0018.1	CREB1	7	2	3.5
Relt	Background	MA0018.1	CREB1	7	3	2.33333
P2ry6	Background	MA0018.1	CREB1	6	2	3
Nup98	IEGs	MA0018.1	CREB1	15	4	3.75
Cavin3	Background	MA0018.1	CREB1	8	1	8
Wee1	IEGs	MA0018.1	CREB1	6	1	6
Ampd3	Background	MA0018.1	CREB1	12	4	3
Mical2	Background	MA0018.1	CREB1	7	2	3.5
Copb1	Background	MA0018.1	CREB1	6	2	3
Coq7	Background	MA0018.1	CREB1	9	1	9
B230311B06Rik	Background	MA0018.1	CREB1	3	1	3
Iqck	Background	MA0018.1	CREB1	13	2	6.5
Ndufab1	Background	MA0018.1	CREB1	2	1	2
Gm6905	Background	MA0018.1	CREB1	3	1	3
Arhgap17	Background	MA0018.1	CREB1	6	2	3
Il4ra	Background	MA0018.1	CREB1	3	1	3
Lat	Background	MA0018.1	CREB1	3	2	1.5
Taok2	Background	MA0018.1	CREB1	8	2	4
Mvp	Background	MA0018.1	CREB1	9	2	4.5
Rnf40	Background	MA0018.1	CREB1	10	2	5
Btbd16	Background	MA0018.1	CREB1	4	1	4
Ptpre	Background	MA0018.1	CREB1	11	3	3.66667
Gm16201	Background	MA0018.1	CREB1	7	1	7
Zfp511	Background	MA0018.1	CREB1	7	1	7
Psmd13	Background	MA0018.1	CREB1	3	1	3
B4galnt4	Background	MA0018.1	CREB1	13	3	4.33333
Pkp3	Background	MA0018.1	CREB1	13	4	3.25
Kcnq1	Background	MA0018.1	CREB1	7	3	2.33333
Ppfia1	Background	MA0018.1	CREB1	9	1	9
Mcoln1	Background	MA0018.1	CREB1	5	1	5
Snapc2	Background	MA0018.1	CREB1	3	1	3
Ctxn1	Background	MA0018.1	CREB1	3	1	3
Elavl1	Background	MA0018.1	CREB1	11	3	3.66667
Fam155a	Background	MA0018.1	CREB1	15	3	5
Col4a1	Background	MA0018.1	CREB1	12	2	6
Rpl19-ps11	Background	MA0018.1	CREB1	3	1	3
6820431F20Rik	Background	MA0018.1	CREB1	2	1	2
Plat	IEGs	MA0018.1	CREB1	7	1	7
Sfrp1	Background	MA0018.1	CREB1	5	2	2.5
Rbpms	Background	MA0018.1	CREB1	16	5	3.2
Leprotl1	Background	MA0018.1	CREB1	7	1	7
Acsl1	Background	MA0018.1	CREB1	30	8	3.75
Vegfc	Background	MA0018.1	CREB1	5	1	5
Glra3	Background	MA0018.1	CREB1	4	1	4
Nek1	Background	MA0018.1	CREB1	7	1	7
Msmo1	Background	MA0018.1	CREB1	8	1	8
Klhl2	Background	MA0018.1	CREB1	7	1	7
Gm10033	Background	MA0018.1	CREB1	7	1	7
Armc6	Background	MA0018.1	CREB1	7	1	7
Homer3	Background	MA0018.1	CREB1	3	1	3
Ssbp4	Background	MA0018.1	CREB1	14	3	4.66667
Gdf15	IEGs	MA0018.1	CREB1	8	2	4
Jund	IEGs	MA0018.1	CREB1	15	2	7.5
2010320M18Rik	Background	MA0018.1	CREB1	5	1	5
Arrdc2	Background	MA0018.1	CREB1	3	1	3
Myo9b	Background	MA0018.1	CREB1	9	2	4.5
Use1	Background	MA0018.1	CREB1	1	1	1
Dda1	Background	MA0018.1	CREB1	14	2	7
Klf2	IEGs	MA0018.1	CREB1	5	1	5
Hmox1	Background	MA0018.1	CREB1	12	3	4
Prkaca	Background	MA0018.1	CREB1	17	4	4.25
Ier2	IEGs	MA0018.1	CREB1	7	1	7
Mast1	Background	MA0018.1	CREB1	9	1	9
Junb	IEGs	MA0018.1	CREB1	14	2	7
Wdr83	Background	MA0018.1	CREB1	10	2	5
Vps35	Background	MA0018.1	CREB1	3	3	1
Heatr3	Background	MA0018.1	CREB1	3	1	3
Mt2	Background	MA0018.1	CREB1	2	1	2
Smpd3	Background	MA0018.1	CREB1	3	2	1.5
Wdr59	Background	MA0018.1	CREB1	2	1	2
Gins2	Background	MA0018.1	CREB1	3	1	3
Zc3h18	Background	MA0018.1	CREB1	5	1	5
Chmp1a	Background	MA0018.1	CREB1	7	1	7
Ccsap	Background	MA0018.1	CREB1	14	2	7
Irf2bp2	Background	MA0018.1	CREB1	26	5	5.2
2610044O15Rik8	Background	MA0018.1	CREB1	1	1	1
Casp12	Background	MA0018.1	CREB1	5	1	5
Pdgfd	Background	MA0018.1	CREB1	5	1	5
Ccdc82	Background	MA0018.1	CREB1	3	1	3
Gpr83	Background	MA0018.1	CREB1	4	1	4
4931406C07Rik	Background	MA0018.1	CREB1	3	2	1.5
Ppan	Background	MA0018.1	CREB1	4	1	4
Icam1	IEGs	MA0018.1	CREB1	7	2	3.5
Ldlr	IEGs	MA0018.1	CREB1	8	2	4
Elavl3	Background	MA0018.1	CREB1	11	4	2.75
Aplp2	Background	MA0018.1	CREB1	25	6	4.16667
Barx2	Background	MA0018.1	CREB1	3	1	3
Fam118b	Background	MA0018.1	CREB1	1	1	1
Spa17	Background	MA0018.1	CREB1	5	1	5
Tbrg1	Background	MA0018.1	CREB1	2	1	2
Mir100hg	Background	MA0018.1	CREB1	22	7	3.14286
Gm10687	Background	MA0018.1	CREB1	7	1	7
H2ax	Background	MA0018.1	CREB1	4	1	4
Gm10080	Background	MA0018.1	CREB1	3	1	3
Ccdc84	Background	MA0018.1	CREB1	7	1	7
Pcsk7	Background	MA0018.1	CREB1	3	1	3
Htr3b	Background	MA0018.1	CREB1	4	1	4
Ireb2	Background	MA0018.1	CREB1	1	1	1
Scaper	Background	MA0018.1	CREB1	4	2	2
Cplx3	Background	MA0018.1	CREB1	4	1	4
Insyn1	Background	MA0018.1	CREB1	9	2	4.5
Rps11-ps1	Background	MA0018.1	CREB1	1	1	1
Arih1	IEGs	MA0018.1	CREB1	14	2	7
Hexa	Background	MA0018.1	CREB1	9	2	4.5
Parp6	Background	MA0018.1	CREB1	6	2	3
Pkm	Background	MA0018.1	CREB1	16	5	3.2
Thsd4	Background	MA0018.1	CREB1	8	3	2.66667
Rplp1	Background	MA0018.1	CREB1	12	2	6
Anp32a	Background	MA0018.1	CREB1	20	5	4
Calml4	Background	MA0018.1	CREB1	3	1	3
Pias1	IEGs	MA0018.1	CREB1	7	2	3.5
2300009A05Rik	Background	MA0018.1	CREB1	9	1	9
Smad6	Background	MA0018.1	CREB1	5	2	2.5
Ppib	Background	MA0018.1	CREB1	5	1	5
Aph1b	Background	MA0018.1	CREB1	6	1	6
Tcf12	Background	MA0018.1	CREB1	7	3	2.33333
Elovl5	Background	MA0018.1	CREB1	16	5	3.2
Mto1	Background	MA0018.1	CREB1	6	1	6
Mei4	Background	MA0018.1	CREB1	2	1	2
Bckdhb	Background	MA0018.1	CREB1	5	2	2.5
Tpbg	Background	MA0018.1	CREB1	10	2	5
Tbc1d2b	Background	MA0018.1	CREB1	6	3	2
Chst2	Background	MA0018.1	CREB1	2	1	2
Foxl2	Background	MA0018.1	CREB1	4	1	4
Msl2	Background	MA0018.1	CREB1	6	1	6
Cdv3	Background	MA0018.1	CREB1	3	1	3
Bfsp2	Background	MA0018.1	CREB1	9	3	3
Abhd14a	Background	MA0018.1	CREB1	4	1	4
Abhd14b	Background	MA0018.1	CREB1	9	2	4.5
Naa80	Background	MA0018.1	CREB1	4	2	2
Traip	Background	MA0018.1	CREB1	1	1	1
Pfkfb4	Background	MA0018.1	CREB1	10	2	5
Ngp	Background	MA0018.1	CREB1	5	1	5
Ccrl2	IEGs	MA0018.1	CREB1	1	1	1
Stt3b	Background	MA0018.1	CREB1	5	2	2.5
Gm9385	Background	MA0018.1	CREB1	2	1	2
Ctdspl	Background	MA0018.1	CREB1	9	2	4.5
Acaa1a	Background	MA0018.1	CREB1	3	2	1.5
Csrnp1	IEGs	MA0018.1	CREB1	12	3	4
E530011L22Rik	Background	MA0018.1	CREB1	3	1	3
Zfp445	Background	MA0018.1	CREB1	3	1	3
Exosc7	Background	MA0018.1	CREB1	3	1	3
Clec3b	Background	MA0018.1	CREB1	2	1	2
Slc30a10	Background					0
Il12b	IEGs					0
Slc25a11	Background					0
Zfp36l1	IEGs					0
Gm7565	Background					0
Bmerb1	Background					0
Crybg3	Background					0
Zfp811	Background					0
Ska1	Background					0
Grk5	Background					0
Tor1b	Background					0
Ano3	Background					0
Romo1	Background					0
Them4	Background					0
Slc22a15	Background					0
Uox	Background					0
Uox	Background					0
Gm12989	Background					0
Tmprss11e	Background					0
Ndnf	Background					0
H1f10	Background					0
Folh1	Background					0
Gm15501	Background					0
Gria4	Background					0
Naalad2	Background					0
Naalad2	Background					0

## Sheet: b_tfbs_2
gene	class	siteSet_name	pwm_name	total_pwms_in_gene	n_transcripts	pwms_per_transcript
B3gat2	Background	MA0018.2	CREB1	6	1	6
Sdhaf4	Background	MA0018.2	CREB1	4	1	4
Col19a1	Background	MA0018.2	CREB1	5	1	5
Ccdc115	Background	MA0018.2	CREB1	1	1	1
Hs6st1	Background	MA0018.2	CREB1	7	2	3.5
Tmem131	Background	MA0018.2	CREB1	15	2	7.5
Slc9a2	Background	MA0018.2	CREB1	6	1	6
Pantr1	Background	MA0018.2	CREB1	18	4	4.5
Tex30	Background	MA0018.2	CREB1	9	1	9
Dnah7b	Background	MA0018.2	CREB1	4	1	4
Myo1b	Background	MA0018.2	CREB1	11	2	5.5
Osgepl1	Background	MA0018.2	CREB1	6	1	6
Sf3b1	Background	MA0018.2	CREB1	4	1	4
Fam126b	Background	MA0018.2	CREB1	8	1	8
Fzd7	Background	MA0018.2	CREB1	5	1	5
Vwc2l	Background	MA0018.2	CREB1	3	1	3
Marchf4	Background	MA0018.2	CREB1	7	2	3.5
Ctdsp1	Background	MA0018.2	CREB1	13	2	6.5
Bcs1l	Background	MA0018.2	CREB1	6	1	6
Tmem198	Background	MA0018.2	CREB1	9	1	9
Epha4	Background	MA0018.2	CREB1	7	1	7
Acsl3	Background	MA0018.2	CREB1	9	1	9
Daw1	Background	MA0018.2	CREB1	4	1	4
Fbxo36	Background	MA0018.2	CREB1	11	2	5.5
Usp40	Background	MA0018.2	CREB1	1	1	1
Per2	IEGs	MA0018.2	CREB1	13	1	13
Stk25	Background	MA0018.2	CREB1	12	1	12
Dtymk	Background	MA0018.2	CREB1	14	2	7
Pam	Background	MA0018.2	CREB1	18	4	4.5
Clasp1	Background	MA0018.2	CREB1	26	4	6.5
Dbi	Background	MA0018.2	CREB1	14	2	7
Lypd1	Background	MA0018.2	CREB1	13	3	4.33333
Ikbke	IEGs	MA0018.2	CREB1	11	2	5.5
Mdm4	Background	MA0018.2	CREB1	7	2	3.5
Atp2b4	Background	MA0018.2	CREB1	14	2	7
Btg2	IEGs	MA0018.2	CREB1	7	1	7
Lgr6	Background	MA0018.2	CREB1	6	2	3
Glrx2	Background	MA0018.2	CREB1	12	3	4
Rgs2	IEGs	MA0018.2	CREB1	8	1	8
Rgs1	IEGs	MA0018.2	CREB1	4	1	4
Pla2g4a	Background	MA0018.2	CREB1	11	3	3.66667
Ptgs2	IEGs	MA0018.2	CREB1	19	3	6.33333
Edem3	Background	MA0018.2	CREB1	1	1	1
Ier5	IEGs	MA0018.2	CREB1	5	2	2.5
Ccdc190	Background	MA0018.2	CREB1	14	2	7
Kcnj10	Background	MA0018.2	CREB1	5	1	5
Tagln2	Background	MA0018.2	CREB1	25	4	6.25
Akt3	Background	MA0018.2	CREB1	3	1	3
Adss	Background	MA0018.2	CREB1	12	2	6
Cox20	Background	MA0018.2	CREB1	3	1	3
Hnrnpu	Background	MA0018.2	CREB1	42	7	6
Tmem63a	Background	MA0018.2	CREB1	16	3	5.33333
Brox	Background	MA0018.2	CREB1	11	1	11
Taf1a	Background	MA0018.2	CREB1	1	1	1
Slc30a10	Background	MA0018.2	CREB1	1	1	1
Smyd2	Background	MA0018.2	CREB1	11	2	5.5
Atf3	IEGs	MA0018.2	CREB1	26	3	8.66667
Gstp-ps	Background	MA0018.2	CREB1	4	1	4
Myct1	Background	MA0018.2	CREB1	4	1	4
Stxbp5	Background	MA0018.2	CREB1	6	1	6
Fbxo30	Background	MA0018.2	CREB1	8	1	8
Phactr2	Background	MA0018.2	CREB1	21	4	5.25
Vta1	Background	MA0018.2	CREB1	4	1	4
Tnfaip3	IEGs	MA0018.2	CREB1	52	6	8.66667
Slc35d3	Background	MA0018.2	CREB1	3	1	3
Sgk1	IEGs	MA0018.2	CREB1	35	7	5
Gm48893	Background	MA0018.2	CREB1	7	1	7
Themis	Background	MA0018.2	CREB1	4	1	4
Ncoa7	IEGs	MA0018.2	CREB1	17	3	5.66667
Clvs2	Background	MA0018.2	CREB1	2	1	2
Frk	Background	MA0018.2	CREB1	5	1	5
Rev3l	Background	MA0018.2	CREB1	7	1	7
Slc16a10	Background	MA0018.2	CREB1	5	1	5
Nr2e1	Background	MA0018.2	CREB1	10	2	5
Ostm1	Background	MA0018.2	CREB1	9	2	4.5
Ranbp2	Background	MA0018.2	CREB1	27	4	6.75
Dnajb12	Background	MA0018.2	CREB1	4	1	4
Lrrc20	Background	MA0018.2	CREB1	8	1	8
Macroh2a2	Background	MA0018.2	CREB1	7	1	7
Tspan15	Background	MA0018.2	CREB1	8	2	4
Egr2	IEGs	MA0018.2	CREB1	10	2	5
Phyhipl	Background	MA0018.2	CREB1	6	2	3
Snrpd3	Background	MA0018.2	CREB1	4	1	4
Mcm3ap	Background	MA0018.2	CREB1	12	2	6
Col18a1	Background	MA0018.2	CREB1	54	5	10.8
Rrp1	Background	MA0018.2	CREB1	13	1	13
Tcf3	Background	MA0018.2	CREB1	25	4	6.25
Csnk1g2	Background	MA0018.2	CREB1	21	2	10.5
Gadd45b	IEGs	MA0018.2	CREB1	6	1	6
Zbtb7a	Background	MA0018.2	CREB1	35	6	5.83333
Matk	Background	MA0018.2	CREB1	12	3	4
Mrpl54	Background	MA0018.2	CREB1	13	1	13
Hmg20b	Background	MA0018.2	CREB1	15	2	7.5
Celf5	Background	MA0018.2	CREB1	26	4	6.5
Ncln	Background	MA0018.2	CREB1	15	2	7.5
S1pr4	Background	MA0018.2	CREB1	11	1	11
Tdg	Background	MA0018.2	CREB1	9	1	9
Nuak1	Background	MA0018.2	CREB1	3	1	3
Cry1	Background	MA0018.2	CREB1	6	1	6
Anks1b	Background	MA0018.2	CREB1	32	6	5.33333
Ikbip	Background	MA0018.2	CREB1	12	1	12
Mrpl42	Background	MA0018.2	CREB1	2	1	2
Dusp6	IEGs	MA0018.2	CREB1	9	2	4.5
Slc6a15	Background	MA0018.2	CREB1	4	1	4
Ptprb	Background	MA0018.2	CREB1	22	3	7.33333
Gm5781	Background	MA0018.2	CREB1	11	1	11
Cpm	Background	MA0018.2	CREB1	11	2	5.5
Msrb3	Background	MA0018.2	CREB1	11	2	5.5
Ppm1h	Background	MA0018.2	CREB1	33	4	8.25
Ndufa4l2	Background	MA0018.2	CREB1	2	1	2
Il23a	IEGs	MA0018.2	CREB1	6	1	6
Cs	Background	MA0018.2	CREB1	13	2	6.5
Smarcc2	Background	MA0018.2	CREB1	25	4	6.25
Rdh5	Background	MA0018.2	CREB1	4	1	4
Drg1	Background	MA0018.2	CREB1	6	1	6
Tug1	Background	MA0018.2	CREB1	26	3	8.66667
Zmat5	Background	MA0018.2	CREB1	6	1	6
Rhbdd3	Background	MA0018.2	CREB1	12	2	6
Kremen1	Background	MA0018.2	CREB1	6	1	6
Nacad	Background	MA0018.2	CREB1	20	2	10
Cobl	Background	MA0018.2	CREB1	14	2	7
Eldr	Background	MA0018.2	CREB1	3	1	3
Wdr92	Background	MA0018.2	CREB1	7	1	7
Peli1	IEGs	MA0018.2	CREB1	19	3	6.33333
Ugp2	Background	MA0018.2	CREB1	19	2	9.5
Rpl15-ps1	Background	MA0018.2	CREB1	7	1	7
Cct4	Background	MA0018.2	CREB1	4	1	4
Usp34	Background	MA0018.2	CREB1	3	1	3
Ahsa2	Background	MA0018.2	CREB1	2	1	2
5730522E02Rik	Background	MA0018.2	CREB1	6	1	6
Efemp1	Background	MA0018.2	CREB1	19	3	6.33333
Ppp4r3b	Background	MA0018.2	CREB1	27	3	9
Rps27a	Background	MA0018.2	CREB1	11	2	5.5
Stk10	Background	MA0018.2	CREB1	8	2	4
Tenm2	Background	MA0018.2	CREB1	31	6	5.16667
Hspd1-ps3	Background	MA0018.2	CREB1	8	1	8
Adra1b	Background	MA0018.2	CREB1	16	2	8
Il12b	IEGs	MA0018.2	CREB1	11	1	11
Med7	Background	MA0018.2	CREB1	5	1	5
Rack1	Background	MA0018.2	CREB1	20	3	6.66667
Trim41	Background	MA0018.2	CREB1	8	2	4
Phykpl	Background	MA0018.2	CREB1	9	1	9
Sec24a	Background	MA0018.2	CREB1	25	3	8.33333
9530068E07Rik	Background	MA0018.2	CREB1	7	1	7
Septin8	Background	MA0018.2	CREB1	4	1	4
Irf1	IEGs	MA0018.2	CREB1	6	1	6
Tnip1	Background	MA0018.2	CREB1	32	4	8
Slc36a1	Background	MA0018.2	CREB1	15	2	7.5
Sparc	Background	MA0018.2	CREB1	17	4	4.25
Gm12258	Background	MA0018.2	CREB1	7	1	7
Rasd1	IEGs	MA0018.2	CREB1	6	1	6
Pmp22	Background	MA0018.2	CREB1	21	3	7
Per1	IEGs	MA0018.2	CREB1	26	4	6.5
Trappc1	Background	MA0018.2	CREB1	7	1	7
Efnb3	Background	MA0018.2	CREB1	2	1	2
Cd68	Background	MA0018.2	CREB1	12	1	12
Tmem256	Background	MA0018.2	CREB1	4	1	4
Slc16a11	Background	MA0018.2	CREB1	14	2	7
0610010K14Rik	Background	MA0018.2	CREB1	10	1	10
Psmb6	Background	MA0018.2	CREB1	21	2	10.5
Slc25a11	Background	MA0018.2	CREB1	4	1	4
Txndc17	Background	MA0018.2	CREB1	16	1	16
Ccdc92b	Background	MA0018.2	CREB1	2	1	2
Mnt	Background	MA0018.2	CREB1	1	1	1
1700016P03Rik	IEGs	MA0018.2	CREB1	9	1	9
Rtn4rl1	Background	MA0018.2	CREB1	3	1	3
Vps53	Background	MA0018.2	CREB1	19	3	6.33333
Timm22	Background	MA0018.2	CREB1	8	1	8
Traf4	Background	MA0018.2	CREB1	2	1	2
Tlcd1	Background	MA0018.2	CREB1	17	3	5.66667
Rskr	Background	MA0018.2	CREB1	4	1	4
Spag5	Background	MA0018.2	CREB1	4	2	2
Evi2a	Background	MA0018.2	CREB1	11	2	5.5
Ccl2	IEGs	MA0018.2	CREB1	8	1	8
Ccl12	IEGs	MA0018.2	CREB1	9	1	9
Ccl5	IEGs	MA0018.2	CREB1	9	1	9
Ccl3	IEGs	MA0018.2	CREB1	7	1	7
Heatr6	Background	MA0018.2	CREB1	4	1	4
Dusp14	Background	MA0018.2	CREB1	16	2	8
Appbp2	Background	MA0018.2	CREB1	8	1	8
Trim37	Background	MA0018.2	CREB1	8	1	8
Tspoap1	Background	MA0018.2	CREB1	8	2	4
Car10	Background	MA0018.2	CREB1	19	3	6.33333
Ankrd40	Background	MA0018.2	CREB1	1	1	1
Xylt2	Background	MA0018.2	CREB1	6	1	6
Gngt2	Background	MA0018.2	CREB1	14	2	7
Mrpl10	Background	MA0018.2	CREB1	8	1	8
Med1	Background	MA0018.2	CREB1	29	3	9.66667
Stard3	Background	MA0018.2	CREB1	18	3	6
Ormdl3	Background	MA0018.2	CREB1	22	2	11
Rapgefl1	Background	MA0018.2	CREB1	3	1	3
Smarce1	Background	MA0018.2	CREB1	14	2	7
Cavin1	Background	MA0018.2	CREB1	12	2	6
Atp6v0a1	Background	MA0018.2	CREB1	45	9	5
Naglu	Background	MA0018.2	CREB1	22	3	7.33333
Psmc3ip	Background	MA0018.2	CREB1	8	1	8
Tubg1	Background	MA0018.2	CREB1	1	1	1
Fzd2	Background	MA0018.2	CREB1	16	2	8
Adam11	Background	MA0018.2	CREB1	19	2	9.5
Efcab15	Background	MA0018.2	CREB1	15	2	7.5
Limd2	Background	MA0018.2	CREB1	10	2	5
Bptf	Background	MA0018.2	CREB1	7	1	7
Grin2c	Background	MA0018.2	CREB1	2	1	2
Hid1	Background	MA0018.2	CREB1	5	1	5
Acox1	Background	MA0018.2	CREB1	15	2	7.5
Ube2o	Background	MA0018.2	CREB1	8	1	8
St6galnac2	Background	MA0018.2	CREB1	37	4	9.25
Socs3	IEGs	MA0018.2	CREB1	14	2	7
Eif4a3	Background	MA0018.2	CREB1	11	1	11
0610009L18Rik	Background	MA0018.2	CREB1	4	1	4
Notum	Background	MA0018.2	CREB1	9	2	4.5
Dus1l	Background	MA0018.2	CREB1	5	1	5
Hexdc	Background	MA0018.2	CREB1	16	2	8
Cybc1	Background	MA0018.2	CREB1	8	1	8
Fam228b	Background	MA0018.2	CREB1	1	1	1
Lratd1	Background	MA0018.2	CREB1	3	1	3
Id2	IEGs	MA0018.2	CREB1	12	2	6
Rnf144a	Background	MA0018.2	CREB1	4	2	2
Ferd3l	Background	MA0018.2	CREB1	7	1	7
Etv1	Background	MA0018.2	CREB1	12	3	4
Ap4s1	Background	MA0018.2	CREB1	9	1	9
Dtd2	Background	MA0018.2	CREB1	13	2	6.5
Nfkbia	IEGs	MA0018.2	CREB1	11	2	5.5
Mia2	Background	MA0018.2	CREB1	20	3	6.66667
Fbxo33	IEGs	MA0018.2	CREB1	10	1	10
Rps29	Background	MA0018.2	CREB1	14	1	14
Arf6	Background	MA0018.2	CREB1	18	2	9
Actr10	Background	MA0018.2	CREB1	15	2	7.5
3110056K07Rik	Background	MA0018.2	CREB1	2	1	2
Dbpht2	Background	MA0018.2	CREB1	6	2	3
Syne2	Background	MA0018.2	CREB1	36	5	7.2
Fntb	Background	MA0018.2	CREB1	32	5	6.4
Zfp36l1	IEGs	MA0018.2	CREB1	5	1	5
Smoc1	Background	MA0018.2	CREB1	3	1	3
Ptgr2	Background	MA0018.2	CREB1	8	1	8
Fos	IEGs	MA0018.2	CREB1	19	2	9.5
Flrt2	Background	MA0018.2	CREB1	22	3	7.33333
Ccdc88c	Background	MA0018.2	CREB1	8	1	8
Ppp4r3a	Background	MA0018.2	CREB1	10	2	5
Tunar	Background	MA0018.2	CREB1	7	1	7
Gskip	Background	MA0018.2	CREB1	6	1	6
Eml1	Background	MA0018.2	CREB1	12	3	4
Klc1	Background	MA0018.2	CREB1	21	3	7
Zfyve21	Background	MA0018.2	CREB1	4	1	4
Tedc1	Background	MA0018.2	CREB1	5	1	5
Itgb8	Background	MA0018.2	CREB1	1	1	1
Klf6	IEGs	MA0018.2	CREB1	13	2	6.5
Hecw1	Background	MA0018.2	CREB1	14	4	3.5
Inhba	IEGs	MA0018.2	CREB1	1	2	0.5
Cdk13	Background	MA0018.2	CREB1	11	1	11
Amph	Background	MA0018.2	CREB1	11	1	11
Stard3nl	Background	MA0018.2	CREB1	5	1	5
H4c9	Background	MA0018.2	CREB1	6	1	6
BC005537	Background	MA0018.2	CREB1	13	3	4.33333
Serpinb1b	Background	MA0018.2	CREB1	10	2	5
Ripk1	Background	MA0018.2	CREB1	5	1	5
Eci2	Background	MA0018.2	CREB1	22	3	7.33333
Nrn1	IEGs	MA0018.2	CREB1	5	1	5
Ssr1	Background	MA0018.2	CREB1	16	3	5.33333
Riok1	Background	MA0018.2	CREB1	6	1	6
Gcnt2	Background	MA0018.2	CREB1	21	4	5.25
Cd83	IEGs	MA0018.2	CREB1	4	1	4
Kif13a	Background	MA0018.2	CREB1	7	1	7
Fbxw17	Background	MA0018.2	CREB1	4	1	4
Gadd45g	IEGs	MA0018.2	CREB1	3	1	3
Sptlc1	Background	MA0018.2	CREB1	5	1	5
Drd1	Background	MA0018.2	CREB1	11	2	5.5
Hk3	Background	MA0018.2	CREB1	5	1	5
Tmed9	Background	MA0018.2	CREB1	9	2	4.5
Tgfbi	Background	MA0018.2	CREB1	21	3	7
Trpc7	Background	MA0018.2	CREB1	2	1	2
Klhl3	Background	MA0018.2	CREB1	13	3	4.33333
Ercc6l2	Background	MA0018.2	CREB1	13	1	13
Zfp367	Background	MA0018.2	CREB1	18	2	9
Adcy2	Background	MA0018.2	CREB1	3	1	3
Srd5a1	Background	MA0018.2	CREB1	15	2	7.5
Ice1	Background	MA0018.2	CREB1	14	2	7
Homer1	IEGs	MA0018.2	CREB1	28	4	7
Fcho2	Background	MA0018.2	CREB1	8	2	4
Map1b	Background	MA0018.2	CREB1	71	9	7.88889
Cdk7	Background	MA0018.2	CREB1	8	1	8
Kif2a	Background	MA0018.2	CREB1	6	1	6
Plk2	IEGs	MA0018.2	CREB1	33	4	8.25
Slc38a9	Background	MA0018.2	CREB1	19	2	9.5
Fst	Background	MA0018.2	CREB1	7	2	3.5
Tmem267	Background	MA0018.2	CREB1	8	1	8
Slc4a7	Background	MA0018.2	CREB1	20	3	6.66667
Rtraf	Background	MA0018.2	CREB1	5	1	5
Ecd	Background	MA0018.2	CREB1	5	1	5
Cfap70	Background	MA0018.2	CREB1	6	1	6
Ppp3cb	Background	MA0018.2	CREB1	6	1	6
Plau	IEGs	MA0018.2	CREB1	8	1	8
Polr3a	Background	MA0018.2	CREB1	5	1	5
Zmiz1	Background	MA0018.2	CREB1	37	5	7.4
Gm7565	Background	MA0018.2	CREB1	5	1	5
Arf4	IEGs	MA0018.2	CREB1	16	2	8
Arhgef3	IEGs	MA0018.2	CREB1	23	4	5.75
Glt8d1	Background	MA0018.2	CREB1	2	1	2
Capn7	Background	MA0018.2	CREB1	5	1	5
Frmpd2	Background	MA0018.2	CREB1	7	1	7
Ccser2	Background	MA0018.2	CREB1	26	4	6.5
Ghitm	Background	MA0018.2	CREB1	5	1	5
Nrg3	Background	MA0018.2	CREB1	9	2	4.5
Dydc2	Background	MA0018.2	CREB1	5	1	5
Cgrrf1	Background	MA0018.2	CREB1	5	1	5
Socs4	Background	MA0018.2	CREB1	10	1	10
Fbxo34	Background	MA0018.2	CREB1	13	2	6.5
Ktn1	Background	MA0018.2	CREB1	25	3	8.33333
Osgep	Background	MA0018.2	CREB1	23	2	11.5
Pnp	Background	MA0018.2	CREB1	14	2	7
Rnase4	Background	MA0018.2	CREB1	12	2	6
Zfhx2	Background	MA0018.2	CREB1	14	3	4.66667
Dcaf11	Background	MA0018.2	CREB1	4	1	4
Psme2	Background	MA0018.2	CREB1	8	2	4
Dhrs1	Background	MA0018.2	CREB1	27	3	9
Nop9	Background	MA0018.2	CREB1	9	1	9
Eef1akmt1	Background	MA0018.2	CREB1	6	1	6
Ska3	Background	MA0018.2	CREB1	4	1	4
Fgf9	Background	MA0018.2	CREB1	4	2	2
Tnfrsf19	Background	MA0018.2	CREB1	15	3	5
Dleu2	Background	MA0018.2	CREB1	20	3	6.66667
Gm4131	Background	MA0018.2	CREB1	9	1	9
Ints6	Background	MA0018.2	CREB1	1	1	1
Msra	Background	MA0018.2	CREB1	13	3	4.33333
Ptk2b	Background	MA0018.2	CREB1	28	4	7
Kctd9	Background	MA0018.2	CREB1	8	1	8
R3hcc1	Background	MA0018.2	CREB1	11	2	5.5
Egr3	IEGs	MA0018.2	CREB1	22	4	5.5
Tsc22d1	IEGs	MA0018.2	CREB1	33	6	5.5
Gm4821	Background	MA0018.2	CREB1	9	1	9
Gm4632	Background	MA0018.2	CREB1	2	1	2
Kbtbd7	Background	MA0018.2	CREB1	6	1	6
Pcdh8	IEGs	MA0018.2	CREB1	2	1	2
Mzt1	Background	MA0018.2	CREB1	9	1	9
Lmo7	Background	MA0018.2	CREB1	35	6	5.83333
Gm10076	Background	MA0018.2	CREB1	3	1	3
Slitrk6	Background	MA0018.2	CREB1	2	1	2
Slitrk5	Background	MA0018.2	CREB1	12	2	6
Uggt2	Background	MA0018.2	CREB1	10	2	5
Mbnl2	IEGs	MA0018.2	CREB1	22	5	4.4
Stk24	Background	MA0018.2	CREB1	13	3	4.33333
4930594M22Rik	Background	MA0018.2	CREB1	8	1	8
Ranbp3l	Background	MA0018.2	CREB1	8	1	8
Rxfp3	Background	MA0018.2	CREB1	6	1	6
Trio	Background	MA0018.2	CREB1	22	4	5.5
Ankrd46	Background	MA0018.2	CREB1	5	1	5
Zfp706	Background	MA0018.2	CREB1	10	2	5
Rrm2b	Background	MA0018.2	CREB1	8	1	8
Klf10	IEGs	MA0018.2	CREB1	12	2	6
Angpt1	Background	MA0018.2	CREB1	5	1	5
Rspo2	Background	MA0018.2	CREB1	7	1	7
Emc2	Background	MA0018.2	CREB1	5	1	5
Mrpl13	Background	MA0018.2	CREB1	4	1	4
Wdyhv1	Background	MA0018.2	CREB1	4	1	4
Trib1	IEGs	MA0018.2	CREB1	9	1	9
Myc	IEGs	MA0018.2	CREB1	8	2	4
Phf20l1	Background	MA0018.2	CREB1	15	4	3.75
Peg13	Background	MA0018.2	CREB1	5	1	5
Arc	IEGs	MA0018.2	CREB1	6	1	6
Rps6-ps1	Background	MA0018.2	CREB1	9	1	9
Cyc1	Background	MA0018.2	CREB1	9	2	4.5
Slc39a4	Background	MA0018.2	CREB1	12	2	6
Rbfox2	Background	MA0018.2	CREB1	21	4	5.25
Cyth4	Background	MA0018.2	CREB1	13	2	6.5
H1f0	Background	MA0018.2	CREB1	5	2	2.5
Maff	IEGs	MA0018.2	CREB1	22	2	11
Josd1	Background	MA0018.2	CREB1	20	1	20
Nptxr	Background	MA0018.2	CREB1	17	2	8.5
Mrtfa	Background	MA0018.2	CREB1	29	5	5.8
Xpnpep3	Background	MA0018.2	CREB1	7	1	7
Rangap1	Background	MA0018.2	CREB1	9	2	4.5
Tcf20	Background	MA0018.2	CREB1	29	5	5.8
Cdpf1	Background	MA0018.2	CREB1	8	1	8
Panx2	Background	MA0018.2	CREB1	7	1	7
Mapk12	Background	MA0018.2	CREB1	14	2	7
Lmf2	Background	MA0018.2	CREB1	10	1	10
Pdzrn4	Background	MA0018.2	CREB1	17	3	5.66667
Tmem117	Background	MA0018.2	CREB1	5	2	2.5
Arid2	Background	MA0018.2	CREB1	13	2	6.5
Prkag1	Background	MA0018.2	CREB1	4	1	4
Tuba1a	Background	MA0018.2	CREB1	9	2	4.5
Nr4a1	IEGs	MA0018.2	CREB1	33	5	6.6
Pde1b	Background	MA0018.2	CREB1	11	2	5.5
Naa60	Background	MA0018.2	CREB1	17	2	8.5
Trap1	Background	MA0018.2	CREB1	9	1	9
Rogdi	Background	MA0018.2	CREB1	28	5	5.6
Shisa9	Background	MA0018.2	CREB1	4	1	4
Parn	Background	MA0018.2	CREB1	18	2	9
Bmerb1	Background	MA0018.2	CREB1	1	1	1
Cebpd	IEGs	MA0018.2	CREB1	8	1	8
Yars2	Background	MA0018.2	CREB1	8	2	4
Pi4ka	Background	MA0018.2	CREB1	20	2	10
Txnrd2	Background	MA0018.2	CREB1	12	2	6
Cdc45	Background	MA0018.2	CREB1	11	1	11
Klhl6	Background	MA0018.2	CREB1	8	1	8
Vwa5b2	Background	MA0018.2	CREB1	11	2	5.5
Dnajb11	Background	MA0018.2	CREB1	15	2	7.5
Ccdc50	Background	MA0018.2	CREB1	8	3	2.66667
Opa1	Background	MA0018.2	CREB1	7	1	7
Hes1	IEGs	MA0018.2	CREB1	8	3	2.66667
Fam43a	Background	MA0018.2	CREB1	17	2	8.5
Iqcg	Background	MA0018.2	CREB1	8	2	4
Lmln	Background	MA0018.2	CREB1	8	1	8
Pla1a	Background	MA0018.2	CREB1	9	1	9
Nfkbiz	IEGs	MA0018.2	CREB1	20	3	6.66667
St3gal6	Background	MA0018.2	CREB1	22	3	7.33333
Crybg3	Background	MA0018.2	CREB1	4	1	4
Robo2	Background	MA0018.2	CREB1	7	1	7
Atp5j	Background	MA0018.2	CREB1	9	2	4.5
Mrap	Background	MA0018.2	CREB1	12	1	12
Ifngr2	Background	MA0018.2	CREB1	17	2	8.5
Son	Background	MA0018.2	CREB1	22	4	5.5
Rcan1	IEGs	MA0018.2	CREB1	12	2	6
Cbr3	Background	MA0018.2	CREB1	7	1	7
Ripply3	Background	MA0018.2	CREB1	1	1	1
Pigp	Background	MA0018.2	CREB1	9	2	4.5
Hmgn1	Background	MA0018.2	CREB1	15	2	7.5
B3galt5	Background	MA0018.2	CREB1	14	3	4.66667
Arid1b	Background	MA0018.2	CREB1	14	3	4.66667
Tmem181a	Background	MA0018.2	CREB1	11	2	5.5
Dynlt1c	Background	MA0018.2	CREB1	4	1	4
Sod2	IEGs	MA0018.2	CREB1	27	4	6.75
Smoc2	Background	MA0018.2	CREB1	14	2	7
1600012H06Rik	Background	MA0018.2	CREB1	12	2	6
Lix1	Background	MA0018.2	CREB1	9	2	4.5
Lnpep	Background	MA0018.2	CREB1	11	2	5.5
Zfp53	Background	MA0018.2	CREB1	5	1	5
Zfp40	Background	MA0018.2	CREB1	6	1	6
Hcfc1r1	Background	MA0018.2	CREB1	6	1	6
Flywch1	Background	MA0018.2	CREB1	13	2	6.5
Traf7	Background	MA0018.2	CREB1	11	2	5.5
Syngr3	Background	MA0018.2	CREB1	2	1	2
Clcn7	Background	MA0018.2	CREB1	26	4	6.5
Gnptg	Background	MA0018.2	CREB1	4	1	4
Gng13	Background	MA0018.2	CREB1	6	1	6
Metrn	Background	MA0018.2	CREB1	1	1	1
Dusp1	IEGs	MA0018.2	CREB1	14	2	7
Itpr3	Background	MA0018.2	CREB1	8	2	4
Taf11	Background	MA0018.2	CREB1	16	2	8
Anks1	Background	MA0018.2	CREB1	18	4	4.5
Kctd20	Background	MA0018.2	CREB1	9	2	4.5
Pim1	IEGs	MA0018.2	CREB1	10	2	5
Ccdc167	Background	MA0018.2	CREB1	7	1	7
Sik1	IEGs	MA0018.2	CREB1	18	2	9
Zfp811	Background	MA0018.2	CREB1	5	1	5
BC051226	Background	MA0018.2	CREB1	4	1	4
C4b	Background	MA0018.2	CREB1	21	3	7
Skiv2l	Background	MA0018.2	CREB1	18	2	9
Sapcd1	Background	MA0018.2	CREB1	3	1	3
Tnf	IEGs	MA0018.2	CREB1	6	1	6
Ier3	IEGs	MA0018.2	CREB1	8	1	8
Abcf1	Background	MA0018.2	CREB1	11	1	11
Gnl1	Background	MA0018.2	CREB1	9	1	9
Ppp1r11	Background	MA0018.2	CREB1	10	1	10
Klhdc3	Background	MA0018.2	CREB1	15	3	5
Tfeb	Background	MA0018.2	CREB1	21	5	4.2
Daam2	Background	MA0018.2	CREB1	9	2	4.5
Rftn1	Background	MA0018.2	CREB1	9	2	4.5
Sgo1	Background	MA0018.2	CREB1	15	1	15
Sh3gl1	Background	MA0018.2	CREB1	10	1	10
A230051N06Rik	Background	MA0018.2	CREB1	10	1	10
Uhrf1	Background	MA0018.2	CREB1	14	2	7
Mllt1	Background	MA0018.2	CREB1	18	2	9
Vav1	Background	MA0018.2	CREB1	22	2	11
Rab12	Background	MA0018.2	CREB1	12	2	6
Dlgap1	Background	MA0018.2	CREB1	24	4	6
Myl12b	Background	MA0018.2	CREB1	11	2	5.5
Togaram2	Background	MA0018.2	CREB1	14	2	7
Ypel5	Background	MA0018.2	CREB1	13	3	4.33333
Mta3	Background	MA0018.2	CREB1	25	3	8.33333
Zfp36l2	IEGs	MA0018.2	CREB1	5	2	2.5
Plekhh2	Background	MA0018.2	CREB1	14	2	7
Prepl	Background	MA0018.2	CREB1	6	1	6
Ston1	Background	MA0018.2	CREB1	14	3	4.66667
Adcyap1	Background	MA0018.2	CREB1	7	1	7
Crem	IEGs	MA0018.2	CREB1	42	5	8.4
Map3k8	IEGs	MA0018.2	CREB1	7	2	3.5
Colec12	Background	MA0018.2	CREB1	5	1	5
Impact	Background	MA0018.2	CREB1	14	3	4.66667
Kctd1	Background	MA0018.2	CREB1	9	2	4.5
Gm10269	Background	MA0018.2	CREB1	4	1	4
B4galt6	Background	MA0018.2	CREB1	5	1	5
Lims2	Background	MA0018.2	CREB1	31	4	7.75
Gpr17	Background	MA0018.2	CREB1	2	1	2
Gypc	Background	MA0018.2	CREB1	6	1	6
Tslp	Background	MA0018.2	CREB1	9	2	4.5
Brd8	Background	MA0018.2	CREB1	5	1	5
Egr1	IEGs	MA0018.2	CREB1	9	1	9
Hspa9	Background	MA0018.2	CREB1	11	3	3.66667
Ecscr	Background	MA0018.2	CREB1	8	2	4
Sting1	Background	MA0018.2	CREB1	3	1	3
Hbegf	IEGs	MA0018.2	CREB1	6	1	6
Spry4	Background	MA0018.2	CREB1	10	1	10
Lars	Background	MA0018.2	CREB1	15	2	7.5
Ythdc2	Background	MA0018.2	CREB1	4	1	4
Eif1a	Background	MA0018.2	CREB1	9	1	9
Dmxl1	Background	MA0018.2	CREB1	1	1	1
Aldh7a1	Background	MA0018.2	CREB1	10	2	5
Gm19500	Background	MA0018.2	CREB1	5	1	5
Minar2	Background	MA0018.2	CREB1	7	1	7
Chsy3	Background	MA0018.2	CREB1	2	1	2
Bvht	Background	MA0018.2	CREB1	7	1	7
Txnl1	Background	MA0018.2	CREB1	24	2	12
Pmaip1	IEGs	MA0018.2	CREB1	9	1	9
Ska1	Background	MA0018.2	CREB1	7	1	7
Rnf165	Background	MA0018.2	CREB1	6	1	6
Rbfa	Background	MA0018.2	CREB1	5	1	5
Cpt1a	Background	MA0018.2	CREB1	26	3	8.66667
Ankrd13d	Background	MA0018.2	CREB1	4	1	4
Npas4	IEGs	MA0018.2	CREB1	9	1	9
Yif1a	Background	MA0018.2	CREB1	6	1	6
Cnih2	Background	MA0018.2	CREB1	10	2	5
Fosl1	IEGs	MA0018.2	CREB1	7	1	7
Malat1	Background	MA0018.2	CREB1	7	2	3.5
Nudt22	Background	MA0018.2	CREB1	5	1	5
Ttc9c	Background	MA0018.2	CREB1	13	2	6.5
Ubxn1	Background	MA0018.2	CREB1	13	2	6.5
Dtx4	Background	MA0018.2	CREB1	15	2	7.5
Prune2	Background	MA0018.2	CREB1	25	4	6.25
Ifit2	IEGs	MA0018.2	CREB1	22	4	5.5
Ifit3	IEGs	MA0018.2	CREB1	6	1	6
Ifit1	IEGs	MA0018.2	CREB1	13	2	6.5
Fgfbp3	Background	MA0018.2	CREB1	10	2	5
Cep55	Background	MA0018.2	CREB1	10	1	10
Marveld1	Background	MA0018.2	CREB1	7	1	7
Zfyve27	Background	MA0018.2	CREB1	8	1	8
Sema4g	Background	MA0018.2	CREB1	21	3	7
Add3	Background	MA0018.2	CREB1	54	6	9
Dusp5	IEGs	MA0018.2	CREB1	10	1	10
Acsl5	Background	MA0018.2	CREB1	29	4	7.25
Grk5	Background	MA0018.2	CREB1	3	1	3
Meig1	Background	MA0018.2	CREB1	9	2	4.5
Hspa14	Background	MA0018.2	CREB1	9	2	4.5
Taf3	Background	MA0018.2	CREB1	19	3	6.33333
Mrpl41	Background	MA0018.2	CREB1	10	1	10
Sec16a	Background	MA0018.2	CREB1	7	1	7
Agpat2	Background	MA0018.2	CREB1	11	2	5.5
Brd3os	Background	MA0018.2	CREB1	3	1	3
Rapgef1	Background	MA0018.2	CREB1	11	3	3.66667
1110008P14Rik	Background	MA0018.2	CREB1	9	1	9
Eng	Background	MA0018.2	CREB1	6	2	3
Mvb12b	Background	MA0018.2	CREB1	5	1	5
Mapkap1	Background	MA0018.2	CREB1	3	1	3
Traf1	IEGs	MA0018.2	CREB1	17	2	8.5
Ggta1	Background	MA0018.2	CREB1	47	5	9.4
Strbp	Background	MA0018.2	CREB1	22	4	5.5
Crb2	Background	MA0018.2	CREB1	7	1	7
Olfml2a	Background	MA0018.2	CREB1	3	1	3
Gtdc1	Background	MA0018.2	CREB1	4	1	4
Orc4	Background	MA0018.2	CREB1	3	1	3
Lypd6	Background	MA0018.2	CREB1	3	1	3
Nr4a2	IEGs	MA0018.2	CREB1	17	3	5.66667
Baz2b	Background	MA0018.2	CREB1	31	5	6.2
Grb14	Background	MA0018.2	CREB1	11	3	3.66667
Scn2a	Background	MA0018.2	CREB1	24	4	6
Csrnp3	Background	MA0018.2	CREB1	18	3	6
Map3k20	Background	MA0018.2	CREB1	34	4	8.5
Cir1	Background	MA0018.2	CREB1	9	1	9
Scrn3	Background	MA0018.2	CREB1	11	1	11
Wipf1	Background	MA0018.2	CREB1	22	6	3.66667
Aplnr	Background	MA0018.2	CREB1	5	1	5
Arhgap1	Background	MA0018.2	CREB1	13	2	6.5
Ambra1	Background	MA0018.2	CREB1	8	2	4
Cd82	Background	MA0018.2	CREB1	23	3	7.66667
Cat	Background	MA0018.2	CREB1	26	3	8.66667
Dcdc5	Background	MA0018.2	CREB1	13	2	6.5
Arl14ep	Background	MA0018.2	CREB1	11	2	5.5
Bdnf	IEGs	MA0018.2	CREB1	19	5	3.8
Ano3	Background	MA0018.2	CREB1	1	1	1
Nop10	Background	MA0018.2	CREB1	5	1	5
Emc7	Background	MA0018.2	CREB1	5	1	5
Thbs1	IEGs	MA0018.2	CREB1	3	1	3
Rmdn3	Background	MA0018.2	CREB1	9	1	9
Chac1	Background	MA0018.2	CREB1	9	1	9
Vps39	Background	MA0018.2	CREB1	9	1	9
Ttbk2	Background	MA0018.2	CREB1	8	1	8
Secisbp2l	Background	MA0018.2	CREB1	9	2	4.5
Dusp2	IEGs	MA0018.2	CREB1	2	1	2
Mertk	Background	MA0018.2	CREB1	5	1	5
Zc3h8	Background	MA0018.2	CREB1	5	1	5
Il1a	IEGs	MA0018.2	CREB1	11	3	3.66667
Il1b	IEGs	MA0018.2	CREB1	10	2	5
Crls1	Background	MA0018.2	CREB1	18	2	9
Ralgapa2	Background	MA0018.2	CREB1	14	2	7
Napb	Background	MA0018.2	CREB1	2	1	2
Vsx1	Background	MA0018.2	CREB1	8	1	8
H13	Background	MA0018.2	CREB1	4	1	4
Eif2s2	Background	MA0018.2	CREB1	8	1	8
Eif6	Background	MA0018.2	CREB1	4	1	4
Romo1	Background	MA0018.2	CREB1	1	1	1
Tomm34	Background	MA0018.2	CREB1	4	1	4
Slc12a5	Background	MA0018.2	CREB1	12	2	6
Cd40	Background	MA0018.2	CREB1	12	2	6
Tmem189	Background	MA0018.2	CREB1	12	2	6
Cebpb	IEGs	MA0018.2	CREB1	6	1	6
Ppp4r1l-ps	Background	MA0018.2	CREB1	7	1	7
Gm4631	Background	MA0018.2	CREB1	9	1	9
Ss18l1	Background	MA0018.2	CREB1	11	1	11
Osbpl2	Background	MA0018.2	CREB1	7	1	7
Ogfr	Background	MA0018.2	CREB1	4	1	4
Lrrcc1	Background	MA0018.2	CREB1	8	1	8
Armc1	Background	MA0018.2	CREB1	3	1	3
Gyg	Background	MA0018.2	CREB1	17	3	5.66667
Kcnmb2	Background	MA0018.2	CREB1	7	1	7
Gm38505	Background	MA0018.2	CREB1	9	1	9
4932438A13Rik	Background	MA0018.2	CREB1	17	2	8.5
Rps23-ps1	Background	MA0018.2	CREB1	6	1	6
Ankrd50	Background	MA0018.2	CREB1	3	1	3
Pgrmc2	Background	MA0018.2	CREB1	7	1	7
Noct	IEGs	MA0018.2	CREB1	4	1	4
Tm4sf4	Background	MA0018.2	CREB1	14	2	7
Selenot	Background	MA0018.2	CREB1	5	1	5
Plch1	Background	MA0018.2	CREB1	10	2	5
Gmps	Background	MA0018.2	CREB1	10	1	10
Iqcj	Background	MA0018.2	CREB1	5	1	5
Smc4	Background	MA0018.2	CREB1	27	6	4.5
Gm20754	Background	MA0018.2	CREB1	2	1	2
Fstl5	Background	MA0018.2	CREB1	11	1	11
Tmem144	Background	MA0018.2	CREB1	14	2	7
Tlr2	IEGs	MA0018.2	CREB1	7	1	7
Rps3a1	Background	MA0018.2	CREB1	6	1	6
Rit1	Background	MA0018.2	CREB1	5	1	5
5830417I10Rik	Background	MA0018.2	CREB1	8	1	8
Hcn3	Background	MA0018.2	CREB1	3	1	3
Trim46	Background	MA0018.2	CREB1	19	3	6.33333
Zbtb7b	Background	MA0018.2	CREB1	14	3	4.66667
Tpm3	Background	MA0018.2	CREB1	32	6	5.33333
Slc39a1	Background	MA0018.2	CREB1	12	1	12
Them4	Background	MA0018.2	CREB1	4	1	4
Celf3	Background	MA0018.2	CREB1	37	5	7.4
Scnm1	Background	MA0018.2	CREB1	9	1	9
Cers2	Background	MA0018.2	CREB1	24	4	6
Mcl1	IEGs	MA0018.2	CREB1	9	2	4.5
BC028528	Background	MA0018.2	CREB1	3	1	3
Txnip	IEGs	MA0018.2	CREB1	10	2	5
Polr3c	Background	MA0018.2	CREB1	8	1	8
Rnf115	Background	MA0018.2	CREB1	9	1	9
Casq2	Background	MA0018.2	CREB1	8	3	2.66667
A230001M10Rik	Background	MA0018.2	CREB1	5	1	5
Bcas2	Background	MA0018.2	CREB1	8	1	8
Magi3	Background	MA0018.2	CREB1	4	1	4
Rhoc	Background	MA0018.2	CREB1	13	1	13
Gnai3	Background	MA0018.2	CREB1	1	1	1
Gpr61	Background	MA0018.2	CREB1	4	1	4
Psma5	Background	MA0018.2	CREB1	5	1	5
Vav3	Background	MA0018.2	CREB1	18	3	6
Extl2	Background	MA0018.2	CREB1	20	2	10
Vcam1	IEGs	MA0018.2	CREB1	7	2	3.5
Trmt13	Background	MA0018.2	CREB1	15	2	7.5
Slc35a3	Background	MA0018.2	CREB1	4	1	4
F3	IEGs	MA0018.2	CREB1	11	2	5.5
Abcd3	Background	MA0018.2	CREB1	4	1	4
Larp7	Background	MA0018.2	CREB1	8	1	8
Fam241a	Background	MA0018.2	CREB1	3	1	3
Mcub	Background	MA0018.2	CREB1	7	1	7
Ube2d3	Background	MA0018.2	CREB1	7	2	3.5
Lamtor3	Background	MA0018.2	CREB1	3	1	3
Mttp	Background	MA0018.2	CREB1	8	2	4
Gbp2	IEGs	MA0018.2	CREB1	8	2	4
Gtf2b	Background	MA0018.2	CREB1	7	1	7
Gm43445	Background	MA0018.2	CREB1	4	1	4
Uox	Background	MA0018.2	CREB1	12	2	6
Zzz3	Background	MA0018.2	CREB1	9	2	4.5
Zranb2	Background	MA0018.2	CREB1	5	1	5
Penk	Background	MA0018.2	CREB1	7	1	7
Fam110b	Background	MA0018.2	CREB1	15	3	5
Gem	IEGs	MA0018.2	CREB1	17	2	8.5
Nbn	Background	MA0018.2	CREB1	8	1	8
Cpne3	Background	MA0018.2	CREB1	19	3	6.33333
Coq3	Background	MA0018.2	CREB1	4	1	4
Pnrc1	Background	MA0018.2	CREB1	15	4	3.75
Akirin2	Background	MA0018.2	CREB1	6	1	6
C9orf72	Background	MA0018.2	CREB1	7	1	7
Smu1	Background	MA0018.2	CREB1	5	1	5
Bag1	Background	MA0018.2	CREB1	6	1	6
Ubap1	Background	MA0018.2	CREB1	14	2	7
1110017D15Rik	Background	MA0018.2	CREB1	16	3	5.33333
Fam219a	Background	MA0018.2	CREB1	10	1	10
Galt	Background	MA0018.2	CREB1	6	1	6
Phf24	Background	MA0018.2	CREB1	8	2	4
Rgp1	Background	MA0018.2	CREB1	9	1	9
Gabbr2	Background	MA0018.2	CREB1	4	1	4
Nr4a3	IEGs	MA0018.2	CREB1	29	4	7.25
Mrpl50	Background	MA0018.2	CREB1	6	1	6
Ugcg	Background	MA0018.2	CREB1	4	1	4
Rgs3	Background	MA0018.2	CREB1	52	9	5.77778
Cdk5rap2	Background	MA0018.2	CREB1	13	2	6.5
Nfib	IEGs	MA0018.2	CREB1	32	7	4.57143
Ttc39b	Background	MA0018.2	CREB1	12	4	3
Jun	IEGs	MA0018.2	CREB1	21	2	10.5
Cyp2j12	Background	MA0018.2	CREB1	7	1	7
Dnajc6	Background	MA0018.2	CREB1	14	3	4.66667
Dab1	Background	MA0018.2	CREB1	14	3	4.66667
Plpp3	Background	MA0018.2	CREB1	2	1	2
Podn	Background	MA0018.2	CREB1	4	1	4
Eri3	Background	MA0018.2	CREB1	17	4	4.25
Svbp	Background	MA0018.2	CREB1	4	1	4
Ppih	Background	MA0018.2	CREB1	5	1	5
Rlf	Background	MA0018.2	CREB1	12	2	6
Mycbp	Background	MA0018.2	CREB1	5	1	5
Marcksl1	IEGs	MA0018.2	CREB1	6	1	6
Iqcc	Background	MA0018.2	CREB1	3	1	3
Ptpru	Background	MA0018.2	CREB1	19	2	9.5
Dnajc8	Background	MA0018.2	CREB1	13	2	6.5
Gm12989	Background	MA0018.2	CREB1	6	1	6
Zfp46	Background	MA0018.2	CREB1	8	2	4
Kif17	Background	MA0018.2	CREB1	12	2	6
Capzb	Background	MA0018.2	CREB1	27	6	4.5
Arhgef10l	Background	MA0018.2	CREB1	32	4	8
Dnajc16	Background	MA0018.2	CREB1	6	1	6
Kazn	Background	MA0018.2	CREB1	12	2	6
Gm13226	Background	MA0018.2	CREB1	1	1	1
Mad2l2	Background	MA0018.2	CREB1	14	2	7
Fbxo44	Background	MA0018.2	CREB1	5	1	5
Mtor	Background	MA0018.2	CREB1	3	1	3
Exosc10	Background	MA0018.2	CREB1	10	1	10
Dffa	Background	MA0018.2	CREB1	4	1	4
Prkcz	Background	MA0018.2	CREB1	13	2	6.5
Tmem52	Background	MA0018.2	CREB1	5	1	5
Mxra8	Background	MA0018.2	CREB1	30	3	10
Ube2j2	Background	MA0018.2	CREB1	7	1	7
C1qtnf12	Background	MA0018.2	CREB1	3	1	3
Sri	Background	MA0018.2	CREB1	11	2	5.5
Sema3d	Background	MA0018.2	CREB1	7	1	7
Fbxl13	Background	MA0018.2	CREB1	7	1	7
Rheb	IEGs	MA0018.2	CREB1	9	2	4.5
Otof	Background	MA0018.2	CREB1	16	2	8
Agbl5	Background	MA0018.2	CREB1	1	1	1
Gtf3c2	Background	MA0018.2	CREB1	22	2	11
Zfp512	Background	MA0018.2	CREB1	10	1	10
Fosl2	IEGs	MA0018.2	CREB1	23	3	7.66667
Add1	Background	MA0018.2	CREB1	7	1	7
Htra3	Background	MA0018.2	CREB1	26	3	8.66667
Ccdc96	Background	MA0018.2	CREB1	5	1	5
Gm2810	Background	MA0018.2	CREB1	6	1	6
Rpl9	Background	MA0018.2	CREB1	7	1	7
Rbm47	Background	MA0018.2	CREB1	44	7	6.28571
Uchl1	Background	MA0018.2	CREB1	6	2	3
Gabra2	Background	MA0018.2	CREB1	12	2	6
Dancr	Background	MA0018.2	CREB1	7	1	7
Kit	Background	MA0018.2	CREB1	9	2	4.5
Tmprss11e	Background	MA0018.2	CREB1	6	1	6
Cxcl1	IEGs	MA0018.2	CREB1	15	2	7.5
Cxcl2	IEGs	MA0018.2	CREB1	15	1	15
Cxcl10	IEGs	MA0018.2	CREB1	16	2	8
Shroom3	Background	MA0018.2	CREB1	44	8	5.5
Cnot6l	Background	MA0018.2	CREB1	15	2	7.5
Fras1	Background	MA0018.2	CREB1	2	1	2
Anxa3	Background	MA0018.2	CREB1	19	4	4.75
Arhgap24	Background	MA0018.2	CREB1	32	6	5.33333
Lrrc8c	Background	MA0018.2	CREB1	60	7	8.57143
Btbd8	Background	MA0018.2	CREB1	10	2	5
Gm10419	Background	MA0018.2	CREB1	3	1	3
Tchp	Background	MA0018.2	CREB1	10	1	10
Cox6a1	Background	MA0018.2	CREB1	4	1	4
Rplp0	Background	MA0018.2	CREB1	8	1	8
Ccdc60	Background	MA0018.2	CREB1	3	1	3
Sh2b3	Background	MA0018.2	CREB1	10	2	5
Bcl7a	Background	MA0018.2	CREB1	6	1	6
Rsrc2	Background	MA0018.2	CREB1	12	2	6
Ogfod2	Background	MA0018.2	CREB1	10	1	10
Tctn2	Background	MA0018.2	CREB1	10	2	5
Tmem132b	Background	MA0018.2	CREB1	6	2	3
Tyw1	Background	MA0018.2	CREB1	9	2	4.5
Caln1	Background	MA0018.2	CREB1	28	5	5.6
Gtf2ird2	Background	MA0018.2	CREB1	8	1	8
Prkrip1	Background	MA0018.2	CREB1	5	1	5
Znhit1	Background	MA0018.2	CREB1	15	2	7.5
Serpine1	IEGs	MA0018.2	CREB1	12	2	6
Trip6	Background	MA0018.2	CREB1	5	1	5
Gm16089	Background	MA0018.2	CREB1	11	1	11
Gjc3	Background	MA0018.2	CREB1	6	1	6
Mcm7	Background	MA0018.2	CREB1	12	2	6
Sdk1	Background	MA0018.2	CREB1	11	1	11
Tnrc18	Background	MA0018.2	CREB1	19	4	4.75
Kdelr2	Background	MA0018.2	CREB1	7	1	7
Nptx2	IEGs	MA0018.2	CREB1	8	1	8
Zfp655	Background	MA0018.2	CREB1	12	1	12
Gpr12	Background	MA0018.2	CREB1	2	1	2
Lnx2	Background	MA0018.2	CREB1	12	2	6
Uspl1	Background	MA0018.2	CREB1	10	1	10
Dlx5	Background	MA0018.2	CREB1	2	1	2
Nxph1	Background	MA0018.2	CREB1	10	2	5
Impdh1	Background	MA0018.2	CREB1	11	2	5.5
Irf5	Background	MA0018.2	CREB1	31	5	6.2
Ube2h	Background	MA0018.2	CREB1	18	2	9
Tmem209	Background	MA0018.2	CREB1	3	1	3
Slc37a3	Background	MA0018.2	CREB1	10	2	5
Mkrn1	Background	MA0018.2	CREB1	9	1	9
Tmem178b	Background	MA0018.2	CREB1	5	1	5
Agk	Background	MA0018.2	CREB1	5	1	5
Cntnap2	Background	MA0018.2	CREB1	15	3	5
Repin1	Background	MA0018.2	CREB1	8	2	4
Gimap8	Background	MA0018.2	CREB1	4	1	4
Gpnmb	Background	MA0018.2	CREB1	41	6	6.83333
Tax1bp1	Background	MA0018.2	CREB1	6	1	6
Scrn1	Background	MA0018.2	CREB1	10	1	10
Pyurf	Background	MA0018.2	CREB1	2	1	2
Herc3	Background	MA0018.2	CREB1	16	3	5.33333
Gprin3	Background	MA0018.2	CREB1	4	1	4
Ndnf	Background	MA0018.2	CREB1	3	1	3
Immt	Background	MA0018.2	CREB1	10	2	5
Particl	Background	MA0018.2	CREB1	4	1	4
Zfp638	Background	MA0018.2	CREB1	9	2	4.5
Egr4	IEGs	MA0018.2	CREB1	6	1	6
Pcbp1	Background	MA0018.2	CREB1	5	1	5
Rab43	Background	MA0018.2	CREB1	25	3	8.33333
H1f10	Background	MA0018.2	CREB1	3	1	3
Wnt7a	Background	MA0018.2	CREB1	7	1	7
Slc6a6	Background	MA0018.2	CREB1	40	5	8
Magi1	Background	MA0018.2	CREB1	12	4	3
Ppp4r2	Background	MA0018.2	CREB1	10	2	5
Cntn3	Background	MA0018.2	CREB1	5	1	5
Trnt1	Background	MA0018.2	CREB1	6	1	6
Bhlhe40	IEGs	MA0018.2	CREB1	17	3	5.66667
Lmcd1	Background	MA0018.2	CREB1	8	1	8
Lhfpl4	Background	MA0018.2	CREB1	7	1	7
Il17re	Background	MA0018.2	CREB1	5	1	5
Timp4	Background	MA0018.2	CREB1	4	1	4
Ift122	Background	MA0018.2	CREB1	19	4	4.75
Depp1	Background	MA0018.2	CREB1	8	1	8
Rad52	Background	MA0018.2	CREB1	6	1	6
Slc2a3	IEGs	MA0018.2	CREB1	22	4	5.5
Lpcat3	Background	MA0018.2	CREB1	15	2	7.5
P3h3	Background	MA0018.2	CREB1	4	1	4
Mlf2	Background	MA0018.2	CREB1	28	3	9.33333
Chd4	Background	MA0018.2	CREB1	23	3	7.66667
Parp11	Background	MA0018.2	CREB1	21	3	7
Itfg2	Background	MA0018.2	CREB1	12	1	12
Clec2d	Background	MA0018.2	CREB1	6	1	6
Cd69	IEGs	MA0018.2	CREB1	2	1	2
H2aj	Background	MA0018.2	CREB1	5	1	5
Rerg	Background	MA0018.2	CREB1	11	2	5.5
Slco1c1	Background	MA0018.2	CREB1	6	1	6
Etfrf1	Background	MA0018.2	CREB1	3	1	3
Mrps35	Background	MA0018.2	CREB1	2	1	2
Mboat7	Background	MA0018.2	CREB1	7	1	7
Leng9	Background	MA0018.2	CREB1	15	1	15
Syt5	Background	MA0018.2	CREB1	9	2	4.5
Cox6b2	Background	MA0018.2	CREB1	6	2	3
Isoc2a	Background	MA0018.2	CREB1	7	1	7
Zfp580	Background	MA0018.2	CREB1	5	1	5
Zfp787	Background	MA0018.2	CREB1	12	1	12
Peg3	Background	MA0018.2	CREB1	22	2	11
Mypop	Background	MA0018.2	CREB1	8	2	4
Dmwd	Background	MA0018.2	CREB1	29	2	14.5
Fosb	IEGs	MA0018.2	CREB1	4	1	4
Ercc1	Background	MA0018.2	CREB1	6	2	3
Erf	Background	MA0018.2	CREB1	2	1	2
Zfp36	IEGs	MA0018.2	CREB1	17	3	5.66667
Polr2i	Background	MA0018.2	CREB1	7	1	7
Nfkbid	IEGs	MA0018.2	CREB1	19	4	4.75
Cebpg	Background	MA0018.2	CREB1	8	2	4
Cebpa	Background	MA0018.2	CREB1	2	1	2
Rhpn2	Background	MA0018.2	CREB1	2	1	2
Nkg7	Background	MA0018.2	CREB1	8	1	8
1700008O03Rik	Background	MA0018.2	CREB1	4	1	4
Prmt1	Background	MA0018.2	CREB1	9	1	9
Irf3	Background	MA0018.2	CREB1	9	1	9
Rpl13a	Background	MA0018.2	CREB1	10	2	5
Snrnp70	Background	MA0018.2	CREB1	8	1	8
Ppp1r15a	IEGs	MA0018.2	CREB1	17	3	5.66667
Fanci	Background	MA0018.2	CREB1	15	2	7.5
Mesd	Background	MA0018.2	CREB1	4	1	4
Folh1	Background	MA0018.2	CREB1	6	1	6
Tmem135	Background	MA0018.2	CREB1	9	2	4.5
Gm15501	Background	MA0018.2	CREB1	8	1	8
Rsf1	Background	MA0018.2	CREB1	1	1	1
Rnf169	Background	MA0018.2	CREB1	16	3	5.33333
Fam168a	Background	MA0018.2	CREB1	10	2	5
Relt	Background	MA0018.2	CREB1	15	3	5
P2ry6	Background	MA0018.2	CREB1	15	2	7.5
Nup98	IEGs	MA0018.2	CREB1	23	4	5.75
Cavin3	Background	MA0018.2	CREB1	8	1	8
Wee1	IEGs	MA0018.2	CREB1	4	1	4
Ampd3	Background	MA0018.2	CREB1	26	4	6.5
Mical2	Background	MA0018.2	CREB1	19	2	9.5
Copb1	Background	MA0018.2	CREB1	12	2	6
Coq7	Background	MA0018.2	CREB1	9	1	9
B230311B06Rik	Background	MA0018.2	CREB1	9	1	9
Iqck	Background	MA0018.2	CREB1	9	2	4.5
Ndufab1	Background	MA0018.2	CREB1	4	1	4
Gm6905	Background	MA0018.2	CREB1	8	1	8
Arhgap17	Background	MA0018.2	CREB1	7	2	3.5
Il4ra	Background	MA0018.2	CREB1	8	1	8
Lat	Background	MA0018.2	CREB1	15	2	7.5
Taok2	Background	MA0018.2	CREB1	5	2	2.5
Mvp	Background	MA0018.2	CREB1	18	2	9
Rnf40	Background	MA0018.2	CREB1	14	2	7
Btbd16	Background	MA0018.2	CREB1	5	1	5
Ptpre	Background	MA0018.2	CREB1	14	3	4.66667
Gm16201	Background	MA0018.2	CREB1	10	1	10
Zfp511	Background	MA0018.2	CREB1	6	1	6
Psmd13	Background	MA0018.2	CREB1	4	1	4
B4galnt4	Background	MA0018.2	CREB1	16	3	5.33333
Pkp3	Background	MA0018.2	CREB1	29	4	7.25
Kcnq1	Background	MA0018.2	CREB1	13	3	4.33333
Ppfia1	Background	MA0018.2	CREB1	13	1	13
Mcoln1	Background	MA0018.2	CREB1	7	1	7
Snapc2	Background	MA0018.2	CREB1	7	1	7
Ctxn1	Background	MA0018.2	CREB1	2	1	2
Elavl1	Background	MA0018.2	CREB1	17	3	5.66667
Fam155a	Background	MA0018.2	CREB1	25	3	8.33333
Col4a1	Background	MA0018.2	CREB1	12	2	6
Rpl19-ps11	Background	MA0018.2	CREB1	4	1	4
6820431F20Rik	Background	MA0018.2	CREB1	4	1	4
Plat	IEGs	MA0018.2	CREB1	6	1	6
Sfrp1	Background	MA0018.2	CREB1	16	2	8
Rbpms	Background	MA0018.2	CREB1	24	5	4.8
Leprotl1	Background	MA0018.2	CREB1	6	1	6
Acsl1	Background	MA0018.2	CREB1	58	8	7.25
Vegfc	Background	MA0018.2	CREB1	7	1	7
Glra3	Background	MA0018.2	CREB1	6	1	6
Nek1	Background	MA0018.2	CREB1	4	1	4
Msmo1	Background	MA0018.2	CREB1	9	1	9
Klhl2	Background	MA0018.2	CREB1	5	1	5
Gm10033	Background	MA0018.2	CREB1	5	1	5
Armc6	Background	MA0018.2	CREB1	1	1	1
Homer3	Background	MA0018.2	CREB1	2	1	2
Ssbp4	Background	MA0018.2	CREB1	22	3	7.33333
Gdf15	IEGs	MA0018.2	CREB1	11	2	5.5
Jund	IEGs	MA0018.2	CREB1	17	2	8.5
2010320M18Rik	Background	MA0018.2	CREB1	2	1	2
Arrdc2	Background	MA0018.2	CREB1	4	1	4
Myo9b	Background	MA0018.2	CREB1	9	2	4.5
Use1	Background	MA0018.2	CREB1	7	1	7
Dda1	Background	MA0018.2	CREB1	25	2	12.5
Klf2	IEGs	MA0018.2	CREB1	8	1	8
Hmox1	Background	MA0018.2	CREB1	18	3	6
Prkaca	Background	MA0018.2	CREB1	27	4	6.75
Ier2	IEGs	MA0018.2	CREB1	5	1	5
Mast1	Background	MA0018.2	CREB1	7	1	7
Junb	IEGs	MA0018.2	CREB1	7	2	3.5
Wdr83	Background	MA0018.2	CREB1	16	2	8
Vps35	Background	MA0018.2	CREB1	15	3	5
Heatr3	Background	MA0018.2	CREB1	10	1	10
Mt2	Background	MA0018.2	CREB1	2	1	2
Smpd3	Background	MA0018.2	CREB1	10	2	5
Wdr59	Background	MA0018.2	CREB1	8	1	8
Gins2	Background	MA0018.2	CREB1	6	1	6
Zc3h18	Background	MA0018.2	CREB1	9	1	9
Chmp1a	Background	MA0018.2	CREB1	5	1	5
Ccsap	Background	MA0018.2	CREB1	15	2	7.5
Irf2bp2	Background	MA0018.2	CREB1	47	5	9.4
2610044O15Rik8	Background	MA0018.2	CREB1	7	1	7
Gria4	Background	MA0018.2	CREB1	1	1	1
Casp12	Background	MA0018.2	CREB1	6	1	6
Pdgfd	Background	MA0018.2	CREB1	9	1	9
Ccdc82	Background	MA0018.2	CREB1	3	1	3
Gpr83	Background	MA0018.2	CREB1	5	1	5
4931406C07Rik	Background	MA0018.2	CREB1	9	2	4.5
Naalad2	Background	MA0018.2	CREB1	11	2	5.5
Ppan	Background	MA0018.2	CREB1	7	1	7
Icam1	IEGs	MA0018.2	CREB1	18	2	9
Ldlr	IEGs	MA0018.2	CREB1	15	2	7.5
Elavl3	Background	MA0018.2	CREB1	23	4	5.75
Aplp2	Background	MA0018.2	CREB1	32	6	5.33333
Barx2	Background	MA0018.2	CREB1	4	1	4
Fam118b	Background	MA0018.2	CREB1	3	1	3
Spa17	Background	MA0018.2	CREB1	6	1	6
Tbrg1	Background	MA0018.2	CREB1	4	1	4
Mir100hg	Background	MA0018.2	CREB1	30	7	4.28571
Gm10687	Background	MA0018.2	CREB1	5	1	5
Gm10080	Background	MA0018.2	CREB1	8	1	8
Ccdc84	Background	MA0018.2	CREB1	15	1	15
Pcsk7	Background	MA0018.2	CREB1	4	1	4
Htr3b	Background	MA0018.2	CREB1	5	1	5
Ireb2	Background	MA0018.2	CREB1	11	1	11
Scaper	Background	MA0018.2	CREB1	9	2	4.5
Cplx3	Background	MA0018.2	CREB1	7	1	7
Insyn1	Background	MA0018.2	CREB1	14	2	7
Arih1	IEGs	MA0018.2	CREB1	16	2	8
Rps11-ps1	Background	MA0018.2	CREB1	1	1	1
Hexa	Background	MA0018.2	CREB1	13	2	6.5
Parp6	Background	MA0018.2	CREB1	11	2	5.5
Pkm	Background	MA0018.2	CREB1	23	5	4.6
Thsd4	Background	MA0018.2	CREB1	11	3	3.66667
Rplp1	Background	MA0018.2	CREB1	20	2	10
Anp32a	Background	MA0018.2	CREB1	33	5	6.6
Calml4	Background	MA0018.2	CREB1	4	1	4
Pias1	IEGs	MA0018.2	CREB1	15	2	7.5
2300009A05Rik	Background	MA0018.2	CREB1	13	1	13
Smad6	Background	MA0018.2	CREB1	13	2	6.5
Ppib	Background	MA0018.2	CREB1	4	1	4
Aph1b	Background	MA0018.2	CREB1	6	1	6
Tcf12	Background	MA0018.2	CREB1	14	3	4.66667
Elovl5	Background	MA0018.2	CREB1	28	5	5.6
Mto1	Background	MA0018.2	CREB1	7	1	7
Mei4	Background	MA0018.2	CREB1	3	1	3
Bckdhb	Background	MA0018.2	CREB1	7	2	3.5
Tpbg	Background	MA0018.2	CREB1	15	2	7.5
Tbc1d2b	Background	MA0018.2	CREB1	11	3	3.66667
Chst2	Background	MA0018.2	CREB1	7	1	7
Foxl2	Background	MA0018.2	CREB1	10	1	10
Msl2	Background	MA0018.2	CREB1	4	1	4
Cdv3	Background	MA0018.2	CREB1	4	1	4
Bfsp2	Background	MA0018.2	CREB1	12	3	4
Abhd14a	Background	MA0018.2	CREB1	4	1	4
Abhd14b	Background	MA0018.2	CREB1	10	2	5
Naa80	Background	MA0018.2	CREB1	8	2	4
Traip	Background	MA0018.2	CREB1	9	1	9
Pfkfb4	Background	MA0018.2	CREB1	11	2	5.5
Ngp	Background	MA0018.2	CREB1	8	1	8
Ccrl2	IEGs	MA0018.2	CREB1	8	1	8
Stt3b	Background	MA0018.2	CREB1	9	2	4.5
Gm9385	Background	MA0018.2	CREB1	6	1	6
Ctdspl	Background	MA0018.2	CREB1	6	2	3
Acaa1a	Background	MA0018.2	CREB1	14	2	7
Csrnp1	IEGs	MA0018.2	CREB1	9	3	3
E530011L22Rik	Background	MA0018.2	CREB1	4	1	4
Zfp445	Background	MA0018.2	CREB1	7	1	7
Exosc7	Background	MA0018.2	CREB1	7	1	7
Clec3b	Background	MA0018.2	CREB1	3	1	3
Tor1b	Background					0
Slc22a15	Background					0
H2ax	Background					0

## Sheet: c_DEGs
umapscvi_1	umapscvi_2	ident	n_DEG_per_cluster
3.5293	-4.9696	4	0
6.89353	-7.92488	93	0
-3.11169	14.1599	85	0
4.39107	8.40872	69	0
6.38002	-7.77825	93	0
6.72428	-7.96626	93	0
3.45612	7.1205	69	0
-2.73106	3.4819	15	0
-3.33439	2.64754	15	0
6.64362	-8.61113	93	0
-2.9526	0.985886	15	0
-11.0804	-1.38036	72	0
5.59338	-5.36572	93	0
-2.34522	14.5241	85	0
5.27543	7.73871	69	0
12.2744	-0.344216	86	0
-10.1431	-1.34854	72	0
-1.51936	-8.69386	82	0
0.604904	-5.74973	4	0
6.73795	-5.62894	93	0
0.343029	-5.98654	4	0
4.39188	8.54009	69	0
-2.85972	13.8582	85	0
9.10849	6.25632	32	0
-11.3019	-1.02537	35	0
10.2793	9.01397	32	0
3.87365	7.80614	69	0
10.2903	9.0393	32	0
-3.60941	2.56609	15	0
-2.22188	14.544	85	0
-4.23722	12.5717	24	0
0.0977276	-7.22623	4	0
-0.843015	-2.67392	4	0
3.56473	-5.01623	4	0
3.69691	-4.90086	4	0
-4.14333	8.06575	62	0
4.59542	8.44158	69	0
-2.88969	0.537635	15	0
0.610442	-0.67625	4	0
-12.7249	-1.86093	72	0
-1.77129	-8.68309	4	0
3.37116	-4.42453	4	0
-12.1183	-1.58369	72	0
0.414345	-5.98245	4	0
-0.58403	4.01432	15	0
10.1926	8.67074	32	0
12.2442	-0.332447	86	0
-2.77286	0.389719	15	0
-1.79375	-8.86011	4	0
-0.89974	-2.58451	4	0
0.373104	-5.91331	4	0
-10.3793	-1.28313	72	0
4.50765	8.60483	69	0
5.28243	-6.49649	4	0
6.5642	-5.12302	93	0
3.34457	0.195774	29	0
3.30902	7.93632	69	0
6.74754	-8.664	93	0
-2.23019	14.0552	85	0
-10.9615	-1.54609	72	0
6.04007	-5.01791	93	0
-3.25087	3.08906	15	0
5.12975	8.52975	69	0
-2.28377	3.97177	15	0
12.1504	-0.268037	86	0
6.47833	-5.12874	93	0
10.2933	9.04129	32	0
0.0868066	-7.15642	15	0
3.6586	0.318965	15	0
5.15115	10.8431	69	0
3.08803	13.1227	62	0
-3.36276	3.35569	15	0
0.536968	-5.75844	4	0
-0.411684	3.95403	15	0
-0.835137	1.03782	15	0
-1.14989	0.959374	15	0
6.32466	-7.22919	93	0
-0.35823	-7.33831	4	0
6.387	-5.45844	93	0
3.61055	-0.131396	29	0
-11.3483	-1.70897	72	0
6.0779	-5.0449	93	0
-10.1463	-1.71399	72	0
0.690486	-0.885393	15	0
4.17062	8.30902	69	0
-2.85496	14.0925	85	0
-0.217734	-4.54162	4	0
-1.72314	-8.71386	82	0
-0.881653	8.04729	91	0
-2.56045	14.3676	85	0
6.50357	9.89642	81	0
6.79464	-5.40921	93	0
-12.2406	-1.97517	72	0
3.78348	0.237969	29	0
-0.0633048	-4.61379	4	0
-0.207034	-4.07878	4	0
-1.70328	-9.02371	4	0
0.0273391	-4.61233	4	0
-11.0451	-1.62878	72	0
-0.0707431	-0.0163266	29	0
5.28908	-5.38091	93	0
-0.937221	0.89452	15	0
-0.841565	-2.55472	4	0
-10.8201	2.77731	72	0
-10.0692	-1.88905	72	0
-2.7492	14.0761	85	0
5.16673	1.01935	4	0
12.3435	-0.421531	86	0
7.12272	-7.94902	93	0
3.89513	6.84747	69	0
6.40445	-8.4829	93	0
0.396121	-6.11409	4	0
-3.09939	14.2523	85	0
3.62643	-4.6437	4	0
6.45337	-5.19112	93	0
10.5024	9.05393	32	0
6.01022	-5.52205	93	0
-12.377	-1.80191	72	0
3.08777	13.1205	62	0
4.67084	7.95682	69	0
-0.906262	8.00129	91	0
3.62188	0.361992	29	0
7.02665	-7.90684	93	0
-11.826	-1.04517	72	0
4.70459	0.105822	29	0
-0.434014	-4.50046	4	0
-0.337434	-4.4377	4	0
10.055	8.7918	32	0
10.3354	9.05308	32	0
-10.9022	1.43104	72	0
-0.41016	-0.163128	4	0
0.250226	14.3078	75	0
3.75762	0.486273	29	0
-3.84136	3.13905	15	0
4.34932	7.58404	69	0
3.60654	9.14415	69	0
-0.86939	-2.4647	4	0
12.084	0.317251	86	0
4.35012	7.23852	69	0
0.534531	-5.86484	4	0
2.75998	-1.11455	29	0
6.70045	-8.69786	93	0
10.2108	8.94685	32	0
3.39915	-4.38575	4	0
0.216874	-0.28238	29	0
0.148651	-7.22933	83	0
8.93141	6.32472	32	0
-1.00202	-2.49235	4	0
3.7367	0.208418	29	0
6.36822	-8.32892	93	0
-1.876	14.9396	85	0
6.66277	-5.19677	93	0
-0.847808	8.04523	91	0
0.0474281	-4.47829	4	0
-2.06851	4.66221	15	0
3.60989	8.05701	27	0
6.44941	-7.7927	93	0
-2.59497	13.9678	85	0
3.75732	0.242737	29	0
-0.277837	-7.45051	4	0
1.72414	-4.1313	56	0
-6.35779	11.1097	24	0
1.1599	-5.27238	4	0
-4.31963	12.7987	24	0
6.93831	-7.63438	93	0
-5.91952	11.5752	24	0
-1.81629	-8.72572	29	0
-3.24796	2.98958	15	0
7.08653	-7.98684	93	0
6.95315	-8.08532	93	0
-0.999423	-2.43453	4	0
6.0675	-5.00578	93	0
3.48617	-4.72528	4	0
3.83542	-4.0417	4	0
3.67509	0.419333	29	0
-0.33665	-4.15665	4	0
-0.374429	-0.184174	4	0
2.95064	8.44135	69	0
-0.501359	3.89326	29	0
-1.68193	-8.74926	4	0
-3.05058	0.758408	15	0
-2.73902	3.18297	30	0
6.04387	-5.23683	93	0
0.0462612	-7.20103	15	0
-0.863736	-2.73051	4	0
-0.868052	8.06043	91	0
12.2283	-0.336113	0	0
1.88305	-6.63363	4	0
1.51845	-6.19526	4	0
-2.33127	4.4349	15	0
10.1976	8.7274	32	0
4.81849	0.119289	29	0
4.49675	8.49283	69	0
-7.18559	5.10533	66	0
5.08095	9.34209	69	0
0.0523655	-7.306	4	0
10.2848	8.95256	32	0
-10.2031	-1.07405	72	0
4.41609	7.85914	69	0
6.34597	-5.54696	93	0
6.68249	-8.66539	93	0
-5.69119	11.6304	24	0
6.90155	-7.94608	93	0
-1.79922	-8.60556	4	0
-0.327465	3.82798	15	0
-5.75074	11.6672	24	0
-1.58375	13.8936	85	0
6.05084	-4.99897	93	0
-10.7818	-1.44544	72	0
3.69082	8.9864	69	0
-11.7084	-1.73059	72	0
-0.957985	-2.55595	4	0
-0.600905	3.92282	4	0
4.90325	8.95468	69	0
3.34835	-4.35909	4	0
6.1003	-5.49555	93	0
0.939767	2.0392	87	0
4.20081	7.9147	27	0
-1.75049	-8.83476	82	0
-0.140549	-4.30582	4	0
0.970785	1.72583	87	0
0.912101	2.11025	87	0
4.69754	-6.06425	93	0
3.57341	-4.97883	4	0
3.50414	7.8137	69	0
3.92919	8.30618	69	0
-1.78848	-8.92657	4	0
7.33027	-8.17296	93	0
5.24723	-4.89515	93	0
0.110012	-4.46816	4	0
-10.655	-1.27993	72	0
4.74144	9.4308	69	0
-2.77992	3.38209	15	0
3.59306	-4.68977	4	0
9.00612	6.24419	32	0
-0.0770817	-4.6304	4	0
1.03747	-6.24048	4	0
2.35727	-0.234297	4	0
1.47051	-6.39902	15	0
-8.56094	8.74307	24	0
-4.49746	12.6019	24	0
3.68896	0.375653	29	0
-0.927065	-2.31532	4	0
-11.1305	-1.18304	72	0
0.470238	-5.97842	4	0
2.25071	-6.75341	4	0
0.112963	-7.2188	4	0
2.4714	-6.72302	4	0
-2.97944	14.1205	85	0
-2.96392	0.491138	15	0
10.1321	-3.44702	55	0
5.95022	-4.95992	93	0
0.920481	-5.71717	4	0
-10.6869	3.69811	72	0
-0.931011	8.03322	91	0
3.54703	-4.61748	4	0
6.34015	-5.48706	93	0
5.00719	0.19979	29	0
6.46321	-8.44774	93	0
4.24667	7.50868	69	0
-11.2866	-1.17061	72	0
6.37354	-5.02512	93	0
4.39077	7.52994	69	0
0.491144	-0.468048	15	0
3.40533	-4.59492	4	0
6.40404	-4.91667	93	0
-11.3956	-0.754788	72	0
3.07907	8.65171	69	0
-1.66533	14.9687	85	0
3.84659	6.93087	69	0
12.2289	-0.351409	86	0
-1.0846	-2.40261	4	0
-10.5782	-1.57259	72	0
-8.88066	6.67588	66	0
-0.842031	-2.5235	4	0
2.575	-0.490569	29	0
-11.046	-1.19646	72	0
-10.4806	4.77832	72	0
-0.937996	-2.27693	4	0
2.2107	-6.44229	4	0
-4.48137	12.6495	24	0
6.49353	-5.24008	93	0
0.950625	1.95659	87	0
-1.76165	-8.76156	4	0
-4.44105	12.6908	24	0
3.47838	-4.71652	4	0
3.09802	13.1238	62	0
-0.915348	-2.49566	4	0
-2.60516	3.62672	15	0
3.67027	0.410498	29	0
3.34335	-4.36075	4	0
-10.9346	2.23993	72	0
6.35977	-5.308	93	0
-0.276938	2.22727	29	0
12.1973	-0.313967	86	0
-0.316117	-4.1968	4	0
0.561576	-5.71871	4	0
-12.5023	-1.52128	35	0
3.58181	-4.64828	4	0
3.40051	7.6232	69	0
4.50375	7.4889	69	0
3.64272	0.273145	29	0
-11.7587	-1.32209	72	0
10.1196	-3.30149	55	0
-11.4841	-1.94678	72	0
0.00340726	-4.43623	4	0
3.50412	-4.56736	4	0
3.24	-7.04841	4	0
-2.01024	4.86318	15	0
3.39343	-4.37345	4	0
-0.874946	-2.54995	4	0
1.43129	-6.71828	4	0
-0.0934919	14.5106	85	0
6.98339	-8.56155	93	0
4.98502	7.63006	69	0
6.17057	-5.0385	15	0
9.23021	6.20494	32	0
3.21743	0.163529	29	0
4.16931	9.1985	69	0
-0.936258	-2.54166	4	0
-1.67802	-9.15706	4	0
-12.2318	-0.832391	72	0
4.36459	8.02211	69	0
8.90031	6.3892	32	0
3.5433	-4.63386	4	0
3.16839	8.43695	69	0
-12.8006	-1.49957	72	0
-1.12837	-3.05122	4	0
0.425506	-5.23672	4	0
3.63219	0.362788	29	0
-0.200266	-4.28824	4	0
6.42952	-4.98876	93	0
3.60932	-4.5737	4	0
0.0082761	-7.24019	4	0
4.9905	0.263188	15	0
6.42344	-5.02132	93	0
-0.73798	-2.80044	4	0
2.16511	-6.85268	4	0
-3.00339	14.3641	4	0
-0.308004	3.94574	15	0
3.5105	-4.42746	4	0
4.35447	8.78592	69	0
3.08089	13.1096	62	0
5.73143	-5.54159	4	0
2.22395	-6.72087	4	0
-2.74786	14.2818	85	0
1.96879	-6.43993	4	0
-10.7132	-1.39652	72	0
6.44804	-13.922	9	0
4.7403	8.12799	69	0
-2.44967	4.15002	15	0
-0.820061	-2.58427	4	0
-12.3006	-1.74068	72	0
0.0789229	-4.6342	4	0
3.67108	0.300492	29	0
-5.40476	11.8946	24	0
-10.1208	6.08205	24	0
6.13543	-5.42919	93	0
-0.30704	-4.46684	4	0
3.74496	8.20029	69	0
-10.6141	-1.02185	72	0
4.51129	8.30018	69	0
6.19859	-4.99876	93	0
-4.86584	12.2897	24	0
-10.8724	-1.35853	72	0
0.854091	1.54374	87	0
-2.95313	0.596335	15	0
-0.968027	-2.3845	4	0
4.48205	8.01674	69	0
7.02017	-8.0637	93	0
4.12967	6.82892	69	0
3.25739	7.879	69	0
-10.8952	2.37565	72	0
-0.218138	-4.4836	4	0
-1.57796	14.605	85	0
-1.00866	1.22175	15	0
0.462578	-5.78318	4	0
3.72507	6.88343	69	0
-2.0774	13.2458	4	0
-0.881938	-2.19205	4	0
0.925524	1.73357	87	0
-10.9339	-1.56635	72	0
4.70012	7.62213	69	0
-12.3132	-1.56615	72	0
3.83469	-3.98458	4	0
-0.0915637	-4.39827	0	0
3.30978	-4.39709	4	0
-11.3773	-1.5116	72	0
2.3251	-6.59495	4	0
6.64893	-5.36186	93	0
2.71943	-1.03871	15	0
-11.8734	-1.04289	72	0
-1.54067	-8.91008	4	0
3.21271	7.56613	69	0
-2.37899	13.7369	85	0
5.06859	9.13629	69	0
0.591732	-6.79555	15	0
10.2799	9.07775	32	0
-1.75325	14.4853	85	0
3.34217	0.353587	29	0
-1.58666	-8.66284	4	0
10.2006	8.91517	32	0
6.55726	-8.4658	93	0
0.0207624	-7.20344	4	0
4.49753	6.84207	69	0
-1.71179	14.4488	85	0
3.98101	7.93014	69	0
-0.873367	-2.95602	4	0
3.80025	7.61977	69	0
6.60461	-7.95565	93	0
-7.75987	9.65196	24	0
-2.64046	13.7757	85	0
-0.969878	-2.36731	4	0
6.19833	-5.5547	93	0
-2.85733	14.2493	85	0
-0.743638	1.62198	4	0
6.28888	-4.97114	93	0
3.09379	13.1106	62	0
3.51634	-4.92895	4	0
-6.2972	-1.15694	87	0
-2.32912	4.41046	15	0
-4.12432	8.07652	62	0
10.3192	8.9614	32	0
4.83259	10.3441	27	0
-11.3137	-1.55047	35	0
3.87238	7.92654	69	0
-0.346109	2.65139	4	0
-6.82113	10.6226	24	0
0.0458207	-7.23089	4	0
2.21189	-6.45552	4	0
4.55669	-5.93318	4	0
3.72578	0.316624	29	0
3.73509	7.71423	69	0
-10.8946	-1.33744	72	0
3.28635	8.00974	69	0
5.17241	7.72938	69	0
1.99366	-4.52592	4	0
3.2498	8.41829	69	0
10.228	8.92127	32	0
-10.8832	2.70199	72	0
6.87412	-7.886	93	0
0.0872939	-7.16804	29	0
-2.65343	14.0668	85	0
-2.39415	2.7809	15	0
3.24498	-4.4138	4	0
3.77941	7.99638	69	0
-0.247059	-7.29911	83	0
0.175966	3.3128	4	0
-10.5279	-3.23749	4	0
0.132989	-7.15	4	0
-11.7219	-1.93767	72	0
-10.8619	2.4332	72	0
-11.5532	-1.4709	72	0
-2.75043	3.47897	15	0
-2.91841	14.4422	85	0
4.63692	8.37487	69	0
-0.89081	0.846155	15	0
3.65169	8.54525	27	0
3.009	9.2597	4	0
-2.74286	14.0539	85	0
-1.98269	15.052	85	0
-10.8931	2.47635	72	0
5.11144	-6.35928	4	0
4.4991	-5.6958	4	0
-0.881794	8.07504	91	0
3.66889	8.77204	69	0
-4.46356	12.5893	24	0
1.20905	-6.29124	4	0
6.73813	-7.5158	93	0
-2.93518	0.0176668	15	0
-3.99353	13.1105	18	0
-1.01479	-2.44687	4	0
0.100403	-6.96208	4	0
6.09296	-14.6081	9	0
3.51314	-4.82447	4	0
6.19498	-5.11951	93	0
-0.505621	-2.13721	15	0
6.59211	-5.10666	93	0
3.7189	0.281222	29	0
1.1661	2.56747	4	0
6.7317	-8.72759	4	0
10.1495	-3.50242	55	0
5.12002	-6.29795	4	0
3.07726	-4.35899	4	0
-1.4241	-8.8961	82	0
10.0504	8.78804	32	0
3.72053	-1.70565	29	0
6.11571	-5.08745	93	0
-11.9259	-1.51744	72	0
-1.5043	14.5377	85	0
3.53721	7.97232	69	0
-11.3935	-1.38943	72	0
0.58683	-4.57854	4	0
-1.04297	-2.49356	4	0
-11.2234	-1.43193	72	0
-11.5228	-1.46486	72	0
3.85183	9.1216	69	0
0.232997	-5.15935	4	0
0.104458	-7.23523	4	0
-5.49379	11.9606	24	0
5.10883	7.7667	69	0
3.66588	7.29418	69	0
2.74263	-4.65435	4	0
3.18611	7.69475	69	0
3.29258	-4.46212	4	0
-1.58549	14.0771	85	0
-0.360431	2.75867	29	0
-3.09526	1.70254	15	0
-0.134905	-7.32997	83	0
10.1664	8.84327	32	0
-10.7906	2.14721	72	0
3.5574	-4.95661	4	0
7.17894	-7.94046	93	0
-2.27416	2.3846	15	0
6.01032	-6.16954	93	0
9.00379	6.32898	32	0
6.03841	-4.88303	93	0
-0.862058	-2.59181	29	0
3.56925	-4.81348	4	0
0.0650006	-7.17227	4	0
1.55278	-3.49564	4	0
3.26008	8.26754	69	0
12.0827	0.247846	86	0
-10.832	-1.0113	72	0
4.94484	9.00298	69	0
3.44027	-4.48002	4	0
-5.19119	12.1196	24	0
-11.6848	-1.58632	72	0
3.57659	-4.97752	4	0
-0.77231	-3.01254	4	0
0.0893585	-0.340748	4	0
-8.91674	6.65756	66	0
-0.942624	-2.91756	4	0
-3.32855	2.97917	15	0
-0.25782	-7.30887	4	0
0.921607	-5.77244	4	0
1.90136	-4.00531	4	0
6.95723	-7.94125	93	0
3.50504	0.335903	29	0
-0.867273	1.05868	15	0
-6.16602	11.3988	24	0
5.14175	8.60926	69	0
4.60606	10.1	69	0
-11.5433	-1.3228	72	0
4.21712	7.86844	69	0
-2.62089	3.51923	15	0
3.28066	8.30312	69	0
6.11428	-4.89463	93	0
3.41051	-4.47153	4	0
0.925753	3.4673	15	0
-0.159968	2.21302	4	0
6.9148	-8.55681	93	0
4.15489	7.98242	69	0
-6.83088	-1.25925	56	0
3.52913	0.538938	29	0
1.34783	-3.39981	29	0
-11.8103	-1.51268	72	0
-2.54492	14.3707	85	0
-1.13931	14.066	85	0
-0.898329	-2.91278	4	0
0.0821653	-4.69014	4	0
-2.11171	13.9063	85	0
3.84592	-4.03138	4	0
3.90459	7.03658	69	0
3.77927	8.99286	69	0
-0.95532	-2.53159	4	0
12.329	-0.396805	86	0
0.643535	-0.624797	29	0
-0.0978023	-4.57467	4	0
3.04749	-6.66704	4	0
6.05556	-5.52267	93	0
-0.816417	-2.67003	4	0
-2.18031	2.41659	15	0
3.99204	9.10199	69	0
5.05487	-5.65097	93	0
-2.9555	14.095	85	0
3.29929	-4.46976	4	0
5.01741	9.12007	69	0
3.55938	-5.17304	4	0
4.89367	0.194996	29	0
3.16496	8.10424	69	0
1.5674	-5.44153	4	0
-0.35785	-4.31357	4	0
4.89606	0.243063	29	0
4.23935	8.76673	69	0
-0.853324	8.07784	91	0
-0.984846	-2.55378	4	0
-0.0267528	-7.23839	15	0
-2.97879	0.270791	15	0
9.19344	-3.3681	15	0
0.116963	-7.2375	4	0
6.88198	-7.9906	93	0
-10.9214	1.67658	72	0
-10.7712	-1.25572	72	0
-12.3706	-1.34996	72	0
-11.3216	-1.31011	35	0
2.96932	8.50561	69	0
0.164025	-0.455964	4	0
-0.837259	7.98338	91	0
4.36626	8.00435	69	0
5.79309	8.39022	69	0
4.44251	8.60114	69	0
-4.50228	8.4476	62	0
12.0883	-0.223804	86	0
3.73911	0.181195	29	0
6.6398	-8.73243	93	0
5.0875	-7.06213	93	0
4.46083	-5.77536	4	0
-2.57147	0.816733	15	0
7.26001	-7.91264	93	0
-0.623193	2.73146	4	0
6.20669	-5.65229	93	0
0.138899	-7.1881	4	0
-10.189	-0.580105	72	0
-3.21232	2.83888	15	0
8.88955	6.24969	32	0
-5.79766	11.6315	24	0
0.0703683	-4.87218	4	0
-3.18484	3.05811	15	0
4.84912	-0.00674616	29	0
-11.3105	-1.2296	72	0
6.53291	-4.9859	93	0
-2.91438	14.0486	85	0
-2.14594	14.1301	85	0
-0.831315	8.10899	91	0
6.99423	-8.2368	93	0
3.74585	7.74553	69	0
4.57809	7.82444	69	0
2.1803	-6.6352	4	0
4.18673	7.97015	69	0
0.311753	-5.04967	4	0
-10.8883	1.58441	72	0
-2.80757	0.606899	15	0
-4.81697	12.365	24	0
-0.992531	-1.9562	4	0
3.51332	8.55478	69	0
3.44556	8.0814	69	0
0.878125	-5.60855	4	0
3.76199	-0.326018	29	0
6.35899	-5.25415	93	0
0.546392	-5.88186	4	0
-1.55004	-8.7589	4	0
3.60386	-4.69653	4	0
-1.72391	2.061	15	0
-0.912137	-4.31895	4	0
-5.65053	11.6992	24	0
-2.11345	14.2123	65	0
1.22783	-5.51016	4	0
-0.898555	8.03038	91	0
6.5138	-5.49977	93	0
3.56264	-4.58577	4	0
3.92817	7.80957	69	0
6.44393	-5.05755	93	0
-0.156809	-4.30884	4	0
7.2616	-7.95985	93	0
-11.2668	-1.86852	72	0
-3.0252	13.8583	85	0
3.8816	7.84863	69	0
-0.851993	8.05563	91	0
2.68995	-5.97482	4	0
3.06575	8.70719	19	0
9.12017	6.20237	32	0
5.40699	-6.52678	93	0
-10.9575	-1.11636	72	0
7.0572	-5.94051	93	0
4.25086	7.70637	69	0
-0.965059	-2.0434	4	0
3.86488	7.81701	69	0
-5.75059	11.5853	24	0
5.39468	-5.313	93	0
-1.79903	-8.89378	4	0
3.65838	0.259788	29	0
-1.40659	14.966	85	0
-1.72305	14.7964	85	0
6.76277	-8.05281	93	0
4.96904	8.27396	69	0
-0.910217	-2.22393	4	0
-2.31775	14.0509	85	0
0.156611	-0.469646	15	0
-11.9233	-1.70958	72	0
6.19306	-5.57548	93	0
-0.977843	-2.49108	4	0
-2.8455	14.0482	85	0
3.68526	0.183361	29	0
0.0368928	-7.22757	4	0
-10.9344	-1.14218	72	0
3.98607	7.63054	69	0
6.53213	-5.12837	93	0
12.1014	0.276183	86	0
12.0941	0.298838	86	0
-4.86532	12.356	24	0
-2.95613	3.29476	15	0
3.76674	0.329335	29	0
3.00626	0.326297	29	0
10.1642	8.79609	32	0
-10.8375	2.41187	72	0
-2.50134	13.6817	85	0
-12.4242	-2.11531	72	0
5.40931	-5.24292	4	0
-2.036	14.0313	85	0
-11.9038	-1.58727	72	0
3.47542	7.59789	69	0
5.15835	10.5876	69	0
-10.2908	-1.20064	72	0
-0.856217	8.03686	91	0
5.8129	-7.2611	93	0
3.16943	8.4375	69	0
-0.268703	-4.02393	4	0
6.93683	-8.03455	93	0
-0.0964287	-4.55197	4	0
5.9961	-5.01996	93	0
0.0802095	-6.96219	4	0
6.28277	-5.32239	93	0
0.919262	1.9774	87	0
3.82373	-3.98862	4	0
4.2546	7.17998	69	0
-0.830514	8.02702	91	0
-4.92254	8.62365	62	0
6.6679	-8.05999	93	0
-2.86237	13.9608	85	0
-2.87964	14.5347	85	0
10.1799	8.83102	32	0
6.51669	-5.51922	93	0
-7.06257	5.1167	79	0
0.531301	-5.89767	4	0
-2.46287	14.4197	85	0
-0.06404	-4.30054	4	0
-2.37661	13.8447	85	0
3.79005	7.80384	69	0
3.36036	0.554684	29	0
-2.75569	14.1725	85	0
6.37063	-5.25482	93	0
4.92226	0.167254	29	0
-0.890984	-2.71135	94	0
-11.5905	-1.71661	72	0
4.04145	8.85599	69	0
4.75394	10.0336	69	0
6.29231	-4.94474	93	0
-2.66948	14.3222	85	0
5.18754	-6.38452	93	0
4.21798	7.24056	69	0
-2.79755	14.2681	85	0
0.0505701	-4.5919	4	0
4.9845	-6.25749	4	0
10.4197	8.74768	32	0
4.83338	0.198731	29	0
6.56169	-8.40892	93	0
2.94779	8.87546	69	0
-6.92323	5.02129	79	0
4.01433	7.36709	69	0
-11.8276	-0.393753	72	0
-6.70826	5.98684	15	0
-4.20392	12.6776	24	0
-0.556584	-2.77278	4	0
4.11264	7.98217	69	0
7.05371	-8.02074	93	0
6.95437	-5.3392	93	0
3.87003	8.53613	69	0
0.239665	-4.90939	93	0
3.57619	7.70647	69	0
2.27293	-6.87564	4	0
7.09303	-7.9782	93	0
3.80119	7.18944	69	0
-4.11982	8.07669	62	0
3.09347	13.1151	62	0
6.49971	-8.57493	93	0
0.0132859	-7.26173	4	0
-0.0271724	-4.68224	4	0
-4.29783	12.8558	24	0
-0.929774	-2.61017	4	0
0.230958	-6.86307	4	0
10.0531	8.60564	32	0
0.0635506	-7.20822	4	0
-3.4892	2.73507	15	0
3.50149	0.440422	29	0
3.57674	-5.23653	4	0
-12.293	-0.860876	72	0
-11.3283	-1.4182	72	0
1.92495	2.22945	4	0
10.238	8.91351	32	0
3.44707	-4.40751	4	0
5.62988	-6.35621	93	0
7.0082	-7.98202	93	0
-2.13691	14.1502	85	0
7.15063	-7.94074	93	0
1.7248	-6.0337	4	0
-0.0719711	-4.57367	4	0
0.0494953	-7.2153	4	0
-8.70004	6.03659	66	0
5.2455	-6.39801	93	0
0.811501	-5.69919	4	0
3.36364	-4.446	4	0
1.81794	-4.28596	4	0
7.67183	-7.7665	93	0
0.679526	-0.693555	15	0
4.47676	7.70465	69	0
-11.7924	-1.36042	72	0
6.42308	-7.96983	93	0
-0.95981	-2.43596	4	0
5.01665	10.6295	69	0
-2.30057	14.7282	85	0
0.380693	-5.86249	4	0
-0.365861	2.78621	4	0
0.297059	14.1932	75	0
-2.48539	14.2547	85	0
-0.893568	-2.41319	4	0
4.41303	8.35255	69	0
-1.93819	14.3457	85	0
10.3087	9.02387	32	0
0.450197	-5.84534	4	0
6.55912	-5.29826	93	0
3.47576	8.33125	69	0
3.39187	-4.48229	4	0
12.2359	-0.322054	86	0
3.65752	-4.97278	4	0
0.505536	-5.3407	4	0
6.8174	-8.49302	93	0
4.15214	7.52707	69	0
3.8161	9.08499	69	0
3.43567	-4.96123	4	0
6.59861	-5.25265	93	0
-0.0125413	-7.20973	4	0
4.09589	7.67728	69	0
-10.7655	-1.59224	72	0
3.72659	7.53879	69	0
-0.946535	1.22995	4	0
4.05963	8.6377	69	0
1.82143	-1.59833	29	0
-0.591093	-3.24336	15	0
1.97864	-6.46602	4	0
-11.8937	-1.82008	72	0
3.37644	8.05267	69	0
1.68922	-6.82138	4	0
-1.89318	14.5123	85	0
4.45883	0.936506	29	0
-0.309964	3.86951	4	0
-0.961108	8.13901	91	0
-0.805863	-2.67296	4	0
7.00023	-8.05654	93	0
-0.34575	3.37963	15	0
-0.885833	-2.45978	4	0
3.29131	7.41125	69	0
0.31334	-6.07873	4	0
2.79037	7.99846	19	0
1.38777	-5.24973	4	0
-12.2289	-2.00835	72	0
3.48871	-4.45596	4	0
4.48544	7.41619	69	0
3.78163	-3.9896	4	0
-1.94011	14.4182	85	0
8.83018	6.37429	32	0
3.45991	-4.53154	4	0
-2.49342	4.12332	15	0
5.72471	8.39044	69	0
4.01499	8.73561	69	0
-1.01038	-2.30728	4	0
3.20209	8.40521	69	0
-9.93663	-0.9359	72	0
-3.58807	2.83294	15	0
5.169	8.86886	69	0
-0.880025	8.00631	91	0
0.103155	-4.70161	4	0
-1.69091	-8.7069	4	0
3.7075	-0.875181	4	0
10.054	-3.51102	55	0
-1.76962	-8.83505	4	0
4.82982	-6.21068	4	0
-4.84246	12.3158	24	0
-0.969218	-2.49136	4	0
6.98647	-8.05569	93	0
-0.905455	-2.50827	4	0
-11.3225	-0.89321	72	0
0.23978	14.3199	75	0
3.28935	-4.4059	4	0
6.6582	-5.35353	93	0
4.51926	-5.52908	4	0
-11.9444	-1.69795	72	0
3.70629	0.287621	29	0
-1.69558	14.531	85	0
-1.61439	-8.69349	4	0
-0.0352804	-4.12547	4	0
-0.978701	-2.43761	4	0
3.44689	8.4584	27	0
3.65469	7.01297	69	0
3.78053	0.289684	29	0
6.84064	-8.03764	93	0
3.6434	0.239114	29	0
-1.07872	8.17634	91	0
0.683034	-5.74217	4	0
6.48692	-5.23789	93	0
-0.315276	-0.632947	15	0
-11.5098	-0.768848	72	0
-12.3217	-1.92215	72	0
-0.586409	-4.38764	4	0
-1.90195	14.9157	43	0
3.30342	-4.52727	4	0
4.53805	7.66297	69	0
-11.5944	-1.93681	72	0
0.0348788	-7.15414	4	0
-3.60398	2.31484	15	0
-11.6711	-1.26254	72	0
10.0479	8.71876	32	0
-10.7612	2.04448	72	0
-0.859346	8.05582	91	0
10.3639	8.9318	32	0
10.3003	9.02988	32	0
4.69503	8.30948	69	0
4.75116	7.36454	69	0
-0.281545	2.58981	29	0
-3.02202	14.1335	85	0
-2.78571	0.843647	15	0
9.8863	8.52963	32	0
6.75918	-8.03642	29	0
4.54625	-6.03927	4	0
12.1032	-0.259448	86	0
-4.35902	12.7656	24	0
4.23011	7.23019	69	0
-2.97593	13.7658	85	0
-2.52168	14.0952	85	0
-8.46763	6.37123	66	0
-0.779613	-3.0775	4	0
-11.99	-1.14991	72	0
4.49334	7.29177	69	0
-1.71478	-8.70071	4	0
-0.100027	-0.499468	4	0
3.79387	-4.38289	4	0
4.39201	8.6612	69	0
-2.01097	14.6815	85	0
-0.229797	1.26067	4	0
3.70686	0.2392	29	0
3.53014	8.57886	19	0
3.49312	-4.69592	4	0
1.02996	-5.2332	4	0
-11.0759	-1.29652	72	0
-2.564	14.1284	85	0
-2.16775	14.4632	85	0
5.7543	-12.873	55	0
-0.00978387	-4.35588	4	0
-0.196457	-4.59025	4	0
3.84198	-3.96465	4	0
-0.937398	-2.3651	15	0
0.356485	-5.80059	4	0
-6.39393	11.0649	24	0
-0.981311	-2.4309	4	0
4.1062	7.37678	69	0
8.97512	6.2772	32	0
3.30368	8.57298	19	0
-0.101536	-0.220291	15	0
4.32949	8.03391	69	0
-12.507	-2.16248	72	0
10.3102	8.88876	32	0
-2.03551	14.711	85	0
-3.54686	2.43655	15	0
6.48333	-8.03068	4	0
-3.456	2.3569	15	0
0.330554	-5.20925	4	0
1.5901	-4.59295	15	0
-11.6561	-1.81398	72	0
2.83529	8.81951	69	0
-6.82847	-1.2769	82	0
0.24829	-6.33912	4	0
-11.3446	-1.54539	72	0
-1.98346	14.1858	85	0
-1.73347	-9.00741	4	0
-1.37478	14.8212	85	0
3.7699	0.319634	29	0
4.04274	8.93767	69	0
3.42964	7.5658	69	0
3.91464	8.95299	69	0
-1.94208	14.2277	85	0
4.17185	8.52734	69	0
-10.9774	-2.00015	72	0
0.384364	-5.97338	4	0
4.19365	9.14577	69	0
-2.82431	13.9633	85	0
3.09524	13.1174	62	0
-2.89998	14.1138	85	0
-4.40218	12.6641	24	0
-2.98222	0.393511	15	0
9.28788	6.4573	32	0
-0.943746	-3.13431	4	0
0.44769	-6.01026	4	0
-0.880026	1.11852	15	0
6.1805	-14.5103	9	0
-0.743153	-3.14957	4	0
3.7763	0.366982	29	0
1.4695	-5.24414	4	0
-1.73005	14.7537	85	0
-10.9539	1.50448	72	0
-3.98635	12.8238	85	0
-0.919679	-2.61044	4	0
-2.08489	14.4785	85	0
-11.0523	-1.63795	72	0
2.8345	9.51972	29	0
2.86515	8.66545	19	0
-0.879293	-2.69992	4	0
1.82722	-6.38354	4	0
-0.952964	1.06932	15	0
-2.92461	14.4156	85	0
3.87102	-4.16822	4	0
0.24014	-6.02244	4	0
5.65329	-5.50401	93	0
-0.90962	-2.57835	4	0
3.97966	7.67578	69	0
4.37972	8.73911	69	0
-1.69545	-8.67117	4	0
-9.89327	-1.16754	72	0
6.55099	-5.10022	93	0
-6.95319	5.08552	79	0
3.07126	8.8511	19	0
10.4102	8.84905	32	0
3.3679	8.68462	69	0
-1.94843	-8.9126	4	0
-0.948382	1.27558	15	0
-3.60258	2.44872	15	0
4.69978	7.72071	69	0
2.75964	9.65729	5	0
3.33155	-4.46471	4	0
3.39922	-4.42482	4	0
1.78814	-3.79964	4	0
10.2774	8.83109	32	0
6.61825	-8.57854	93	0
4.7435	-5.9273	4	0
-11.8045	-1.15323	72	0
-10.2136	5.81465	24	0
0.90967	-5.56444	4	0
-0.93516	8.00077	91	0
-10.5693	-1.34704	72	0
-3.06292	14.178	85	0
4.54712	7.2822	69	0
-4.89471	8.51266	62	0
-0.0884783	14.383	85	0
6.41592	-5.36973	93	0
3.39635	-4.41778	4	0
0.0620097	-7.20207	4	0
5.26896	7.33153	69	0
0.687112	-6.81991	4	0
2.25375	-6.70199	4	0
3.53639	7.37772	69	0
-11.0298	-1.33787	72	0
-0.918708	-2.41891	4	0
-1.15139	8.20206	91	0
4.85914	0.117409	29	0
-4.28074	12.8152	24	0
-2.32056	13.66	85	0
4.10727	7.51938	69	0
-10.8076	-1.37914	72	0
6.50389	-5.00257	93	0
-2.65118	3.60087	15	0
-0.666161	2.91155	4	0
4.56687	-5.88477	4	0
-2.17412	13.6516	85	0
-11.6869	-1.62233	35	0
4.61848	-6.18637	93	0
-2.85006	14.3068	85	0
-1.69037	-8.76365	4	0
0.799595	-0.975555	15	0
-0.0898862	-4.38919	4	0
6.52874	-5.17303	93	0
4.37397	8.39552	19	0
4.02807	8.87718	19	0
3.49505	-4.66365	4	0
0.981597	1.91715	87	0
10.3034	9.06798	32	0
3.52126	-5.10028	4	0
12.2213	-0.314228	86	0
4.56072	7.03755	69	0
-11.3991	-1.94835	35	0
3.08931	8.52832	69	0
10.2073	9.22281	29	0
4.12394	7.3662	69	0
-2.69536	14.0467	85	0
4.44003	7.0973	69	0
7.22762	-8.09965	93	0
5.34922	-5.00487	93	0
-2.41119	-9.47208	4	0
3.84462	-3.92863	4	0
3.31919	-4.36172	4	0
-0.946417	-2.45806	4	0
-2.67553	14.1076	85	0
10.0167	-3.49046	55	0
-2.89819	2.09145	15	0
-11.4643	-1.1075	72	0
0.395334	-5.80386	4	0
3.26317	0.0790946	29	0
4.93162	10.5898	69	0
1.6901	-6.49856	4	0
3.78144	0.144408	29	0
12.0904	0.326671	86	0
-11.2957	-1.1041	72	0
-2.08371	14.3358	85	0
3.37095	0.447161	29	0
-11.8363	-1.76807	72	0
6.87437	-8.57514	93	0
6.63922	-5.08548	93	0
-11.3233	-1.71118	72	0
1.83745	-1.35329	15	0
3.28147	7.31157	69	0
0.370769	-6.11513	4	0
-10.2746	-2.98983	29	0
-0.892697	8.03739	91	0
-3.19713	2.5837	4	0
-10.3444	-0.98967	72	0
-10.0834	-1.35988	72	0
-3.01181	14.1122	85	0
4.71965	7.73764	69	0
3.25776	-4.39082	4	0
3.98718	7.25764	69	0
-1.30353	14.7162	85	0
-2.99004	2.89396	15	0
-11.5584	-1.30189	72	0
-0.0518562	-4.63004	4	0
-5.32689	11.9493	24	0
-12.02	-1.85399	72	0
-0.892353	8.04993	91	0
-10.5907	-1.05349	72	0
1.02659	1.86445	87	0
-11.1476	-1.18283	72	0
1.76191	-3.83983	4	0
-1.70406	-8.72188	4	0
-1.93283	14.6281	85	0
-12.5112	-2.0549	72	0
10.2747	8.99749	32	0
4.85743	0.168123	29	0
3.21336	8.87079	19	0
6.08068	-5.39958	93	0
-0.845394	8.06005	91	0
0.318722	-5.46998	4	0
0.333887	14.2335	75	0
3.68463	7.2487	69	0
-11.2718	-1.46526	72	0
-2.31019	-5.25283	4	0
3.83103	9.03285	19	0
-0.938979	-2.36525	4	0
0.645618	-6.80133	4	0
3.68987	7.80742	69	0
-11.836	-1.75576	72	0
0.943609	1.57224	87	0
-0.57542	-3.02956	4	0
-1.78179	-8.8027	4	0
5.33029	-4.87464	93	0
0.0957135	-4.67383	4	0
0.958102	2.07172	87	0
-0.798261	8.04702	91	0
6.64369	-8.77352	93	0
-2.92507	0.201226	15	0
-2.51003	3.64816	15	0
4.32516	8.32409	69	0
-3.186	2.72722	15	0
4.93414	0.208088	29	0
-4.51228	8.47801	62	0
6.83324	-7.97652	93	0
6.90555	-7.97649	93	0
-2.11114	4.37441	15	0
-2.26766	14.1717	85	0
3.64502	0.28905	29	0
-1.04751	0.979552	15	0
2.44693	-5.92963	4	0
2.38458	-6.59996	4	0
0.644355	-5.54442	4	0
3.67617	0.305924	29	0
0.332104	-5.99846	4	0
3.83333	-4.05615	4	0
0.431308	-5.99552	4	0
0.73411	-5.18048	4	0
-0.933592	7.9712	91	0
0.667269	-5.66192	4	0
3.74487	0.292569	29	0
-1.02389	-2.4009	4	0
0.776204	-0.726394	15	0
4.90664	0.174681	29	0
-1.97023	1.55993	4	0
0.106805	-4.57192	4	0
3.48453	-4.53892	4	0
1.44407	-3.54799	4	0
6.49191	-8.53734	93	0
0.808694	-0.663977	29	0
-0.0456458	-4.2269	4	0
0.966921	1.9715	87	0
4.76453	-5.86877	4	0
5.03157	0.265775	29	0
-0.289379	-4.48142	4	0
10.217	8.73692	32	0
0.3791	-6.01125	4	0
2.06214	-6.54637	4	0
-0.88005	8.07592	91	0
1.49625	-6.21267	4	0
-6.86019	10.5771	24	0
0.935117	-0.546618	29	0
-2.56658	14.1261	85	0
-1.68511	14.7701	85	0
-3.75177	2.81814	15	0
-6.09999	11.3283	24	0
3.75571	0.288932	29	0
0.41334	-5.81396	4	0
0.613041	2.04331	4	0
1.80326	-6.3496	4	0
3.56057	-4.83077	4	0
2.20644	-6.60275	4	0
3.74833	0.319119	29	0
4.92399	8.8076	19	0
0.98646	2.01499	87	0
-0.141716	-4.3113	4	0
2.95628	-7.39086	29	0
-3.48763	2.74045	15	0
3.30947	-4.44722	4	0
3.58313	8.86439	69	0
-1.31292	-8.8491	82	0
1.46236	-5.1755	4	0
-0.972349	-2.58004	4	0
-2.17801	2.4994	15	0
2.58841	-5.93868	4	0
6.59648	-8.67811	93	0
3.66521	-5.11614	4	0
-0.264979	-0.17929	15	0
0.934815	2.08131	87	0
3.49294	0.343572	29	0
-0.934295	7.98801	91	0
-0.972946	1.07246	15	0
-2.66869	14.0763	65	0
-0.0990594	0.00980681	15	0
0.0158382	-0.144513	15	0
1.98166	-6.56268	4	0
3.69538	0.263674	29	0
-0.138805	3.84536	4	0
3.60944	-4.97224	4	0
2.09843	-4.12069	4	0
2.35245	-0.240646	29	0
3.26821	-4.28751	4	0
-0.903975	8.02192	91	0
3.62571	-5.35991	4	0
-0.784126	-2.90317	4	0
-0.291762	3.91443	15	0
-0.927133	8.01213	91	0
3.64356	8.6918	19	0
1.14387	-0.836922	29	0
9.86473	-0.239921	4	0
5.18254	1.00527	29	0
0.149476	-0.419596	15	0
2.16659	-6.9032	4	0
3.57906	0.508758	29	0
-2.7254	0.74915	15	0
3.86858	-3.98565	4	0
-2.97419	0.591193	15	0
0.132832	-7.25726	4	0
9.84875	-0.232544	30	0
6.0552	-4.96921	10	0
2.78724	-0.633309	29	0
4.3804	0.0916216	29	0
5.9035	-7.99364	93	0
3.38484	-4.38888	4	0
1.97802	-6.76867	4	0
0.0363457	-7.27244	4	0
-6.12096	11.2934	24	0
-2.48789	14.0871	85	0
1.0059	-5.09335	4	0
-0.899804	8.09603	91	0
1.61364	-6.27476	4	0
-0.12927	-4.54004	4	0
-0.232486	-4.0224	4	0
-11.237	-0.855173	72	0
10.4718	9.12399	32	0
2.91348	-6.08614	4	0
-0.310229	-4.41968	4	0
-10.0105	-1.54876	15	0
6.19778	-4.99581	93	0
2.00353	-6.17807	4	0
-2.79675	14.358	85	0
3.26726	-4.7061	4	0
3.0362	-6.03433	4	0
3.85007	-4.0006	4	0
4.6207	8.20888	27	0
2.27698	-0.0147002	15	0
-0.0993692	-4.45552	4	0
6.55993	-8.88643	4	0
0.423747	-5.86389	4	0
-0.13646	-4.48684	4	0
-0.905379	7.98658	91	0
3.58722	-4.62287	4	0
4.17659	7.22861	69	0
1.2512	-4.91749	4	0
-0.954412	1.01594	15	0
2.85549	8.59052	19	0
-0.0279203	-4.02914	4	0
3.92834	8.30388	69	0
1.22127	-5.9794	4	0
-3.66594	2.48968	15	0
3.30713	0.0131258	29	0
2.56701	-2.77138	15	0
6.65014	-8.73377	93	0
0.985738	2.0424	87	0
-0.915014	8.02118	91	0
2.75811	-0.306103	29	0
0.916602	-5.7935	4	0
0.0439261	-7.24901	4	0
3.70623	0.280608	29	0
10.4806	8.8052	17	0
3.59501	-4.84408	4	0
2.05904	-5.6296	4	0
-0.915102	-2.45167	4	0
-0.0891074	-4.58667	4	0
1.79303	-5.56795	4	0
-2.99739	0.488907	15	0
0.629175	-6.80424	4	0
-1.70908	-9.02295	4	0
-0.68549	-2.91667	4	0
2.92819	-6.10543	4	0
-0.0762576	-4.3425	4	0
7.84693	-7.4887	93	0
6.33319	-4.84798	10	0
-5.61848	11.8199	24	0
0.0396694	-7.2415	4	0
1.00306	-5.80624	4	0
2.36522	-5.40794	4	0
2.83352	-6.12009	30	0
-0.643657	-0.22118	15	0
3.66263	0.440591	29	0
-0.172047	-4.3705	4	0
5.67808	-5.05573	93	0
-0.353228	-0.361748	15	0
-1.57252	-8.8185	0	0
3.07776	13.0986	62	0
0.947723	2.04937	87	0
2.13168	-6.61248	4	0
3.30075	-6.56766	4	0
1.64289	-4.17371	4	0
0.532228	-5.91776	4	0
2.80573	-4.66149	4	0
3.7219	8.08182	69	0
2.07755	-6.56431	4	0
1.84716	-6.95758	4	0
-0.156859	-4.21595	4	0
5.06546	0.174135	29	0
10.2298	-3.34711	55	0
6.22932	-5.53022	93	0
-1.21161	7.92228	29	0
-10.5494	-2.67163	4	0
1.35582	-3.48709	4	0
0.00903129	-0.605502	4	0
1.09162	-5.99145	4	0
0.472589	-0.567123	15	0
-2.90233	0.397033	15	0
0.186704	-7.38512	4	0
1.59094	-6.25036	4	0
2.17766	-6.46345	4	0
-2.45698	1.34922	15	0
-1.59772	-8.74307	4	0
3.82893	-3.98632	4	0
0.666942	-5.24048	4	0
3.77831	0.340368	29	0
5.49604	-5.44012	4	0
5.07808	0.891969	4	0
1.48543	-5.25726	4	0
1.15924	-5.66318	4	0
2.72775	-6.02515	4	0
-0.00559992	-0.0717856	15	0
1.0444	-5.71105	4	0
12.1122	0.288947	86	0
0.193938	-0.391946	15	0
-2.92513	3.22213	15	0
1.46694	-5.30777	4	0
-0.152957	-4.58105	4	0
-0.950345	7.96679	91	0
1.04509	-5.6593	4	0
-0.0468049	-4.2329	4	0
0.542841	-5.96407	4	0
-3.39802	2.74712	15	0
2.50633	-5.05837	0	0
1.25821	-6.15922	4	0
-0.243723	-4.35481	4	0
3.21019	-1.50303	29	0
0.139459	-7.25203	4	0
0.950486	-4.95311	4	0
-0.89988	8.05169	91	0
3.52568	-4.5044	4	0
4.90535	0.143492	29	0
-1.72603	-8.76533	82	0
6.19093	-4.97798	93	0
-0.489287	-4.5529	4	0
3.6582	0.369499	29	0
1.55971	-6.39319	4	0
5.08315	0.704517	29	0
0.924601	1.98216	87	0
1.4138	-6.14158	4	0
3.73851	0.12475	29	0
2.33834	-0.683203	0	0
0.25603	-0.605485	15	0
-10.9511	1.48242	72	0
2.1235	-6.68412	4	0
0.2152	-5.78223	4	0
-0.156902	-4.47133	4	0
-0.169907	-4.48888	4	0
1.73684	-6.37017	4	0
-0.894142	8.08478	91	0
-0.805924	-2.7505	4	0
1.02813	-5.12133	4	0
5.01876	0.915822	29	0
2.22356	-6.66426	4	0
3.87711	-4.18224	4	0
0.141162	-7.23625	4	0
0.0112111	-7.26732	4	0
-0.921278	0.803402	15	0
0.635504	-6.72682	4	0
3.79767	8.3231	19	0
3.4571	0.25318	29	0
-2.71767	14.2078	85	0
-0.108107	-4.50941	4	0
1.52267	-6.75742	4	0
3.57913	0.262677	29	0
0.114651	-7.18818	4	0
-6.26585	11.1197	24	0
0.783956	-5.81876	4	0
1.41629	-6.30918	4	0
0.277486	-0.611901	15	0
3.55825	8.70207	19	0
-3.0525	0.471948	15	0
0.509232	-5.93144	4	0
-2.80243	0.089422	15	0
5.89627	-4.88407	93	0
3.13295	8.45708	19	0
-2.21762	2.10144	4	0
3.30795	-4.46167	4	0
-1.95175	0.607644	15	0
3.50483	8.81534	19	0
-0.907484	8.05802	91	0
1.05283	-5.71652	4	0
-0.00200359	-7.3413	4	0
3.6113	-0.0277086	29	0
6.71549	-8.1604	93	0
6.05941	-5.03562	93	0
0.882235	2.06442	87	0
0.37998	-5.90641	0	0
0.00982812	-4.15112	4	0
3.6391	-4.92369	4	0
3.64261	0.504548	29	0
-2.98404	0.511538	15	0
-3.69855	2.77191	15	0
7.10007	-7.96318	93	0
1.43725	-4.39506	4	0
-0.328337	-4.436	4	0
-1.67704	-8.73741	4	0
3.22633	0.335138	29	0
0.544566	-6.80174	4	0
0.47855	-5.9309	4	0
-6.10258	11.296	24	0
5.95602	-4.95595	93	0
-0.0666747	-4.40555	4	0
0.167733	-7.13851	4	0
-7.37018	6.26573	66	0
0.597075	-5.42063	4	0
0.439826	-6.02277	4	0
-0.755887	-2.53386	4	0
0.921415	1.83467	87	0
0.444535	-5.41152	4	0
1.45966	-4.69667	4	0
-0.918812	8.08389	91	0
1.44319	-6.32339	4	0
7.56651	-8.04076	93	0
-0.262094	-0.529178	15	0
-2.72619	0.0243491	15	0
5.97303	-5.51146	93	0
0.933656	2.07471	87	0
-0.176253	3.8664	15	0
3.94559	7.71893	19	0
3.44532	0.351817	29	0
-9.98479	-1.38065	72	0
1.22879	-5.61345	4	0
-1.72802	-8.73885	82	0
1.06049	-0.655157	15	0
-0.9441	-2.52462	4	0
4.41669	0.881799	29	0
-2.39371	-9.18914	36	0
9.88457	-0.262449	29	0
0.951339	-6.13983	4	0
-0.0623269	-7.31419	4	0
-0.762561	0.811313	15	0
-13.1269	-2.40361	35	0
3.73158	0.339987	29	0
5.04269	0.865894	4	0
1.77311	-6.42388	4	0
-2.99944	0.24061	15	0
-4.10057	8.04761	62	0
10.3779	9.02467	32	0
3.73351	0.375871	29	0
2.37657	-6.09481	4	0
3.68037	0.351121	29	0
1.63537	-6.00785	4	0
3.57327	0.239719	29	0
-0.138299	0.12224	15	0
10.2985	8.85458	32	0
1.96956	-4.46273	4	0
3.4856	0.238909	29	0
0.262356	-5.91134	4	0
4.1659	-5.66975	4	0
3.82111	-4.06104	4	0
0.373644	-5.87321	4	0
-0.896918	7.94347	91	0
-0.303425	-4.25954	4	0
6.58102	-8.77957	93	0
3.76152	0.29398	29	0
0.634263	-6.02483	4	0
1.91002	-4.2532	4	0
1.85889	-6.46737	4	0
5.01294	0.242751	29	0
5.93954	-5.5366	93	0
0.00817465	-0.196239	15	0
4.70249	-5.98474	4	0
-0.0440615	-4.31062	4	0
6.47326	-8.34169	93	0
1.42458	-5.47134	4	0
7.11492	-7.96794	93	0
4.29606	-1.13861	29	0
3.0618	-0.293108	29	0
-1.80781	-8.85813	4	0
3.68807	8.15885	19	0
-8.25742	9.08779	24	0
-0.0892925	-4.05322	0	0
3.55631	0.207892	29	0
1.56917	-6.90813	4	0
1.85812	-6.53332	4	0
-1.7404	-8.8019	4	0
0.729488	-5.57443	4	0
0.056625	-7.16145	4	0
-1.75632	-8.74945	4	0
1.36476	-6.17881	4	0
-1.01912	-2.46551	4	0
0.232729	-4.11587	4	0
0.285142	-5.68819	4	0
-0.932932	-2.3761	4	0
0.955312	2.02882	87	0
4.5443	-6.78784	4	0
2.41167	-1.50655	29	0
2.89094	-0.558315	29	0
-2.19016	1.75145	0	0
2.69688	-4.62088	53	0
-3.18892	3.29868	15	0
2.63299	-5.78093	4	0
0.930406	-6.1392	4	0
1.75122	-6.37604	4	0
0.0134168	-7.20395	4	0
3.68421	0.33549	29	0
-0.839665	-2.62663	4	0
3.53715	0.375143	29	0
2.31029	-6.58656	4	0
1.87815	-6.0667	15	0
3.35634	0.260215	29	0
3.55367	0.218174	29	0
3.25525	-6.83338	4	0
0.121687	-7.19679	4	0
0.14978	-4.18427	4	0
3.40135	0.221349	29	0
2.91614	-0.526488	29	0
4.23033	0.695971	29	0
4.8927	-6.93529	0	0
-1.77325	-8.69511	4	0
-10.1974	-1.5764	20	0
5.90828	-4.72799	93	0
-6.73038	10.7408	24	0
3.51182	0.533638	29	0
-0.0618568	-4.69271	4	0
6.61077	-8.76511	4	0
-0.289382	3.9337	15	0
0.111476	-4.6079	4	0
0.711028	-0.609462	29	0
-0.130243	-7.39505	4	0
-0.992786	1.02774	15	0
0.813526	-6.14198	4	0
-2.5129	-9.44812	4	0
1.00369	-6.05595	4	0
4.93656	0.207562	29	0
3.53573	-4.50052	4	0
5.24468	-6.13623	4	0
0.469427	-6.00634	4	0
4.89485	0.235835	29	0
-0.0803635	-4.57668	4	0
4.17353	-5.63554	4	0
3.29982	-4.39622	4	0
3.65893	8.70678	19	0
0.91255	1.99007	87	0
2.98159	-0.223628	15	0
1.46798	-7.79482	15	0
7.5065	-7.92703	93	0
-0.867246	8.0362	91	0
0.997367	1.90057	87	0
0.854108	-5.73848	4	0
1.42188	-6.37987	4	0
4.98173	0.212013	29	0
0.653152	-2.05777	4	0
0.682182	-5.87534	4	0
3.42529	0.314939	29	0
3.55224	0.243125	29	0
2.98378	8.79687	19	0
1.78178	-5.44072	4	0
-0.161004	-4.0838	3	0
2.80779	-0.780387	87	0
3.07668	-3.7582	4	0
2.594	-2.85084	15	0
10.379	9.06578	32	0
-1.52249	-8.67935	82	0
0.163307	-0.463367	15	0
0.426573	-5.84625	4	0
-0.928145	8.00173	91	0
1.46195	-6.43933	4	0
3.47756	0.398177	29	0
1.51257	-5.89021	4	0
3.81925	-4.00255	4	0
-0.534064	-0.184159	15	0
-2.99455	0.332346	15	0
-1.69325	-8.67133	4	0
0.406324	-0.292091	15	0
5.14919	0.994859	29	0
1.72677	-6.62804	4	0
-2.87161	0.132421	15	0
0.0867725	-7.20772	4	0
-0.290789	-4.44285	4	0
1.63023	-5.3462	4	0
1.97902	-6.15073	4	0
9.89635	-0.248605	29	0
3.58911	0.34776	29	0
3.23828	-4.35946	4	0
-1.78751	-8.72228	4	0
3.30971	0.0553495	29	0
1.52203	-5.97363	4	0
-10.0559	-2.51174	15	0
1.50722	-6.18384	4	0
0.569807	-5.26879	4	0
5.90524	-5.36725	93	0
1.75928	-6.221	4	0
6.94225	-7.94838	93	0
-6.9843	10.458	24	0
1.17356	-5.60351	4	0
1.29547	-6.07941	4	0
3.21278	-6.33111	4	0
7.14604	-8.13237	93	0
1.1729	-6.29621	4	0
2.393	0.0210252	15	0
0.139045	-7.20282	4	0
3.98432	8.73308	19	0
-3.71575	13.3701	85	0
6.18276	-5.56445	93	0
5.7914	-4.93804	10	0
3.60027	-5.02244	4	0
5.22188	1.06678	91	0
2.33372	-6.64938	4	0
-10.1264	-1.44128	72	0
0.128513	-4.49914	4	0
3.37769	-4.38443	4	0
5.12049	0.976151	29	0
0.0613147	-7.29217	4	0
-0.101598	-4.20145	4	0
2.60165	-0.402201	29	0
6.09219	-8.48388	4	0
-0.971725	-0.238484	15	0
0.0915144	-4.4851	4	0
4.92798	0.19758	29	0
3.82132	0.469616	29	0
-0.926315	1.04566	15	0
-0.95784	7.98106	91	0
5.88913	-7.70101	15	0
-6.70373	10.7409	24	0
-0.00110561	-7.18709	4	0
7.64888	-7.1497	93	0
3.40627	-4.45804	4	0
1.38427	-4.99567	4	0
3.42041	0.173803	29	0
4.19605	-5.69667	4	0
-3.34884	2.70386	15	0
-1.6967	-8.67367	4	0
4.62891	0.585774	29	0
2.07006	-6.85688	4	0
3.41148	0.363062	29	0
-0.183059	-4.50642	4	0
-0.928792	8.00302	91	0
1.46463	-6.35589	4	0
-10.1464	-1.05562	72	0
2.41365	-6.11261	4	0
0.900753	-0.414958	15	0
3.54711	-4.75216	4	0
-0.769159	-3.21966	82	0
0.915276	-6.09457	4	0
1.97674	-6.32601	4	0
0.209266	-0.516681	15	0
3.48377	-4.46049	4	0
3.49543	0.154276	29	0
3.60073	0.268518	29	0
1.88566	-6.68008	4	0
4.91143	7.85289	19	0
6.09811	-4.93228	93	0
1.76758	-6.34621	4	0
-0.888014	8.0514	91	0
-0.86125	8.03299	91	0
1.57906	-6.24778	4	0
7.02007	-7.99857	93	0
3.71933	-0.110304	29	0
1.94576	-6.57389	4	0
0.978293	1.98185	87	0
2.63535	-4.71623	4	0
-0.311039	-7.42357	4	0
3.38387	0.0614403	29	0
-1.87135	-8.81693	4	0
2.26121	-6.56193	4	0
-1.61598	-8.69383	4	0
0.695472	-4.97626	0	0
0.855243	-0.741835	15	0
6.23426	-8.24321	4	0
0.868866	-7.0783	0	0
0.0874254	-4.29942	4	0
0.763309	-5.22401	4	0
5.21437	1.044	29	0
3.56705	0.267454	29	0
6.24046	-5.02317	93	0
-3.53745	2.42656	15	0
3.65176	-5.06534	4	0
1.38995	-5.84532	4	0
-0.905033	8.03702	91	0
6.43709	-7.97163	93	0
-1.01659	7.94166	91	0
-0.0427719	-4.38549	4	0
1.15662	-6.11264	4	0
3.58122	-5.08754	4	0
-10.4835	-1.34049	20	0
-0.946213	-2.42668	4	0
-0.0503419	-4.43263	4	0
1.83069	-6.50919	4	0
0.415066	-5.9901	4	0
0.509764	-5.92916	4	0
0.288226	-4.95221	4	0
-0.749092	-4.41157	4	0
-0.100256	-4.02358	4	0
6.43845	-8.44095	4	0
-0.214277	-4.37123	4	0
-2.77683	0.70178	15	0
7.07537	-8.07636	93	0
-1.537	14.5549	43	0
-0.139807	0.103072	15	0
-7.17584	4.98871	79	0
1.77295	-6.2731	4	0
1.87424	-6.46896	4	0
-2.02153	4.23752	4	0
2.60907	-5.83551	4	0
-10.2581	-2.62634	4	0
-1.84584	-8.85814	4	0
-0.0883733	-4.52412	4	0
4.7484	-6.11007	4	0
0.713124	-5.63658	4	0
-0.615295	-0.18842	15	0
0.522792	-5.77823	4	0
0.964727	1.86366	87	0
0.960575	2.06	87	0
2.1402	-4.65786	4	0
3.47961	0.357912	29	0
1.65401	-6.1642	4	0
4.88656	0.267603	29	0
6.12034	-4.74768	93	0
-7.75083	9.66242	24	0
1.93998	-6.44208	4	0
3.63395	0.228012	29	0
3.70597	0.480016	29	0
-2.33844	-9.11603	4	0
3.70662	0.343575	29	0
3.68413	0.301312	29	0
0.519242	-5.83804	4	0
-0.075002	-0.0547484	15	0
5.95206	-5.71764	93	0
-2.17288	2.54835	0	0
-0.288675	-4.37056	4	0
3.70027	0.403298	29	0
0.154576	-1.10086	15	0
4.97871	0.8275	4	0
-1.79256	-8.83425	4	0
1.48867	-0.798827	4	0
2.78882	-0.2569	29	0
1.79437	-6.31035	4	0
1.54485	-6.89366	4	0
3.75629	0.419639	29	0
2.05032	-4.41206	4	0
-2.50886	3.08031	15	0
-0.488678	-7.45758	39	0
3.65477	-5.28917	4	0
6.95471	-5.20237	4	0
-0.771509	0.958552	15	0
3.74826	0.316371	29	0
1.11132	-5.72928	4	0
2.68539	-6.56517	4	0
3.52038	-5.73111	4	0
1.36308	-4.17347	4	0
-0.853054	8.1026	91	0
-0.193757	-4.43239	4	0
-10.9361	1.52536	72	0
-1.63919	-8.94675	15	0
3.75009	0.424398	29	0
0.108028	-7.18836	4	0
6.48032	-4.97204	93	0
-5.45313	11.8865	24	0
5.27982	-6.30576	4	0
2.15267	-6.29857	4	0
2.93497	12.9739	62	0
2.29996	-6.66045	4	0
-0.0728975	-4.61345	4	0
0.0456426	-7.29921	4	0
-0.187933	-4.46397	4	0
-0.268251	-3.9103	4	0
6.55696	-5.09586	93	0
0.0592194	-7.19943	4	0
-7.09314	10.3464	24	0
-1.41097	8.18046	91	0
-5.50339	11.8344	24	0
1.65184	-5.80383	4	0
2.21981	-6.61312	4	0
4.90365	0.105754	29	0
-0.123007	0.043257	15	0
1.851	-6.50534	4	0
-0.0377521	-0.142011	15	0
0.0411633	-4.11988	4	0
1.07817	-5.65682	4	0
2.98588	-6.75813	4	0
-11.7417	0.0746263	72	0
-5.48638	11.8635	24	0
6.32467	-5.15851	93	0
-11.0027	-1.87655	35	0
-1.69757	-8.97243	82	0
6.32987	-8.48976	4	0
3.518	8.28488	19	0
-0.866297	8.059	91	0
2.16075	-6.62425	4	0
2.15144	-6.5906	4	0
0.92141	1.87893	87	0
7.40479	-7.90755	93	0
-2.16524	4.39252	15	0
-5.93849	11.5459	24	0
3.63072	0.47727	29	0
-2.40019	13.8559	85	0
2.08538	-4.3508	4	0
-0.106192	-3.99214	4	0
-4.10018	8.00923	62	0
-0.175269	-4.37752	4	0
2.77131	-0.542799	29	0
2.24551	-6.49747	4	0
5.15868	1.02614	4	0
0.401879	-6.01822	4	0
5.10139	0.966296	29	0
2.10013	-6.92071	4	0
0.363931	-5.78479	4	0
6.38074	-8.20619	4	0
2.97611	-0.83286	29	0
-4.90525	12.2592	24	0
-2.66305	2.37237	0	0
-0.816372	8.03913	91	0
7.10941	-8.08486	93	0
-0.986134	-2.47377	4	0
0.520341	-5.03761	4	0
2.75013	-6.88261	4	0
0.541355	-5.92397	4	0
0.48959	-5.44052	4	0
7.14451	-7.95333	93	0
1.73643	-6.2716	4	0
3.55323	8.27548	69	0
-8.71017	6.97354	12	0
-0.915542	8.05001	91	0
0.926743	-5.71313	4	0
-0.828875	8.05384	91	0
5.85173	-5.46576	4	0
1.01034	1.90585	87	0
-0.900801	8.06235	91	0
-3.82214	2.9181	15	0
1.60664	-6.3378	4	0
1.18165	-6.19877	4	0
-1.5442	-8.9183	82	0
3.72905	0.272827	29	0
-1.34318	-9.04042	82	0
12.3431	-0.402329	86	0
2.87104	-6.46299	4	0
1.697	-6.20539	4	0
-0.94401	-2.40825	4	0
3.77614	-7.58195	4	0
0.215283	-7.30132	4	0
-0.725811	-2.99463	15	0
3.86426	-4.0496	4	0
6.07443	-4.85097	93	0
-2.96261	13.8752	85	0
-0.948803	1.07337	15	0
4.37027	8.50191	19	0
-0.922697	0.747708	15	0
2.74079	-0.673139	29	0
0.883735	-5.79001	4	0
4.97478	0.794215	82	0
1.81877	-6.13376	4	0
1.61875	-5.73685	4	0
-2.69402	13.5609	65	0
-1.78653	-8.88839	4	0
-0.964106	1.73735	15	0
3.36905	-4.42693	4	0
0.355962	-0.512502	4	0
1.97668	-6.05978	4	0
1.87244	-6.2286	4	0
-0.720499	-4.41981	4	0
1.31942	-5.5311	4	0
-11.141	-0.983822	72	0
2.04486	-3.54345	29	0
2.00441	-6.91189	4	0
6.2618	-5.30465	4	0
3.71754	0.331784	29	0
0.37138	-5.72626	4	0
-0.266169	-0.361443	15	0
1.71683	-5.89377	4	0
0.488086	-5.76021	4	0
3.22453	-1.19192	4	0
-5.99852	11.4563	24	0
1.0338	2.09666	87	0
3.769	0.310942	4	0
1.59274	-4.08874	4	0
-0.974631	-2.42319	4	0
-4.17925	8.07293	62	0
0.911868	1.84539	87	0
5.32488	-6.65886	93	0
-0.653811	-2.60714	29	0
2.79362	-4.60485	4	0
-3.74083	2.36132	15	0
0.690698	-6.52248	4	0
2.06535	-6.50528	4	0
-0.872312	0.933232	15	0
2.0002	-6.51879	4	0
-1.7963	4.36949	15	0
-0.845961	8.0794	91	0
2.45018	-6.68092	4	0
3.12648	-4.54213	4	0
0.158324	-7.14564	4	0
-0.186442	-4.19247	4	0
0.228495	-0.403827	15	0
-2.17032	4.40872	8	0
6.13426	-5.15382	93	0
4.92711	0.192913	29	0
2.11029	-6.66543	4	0
3.79988	0.268436	29	0
3.36623	-4.45982	4	0
0.0562725	-4.53732	4	0
2.65083	-1.25978	4	0
-0.0110851	-4.44024	4	0
-0.68184	-2.81524	4	0
3.65504	0.288979	29	0
3.40782	0.0334992	29	0
2.3468	-6.65063	4	0
0.500867	-5.84704	4	0
-0.0757375	-4.42799	4	0
6.05329	-5.06916	93	0
2.79024	-0.672132	29	0
-0.323452	-0.313156	15	0
4.04921	-7.02293	4	0
0.706458	-5.59027	4	0
0.937585	2.0887	87	0
2.42245	-6.85841	4	0
3.46637	0.381847	29	0
5.03691	0.167193	29	0
-0.421124	3.86817	15	0
-7.88218	9.51575	24	0
4.95428	0.823813	4	0
1.91588	-6.4606	4	0
-10.8918	1.38667	72	0
2.33533	-6.32242	4	0
0.466329	-6.09326	4	0
6.14814	-4.89837	93	0
0.98249	2.03823	87	0
-1.7406	-8.8805	4	0
0.0353211	-4.47033	26	0
3.41105	-0.422873	29	0
0.230356	-8.37787	15	0
0.0414595	-8.79546	82	0
3.54187	0.211125	15	0
-2.88714	0.15143	15	0
3.6513	-5.01213	4	0
0.390224	-5.93896	4	0
3.67984	8.24887	27	0
-0.102517	0.0568654	15	0
-0.909382	8.03667	91	0
0.914629	1.69161	87	0
4.86092	0.0489894	29	0
-1.7014	-8.68145	4	0
-0.16452	-4.14323	4	0
4.00553	8.78522	27	0
0.118266	-4.80303	4	0
2.26995	-4.73989	4	0
0.384279	-5.84575	4	0
1.75464	-6.35055	4	0
0.0419376	-7.31988	4	0
3.63308	9.02531	27	0
0.353135	-6.00787	4	0
-0.997416	-2.27908	4	0
-1.6357	-8.74717	4	0
-0.0288194	-7.34933	4	0
-7.13602	6.28428	15	0
0.350332	-5.91632	4	0
0.347792	-5.88689	4	0
0.65348	-0.580981	15	0
-11.2917	-1.25365	35	0
0.944502	-7.37459	29	0
3.62064	-2.01066	15	0
4.12115	8.02956	69	0
2.10361	-6.48626	4	0
3.84402	-4.01601	4	0
[truncated: 33,946 more rows]

## Sheet: d_enrichment
ID	Description	GeneRatio	BgRatio	pvalue	p.adjust	qvalue	geneID	Count	x
GO:1901566	organonitrogen compound biosynthetic process	0.408451	0.128221	4.64636e-19	5.16469e-16	4.8817e-16	Rpl11/Eif1/Rps20/Rpl37a/Rps16/Selenok/Rpl6/Fau/Rps27a/Rps3a1/Rps24/Ndufc2/Rpl28/Rps29/Rps28/Rpl21/Rpl38/Rpl13/Pgrmc1/Rpl9/Aldoa/Rps7/Atp5k/Rps5/Rpl8/Rpl32/Rpl39/Atp5g1/Rpl35a/Rpl37/Rpl37rt/Eef1b2/Mt3/Rps11/Rplp2/Gapdh/Rps3/Rps4x/Atp5h/Rpl18a/Atp5e/Itm2b/Rpl30/Dad1/Atp5g3/Itm2c/Rps8/Rpl23/Rpl26/Rpl41/Rpl36/Rps21/Atp5j/Rpl3/Rpl19/Rpsa/Rpl14/Rplp1	58	0.408451
GO:0006412	translation	0.309859	0.0754243	6.42774e-19	5.16469e-16	4.8817e-16	Rpl11/Eif1/Rps20/Rpl37a/Rps16/Rpl6/Fau/Rps27a/Rps3a1/Rps24/Rpl28/Rps29/Rps28/Rpl21/Rpl38/Rpl13/Rpl9/Rps7/Rps5/Rpl8/Rpl32/Rpl39/Rpl35a/Rpl37/Rpl37rt/Eef1b2/Rps11/Rplp2/Gapdh/Rps3/Rps4x/Rpl18a/Rpl30/Rps8/Rpl23/Rpl26/Rpl41/Rpl36/Rps21/Rpl3/Rpl19/Rpsa/Rpl14/Rplp1	44	0.309859
GO:1901796	regulation of signal transduction by p53 class mediator	0.0704225	0.0100566	1.1901e-07	1.47115e-05	1.39054e-05	Rpl11/Rps20/Ubb/Rps7/Mif/Rpl37/Rpl37rt/Ddx5/Rpl23/Rpl26	10	0.0704225
GO:1902600	proton transmembrane transport	0.0774648	0.0150849	1.77985e-06	0.00014902	0.000140855	ND4/CYTB/Slc25a4/Ndufa4/Atp5k/Atp6v0c/Atp5g1/Atp5h/Atp5e/Atp5g3/Atp5j	11	0.0774648
GO:0042254	ribosome biogenesis	0.105634	0.0295412	5.43841e-06	0.000364147	0.000344194	Rpl11/Rps16/Rpl6/Rps24/Rps28/Rpl38/Rps7/Rps5/Rpl35a/Rps8/Rpl26/Rps21/Rpl3/Rpsa/Rpl14	15	0.105634
GO:0010257	NADH dehydrogenase complex assembly	0.0774648	0.017599	1.11639e-05	0.00066446	0.000628052	ND1/ND2/ND4/Ndufa3/Ndufb11/Ndufc2/Ndufa5/Ndufc1/Ndufb5/Ndufb8/Ndufa11	11	0.0774648
GO:0032981	mitochondrial respiratory chain complex I assembly	0.0774648	0.017599	1.11639e-05	0.00066446	0.000628052	ND1/ND2/ND4/Ndufa3/Ndufb11/Ndufc2/Ndufa5/Ndufc1/Ndufb5/Ndufb8/Ndufa11	11	0.0774648
GO:0031396	regulation of protein ubiquitination	0.0774648	0.0213702	9.2627e-05	0.00354409	0.00334989	Ppia/Rpl11/Ndfip1/Hsp90aa1/Hsp90ab1/Ubb/Rps7/Rpl37rt/Rps3/Rpl23/Hspa5	11	0.0774648
GO:0008219	cell death	0.28169	0.162162	0.000111846	0.00390733	0.00369324	Slc25a4/Ppia/Rpl11/Ahi1/Arl6ip1/Ndufa13/Selenok/Ywhah/Hsp90aa1/Hsp90ab1/Ubb/Hspa8/Rps3a1/Ndufc2/Rps29/Rps7/Hint1/Atp6v0c/Mif/Scg2/Fth1/Atp5g1/Chchd10/Mt3/Ddx5/Gapdh/Rps3/Avp/Nenf/Itm2b/Dad1/Pcp4/Itm2c/Bex2/Rpl26/Nsg1/Cst3/Zbtb16/Tpt1/Hspa5	40	0.28169
GO:0006364	rRNA processing	0.0704225	0.0207417	0.000360797	0.0090594	0.00856301	Rpl11/Rps16/Rps24/Rps28/Rps7/Rpl35a/Rps8/Rpl26/Rps21/Rpl14	10	0.0704225
GO:0016072	rRNA metabolic process	0.0704225	0.0207417	0.000360797	0.0090594	0.00856301	Rpl11/Rps16/Rps24/Rps28/Rps7/Rpl35a/Rps8/Rpl26/Rps21/Rpl14	10	0.0704225
