# Supplementary material for: HypoMap—a unified single-cell gene expression atlas of the murine hypothalamus
Source: Nat Metab. 2022 Oct 20;4(10):1402–19. doi: 10.1038/s42255-022-00657-y (PMC9584816; doi:10.1038/s42255-022-00657-y)
Supplement: Source Data Extended Data Fig. 9 — Single cell UMAP data [file 42255_2022_657_MOESM19_ESM.xlsx]

## Sheet: source_ext_figure9
umapscvi_1	umapscvi_2	dummy	Pnoc_Sst	Pnoc_Sst_Unc13c	Pnoc_Sst_Nts	Pnoc_Crabp1	Pnoc_Crabp1_Htr3b	Pnoc_Crabp1_Tmem215
2.14337	-2.24257		0	0	0	0	0	0
2.79448	-6.57953		0	0	0	0	0	0
4.00861	-2.2901		0	0	0	0	0	0
-2.40578	-5.9133		0	0	0	0	0	0
2.11716	-5.24823		0	0	0	0	0	0
2.63819	-6.83569		0	0	0	0	0	0
4.76656	-0.304007		0	0	0	0	0	0
10.2414	9.01984		0	0	0	0	0	0
-2.39489	-5.89359		0	0	0	0	0	0
2.95496	8.1916		0	0	0	0	0	0
2.60123	-6.15198		0	0	0	0	0	0
-3.05683	1.79886		0	0	0	0	0	0
-2.91192	-0.0776817		0	0	0	0	0	0
-1.204	-7.33705		0	0	0	0	0	0
-11.2778	-0.88676		0	0	0	0	0	0
4.74715	7.65627		0	0	0	0	0	0
-1.85695	1.18938		0	0	0	0	0	0
1.18317	-1.04069		0	0	0	0	0	0
3.42331	0.904408		0	0	0	0	0	0
4.03457	-0.862506		0	0	0	0	0	0
-1.94744	-7.51286		0	0	0	0	0	0
8.60571	7.23987		0	0	0	0	0	0
2.85836	8.82605		0	0	0	0	0	0
0.891875	-3.31998		0	0	0	0	0	0
-4.13304	-6.65003		0	0	0	0	0	0
3.91149	7.81179		0	0	0	0	0	0
3.39375	7.31333		0	0	0	0	0	0
2.39618	-6.01909		0	0	0	0	0	0
5.2376	-2.66005		0	0	0	0	0	0
2.99441	8.89976		0	0	0	0	0	0
1.6741	-5.66882		0	0	0	0	0	0
-0.536388	0.836298		0	0	0	0	0	0
2.93758	2.70823		0	0	0	0	0	0
-1.34785	-4.37176		0	0	0	0	0	0
-0.793931	-4.6179		0	0	0	0	0	0
0.964317	-3.13138		0	0	0	0	0	0
8.86069	6.96107		0	0	0	0	0	0
-1.27028	-5.64301		0	0	0	0	0	0
3.50993	8.25939		0	0	0	0	0	0
2.03171	-6.75521		0	0	0	0	0	0
3.23276	8.5973		0	0	0	0	0	0
-4.05455	3.65204		1.5789	1.49014	0	0	0	0
-4.16785	-4.70093		0	0	0	0	0	0
-1.4762	1.96518		0	0	0	0	0	0
-0.874153	-1.71389		0	0	0	0	0	0
2.46079	-0.391883		0	0	0	0	0	0
2.71071	0.449984		0	0	0	0	0	0
-3.49388	-9.90771		0	0	0	0	0	0
-3.78872	-6.42483		0	0	0	0	0	0
7.62936	-6.04665		0	0	0	0	0	0
-2.46056	1.50616		0	0	0	0	0	0
-11.0066	-1.39901		0	0	0	0	0	0
3.11734	-4.40526		0	0	0	0	0	0
3.12173	-5.41334		0	0	0	0	0	0
2.73161	0.488414		0	0	0	0	0	0
3.10106	-5.36184		0	0	0	0	0	0
3.43611	6.79719		0	0	0	0	0	0
-7.79445	9.60722		0	0	0	0	0	0
-1.38266	-4.68902		0	0	0	0	0	0
-0.728599	-9.34981		0	0	0	0	0	0
2.61094	-4.19236		0	0	0	0	0	0
4.90342	-7.24617		0	0	0	0	0	0
1.65863	-5.81985		1.17199	0	0	0	0	0
-2.29408	13.8903		0	0	0	0	0	0
4.07463	7.738		0	0	0	0	0	0
-1.59218	5.06912		0	0	0	0	0	0
-3.30495	-5.98506		0	0	0	0	0	0
4.01817	-5.72101		0	0	0	0	0	0
-11.7657	-1.46414		0	0	0	0	0	0
0.391168	-5.7368		0	0	0	0	0	0
-10.5481	-2.36293		0	0	0	0	0	0
-11.5909	-2.02527		0	0	0	0	0	0
-10.8393	-2.39935		0	0	0	0	0	0
3.91519	-0.16436		0	0	0	0	0	0
6.01403	-6.03027		0	0	0	0	0	0
5.47119	-7.76752		0	0	0	0	0	0
-0.404081	-5.34951		0	0	0	0	0	0
2.19036	-2.22462		0	0	0	0	0	0
-11.9358	-1.71443		0	0	0	0	0	0
5.2313	1.02777		0	0	0	0	0	0
-2.16989	13.9763		0	0	0	0	0	0
2.98975	-5.61059		0	0	0	0	0	0
-8.5898	6.06569		0	0	0	0	0	0
7.6128	0.21676		0	0	0	0	0	0
3.68493	0.137328		0	0	0	0	0	0
3.17279	-4.38431		0	0	0	0	0	0
-1.12124	4.24828		0	0	0	0	0	0
-2.74614	4.12038		0	0	0	0	0	0
-2.083	8.87229		0	0	0	0	0	0
0.743058	-5.97695		0	0	0	0	0	0
-4.66949	-9.82244		0	0	0	0	0	0
1.94081	-5.11237		0	0	0	0	0	0
10.3046	9.17279		0	0	0	0	0	0
-11.8324	-0.824329		0	0	0	0	0	0
3.31886	8.00553		0	0	0	0	0	0
-1.30297	-7.11916		0	0	0	0	0	0
4.82891	0.970724		0	0	0	0	0	0
-13.4794	-1.83075		0	0	0	0	0	0
-12.0805	-1.49648		0	0	0	0	0	0
-1.40086	13.9454		0	0	0	0	0	0
1.5292	4.0277		0	0	0	0	0	0
1.81262	-5.70167		0	0	0	0	0	0
-10.883	-2.23808		2.0062	0	0	0	0	0
4.84451	6.89869		0	0	0	0	0	0
-1.19635	-4.28527		0	0	0	0	0	0
-10.3434	-1.52725		0	0	0	0	0	0
0.131431	-5.38346		0	0	0	0	0	0
4.64575	7.09812		0	0	0	0	0	0
0.53528	-5.75846		0	0	0	0	0	0
12.4224	-0.487049		0	0	0	0	0	0
-1.07722	-1.97862		0	0	0	0	0	0
0.639691	-5.47876		0	0	0	0	0	0
3.1673	-8.76611		0	0	0	0	0	0
-9.92381	-1.62551		0	0	0	0	0	0
-2.99574	0.140965		0	0	0	0	0	0
3.66469	-5.5275		0	0	0	0	0	0
-0.808466	4.31778		0	0	0	0	0	0
-0.752356	-8.15082		0	0	0	0	0	0
-11.12	-1.50076		0	0	0	0	0	0
1.05389	-5.56198		0	0	0	0	0	0
3.6699	7.37869		0	0	0	0	0	0
3.18555	2.74159		0	0	0	0	0	0
-0.889579	-7.29481		0	0	0	0	0	0
3.46114	7.94107		0	0	0	0	0	0
0.823938	-1.27181		0	0	0	0	0	0
3.59107	-8.87857		0	0	0	0	0	0
-2.37657	-5.6543		0	0	0	0	0	0
3.48204	8.05252		0	0	0	0	0	0
3.99245	-0.0968685		0	0	0	0	0	0
-0.908314	-7.33373		0	0	0	0	0	0
-2.78299	-4.18628		0	0	0	0	0	0
-3.0173	-4.261		0	0	0	0	0	0
-10.6715	-3.23411		0	0	0	0	0	0
-10.8438	-0.890542		0	0	0	0	0	0
-13.3632	-1.68095		0	0	0	0	0	0
4.08661	1.17916		0	0	0	0	0	0
-0.379114	-0.74067		0	0	0	0	0	0
-11.257	-0.774752		0	0	0	0	0	0
3.71546	7.10451		0	0	0	0	0	0
-3.94333	3.60441		0	0	0	0	0	0
4.1034	-5.2948		0	0	0	0	0	0
-0.885986	-1.68493		0	0	0	0	0	0
-0.930638	-7.34577		1.54612	1.45815	0	0	0	0
3.06126	-4.32161		0.847526	0	0	0	0	0
1.25575	-6.81602		0	0	0	0	0	0
-4.01833	-6.55947		0	0	0	0	0	0
-1.38066	-4.47905		0	0	0	0	0	0
1.52433	-0.366069		0	0	0	0	0	0
3.02449	-5.34649		0	0	0	0	0	0
3.2312	0.195931		0	0	0	0	0	0
-7.47627	5.96365		0	0	0	0	0	0
-1.50024	-5.16122		0	0	0	0	0	0
-2.64863	14.2872		0	0	0	0	0	0
-10.855	-2.59915		0	0	0	0	0	0
1.22125	3.56589		0	0	0	0	0	0
-0.81193	-7.27647		0	0	0	0	0	0
0.236545	14.374		0	0	0	0	0	0
-2.11007	14.5012		0	0	0	0	0	0
2.77256	-6.01091		0	0	0	0	0	0
-1.74424	5.40958		0	0	0	0	0	0
2.25051	-5.61231		0	0	0	0	0	0
3.01244	0.603885		0	0	0	0	0	0
1.20165	-1.09221		0	0	0	0	0	0
-13.431	-1.8422		0	0	0	0	0	0
1.51142	1.94516		0	0	0	0	0	0
3.92413	-1.19672		0	0	0	0	0	0
2.10637	-5.09089		0	0	0	0	0	0
-12.1278	-1.21176		0	0	0	0	0	0
-1.76889	4.96744		0	0	0	0	0	0
3.94571	-4.449		0	0	0	0	0	0
-2.14874	-6.89817		0	0	0	0	0	0
1.88316	-5.67254		0	0	0	0	0	0
-1.10651	-2.01212		0	0	0	0	0	0
-10.4086	-1.88707		0	0	0	0	0	0
-2.52131	1.88816		0	0	0	0	0	0
-3.22472	-8.58493		0	0	0	0	0	0
-3.15595	1.38866		0	0	0	0	0	0
-2.39113	4.54589		0	0	0	0	0	0
-10.6577	-2.20205		0	0	0	0	0	0
-8.73083	6.25535		0	0	0	0	0	0
-11.7143	-0.836616		0	0	0	0	0	0
-12.7374	-2.15896		0	0	0	0	0	0
3.07859	2.80517		0	0	0	0	0	0
-13.2749	-1.63186		0	0	0	0	0	0
4.0692	-0.890552		0	0	0	0	0	0
-2.07506	2.72		0	0	0	0	0	0
3.11984	-4.4529		0	0	0	0	0	0
6.51704	-8.27433		0	0	0	0	0	0
1.55289	-0.192048		0	0	0	0	0	0
-13.2249	-1.99014		0	0	0	0	0	0
-1.87892	-7.62095		0	0	0	0	0	0
2.32084	-4.31564		0	0	0	0	0	0
-1.88839	13.776		0	0	0	0	0	0
1.21061	0.638533		0	0	0	0	0	0
-10.2509	-1.63147		0	0	0	0	0	0
3.89649	0.920641		0	0	0	0	0	0
-11.0373	-1.6362		0	0	0	0	0	0
1.2665	-6.34809		0	0	0	0	0	0
-3.09525	-4.45167		0	0	0	0	0	0
1.35943	3.66347		0	0	0	0	0	0
-1.03931	4.33742		0	0	0	0	0	0
-0.587838	-9.16218		0	0	0	0	0	0
9.26996	7.13441		0	0	0	0	0	0
-0.543033	-9.22772		0	0	0	0	0	0
1.46343	-5.58395		0	0	0	0	0	0
4.28624	-0.946266		0	0	0	0	0	0
3.06529	0.797418		0	0	0	0	0	0
-0.120467	-4.67564		0	0	0	0	0	0
-2.93406	-0.0284294		0	0	0	0	0	0
-8.43178	5.85576		2.53416	0	0	0	0	0
-11.0973	-1.17598		0	0	0	0	0	0
3.50167	1.17987		0	0	0	0	0	0
-0.517825	-3.62289		0	0	0	0	0	0
-2.77457	14.2579		0	0	0	0	0	0
-1.89553	-4.85874		0	0	0	0	0	0
2.06474	-5.25661		0	0	0	0	0	0
1.22465	3.81285		0	0	0	0	0	0
2.63225	0.291972		0	0	0	0	0	0
2.66	-8.00773		0	0	0	0	0	0
-3.4277	3.42639		0	0	0	0	0	0
4.03936	-0.50908		0	0	0	0	0	0
3.21868	0.284341		0	0	0	0	0	0
12.1653	-0.289037		0	0	0	0	0	0
2.98622	0.296342		0	0	0	0	0	0
-10.1343	-2.23486		0	0	0	0	0	0
3.9703	-4.63337		0	0	0	0	0	0
-11.1708	-1.58223		0	0	0	0	0	0
2.88596	7.66136		0	0	0	0	0	0
-10.6548	-2.64811		0	0	0	0	0	0
0.472204	-5.73858		0	0	0	0	0	0
-4.06217	-6.635		0	0	0	0	0	0
2.44646	-5.05127		0	0	0	0	0	0
1.45616	3.28978		0	0	0	0	0	0
3.9546	-0.228387		0	0	0	0	0	0
-3.0184	-4.61915		1.50931	0	0	1.50931	0	0
-1.85907	-5.84611		0	0	0	0	0	0
-2.6546	-9.6002		0	0	0	0	0	0
-2.61072	3.07763		0	0	0	0	0	0
7.19444	-8.03912		0	0	0	0	0	0
3.16048	-4.65629		0	0	0	0	0	0
2.12365	-4.6478		0	0	0	0	0	0
-11.6348	-2.32579		0	0	0	0	0	0
9.51125	7.03684		0	0	0	0	0	0
-11.2149	-1.31894		0	0	0	0	0	0
-4.03323	-5.16757		0	0	0	0	0	0
-0.825546	-7.22137		0	0	0	0	0	0
-9.94867	-2.37438		0	0	0	0	0	0
-11.2268	-2.28333		0	0	0	0	0	0
3.56448	-0.55649		0	0	0	0	0	0
4.20353	8.45718		0	0	0	0	0	0
1.23649	-6.33249		0	0	0	0	0	0
3.02692	8.15388		0	0	0	0	0	0
-11.4503	-0.88048		0	0	0	0	0	0
3.71604	7.72928		0	0	0	0	0	0
0.742	-0.272915		0	0	0	0	0	0
3.33274	-6.60972		0	0	0	0	0	0
-0.463857	-5.30873		0	0	0	0	0	0
-3.04955	3.47734		0	0	0	0	0	0
7.65765	-7.33127		0	0	0	0	0	0
-1.58905	3.44408		0	0	0	0	0	0
9.75615	8.58386		0	0	0	0	0	0
1.44443	1.70749		0	0	0	0	0	0
0.713063	-3.65661		0	0	0	0	0	0
-2.10222	13.775		0	0	0	0	0	0
-1.06782	3.77093		0	0	0	0	0	0
4.79127	7.71357		0	0	0	0	0	0
-2.18245	-2.21705		1.52574	1.98802	0	0	0	0
3.2791	-4.77843		0	0	0	0	0	0
-2.38554	-9.53184		0	0	0	0	0	0
5.62394	-1.18338		0	0	0	0	0	0
0.873297	1.32052		0	0	0	0	0	0
-3.54253	-6.07745		0	0	0	0	0	0
3.35456	-0.953779		0	0	0	0	0	0
2.47001	0.211118		0	0	0	0	0	0
4.84497	-0.131162		0	0	0	0	0	0
0.0764578	-0.400367		0	0	0	0	0	0
-2.75879	-6.05353		0	0	0	0	0	0
2.15922	-6.52922		0	0	0	0	0	0
2.19221	-2.1908		0	0	0	0	0	0
-10.5412	-2.78303		0	0	0	0	0	0
-3.05641	14.5539		0	0	0	0	0	0
0.563394	-5.39205		0	0	0	0	0	0
2.82317	8.05652		0	0	0	0	0	0
-0.962127	4.3981		0	0	0	0	0	0
2.75	-5.85273		0	0	0	0	0	0
-11.2033	-1.13248		0	0	0	0	0	0
-4.38554	-9.75468		1.37566	0	0	1.37566	0	0
-1.42951	-8.83805		0	0	0	0	0	0
3.49437	-0.677936		0	0	0	0	0	0
-12.184	-2.58572		0	0	0	0	0	0
-1.09854	-1.89862		0	0	0	0	0	0
2.93592	8.55642		0	0	0	0	0	0
-1.27853	-4.48752		0	0	0	0	0	0
2.74681	0.381864		0	0	0	0	0	0
2.74439	8.27006		0	0	0	0	0	0
-2.53073	-3.71176		0	0	0	0	0	0
0.599049	-3.05469		0	0	0	0	0	0
5.88991	-7.20192		0	0	0	0	0	0
-3.93642	2.46688		0	0	0	0	0	0
3.83272	-4.00252		0	0	0	0	0	0
-8.07618	5.0194		0	0	0	0	0	0
4.20992	7.32866		0	0	0	0	0	0
-12.7237	-2.53789		0	0	0	0	0	0
-3.32658	3.63079		0	0	0	0	0	0
-1.21543	3.46446		0	0	0	0	0	0
-10.1468	-2.3274		0	0	0	0	0	0
-4.01884	3.65826		0	0	0	0	0	0
-0.99682	-4.44671		0	0	0	0	0	0
-10.327	-2.39468		0	0	0	0	0	0
-1.80572	0.890147		0	0	0	0	0	0
3.04898	-6.60399		0	0	0	0	0	0
2.91593	-5.2927		0	0	0	0	0	0
2.45953	-4.764		0	0	0	0	0	0
-2.42132	2.2209		0	0	0	0	0	0
-0.00479821	1.57798		0	0	0	0	0	0
2.25099	-2.15282		0	0	0	0	0	0
-3.86389	3.40225		0	0	0	0	0	0
-3.96874	3.62149		0	0	0	0	0	0
0.789785	-0.0437215		1.70189	0	0	0	0	0
-2.32813	-3.74848		0	0	0	0	0	0
-8.99638	6.38293		0	0	0	0	0	0
5.17074	-0.922534		0	0	0	0	0	0
-2.86876	1.12912		0	0	0	0	0	0
4.60566	-5.60542		0	0	0	0	0	0
-3.19905	0.815572		0	0	0	0	0	0
5.64368	-7.5337		0	0	0	0	0	0
-4.39447	-4.86515		1.54864	0	0	0	0	0
3.4191	-2.01116		0	0	0	0	0	0
-2.57311	1.48651		0	0	0	0	0	0
5.19576	-2.54752		0	0	0	0	0	0
-12.9148	-1.40203		0	0	0	0	0	0
-10.7083	-0.304637		0	0	0	0	0	0
3.25355	-5.84389		0	0	0	0	0	0
3.10582	8.4229		0	0	0	0	0	0
-1.66463	14.7223		0	0	0	0	0	0
-4.10913	-5.01678		0	0	0	0	0	0
-1.7151	1.26184		0	0	0	0	0	0
-10.3614	-2.79541		0	0	0	0	0	0
-0.760912	-6.96829		0	0	0	0	0	0
-1.46397	-4.01825		0	0	0	0	0	0
1.35737	3.87819		0	0	0	0	0	0
2.74894	0.339309		0	0	0	0	0	0
-1.02902	-7.12851		0	0	0	0	0	0
-3.97104	3.07851		0	0	0	0	0	0
-5.15855	-10.0329		0	0	0	0	0	0
0.678375	-5.87139		0	0	0	0	0	0
7.88547	0.311413		0	0	0	0	0	0
2.07559	2.40726		0	0	0	0	0	0
-10.3359	-2.22028		0	0	0	0	0	0
3.6188	8.84256		0	0	0	0	0	0
-1.34926	3.58367		0	0	0	0	0	0
3.77843	6.66838		0	0	0	0	0	0
-0.570798	-9.31634		0	0	0	0	0	0
0.701717	-5.8737		2.79587	0	0	0	0	0
2.91602	8.7314		0	0	0	0	0	0
-5.22865	-10.1048		0	0	0	0	0	0
1.59024	-5.07967		1.79263	0	0	0	0	0
-3.24963	1.29211		0	0	0	0	0	0
9.21699	7.63002		0	0	0	0	0	0
-3.98389	-6.59593		0	0	0	0	0	0
-10.7737	-2.93781		0	0	0	0	0	0
-4.04186	3.50618		0	0	0	0	0	0
3.43456	8.70641		0	0	0	0	0	0
1.07488	-4.57349		0	0	0	0	0	0
4.19656	7.28365		0	0	0	0	0	0
2.88404	-8.32602		0	0	0	0	0	0
-4.02937	2.56015		0	0	0	0	0	0
8.56649	6.9162		0	0	0	0	0	0
-10.3857	-2.37341		0	0	0	0	0	0
3.71886	0.990612		0	0	0	0	0	0
3.03486	-5.81574		0	0	0	0	0	0
-3.08667	0.640385		0	0	0	0	0	0
2.11899	-4.13982		0	0	0	0	0	0
-4.08683	2.55912		0	0	0	0	0	0
8.91626	7.20234		0	0	0	0	0	0
3.34365	-6.60758		0	0	0	0	0	0
-0.830772	-5.33856		0	0	0	0	0	0
2.37612	-6.3617		0	0	0	0	0	0
-1.94136	-7.35001		0	0	0	0	0	0
-1.11863	-7.24944		0	0	0	0	0	0
3.65526	0.0949543		0	0	0	0	0	0
1.82131	-5.28509		0	0	0	0	0	0
2.17581	-5.96502		0	0	0	0	0	0
-4.11983	2.81674		0	0	0	0	0	0
0.129842	-5.22325		0	0	0	0	0	0
3.7424	-8.26586		0	0	0	0	0	0
1.07243	-5.55944		0	0	0	0	0	0
5.63688	-4.80039		0	0	0	0	0	0
4.32118	7.68425		0	0	0	0	0	0
-0.567334	-4.32256		0	0	0	0	0	0
-1.61454	-4.64206		0	0	0	0	0	0
-11.8802	-0.618812		0	0	0	0	0	0
-2.10623	-4.1393		0	0	0	0	0	0
-2.48169	14.0692		0	0	0	0	0	0
8.55907	6.62769		0	0	0	0	0	0
3.23978	-0.329723		0	0	0	0	0	0
-0.865573	-1.75539		0	0	0	0	0	0
8.89775	7.18638		0	0	0	0	0	0
-1.53152	0.80491		0	0	0	0	0	0
-2.91259	-4.27089		0	0	0	0	0	0
-5.71477	-1.30823		0	0	0	0	0	0
-11.6942	-1.38837		0	0	0	0	0	0
-0.136401	-3.20353		0	0	0	0	0	0
9.60411	8.01004		0	0	0	0	0	0
-11.0261	-0.929331		0	0	0	0	0	0
3.97791	-4.60127		0	0	0	0	0	0
2.94316	-5.44951		0	0	0	0	0	0
-1.72088	5.43685		0	0	0	0	0	0
4.50224	7.03553		0	0	0	0	0	0
-10.3949	-1.80433		0	0	0	0	0	0
-0.188509	-4.47722		0	0	0	0	0	0
5.8754	-5.15568		0	0	0	0	0	0
5.55659	7.8376		0	0	0	0	0	0
-0.982311	-3.35915		0	0	0	0	0	0
-12.7043	-1.12012		0	0	0	0	0	0
-3.46807	-8.40318		0	0	0	0	0	0
5.00528	-0.0454579		0	0	0	0	0	0
3.81667	0.459013		0	0	0	0	0	0
1.28493	-3.65		0	0	0	0	0	0
-2.06849	8.7508		0	0	0	0	0	0
-9.96946	-2.02271		0	0	0	0	0	0
-0.898088	4.49358		0	0	0	0	0	0
3.39108	-9.29606		0	0	0	0	0	0
4.55529	-5.30479		0	0	0	0	0	0
9.78984	-3.10527		0	0	0	0	0	0
-0.532077	-9.34831		0	0	0	0	0	0
1.44067	3.60117		0	0	0	0	0	0
4.56779	7.16097		0	0	0	0	0	0
-2.2944	2.03258		0	0	0	0	0	0
1.79864	-5.28122		0	0	0	0	0	0
-4.58451	-4.75834		0	0	0	0	0	0
1.68848	1.14718		0	0	0	0	0	0
-10.7316	-1.27459		0	0	0	0	0	0
-8.5946	6.23725		0	0	0	0	0	0
-0.0359315	1.53316		0	0	0	0	0	0
3.42177	-2.045		0	0	0	0	0	0
2.68867	2.71155		0	0	0	0	0	0
1.36198	3.66185		0	0	0	0	0	0
-10.2913	-0.642295		0	0	0	0	0	0
-2.07737	-3.44854		0	0	0	0	0	0
-11.6038	-2.61129		0	0	0	0	0	0
-1.86677	13.8466		0	0	0	0	0	0
-11.0583	-0.978271		0	0	0	0	0	0
-1.19391	-3.33282		0	0	0	0	0	0
5.00926	0.907132		0	0	0	0	0	0
-11.3765	-2.3975		0	0	0	0	0	0
3.30613	0.800937		0	0	0	0	0	0
4.11902	-0.925986		0	0	0	0	0	0
-1.47452	-4.69411		0	0	0	0	0	0
-11.0947	-2.66134		0	0	0	0	0	0
-1.79854	-6.02802		0	0	0	0	0	0
3.64653	9.36074		0	0	0	0	0	0
1.32283	-3.59525		0	0	0	0	0	0
-12.5005	-1.01052		0	0	0	0	0	0
1.79133	-6.32896		0	0	0	0	0	0
-10.689	-0.6269		0	0	0	0	0	0
0.215468	-6.11744		0	0	0	0	0	0
0.343524	-5.48339		0	0	0	0	0	0
-10.9048	-2.25314		0	0	0	0	0	0
-2.37536	14.3812		0	0	0	0	0	0
4.33337	-2.38127		0	0	0	0	0	0
-1.42716	-13.5287		2.2529	0	2.15215	0	0	0
0.618731	-1.49326		0	0	0	0	0	0
1.00209	-6.92899		0	0	0	0	0	0
-0.744539	-6.49806		0	0	0	0	0	0
-0.527477	-9.40268		0	0	0	0	0	0
-1.25119	3.72697		0	0	0	0	0	0
-11.1535	-1.08949		0	0	0	0	0	0
-9.96207	-1.14865		0	0	0	0	0	0
-11.1477	-1.16462		0	0	0	0	0	0
-2.56812	4.66902		0	0	0	0	0	0
-3.9664	-9.86187		0	0	0	0	0	0
-11.3534	-1.77907		0	0	0	0	0	0
2.47446	-4.78412		1.10075	0	0	0	0	0
5.29674	-1.32267		0	0	0	0	0	0
-2.18276	-2.71104		0	0	0	0	0	0
-0.66209	1.69696		0	0	0	0	0	0
10.0226	-3.20171		0	0	0	0	0	0
1.42428	3.63994		0	0	0	0	0	0
1.56266	-5.15761		0	0	0	0	0	0
4.20896	0.610384		0	0	0	0	0	0
-8.1163	4.96686		0	0	0	0	0	0
-4.87272	8.57903		0	0	0	0	0	0
1.46849	-4.33666		0	0	0	0	0	0
-2.85434	3.52636		0	0	0	0	0	0
-2.5587	-5.53214		0	0	0	0	0	0
3.84129	-5.53874		0	0	0	0	0	0
-3.42309	-6.07686		0	0	0	0	0	0
2.34375	-1.28866		0	0	0	0	0	0
5.88797	-6.78949		0	0	0	0	0	0
1.41043	-5.3075		0	0	0	0	0	0
-3.55814	-6.16793		0	0	0	0	0	0
4.71437	0.443302		0	0	0	0	0	0
-3.67529	-5.90892		0	0	0	0	0	0
3.27398	7.94123		0	0	0	0	0	0
3.81209	-5.22688		0	0	0	0	0	0
-2.26316	-2.45792		1.47388	1.84433	0	0	0	0
-5.74452	-1.39401		0	0	0	0	0	0
-8.56933	6.10983		0	0	0	0	0	0
-10.5997	-3.59522		0	0	0	0	0	0
-13.4232	-2.04061		0	0	0	0	0	0
2.52251	-4.74225		0	0	0	0	0	0
-0.750237	-9.04928		0	0	0	0	0	0
3.9501	-0.33848		0	0	0	0	0	0
5.60789	-1.22267		0	0	0	0	0	0
6.1622	-4.86763		0	0	0	0	0	0
-2.34193	4.81919		0	0	0	0	0	0
-0.709183	-1.74603		0	0	0	0	0	0
-2.8265	-9.7418		0	0	0	0	0	0
-1.10405	4.3105		0	0	0	0	0	0
3.76714	8.55512		0	0	0	0	0	0
-10.6799	-2.15364		0	0	0	0	0	0
-2.46974	1.75877		0	0	0	0	0	0
3.14215	1.12672		0	0	0	0	0	0
9.21111	6.9824		0	0	0	0	0	0
-1.1787	0.665678		0	0	0	0	0	0
4.01761	-0.919437		0	0	0	0	0	0
4.29929	7.17982		0	0	0	0	0	0
-0.743466	0.572843		0	0	0	0	0	0
2.66022	0.239457		0	0	0	0	0	0
-3.11227	2.47258		0	0	0	0	0	0
2.95058	-5.58287		0	0	0	0	0	0
-3.63017	-6.25987		0	0	0	0	0	0
-2.70464	2.33213		0	0	0	0	0	0
3.665	7.64362		0	0	0	0	0	0
2.72281	0.298133		0	0	0	0	0	0
-3.28759	1.27541		0	0	0	0	0	0
1.57803	-5.64777		2.23499	0	0	0	0	0
2.69566	-4.87886		0	0	0	0	0	0
-3.07898	3.75366		0	0	0	0	0	0
5.06354	-6.39265		0	0	0	0	0	0
-0.355803	-0.805884		0	0	0	0	0	0
-0.84007	8.02378		0	0	0	0	0	0
3.28412	7.63807		0	0	0	0	0	0
3.77353	-9.42465		0	0	0	0	0	0
-11.3093	-1.32264		0	0	0	0	0	0
-12.8158	-2.3119		0	0	0	0	0	0
-2.27821	-2.54817		0	0	0	0	0	0
1.56482	-0.46269		0	0	0	0	0	0
-8.5633	6.04871		0	0	0	0	0	0
6.33568	-13.9049		0	0	0	0	0	0
-5.1342	-10.029		0	0	0	0	0	0
3.16764	0.918509		0	0	0	0	0	0
3.9235	7.58877		0	0	0	0	0	0
4.31887	7.23388		0	0	0	0	0	0
7.8643	-6.29196		0	0	0	0	0	0
-11.2285	-0.726977		0	0	0	0	0	0
-10.8225	-1.64103		0	0	0	0	0	0
3.44345	-1.79733		0	0	0	0	0	0
-2.08159	-7.14424		0	0	0	0	0	0
3.845	-4.5317		0	0	0	0	0	0
1.187	-5.724		0	0	0	0	0	0
2.67835	0.358858		0	0	0	0	0	0
0.858196	-0.846198		0	0	0	0	0	0
0.340103	-5.9034		0	0	0	0	0	0
-3.97022	2.89224		0	0	0	0	0	0
2.16329	-0.421363		0	0	0	0	0	0
-0.609913	-7.78007		0	0	0	0	0	0
-10.7746	-0.669198		0	0	0	0	0	0
4.00914	-8.13597		0	0	0	0	0	0
-10.0443	-0.83286		0	0	0	0	0	0
3.14334	7.91727		0	0	0	0	0	0
1.65176	-5.81869		0	0	0	0	0	0
1.1708	-5.56075		0	0	0	0	0	0
3.89459	0.896688		0	0	0	0	0	0
-11.9843	-1.09332		0	0	0	0	0	0
-2.73439	1.44592		0	0	0	0	0	0
-3.932	-5.28255		0	0	0	0	0	0
5.51321	-1.03183		0	0	0	0	0	0
1.74454	-4.86998		0	0	0	0	0	0
3.32286	7.51325		0	0	0	0	0	0
2.04709	-6.66437		0	0	0	0	0	0
3.67022	-4.47471		0	0	0	0	0	0
3.48328	-2.00192		0	0	0	0	0	0
-3.68358	-5.91372		0	0	0	0	0	0
1.99181	-5.32466		0	0	0	0	0	0
1.51978	3.76058		0	0	0	0	0	0
-8.15278	5.97659		0	0	0	0	0	0
-10.5539	-0.965897		0	0	0	0	0	0
3.88353	-4.31637		0	0	0	0	0	0
4.18545	7.95161		0	0	0	0	0	0
1.31976	3.69255		0	0	0	0	0	0
-10.0138	-1.49986		0	0	0	0	0	0
-0.512564	-3.8757		0	0	0	0	0	0
1.40433	0.69615		0	0	0	0	0	0
-1.04623	4.32922		0	0	0	0	0	0
-1.05348	3.55403		0	0	0	0	0	0
1.63081	-5.75999		0	0	0	0	0	0
-10.8241	-2.39326		0	0	0	0	0	0
4.79522	-1.09618		0	0	0	0	0	0
-2.50348	4.88269		0	0	0	0	0	0
-7.8803	6.0274		0	0	0	0	0	0
-2.92535	0.000244948		0	0	0	0	0	0
-2.11172	-6.808		0	0	0	0	0	0
-1.80293	14.8083		0	0	0	0	0	0
-10.9759	-1.16566		0	0	0	0	0	0
3.76886	-9.43469		0	0	0	0	0	0
-11.6473	-1.92965		0	0	0	0	0	0
2.22563	2.73592		0	0	0	0	0	0
-0.461285	1.85635		0	0	0	0	0	0
3.79581	0.3789		0	0	0	0	0	0
1.09104	-2.91975		0	0	0	0	0	0
1.03831	-3.91904		0	0	0	0	0	0
3.16831	8.78474		0	0	0	0	0	0
4.7436	-5.53769		0	0	0	0	0	0
2.50088	-5.74868		0	0	0	0	0	0
4.93102	-0.0870952		0	0	0	0	0	0
3.07253	-0.0822071		0	0	0	0	0	0
2.53507	-8.10096		0	0	0	0	0	0
-0.677281	-9.14091		0	0	0	0	0	0
-8.45726	6.01874		0	0	0	0	0	0
4.63356	0.532147		0	0	0	0	0	0
-12.5553	-1.08229		0	0	0	0	0	0
-1.76982	5.5684		0	0	0	0	0	0
-3.60346	-8.48916		2.22314	0	0	0	0	0
-2.32081	1.862		0	0	0	0	0	0
-2.43043	-9.73802		0	0	0	0	0	0
-1.23871	1.97743		0	0	0	0	0	0
-1.74472	5.52679		0	0	0	0	0	0
-1.90833	3.83402		0	0	0	0	0	0
0.140534	-3.02709		0	0	0	0	0	0
4.03115	-1.58582		0	0	0	0	0	0
-3.72735	3.24433		0	0	0	0	0	0
3.42166	7.43075		0	0	0	0	0	0
4.17608	6.79387		0	0	0	0	0	0
2.95095	8.6977		0	0	0	0	0	0
-0.389384	-3.91709		0	0	0	0	0	0
-11.4923	-2.09139		0	0	0	0	0	0
-2.24589	-6.3721		0	0	0	0	0	0
1.20987	-1.06408		0	0	0	0	0	0
-10.9575	-0.192317		0	0	0	0	0	0
0.253833	-5.78062		0	0	0	0	0	0
-1.17065	14.2858		0	0	0	0	0	0
-11.5986	-1.33613		0	0	0	0	0	0
1.41648	-4.10457		0	0	0	0	0	0
2.57008	-8.03431		0	0	0	0	0	0
0.871771	-5.44942		0	0	0	0	0	0
-11.3609	-0.231811		0	0	0	0	0	0
-3.15647	3.58577		1.12714	0	0	0	0	0
-3.06936	0.141893		0	0	0	0	0	0
-1.717	5.48384		0	0	0	0	0	0
-1.91922	1.09224		0	0	0	0	0	0
3.67285	7.64597		0	0	0	0	0	0
1.87125	-5.26685		0	0	0	0	0	0
3.73836	7.18034		0	0	0	0	0	0
-2.62335	0.261662		0	0	0	0	0	0
0.637962	-1.46748		0	0	0	0	0	0
-1.97828	8.84981		0	0	0	0	0	0
-2.89445	-0.200081		0	0	0	0	0	0
-1.68241	5.40603		0	0	0	0	0	0
-4.14212	2.64959		0	0	0	0	0	0
1.77753	-3.60341		0	0	0	0	0	0
4.59904	0.579318		0	0	0	0	0	0
1.53896	-5.39808		0	0	0	0	0	0
0.499583	-3.72809		0	0	0	0	0	0
-3.91831	3.29681		0	0	0	0	0	0
-10.4695	-2.82863		0	0	0	0	0	0
-10.9618	-0.700727		0	0	0	0	0	0
2.99733	0.429709		1.3043	1.3909	0	0	0	0
3.48931	-5.26284		1.22167	0	0	0	0	0
-1.02116	-2.15683		0	0	0	0	0	0
3.64821	0.692978		0	0	0	0	0	0
-8.39298	6.02114		0	0	0	0	0	0
3.56359	6.62349		0	0	0	0	0	0
-2.46737	1.22738		0	0	0	0	0	0
-1.6896	1.65917		0	0	0	0	0	0
-2.72073	2.94948		0	0	0	0	0	0
2.04185	-5.45238		0	0	0	0	0	0
-1.01163	1.21216		0	0	0	0	0	0
7.41525	-6.82533		0	0	0	0	0	0
2.08651	-5.99296		0	0	0	0	0	0
9.17878	7.96766		0	0	0	0	0	0
-1.15122	-5.72867		0	0	0	0	0	0
2.25793	-2.17078		0	0	0	0	0	0
-4.033	3.6458		0	0	0	0	0	0
-0.108776	-6.50556		1.31436	0	0	0	0	0
-2.15201	-3.54909		0	0	0	0	0	0
-1.94878	-0.0566618		0	0	0	0	0	0
-4.51206	8.35017		0	0	0	0	0	0
3.50056	9.28737		0	0	0	0	0	0
-8.33694	6.04907		0	0	0	0	0	0
1.34633	-6.25477		0	0	0	0	0	0
-1.41618	-9.21571		0	0	0	0	0	0
-0.653824	-3.70341		0	0	0	0	0	0
-2.99374	0.681397		0	0	0	0	0	0
1.91211	-6.107		0	0	0	0	0	0
2.31734	-2.10545		0	0	0	0	0	0
-3.65545	-9.86696		0	0	0	0	0	0
2.76045	0.715061		0	0	0	0	0	0
-8.3033	6.26517		0	0	0	0	0	0
-3.08344	4.1644		0	0	0	0	0	0
-0.0279667	-0.489		0	0	0	0	0	0
5.70856	-6.86013		0	0	0	0	0	0
-4.5629	-10.1367		0	0	0	0	0	0
3.18298	8.34428		0	0	0	0	0	0
-10.9213	-1.41997		0	0	0	0	0	0
-2.29946	2.46196		0	0	0	0	0	0
2.25649	-0.16183		0	0	0	0	0	0
-10.3231	-1.31826		0	0	0	0	0	0
4.38355	-2.11469		0	0	0	0	0	0
-3.63695	-6.00616		0	0	0	0	0	0
-2.22827	1.92619		0	0	0	0	0	0
-10.0835	-0.546573		0	0	0	0	0	0
3.44248	7.92549		0	0	0	0	0	0
-0.087945	-4.01779		0	0	0	0	0	0
4.24787	-4.97863		0	0	0	0	0	0
-8.23433	6.12752		1.74852	0	0	0	0	0
-10.4987	-3.48184		0	0	0	0	0	0
3.87716	6.90657		0	0	0	0	0	0
-10.7002	-1.92411		0	0	0	0	0	0
2.26546	2.76159		0	0	0	0	0	0
-1.34524	1.68261		0	0	0	0	0	0
-0.592644	-4.968		0	0	0	0	0	0
4.54261	-5.02794		0	0	0	0	0	0
3.25024	0.275933		0	0	0	0	0	0
1.60266	-5.34756		0	0	0	0	0	0
-3.20204	-8.29761		1.5437	0	0	0	0	0
-0.423059	-0.296769		0	0	0	0	0	0
2.88691	-8.24188		0	0	0	0	0	0
4.24742	-5.27874		0	0	0	0	0	0
4.1411	-1.21674		0	0	0	0	0	0
-1.08108	7.98449		0	0	0	0	0	0
3.60148	0.429669		0	0	0	0	0	0
3.28608	-5.40397		0	0	0	0	0	0
-9.02764	6.29823		0	0	0	0	0	0
-0.865085	-9.08731		0	0	0	0	0	0
2.65566	-7.51329		0	0	0	0	0	0
-11.1594	-1.72675		0	0	0	0	0	0
-2.28972	14.3103		0	0	0	0	0	0
-3.07231	0.2957		0	0	0	0	0	0
-2.67229	14.7514		0	0	0	0	0	0
-2.66805	3.24557		0	0	0	0	0	0
4.30181	7.68126		0	0	0	0	0	0
-2.09329	-2.8141		0	0	0	0	0	0
3.19125	-1.02875		0	0	0	0	0	0
3.47036	0.12706		1.42373	1.42373	0	0	0	0
3.0511	-5.32449		0	0	0	0	0	0
2.52482	-5.73056		0	0	0	0	0	0
-1.81706	5.33713		0	0	0	0	0	0
2.26758	-5.80034		0	0	0	0	0	0
3.46523	8.44819		0	0	0	0	0	0
-2.41691	-2.64326		0	0	0	0	0	0
1.14603	-5.5189		0	0	0	0	0	0
3.55855	-5.61739		0	0	0	0	0	0
-1.57158	5.21022		0	0	0	0	0	0
3.37954	-4.96213		0	0	0	0	0	0
-7.44626	6.07464		0	0	0	0	0	0
-1.81913	7.97488		0	0	0	0	0	0
-3.29226	3.25078		0	0	0	0	0	0
1.19608	1.14753		0	0	0	0	0	0
-1.03974	8.16849		0	0	0	0	0	0
0.562857	-0.351365		0	0	0	0	0	0
-11.0585	-1.63704		0	0	0	0	0	0
-2.392	13.8495		0	0	0	0	0	0
-3.37324	2.05769		0	0	0	0	0	0
-1.19861	5.27002		0	0	0	0	0	0
3.06298	13.1163		0	0	0	0	0	0
2.20377	-2.19963		0	0	0	0	0	0
3.91567	-8.03034		0	0	0	0	0	0
1.72307	-5.83689		1.50563	0	0	0	0	0
5.40335	-1.3015		0	0	0	0	0	0
-2.08876	-0.0297677		0	0	0	0	0	0
-3.82289	2.5953		0	0	0	0	0	0
-1.94999	8.83461		0	0	0	0	0	0
3.35694	-5.55255		0	0	0	0	0	0
9.37935	7.13252		0	0	0	0	0	0
8.57465	6.63594		0	0	0	0	0	0
3.31152	-5.55745		0	0	0	0	0	0
-10.7077	-0.714384		0	0	0	0	0	0
1.49392	1.2116		0	0	0	0	0	0
-1.91007	-7.44647		0	0	0	0	0	0
4.17814	-0.326091		0	0	0	0	0	0
-0.907478	-3.42603		0	0	0	0	0	0
-11.0358	0.132117		0	0	0	0	0	0
4.69138	7.18414		0	0	0	0	0	0
-11.0256	-2.0194		0	0	0	0	0	0
-0.883324	7.96968		0	0	0	0	0	0
-2.27464	0.101029		0	0	0	0	0	0
5.08586	-0.884551		0	0	0	0	0	0
0.828159	0.821708		0	0	0	0	0	0
7.94638	0.382397		0	0	0	0	0	0
1.52779	3.91181		0	0	0	0	0	0
-1.62611	3.59126		0	0	0	0	0	0
4.09066	-2.26662		0	0	0	0	0	0
-0.701658	-8.77709		0	0	0	0	0	0
1.38262	3.8458		0	0	0	0	0	0
2.49322	-5.36625		0	0	0	0	0	0
3.13033	-4.33583		1.36341	0	0	0	0	0
-1.27441	-4.88291		0	0	0	0	0	0
2.54778	-5.71152		0	0	0	0	0	0
-2.07094	-2.84583		0	0	0	0	0	0
-2.71498	4.06586		0	0	0	0	0	0
-12.7299	-2.56789		0	0	0	0	0	0
10.1772	-3.63911		0	0	0	0	0	0
-3.88597	2.78762		0	0	0	0	0	0
1.35871	-6.77192		0	0	0	0	0	0
-12.5755	-1.77313		0	0	0	0	0	0
9.57105	7.43554		0	0	0	0	0	0
-12.369	-1.78398		0	0	0	0	0	0
-2.27398	1.86684		0	0	0	0	0	0
12.2247	-0.345265		0	0	0	0	0	0
3.95572	6.9803		0	0	0	0	0	0
-1.84799	5.4576		0	0	0	0	0	0
-1.62568	1.07685		0	0	0	0	0	0
-2.73221	-4.92517		0	0	0	0	0	0
2.21772	-5.29853		0	0	0	0	0	0
3.68834	0.199396		0	0	0	0	0	0
-2.60389	14.3309		0	0	0	0	0	0
-0.818764	1.50193		0	0	0	0	0	0
4.58122	-6.02668		0	0	0	0	0	0
-11.5066	-1.26526		0	0	0	0	0	0
-0.549864	-4.30292		0	0	0	0	0	0
-5.05372	12.2435		0	0	0	0	0	0
-0.505375	0.981622		0	0	0	0	0	0
3.59274	7.36547		0	0	0	0	0	0
3.53207	0.717121		0	0	0	0	0	0
0.925216	-6.36603		0	0	0	0	0	0
-3.58624	-8.78496		1.84534	0	0	0	0	0
1.51805	-6.10091		0	0	0	0	0	0
3.92211	0.4958		0	0	0	0	0	0
4.79032	7.66948		0	0	0	0	0	0
4.03748	7.78276		0	0	0	0	0	0
3.92649	-4.34823		0	0	0	0	0	0
-2.64544	1.22015		0	0	0	0	0	0
9.30542	8.01415		2.63971	0	0	0	0	0
-1.78538	0.931069		0	0	0	0	0	0
-3.75264	2.58993		0	0	0	0	0	0
-1.12643	-7.32788		0	0	0	0	0	0
-0.597471	-8.93847		0	0	0	0	0	0
-1.75203	5.57329		0	0	0	0	0	0
3.29809	-5.6423		0	0	0	0	0	0
0.941453	-0.833059		0	0	0	0	0	0
3.37472	8.40831		0	0	0	0	0	0
-1.71148	-5.58438		0	0	0	0	0	0
-3.64764	3.16573		0	0	0	0	0	0
-12.916	-2.36776		0	0	0	0	0	0
6.4604	-4.98061		0	0	0	0	0	0
0.98529	-5.74518		0	0	0	0	0	0
-5.18725	-10.0191		0	0	0	0	0	0
-0.153222	-2.46139		0	0	0	0	0	0
-2.49486	2.16824		0	0	0	0	0	0
-3.75317	-6.16452		0	0	0	0	0	0
4.48242	0.602047		0	0	0	0	0	0
9.24639	6.88908		0	0	0	0	0	0
0.981439	-5.05883		0	0	0	0	0	0
3.77466	6.7783		0	0	0	0	0	0
5.47136	-0.919244		0	0	0	0	0	0
4.67357	7.20087		0	0	0	0	0	0
3.46841	0.671449		0	0	0	0	0	0
3.58573	0.880486		0	0	0	0	0	0
-8.4803	6.039		0	0	0	0	0	0
-1.22878	-5.7215		0	0	0	0	0	0
-3.47103	3.42532		0	0	0	0	0	0
-0.576822	-5.39244		0	0	0	0	0	0
-2.23091	14.223		0	0	0	0	0	0
-2.28125	1.12258		0	0	0	0	0	0
-11.6308	-0.703358		0	0	0	0	0	0
1.32961	-4.30583		0	0	0	0	0	0
1.24125	-4.99569		0	0	0	0	0	0
-5.35863	-10.3516		0	0	0	0	0	0
4.63419	-2.40948		0	0	0	0	0	0
2.00292	-5.80871		0	0	0	0	0	0
-13.3101	-2.03166		0	0	0	0	0	0
-10.9699	-1.79082		0	0	0	0	0	0
-2.698	-9.84267		2.15048	2.205	0	0	0	0
-12.4393	-1.55645		0	0	0	0	0	0
-12.8431	-1.22221		0	0	0	0	0	0
-1.83781	-7.12886		0	0	0	0	0	0
-1.84726	-9.42613		0	0	0	0	0	0
-4.75367	-4.91937		0	0	0	0	0	0
1.79764	-5.35358		0	0	0	0	0	0
3.94225	8.07692		0	0	0	0	0	0
-1.98797	1.83132		0	0	0	0	0	0
-1.08606	-6.47256		0	0	0	0	0	0
2.19652	-2.21486		0	0	0	0	0	0
-11.0517	-2.36285		0	0	0	0	0	0
-2.02313	8.65802		0	0	0	0	0	0
-3.6989	-5.88687		0	0	0	0	0	0
4.63459	0.535508		0	0	0	0	0	0
4.76478	0.61984		0	0	0	0	0	0
1.81802	-5.06765		0	0	0	0	0	0
4.08245	-0.291739		0	0	0	0	0	0
-0.976317	-5.95321		0	0	0	0	0	0
-1.49329	5.32134		0	0	0	0	0	0
5.52512	-1.09467		0	0	0	0	0	0
2.37974	-4.24539		0	0	0	0	0	0
2.00307	-5.03042		1.34803	0	0	0	0	0
4.68273	7.15723		0	0	0	0	0	0
3.16906	8.68464		0	0	0	0	0	0
-2.74373	-4.80501		0	0	0	0	0	0
-2.61798	1.70951		0	0	0	0	0	0
-10.1121	-1.88086		0	0	0	0	0	0
-13.0224	-2.22043		0	0	0	0	0	0
2.31311	-5.35078		0	0	0	0	0	0
0.672127	-1.49597		0	0	0	0	0	0
-1.60036	14.4669		0	0	0	0	0	0
1.10525	-1.19962		0	0	0	0	0	0
-2.83026	-4.37368		0	0	0	0	0	0
-1.1825	-4.56253		0	0	0	0	0	0
4.25381	-1.77422		0	0	0	0	0	0
1.4957	-5.68232		0	0	0	0	0	0
3.83646	-0.321827		0	0	0	0	0	0
3.95352	-0.147981		0	0	0	0	0	0
4.40736	-0.156321		0	0	0	0	0	0
0.647539	-1.53669		1.08558	1.08558	0	0	0	0
-2.43438	14.2695		0	0	0	0	0	0
0.27186	-5.03618		1.42805	0	0	0	0	0
-0.928455	-6.03222		0	0	0	0	0	0
-13.241	-2.19509		0	0	0	0	0	0
-5.96713	11.3495		0	0	0	0	0	0
4.05368	-0.953606		0	0	0	0	0	0
-2.88311	-9.6034		0	0	0	0	0	0
2.5675	-8.06259		0	0	0	0	0	0
3.38659	-4.54017		0	0	0	0	0	0
3.85933	-1.5568		0	0	0	0	0	0
3.49987	-5.26629		0	0	0	0	0	0
3.78576	-0.527722		0	0	0	0	0	0
-11.7756	-2.0354		0	0	0	0	0	0
2.58469	-5.37912		0	0	0	0	0	0
-1.12643	-3.70458		0	0	0	0	0	0
3.65283	-4.39832		0	0	0	0	0	0
-7.50565	6.14744		0	0	0	0	0	0
-2.3032	-9.74406		0	0	0	0	0	0
-3.90846	2.67858		0	0	0	0	0	0
-2.11869	4.35534		0	0	0	0	0	0
1.52816	-5.92932		0	0	0	0	0	0
2.84044	-0.350347		0	0	0	0	0	0
-2.40619	0.368365		0	0	0	0	0	0
-3.26163	1.58638		0	0	0	0	0	0
4.50672	7.66271		0	0	0	0	0	0
4.17408	-5.30872		0	0	0	0	0	0
3.45734	-5.63747		0	0	0	0	0	0
5.21205	1.04625		0	0	0	0	0	0
1.88267	-5.68294		2.464	0	0	0	0	0
-1.56719	4.92275		0	0	0	0	0	0
-7.53843	6.02023		0	0	0	0	0	0
3.24428	-1.86743		0	0	0	0	0	0
-2.07136	8.85389		0	0	0	0	0	0
2.75764	-5.66923		0	0	0	0	0	0
-11.5803	-2.02828		0	0	0	0	0	0
3.90386	-4.64788		0	0	0	0	0	0
-2.54331	14.3284		0	0	0	0	0	0
-1.50356	-2.92057		0	0	0	0	0	0
-2.17319	15.021		0	0	0	0	0	0
1.04355	-6.0114		0	0	0	0	0	0
4.02981	8.11598		0	0	0	0	0	0
3.34151	8.07043		0	0	0	0	0	0
-3.73092	3.09646		0	0	0	0	0	0
1.64971	-5.80338		0	0	0	0	0	0
3.45835	-1.12946		0	0	0	0	0	0
2.50178	-4.96304		0	0	0	0	0	0
4.05372	-0.236777		0	0	0	0	0	0
1.71124	-6.55306		0	0	0	0	0	0
-11.4801	-2.01973		0	0	0	0	0	0
-11.4422	-2.48418		0	0	0	0	0	0
-1.32666	14.6124		0	0	0	0	0	0
1.78104	-5.52782		0	0	0	0	0	0
-10.5094	-2.0987		0	0	0	0	0	0
-0.434202	-9.13094		0	0	0	0	0	0
4.13543	0.91267		0	0	0	0	0	0
2.75611	-5.54648		0	0	0	0	0	0
-8.43034	6.10392		0	0	0	0	0	0
4.88674	-0.0390521		0	0	0	0	0	0
1.24897	-1.08529		0	0	0	0	0	0
2.34056	2.24659		0	0	0	0	0	0
0.95098	-0.978244		0	0	0	0	0	0
3.87176	7.47216		0	0	0	0	0	0
9.81577	8.67131		0	0	0	0	0	0
3.56988	8.5932		0	0	0	0	0	0
-1.95735	14.2118		0	0	0	0	0	0
-10.5695	-0.666112		0	0	0	0	0	0
-3.70786	2.51077		0	0	0	0	0	0
-3.03775	1.76598		0	0	0	0	0	0
7.90997	0.335398		0	0	0	0	0	0
12.2049	-0.28319		0	0	0	0	0	0
-1.81164	5.38316		0	0	0	0	0	0
-3.83697	3.20655		0	0	0	0	0	0
3.80076	-5.18873		0	0	0	0	0	0
8.89066	6.53914		0	0	0	0	0	0
-0.0351067	-4.95961		0	0	0	0	0	0
-2.47627	-5.65548		0	0	0	0	0	0
-3.84445	2.87239		0	0	0	0	0	0
10.1555	8.86434		0	0	0	0	0	0
-4.48725	-9.81004		0	0	0	0	0	0
-1.3265	-5.30442		1.94247	0	0	1.94247	0	0
2.24148	-5.25215		0	0	0	0	0	0
-1.83519	-2.64706		0	0	0	0	0	0
-11.6858	-0.937322		0	0	0	0	0	0
-0.74516	-4.43646		0	0	0	0	0	0
5.45077	-1.08538		0	0	0	0	0	0
-10.7465	-2.52507		0	0	0	0	0	0
-10.5195	-2.79994		0	0	0	0	0	0
-10.7685	-1.298		0	0	0	0	0	0
4.56859	-5.10954		0	0	0	0	0	0
-2.85711	-4.71013		0	0	0	0	0	0
2.10715	-5.6502		0	0	0	0	0	0
-0.361213	1.63239		0	0	0	0	0	0
3.61935	0.239728		0	0	0	0	0	0
3.69803	-5.67734		0	0	0	0	0	0
-0.358934	-4.04467		0	0	0	0	0	0
-1.93043	-3.45327		0	0	0	0	0	0
-0.563188	-12.535		0	0	0	0	0	0
1.60661	-6.38961		0	0	0	0	0	0
-1.30064	-7.32013		0	0	0	0	0	0
0.347932	-5.79689		0	0	0	0	0	0
4.23549	7.7216		0	0	0	0	0	0
1.92633	-5.44899		0	0	0	0	0	0
-2.88428	0.288709		0	0	0	0	0	0
4.27544	-5.45601		0	0	0	0	0	0
0.311507	-6.05896		0	0	0	0	0	0
2.89869	-5.78979		1.48428	0	0	0	0	0
2.89342	0.402865		0	0	0	0	0	0
-4.13955	-4.73571		0	0	0	0	0	0
5.20729	-6.76626		0	0	0	0	0	0
-4.79576	8.52958		0	0	0	0	0	0
9.34366	7.82305		0	0	0	0	0	0
1.03859	-5.39862		0	0	0	0	0	0
-4.93412	8.6538		0	0	0	0	0	0
4.10833	-2.33056		0	0	0	0	0	0
-0.995635	-2.46815		0	0	0	0	0	0
1.98628	-4.87602		0	0	0	0	0	0
2.55799	-5.58114		0	0	0	0	0	0
1.81414	-6.0448		0	0	0	0	0	0
1.23425	-6.69869		0	0	0	0	0	0
6.11435	-7.27422		0	0	0	0	0	0
-11.1846	-2.32976		0	0	0	0	0	0
-0.864915	-2.56085		0	0	0	0	0	0
0.16221	-2.45568		0	0	0	0	0	0
3.9992	-0.820398		0	0	0	0	0	0
-10.8976	-2.59225		0	0	0	0	0	0
-2.00675	3.19062		0	0	0	0	0	0
-8.58954	6.16321		0	0	0	0	0	0
3.40026	-7.91285		0	0	0	0	0	0
-0.861852	-1.94402		0	0	0	0	0	0
-11.3365	-1.63536		2.44994	0	2.3469	0	0	0
-8.16251	4.86666		0	0	0	0	0	0
-0.472597	-0.420425		0	0	0	0	0	0
-0.3044	-4.32467		0	0	0	0	0	0
-1.17594	-5.63664		0	0	0	0	0	0
3.93792	-0.150864		0	0	0	0	0	0
-2.36779	14.5513		0	0	0	0	0	0
2.02145	-5.52355		0	0	0	0	0	0
5.48262	-1.21275		0	0	0	0	0	0
-0.852567	-8.40128		0	0	0	0	0	0
-10.5951	-2.48564		0	0	0	0	0	0
-2.91979	-4.64294		0	0	0	2.26973	0	0
-0.109848	-4.36598		0	0	0	0	0	0
2.84088	-6.21409		1.72009	0	0	0	0	0
1.63107	-5.02661		0	0	0	0	0	0
-2.06692	8.56305		0	0	0	0	0	0
2.28084	-5.78366		0	0	0	0	0	0
-10.4779	-2.18926		0	0	0	0	0	0
3.58763	-6.28617		0	0	0	0	0	0
-0.760047	-3.65176		0	0	0	0	0	0
1.8423	-5.7646		1.31661	0	0	0	0	0
1.63961	-0.500773		0	0	0	0	0	0
-8.52996	6.10381		0	0	0	0	0	0
-10.3436	-0.675613		0	0	0	0	0	0
3.77784	0.119881		1.50248	1.50248	0	0	0	0
-2.09517	3.91776		0	0	0	0	0	0
-1.46003	14.9251		0	0	0	0	0	0
1.93545	-6.32387		0	0	0	0	0	0
-2.41929	1.09525		0	0	0	0	0	0
-1.07875	-4.16918		0	0	0	0	0	0
0.316434	-3.88294		0	0	0	0	0	0
-8.51902	6.04607		0	0	0	0	0	0
-1.0078	-6.88165		0	0	0	0	0	0
0.509885	-14.3322		0	0	0	0	0	0
-0.803625	-6.12684		0	0	0	0	0	0
-3.38968	-8.59131		0	0	0	0	0	0
2.86553	0.0727049		0	0	0	0	0	0
-11.5022	-2.71266		0	0	0	0	0	0
-7.76448	6.07622		0	0	0	0	0	0
-3.60087	2.97607		0	0	0	0	0	0
-1.50473	14.5381		0	0	0	0	0	0
4.0685	0.332229		0	0	0	0	0	0
4.02707	-5.02275		0	0	0	0	0	0
3.12254	-5.38921		0	0	0	0	0	0
3.10789	8.1871		0	0	0	0	0	0
10.0687	1.7634		0	0	0	0	0	0
-10.2226	-1.50454		0	0	0	0	0	0
-2.63731	14.26		0	0	0	0	0	0
-8.11794	4.94538		0	0	0	0	0	0
1.77674	-5.30743		0	0	0	0	0	0
0.89304	0.423553		0	0	0	0	0	0
-10.5766	-2.32998		0	0	0	0	0	0
-2.99399	4.17294		0	0	0	0	0	0
-3.23192	3.57675		0	0	0	0	0	0
2.25909	-2.2609		0	0	0	0	0	0
1.49443	-6.64514		0	0	0	0	0	0
-4.45879	8.44348		0	0	0	0	0	0
-10.9567	-1.49038		0	0	0	0	0	0
1.53538	-5.22924		0	0	0	0	0	0
-10.3396	-2.01472		0	0	0	0	0	0
0.0791262	-3.73597		0	0	0	0	0	0
3.30339	7.81329		0	0	0	0	0	0
-2.22997	4.34663		0	0	0	0	0	0
-4.51481	8.33137		0	0	0	0	0	0
0.538064	-2.74878		0	0	0	0	0	0
9.51795	8.37979		0	0	0	0	0	0
4.10404	7.56736		0	0	0	0	0	0
-8.28973	6.06215		0	0	0	0	0	0
-7.68094	6.22038		0	0	0	0	0	0
-1.86822	-3.42914		0	0	0	0	0	0
2.15892	-2.21348		0	0	0	0	0	0
2.27205	-2.123		0	0	0	0	0	0
-3.68203	3.43901		0	0	0	0	0	0
-1.86145	-7.60621		0	0	0	0	0	0
-3.99216	3.48729		0	0	0	0	0	0
1.20009	3.52179		0	0	0	0	0	0
0.364388	-5.2794		0	0	0	0	0	0
3.71346	-4.36959		0	0	0	0	0	0
3.40842	-8.29792		0	0	0	0	0	0
-10.3528	-2.53599		0	0	0	0	0	0
-2.56189	-3.70611		0	0	0	0	0	0
3.33635	-6.06375		0	0	0	0	0	0
-10.1909	-1.8108		0	0	0	0	0	0
-0.894603	-2.94466		0	0	0	0	0	0
-3.4789	2.33517		0	0	0	0	0	0
3.53466	7.79962		0	0	0	0	0	0
-3.9226	-9.70898		0	0	0	0	0	0
1.84703	-4.74575		0	0	0	0	0	0
3.53552	-5.5244		0	0	0	0	0	0
-13.2924	-1.81985		0	0	0	0	0	0
0.973499	-0.837037		0	0	0	0	0	0
3.44629	-5.44615		0	0	0	0	0	0
2.84825	0.428861		0	0	0	0	0	0
9.81008	-3.1861		0	0	0	0	0	0
3.65991	-0.65558		0	0	0	0	0	0
-11.0092	-1.56202		0	0	0	0	0	0
-0.102183	-4.52163		0	0	0	0	0	0
-0.425388	-0.832851		0	0	0	0	0	0
4.05021	-7.11384		0	0	0	0	0	0
-1.75801	-4.84963		0	0	0	0	0	0
3.61326	7.57893		0	0	0	0	0	0
3.67715	0.387327		1.1524	1.23386	0	0	0	0
4.10427	-2.47195		0	0	0	0	0	0
3.15368	-7.07127		0	0	0	0	0	0
-0.672232	-4.0123		0	0	0	0	0	0
-1.78791	-7.64768		0	0	0	0	0	0
3.24026	8.38955		0	0	0	0	0	0
1.3516	-6.2116		0	0	0	0	0	0
3.24515	8.28925		0	0	0	0	0	0
0.0504579	0.217235		0	0	0	0	0	0
-2.4627	15.145		0	0	0	0	0	0
-2.35004	14.8079		0	0	0	0	0	0
3.87973	1.17872		0	0	0	0	0	0
-1.65285	8.62718		0	0	0	0	0	0
1.82229	-5.90242		1.4534	0	0	0	0	0
3.21895	8.20652		0	0	0	0	0	0
3.81514	-2.34076		0	0	0	0	0	0
-0.769309	4.39243		0	0	0	0	0	0
-13.2439	-1.79448		0	0	0	0	0	0
-3.33841	3.46758		0	0	0	0	0	0
-2.46805	1.94238		0	0	0	0	0	0
9.48111	6.84517		0	0	0	0	0	0
2.71864	-3.51119		1.77438	0	1.68132	0	0	0
-10.8177	-1.02014		0	0	0	0	0	0
0.832581	1.11981		0	0	0	0	0	0
-2.0192	-7.448		0	0	0	0	0	0
9.74144	7.2859		0	0	0	0	0	0
-1.77902	-3.4178		0	0	0	0	0	0
-2.38974	-3.60021		0	0	0	0	0	0
1.7102	-5.5135		0	0	0	0	0	0
-0.702347	-3.56139		0	0	0	0	0	0
2.1758	-2.16751		1.40767	0	0	0	0	0
9.37806	7.57753		0	0	0	0	0	0
3.67742	8.06259		0	0	0	0	0	0
4.10352	7.25659		0	0	0	0	0	0
-2.38928	13.8217		0	0	0	0	0	0
2.19063	-1.57351		0	0	0	0	0	0
-0.512177	-9.42612		0	0	0	0	0	0
3.14204	-4.35053		0	0	0	0	0	0
-8.63378	6.32222		0	0	0	0	0	0
-3.99291	3.48814		0	0	0	0	0	0
3.76128	-7.84393		0	0	0	0	0	0
-2.32441	14.4269		0	0	0	0	0	0
-10.607	-1.49685		0	0	0	0	0	0
2.52818	-5.37502		0	0	0	0	0	0
-2.96443	1.3772		0	0	0	0	0	0
1.40936	3.89299		0	0	0	0	0	0
2.95688	0.786928		0	0	0	0	0	0
1.59933	-5.9606		0	0	0	0	0	0
4.01087	0.866153		0	0	0	0	0	0
3.36792	-1.26914		1.59133	0	0	0	0	0
2.01825	-6.22235		1.57181	0	0	0	0	0
-3.22925	3.08826		0	0	0	0	0	0
-4.2401	-4.77531		0	0	0	0	0	0
-12.1579	-1.36382		0	0	0	0	0	0
3.44164	7.77933		0	0	0	0	0	0
2.36695	-6.53127		0	0	0	0	0	0
1.87901	-5.04087		0	0	0	0	0	0
-0.869737	-7.32704		0	0	0	0	0	0
2.86615	8.06104		0	0	0	0	0	0
-0.537474	-9.28309		0	0	0	0	0	0
-4.50514	8.33589		0	0	0	0	0	0
-4.01766	2.863		0	0	0	0	0	0
4.53786	7.3611		0	0	0	0	0	0
3.96174	-5.08977		0	0	0	0	0	0
3.34544	-5.43734		0	0	0	0	0	0
3.87531	-1.13332		0	0	0	0	0	0
-1.64363	0.964936		0	0	0	0	0	0
3.56674	7.93126		0	0	0	0	0	0
-0.789995	-8.7451		0	0	0	0	0	0
-11.3031	-1.22879		0	0	0	0	0	0
3.13374	7.6166		0	0	0	0	0	0
0.411295	-5.83924		0	0	0	0	0	0
-2.72117	1.91098		0	0	0	0	0	0
2.70657	-7.09169		0	0	0	0	0	0
-1.55266	5.50952		1.41283	0	1.3284	0	0	0
4.12986	1.32156		0	0	0	0	0	0
3.24311	-5.94079		0	0	0	0	0	0
4.71928	-2.44639		0	0	0	0	0	0
2.77887	0.936344		0	0	0	0	0	0
0.64399	-3.13532		0	0	0	0	0	0
-0.695235	-9.07616		0	0	0	0	0	0
-0.0805224	-4.69326		0	0	0	0	0	0
0.585815	-5.23162		0	0	0	0	0	0
5.10237	0.956156		0	0	0	0	0	0
-10.3901	-0.84672		0	0	0	0	0	0
-2.52481	-5.5611		0	0	0	0	0	0
3.5407	-0.698321		0	0	0	0	0	0
2.4415	-1.3348		0	0	0	0	0	0
2.98161	-1.76675		0	0	0	0	0	0
-5.65782	-1.31804		0	0	0	0	0	0
4.65627	7.89672		0	0	0	0	0	0
-0.70369	-9.27001		0	0	0	0	0	0
-1.52439	13.9962		0	0	0	0	0	0
4.24934	-4.90353		0	0	0	0	0	0
4.41042	-5.50799		0	0	0	0	0	0
1.21613	0.669717		0	0	0	0	0	0
7.44493	-7.54528		0	0	0	0	0	0
0.146079	-4.19274		0	0	0	0	0	0
-3.15047	1.82278		0	0	0	0	0	0
-4.56986	8.35443		0	0	0	0	0	0
3.8392	-5.07408		0	0	0	0	0	0
3.75343	7.45698		0	0	0	0	0	0
-1.32463	-5.66907		0	0	0	0	0	0
3.87671	-0.385147		0	0	0	0	0	0
-11.2757	-1.25539		0	0	0	0	0	0
-10.3636	-2.31457		0	0	0	0	0	0
9.48985	6.84643		0	0	0	0	0	0
-0.211894	-5.28281		0	0	0	0	0	0
1.56321	-6.22641		0	0	0	0	0	0
-1.19761	3.53276		0	0	0	0	0	0
2.6163	-5.3964		0	0	0	0	0	0
2.82959	0.335279		0	0	0	0	0	0
-1.32879	-5.50492		1.61806	0	0	0	0	0
3.07231	-0.351422		0	0	0	0	0	0
-2.20328	-2.87911		0	0	0	0	0	0
1.6903	-5.66288		0	0	0	0	0	0
-3.66548	2.02465		0	0	0	0	0	0
-2.03322	8.79021		0	0	0	0	0	0
-12.3673	-0.784447		0	0	0	0	0	0
7.77119	0.231824		0	0	0	0	0	0
4.56789	-5.61117		0	0	0	0	0	0
1.64358	-5.55441		0	0	0	0	0	0
2.99499	-5.61718		0	0	0	0	0	0
-11.845	-2.47338		0	0	0	0	0	0
3.54465	-9.52679		0	0	0	0	0	0
-1.96115	-3.83346		0	0	0	0	0	0
-2.38353	14.6591		0	0	0	0	0	0
-1.07194	-5.56851		0	0	0	0	0	0
5.6988	8.04624		0	0	0	0	0	0
-13.1371	-2.25017		0	0	0	0	0	0
-2.48034	4.74332		0	0	0	0	0	0
-1.18365	-5.75005		0	0	0	0	0	0
-13.2798	-1.76502		0	0	0	0	0	0
-7.67471	5.64273		0	0	0	0	0	0
-1.53462	-3.41783		0	0	0	0	0	0
-2.39561	-5.32693		0	0	0	0	0	0
-2.78573	2.5763		0	0	0	0	0	0
2.38667	-5.54509		0	0	0	0	0	0
3.61132	0.343445		0	0	0	0	0	0
-12.7876	-1.34134		0	0	0	0	0	0
-12.8625	-2.14512		0	0	0	0	0	0
4.02688	-4.92683		0	0	0	0	0	0
-1.26281	-6.16585		0	0	0	0	0	0
-1.35935	-5.32041		0	0	0	0	0	0
-3.15896	1.38118		0	0	0	0	0	0
1.83889	-4.84879		0	0	0	0	0	0
1.58228	-5.59409		0	0	0	0	0	0
-0.57197	-5.40498		0	0	0	0	0	0
2.73812	0.395632		0	0	0	0	0	0
3.81143	-4.21586		0	0	0	0	0	0
-10.5804	-3.34925		0	0	0	0	0	0
2.79308	2.71606		0	0	0	0	0	0
1.92821	-5.30335		0	0	0	0	0	0
-12.9505	-2.57976		0	0	0	0	0	0
3.76529	-9.56949		0	0	0	0	0	0
-1.74387	-7.21424		0	0	0	0	0	0
4.31677	-2.29192		0	0	0	0	0	0
4.03218	-8.22263		0	0	0	0	0	0
-1.20701	-4.8821		0	0	0	0	0	0
1.166	-1.08255		0	0	0	0	0	0
4.09	1.05189		0	0	0	0	0	0
-1.86503	14.8111		0	0	0	0	0	0
3.98028	-0.145417		0	0	0	0	0	0
4.05937	1.18832		0	0	0	0	0	0
2.65984	0.246324		0	0	0	0	0	0
-0.691041	-9.44877		0	0	0	0	0	0
1.56541	4.07984		0	0	0	0	0	0
0.426223	-3.1154		0	0	0	0	0	0
-3.54553	3.39882		0	0	0	0	0	0
-1.72027	5.54331		0	0	0	0	0	0
3.32015	-4.69503		0	0	0	0	0	0
-3.93068	3.57606		0	0	0	0	0	0
7.61961	-7.11225		0	0	0	0	0	0
2.5322	2.69801		0	0	0	0	0	0
-0.996261	3.86849		0	0	0	0	0	0
-10.2737	-2.15012		0	0	0	0	0	0
-4.18198	2.6583		0	0	0	0	0	0
-4.72003	-9.88809		0	0	0	0	0	0
-3.094	1.17669		0	0	0	0	0	0
3.03438	-4.31273		0	0	0	0	0	0
2.91153	-8.06473		0	0	0	0	0	0
3.08181	0.62473		0	0	0	0	0	0
-2.80862	14.0593		0	0	0	0	0	0
-3.71121	3.16842		0	0	0	0	0	0
-11.0281	-2.10366		0	0	0	0	0	0
3.68157	7.47244		0	0	0	0	0	0
-0.0621292	3.71868		0	0	0	0	0	0
-3.55056	2.77339		0	0	0	0	0	0
-11.6465	-1.75624		0	0	0	0	0	0
-2.12375	8.79978		0	0	0	0	0	0
1.87565	-5.35903		0	0	0	0	0	0
-0.105609	-3.35387		0	0	0	0	0	0
-2.07767	-3.34558		0	0	0	0	0	0
-2.23147	0.876514		0	0	0	0	0	0
3.5027	-9.33881		0	0	0	0	0	0
1.33471	-5.69624		0	0	0	0	0	0
4.41998	7.53832		0	0	0	0	0	0
2.59892	-5.78665		0	0	0	0	0	0
4.03297	-8.15256		0	0	0	0	0	0
-2.18312	0.50265		0	0	0	0	0	0
-1.82128	1.1402		0	0	0	0	0	0
-2.15126	14.578		0	0	0	0	0	0
-3.40471	3.38961		0	0	0	0	0	0
4.83315	0.571147		0	0	0	0	0	0
2.11833	2.41731		0	0	0	0	0	0
10.0046	-3.12972		0	0	0	0	0	0
-6.38143	10.9569		0	0	0	0	0	0
9.58305	7.49905		0	0	0	0	0	0
-1.5391	-5.95603		0	0	0	0	0	0
-1.45859	1.34278		0	0	0	0	0	0
4.92239	7.84239		0	0	0	0	0	0
-1.12369	-1.7556		0	0	0	0	0	0
3.54542	-5.01012		0	0	0	0	0	0
-1.93707	-7.52279		0	0	0	0	0	0
2.1184	-5.54513		0	0	0	0	0	0
-2.41793	4.71443		0	0	0	0	0	0
2.96588	-5.4146		0	0	0	0	0	0
1.49026	-4.88843		0	0	0	0	0	0
-4.56791	-9.71074		0	0	0	0	0	0
0.84653	-5.82733		0	0	0	0	0	0
1.51439	-5.61862		0	0	0	0	0	0
4.69309	-2.13436		0	0	0	0	0	0
-5.21348	-10.1958		0	0	0	0	0	0
-3.09134	4.05512		0	0	0	0	0	0
9.75848	8.47683		0	0	0	0	0	0
-11.0851	-1.01075		0	0	0	0	0	0
-2.37391	-4.12841		0	0	0	0	0	0
3.38116	7.3346		0	0	0	0	0	0
-10.7698	-1.27583		0	0	0	0	0	0
4.10565	-8.30682		0	0	0	0	0	0
-5.36628	-10.2128		0	0	0	0	0	0
1.02576	-3.11266		1.62157	0	0	0	0	0
5.16914	-7.30551		0	0	0	0	0	0
1.47332	-6.02969		2.0813	0	0	0	0	0
2.36309	-6.01881		0	0	0	0	0	0
-3.53125	3.29982		0	0	0	0	0	0
-2.7112	-5.0234		1.96863	0	0	0	0	0
-10.45	-0.917889		0	0	0	0	0	0
3.82813	-4.47273		0	0	0	0	0	0
-0.861478	-9.12619		0	0	0	0	0	0
4.46473	7.01308		0	0	0	0	0	0
-0.610891	-9.18588		0	0	0	0	0	0
-11.5975	-2.26203		0	0	0	0	0	0
-2.10297	-6.97714		0	0	0	0	0	0
5.04133	7.98995		0	0	0	0	0	0
-2.07148	-9.63945		0	0	0	0	0	0
0.224222	-2.84404		0	0	0	0	0	0
-11.1217	-2.46771		0	0	0	0	0	0
-4.54214	8.387		0	0	0	0	0	0
-0.867862	0.886009		0	0	0	0	0	0
-1.30572	-4.77219		0	0	0	0	0	0
-11.154	-0.877031		0	0	0	0	0	0
7.94089	0.366544		0	0	0	0	0	0
-4.72605	8.73548		0	0	0	0	0	0
3.37167	-5.48188		0	0	0	0	0	0
0.151722	-4.40483		0	0	0	0	0	0
1.88813	-6.42698		0	0	0	0	0	0
2.09528	-5.43152		0	0	0	0	0	0
7.45313	-7.67936		0	0	0	0	0	0
3.99601	7.43215		0	0	0	0	0	0
-3.526	-9.9725		0	0	0	0	0	0
1.81251	-4.09869		0	0	0	0	0	0
0.919865	-5.71708		0	0	0	0	0	0
1.64241	-4.60641		0	0	0	0	0	0
2.11996	-0.797137		0	0	0	0	0	0
4.02951	-2.27901		0	0	0	0	0	0
3.94217	0.752632		0	0	0	0	0	0
-0.62634	-9.39937		0	0	0	0	0	0
-8.54774	6.27464		0	0	0	0	0	0
-11.2659	-1.43534		0	0	0	0	0	0
2.74852	-6.98218		0	0	0	0	0	0
7.88734	0.327557		0	0	0	0	0	0
-3.73753	-6.28094		0	0	0	0	0	0
-8.39206	6.06276		0	0	0	0	0	0
-0.966697	-1.89286		0	0	0	0	0	0
-1.66844	5.51967		0	0	0	0	0	0
5.46684	-0.880964		0	0	0	0	0	0
2.28031	-4.86516		0	0	0	0	0	0
-2.61365	-3.93537		0	0	0	0	0	0
4.12641	1.37349		0	0	0	0	0	0
-6.74621	5.09151		0	0	0	0	0	0
3.12436	-4.45258		0	0	0	0	0	0
-10.1628	-1.36308		0	0	0	0	0	0
-4.45196	-4.82657		0	0	0	0	0	0
-10.5365	-3.63112		0	0	0	0	0	0
1.73873	-5.23195		0	0	0	0	0	0
3.76453	0.835044		0	0	0	0	0	0
3.06278	8.52043		0	0	0	0	0	0
-0.0868492	-5.17892		0	0	0	0	0	0
3.34152	-5.46623		0	0	0	0	0	0
-2.82665	14.3303		0	0	0	0	0	0
-10.7508	-2.13883		0	0	0	0	0	0
-0.625022	3.77312		0	0	0	0	0	0
-8.56535	6.01093		0	0	0	0	0	0
-2.53209	4.46102		0	0	0	0	0	0
4.19951	0.68551		0	0	0	0	0	0
-9.94207	-1.36087		0	0	0	0	0	0
1.24521	-5.57143		0	0	0	0	0	0
3.343	-9.42889		0	0	0	0	0	0
5.50506	-1.15413		0	0	0	0	0	0
-4.33769	-9.86		0	0	0	0	0	0
-11.9852	-1.91262		0	0	0	0	0	0
-2.84729	-4.11885		0	0	0	0	0	0
-10.7999	-1.58777		0	0	0	0	0	0
9.37065	8.06308		0	0	0	0	0	0
-2.50325	2.15075		0	0	0	0	0	0
4.71141	-7.29768		0	0	0	0	0	0
1.73475	-4.96336		0	0	0	0	0	0
-2.48759	2.56637		0	0	0	0	0	0
-12.5047	-1.92963		0	0	0	0	0	0
-12.7517	-2.07864		0	0	0	0	0	0
-8.29813	6.14219		0	0	0	0	0	0
2.00195	-5.43527		0	0	0	0	0	0
-1.68748	5.53524		0	0	0	0	0	0
-0.297762	-4.55891		0	0	0	0	0	0
-1.04452	-7.31461		0	0	0	0	0	0
1.84274	-6.01923		0	0	0	0	0	0
2.97645	-0.548978		0	0	0	0	0	0
1.93391	-5.26417		0	0	0	0	0	0
1.36976	-0.455034		0	0	0	0	0	0
12.0781	0.300692		0	0	0	0	0	0
-10.5559	-3.64174		0	0	0	0	0	0
-11.6224	-1.87867		0	0	0	0	0	0
-10.2761	-0.622296		0	0	0	0	0	0
5.82797	-7.0196		0	0	0	0	0	0
-2.48119	0.931713		0	0	0	0	0	0
0.383532	-5.92964		0	0	0	0	0	0
-10.7642	-0.870277		0	0	0	0	0	0
-1.48184	1.0213		0	0	0	0	0	0
-1.42462	3.67764		0	0	0	0	0	0
4.80101	7.15954		0	0	0	0	0	0
3.2203	7.84487		0	0	0	0	0	0
-10.3165	-1.52273		0	0	0	0	0	0
-0.908213	-5.91653		0	0	0	0	0	0
3.15594	-4.34835		0	0	0	0	0	0
-0.939493	-5.84216		0	0	0	0	0	0
-0.217826	1.19866		0	0	0	0	0	0
-2.83502	14.8174		0	0	0	0	0	0
-8.3013	6.13546		0	0	0	0	0	0
1.43624	-6.14049		0	0	0	0	0	0
-1.76237	14.0181		0	0	0	0	0	0
4.21912	7.53433		0	0	0	0	0	0
1.31785	-1.09408		0	0	0	0	0	0
-12.753	-1.60252		0	0	0	0	0	0
0.673938	-5.28131		0	0	0	0	0	0
2.96616	-5.2857		0	0	0	0	0	0
2.05196	-1.48527		0	0	0	0	0	0
-1.96825	8.83105		0	0	0	0	0	0
1.48294	-5.97088		0	0	0	0	0	0
7.86694	0.304287		0	0	0	0	0	0
3.72888	7.48387		0	0	0	0	0	0
2.17685	-6.22369		0	0	0	0	0	0
-0.943535	-1.61665		0	0	0	0	0	0
1.8368	-4.58759		0	0	0	0	0	0
-11.0632	-1.64794		0	0	0	0	0	0
-2.58576	-8.08523		0	0	0	0	0	0
2.30642	-2.11625		0	0	0	0	0	0
-0.7174	4.33751		0	0	0	0	0	0
-10.3249	-1.41856		0	0	0	0	0	0
1.00879	-1.09343		0	0	0	0	0	0
-0.678945	-9.15404		0	0	0	0	0	0
-1.95188	8.81209		0	0	0	0	0	0
1.93399	-5.78693		0	0	0	0	0	0
-1.02099	-1.80072		0	0	0	0	0	0
2.22053	2.52185		0	0	0	0	0	0
3.62579	7.35768		0	0	0	0	0	0
-12.4153	-1.24581		0	0	0	0	0	0
4.64138	-7.38966		0	0	0	0	0	0
1.18635	3.59616		0	0	0	0	0	0
4.89265	-1.16845		0	0	0	0	0	0
3.65936	-4.69409		0	0	0	0	0	0
1.80173	-5.81714		0	0	0	0	0	0
2.18616	-5.69865		0	0	0	0	0	0
-1.62347	-6.14675		0	0	0	0	0	0
-2.01407	14.2413		0	0	0	0	0	0
-0.948239	-7.33728		0	0	0	0	0	0
3.16335	-4.53631		0	0	0	0	0	0
9.61643	8.0156		0	0	0	0	0	0
9.54942	7.06737		0	0	0	0	0	0
-3.69593	-9.7733		0	0	0	0	0	0
3.13686	7.72903		0	0	0	0	0	0
3.68964	7.55744		0	0	0	0	0	0
-2.41879	2.09899		0	0	0	0	0	0
-0.364895	-4.30125		1.71597	0	2.18193	0	0	0
5.07892	0.958536		0	0	0	0	0	0
3.2933	8.45714		0	0	0	0	0	0
3.8065	-9.2653		0	0	0	0	0	0
-1.27626	-4.60638		0	0	0	0	0	0
4.87326	-0.132711		0	0	0	0	0	0
3.39721	-0.0158408		0	0	0	0	0	0
3.52751	-9.15659		0	0	0	0	0	0
-2.20091	-0.271169		0	0	0	0	0	0
-3.50825	3.40451		0	0	0	0	0	0
-2.05461	-6.94886		0	0	0	0	0	0
-1.54365	5.39886		0	0	0	0	0	0
1.77887	-5.1491		0	0	0	0	0	0
3.87682	-4.74315		0	0	0	0	0	0
-0.900754	4.00588		0	0	0	0	0	0
3.72349	-4.84207		0	0	0	0	0	0
3.49797	8.74897		0	0	0	0	0	0
-2.4386	-3.56128		0	0	0	0	0	0
-3.28905	-9.92295		0	0	0	0	0	0
-0.884777	-3.32559		0	0	0	0	0	0
0.141801	-4.65008		0	0	0	0	0	0
-3.18304	2.6858		0	0	0	0	0	0
2.71728	-5.46123		0	0	0	0	0	0
4.52822	0.721858		0	0	0	0	0	0
8.43071	7.00205		0	0	0	0	0	0
-0.693578	3.54458		0	0	0	0	0	0
-12.8905	-1.51501		0	0	0	0	0	0
-2.35685	-3.5555		0	0	0	0	0	0
-8.64651	6.16601		0	0	0	0	0	0
5.70824	-5.04182		0	0	0	0	0	0
0.279147	-5.811		0	0	0	0	0	0
3.35006	0.161981		0	0	0	0	0	0
-2.50433	1.90066		0	0	0	0	0	0
-5.2414	-10.3093		0	0	0	0	0	0
3.5263	-4.92669		0	0	0	0	0	0
-1.59688	-5.34023		0	0	0	0	0	0
-3.59955	2.48441		0	0	0	0	0	0
4.2861	-0.643172		0	0	0	0	0	0
3.21735	-4.92486		0	0	0	0	0	0
-1.23067	-4.27702		0	0	0	0	0	0
-0.356077	-0.786866		0	0	0	0	0	0
7.73061	-5.87097		0	0	0	0	0	0
3.57217	-4.97597		0	0	0	0	0	0
1.70695	-5.43232		0	0	0	0	0	0
-0.0465063	1.56487		1.51538	0	0	0	0	0
3.96422	-0.606707		0	0	0	0	0	0
9.9759	-3.23504		0	0	0	0	0	0
2.03005	-3.95281		0	0	0	0	0	0
4.63304	-5.41868		0	0	0	0	0	0
-3.02055	-4.4981		0	0	0	0	0	0
1.36403	-4.24398		0	0	0	0	0	0
0.520824	-6.01443		0	0	0	0	0	0
-2.08265	8.60389		0	0	0	0	0	0
3.06182	1.09092		0	0	0	0	0	0
6.26836	-13.988		0	0	0	0	0	0
1.45579	3.47821		0	0	0	0	0	0
-1.05946	-3.04869		0	0	0	0	0	0
-1.18345	-4.19396		0	0	0	0	0	0
-3.39941	3.04585		0	0	0	0	0	0
-10.2414	-2.95796		0	0	0	0	0	0
-0.806204	-5.31009		0	0	0	0	0	0
-1.95116	8.76617		0	0	0	0	0	0
3.69845	0.444663		0	0	0	0	0	0
2.67802	-0.964543		0	0	0	0	0	0
0.474571	-1.56246		0	0	0	0	0	0
2.54321	2.70286		0	0	0	0	0	0
3.14069	2.6832		0	0	0	0	0	0
4.12102	7.84259		0	0	0	0	0	0
-1.46746	14.4866		0	0	0	0	0	0
-0.371541	-0.709587		0	0	0	0	0	0
-2.31403	0.623942		0	0	0	0	0	0
-2.3199	2.76558		0	0	0	0	0	0
2.96836	7.81975		0	0	0	0	0	0
9.20635	7.57043		0	0	0	0	0	0
-1.24705	-5.17351		0	0	0	0	0	0
-4.63531	-5.01844		0	0	0	0	0	0
3.8173	-4.23273		0	0	0	0	0	0
-10.3159	-0.875847		0	0	0	0	0	0
-4.02488	2.43494		0	0	0	0	0	0
-0.855786	-8.16887		0	0	0	0	0	0
1.50567	1.21584		0	0	0	0	0	0
-1.63475	14.7763		0	0	0	0	0	0
1.35907	3.57665		0	0	0	0	0	0
-10.4166	-2.19439		0	0	0	0	0	0
4.04532	-5.02108		0	0	0	0	0	0
9.8592	8.64637		0	0	0	0	0	0
-10.5229	-0.22525		0	0	0	0	0	0
-1.21751	3.64482		0	0	0	0	0	0
-3.21943	1.3278		0	0	0	0	0	0
3.28322	-8.53915		0	0	0	0	0	0
-1.69918	14.1878		0	0	0	0	0	0
-10.3579	-0.484606		0	0	0	0	0	0
3.07484	-1.39358		0	0	0	0	0	0
-2.43211	3.43887		0	0	0	0	0	0
5.14053	-6.30666		0	0	0	0	0	0
-1.0298	-4.517		0	0	0	0	0	0
2.08286	-3.89407		0	0	0	0	0	0
-12.5957	-2.37145		0	0	0	0	0	0
-0.540469	-9.31628		0	0	0	0	0	0
-0.957681	-1.76699		0	0	0	0	0	0
-0.587516	-2.61374		0	0	0	0	0	0
-1.24174	3.51991		0	0	0	0	0	0
4.52655	-5.61011		0	0	0	0	0	0
-2.04049	14.5249		0	0	0	0	0	0
-12.3676	-1.05048		0	0	0	0	0	0
2.34528	-4.85239		0	0	0	0	0	0
-0.972888	-5.12203		0	0	0	0	0	0
4.89199	-7.07068		0	0	0	0	0	0
-2.63094	14.8479		0	0	0	0	0	0
0.678466	-1.38455		0	0	0	0	0	0
-11.9666	-1.07143		0	0	0	0	0	0
-0.882867	-5.79884		0	0	0	0	0	0
1.93699	-5.47738		0	0	0	0	0	0
-12.0073	-1.65774		0	0	0	0	0	0
-0.873306	-12.8701		0	0	0	0	0	0
3.71582	0.261621		0	0	0	0	0	0
-0.760275	-8.72935		0	0	0	0	0	0
-1.3148	-4.84622		0	0	0	0	0	0
3.90268	8.11794		0	0	0	0	0	0
3.90085	-0.517964		0	0	0	0	0	0
-2.7112	2.04881		1.40153	0	0	0	0	0
3.90918	-2.14784		0	0	0	0	0	0
9.36403	7.14613		0	0	0	0	0	0
-5.12305	12.1191		0	0	0	0	0	0
2.68964	-4.90468		0	0	0	0	0	0
4.02889	-4.21001		0	0	0	0	0	0
3.99747	-8.12327		0	0	0	0	0	0
-10.3794	-1.72263		0	0	0	0	0	0
3.42582	-4.9423		0	0	0	0	0	0
-1.75657	1.21094		0	0	0	0	0	0
1.83463	0.95588		0	0	0	0	0	0
-3.18124	2.2929		0	0	0	0	0	0
-4.45344	-4.57601		0	0	0	0	0	0
-0.453603	-9.26389		1.57039	0	0	0	0	0
0.905901	-5.82671		0	0	0	0	0	0
-11.2532	-0.880441		0	0	0	0	0	0
6.73389	-8.4845		0	0	0	0	0	0
5.26313	-1.29695		0	0	0	0	0	0
9.09113	6.54704		0	0	0	0	0	0
-3.08881	1.50488		0	0	0	0	0	0
-1.07579	-4.60651		0	0	0	0	0	0
2.31098	-3.2741		0	0	0	0	0	0
-2.14853	14.8871		0	0	0	0	0	0
3.99424	7.05528		0	0	0	0	0	0
-0.539953	-9.45327		0	0	0	0	0	0
4.76519	7.19087		0	0	0	0	0	0
0.753261	-1.13507		0	0	0	0	0	0
2.71499	-0.78403		0	0	0	0	0	0
2.40754	-6.81923		0	0	0	0	0	0
9.29049	7.2332		0	0	0	0	0	0
-2.61688	-9.79657		2.32163	0	0	0	0	0
4.16171	-0.387622		0	0	0	0	0	0
-1.12481	-7.28979		0	0	0	0	0	0
3.27803	-5.74741		0	0	0	0	0	0
9.18343	7.24877		0	0	0	0	0	0
-10.2089	-2.17745		0	0	0	0	0	0
0.0276342	-7.32052		0	0	0	0	0	0
0.800965	-1.35302		0	0	0	0	0	0
-1.36465	-5.45921		0	0	0	0	0	0
-11.5547	-1.96779		0	0	0	0	0	0
-12.7461	-2.5356		0	0	0	0	0	0
1.59992	-6.10252		0	0	0	0	0	0
5.67732	-7.25663		0	0	0	0	0	0
3.27388	0.618547		0	0	0	0	0	0
-2.22884	14.0757		0	0	0	0	0	0
-2.12578	0.775564		0	0	0	0	0	0
0.866502	-3.25347		0	0	0	0	0	0
-3.12647	2.39977		0	0	0	0	0	0
1.2558	-6.4198		0	0	0	0	0	0
2.2828	-4.73761		0	0	0	0	0	0
-3.43067	-8.70031		0	0	0	0	0	0
-10.8384	-0.714519		0	0	0	0	0	0
3.6149	-4.84321		0	0	0	0	0	0
-0.71196	-4.43846		0	0	0	0	0	0
-11.4298	-0.851377		0	0	0	0	0	0
-1.05227	3.52009		0	0	0	0	0	0
-1.97882	-6.68185		0	0	0	0	0	0
3.48827	7.44024		0	0	0	0	0	0
-0.952288	-6.0545		0	0	0	0	0	0
6.64666	-8.6728		0	0	0	0	0	0
-5.51533	-1.00441		0	0	0	0	0	0
1.33012	3.80448		0	0	0	0	0	0
0.0173148	-5.6683		0	0	0	0	0	0
1.73463	-5.67512		0	0	0	0	0	0
-0.578903	-9.11915		0	0	0	0	0	0
3.77246	-0.425195		0	0	0	0	0	0
-3.6038	-8.85354		0	0	0	0	0	0
3.32922	0.514625		0	0	0	0	0	0
-11.8646	-2.47179		0	0	0	0	0	0
-11.7621	-1.91006		0	0	0	0	0	0
-0.882426	3.60531		0	0	0	0	0	0
-11.1091	-2.31652		0	0	0	0	0	0
-3.96103	3.61067		0	0	0	0	0	0
3.15325	8.48242		0	0	0	0	0	0
1.03307	0.0147183		0	0	0	0	0	0
-12.4231	-1.64377		0	0	0	0	0	0
-3.87265	-6.13029		0	0	0	0	0	0
-4.49678	-4.7702		0	0	0	0	0	0
-1.89946	14.0193		0	0	0	0	0	0
1.4051	-6.5272		0	0	0	0	0	0
3.41321	7.69745		0	0	0	0	0	0
-2.14021	8.58073		0	0	0	0	0	0
4.27633	-2.1966		0	0	0	0	0	0
-10.3958	-0.866333		0	0	0	0	0	0
9.36462	7.15502		0	0	0	0	0	0
-4.10678	2.92119		0	0	0	0	0	0
-2.15111	8.78231		0	0	0	0	0	0
-8.35517	6.04924		0	0	0	0	0	0
6.15074	8.13176		0	0	0	0	0	0
2.43083	-5.02261		0	0	0	0	0	0
-10.3025	-3.09878		0	0	0	0	0	0
0.771858	-1.51601		0	0	0	0	0	0
3.61647	0.988934		0	0	0	0	0	0
-2.83349	-4.66395		0	0	0	0	0	0
-1.50075	-5.58094		1.20295	0	0	0	0	0
-10.9766	-2.203		0	0	0	0	0	0
3.72352	-9.4263		0	0	0	0	0	0
-10.7159	0.249662		0	0	0	0	0	0
-3.69946	-6.29893		0	0	0	0	0	0
-2.83571	1.1531		0	0	0	0	0	0
1.08633	-1.26988		0	0	0	0	0	0
3.72524	0.318009		0	0	0	0	0	0
4.37976	0.892322		0	0	0	0	0	0
-2.42478	-2.54181		0	0	0	0	0	0
-1.14072	4.31078		0	0	0	0	0	0
3.06977	-5.55105		0	0	0	0	0	0
-1.13193	-5.56334		0	0	0	0	0	0
4.00109	-7.77272		0	0	0	0	0	0
-0.845921	-3.83023		0	0	0	0	0	0
1.33933	-4.58491		0	0	0	0	0	0
-0.955699	-4.83575		0	0	0	0	0	0
-0.914201	7.98844		0	0	0	0	0	0
-2.57335	-4.21485		2.12521	0	0	0	0	0
6.00585	-5.4953		0	0	0	0	0	0
-1.64948	1.69421		0	0	0	0	0	0
-8.16418	6.05724		0	0	0	0	0	0
4.76062	0.888692		0	0	0	0	0	0
-4.08632	3.57582		0	0	0	0	0	0
-3.72854	3.71375		0	0	0	0	0	0
-0.777611	-9.05765		0	0	0	0	0	0
3.95614	-0.258516		0	0	0	0	0	0
9.35329	6.52959		0	0	0	0	0	0
-3.71659	-5.8909		0	0	0	0	0	0
1.63033	2.24368		0	0	0	0	0	0
-1.29103	-5.61263		1.00919	0	0	0	0	0
-1.15386	3.46846		0	0	0	0	0	0
-3.87567	-6.43287		0	0	0	0	0	0
-3.77318	2.73101		0	0	0	0	0	0
-10.3924	-1.89111		0	0	0	0	0	0
-0.95531	4.52472		0	0	0	0	0	0
-0.905943	4.49924		0	0	0	0	0	0
4.86361	0.14997		0	0	0	0	0	0
3.96223	6.7415		0	0	0	0	0	0
8.78042	6.62192		0	0	0	0	0	0
-0.551069	-9.09018		1.26834	0	0	0	0	0
0.749853	-0.136029		0	0	0	0	0	0
9.58726	6.93633		0	0	0	0	0	0
-11.5564	-1.39521		0	0	0	0	0	0
-10.1376	-1.05113		0	0	0	0	0	0
-11.6622	-0.790718		0	0	0	0	0	0
-1.56552	-7.432		0	0	0	0	0	0
-2.8157	3.74301		0	0	0	0	0	0
0.856859	0.92444		0	0	0	0	0	0
1.00684	-3.32625		0	0	0	0	0	0
2.1955	-5.67475		0	0	0	0	0	0
5.32676	-6.48416		0	0	0	0	0	0
-1.18769	-6.0477		0	0	0	0	0	0
3.03703	-4.31819		1.21228	0	0	0	0	0
-2.57695	4.41158		0	0	0	0	0	0
3.08479	-4.31917		0	0	0	0	0	0
1.86676	-3.02057		0	0	0	0	0	0
4.13647	7.55136		0	0	0	0	0	0
5.69361	-1.24945		0	0	0	0	0	0
-1.15748	3.21028		0	0	0	0	0	0
0.928704	-5.77632		0	0	0	0	0	0
-4.74178	-10.1933		0	0	0	0	0	0
4.54377	-5.37545		0	0	0	0	0	0
1.75059	-5.6725		0	0	0	0	0	0
-1.86525	8.71049		0	0	0	0	0	0
-10.6391	-1.98109		0	0	0	0	0	0
-8.48101	6.02739		0	0	0	0	0	0
-3.55773	3.21259		0	0	0	0	0	0
-0.773074	4.38564		0	0	0	0	0	0
-0.423675	-7.0258		0	0	0	0	0	0
4.39902	9.46958		0	0	0	0	0	0
-1.21301	5.25805		0	0	0	0	0	0
3.82512	0.790831		0	0	0	0	0	0
-4.42047	8.26982		0	0	0	0	0	0
4.70737	-1.25517		0	0	0	0	0	0
-8.55451	6.23209		0	0	0	0	0	0
-1.02483	-4.78093		0	0	0	0	0	0
3.92691	-7.94118		0	0	0	0	0	0
-2.75014	-0.235352		0	0	0	0	0	0
2.37345	2.91357		0	0	0	0	0	0
-8.76299	6.26809		0	0	0	0	0	0
-1.18969	-4.11054		2.02405	0	0	0	0	0
2.59833	-6.15671		0	0	0	0	0	0
-2.37381	-2.69799		0	0	0	0	0	0
-0.683353	-3.76502		0	0	0	0	0	0
-0.259002	0.883167		1.48403	0	0	0	0	0
-1.23693	0.225492		0	0	0	0	0	0
-0.694007	-9.27934		0	0	0	0	0	0
2.2814	-5.21042		0	0	0	0	0	0
-1.6591	5.54378		0	0	0	0	0	0
-1.99657	-9.43691		0	0	0	0	0	0
3.36873	-1.45508		0	0	0	0	0	0
0.471453	-6.07411		0	0	0	0	0	0
3.49118	-1.57432		0	0	0	0	0	0
0.928901	-5.7449		0	0	0	0	0	0
-2.81444	1.95582		0	0	0	0	0	0
2.17806	-6.73807		0	0	0	0	0	0
4.11918	-4.91612		0	0	0	0	0	0
-0.242435	1.78639		1.02588	1.02588	0	1.02588	0	0
-0.602297	-7.24387		0	0	0	0	0	0
3.84901	-4.39987		0	0	0	0	0	0
-2.62789	15.0967		0	0	0	0	0	0
-1.82399	-8.63009		0	0	0	0	0	0
-10.7943	-0.752796		0	0	0	0	0	0
3.30303	8.22431		0	0	0	0	0	0
3.82615	-5.28188		0	0	0	0	0	0
-5.16126	-10.1746		0	0	0	0	0	0
5.23154	-4.97295		0	0	0	0	0	0
-2.39561	-9.60175		0	0	0	0	0	0
-2.96919	-4.53407		0	0	0	0	0	0
9.12827	7.68375		0	0	0	0	0	0
1.31373	-5.53269		0	0	0	0	0	0
2.86424	-8.20695		0	0	0	0	0	0
2.0673	-1.5051		0	0	0	0	0	0
-11.2292	-2.12305		0	0	0	0	0	0
9.50032	7.38432		0	0	0	0	0	0
1.00146	-6.36078		1.09186	0	0	0	0	0
0.0937721	-5.429		0	0	0	0	0	0
-10.1335	-2.43669		0	0	0	0	0	0
-1.53255	-4.40691		0	0	0	0	0	0
9.24522	7.02061		0	0	0	0	0	0
-10.5935	-2.92254		0	0	0	0	0	0
1.52042	-6.40585		0	0	0	0	0	0
-3.45203	-8.53311		0	0	0	0	0	0
4.72616	-5.63659		0	0	0	0	0	0
-0.470249	-5.30713		0	0	0	0	0	0
-2.17221	-2.32333		1.33139	1.64187	0	0	0	0
4.88238	7.5618		0	0	0	0	0	0
10.1278	8.96626		0	0	0	0	0	0
2.02768	-5.61718		0	0	0	0	0	0
-3.00901	-4.62535		0	0	0	0	0	0
-6.84929	10.5503		0	0	0	0	0	0
2.36057	2.68049		0	0	0	0	0	0
6.71871	-7.4067		0	0	0	0	0	0
8.43672	6.83468		0	0	0	0	0	0
-10.4181	-2.51797		0	0	0	0	0	0
-1.19435	-4.4754		0	0	0	0	0	0
-12.0004	-1.05328		0	0	0	0	0	0
0.661701	-0.966471		0	0	0	0	0	0
-3.21133	-5.86037		0	0	0	0	0	0
3.26158	7.75866		0	0	0	0	0	0
0.534868	-4.45985		0	0	0	0	0	0
-3.82456	-6.47704		0	0	0	0	0	0
-5.33903	-10.2467		0	0	0	0	0	0
0.451389	-1.40716		0	0	0	0	0	0
3.98907	-0.963425		0	0	0	0	0	0
-2.01911	2.75377		0	0	0	0	0	0
3.6576	-2.41088		0	0	0	0	0	0
-0.677616	-9.10883		0	0	0	0	0	0
-1.82229	-8.67032		0	0	0	0	0	0
-9.91449	-1.57478		0	0	0	0	0	0
-11.4144	-1.89224		0	0	0	0	0	0
8.90695	6.93623		0	0	0	0	0	0
4.59234	-0.965878		0	0	0	0	0	0
-8.36089	6.01886		0	0	0	0	0	0
-11.2429	-0.816045		0	0	0	0	0	0
-2.10668	-9.47166		0	0	0	0	0	0
-5.22142	-10.2395		0	0	0	0	0	0
0.707165	-1.39637		0	0	0	0	0	0
-8.40647	5.80083		0	0	0	0	0	0
-2.45537	2.44575		0	0	0	0	0	0
2.76214	-6.61701		0	0	0	0	0	0
8.03665	6.96791		0	0	0	0	0	0
-0.0427086	-2.82907		0	0	0	0	0	0
-1.54606	14.1204		0	0	0	0	0	0
-8.51441	6.08885		0	0	0	0	0	0
4.12493	7.92034		0	0	0	0	0	0
1.38868	-5.47428		0	0	0	0	0	0
3.26321	7.48135		0	0	0	0	0	0
9.21398	8.15464		0	0	0	0	0	0
-1.285	-4.68236		0	0	0	0	0	0
-2.37406	14.4127		0	0	0	0	0	0
-2.53269	-9.74431		0	0	0	0	0	0
9.0746	7.47336		0	0	0	0	0	0
4.29279	7.51444		0	0	0	0	0	0
-2.88936	1.33052		0	0	0	0	0	0
-0.461728	-2.88942		0	0	0	0	0	0
4.60502	-5.70331		0	0	0	0	0	0
2.84672	0.0920943		0	0	0	0	0	0
-2.00581	8.85087		0	0	0	0	0	0
-10.1854	-1.51763		0	0	0	0	0	0
-0.936813	14.6436		0	0	0	0	0	0
3.64418	8.1477		0	0	0	0	0	0
-3.8548	2.34424		0	0	0	0	0	0
-2.70428	3.92374		0	0	0	0	0	0
-0.746781	-6.00636		0	0	0	0	0	0
3.09194	-6.9963		0	0	0	0	0	0
-1.85413	-4.90391		0	0	0	0	0	0
9.19541	8.03608		0	0	0	0	0	0
-1.74589	-5.14698		0	0	0	0	0	0
3.36479	-0.947913		0	0	0	0	0	0
5.28094	-7.36962		0	0	0	0	0	0
8.5133	6.62084		0	0	0	0	0	0
2.08552	-4.65458		0	0	0	0	0	0
-5.69378	-1.34532		0	0	0	0	0	0
-3.33997	2.71131		0	0	0	0	0	0
3.48961	-5.18313		0	0	0	0	0	0
-0.694336	-1.55793		0	0	0	0	0	0
3.59917	-1.76547		0	0	0	0	0	0
3.13261	-5.06854		0	0	0	0	0	0
-1.41937	-4.85473		0	0	0	0	0	0
3.43464	8.13193		0	0	0	0	0	0
-0.33192	-5.13699		0	0	0	0	0	0
-2.40423	-2.49292		0	0	0	0	0	0
1.7877	-4.30101		0	0	0	0	0	0
2.68362	2.48964		0	0	0	0	0	0
2.88295	-5.36766		0	0	0	0	0	0
-3.27951	-9.90733		0	0	0	0	0	0
-0.818834	-3.9045		0	0	0	0	0	0
3.26449	-4.4718		0	0	0	0	0	0
-0.650126	-8.88863		0	0	0	0	0	0
-10.4508	-1.42473		0	0	0	0	0	0
3.33882	-9.24168		0	0	0	0	0	0
0.730117	0.0493137		0	0	0	0	0	0
3.9749	-4.43931		0	0	0	0	0	0
-4.00781	-6.60935		0	0	0	0	0	0
-1.26603	5.30261		0	0	0	0	0	0
9.52897	7.52123		0	0	0	0	0	0
-11.2616	-1.86843		0	0	0	0	0	0
3.69364	-0.736199		0	0	0	0	0	0
-2.23559	-5.08473		0	0	0	0	0	0
4.89549	-0.90241		0	0	0	0	0	0
-1.54874	1.96964		0	0	0	0	0	0
0.989615	-6.08695		0	0	0	0	0	0
3.68617	6.63463		0	0	0	0	0	0
4.45558	-5.68185		0	0	0	0	0	0
-1.01534	8.22846		0	0	0	0	0	0
-3.82119	2.87183		0	0	0	0	0	0
-11.1748	-0.920701		0	0	0	0	0	0
4.70102	6.90185		0	0	0	0	0	0
5.4115	-1.27841		0	0	0	0	0	0
-8.57891	6.12685		0	0	0	0	0	0
-2.56197	14.5975		0	0	0	0	0	0
-11.2191	-0.460226		0	0	0	0	0	0
1.766	-5.73852		0	0	0	0	0	0
9.30273	7.14397		0	0	0	0	0	0
-10.9047	-0.782879		0	0	0	0	0	0
2.2458	-2.15891		0	0	0	0	0	0
1.09888	-0.901001		0	0	0	0	0	0
-0.816823	-2.71862		1.19181	0	0	0	0	0
1.93269	-5.75896		0	0	0	0	0	0
3.64535	-4.51203		0	0	0	0	0	0
-1.04933	-5.81226		0	0	0	0	0	0
4.50493	-0.299453		0	0	0	0	0	0
3.56872	-5.48667		0	0	0	0	0	0
-3.05737	-4.53082		1.32934	0	0	0	0	0
3.23858	8.80291		0	0	0	0	0	0
-0.607224	-9.35814		0	0	0	0	0	0
3.25672	7.22972		0	0	0	0	0	0
6.50014	-13.6875		0	0	0	0	0	0
3.28458	-5.66089		0	0	0	0	0	0
-10.3827	0.158229		0	0	0	0	0	0
-10.447	-2.03066		0	0	0	0	0	0
-0.0273587	-5.60967		0	0	0	0	0	0
0.328724	-2.98876		0	0	0	0	0	0
-1.64322	14.5261		0	0	0	0	0	0
3.49611	-5.11165		0	0	0	0	0	0
9.76301	-3.22503		0	0	0	0	0	0
2.50104	-6.19374		0	0	0	0	0	0
1.40481	3.80301		0	0	0	0	0	0
1.08782	-1.12532		1.49032	0	1.40378	0	0	0
-4.11651	2.2516		0	0	0	0	0	0
3.94568	-1.05222		0	0	0	0	0	0
3.88051	-4.86873		0	0	0	0	0	0
-10.3126	-2.1114		0	0	0	0	0	0
5.61454	-1.10877		0	0	0	0	0	0
2.76502	8.30561		0	0	0	0	0	0
[truncated: 382,926+ more rows]
